# Supplementary material for: Myosin V executes steps of variable length via structurally constrained diffusion
Source: eLife. 2020 Jan 15;9:e51569. doi: 10.7554/eLife.51569 (PMC7054003; doi:10.7554/eLife.51569)
Supplement: Source data 1. [file elife-51569-data1.zip › myosin_elife_source_data/Figure 3/BD_diffusion_contours/cont_xz_4IQ.txt]

-30.	-10.	1.3174509327349721e-20
-29.5	-10.	1.8266105040661733e-20
-29.	-10.	2.3357700753973742e-20
-28.5	-10.	2.6237408908057012e-20
-28.	-10.	2.6433328855219788e-20
-27.5	-10.	2.6629248802382565e-20
-27.	-10.	2.5061170829025542e-20
-26.5	-10.	1.8192197513674752e-20
-26.	-10.	1.1323224198323961e-20
-25.5	-10.	4.908859895070672e-21
-25.	-10.	7.597388537417934e-21
-24.5	-10.	1.0285917179765196e-20
-24.	-10.	1.297444582211246e-20
-23.5	-10.	1.2346624781378018e-20
-23.	-10.	1.1112551208868924e-20
-22.5	-10.	9.87847763635983e-21
-22.	-10.	8.516190632021102e-21
-21.5	-10.	7.0828196093841e-21
-21.	-10.	5.6494485867471006e-21
-20.5	-10.	4.180436864498501e-21
-20.	-10.	2.6662859690957418e-21
-19.5	-10.	1.1521350736929829e-21
-19.	-10.	4.2381491953003777e-16
-18.5	-10.	2.196443908121353e-15
-18.	-10.	3.969072896712669e-15
-17.5	-10.	6.7535833519820365e-15
-17.	-10.	3.589728905951619e-14
-16.5	-10.	6.504099476705034e-14
-16.	-10.	9.41847004745845e-14
-15.5	-10.	2.711355683341544e-13
-15.	-10.	4.773257139635266e-13
-14.5	-10.	6.835158595928985e-13
-14.	-10.	1.51641558188697e-12
-13.5	-10.	2.7130902032371186e-12
-13.	-10.	3.9097648245872684e-12
-12.5	-10.	6.914848596869003e-12
-12.	-10.	1.2311158467734722e-11
-11.5	-10.	1.7707468338600446e-11
-11.	-10.	2.6292139308418176e-11
-10.5	-10.	4.5642398111841926e-11
-10.	-10.	6.499265691526566e-11
-9.5	-10.	8.526247533107683e-11
-9.	-10.	1.3948107452926914e-10
-8.5	-10.	1.9369967372746148e-10
-8.	-10.	2.4791827292565387e-10
-7.5	-10.	3.640958186787132e-10
-7.	-10.	4.934842338498262e-10
-6.5	-10.	6.228726490209391e-10
-6.	-10.	8.567970207238388e-10
-5.5	-10.	1.1542135650062565e-9
-5.	-10.	1.4516301092886745e-9
-4.5	-10.	1.946671903787255e-9
-4.	-10.	2.7146086978993384e-9
-3.5	-10.	3.4825454920114217e-9
-3.	-10.	4.541440477974876e-9
-2.5	-10.	6.644691019241892e-9
-2.	-10.	8.747941560508912e-9
-1.5	-10.	1.0902221168999089e-8
-1.	-10.	1.624014078520639e-8
-0.5	-10.	2.1578060401413694e-8
0.	-10.	2.6915980017621e-8
0.5	-10.	3.749281883716301e-8
1.	-10.	4.9269475520117456e-8
1.5	-10.	6.104613220307189e-8
2.	-10.	7.951825902687344e-8
2.5	-10.	1.0224350937874134e-7
3.	-10.	1.2496875973060923e-7
3.5	-10.	1.545473022603986e-7
4.	-10.	1.9401167434256584e-7
4.5	-10.	2.3347604642473303e-7
5.	-10.	2.7789703287587474e-7
5.5	-10.	3.412719413906012e-7
6.	-10.	4.046468499053275e-7
6.5	-10.	4.68193901971053e-7
7.	-10.	5.648075701858549e-7
7.5	-10.	6.614212384006568e-7
8.	-10.	7.580349066154587e-7
8.5	-10.	8.931227648288435e-7
9.	-10.	1.0376459366441794e-6
9.5	-10.	1.1821691084595156e-6
10.	-10.	1.36879429966197e-6
10.5	-10.	1.5833777038530904e-6
11.	-10.	1.797961108044211e-6
11.5	-10.	2.046309472470394e-6
12.	-10.	2.3455548184149e-6
12.5	-10.	2.6448001643594056e-6
13.	-10.	2.9543296767744027e-6
13.5	-10.	3.3058580901825146e-6
14.	-10.	3.657386503590628e-6
14.5	-10.	4.008914916998739e-6
15.	-10.	4.311064700042038e-6
15.5	-10.	4.612945508862301e-6
16.	-10.	4.914826317682565e-6
16.5	-10.	5.082284426178785e-6
17.	-10.	5.214538765944688e-6
17.5	-10.	5.3467931057105896e-6
18.	-10.	5.355095158975297e-6
18.5	-10.	5.277383179398402e-6
19.	-10.	5.199671199821507e-6
19.5	-10.	5.0699496405761535e-6
20.	-10.	4.858269809279702e-6
20.5	-10.	4.64658997798325e-6
21.	-10.	4.433978140208302e-6
21.5	-10.	4.217290348408751e-6
22.	-10.	4.0006025566092e-6
22.5	-10.	3.7839147648096497e-6
23.	-10.	3.6611017702865197e-6
23.5	-10.	3.539816585143291e-6
24.	-10.	3.418531400000062e-6
24.5	-10.	3.4047251714881363e-6
25.	-10.	3.4209046045657802e-6
25.5	-10.	3.4370840376434233e-6
26.	-10.	3.5184197857652216e-6
26.5	-10.	3.6469867178512956e-6
27.	-10.	3.7755536499373697e-6
27.5	-10.	3.9059313911985685e-6
28.	-10.	4.03929354712817e-6
28.5	-10.	4.172655703057772e-6
29.	-10.	4.280703206233328e-6
29.5	-10.	4.269829172359009e-6
30.	-10.	4.258955138484687e-6
30.5	-10.	4.248081104610368e-6
31.	-10.	4.028839515715559e-6
31.5	-10.	3.803901468521124e-6
32.	-10.	3.5789634213266885e-6
32.5	-10.	3.2511793966605685e-6
33.	-10.	2.8928950213537217e-6
33.5	-10.	2.534610646046875e-6
34.	-10.	2.1871035983661795e-6
34.5	-10.	1.8477550420870814e-6
35.	-10.	1.508406485807983e-6
35.5	-10.	1.2106347670254676e-6
36.	-10.	9.845650292675044e-7
36.5	-10.	7.584952915095412e-7
37.	-10.	5.510635782905712e-7
37.5	-10.	4.380120732108093e-7
38.	-10.	3.249605681310473e-7
38.5	-10.	2.1190906305128542e-7
39.	-10.	1.648693423581438e-7
39.5	-10.	1.2038068564182754e-7
40.	-10.	7.589202892551124e-8
40.5	-10.	5.418619636188375e-8
41.	-10.	3.964841777938835e-8
41.5	-10.	2.511063919689295e-8
42.	-10.	1.6333160291671838e-8
42.5	-10.	1.2108266723767133e-8
43.	-10.	7.88337315586243e-9
43.5	-10.	4.746091438901985e-9
44.	-10.	3.5725646118741985e-9
44.5	-10.	2.3990377848464116e-9
45.	-10.	1.35623226993322e-9
-30.	-9.5	1.3853042420555705e-20
-29.5	-9.5	1.966348833075521e-20
-29.	-9.5	2.5473934240954713e-20
-28.5	-9.5	2.840235279186838e-20
-28.	-9.5	2.7833870694916125e-20
-27.5	-9.5	2.726538859796387e-20
-27.	-9.5	2.520568018308569e-20
-26.5	-9.5	1.8664767708611602e-20
-26.	-9.5	1.2123855234137513e-20
-25.5	-9.5	5.986509484629848e-21
-25.	-9.5	7.930008144313258e-21
-24.5	-9.5	9.873506803996669e-21
-24.	-9.5	1.181700546368008e-20
-23.5	-9.5	1.1565926790124813e-20
-23.	-9.5	1.091366362410225e-20
-22.5	-9.5	1.0261400458079685e-20
-22.	-9.5	9.250448391832166e-21
-21.5	-9.5	8.04063222856197e-21
-21.	-9.5	6.830816065291776e-21
-20.5	-9.5	5.3067366681579484e-21
-20.	-9.5	3.3846408829075374e-21
-19.5	-9.5	1.4625450976571268e-21
-19.	-9.5	8.417595972712863e-16
-18.5	-9.5	4.362464968386187e-15
-18.	-9.5	7.883170339501087e-15
-17.5	-9.5	1.3365278421439395e-14
-17.	-9.5	6.994131274421203e-14
-16.5	-9.5	1.2651734706698465e-13
-16.	-9.5	1.8309338138975729e-13
-15.5	-9.5	5.260047152512511e-13
-15.	-9.5	9.255590238956612e-13
-14.5	-9.5	1.3251133325400713e-12
-14.	-9.5	2.9351171144490892e-12
-13.5	-9.5	5.247728852810159e-12
-13.	-9.5	7.560340591171229e-12
-12.5	-9.5	1.3356154851098533e-11
-12.	-9.5	2.3757743623907543e-11
-11.5	-9.5	3.415933239671655e-11
-11.	-9.5	5.065769427454691e-11
-10.5	-9.5	8.774197610518563e-11
-10.	-9.5	1.2482625793582435e-10
-9.5	-9.5	1.6365149575733275e-10
-9.	-9.5	2.6675025373960705e-10
-8.5	-9.5	3.6984901172188135e-10
-8.	-9.5	4.729477697041557e-10
-7.5	-9.5	6.898173506215105e-10
-7.	-9.5	9.309451148836849e-10
-6.5	-9.5	1.1720728791458592e-9
-6.	-9.5	1.595556990242098e-9
-5.5	-9.5	2.129799169933024e-9
-5.	-9.5	2.6640413496239507e-9
-4.5	-9.5	3.528564277623673e-9
-4.	-9.5	4.849162350795834e-9
-3.5	-9.5	6.169760423967996e-9
-3.	-9.5	7.968179866675939e-9
-2.5	-9.5	1.1481675274567082e-8
-2.	-9.5	1.4995170682458228e-8
-1.5	-9.5	1.8591134766158755e-8
-1.	-9.5	2.7332216916431242e-8
-0.5	-9.5	3.607329906670373e-8
0.	-9.5	4.4814381216976224e-8
0.5	-9.5	6.180550625408625e-8
1.	-9.5	8.068605703825604e-8
1.5	-9.5	9.956660782242583e-8
2.	-9.5	1.2860515564622575e-7
2.5	-9.5	1.6409630728998887e-7
3.	-9.5	1.9958745893375196e-7
3.5	-9.5	2.450691344040132e-7
4.	-9.5	3.049620757482015e-7
4.5	-9.5	3.6485501709238983e-7
5.	-9.5	4.317757808628842e-7
5.5	-9.5	5.255706947344442e-7
6.	-9.5	6.19365608606004e-7
6.5	-9.5	7.134033650252866e-7
7.	-9.5	8.540881277576549e-7
7.5	-9.5	9.94772890490023e-7
8.	-9.5	1.1354576532223912e-6
8.5	-9.5	1.3310556928827748e-6
9.	-9.5	1.5401205264833477e-6
9.5	-9.5	1.7491853600839208e-6
10.	-9.5	2.0188475786000666e-6
10.5	-9.5	2.3287500188131353e-6
11.	-9.5	2.6386524590262045e-6
11.5	-9.5	2.997040466072286e-6
12.	-9.5	3.428515157711666e-6
12.5	-9.5	3.859989849351046e-6
13.	-9.5	4.3061745830071364e-6
13.5	-9.5	4.812432789806343e-6
14.	-9.5	5.318690996605552e-6
14.5	-9.5	5.824949203404759e-6
15.	-9.5	6.262880257846948e-6
15.5	-9.5	6.700439122080912e-6
16.	-9.5	7.137997986314875e-6
16.5	-9.5	7.389838511640583e-6
17.	-9.5	7.593041526812544e-6
17.5	-9.5	7.796244541984504e-6
18.	-9.5	7.829268805318544e-6
18.5	-9.5	7.74420117085295e-6
19.	-9.5	7.659133536387357e-6
19.5	-9.5	7.5021574111992015e-6
20.	-9.5	7.231865706785209e-6
20.5	-9.5	6.961574002371216e-6
21.	-9.5	6.688282335569257e-6
21.5	-9.5	6.401870900771042e-6
22.	-9.5	6.115459465972826e-6
22.5	-9.5	5.829048031174609e-6
23.	-9.5	5.650102356383945e-6
23.5	-9.5	5.47290568346515e-6
24.	-9.5	5.2957090105463534e-6
24.5	-9.5	5.242102803738341e-6
25.	-9.5	5.222977224661093e-6
25.5	-9.5	5.203851645583845e-6
26.	-9.5	5.259551596008675e-6
26.5	-9.5	5.369491850642577e-6
27.	-9.5	5.479432105276479e-6
27.5	-9.5	5.5909620112645986e-6
28.	-9.5	5.705111839265679e-6
28.5	-9.5	5.819261667266757e-6
29.	-9.5	5.903002139846272e-6
29.5	-9.5	5.843887510972706e-6
30.	-9.5	5.78477288209914e-6
30.5	-9.5	5.7256582532255735e-6
31.	-9.5	5.415102535332149e-6
31.5	-9.5	5.097672792937773e-6
32.	-9.5	4.780243050543396e-6
32.5	-9.5	4.339929039117658e-6
33.	-9.5	3.863172053588068e-6
33.5	-9.5	3.386415068058477e-6
34.	-9.5	2.9264765978459275e-6
34.5	-9.5	2.4792698286042906e-6
35.	-9.5	2.032063059362654e-6
35.5	-9.5	1.6389553918053475e-6
36.	-9.5	1.3391451705180688e-6
36.5	-9.5	1.0393349492307904e-6
37.	-9.5	7.637618619539877e-7
37.5	-9.5	6.109220476064492e-7
38.	-9.5	4.580822332589107e-7
38.5	-9.5	3.0524241891137223e-7
39.	-9.5	2.3951864401231953e-7
39.5	-9.5	1.7716151935770065e-7
40.	-9.5	1.1480439470308176e-7
40.5	-9.5	8.345993340776366e-8
41.	-9.5	6.187284211926758e-8
41.5	-9.5	4.028575083077151e-8
42.	-9.5	2.6975735961632145e-8
42.5	-9.5	2.020741143045824e-8
43.	-9.5	1.3439086899284333e-8
43.5	-9.5	8.360365778784282e-9
44.	-9.5	6.332334991307939e-9
44.5	-9.5	4.304304203831596e-9
45.	-9.5	2.497523901800116e-9
-30.	-9.	1.4332595881369716e-20
-29.5	-9.	2.0849807899752706e-20
-29.	-9.	2.736701991813569e-20
-28.5	-9.	3.03296568773627e-20
-28.	-9.	2.897935912859624e-20
-27.5	-9.	2.76290613798298e-20
-27.	-9.	2.5095676605729407e-20
-26.5	-9.	1.9007060598749833e-20
-26.	-9.	1.2918444591770255e-20
-25.5	-9.	7.182178800857499e-21
-25.	-9.	8.501220341880342e-21
-24.5	-9.	9.820261882903183e-21
-24.	-9.	1.1139303423926026e-20
-23.5	-9.	1.1200265640653015e-20
-23.	-9.	1.1031241924527785e-20
-22.5	-9.	1.0862218208402555e-20
-22.	-9.	1.0094767157444987e-20
-21.5	-9.	8.995536362256464e-21
-21.	-9.	7.89630556706794e-21
-20.5	-9.	6.27869634437666e-21
-20.	-9.	4.004557540239876e-21
-19.5	-9.	1.7304187361030915e-21
-19.	-9.	1.888559926668878e-15
-18.5	-9.	9.787564700774934e-15
-18.	-9.	1.768656947488099e-14
-17.5	-9.	2.969616309362699e-14
-17.	-9.	1.4878530854304163e-13
-16.5	-9.	2.678744539924562e-13
-16.	-9.	3.8696359944187105e-13
-15.5	-9.	1.1050920479552908e-12
-15.	-9.	1.9417227146447185e-12
-14.5	-9.	2.7783533813341445e-12
-14.	-9.	6.125016812930369e-12
-13.5	-9.	1.0928634070796167e-11
-13.	-9.	1.5732251328661974e-11
-12.5	-9.	2.769935834260417e-11
-12.	-9.	4.91386158667585e-11
-11.5	-9.	7.057787339091282e-11
-11.	-9.	1.0436509554106576e-10
-10.5	-9.	1.7984555557169027e-10
-10.	-9.	2.553260156023149e-10
-9.5	-9.	3.342641297134531e-10
-9.	-9.	5.408537183123649e-10
-8.5	-9.	7.474433069112771e-10
-8.	-9.	9.540328955101885e-10
-7.5	-9.	1.3749794582980815e-9
-7.	-9.	1.841631155732704e-9
-6.5	-9.	2.308282853167324e-9
-6.	-9.	3.0879628925909737e-9
-5.5	-9.	4.057767461135894e-9
-5.	-9.	5.027572029680815e-9
-4.5	-9.	6.521318880521296e-9
-4.	-9.	8.738562494898576e-9
-3.5	-9.	1.0955806109275856e-8
-3.	-9.	1.3912277990281582e-8
-2.5	-9.	1.9522110967527563e-8
-2.	-9.	2.5131943944773536e-8
-1.5	-9.	3.086747776427333e-8
-1.	-9.	4.444533072029272e-8
-0.5	-9.	5.802318367631211e-8
0.	-9.	7.160103663233151e-8
0.5	-9.	9.741814660010885e-8
1.	-9.	1.2603829258116459e-7
1.5	-9.	1.5465843856222043e-7
2.	-9.	1.9772548109039062e-7
2.5	-9.	2.499695394695045e-7
3.	-9.	3.022135978486185e-7
3.5	-9.	3.680262648933974e-7
4.	-9.	4.534115620040326e-7
4.5	-9.	5.387968591146677e-7
5.	-9.	6.3344933820843e-7
5.5	-9.	7.635392009640547e-7
6.	-9.	8.936290637196789e-7
6.5	-9.	1.0240391689196955e-6
7.	-9.	1.2159638293957783e-6
7.5	-9.	1.4078884898718613e-6
8.	-9.	1.5998131503479437e-6
8.5	-9.	1.8655049076784508e-6
9.	-9.	2.1492871223350934e-6
9.5	-9.	2.433069336991736e-6
10.	-9.	2.7992607119067313e-6
10.5	-9.	3.220176608074148e-6
11.	-9.	3.641092504241565e-6
11.5	-9.	4.127994779491104e-6
12.	-9.	4.714364298096561e-6
12.5	-9.	5.300733816702019e-6
13.	-9.	5.907244356191347e-6
13.5	-9.	6.5960076231553935e-6
14.	-9.	7.284770890119441e-6
14.5	-9.	7.973534157083487e-6
15.	-9.	8.575350188730739e-6
15.5	-9.	9.176692603250673e-6
16.	-9.	9.778035017770607e-6
16.5	-9.	0.000010139673459915841
17.	-9.	0.000010438536171571547
17.5	-9.	0.00001073739888322725
18.	-9.	0.000010818014083062997
18.5	-9.	0.000010747181099253507
19.	-9.	0.000010676348115444017
19.5	-9.	0.000010513141474642683
20.	-9.	0.000010204369625309509
20.5	-9.	9.895597775976335e-6
21.	-9.	9.581044939192194e-6
21.5	-9.	9.241210047389555e-6
22.	-9.	8.901375155586914e-6
22.5	-9.	8.561540263784273e-6
23.	-9.	8.331789642430923e-6
23.5	-9.	8.103830639124713e-6
24.	-9.	7.875871635818501e-6
24.5	-9.	7.774423450081376e-6
25.	-9.	7.708270643848718e-6
25.5	-9.	7.642117837616064e-6
26.	-9.	7.652348328013222e-6
26.5	-9.	7.717948332976628e-6
27.	-9.	7.783548337940038e-6
27.5	-9.	7.848687693630906e-6
28.	-9.	7.913067848150907e-6
28.5	-9.	7.977448002670909e-6
29.	-9.	8.006600844208721e-6
29.5	-9.	7.870265095139273e-6
30.	-9.	7.73392934606982e-6
30.5	-9.	7.597593597000372e-6
31.	-9.	7.168723704650458e-6
31.5	-9.	6.7318563649616335e-6
32.	-9.	6.294989025272808e-6
32.5	-9.	5.71616223917696e-6
33.	-9.	5.0952354799113325e-6
33.5	-9.	4.474308720645705e-6
34.	-9.	3.877734319011694e-6
34.5	-9.	3.299594775000836e-6
35.	-9.	2.7214552309899775e-6
35.5	-9.	2.211642966926123e-6
36.	-9.	1.819665574998033e-6
36.5	-9.	1.4276881830699426e-6
37.	-9.	1.0664380745069792e-6
37.5	-9.	8.607863982502837e-7
38.	-9.	6.551347219935884e-7
38.5	-9.	4.4948304573689284e-7
39.	-9.	3.5676239386189845e-7
39.5	-9.	2.6840602740719827e-7
40.	-9.	1.800496609524981e-7
40.5	-9.	1.337714865019429e-7
41.	-9.	1.0073217786068017e-7
41.5	-9.	6.769286921941742e-8
42.	-9.	4.6771797826232566e-8
42.5	-9.	3.542823321231765e-8
43.	-9.	2.4084668598402725e-8
43.5	-9.	1.54719214049294e-8
44.	-9.	1.1789845073721514e-8
44.5	-9.	8.107768742513622e-9
45.	-9.	4.818756655068074e-9
-30.	-8.5	1.407632868864217e-20
-29.5	-8.5	2.1255620221205268e-20
-29.	-8.5	2.8434911753768366e-20
-28.5	-8.5	3.137817618673137e-20
-28.	-8.5	2.918166779233308e-20
-27.5	-8.5	2.69851593979348e-20
-27.	-8.5	2.4044491917129004e-20
-26.5	-8.5	1.886759196181015e-20
-26.	-8.5	1.3690692006491298e-20
-25.5	-8.5	8.814281491516798e-21
-25.	-8.5	9.954740712840925e-21
-24.5	-8.5	1.1095199934165055e-20
-24.	-8.5	1.2235659155489182e-20
-23.5	-8.5	1.2369398160725383e-20
-23.	-8.5	1.2319101482720582e-20
-22.5	-8.5	1.2268804804715777e-20
-22.	-8.5	1.1346088188792015e-20
-21.5	-8.5	9.939685004730737e-21
-21.	-8.5	8.53328182066946e-21
-20.5	-8.5	6.679910904243889e-21
-20.	-8.5	4.260452506781667e-21
-19.5	-8.5	1.8409941093194456e-21
-19.	-8.5	5.260849408009192e-15
-18.5	-8.5	2.7264638645989565e-14
-18.	-8.5	4.9268427883969933e-14
-17.5	-8.5	8.196831652485739e-14
-17.	-8.5	3.9329824423984294e-13
-16.5	-8.5	7.046281719548284e-13
-16.	-8.5	1.015958099669814e-12
-15.5	-8.5	2.8831284112106406e-12
-15.	-8.5	5.058075751183731e-12
-14.5	-8.5	7.233023091156821e-12
-14.	-8.5	1.5864753679825554e-11
-13.5	-8.5	2.8244337759135747e-11
-13.	-8.5	4.0623921838445946e-11
-12.5	-8.5	7.126353847104031e-11
-12.	-8.5	1.260480596900294e-10
-11.5	-8.5	1.8083258090901855e-10
-11.	-8.5	2.665777556691468e-10
-10.5	-8.5	4.5686241787708494e-10
-10.	-8.5	6.471470800850231e-10
-9.5	-8.5	8.459168930725261e-10
-9.	-8.5	1.3579459225810993e-9
-8.5	-8.5	1.8699749520896727e-9
-8.	-8.5	2.3820039815982455e-9
-7.5	-8.5	3.389341927671848e-9
-7.	-8.5	4.502289503704922e-9
-6.5	-8.5	5.6152370797379955e-9
-6.	-8.5	7.367328626798223e-9
-5.5	-8.5	9.507618078751349e-9
-5.	-8.5	1.1647907530704476e-8
-4.5	-8.5	1.4731399271818653e-8
-4.	-8.5	1.9117331809615037e-8
-3.5	-8.5	2.350326434741142e-8
-3.	-8.5	2.9165492465389764e-8
-2.5	-8.5	3.940881304511017e-8
-2.	-8.5	4.965213362483057e-8
-1.5	-8.5	6.010799573501515e-8
-1.	-8.5	8.382405946181983e-8
-0.5	-8.5	1.0754012318862451e-7
0.	-8.5	1.3125618691542922e-7
0.5	-8.5	1.7481767060515638e-7
1.	-8.5	2.2292415460015262e-7
1.5	-8.5	2.7103063859514896e-7
2.	-8.5	3.409288195210993e-7
2.5	-8.5	4.246696100000521e-7
3.	-8.5	5.08410400479005e-7
3.5	-8.5	6.109281462082583e-7
4.	-8.5	7.405315281978637e-7
4.5	-8.5	8.701349101874691e-7
5.	-8.5	1.0118666528688675e-6
5.5	-8.5	1.199976827721668e-6
6.	-8.5	1.3880870025744683e-6
6.5	-8.5	1.5766195994933606e-6
7.	-8.5	1.8462941749021746e-6
7.5	-8.5	2.1159687503109887e-6
8.	-8.5	2.3856433257198027e-6
8.5	-8.5	2.756868427390602e-6
9.	-8.5	3.1529975247468286e-6
9.5	-8.5	3.549126622103055e-6
10.	-8.5	4.061740638100556e-6
10.5	-8.5	4.651707479752229e-6
11.	-8.5	5.241674321403902e-6
11.5	-8.5	5.9254094706730506e-6
12.	-8.5	6.750490079453664e-6
12.5	-8.5	7.575570688234277e-6
13.	-8.5	8.429940138402427e-6
13.5	-8.5	9.403920560754647e-6
14.	-8.5	0.000010377900983106865
14.5	-8.5	0.000011351881405459083
15.	-8.5	0.000012221509067128309
15.5	-8.5	0.00001309056830066337
16.	-8.5	0.000013959627534198428
16.5	-8.5	0.000014525049642297133
17.	-8.5	0.000015010952657891138
17.5	-8.5	0.00001549685567348514
18.	-8.5	0.00001570962966748144
18.5	-8.5	0.000015732871630267703
19.	-8.5	0.000015756113593053966
19.5	-8.5	0.000015664422737945104
20.	-8.5	0.00001539161726478521
20.5	-8.5	0.000015118811791625315
21.	-8.5	0.000014834807397820375
21.5	-8.5	0.000014501826643091407
22.	-8.5	0.000014168845888362435
22.5	-8.5	0.000013835865133633466
23.	-8.5	0.000013575011363582218
23.5	-8.5	0.000013315331457943268
24.	-8.5	0.000013055651552304318
24.5	-8.5	0.000012876622312887369
25.	-8.5	0.000012720093883490395
25.5	-8.5	0.000012563565454093422
26.	-8.5	0.000012454982201920694
26.5	-8.5	0.000012381153946008013
27.	-8.5	0.000012307325690095332
27.5	-8.5	0.000012224222369591579
28.	-8.5	0.000012125832712351608
28.5	-8.5	0.000012027443055111633
29.	-8.5	0.00001189003152235161
29.5	-8.5	0.000011569305548722063
30.	-8.5	0.000011248579575092517
30.5	-8.5	0.00001092785360146297
31.	-8.5	0.000010280824184378063
31.5	-8.5	9.624874117634024e-6
32.	-8.5	8.968924050889986e-6
32.5	-8.5	8.155500927443262e-6
33.	-8.5	7.295377062130176e-6
33.5	-8.5	6.43525319681709e-6
34.	-8.5	5.6125353230364465e-6
34.5	-8.5	4.818133973618034e-6
35.	-8.5	4.023732624199623e-6
35.5	-8.5	3.3181951515682496e-6
36.	-8.5	2.7659092582008353e-6
36.5	-8.5	2.213623364833422e-6
37.	-8.5	1.7018499426843658e-6
37.5	-8.5	1.3952257013308834e-6
38.	-8.5	1.088601459977401e-6
38.5	-8.5	7.819772186239184e-7
39.	-8.5	6.31519122962758e-7
39.5	-8.5	4.87096159246252e-7
40.	-8.5	3.4267319552974603e-7
40.5	-8.5	2.6188024611247894e-7
41.	-8.5	2.0110691209760363e-7
41.5	-8.5	1.4033357808272827e-7
42.	-8.5	1.0041717438177513e-7
42.5	-8.5	7.698480110430905e-8
43.	-8.5	5.355242782684298e-8
43.5	-8.5	3.5516317295887684e-8
44.	-8.5	2.722351486388492e-8
44.5	-8.5	1.893071243188215e-8
45.	-8.5	1.1503375935151908e-8
-30.	-8.	1.382006149591462e-20
-29.5	-8.	2.166143254265783e-20
-29.	-8.	2.9502803589401035e-20
-28.5	-8.	3.242669549610004e-20
-28.	-8.	2.9383976456069915e-20
-27.5	-8.	2.6341257416039798e-20
-27.	-8.	2.2993307228528602e-20
-26.5	-8.	1.8728123324870472e-20
-26.	-8.	1.446293942121234e-20
-25.5	-8.	1.0446384182176095e-20
-25.	-8.	1.1408261083801509e-20
-24.5	-8.	1.2370137985426926e-20
-24.	-8.	1.3332014887052339e-20
-23.5	-8.	1.3538530680797752e-20
-23.	-8.	1.3606961040913376e-20
-22.5	-8.	1.3675391401028998e-20
-22.	-8.	1.2597409220139044e-20
-21.5	-8.	1.0883833647205011e-20
-21.	-8.	9.17025807427098e-21
-20.5	-8.	7.081125464111118e-21
-20.	-8.	4.516347473323459e-21
-19.5	-8.	1.9515694825357998e-21
-19.	-8.	8.633138889349507e-15
-18.5	-8.	4.474171259120419e-14
-18.	-8.	8.085028629305888e-14
-17.5	-8.	1.342404699560878e-13
-17.	-8.	6.378111799366441e-13
-16.5	-8.	1.1413818899172005e-12
-16.	-8.	1.6449525998977568e-12
-15.5	-8.	4.6611647744659905e-12
-15.	-8.	8.174428787722743e-12
-14.5	-8.	1.1687692800979498e-11
-14.	-8.	2.5604490546720736e-11
-13.5	-8.	4.5560041447475334e-11
-13.	-8.	6.551559234822992e-11
-12.5	-8.	1.1482771859947645e-10
-12.	-8.	2.0295750351330034e-10
-11.5	-8.	2.910872884271243e-10
-11.	-8.	4.287904157972279e-10
-10.5	-8.	7.338792801824796e-10
-10.	-8.	1.0389681445677314e-9
-9.5	-8.	1.3575696564315991e-9
-9.	-8.	2.1750381268498337e-9
-8.5	-8.	2.9925065972680683e-9
-8.	-8.	3.809975067686302e-9
-7.5	-8.	5.4037043970456144e-9
-7.	-8.	7.162947851677141e-9
-6.5	-8.	8.922191306308667e-9
-6.	-8.	1.1646694361005474e-8
-5.5	-8.	1.4957468696366803e-8
-5.	-8.	1.8268243031728134e-8
-4.5	-8.	2.294147966311601e-8
-4.	-8.	2.9496101124331497e-8
-3.5	-8.	3.605072258554699e-8
-3.	-8.	4.441870694049795e-8
-2.5	-8.	5.9295515122692773e-8
-2.	-8.	7.41723233048876e-8
-1.5	-8.	8.934851370575697e-8
-1.	-8.	1.2320278820334693e-7
-0.5	-8.	1.5705706270093693e-7
0.	-8.	1.909113371985269e-7
0.5	-8.	2.522171946102039e-7
1.	-8.	3.1981001661914065e-7
1.5	-8.	3.8740283862807743e-7
2.	-8.	4.84132157951808e-7
2.5	-8.	5.993696805305997e-7
3.	-8.	7.146072031093914e-7
3.5	-8.	8.53830027523119e-7
4.	-8.	1.0276514943916949e-6
4.5	-8.	1.2014729612602705e-6
5.	-8.	1.3902839675293048e-6
5.5	-8.	1.6364144544792811e-6
6.	-8.	1.8825449414292575e-6
6.5	-8.	2.1292000300670255e-6
7.	-8.	2.4766245204085707e-6
7.5	-8.	2.8240490107501164e-6
8.	-8.	3.171473501091661e-6
8.5	-8.	3.648231947102753e-6
9.	-8.	4.156707927158564e-6
9.5	-8.	4.665183907214374e-6
10.	-8.	5.3242205642943815e-6
10.5	-8.	6.08323835143031e-6
11.	-8.	6.842256138566239e-6
11.5	-8.	7.722824161854997e-6
12.	-8.	8.786615860810767e-6
12.5	-8.	9.850407559766535e-6
13.	-8.	0.00001095263592061351
13.5	-8.	0.000012211833498353899
14.	-8.	0.000013471031076094289
14.5	-8.	0.000014730228653834678
15.	-8.	0.00001586766794552588
15.5	-8.	0.000017004443998076066
16.	-8.	0.00001814122005062625
16.5	-8.	0.000018910425824678426
17.	-8.	0.00001958336914421073
17.5	-8.	0.00002025631246374303
18.	-8.	0.000020601245251899885
18.5	-8.	0.000020718562161281898
19.	-8.	0.000020835879070663914
19.5	-8.	0.000020815704001247526
20.	-8.	0.00002057886490426091
20.5	-8.	0.000020342025807274296
21.	-8.	0.000020088569856448557
21.5	-8.	0.00001976244323879326
22.	-8.	0.000019436316621137957
22.5	-8.	0.00001911019000348266
23.	-8.	0.000018818233084733513
23.5	-8.	0.000018526832276761823
24.	-8.	0.000018235431468790137
24.5	-8.	0.00001797882117569336
25.	-8.	0.000017731917123132074
25.5	-8.	0.000017485013070570782
26.	-8.	0.000017257616075828168
26.5	-8.	0.000017044359559039397
27.	-8.	0.000016831103042250624
27.5	-8.	0.000016599757045552252
28.	-8.	0.000016338597576552306
28.5	-8.	0.000016077438107552358
29.	-8.	0.000015773462200494498
29.5	-8.	0.000015268346002304855
30.	-8.	0.000014763229804115211
30.5	-8.	0.000014258113605925572
31.	-8.	0.00001339292466410567
31.5	-8.	0.000012517891870306415
32.	-8.	0.000011642859076507161
32.5	-8.	0.000010594839615709563
33.	-8.	9.495518644349018e-6
33.5	-8.	8.396197672988476e-6
34.	-8.	7.347336327061199e-6
34.5	-8.	6.336673172235233e-6
35.	-8.	5.326010017409268e-6
35.5	-8.	4.424747336210376e-6
36.	-8.	3.712152941403638e-6
36.5	-8.	2.999558546596901e-6
37.	-8.	2.3372618108617525e-6
37.5	-8.	1.9296650044114827e-6
38.	-8.	1.5220681979612134e-6
38.5	-8.	1.114471391510944e-6
39.	-8.	9.062758520636175e-7
39.5	-8.	7.057862910853057e-7
40.	-8.	5.05296730106994e-7
40.5	-8.	3.8998900572301494e-7
41.	-8.	3.014816463345271e-7
41.5	-8.	2.1297428694603912e-7
42.	-8.	1.540625509373177e-7
42.5	-8.	1.1854136899630046e-7
43.	-8.	8.302018705528323e-8
43.5	-8.	5.556071318684596e-8
44.	-8.	4.2657184654048324e-8
44.5	-8.	2.975365612125068e-8
45.	-8.	1.8187995215235743e-8
-30.	-7.5	1.280487683599317e-20
-29.5	-7.5	2.1337509507083057e-20
-29.	-7.5	2.987014217817294e-20
-28.5	-7.5	3.27626124411075e-20
-28.	-7.5	2.8811605831555067e-20
-27.5	-7.5	2.4860599222002637e-20
-27.	-7.5	2.1118544782020823e-20
-26.5	-7.5	1.800440127633874e-20
-26.	-7.5	1.4890257770656656e-20
-25.5	-7.5	1.1957309681458868e-20
-25.	-7.5	1.2652539729073454e-20
-24.5	-7.5	1.3347769776688042e-20
-24.	-7.5	1.4042999824302625e-20
-23.5	-7.5	1.4844536305292378e-20
-23.	-7.5	1.5665506365529344e-20
-22.5	-7.5	1.6486476425766304e-20
-22.	-7.5	1.5291423881349197e-20
-21.5	-7.5	1.2978649225652958e-20
-21.	-7.5	1.066587456995672e-20
-20.5	-7.5	5.095044036510715e-17
-20.	-7.5	1.6640869297074645e-16
-19.5	-7.5	2.818669455763856e-16
-19.	-7.5	2.3807494386532287e-14
-18.5	-7.5	1.2183726055711533e-13
-18.	-7.5	2.1986702672769833e-13
-17.5	-7.5	3.6060500460858615e-13
-17.	-7.5	1.613878519920327e-12
-16.5	-7.5	2.8671520352320694e-12
-16.	-7.5	4.120425550543809e-12
-15.5	-7.5	1.155945090312874e-11
-15.	-7.5	2.0222144402451058e-11
-14.5	-7.5	2.8884837901773384e-11
-14.	-7.5	6.27750488223344e-11
-13.5	-7.5	1.113086255778114e-10
-13.	-7.5	1.5984220233328844e-10
-12.5	-7.5	2.7854004932925136e-10
-12.	-7.5	4.90014818019467e-10
-11.5	-7.5	7.014895867096826e-10
-11.	-7.5	1.0290797536670714e-9
-10.5	-7.5	1.7487367160982467e-9
-10.	-7.5	2.468393678529421e-9
-9.5	-7.5	3.218937730222276e-9
-9.	-7.5	5.10978743282149e-9
-8.5	-7.5	7.000637135420704e-9
-8.	-7.5	8.891486838019919e-9
-7.5	-7.5	1.2456818234216963e-8
-7.	-7.5	1.6379182153190245e-8
-6.5	-7.5	2.0301546072163524e-8
-6.	-7.5	2.6041993518259594e-8
-5.5	-7.5	3.2886693289563567e-8
-5.	-7.5	3.973139306086755e-8
-4.5	-7.5	4.872566934113537e-8
-4.	-7.5	6.068823373206336e-8
-3.5	-7.5	7.265079812299136e-8
-3.	-7.5	8.732138364314587e-8
-2.5	-7.5	1.1171204919332699e-7
-2.	-7.5	1.361027147435081e-7
-1.5	-7.5	1.6093814755954013e-7
-1.	-7.5	2.1352205666053854e-7
-0.5	-7.5	2.66105965761537e-7
0.	-7.5	3.186898748625354e-7
0.5	-7.5	4.1086636013254414e-7
1.	-7.5	5.12110341636482e-7
1.5	-7.5	6.133543231404198e-7
2.	-7.5	7.53667275598219e-7
2.5	-7.5	9.187977772475954e-7
3.	-7.5	1.0839282788969719e-6
3.5	-7.5	1.2779953346741962e-6
4.	-7.5	1.5138031822511102e-6
4.5	-7.5	1.7496110298280239e-6
5.	-7.5	2.002320030264991e-6
5.5	-7.5	2.319658455193668e-6
6.	-7.5	2.6369968801223455e-6
6.5	-7.5	2.954948042212698e-6
7.	-7.5	3.390598324646347e-6
7.5	-7.5	3.826248607079997e-6
8.	-7.5	4.261898889513647e-6
8.5	-7.5	4.8587668859146685e-6
9.	-7.5	5.495171509065411e-6
9.5	-7.5	6.131576132216154e-6
10.	-7.5	6.961238748164847e-6
10.5	-7.5	7.919236018913032e-6
11.	-7.5	8.877233289661216e-6
11.5	-7.5	9.992602322246534e-6
12.	-7.5	0.000011345192059312743
12.5	-7.5	0.00001269778179637895
13.	-7.5	0.000014102339764507985
13.5	-7.5	0.00001571912772691586
14.	-7.5	0.000017335915689323736
14.5	-7.5	0.000018952703651731612
15.	-7.5	0.00002045745060665218
15.5	-7.5	0.000021961587254184438
16.	-7.5	0.00002346572390171669
16.5	-7.5	0.00002457149763814567
17.	-7.5	0.00002557294468154283
17.5	-7.5	0.00002657439172493999
18.	-7.5	0.000027227697970240796
18.5	-7.5	0.00002763941936958015
19.	-7.5	0.0000280511407689195
19.5	-7.5	0.000028323636283570154
20.	-7.5	0.000028376735429193984
20.5	-7.5	0.00002842983457481782
21.	-7.5	0.000028461439927095425
21.5	-7.5	0.00002839904624018732
22.	-7.5	0.000028336652553279215
22.5	-7.5	0.00002827425886637112
23.	-7.5	0.000028127856362931858
23.5	-7.5	0.00002798008661863973
24.	-7.5	0.00002783231687434761
24.5	-7.5	0.000027563211117140913
25.	-7.5	0.00002726025370435512
25.5	-7.5	0.00002695729629156933
26.	-7.5	0.000026573728587037183
26.5	-7.5	0.000026131727259972717
27.	-7.5	0.000025689725932908255
27.5	-7.5	0.000025199527905976004
28.	-7.5	0.00002462989636388931
28.5	-7.5	0.00002406026482180262
29.	-7.5	0.000023441583762106144
29.5	-7.5	0.000022592481053636365
30.	-7.5	0.000021743378345166586
30.5	-7.5	0.000020894275636696807
31.	-7.5	0.000019636968074244905
31.5	-7.5	0.000018368500799676665
32.	-7.5	0.000017100033525108425
32.5	-7.5	0.000015630378278432224
33.	-7.5	0.000014101058046845174
33.5	-7.5	0.000012571737815258122
34.	-7.5	0.000011107069877303953
34.5	-7.5	9.691344051902581e-6
35.	-7.5	8.27561822650121e-6
35.5	-7.5	6.998420470783794e-6
36.	-7.5	5.960123449752209e-6
36.5	-7.5	4.921826428720624e-6
37.	-7.5	3.949504674785314e-6
37.5	-7.5	3.311271945551038e-6
38.	-7.5	2.6730392163167632e-6
38.5	-7.5	2.0348064870824874e-6
39.	-7.5	1.6780526960148286e-6
39.5	-7.5	1.3321768229744459e-6
40.	-7.5	9.863009499340638e-7
40.5	-7.5	7.754238202151515e-7
41.	-7.5	6.070207171150634e-7
41.5	-7.5	4.386176140149752e-7
42.	-7.5	3.235462092191133e-7
42.5	-7.5	2.506248871128544e-7
43.	-7.5	1.7770356500659545e-7
43.5	-7.5	1.208698349981843e-7
44.	-7.5	9.308331298218577e-8
44.5	-7.5	6.529679096618721e-8
45.	-7.5	4.035504189219386e-8
-30.	-7.	1.1407073786036294e-20
-29.5	-7.	2.0645680632563627e-20
-29.	-7.	2.9884287479090956e-20
-28.5	-7.	3.273926137454122e-20
-28.	-7.	2.7848670284136783e-20
-27.5	-7.	2.2958079193732352e-20
-27.	-7.	1.8828564595216923e-20
-26.5	-7.	1.6986120057173316e-20
-26.	-7.	1.5143675519129713e-20
-25.5	-7.	1.3407142079215155e-20
-25.	-7.	1.3791326360164668e-20
-24.5	-7.	1.4175510641114185e-20
-24.	-7.	1.45596949220637e-20
-23.5	-7.	1.6219548335775834e-20
-23.	-7.	1.8112603225613808e-20
-22.5	-7.	2.000565811545178e-20
-22.	-7.	1.8712791829094738e-20
-21.5	-7.	1.56535889276596e-20
-21.	-7.	1.2594386026224462e-20
-20.5	-7.	1.2757737314967113e-16
-20.	-7.	4.1670763153705993e-16
-19.5	-7.	7.058378899244487e-16
-19.	-7.	4.49320192937963e-14
-18.5	-7.	2.2899025947419777e-13
-18.	-7.	4.130484996545992e-13
-17.5	-7.	6.7474054137889e-13
-17.	-7.	2.9587687958505588e-12
-16.5	-7.	5.242797050322228e-12
-16.	-7.	7.526825304793898e-12
-15.5	-7.	2.1039179423759665e-11
-15.	-7.	3.6772725899453705e-11
-14.5	-7.	5.2506272375147735e-11
-14.	-7.	1.1377522254158839e-10
-13.5	-7.	2.014752940724652e-10
-13.	-7.	2.891753656033421e-10
-12.5	-7.	5.028266769174129e-10
-12.	-7.	8.830209918230297e-10
-11.5	-7.	1.2632153067286466e-9
-11.	-7.	1.8502313069888574e-9
-10.5	-7.	3.1355863442894974e-9
-10.	-7.	4.420941381590137e-9
-9.5	-7.	5.7607828274144485e-9
-9.	-7.	9.112181885895347e-9
-8.5	-7.	1.2463580944376247e-8
-8.	-7.	1.5814980002857145e-8
-7.5	-7.	2.2050285956329186e-8
-7.	-7.	2.890049773893464e-8
-6.5	-7.	3.5750709521540086e-8
-6.	-7.	4.5537375790405105e-8
-5.5	-7.	5.710756115833536e-8
-5.	-7.	6.867774652626561e-8
-4.5	-7.	8.337008123337637e-8
-4.	-7.	1.0237370177960445e-7
-3.5	-7.	1.2137732232583252e-7
-3.	-7.	1.441639064821111e-7
-2.5	-7.	1.805289330824011e-7
-2.	-7.	2.1689395968269108e-7
-1.5	-7.	2.538786545174906e-7
-1.	-7.	3.295236794396178e-7
-0.5	-7.	4.0516870436174504e-7
0.	-7.	4.808137292838722e-7
0.5	-7.	6.104786189715379e-7
1.	-7.	7.525151441453095e-7
1.5	-7.	8.945516693190811e-7
2.	-7.	1.0868942491621764e-6
2.5	-7.	1.3111924438041488e-6
3.	-7.	1.5354906384461211e-6
3.5	-7.	1.7935470219835773e-6
4.	-7.	2.100299374225369e-6
4.5	-7.	2.4070517264671605e-6
5.	-7.	2.7321381090098113e-6
5.5	-7.	3.1273331898625486e-6
6.	-7.	3.522528270715286e-6
6.5	-7.	3.918417143658649e-6
7.	-7.	4.4475747717474656e-6
7.5	-7.	4.976732399836281e-6
8.	-7.	5.505890027925098e-6
8.5	-7.	6.230216363922546e-6
9.	-7.	7.002405383045316e-6
9.5	-7.	7.774594402168086e-6
10.	-7.	8.787085403316625e-6
10.5	-7.	9.959151030406522e-6
11.	-7.	0.00001113121665749642
11.5	-7.	0.00001250052884252336
12.	-7.	0.00001416716862231079
12.5	-7.	0.00001583380840209822
13.	-7.	0.000017568158107634612
13.5	-7.	0.00001957902438609322
14.	-7.	0.000021589890664551822
14.5	-7.	0.000023600756943010426
15.	-7.	0.000025522973816855293
15.5	-7.	0.00002744470780155252
16.	-7.	0.000029366441786249747
16.5	-7.	0.00003087572846381236
17.	-7.	0.000032276999906010666
17.5	-7.	0.00003367827134820897
18.	-7.	0.00003472879202950304
18.5	-7.	0.00003553591673707829
19.	-7.	0.00003634304144465353
19.5	-7.	0.00003701970569245924
20.	-7.	0.000037490786393505634
20.5	-7.	0.00003796186709455202
21.	-7.	0.00003840684981194705
21.5	-7.	0.00003873769793483859
22.	-7.	0.00003906854605773013
22.5	-7.	0.000039399394180621676
23.	-7.	0.00003948761036581594
23.5	-7.	0.000039571877723837924
24.	-7.	0.00003965614508185991
24.5	-7.	0.00003940735763090995
25.	-7.	0.000039065650885749953
25.5	-7.	0.00003872394414058997
26.	-7.	0.00003816537171167241
26.5	-7.	0.00003744959544152855
27.	-7.	0.000036733819171384685
27.5	-7.	0.000035929003929208603
28.	-7.	0.000034977442570521234
28.5	-7.	0.000034025881211833864
29.	-7.	0.00003301780784502212
29.5	-7.	0.0000317442560245566
30.	-7.	0.000030470704204091085
30.5	-7.	0.000029197152383625566
31.	-7.	0.000027460022396002504
31.5	-7.	0.000025710218872436806
32.	-7.	0.00002396041534887111
32.5	-7.	0.00002197482587707573
33.	-7.	0.00001991931092764909
33.5	-7.	0.00001786379597822245
34.	-7.	0.000015887700250002263
34.5	-7.	0.000013971725273030492
35.	-7.	0.000012055750296058717
35.5	-7.	0.00001031176225196979
36.	-7.	8.8643769448988e-6
36.5	-7.	7.416991637827811e-6
37.	-7.	6.05422994830614e-6
37.5	-7.	5.119989780530933e-6
38.	-7.	4.185749612755727e-6
38.5	-7.	3.251509444980521e-6
39.	-7.	2.700408877482694e-6
39.5	-7.	2.1641149636974574e-6
40.	-7.	1.627821049912221e-6
40.5	-7.	1.2905930064789821e-6
41.	-7.	1.0159961318122264e-6
41.5	-7.	7.413992571454707e-7
42.	-7.	5.514312863303494e-7
42.5	-7.	4.2834877779562515e-7
43.	-7.	3.0526626926090097e-7
43.5	-7.	2.0899977370426115e-7
44.	-7.	1.611513572339164e-7
44.5	-7.	1.133029407635716e-7
45.	-7.	7.03277613866929e-8
-30.	-6.5	1.3273280724100077e-17
-29.5	-6.5	3.3565752892753085e-17
-29.	-6.5	5.385822506140609e-17
-28.5	-6.5	1.3484537784003322e-16
-28.	-6.5	2.894762686849176e-16
-27.5	-6.5	4.441071595298008e-16
-27.	-6.5	8.138398018367726e-16
-26.5	-6.5	1.829963156466172e-15
-26.	-6.5	2.8460865110955648e-15
-25.5	-6.5	4.054817749888642e-15
-25.	-6.5	9.120245409923116e-15
-24.5	-6.5	1.4185673069957552e-14
-24.	-6.5	1.9251100729992114e-14
-23.5	-6.5	3.6479688746803706e-14
-23.	-6.5	5.593178980215145e-14
-22.5	-6.5	7.53838908574993e-14
-22.	-6.5	1.191578063374059e-13
-21.5	-6.5	1.7641620840292839e-13
-21.	-6.5	2.336746104684517e-13
-20.5	-6.5	3.2286858747055977e-13
-20.	-6.5	4.5250917361753965e-13
-19.5	-6.5	5.821497597645211e-13
-19.	-6.5	8.068974212562903e-13
-18.5	-6.5	1.3343285310668984e-12
-18.	-6.5	1.8617596408775034e-12
-17.5	-6.5	2.5165777921187945e-12
-17.	-6.5	6.489788470800207e-12
-16.5	-6.5	1.0462999149481619e-11
-16.	-6.5	1.4436209828163025e-11
-15.5	-6.5	3.6435151194072706e-11
-15.	-6.5	6.199995052581881e-11
-14.5	-6.5	8.75647498575649e-11
-14.	-6.5	1.857704888352691e-10
-13.5	-6.5	3.261408148417505e-10
-13.	-6.5	4.665111408482319e-10
-12.5	-6.5	8.067623378966239e-10
-12.	-6.5	1.4113123277247917e-9
-11.5	-6.5	2.0158623175529583e-9
-11.	-6.5	2.946323812176758e-9
-10.5	-6.5	4.97723435318158e-9
-10.	-6.5	7.008144894186403e-9
-9.5	-6.5	9.124189931892599e-9
-9.	-6.5	1.4383274666644303e-8
-8.5	-6.5	1.9642359401396013e-8
-8.	-6.5	2.4901444136147723e-8
-7.5	-6.5	3.458394341227328e-8
-7.	-6.5	4.520960191135724e-8
-6.5	-6.5	5.5835260410441184e-8
-6.	-6.5	7.074862728080502e-8
-5.5	-6.5	8.826622650252411e-8
-5.	-6.5	1.0578382572424323e-7
-4.5	-6.5	1.2746899646944485e-7
-4.	-6.5	1.5490904635102224e-7
-3.5	-6.5	1.8234909623259958e-7
-3.	-6.5	2.146728654101978e-7
-2.5	-6.5	2.64526092496814e-7
-2.	-6.5	3.143793195834302e-7
-1.5	-6.5	3.6503496436689316e-7
-1.	-6.5	4.657524507946386e-7
-0.5	-6.5	5.664699372223842e-7
0.	-6.5	6.671874236501296e-7
0.5	-6.5	8.370242520059547e-7
1.	-6.5	1.0226907998008264e-6
1.5	-6.5	1.2083573475956983e-6
2.	-6.5	1.455634260916301e-6
2.5	-6.5	1.7420475589385019e-6
3.	-6.5	2.028460856960703e-6
3.5	-6.5	2.3528020152036385e-6
4.	-6.5	2.731853866015109e-6
4.5	-6.5	3.110905716826579e-6
5.	-6.5	3.5091693295624703e-6
5.5	-6.5	3.9808980560055955e-6
6.	-6.5	4.45262678244872e-6
6.5	-6.5	4.925119928502328e-6
7.	-6.5	5.544448490056281e-6
7.5	-6.5	6.163777051610233e-6
8.	-6.5	6.783105613164186e-6
8.5	-6.5	7.63104698674056e-6
9.	-6.5	8.535052791431273e-6
9.5	-6.5	9.439058596121984e-6
10.	-6.5	0.000010630323472985697
10.5	-6.5	0.000012012345240840649
11.	-6.5	0.000013394367008695604
11.5	-6.5	0.000015013566786877713
12.	-6.5	0.000016990286453255588
12.5	-6.5	0.000018967006119633466
13.	-6.5	0.000021027814437861506
13.5	-6.5	0.00002343202744268548
14.	-6.5	0.000025836240447509452
14.5	-6.5	0.00002824045345233343
15.	-6.5	0.00003059037392328919
15.5	-6.5	0.00003293999865311148
16.	-6.5	0.00003528962338293377
16.5	-6.5	0.000037229637421012585
17.	-6.5	0.00003906237910087481
17.5	-6.5	0.00004089512078073705
18.	-6.5	0.000042391472008752675
18.5	-6.5	0.00004365439229176952
19.	-6.5	0.000044917312574786364
19.5	-6.5	0.000046068921020980247
20.	-6.5	0.000047045120900848504
20.5	-6.5	0.00004802132078071675
21.	-6.5	0.00004896885015863312
21.5	-6.5	0.00004979099451990597
22.	-6.5	0.00005061313888117883
22.5	-6.5	0.000051435283242451694
23.	-6.5	0.00005184204683743721
23.5	-6.5	0.00005224205012348597
24.	-6.5	0.000052642053409534725
24.5	-6.5	0.000052471880942180335
25.	-6.5	0.00005214263457120799
25.5	-6.5	0.00005181338820023565
26.	-6.5	0.00005111311906405494
26.5	-6.5	0.00005014389910604494
27.	-6.5	0.00004917467914803495
27.5	-6.5	0.00004806777300574023
28.	-6.5	0.00004673394473732605
28.5	-6.5	0.000045400116468911886
29.	-6.5	0.0000439986558400764
29.5	-6.5	0.000042279476286404786
30.	-6.5	0.000040560296732733164
30.5	-6.5	0.00003884111717906155
31.	-6.5	0.00003657671608808838
31.5	-6.5	0.000034297409453154705
32.	-6.5	0.00003201810281822104
32.5	-6.5	0.000029451379620403953
33.	-6.5	0.000026799419195391356
33.5	-6.5	0.000024147458770378767
34.	-6.5	0.000021585619138918036
34.5	-6.5	0.0000190920014029775
35.	-6.5	0.000016598383667036952
35.5	-6.5	0.00001431214741113908
36.	-6.5	0.000012383554108438034
36.5	-6.5	0.000010454960805736996
37.	-6.5	8.631655905576606e-6
37.5	-6.5	7.341515951392224e-6
38.	-6.5	6.051375997207846e-6
38.5	-6.5	4.761236043023468e-6
39.	-6.5	3.971782891457127e-6
39.5	-6.5	3.201679073918027e-6
40.	-6.5	2.4315752563789267e-6
40.5	-6.5	1.9376138537154024e-6
41.	-6.5	1.5305338544741443e-6
41.5	-6.5	1.1234538552328865e-6
42.	-6.5	8.396815602042438e-7
42.5	-6.5	6.533640639929663e-7
43.	-6.5	4.670465677816888e-7
43.5	-6.5	3.2101101088768555e-7
44.	-6.5	2.4770715073052004e-7
44.5	-6.5	1.7440329057335453e-7
45.	-6.5	1.0854105296000114e-7
-30.	-6.	1.2684197775883073e-16
-29.5	-6.	3.2080939530606545e-16
-29.	-6.	5.147768128533002e-16
-28.5	-6.	1.2892126502596698e-15
-28.	-6.	2.76795838497878e-15
-27.5	-6.	4.246704119697889e-15
-27.	-6.	7.782403714678357e-15
-26.5	-6.	1.7499344800772692e-14
-26.	-6.	2.7216285886867018e-14
-25.5	-6.	3.877508792949741e-14
-25.	-6.	8.721451191728494e-14
-24.5	-6.	1.3565393590507245e-13
-24.	-6.	1.8409335989286e-13
-23.5	-6.	3.4884604158938976e-13
-23.	-6.	5.348616218652264e-13
-22.5	-6.	7.208772021410632e-13
-22.	-6.	1.1394762809750238e-12
-21.5	-6.	1.68702417142297e-12
-21.	-6.	2.2345720618709156e-12
-20.5	-6.	3.0858400797938995e-12
-20.	-6.	4.321771574413552e-12
-19.5	-6.	5.5577030690332055e-12
-19.	-6.	7.171658126928521e-12
-18.5	-6.	9.98869376808479e-12
-18.	-6.	1.280572940924106e-11
-17.5	-6.	1.5912043161383926e-11
-17.	-6.	2.655396109326826e-11
-16.5	-6.	3.719587902515259e-11
-16.	-6.	4.783779695703691e-11
-15.5	-6.	9.657419927340573e-11
-15.	-6.	1.5284646923108417e-10
-14.5	-6.	2.0911873918876262e-10
-14.	-6.	4.165464187237034e-10
-13.5	-6.	7.117125753908791e-10
-13.	-6.	1.0068787320580552e-9
-12.5	-6.	1.7130638294469288e-9
-12.	-6.	2.962731698729414e-9
-11.5	-6.	4.212399568011899e-9
-11.	-6.	6.121726357647588e-9
-10.5	-6.	1.0258409405524663e-8
-10.	-6.	1.439509245340174e-8
-9.5	-6.	1.8700866172416395e-8
-9.	-6.	2.924921737033098e-8
-8.5	-6.	3.979756856824557e-8
-8.	-6.	5.034591976616015e-8
-7.5	-6.	6.935352459074253e-8
-7.	-6.	9.016480912987819e-8
-6.5	-6.	1.1097609366901383e-7
-6.	-6.	1.391875761141896e-7
-5.5	-6.	1.7189372870121285e-7
-5.	-6.	2.0459988128823606e-7
-4.5	-6.	2.4306996913012804e-7
-4.	-6.	2.89499308674063e-7
-3.5	-6.	3.35928648217998e-7
-3.	-6.	3.885376815946208e-7
-2.5	-6.	4.6332790032704033e-7
-2.	-6.	5.381181190594599e-7
-1.5	-6.	6.139528611568095e-7
-1.	-6.	7.549541162739616e-7
-0.5	-6.	8.959553713911137e-7
0.	-6.	1.0369566265082657e-6
0.5	-6.	1.267260295665382e-6
1.	-6.	1.5180160136998323e-6
1.5	-6.	1.7687717317342822e-6
2.	-6.	2.092950548298236e-6
2.5	-6.	2.4637694814320865e-6
3.	-6.	2.8345884145659362e-6
3.5	-6.	3.242574241876377e-6
4.	-6.	3.7041730731682827e-6
4.5	-6.	4.1657719044601885e-6
5.	-6.	4.643261799550776e-6
5.5	-6.	5.18151857346756e-6
6.	-6.	5.719775347384343e-6
6.5	-6.	6.2587883085298255e-6
7.	-6.	6.943055347931936e-6
7.5	-6.	7.627322387334046e-6
8.	-6.	8.311589426736156e-6
8.5	-6.	9.254079900574407e-6
9.	-6.	0.000010259896440104168
9.5	-6.	0.000011265712979633928
10.	-6.	0.000012605088485349526
10.5	-6.	0.000014165966730284241
11.	-6.	0.000015726844975218956
11.5	-6.	0.000017565261160303146
12.	-6.	0.000019822035409844732
12.5	-6.	0.000022078809659386317
13.	-6.	0.000024440868997039705
13.5	-6.	0.000027232895897387336
14.	-6.	0.00003002492279773497
14.5	-6.	0.000032816949698082605
15.	-6.	0.00003567196852912659
15.5	-6.	0.00003852733048847306
16.	-6.	0.000041382692447819534
16.5	-6.	0.00004395924973189311
17.	-6.	0.00004646279125831877
17.5	-6.	0.000048966332784744435
18.	-6.	0.00005127618611393989
18.5	-6.	0.000053451633669528023
19.	-6.	0.00005562708122511615
19.5	-6.	0.000057788891111175257
20.	-6.	0.000059929210344232946
20.5	-6.	0.00006206952957729065
21.	-6.	0.00006419397082018375
21.5	-6.	0.0000662489726767559
22.	-6.	0.00006830397453332809
22.5	-6.	0.00007035897638990024
23.	-6.	0.0000717190194394557
23.5	-6.	0.00007306775205623461
24.	-6.	0.00007441648467301354
24.5	-6.	0.00007476581046140103
25.	-6.	0.00007483631073932832
25.5	-6.	0.00007490681101725562
26.	-6.	0.00007431674542349849
26.5	-6.	0.00007324784200435316
27.	-6.	0.00007217893858520784
27.5	-6.	0.00007086467494875232
28.	-6.	0.0000691460304191346
28.5	-6.	0.00006742738588951686
29.	-6.	0.00006560232514824267
29.5	-6.	0.0000632773492163408
30.	-6.	0.00006095237328443893
30.5	-6.	0.000058627397352537056
31.	-6.	0.00005547688260578206
31.5	-6.	0.00005230379885862258
32.	-6.	0.00004913071511146311
32.5	-6.	0.00004548977057761959
33.	-6.	0.00004171007566776999
33.5	-6.	0.00003793038075792039
34.	-6.	0.00003422076294344409
34.5	-6.	0.000030564193843814766
35.	-6.	0.000026907624744185443
35.5	-6.	0.000023508470768144474
36.	-6.	0.000020553246042578175
36.5	-6.	0.000017598021317011873
37.	-6.	0.000014783999571897071
37.5	-6.	0.000012685008899791507
38.	-6.	0.000010586018227685945
38.5	-6.	8.487027555580385e-6
39.	-6.	7.126416841159669e-6
39.5	-6.	5.794341251622525e-6
40.	-6.	4.462265662085381e-6
40.5	-6.	3.5817960209642463e-6
41.	-6.	2.843413058595109e-6
41.5	-6.	2.1050300962259715e-6
42.	-6.	1.5844588041796026e-6
42.5	-6.	1.2360324129480208e-6
43.	-6.	8.87606021716439e-7
43.5	-6.	6.13630569101159e-7
44.	-6.	4.7408119380464536e-7
44.5	-6.	3.345318185081316e-7
45.	-6.	2.0907574170911894e-7
-30.	-5.5	2.404106747935614e-16
-29.5	-5.5	6.080530377193777e-16
-29.	-5.5	9.75695400645194e-16
-28.5	-5.5	2.4435799226793067e-15
-28.	-5.5	5.2464405012726425e-15
-27.5	-5.5	8.049301079865978e-15
-27.	-5.5	1.4750967627519946e-14
-26.5	-5.5	3.3168726445079205e-14
-26.	-5.5	5.158648526263847e-14
-25.5	-5.5	7.349535810910617e-14
-25.	-5.5	1.6530877842464676e-13
-24.5	-5.5	2.571221987401873e-13
-24.	-5.5	3.4893561905572787e-13
-23.5	-5.5	6.612123944319758e-13
-23.	-5.5	1.0137914539283014e-12
-22.5	-5.5	1.3663705134246268e-12
-22.	-5.5	2.1597947556126417e-12
-21.5	-5.5	3.1976321344430107e-12
-21.	-5.5	4.2354695132733796e-12
-20.5	-5.5	5.848811572117239e-12
-20.	-5.5	8.191033975209565e-12
-19.5	-5.5	1.053325637830189e-11
-19.	-5.5	1.3536418832600753e-11
-18.5	-5.5	1.8643059005102685e-11
-18.	-5.5	2.3749699177604618e-11
-17.5	-5.5	2.930750853064906e-11
-17.	-5.5	4.6618133715736305e-11
-16.5	-5.5	6.392875890082356e-11
-16.	-5.5	8.12393840859108e-11
-15.5	-5.5	1.5671324735273875e-10
-15.	-5.5	2.4369298793634954e-10
-14.5	-5.5	3.3067272851996034e-10
-14.	-5.5	6.473223486121377e-10
-13.5	-5.5	1.097284335940008e-9
-13.	-5.5	1.5472463232678783e-9
-12.5	-5.5	2.619365320997234e-9
-12.	-5.5	4.514151069734037e-9
-11.5	-5.5	6.40893681847084e-9
-11.	-5.5	9.29712890311842e-9
-10.5	-5.5	1.5539584457867748e-8
-10.	-5.5	2.1782040012617077e-8
-9.5	-5.5	2.827754241294019e-8
-9.	-5.5	4.411516007401765e-8
-8.5	-5.5	5.995277773509511e-8
-8.	-5.5	7.579039539617258e-8
-7.5	-5.5	1.0412310576921179e-7
-7.	-5.5	1.3512001634839914e-7
-6.5	-5.5	1.661169269275865e-7
-6.	-5.5	2.0762652494757417e-7
-5.5	-5.5	2.555212308999016e-7
-5.	-5.5	3.0341593685222894e-7
-4.5	-5.5	3.5867094179081124e-7
-4.	-5.5	4.240895709971038e-7
-3.5	-5.5	4.895082002033964e-7
-3.	-5.5	5.624024977790438e-7
-2.5	-5.5	6.621297081572667e-7
-2.	-5.5	7.618569185354895e-7
-1.5	-5.5	8.628707579467257e-7
-1.	-5.5	1.0441557817532845e-6
-0.5	-5.5	1.2254408055598433e-6
0.	-5.5	1.406725829366402e-6
0.5	-5.5	1.6974963393248094e-6
1.	-5.5	2.013341227598838e-6
1.5	-5.5	2.3291861158728664e-6
2.	-5.5	2.7302668356801713e-6
2.5	-5.5	3.1854914039256707e-6
3.	-5.5	3.6407159721711697e-6
3.5	-5.5	4.132346468549115e-6
4.	-5.5	4.676492280321457e-6
4.5	-5.5	5.220638092093799e-6
5.	-5.5	5.777354269539082e-6
5.5	-5.5	6.382139090929525e-6
6.	-5.5	6.986923912319967e-6
6.5	-5.5	7.592456688557323e-6
7.	-5.5	8.341662205807591e-6
7.5	-5.5	9.090867723057859e-6
8.	-5.5	9.840073240308126e-6
8.5	-5.5	0.000010877112814408253
9.	-5.5	0.000011984740088777062
9.5	-5.5	0.00001309236736314587
10.	-5.5	0.000014579853497713353
10.5	-5.5	0.00001631958821972783
11.	-5.5	0.00001805932294174231
11.5	-5.5	0.000020116955533728583
12.	-5.5	0.000022653784366433872
12.5	-5.5	0.00002519061319913917
13.	-5.5	0.000027853923556217904
13.5	-5.5	0.000031033764352089196
14.	-5.5	0.00003421360514796048
14.5	-5.5	0.00003739344594383178
15.	-5.5	0.000040753563134963974
15.5	-5.5	0.00004411466232383464
16.	-5.5	0.0000474757615127053
16.5	-5.5	0.00005068886204277363
17.	-5.5	0.000053863203415762725
17.5	-5.5	0.00005703754478875182
18.	-5.5	0.00006016090021912709
18.5	-5.5	0.00006324887504728652
19.	-5.5	0.00006633684987544595
19.5	-5.5	0.00006950886120137025
20.	-5.5	0.0000728132997876174
20.5	-5.5	0.00007611773837386454
21.	-5.5	0.00007941909148173439
21.5	-5.5	0.00008270695083360585
22.	-5.5	0.00008599481018547733
22.5	-5.5	0.00008928266953734878
23.	-5.5	0.00009159599204147418
23.5	-5.5	0.00009389345398898326
24.	-5.5	0.00009619091593649235
24.5	-5.5	0.00009705973998062172
25.	-5.5	0.00009752998690744866
25.5	-5.5	0.00009800023383427559
26.	-5.5	0.00009752037178294205
26.5	-5.5	0.00009635178490266139
27.	-5.5	0.00009518319802238073
27.5	-5.5	0.00009366157689176442
28.	-5.5	0.00009155811610094313
28.5	-5.5	0.00008945465531012184
29.	-5.5	0.00008720599445640895
29.5	-5.5	0.00008427522214627683
30.	-5.5	0.00008134444983614469
30.5	-5.5	0.00007841367752601257
31.	-5.5	0.00007437704912347574
31.5	-5.5	0.00007031018826409046
32.	-5.5	0.00006624332740470516
32.5	-5.5	0.00006152816153483523
33.	-5.5	0.00005662073214014862
33.5	-5.5	0.00005171330274546201
34.	-5.5	0.00004685590674797015
34.5	-5.5	0.00004203638628465204
35.	-5.5	0.00003721686582133393
35.5	-5.5	0.00003270479412514987
36.	-5.5	0.00002872293797671831
36.5	-5.5	0.000024741081828286757
37.	-5.5	0.000020936343238217536
37.5	-5.5	0.000018028501848190792
38.	-5.5	0.000015120660458164048
38.5	-5.5	0.000012212819068137302
39.	-5.5	0.00001028105079086221
39.5	-5.5	8.387003429327022e-6
40.	-5.5	6.492956067791835e-6
40.5	-5.5	5.22597818821309e-6
41.	-5.5	4.156292262716074e-6
41.5	-5.5	3.0866063372190565e-6
42.	-5.5	2.3292360481549613e-6
42.5	-5.5	1.8187007619030754e-6
43.	-5.5	1.3081654756511892e-6
43.5	-5.5	9.062501273146325e-7
44.	-5.5	7.004552368787706e-7
44.5	-5.5	4.946603464429087e-7
45.	-5.5	3.0961043045823673e-7
-30.	-5.	9.395291491106688e-16
-29.5	-5.	2.3762857412889606e-15
-29.	-5.	3.813042333467253e-15
-28.5	-5.	9.594316774740392e-15
-28.	-5.	2.0647001021411587e-14
-27.5	-5.	3.169968526808277e-14
-27.	-5.	5.817735717914332e-14
-26.5	-5.	1.310078304792093e-13
-26.	-5.	2.0383830377927522e-13
-25.5	-5.	2.905384180156303e-13
-25.	-5.	6.549581842545698e-13
-24.5	-5.	1.0193779504935098e-12
-24.	-5.	1.3837977167324495e-12
-23.5	-5.	2.6293951547455082e-12
-23.	-5.	4.036078197567266e-12
-22.5	-5.	5.442761240389021e-12
-22.	-5.	8.626955969472567e-12
-21.5	-5.	1.2796637721472088e-11
-21.	-5.	1.6966319473471612e-11
-20.5	-5.	2.3485288189460848e-11
-20.	-5.	3.297964381457326e-11
-19.5	-5.	4.2473999439685694e-11
-19.	-5.	5.4125416632906197e-11
-18.5	-5.	7.264179977428586e-11
-18.	-5.	9.115818291566557e-11
-17.5	-5.	1.105836824531972e-10
-17.	-5.	1.536913793452029e-10
-16.5	-5.	1.9679907623720866e-10
-16.	-5.	2.3990677312921426e-10
-15.5	-5.	3.8438902001619106e-10
-15.	-5.	5.489252249315528e-10
-14.5	-5.	7.134614298469146e-10
-14.	-5.	1.2704216826437675e-9
-13.5	-5.	2.055165303878985e-9
-13.	-5.	2.839908925114202e-9
-12.5	-5.	4.67783208506188e-9
-12.	-5.	7.908355143194412e-9
-11.5	-5.	1.1138878201326942e-8
-11.	-5.	1.6029832897612707e-8
-10.5	-5.	2.6527280110731816e-8
-10.	-5.	3.702472732385093e-8
-9.5	-5.	4.793876082729715e-8
-9.	-5.	7.423254400302716e-8
-8.5	-5.	1.0052632717875718e-7
-8.	-5.	1.2682011035448717e-7
-7.5	-5.	1.7316504260065607e-7
-7.	-5.	2.2378527529624303e-7
-6.5	-5.	2.7440550799183e-7
-6.	-5.	3.4080479497959795e-7
-5.5	-5.	4.167878316311108e-7
-5.	-5.	4.927708682826235e-7
-4.5	-5.	5.778025487416356e-7
-4.	-5.	6.753292400641348e-7
-3.5	-5.	7.72855931386634e-7
-3.	-5.	8.786106705552176e-7
-2.5	-5.	1.0138988881341683e-6
-2.	-5.	1.149187105713119e-6
-1.5	-5.	1.2859785797767317e-6
-1.	-5.	1.5165563553908079e-6
-0.5	-5.	1.7471341310048836e-6
0.	-5.	1.9777119066189595e-6
0.5	-5.	2.3379536362330495e-6
1.	-5.	2.7278910191320544e-6
1.5	-5.	3.1178284020310594e-6
2.	-5.	3.602231988572739e-6
2.5	-5.	4.146642777725727e-6
3.	-5.	4.691053566878714e-6
3.5	-5.	5.265685652386268e-6
4.	-5.	5.883911762029498e-6
4.5	-5.	6.502137871672729e-6
5.	-5.	7.126178478307599e-6
5.5	-5.	7.772453520509683e-6
6.	-5.	8.418728562711767e-6
6.5	-5.	9.065690803747656e-6
7.	-5.	9.84465531802367e-6
7.5	-5.	0.000010623619832299683
8.	-5.	0.000011402584346575695
8.5	-5.	0.000012494059053757557
9.	-5.	0.000013662172974759947
9.5	-5.	0.000014830286895762335
10.	-5.	0.000016415340315917158
10.5	-5.	0.00001827726604505814
11.	-5.	0.000020139191774199126
11.5	-5.	0.0000223498138984043
12.	-5.	0.00002508605766858608
12.5	-5.	0.000027822301438767863
13.	-5.	0.00003070568678747318
13.5	-5.	0.0000341899749517944
14.	-5.	0.00003767426311611562
14.5	-5.	0.00004115855128043684
15.	-5.	0.00004499711469112185
15.5	-5.	0.00004883760790237902
16.	-5.	0.0000526781011136362
16.5	-5.	0.000056603043719804124
17.	-5.	0.0000605501026572218
17.5	-5.	0.00006449716159463949
18.	-5.	0.0000686392770769036
18.5	-5.	0.00007291674786827877
19.	-5.	0.00007719421865965395
19.5	-5.	0.0000817216484942146
20.	-5.	0.0000866429713652816
20.5	-5.	0.00009156429423634859
21.	-5.	0.00009651814639861884
21.5	-5.	0.00010161425926235038
22.	-5.	0.00010671037212608192
22.5	-5.	0.00011180648498981344
23.	-5.	0.00011568575034095159
23.5	-5.	0.0001195452115370067
24.	-5.	0.00012340467273306183
24.5	-5.	0.00012539116643244596
25.	-5.	0.00012685511905696556
25.5	-5.	0.00012831907168148519
26.	-5.	0.0001285213774653105
26.5	-5.	0.00012780912763023076
27.	-5.	0.00012709687779515096
27.5	-5.	0.00012588166128533579
28.	-5.	0.00012383749982515323
28.5	-5.	0.00012179333836497062
29.	-5.	0.00011951601040585313
29.5	-5.	0.00011614332796128057
30.	-5.	0.00011277064551670803
30.5	-5.	0.00010939796307213549
31.	-5.	0.00010425902106920882
31.5	-5.	0.0000990717921632684
32.	-5.	0.000093884563257328
32.5	-5.	0.00008763198726193604
33.	-5.	0.00008106346833342066
33.5	-5.	0.00007449494940490529
34.	-5.	0.00006788697031861874
34.5	-5.	0.00006124911969376077
35.	-5.	0.00005461126906890279
35.5	-5.	0.000048335562548568746
36.	-5.	0.00004268439726980612
36.5	-5.	0.00003703323199104351
37.	-5.	0.000031609440306560284
37.5	-5.	0.00002733703497788709
38.	-5.	0.00002306462964921389
38.5	-5.	0.000018792224320540695
39.	-5.	0.000015868569761183652
39.5	-5.	0.000012997038463351644
40.	-5.	0.000010125507165519637
40.5	-5.	8.176794903723708e-6
41.	-5.	6.518424902430293e-6
41.5	-5.	4.8600549011368755e-6
42.	-5.	3.6796024768500043e-6
42.5	-5.	2.8768666081981934e-6
43.	-5.	2.0741307395463832e-6
43.5	-5.	1.4411594805442763e-6
44.	-5.	1.1147094147855849e-6
44.5	-5.	7.882593490268935e-7
45.	-5.	4.946158628300251e-7
-30.	-4.5	2.0826388358829023e-15
-29.5	-4.5	5.2674735793431295e-15
-29.	-4.5	8.452308322803358e-15
-28.5	-4.5	2.129178134028526e-14
-28.	-4.5	4.584568542538321e-14
-27.5	-4.5	7.039958951048118e-14
-27.	-4.5	1.2924777433840466e-13
-26.5	-4.5	2.911518590242498e-13
-26.	-4.5	4.530559437100949e-13
-25.5	-4.5	6.458271397081663e-13
-25.	-4.5	1.4566679347199648e-12
-24.5	-4.5	2.2675087297317635e-12
-24.	-4.5	3.078349524743562e-12
-23.5	-4.5	5.853095315762595e-12
-23.	-4.5	8.986857039892728e-12
-22.5	-4.5	1.212061876402286e-11
-22.	-4.5	1.922416795897044e-11
-21.5	-4.5	2.8528644476343998e-11
-21.	-4.5	3.7833120993717556e-11
-20.5	-4.5	5.239955164939205e-11
-20.	-4.5	7.36302807494415e-11
-19.5	-4.5	9.486100984949094e-11
-19.	-4.5	1.2066483079836049e-10
-18.5	-4.5	1.6102276567893836e-10
-18.	-4.5	2.0138070055951623e-10
-17.5	-4.5	2.4333018266083427e-10
-17.	-4.5	3.2673897133727463e-10
-16.5	-4.5	4.10147760013715e-10
-16.	-4.5	4.935565486901553e-10
-15.5	-4.5	7.390989687049414e-10
-15.	-4.5	1.0167147349196382e-9
-14.5	-4.5	1.2943305011343353e-9
-14.	-4.5	2.190998960717137e-9
-13.5	-4.5	3.446997865254762e-9
-13.	-4.5	4.702996769792386e-9
-12.5	-4.5	7.609924416309757e-9
-12.	-4.5	1.2699844718383402e-8
-11.5	-4.5	1.7789765020457047e-8
-11.	-4.5	2.5459849135569164e-8
-10.5	-4.5	4.1841926432221346e-8
-10.	-4.5	5.822400372887352e-8
-9.5	-4.5	7.524655051625272e-8
-9.	-4.5	1.1591428359236453e-7
-8.5	-4.5	1.5658201666847633e-7
-8.	-4.5	1.9724974974458816e-7
-7.5	-4.5	2.6819388153746916e-7
-7.	-4.5	3.4559353867634637e-7
-6.5	-4.5	4.229931958152235e-7
-6.	-4.5	5.230714445613662e-7
-5.5	-4.5	6.369240260821947e-7
-5.	-4.5	7.507766076030231e-7
-4.5	-4.5	8.7543592211455e-7
-4.	-4.5	1.015017942060196e-6
-3.5	-4.5	1.154599962005842e-6
-3.	-4.5	1.302750230089697e-6
-2.5	-4.5	1.4816550800790121e-6
-2.	-4.5	1.6605599300683271e-6
-1.5	-4.5	1.841165345219282e-6
-1.	-4.5	2.1278669047627928e-6
-0.5	-4.5	2.4145684643063037e-6
0.	-4.5	2.7012700238498147e-6
0.5	-4.5	3.137810514073528e-6
1.	-4.5	3.6086671330037684e-6
1.5	-4.5	4.079523751934009e-6
2.	-4.5	4.652118879874652e-6
2.5	-4.5	5.2893407535523445e-6
3.	-4.5	5.9265626272300366e-6
3.5	-4.5	6.583708688597739e-6
4.	-4.5	7.26959526158518e-6
4.5	-4.5	7.955481834572622e-6
5.	-4.5	8.637822328979329e-6
5.5	-4.5	9.306602741433459e-6
6.	-4.5	9.975383153887592e-6
6.5	-4.5	0.000010644750183289949
7.	-4.5	0.000011426798967779622
7.5	-4.5	0.000012208847752269294
8.	-4.5	0.000012990896536758967
8.5	-4.5	0.00001410639009199321
9.	-4.5	0.00001530365680427174
9.5	-4.5	0.000016500923516550266
10.	-4.5	0.000018145219896798338
10.5	-4.5	0.000020086370224939688
11.	-4.5	0.00002202752055308104
11.5	-4.5	0.00002434091589736822
12.	-4.5	0.00002721542985619439
12.5	-4.5	0.000030089943815020566
13.	-4.5	0.00003313185269653041
13.5	-4.5	0.00003685737583153509
14.	-4.5	0.00004058289896653977
14.5	-4.5	0.00004430842210154446
15.	-4.5	0.00004860522283298334
15.5	-4.5	0.000052905135415571235
16.	-4.5	0.00005720504799815913
16.5	-4.5	0.00006189892777322963
17.	-4.5	0.00006669598305286934
17.5	-4.5	0.00007149303833250904
18.	-4.5	0.00007680955003960073
18.5	-4.5	0.00008248652740224289
19.	-4.5	0.00008816350476488506
19.5	-4.5	0.00009430811282667553
20.	-4.5	0.000101189627518063
20.5	-4.5	0.00010807114220945046
21.	-4.5	0.00011503810586429905
21.5	-4.5	0.00012237876439633263
22.	-4.5	0.00012971942292836622
22.5	-4.5	0.0001370600814603998
23.	-4.5	0.00014296983968143696
23.5	-4.5	0.00014885631004481399
24.	-4.5	0.00015474278040819104
24.5	-4.5	0.00015830050527925358
25.	-4.5	0.00016120853111666883
25.5	-4.5	0.00016411655695408407
26.	-4.5	0.00016543472063609106
26.5	-4.5	0.0001656004085851005
27.	-4.5	0.00016576609653410994
27.5	-4.5	0.0001652468430962905
28.	-4.5	0.00016359873016850946
28.5	-4.5	0.00016195061724072845
29.	-4.5	0.00015994407884314493
29.5	-4.5	0.0001562537524749786
30.	-4.5	0.00015256342610681225
30.5	-4.5	0.00014887309973864594
31.	-4.5	0.0001424679112311368
31.5	-4.5	0.00013598850244031876
32.	-4.5	0.00012950909364950073
32.5	-4.5	0.00012136789613679315
33.	-4.5	0.00011273387294480816
33.5	-4.5	0.00010409984975282317
34.	-4.5	0.00009528421272027566
34.5	-4.5	0.00008633109309389434
35.	-4.5	0.00007737797346751301
35.5	-4.5	0.00006884522799722743
36.	-4.5	0.00006103744530858843
36.5	-4.5	0.00005322966261994943
37.	-4.5	0.000045710383925353634
37.5	-4.5	0.00003965204691745986
38.	-4.5	0.000033593709909566084
38.5	-4.5	0.00002753537290167231
39.	-4.5	0.000023300815878498087
39.5	-4.5	0.00001913673989842707
40.	-4.5	0.00001497266391835606
40.5	-4.5	0.000012118363011901556
41.	-4.5	9.676150543996337e-6
41.5	-4.5	7.233938076091119e-6
42.	-4.5	5.489154933454234e-6
42.5	-4.5	4.295576883940825e-6
43.	-4.5	3.101998834427417e-6
43.5	-4.5	2.1597842821069426e-6
44.	-4.5	1.6714230933137626e-6
44.5	-4.5	1.1830619045205829e-6
45.	-4.5	7.436709615719014e-7
-30.	-4.	3.4225596873879816e-15
-29.5	-4.	8.638828112072444e-15
-29.	-4.	1.3855096536756917e-14
-28.5	-4.	3.488420989193826e-14
-28.	-4.	7.509979887299988e-14
-27.5	-4.	1.153153878540616e-13
-27.	-4.	2.1164417519350986e-13
-26.5	-4.	4.765957190239042e-13
-26.	-4.	7.415472628542981e-13
-25.5	-4.	1.0569824594834872e-12
-25.	-4.	2.3832803418522687e-12
-24.5	-4.	3.709578224221045e-12
-24.	-4.	5.035876106589828e-12
-23.5	-4.	9.573810254121931e-12
-23.	-4.	1.4698854568844012e-11
-22.5	-4.	1.9823898883566106e-11
-22.	-4.	3.144248867500051e-11
-21.5	-4.	4.666122627388637e-11
-21.	-4.	6.187996387277218e-11
-20.5	-4.	8.571119751904409e-11
-20.	-4.	1.2045021228659216e-10
-19.5	-4.	1.5518922705414022e-10
-19.	-4.	1.972430101048135e-10
-18.5	-4.	2.6257644169439036e-10
-18.	-4.	3.27909873283967e-10
-17.5	-4.	3.955673702989714e-10
-17.	-4.	5.237660436723021e-10
-16.5	-4.	6.519647170456333e-10
-16.	-4.	7.80163390418964e-10
-15.5	-4.	1.1328957017213992e-9
-15.	-4.	1.5300453559488024e-9
-14.5	-4.	1.927195010176205e-9
-14.	-4.	3.175073759553605e-9
-13.5	-4.	4.916760011218202e-9
-13.	-4.	6.658446262882799e-9
-12.5	-4.	1.0662094817911471e-8
-12.	-4.	1.7656694447828833e-8
-11.5	-4.	2.4651294077746184e-8
-11.	-4.	3.516542604380599e-8
-10.5	-4.	5.756335451911699e-8
-10.	-4.	7.996128299442798e-8
-9.5	-4.	1.0322804524433039e-7
-9.	-4.	1.585708653730186e-7
-8.5	-4.	2.1391368550170673e-7
-8.	-4.	2.692565056303949e-7
-7.5	-4.	3.6528834362320945e-7
-7.	-4.	4.6999588273169463e-7
-6.5	-4.	5.747034218401796e-7
-6.	-4.	7.090949487881794e-7
-5.5	-4.	8.615156873231197e-7
-5.	-4.	1.0139364258580599e-6
-4.5	-4.	1.178918046904489e-6
-4.	-4.	1.361244627789646e-6
-3.5	-4.	1.5435712086748035e-6
-3.	-4.	1.734768265111331e-6
-2.5	-4.	1.957804708372856e-6
-2.	-4.	2.1808411516343813e-6
-1.5	-4.	2.4057722830016935e-6
-1.	-4.	2.7489106476964142e-6
-0.5	-4.	3.0920490123911345e-6
0.	-4.	3.4351873770858553e-6
0.5	-4.	3.948189511831133e-6
1.	-4.	4.5000938662410155e-6
1.5	-4.	5.051998220650898e-6
2.	-4.	5.71273487030836e-6
2.5	-4.	6.44260440918701e-6
3.	-4.	7.17247394806566e-6
3.5	-4.	7.911794629006326e-6
4.	-4.	8.664748521121235e-6
4.5	-4.	9.417702413236148e-6
5.	-4.	0.000010157687678722639
5.5	-4.	0.000010848081364132728
6.	-4.	0.000011538475049542818
6.5	-4.	0.000012229355091975166
7.	-4.	0.000013013658215743414
7.5	-4.	0.00001379796133951166
8.	-4.	0.000014582264463279906
8.5	-4.	0.0000157210273570278
9.	-4.	0.00001694671707338474
9.5	-4.	0.000018172406789741677
10.	-4.	0.00001987489223890416
10.5	-4.	0.000021893998050793068
11.	-4.	0.000023913103862681984
11.5	-4.	0.000026327487446583762
12.	-4.	0.000029337709003244394
12.5	-4.	0.000032347930559905025
13.	-4.	0.00003554557329174251
13.5	-4.	0.00003950861430868671
14.	-4.	0.000043471655325630916
14.5	-4.	0.00004743469634257512
15.	-4.	0.00005218609439637903
15.5	-4.	0.00005694178677183375
16.	-4.	0.00006169747914728846
16.5	-4.	0.00006715786073246648
17.	-4.	0.00007280279236689993
17.5	-4.	0.00007844772400133338
18.	-4.	0.00008493795131129755
18.5	-4.	0.0000920147534400753
19.	-4.	0.00009909155556885304
19.5	-4.	0.00010685490353828212
20.	-4.	0.00011570013125260322
20.5	-4.	0.0001245453589669243
21.	-4.	0.00013352985692043824
21.5	-4.	0.0001431234269190963
22.	-4.	0.00015271699691775435
22.5	-4.	0.00016231056691641245
23.	-4.	0.000170266967199191
23.5	-4.	0.00017819672259621766
24.	-4.	0.00018612647799324438
24.5	-4.	0.00019128021881826483
25.	-4.	0.00019565947656182558
25.5	-4.	0.00020003873430538628
26.	-4.	0.0002025052771427878
26.5	-4.	0.000203585311403963
27.	-4.	0.00020466534566513812
27.5	-4.	0.00020487818531275746
28.	-4.	0.00020366179190776717
28.5	-4.	0.00020244539850277694
29.	-4.	0.00020074272986961585
29.5	-4.	0.00019675566894692903
30.	-4.	0.00019276860802424226
30.5	-4.	0.00018878154710155547
31.	-4.	0.00018110984152479073
31.5	-4.	0.0001733374032566104
32.	-4.	0.00016556496498843005
32.5	-4.	0.00015552115138861455
33.	-4.	0.0001448037310444746
33.5	-4.	0.00013408631070033466
34.	-4.	0.00012304073990078895
34.5	-4.	0.00011174675755046509
35.	-4.	0.00010045277520014121
35.5	-4.	0.00008963696355732046
36.	-4.	0.00007964578863677821
36.5	-4.	0.00006965461371623596
37.	-4.	0.000060013505489298514
37.5	-4.	0.00005214508338238976
38.	-4.	0.000044276661275480995
38.5	-4.	0.00003640823916857224
39.	-4.	0.00003084400825777329
39.5	-4.	0.000025368824162035196
40.	-4.	0.000019893640066297118
40.5	-4.	0.00001612039143258718
41.	-4.	0.000012882614836165524
41.5	-4.	9.644838239743867e-6
42.	-4.	7.327180396477912e-6
42.5	-4.	5.7367276256724715e-6
43.	-4.	4.146274854867032e-6
43.5	-4.	2.8900162432576094e-6
44.	-4.	2.237167215442568e-6
44.5	-4.	1.5843181876275276e-6
45.	-4.	9.968558887592388e-7
-30.	-3.5	1.406800144420726e-14
-29.5	-3.5	3.4713169141530307e-14
-29.	-3.5	5.535833683885337e-14
-28.5	-3.5	1.3807331864963002e-13
-28.	-3.5	2.9610055330454276e-13
-27.5	-3.5	4.5412778795945545e-13
-27.	-3.5	8.295497185202179e-13
-26.5	-3.5	1.8582527655133035e-12
-26.	-3.5	2.8869558125063893e-12
-25.5	-3.5	4.109592582261618e-12
-25.	-3.5	9.215473788154276e-12
-24.5	-3.5	1.4321354994046929e-11
-24.	-3.5	1.942723619993959e-11
-23.5	-3.5	3.67941137807933e-11
-23.	-3.5	5.640238952672006e-11
-22.5	-3.5	7.601066527264683e-11
-22.	-3.5	1.2030921074066728e-10
-21.5	-3.5	1.78296521571795e-10
-21.	-3.5	2.3628383240292265e-10
-20.5	-3.5	3.2693754171317145e-10
-20.	-3.5	4.589634528415902e-10
-19.5	-3.5	5.909893639700089e-10
-19.	-3.5	7.484687482014779e-10
-18.5	-3.5	9.869551971817239e-10
-18.	-3.5	1.2254416461619698e-9
-17.5	-3.5	1.4693528836617027e-9
-17.	-3.5	1.8545781628711225e-9
-16.5	-3.5	2.239803442080542e-9
-16.	-3.5	2.6250287212899618e-9
-15.5	-3.5	3.374773000577268e-9
-15.	-3.5	4.196626588645461e-9
-14.5	-3.5	5.018480176713655e-9
-14.	-3.5	7.161404592486143e-9
-13.5	-3.5	1.0071147363822353e-8
-13.	-3.5	1.2980890135158563e-8
-12.5	-3.5	1.9391732732416644e-8
-12.	-3.5	3.043201511833071e-8
[truncated: 17,781 more rows]
