# Supplementary material for: Myosin V executes steps of variable length via structurally constrained diffusion
Source: eLife. 2020 Jan 15;9:e51569. doi: 10.7554/eLife.51569 (PMC7054003; doi:10.7554/eLife.51569)
Supplement: Source data 1. [file elife-51569-data1.zip › myosin_elife_source_data/Figure 3/BD_diffusion_contours/cont_yz_4IQ.txt]

-30.	-40.	2.7496442323791426e-22
-29.5	-40.	6.95448394464911e-22
-29.	-40.	1.1159323656919079e-21
-28.5	-40.	5.0028056492526856e-17
-28.	-40.	1.6075454936653386e-16
-27.5	-40.	2.7148104224054087e-16
-27.	-40.	2.7173638013112747e-15
-26.5	-40.	1.2180499149127839e-14
-26.	-40.	2.1643634496944406e-14
-25.5	-40.	3.4046133607480547e-14
-25.	-40.	1.0530517305971052e-13
-24.5	-40.	1.7656421251194052e-13
-24.	-40.	2.4782325196417046e-13
-23.5	-40.	6.548428326872769e-13
-23.	-40.	1.1232418509449507e-12
-22.5	-40.	1.5916408692026245e-12
-22.	-40.	3.2971923538930033e-12
-21.5	-40.	5.688645208718378e-12
-21.	-40.	8.080098063543752e-12
-20.5	-40.	1.366632188849825e-11
-20.	-40.	2.329874350362212e-11
-19.5	-40.	3.293116511874599e-11
-19.	-40.	4.7820101660297864e-11
-18.5	-40.	7.943818330806444e-11
-18.	-40.	1.11056264955831e-10
-17.5	-40.	1.4477005036040923e-10
-17.	-40.	2.3307626218629344e-10
-16.5	-40.	3.2138247401217765e-10
-16.	-40.	4.0968868583806175e-10
-15.5	-40.	6.136217608570351e-10
-15.	-40.	8.404281927643306e-10
-14.5	-40.	1.0672346246716261e-9
-14.	-40.	1.5052381263565686e-9
-13.5	-40.	2.0658314138050804e-9
-13.	-40.	2.6264247012535918e-9
-12.5	-40.	3.5318314751981274e-9
-12.	-40.	4.893178768813381e-9
-11.5	-40.	6.2545260624286334e-9
-11.	-40.	8.04366449085185e-9
-10.5	-40.	1.1277251303031512e-8
-10.	-40.	1.4510838115211173e-8
-9.5	-40.	1.7856620899924954e-8
-9.	-40.	2.5344513043202403e-8
-8.5	-40.	3.283240518647985e-8
-8.	-40.	4.0320297329757297e-8
-7.5	-40.	5.526542613212802e-8
-7.	-40.	7.18005848688451e-8
-6.5	-40.	8.833574360556216e-8
-6.	-40.	1.1513036055125375e-7
-5.5	-40.	1.481562811821849e-7
-5.	-40.	1.8118220181311608e-7
-4.5	-40.	2.2401385955165925e-7
-4.	-40.	2.8038597642315707e-7
-3.5	-40.	3.3675809329465483e-7
-3.	-40.	3.9817949242600066e-7
-2.5	-40.	4.777246156044831e-7
-2.	-40.	5.572697387829656e-7
-1.5	-40.	6.370421426206595e-7
-1.	-40.	7.309943039773823e-7
-0.5	-40.	8.249464653341048e-7
0.	-40.	9.188986266908276e-7
0.5	-40.	1.0192483360933546e-6
1.	-40.	1.1210632126667188e-6
1.5	-40.	1.2228780892400837e-6
2.	-40.	1.3345430657699198e-6
2.5	-40.	1.4524650624936175e-6
3.	-40.	1.570387059217315e-6
3.5	-40.	1.7006023256093495e-6
4.	-40.	1.8485505538287102e-6
4.5	-40.	1.996498782048071e-6
5.	-40.	2.148453692210574e-6
5.5	-40.	2.315730015666646e-6
6.	-40.	2.483006339122719e-6
6.5	-40.	2.6501301500388565e-6
7.	-40.	2.787958215708215e-6
7.5	-40.	2.9257862813775744e-6
8.	-40.	3.0636143470469335e-6
8.5	-40.	3.131823369766704e-6
9.	-40.	3.1829591934686057e-6
9.5	-40.	3.234095017170508e-6
10.	-40.	3.2197201317159107e-6
10.5	-40.	3.161842288771432e-6
11.	-40.	3.1039644458269527e-6
11.5	-40.	3.012420611046932e-6
12.	-40.	2.870128978777423e-6
12.5	-40.	2.7278373465079133e-6
13.	-40.	2.578766709515567e-6
13.5	-40.	2.4020116948924973e-6
14.	-40.	2.2252566802694273e-6
14.5	-40.	2.048501665646358e-6
15.	-40.	1.8852449105491535e-6
15.5	-40.	1.722061682883582e-6
16.	-40.	1.5588784552180105e-6
16.5	-40.	1.4290079447745204e-6
17.	-40.	1.3078616541989365e-6
17.5	-40.	1.1867153636233527e-6
18.	-40.	1.0910965518626369e-6
18.5	-40.	1.0131919869554822e-6
19.	-40.	9.352874220483275e-7
19.5	-40.	8.663359693489737e-7
20.	-40.	8.114931022353617e-7
20.5	-40.	7.566502351217501e-7
21.	-40.	7.021351620418144e-7
21.5	-40.	6.490536341588581e-7
22.	-40.	5.959721062759016e-7
22.5	-40.	5.428905783929452e-7
23.	-40.	4.869778696063044e-7
23.5	-40.	4.3101908343929793e-7
24.	-40.	3.750602972722915e-7
24.5	-40.	3.2443319534372814e-7
25.	-40.	2.7529358533253445e-7
25.5	-40.	2.2615397532134079e-7
26.	-40.	1.861503312306765e-7
26.5	-40.	1.5276926066633086e-7
27.	-40.	1.1938819010198524e-7
27.5	-40.	9.194984537887038e-8
28.	-40.	7.430577297031311e-8
28.5	-40.	5.666170056175586e-8
29.	-40.	4.078206793599323e-8
29.5	-40.	3.319130630682643e-8
30.	-40.	2.5600544677659633e-8
30.5	-40.	1.8009783048492836e-8
31.	-40.	1.4898905884588932e-8
31.5	-40.	1.1910502082917486e-8
32.	-40.	8.922098281246044e-9
32.5	-40.	7.223679255318053e-9
33.	-40.	5.9078224739096105e-9
33.5	-40.	4.591965692501167e-9
34.	-40.	3.6341032605726014e-9
34.5	-40.	2.947244357845948e-9
35.	-40.	2.2603854551192935e-9
35.5	-40.	1.6962285871122148e-9
36.	-40.	1.3436794193266838e-9
36.5	-40.	9.911302515411524e-10
37.	-40.	6.718768057988283e-10
37.5	-40.	5.212279871192403e-10
38.	-40.	3.705791684396525e-10
38.5	-40.	2.199303497600646e-10
39.	-40.	1.6554483998790707e-10
39.5	-40.	1.1487948203296854e-10
40.	-40.	6.421412407803002e-11
40.5	-40.	4.2064776169547435e-11
41.	-40.	2.888728785009556e-11
41.5	-40.	1.5709799530643682e-11
42.	-40.	8.422872700040738e-12
42.5	-40.	5.791482102820722e-12
43.	-40.	3.1600915056007076e-12
43.5	-40.	1.3219682964467476e-12
44.	-40.	9.16141646939838e-13
44.5	-40.	5.103149974329283e-13
45.	-40.	1.5907711929846653e-13
-30.	-39.5	3.9753426194765598e-22
-29.5	-39.5	1.0054557639156047e-21
-29.	-39.5	1.6133772658835534e-21
-28.5	-39.5	8.737305940796336e-17
-28.	-39.5	2.8075569211398195e-16
-27.5	-39.5	4.741383248200005e-16
-27.	-39.5	4.287208712668075e-15
-26.5	-39.5	1.8977608227440766e-14
-26.	-39.5	3.366800774221346e-14
-25.5	-39.5	5.291321251648644e-14
-25.	-39.5	1.6336185488648726e-13
-24.5	-39.5	2.738104972564881e-13
-24.	-39.5	3.842591396264888e-13
-23.5	-39.5	1.0135955988094818e-12
-23.	-39.5	1.7377884762570222e-12
-22.5	-39.5	2.4619813537045627e-12
-22.	-39.5	5.092931251969739e-12
-21.5	-39.5	8.781024298374515e-12
-21.	-39.5	1.2469117344779293e-11
-20.5	-39.5	2.1068778532047178e-11
-20.	-39.5	3.588897206533905e-11
-19.5	-39.5	5.070916559863092e-11
-19.	-39.5	7.357959639297146e-11
-18.5	-39.5	1.2207034581371704e-10
-18.	-39.5	1.7056109523446263e-10
-17.5	-39.5	2.2224363153374399e-10
-17.	-39.5	3.570712162458058e-10
-16.5	-39.5	4.918988009578676e-10
-16.	-39.5	6.267263856699292e-10
-15.5	-39.5	9.357748829924714e-10
-15.	-39.5	1.2792878378078545e-9
-14.5	-39.5	1.6228007926232375e-9
-14.	-39.5	2.2801507975781435e-9
-13.5	-39.5	3.1196681819468833e-9
-13.	-39.5	3.959185566315623e-9
-12.5	-39.5	5.3012540229267e-9
-12.	-39.5	7.307836502372815e-9
-11.5	-39.5	9.314418981818929e-9
-11.	-39.5	1.1928485832366454e-8
-10.5	-39.5	1.6593740158756903e-8
-10.	-39.5	2.1258994485147355e-8
-9.5	-39.5	2.6079171033350718e-8
-9.	-39.5	3.661884686773012e-8
-8.5	-39.5	4.715852270210952e-8
-8.	-39.5	5.7698198536488926e-8
-7.5	-39.5	7.83246209075068e-8
-7.	-39.5	1.0110173658042795e-7
-6.5	-39.5	1.238788522533491e-7
-6.	-39.5	1.604092245474083e-7
-5.5	-39.5	2.0529293450528063e-7
-5.	-39.5	2.5017664446315294e-7
-4.5	-39.5	3.082245747090582e-7
-4.	-39.5	3.844505965018957e-7
-3.5	-39.5	4.606766182947332e-7
-3.	-39.5	5.437692912813522e-7
-2.5	-39.5	6.515088912884031e-7
-2.	-39.5	7.592484912954539e-7
-1.5	-39.5	8.673082479873629e-7
-1.	-39.5	9.953421818711732e-7
-0.5	-39.5	1.1233761157549835e-6
0.	-39.5	1.251410049638794e-6
0.5	-39.5	1.3887278997027051e-6
1.	-39.5	1.5281719532912322e-6
1.5	-39.5	1.6676160068797595e-6
2.	-39.5	1.8200662703559018e-6
2.5	-39.5	1.9807783908966457e-6
3.	-39.5	2.1414905114373893e-6
3.5	-39.5	2.3180131234006935e-6
4.	-39.5	2.5173422667776586e-6
4.5	-39.5	2.716671410154624e-6
5.	-39.5	2.921084806505046e-6
5.5	-39.5	3.144940210531843e-6
6.	-39.5	3.3687956145586405e-6
6.5	-39.5	3.592449268801116e-6
7.	-39.5	3.7773493209619635e-6
7.5	-39.5	3.9622493731228115e-6
8.	-39.5	4.147149425283659e-6
8.5	-39.5	4.240358111415596e-6
9.	-39.5	4.311080637524256e-6
9.5	-39.5	4.3818031636329156e-6
10.	-39.5	4.365600295028799e-6
10.5	-39.5	4.2916738603135694e-6
11.	-39.5	4.2177474255983405e-6
11.5	-39.5	4.098486453284474e-6
12.	-39.5	3.910888628024946e-6
12.5	-39.5	3.723290802765418e-6
13.	-39.5	3.5261611551028345e-6
13.5	-39.5	3.2901050600185197e-6
14.	-39.5	3.0540489649342046e-6
14.5	-39.5	2.8179928698498902e-6
15.	-39.5	2.5972765769347507e-6
15.5	-39.5	2.3766438426630864e-6
16.	-39.5	2.1560111083914227e-6
16.5	-39.5	1.9784302074536954e-6
17.	-39.5	1.8121240895730746e-6
17.5	-39.5	1.6458179716924541e-6
18.	-39.5	1.5133743107495875e-6
18.5	-39.5	1.404428776104805e-6
19.	-39.5	1.2954832414600225e-6
19.5	-39.5	1.1987828074689715e-6
20.	-39.5	1.1213785742368787e-6
20.5	-39.5	1.0439743410047856e-6
21.	-39.5	9.672156684763587e-7
21.5	-39.5	8.932802335637021e-7
22.	-39.5	8.193447986510452e-7
22.5	-39.5	7.454093637383883e-7
23.	-39.5	6.686039601520437e-7
23.5	-39.5	5.917518479155936e-7
24.	-39.5	5.148997356791437e-7
24.5	-39.5	4.456589367232439e-7
25.	-39.5	3.785416256708012e-7
25.5	-39.5	3.1142431461835856e-7
26.	-39.5	2.567717350370556e-7
26.5	-39.5	2.1115471900442427e-7
27.	-39.5	1.6553770297179292e-7
27.5	-39.5	1.2799392901449407e-7
28.	-39.5	1.0375575478696071e-7
28.5	-39.5	7.951758055942737e-8
29.	-39.5	5.768181588370477e-8
29.5	-39.5	4.7131935288655717e-8
30.	-39.5	3.658205469360666e-8
30.5	-39.5	2.603217409855761e-8
31.	-39.5	2.161841791906143e-8
31.5	-39.5	1.7372414232754904e-8
32.	-39.5	1.3126410546448381e-8
32.5	-39.5	1.0672094814804018e-8
33.	-39.5	8.749128117894706e-9
33.5	-39.5	6.826161420985394e-9
34.	-39.5	5.416477340382296e-9
34.5	-39.5	4.3953507906426665e-9
35.	-39.5	3.374224240903037e-9
35.5	-39.5	2.5345876768824465e-9
36.	-39.5	2.0079424872837876e-9
36.5	-39.5	1.4812972976851287e-9
37.	-39.5	1.0043596813651971e-9
37.5	-39.5	7.791338868816496e-10
38.	-39.5	5.53908092398102e-10
38.5	-39.5	3.286822979145545e-10
39.	-39.5	2.473957801264076e-10
39.5	-39.5	1.71671879786644e-10
40.	-39.5	9.594797944688043e-11
40.5	-39.5	6.284878682856547e-11
41.	-39.5	4.316040771737503e-11
41.5	-39.5	2.347202860618459e-11
42.	-39.5	1.2584733378525728e-11
42.5	-39.5	8.653271646602153e-12
43.	-39.5	4.721809914678579e-12
43.5	-39.5	1.9754977757463626e-12
44.	-39.5	1.369051349492702e-12
44.5	-39.5	7.626049232390413e-13
45.	-39.5	2.3773665644406387e-13
-30.	-39.	5.201517570155638e-22
-29.5	-39.	1.315583667278949e-21
-29.	-39.	2.111015577542334e-21
-28.5	-39.	1.3726574039613946e-16
-28.	-39.	4.4107688412156653e-16
-27.5	-39.	7.448880278469932e-16
-27.	-39.	6.21217631551056e-15
-26.5	-39.	2.7195952248878166e-14
-26.	-39.	4.817972818224575e-14
-25.5	-39.	7.565922040681697e-14
-25.	-39.	2.3320610775627645e-13
-24.5	-39.	3.9075299510573573e-13
-24.	-39.	5.482998824551954e-13
-23.5	-39.	1.4440419106256227e-12
-23.	-39.	2.47473131040452e-12
-22.5	-39.	3.5054207101834163e-12
-22.	-39.	7.242153504048446e-12
-21.5	-39.	1.2479169344675205e-11
-21.	-39.	1.7716185185301956e-11
-20.5	-39.	2.990771390793215e-11
-20.	-39.	5.09071775085137e-11
-19.5	-39.	7.190664110909523e-11
-19.	-39.	1.0426538583933418e-10
-18.5	-39.	1.7277566157063803e-10
-18.	-39.	2.412859373019422e-10
-17.5	-39.	3.142773169237053e-10
-17.	-39.	5.040000492621801e-10
-16.5	-39.	6.937227816006552e-10
-16.	-39.	8.8344551393913e-10
-15.5	-39.	1.3155136146327932e-9
-15.	-39.	1.7955225825915597e-9
-14.5	-39.	2.2755315505503286e-9
-14.	-39.	3.1870598612829957e-9
-13.5	-39.	4.349064487047791e-9
-13.	-39.	5.511069112812587e-9
-12.5	-39.	7.353573540524388e-9
-12.	-39.	1.0095890317481737e-8
-11.5	-39.	1.2838207094439087e-8
-11.	-39.	1.6386774311572375e-8
-10.5	-39.	2.265766803446146e-8
-10.	-39.	2.8928561757350544e-8
-9.5	-39.	3.540060164264351e-8
-9.	-39.	4.929866033158736e-8
-8.5	-39.	6.31967190205312e-8
-8.	-39.	7.709477770947501e-8
-7.5	-39.	1.0387300049183256e-7
-7.	-39.	1.3339752829360337e-7
-6.5	-39.	1.6292205609537414e-7
-6.	-39.	2.098776091543343e-7
-5.5	-39.	2.6742027214738556e-7
-5.	-39.	3.2496293514043687e-7
-4.5	-39.	3.992034233706228e-7
-4.	-39.	4.965014561536935e-7
-3.5	-39.	5.937994889367646e-7
-3.	-39.	6.998913871274567e-7
-2.5	-39.	8.375476902678909e-7
-2.	-39.	9.752039934083251e-7
-1.5	-39.	1.1132811254819326e-6
-1.	-39.	1.277613251051634e-6
-0.5	-39.	1.441945376621336e-6
0.	-39.	1.6062775021910382e-6
0.5	-39.	1.7831195029216686e-6
1.	-39.	1.9628265166644462e-6
1.5	-39.	2.1425335304072235e-6
2.	-39.	2.338629468561951e-6
2.5	-39.	2.5451360453350064e-6
3.	-39.	2.751642622108061e-6
3.5	-39.	2.977609213177807e-6
4.	-39.	3.231646748755608e-6
4.5	-39.	3.485684284333408e-6
5.	-39.	3.7458914902014374e-6
5.5	-39.	4.0296913020569305e-6
6.	-39.	4.313491113912424e-6
6.5	-39.	4.597036619130883e-6
7.	-39.	4.831733010327185e-6
7.5	-39.	5.066429401523487e-6
8.	-39.	5.301125792719791e-6
8.5	-39.	5.42089643882458e-6
9.	-39.	5.5124829842136304e-6
9.5	-39.	5.6040695296026844e-6
10.	-39.	5.5861966964782465e-6
10.5	-39.	5.495636408865018e-6
11.	-39.	5.4050761212517935e-6
11.5	-39.	5.256856199252678e-6
12.	-39.	5.021720690051292e-6
12.5	-39.	4.786585180849903e-6
13.	-39.	4.5389678723005125e-6
13.5	-39.	4.240376879443598e-6
14.	-39.	3.94178588658668e-6
14.5	-39.	3.6431948937297647e-6
15.	-39.	3.361520335142058e-6
15.5	-39.	3.0799379233946025e-6
16.	-39.	2.798355511647146e-6
16.5	-39.	2.5698274866389368e-6
17.	-39.	2.3551937990930364e-6
17.5	-39.	2.1405601115471377e-6
18.	-39.	1.9684940901707765e-6
18.5	-39.	1.825966988480756e-6
19.	-39.	1.6834398867907365e-6
19.5	-39.	1.5566663627619561e-6
20.	-39.	1.4547178039024477e-6
20.5	-39.	1.3527692450429392e-6
21.	-39.	1.2518432502295417e-6
21.5	-39.	1.155389245831795e-6
22.	-39.	1.058935241434048e-6
22.5	-39.	9.624812370363008e-7
23.	-39.	8.633182009329687e-7
23.5	-39.	7.641110754236368e-7
24.	-39.	6.649039499143052e-7
24.5	-39.	5.758018482084e-7
25.	-39.	4.895189571984408e-7
25.5	-39.	4.0323606618848196e-7
26.	-39.	3.3295637435478183e-7
26.5	-39.	2.742772471601141e-7
27.	-39.	2.155981199654464e-7
27.5	-39.	1.672502087240486e-7
28.	-39.	1.359292889828798e-7
28.5	-39.	1.0460836924171101e-7
29.	-39.	7.636790518160628e-8
29.5	-39.	6.259860641716795e-8
30.	-39.	4.882930765272959e-8
30.5	-39.	3.5060008888291234e-8
31.	-39.	2.9200217484829817e-8
31.5	-39.	2.3556660220354048e-8
32.	-39.	1.7913102955878265e-8
32.5	-39.	1.460759373001692e-8
33.	-39.	1.1995463931778165e-8
33.5	-39.	9.383334133539415e-9
34.	-39.	7.45877012756116e-9
34.5	-39.	6.054696896177024e-9
35.	-39.	4.650623664792891e-9
35.5	-39.	3.4953313442962106e-9
36.	-39.	2.769078008623439e-9
36.5	-39.	2.042824672950668e-9
37.	-39.	1.3851086441306816e-9
37.5	-39.	1.07445543157287e-9
38.	-39.	7.638022190150588e-10
38.5	-39.	4.5314900645724765e-10
39.	-39.	3.410703292928573e-10
39.5	-39.	2.366656810713914e-10
40.	-39.	1.3226103284992518e-10
40.5	-39.	8.663115191697431e-11
41.	-39.	5.949330260525821e-11
41.5	-39.	3.235545329354215e-11
42.	-39.	1.7348543463304523e-11
42.5	-39.	1.19291794736306e-11
43.	-39.	6.509815483956679e-12
43.5	-39.	2.7240440441531107e-12
44.	-39.	1.887831636076083e-12
44.5	-39.	1.0516192279990563e-12
45.	-39.	3.2789599674914905e-13
-30.	-38.5	6.438601539050524e-22
-29.5	-38.5	1.6284707127574927e-21
-29.	-38.5	2.6130812716099333e-21
-28.5	-38.5	4.743873535339739e-16
-28.	-38.5	1.5243644310256018e-15
-27.5	-38.5	2.574341508517229e-15
-27.	-38.5	1.6266258394054303e-14
-26.5	-38.5	6.79477891349676e-14
-26.	-38.5	1.196293198758809e-13
-25.5	-38.5	1.8719780192961708e-13
-25.	-38.5	5.728796807357686e-13
-24.5	-38.5	9.585615595419201e-13
-24.	-38.5	1.3442434383480717e-12
-23.5	-38.5	3.515625367682232e-12
-23.	-38.5	6.0134460866728385e-12
-22.5	-38.5	8.511266805663445e-12
-22.	-38.5	1.7482964153126876e-11
-21.5	-38.5	3.004390451633463e-11
-21.	-38.5	4.260484487954237e-11
-20.5	-38.5	7.162908776787158e-11
-20.	-38.5	1.2150420820544307e-10
-19.5	-38.5	1.7137932864301454e-10
-19.	-38.5	2.477190006845267e-10
-18.5	-38.5	4.0828354988320867e-10
-18.	-38.5	5.688480990818908e-10
-17.5	-38.5	7.396063866776619e-10
-17.	-38.5	1.1759083665020336e-9
-16.5	-38.5	1.6122103463264051e-9
-16.	-38.5	2.048512326150777e-9
-15.5	-38.5	3.0134446866719388e-9
-15.	-38.5	4.082950941405688e-9
-14.5	-38.5	5.152457196139438e-9
-14.	-38.5	7.115498696535541e-9
-13.5	-38.5	9.597194619804415e-9
-13.	-38.5	1.2078890543073291e-8
-12.5	-38.5	1.588168834812179e-8
-12.	-38.5	2.1431354828863778e-8
-11.5	-38.5	2.6981021309605774e-8
-11.	-38.5	3.397230056553884e-8
-10.5	-38.5	4.583122450527807e-8
-10.	-38.5	5.7690148445017297e-8
-9.5	-38.5	6.98765081488851e-8
-9.	-38.5	9.415131195900518e-8
-8.5	-38.5	1.1842611576912526e-7
-8.	-38.5	1.4270091957924533e-7
-7.5	-38.5	1.8640131616093024e-7
-7.	-38.5	2.3424363225130425e-7
-6.5	-38.5	2.8208594834167824e-7
-6.	-38.5	3.5524832120980964e-7
-5.5	-38.5	4.437893778150314e-7
-5.	-38.5	5.323304344202531e-7
-4.5	-38.5	6.451116340845432e-7
-4.	-38.5	7.913653471219988e-7
-3.5	-38.5	9.376190601594546e-7
-3.	-38.5	1.0971083214129875e-6
-2.5	-38.5	1.3041048146127835e-6
-2.	-38.5	1.5111013078125797e-6
-1.5	-38.5	1.718797765547715e-6
-1.	-38.5	1.970164139664886e-6
-0.5	-38.5	2.2215305137820565e-6
0.	-38.5	2.4728968878992274e-6
0.5	-38.5	2.7477726711296755e-6
1.	-38.5	3.028032581871468e-6
1.5	-38.5	3.3082924926132604e-6
2.	-38.5	3.613511248637024e-6
2.5	-38.5	3.934584462954091e-6
3.	-38.5	4.255657677271158e-6
3.5	-38.5	4.60286893404685e-6
4.	-38.5	4.987784147675749e-6
4.5	-38.5	5.372699361304647e-6
5.	-38.5	5.765049271904768e-6
5.5	-38.5	6.185829206805543e-6
6.	-38.5	6.606609141706319e-6
6.5	-38.5	7.027006223954379e-6
7.	-38.5	7.373862115518954e-6
7.5	-38.5	7.720718007083528e-6
8.	-38.5	8.067573898648103e-6
8.5	-38.5	8.249669039453299e-6
9.	-38.5	8.391358668075783e-6
9.5	-38.5	8.53304829669827e-6
10.	-38.5	8.517122703914912e-6
10.5	-38.5	8.396531349382639e-6
11.	-38.5	8.275939994850368e-6
11.5	-38.5	8.070334797904073e-6
12.	-38.5	7.736580539444752e-6
12.5	-38.5	7.402826280985426e-6
13.	-38.5	7.04912707297959e-6
13.5	-38.5	6.613975861671364e-6
14.	-38.5	6.178824650363138e-6
14.5	-38.5	5.743673439054912e-6
15.	-38.5	5.320951226164893e-6
15.5	-38.5	4.898296716250189e-6
16.	-38.5	4.4756422063354835e-6
16.5	-38.5	4.122074980350735e-6
17.	-38.5	3.786600924342581e-6
17.5	-38.5	3.451126868334428e-6
18.	-38.5	3.1754006490265175e-6
18.5	-38.5	2.941135160562807e-6
19.	-38.5	2.7068696720990977e-6
19.5	-38.5	2.496821878543225e-6
20.	-38.5	2.3249370626610723e-6
20.5	-38.5	2.1530522467789196e-6
21.	-38.5	1.983922985112107e-6
21.5	-38.5	1.8268446185336453e-6
22.	-38.5	1.6697662519551831e-6
22.5	-38.5	1.5126878853767208e-6
23.	-38.5	1.3576333235721881e-6
23.5	-38.5	1.2026116991268444e-6
24.	-38.5	1.0475900746815008e-6
24.5	-38.5	9.100677243083758e-7
25.	-38.5	7.774275139079408e-7
25.5	-38.5	6.44787303507506e-7
26.	-38.5	5.364890525652845e-7
26.5	-38.5	4.4583605311469176e-7
27.	-38.5	3.55183053664099e-7
27.5	-38.5	2.800368773088931e-7
28.	-38.5	2.3044766793946945e-7
28.5	-38.5	1.8085845857004585e-7
29.	-38.5	1.359451390797631e-7
29.5	-38.5	1.1299791238585766e-7
30.	-38.5	9.005068569195217e-8
30.5	-38.5	6.71034589980467e-8
31.	-38.5	5.652064322384784e-8
31.5	-38.5	4.6275852010126434e-8
32.	-38.5	3.603106079640501e-8
32.5	-38.5	2.969291903719555e-8
33.	-38.5	2.451334644250029e-8
33.5	-38.5	1.9333773847805034e-8
34.	-38.5	1.5450862736713486e-8
34.5	-38.5	1.2549530912410486e-8
35.	-38.5	9.648199088107489e-9
35.5	-38.5	7.257580704186219e-9
36.	-38.5	5.74772111809905e-9
36.5	-38.5	4.237861532011882e-9
37.	-38.5	2.8707167373964397e-9
37.5	-38.5	2.2262586038842194e-9
38.	-38.5	1.5818004703719995e-9
38.5	-38.5	9.373423368597797e-10
39.	-38.5	7.053991441780871e-10
39.5	-38.5	4.893978324080138e-10
40.	-38.5	2.733965206379405e-10
40.5	-38.5	1.7904885622652212e-10
41.	-38.5	1.2297651297038437e-10
41.5	-38.5	6.690416971424662e-11
42.	-38.5	3.5891579009208134e-11
42.5	-38.5	2.4684670024343085e-11
43.	-38.5	1.3477761039478036e-11
43.5	-38.5	5.647619884829786e-12
44.	-38.5	3.914455636969011e-12
44.5	-38.5	2.1812913891082373e-12
45.	-38.5	6.812973617764851e-13
-30.	-38.	7.67568550794541e-22
-29.5	-38.	1.9413577582360365e-21
-29.	-38.	3.115146965677532e-21
-28.5	-38.	8.115089666718084e-16
-28.	-38.	2.607651977929637e-15
-27.5	-38.	4.403794989187464e-15
-27.	-38.	2.6320340472598046e-14
-26.5	-38.	1.0869962602105704e-13
-26.	-38.	1.9107891156951603e-13
-25.5	-38.	2.987363834524172e-13
-25.	-38.	9.125532537152608e-13
-24.5	-38.	1.5263701239781045e-12
-24.	-38.	2.140186994240948e-12
-23.5	-38.	5.587208824738841e-12
-23.	-38.	9.552160862941157e-12
-22.5	-38.	1.3517112901143472e-11
-22.	-38.	2.7723774802205303e-11
-21.5	-38.	4.7608639687994046e-11
-21.	-38.	6.74935045737828e-11
-20.5	-38.	1.1335046162781101e-10
-20.	-38.	1.921012389023724e-10
-19.5	-38.	2.7085201617693386e-10
-19.	-38.	3.911726155297192e-10
-18.5	-38.	6.437914381957794e-10
-18.	-38.	8.964102608618395e-10
-17.5	-38.	1.1649354564316187e-9
-17.	-38.	1.8478166837418872e-9
-16.5	-38.	2.5306979110521555e-9
-16.	-38.	3.213579138362424e-9
-15.5	-38.	4.711375758711084e-9
-15.	-38.	6.370379300219815e-9
-14.5	-38.	8.029382841728547e-9
-14.	-38.	1.1043937531788085e-8
-13.5	-38.	1.4845324752561039e-8
-13.	-38.	1.8646711973333996e-8
-12.5	-38.	2.4409803155719194e-8
-12.	-38.	3.2766819340245826e-8
-11.5	-38.	4.112383552477246e-8
-11.	-38.	5.1557826819505305e-8
-10.5	-38.	6.900478097609469e-8
-10.	-38.	8.645173513268406e-8
-9.5	-38.	1.0435241465512667e-7
-9.	-38.	1.39003963586423e-7
-8.5	-38.	1.7365551251771933e-7
-8.	-38.	2.0830706144901563e-7
-7.5	-38.	2.689296318300279e-7
-7.	-38.	3.350897362090052e-7
-6.5	-38.	4.0124984058798234e-7
-6.	-38.	5.00619033265285e-7
-5.5	-38.	6.201584834826772e-7
-5.	-38.	7.396979337000692e-7
-4.5	-38.	8.910198447984637e-7
-4.	-38.	1.086229238090304e-6
-3.5	-38.	1.2814386313821446e-6
-3.	-38.	1.494325255698518e-6
-2.5	-38.	1.7706619389576762e-6
-2.	-38.	2.0469986222168344e-6
-1.5	-38.	2.3243144056134975e-6
-1.	-38.	2.6627150282781375e-6
-0.5	-38.	3.001115650942777e-6
0.	-38.	3.3395162736074167e-6
0.5	-38.	3.712425839337683e-6
1.	-38.	4.09323864707849e-6
1.5	-38.	4.474051454819297e-6
2.	-38.	4.888393028712097e-6
2.5	-38.	5.324032880573176e-6
3.	-38.	5.759672732434256e-6
3.5	-38.	6.228128654915893e-6
4.	-38.	6.743921546595889e-6
4.5	-38.	7.259714438275886e-6
5.	-38.	7.784207053608097e-6
5.5	-38.	8.341967111554157e-6
6.	-38.	8.899727169500215e-6
6.5	-38.	9.456975828777877e-6
7.	-38.	9.915991220710723e-6
7.5	-38.	0.000010375006612643568
8.	-38.	0.000010834022004576416
8.5	-38.	0.00001107844164008202
9.	-38.	0.000011270234351937935
9.5	-38.	0.000011462027063793853
10.	-38.	0.000011448048711351577
10.5	-38.	0.00001129742628990026
11.	-38.	0.000011146803868448942
11.5	-38.	0.00001088381339655547
12.	-38.	0.00001045144038883821
12.5	-38.	0.00001001906738112095
13.	-38.	9.559286273658668e-6
13.5	-38.	8.987574843899131e-6
14.	-38.	8.415863414139594e-6
14.5	-38.	7.844151984380059e-6
15.	-38.	7.280382117187728e-6
15.5	-38.	6.716655509105775e-6
16.	-38.	6.152928901023821e-6
16.5	-38.	5.674322474062532e-6
17.	-38.	5.218008049592126e-6
17.5	-38.	4.761693625121719e-6
18.	-38.	4.3823072078822585e-6
18.5	-38.	4.056303332644858e-6
19.	-38.	3.730299457407459e-6
19.5	-38.	3.4369773943244935e-6
20.	-38.	3.195156321419697e-6
20.5	-38.	2.9533352485149e-6
21.	-38.	2.716002719994672e-6
21.5	-38.	2.4982999912354954e-6
22.	-38.	2.2805972624763182e-6
22.5	-38.	2.0628945337171406e-6
23.	-38.	1.8519484462114073e-6
23.5	-38.	1.641112322830052e-6
24.	-38.	1.4302761994486963e-6
24.5	-38.	1.2443336004083516e-6
25.	-38.	1.0653360706174408e-6
25.5	-38.	8.8633854082653e-7
26.	-38.	7.400217307757875e-7
26.5	-38.	6.173948590692695e-7
27.	-38.	4.947679873627516e-7
27.5	-38.	3.9282354589373754e-7
28.	-38.	3.2496604689605914e-7
28.5	-38.	2.5710854789838075e-7
29.	-38.	1.9552237297791994e-7
29.5	-38.	1.6339721835454736e-7
30.	-38.	1.3127206373117475e-7
30.5	-38.	9.914690910780217e-8
31.	-38.	8.384106896286587e-8
31.5	-38.	6.899504379989882e-8
32.	-38.	5.414901863693176e-8
32.5	-38.	4.477824434437418e-8
33.	-38.	3.703122895322241e-8
33.5	-38.	2.9284213562070653e-8
34.	-38.	2.3442955345865813e-8
34.5	-38.	1.9044364928643948e-8
35.	-38.	1.4645774511422086e-8
35.5	-38.	1.1019830064076227e-8
36.	-38.	8.726364227574661e-9
36.5	-38.	6.432898391073098e-9
37.	-38.	4.356324830662198e-9
37.5	-38.	3.3780617761955688e-9
38.	-38.	2.3997987217289407e-9
38.5	-38.	1.421535667262312e-9
39.	-38.	1.0697279590633168e-9
39.5	-38.	7.421299837446362e-10
40.	-38.	4.145320084259558e-10
40.5	-38.	2.7146656053607e-10
41.	-38.	1.8645972333551053e-10
41.5	-38.	1.0145288613495107e-10
42.	-38.	5.4434614555111746e-11
42.5	-38.	3.744016057505557e-11
43.	-38.	2.0445706594999397e-11
43.5	-38.	8.571195725506461e-12
44.	-38.	5.9410796378619385e-12
44.5	-38.	3.310963550217418e-12
45.	-38.	1.0346987268038211e-12
-30.	-37.5	8.912769476840296e-22
-29.5	-37.5	2.25424480371458e-21
-29.	-37.5	3.617212659745131e-21
-28.5	-37.5	1.148630579809643e-15
-28.	-37.5	3.690939524833672e-15
-27.5	-37.5	6.233248469857701e-15
-27.	-37.5	3.637442255114179e-14
-26.5	-37.5	1.4945146290714648e-13
-26.	-37.5	2.6252850326315117e-13
-25.5	-37.5	4.102749649752173e-13
-25.	-37.5	1.252226826694753e-12
-24.5	-37.5	2.094178688414289e-12
-24.	-37.5	2.9361305501338246e-12
-23.5	-37.5	7.658792281795451e-12
-23.	-37.5	1.3090875639209476e-11
-22.5	-37.5	1.85229589966235e-11
-22.	-37.5	3.796458545128373e-11
-21.5	-37.5	6.517337485965346e-11
-21.	-37.5	9.238216426802322e-11
-20.5	-37.5	1.5507183548775045e-10
-20.	-37.5	2.626982695993018e-10
-19.5	-37.5	3.7032470371085317e-10
-19.	-37.5	5.346262303749118e-10
-18.5	-37.5	8.7929932650835e-10
-18.	-37.5	1.2239724226417883e-9
-17.5	-37.5	1.5902645261855753e-9
-17.	-37.5	2.5197250009817406e-9
-16.5	-37.5	3.449185475777906e-9
-16.	-37.5	4.378645950574071e-9
-15.5	-37.5	6.40930683075023e-9
-15.	-37.5	8.657807659033943e-9
-14.5	-37.5	1.0906308487317656e-8
-14.	-37.5	1.497237636704063e-8
-13.5	-37.5	2.0093454885317664e-8
-13.	-37.5	2.5214533403594697e-8
-12.5	-37.5	3.29379179633166e-8
-12.	-37.5	4.410228385162787e-8
-11.5	-37.5	5.526664973993915e-8
-11.	-37.5	6.914335307347177e-8
-10.5	-37.5	9.21783374469113e-8
-10.	-37.5	1.1521332182035081e-7
-9.5	-37.5	1.3882832116136828e-7
-9.	-37.5	1.8385661521384084e-7
-8.5	-37.5	2.288849092663134e-7
-8.	-37.5	2.7391320331878595e-7
-7.5	-37.5	3.514579474991256e-7
-7.	-37.5	4.3593584016670606e-7
-6.5	-37.5	5.204137328342864e-7
-6.	-37.5	6.459897453207604e-7
-5.5	-37.5	7.965275891503231e-7
-5.	-37.5	9.470654329798855e-7
-4.5	-37.5	1.1369280555123839e-6
-4.	-37.5	1.3810931290586091e-6
-3.5	-37.5	1.6252582026048346e-6
-3.	-37.5	1.8915421899840488e-6
-2.5	-37.5	2.237219063302569e-6
-2.	-37.5	2.582895936621089e-6
-1.5	-37.5	2.92983104567928e-6
-1.	-37.5	3.355265916891389e-6
-0.5	-37.5	3.7807007881034972e-6
0.	-37.5	4.2061356593156055e-6
0.5	-37.5	4.67707900754569e-6
1.	-37.5	5.158444712285512e-6
1.5	-37.5	5.639810417025334e-6
2.	-37.5	6.16327480878717e-6
2.5	-37.5	6.713481298192261e-6
3.	-37.5	7.263687787597353e-6
3.5	-37.5	7.853388375784936e-6
4.	-37.5	8.50005894551603e-6
4.5	-37.5	9.146729515247124e-6
5.	-37.5	9.803364835311427e-6
5.5	-37.5	0.000010498105016302768
6.	-37.5	0.00001119284519729411
6.5	-37.5	0.000011886945433601374
7.	-37.5	0.000012458120325902491
7.5	-37.5	0.00001302929521820361
8.	-37.5	0.000013600470110504727
8.5	-37.5	0.000013907214240710739
9.	-37.5	0.000014149110035800087
9.5	-37.5	0.000014391005830889436
10.	-37.5	0.000014378974718788242
10.5	-37.5	0.00001419832123041788
11.	-37.5	0.000014017667742047516
11.5	-37.5	0.000013697291995206867
12.	-37.5	0.00001316630023823167
12.5	-37.5	0.000012635308481256473
13.	-37.5	0.000012069445474337746
13.5	-37.5	0.000011361173826126899
14.	-37.5	0.000010652902177916052
14.5	-37.5	9.944630529705205e-6
15.	-37.5	9.239813008210563e-6
15.5	-37.5	8.535014301961361e-6
16.	-37.5	7.830215595712157e-6
16.5	-37.5	7.226569967774331e-6
17.	-37.5	6.64941517484167e-6
17.5	-37.5	6.07226038190901e-6
18.	-37.5	5.589213766737999e-6
18.5	-37.5	5.171471504726909e-6
19.	-37.5	4.75372924271582e-6
19.5	-37.5	4.377132910105762e-6
20.	-37.5	4.065375580178322e-6
20.5	-37.5	3.7536182502508804e-6
21.	-37.5	3.448082454877237e-6
21.5	-37.5	3.1697553639373454e-6
22.	-37.5	2.891428272997453e-6
22.5	-37.5	2.613101182057561e-6
23.	-37.5	2.3462635688506268e-6
23.5	-37.5	2.079612946533259e-6
24.	-37.5	1.812962324215892e-6
24.5	-37.5	1.5785994765083276e-6
25.	-37.5	1.3532446273269408e-6
25.5	-37.5	1.127889778145554e-6
26.	-37.5	9.435544089862903e-7
26.5	-37.5	7.889536650238472e-7
27.	-37.5	6.343529210614043e-7
27.5	-37.5	5.05610214478582e-7
28.	-37.5	4.194844258526488e-7
28.5	-37.5	3.333586372267156e-7
29.	-37.5	2.5509960687607676e-7
29.5	-37.5	2.1379652432323705e-7
30.	-37.5	1.7249344177039734e-7
30.5	-37.5	1.3119035921755764e-7
31.	-37.5	1.1116149470188389e-7
31.5	-37.5	9.17142355896712e-8
32.	-37.5	7.226697647745851e-8
32.5	-37.5	5.98635696515528e-8
33.	-37.5	4.954911146394454e-8
33.5	-37.5	3.923465327633627e-8
34.	-37.5	3.143504795501814e-8
34.5	-37.5	2.553919894487741e-8
35.	-37.5	1.9643349934736682e-8
35.5	-37.5	1.4782079423966235e-8
36.	-37.5	1.1705007337050274e-8
36.5	-37.5	8.627935250134312e-9
37.	-37.5	5.841932923927956e-9
37.5	-37.5	4.529864948506918e-9
38.	-37.5	3.2177969730858814e-9
38.5	-37.5	1.905728997664844e-9
39.	-37.5	1.4340567739485464e-9
39.5	-37.5	9.948621350812586e-10
40.	-37.5	5.556674962139711e-10
40.5	-37.5	3.638842648456178e-10
41.	-37.5	2.499429337006367e-10
41.5	-37.5	1.3600160255565553e-10
42.	-37.5	7.297765010101536e-11
42.5	-37.5	5.019565112576806e-11
43.	-37.5	2.741365215052075e-11
43.5	-37.5	1.1494771566183136e-11
44.	-37.5	7.967703638754866e-12
44.5	-37.5	4.4406357113265986e-12
45.	-37.5	1.3881000918311572e-12
-30.	-37.	3.753697462641521e-15
-29.5	-37.	6.896551678511312e-15
-29.	-37.	1.0039405894381099e-14
-28.5	-37.	2.1973212908700826e-14
-28.	-37.	4.457350039108796e-14
-27.5	-37.	6.717378787347507e-14
-27.	-37.	1.5726578384243027e-13
-26.5	-37.	4.501734855318476e-13
-26.	-37.	7.430811872212648e-13
-25.5	-37.	1.1122184845657507e-12
-25.	-37.	3.007744018986554e-12
-24.5	-37.	4.9032695534073566e-12
-24.	-37.	6.798795087828159e-12
-23.5	-37.	1.6667672962578346e-11
-23.	-37.	2.7994136889763206e-11
-22.5	-37.	3.932060081694806e-11
-22.	-37.	7.855838269330608e-11
-21.5	-37.	1.3327074166751664e-10
-21.	-37.	1.8798310064172725e-10
-20.5	-37.	3.1216791504913286e-10
-20.	-37.	5.243400369285584e-10
-19.5	-37.	7.365121588079838e-10
-19.	-37.	1.0579161201130366e-9
-18.5	-37.	1.7269563608820218e-9
-18.	-37.	2.395996601651007e-9
-17.5	-37.	3.1058998075608015e-9
-17.	-37.	4.880270455758291e-9
-16.5	-37.	6.65464110395578e-9
-16.	-37.	8.429011752153265e-9
-15.5	-37.	1.2222468584323057e-8
-15.	-37.	1.6415341932680404e-8
-14.5	-37.	2.060821528103775e-8
-14.	-37.	2.8010179924792396e-8
-13.5	-37.	3.7274868397114694e-8
-13.	-37.	4.6539556869437004e-8
-12.5	-37.	6.019779216759105e-8
-12.	-37.	7.966553347818023e-8
-11.5	-37.	9.91332747887694e-8
-11.	-37.	1.229257840733069e-7
-10.5	-37.	1.6132098986509095e-7
-10.	-37.	1.99716195656875e-7
-9.5	-37.	2.389698355733254e-7
-9.	-37.	3.0991559367529565e-7
-8.5	-37.	3.80861351777266e-7
-8.	-37.	4.518071098792363e-7
-7.5	-37.	5.674073276664065e-7
-7.	-37.	6.925287569756695e-7
-6.5	-37.	8.176501862849324e-7
-6.	-37.	9.967091384610615e-7
-5.5	-37.	1.2085282109249259e-6
-5.	-37.	1.4203472833887901e-6
-4.5	-37.	1.6834234350519081e-6
-4.	-37.	2.0172790068193384e-6
-3.5	-37.	2.3511345785867678e-6
-3.	-37.	2.714652438308101e-6
-2.5	-37.	3.1846391175205054e-6
-2.	-37.	3.6546257967329106e-6
-1.5	-37.	4.1264248653142525e-6
-1.	-37.	4.711296651436718e-6
-0.5	-37.	5.296168437559185e-6
0.	-37.	5.88104022368165e-6
0.5	-37.	6.536969675648579e-6
1.	-37.	7.20917276221524e-6
1.5	-37.	7.8813758487819e-6
2.	-37.	8.613271298467544e-6
2.5	-37.	9.383084771635717e-6
3.	-37.	0.00001015289824480389
3.5	-37.	0.000010972045307121518
4.	-37.	0.000011862355752070012
4.5	-37.	0.000012752666197018506
5.	-37.	0.000013653167066619698
5.5	-37.	0.000014592635767947138
6.	-37.	0.00001553210446927458
6.5	-37.	0.0000164706790346551
7.	-37.	0.000017237501303941637
7.5	-37.	0.000018004323573228174
8.	-37.	0.000018771145842514704
8.5	-37.	0.00001918846924469159
9.	-37.	0.000019520082423603796
9.5	-37.	0.000019851695602516
10.	-37.	0.000019849502091888332
10.5	-37.	0.000019625641339188827
11.	-37.	0.000019401780586489322
11.5	-37.	0.00001899223288090347
12.	-37.	0.000018302782419814405
12.5	-37.	0.000017613331958725342
13.	-37.	0.000016875257958501365
13.5	-37.	0.00001593861315412694
14.	-37.	0.00001500196834975252
14.5	-37.	0.0000140653235453781
15.	-37.	0.000013111615137405525
15.5	-37.	0.000012157813780935068
16.	-37.	0.000011204012424464611
16.5	-37.	0.000010366636179700805
17.	-37.	9.559750340925285e-6
17.5	-37.	8.752864502149768e-6
18.	-37.	8.064144972778176e-6
18.5	-37.	7.457424421438681e-6
19.	-37.	6.850703870099188e-6
19.5	-37.	6.3003532360070296e-6
20.	-37.	5.8388320260845235e-6
20.5	-37.	5.377310816162018e-6
21.	-37.	4.926713767912413e-6
21.5	-37.	4.52389147419873e-6
22.	-37.	4.121069180485046e-6
22.5	-37.	3.718246886771363e-6
23.	-37.	3.3438874160733513e-6
23.5	-37.	2.9699911769267634e-6
24.	-37.	2.5960949377801747e-6
24.5	-37.	2.270396874181017e-6
25.	-37.	1.9581456677760335e-6
25.5	-37.	1.6458944613710495e-6
26.	-37.	1.3892138930258755e-6
26.5	-37.	1.1728159439085766e-6
27.	-37.	9.56417994791278e-7
27.5	-37.	7.747281638598678e-7
28.	-37.	6.502411671362768e-7
28.5	-37.	5.257541704126858e-7
29.	-37.	4.1202469115056723e-7
29.5	-37.	3.4883118106759765e-7
30.	-37.	2.856376709846282e-7
30.5	-37.	2.2244416090165877e-7
31.	-37.	1.8961035571613404e-7
31.5	-37.	1.5760653959930227e-7
32.	-37.	1.256027234824705e-7
32.5	-37.	1.04488437851022e-7
33.	-37.	8.660358818082454e-8
33.5	-37.	6.871873851062707e-8
34.	-37.	5.511296217908102e-8
34.5	-37.	4.4746465959562295e-8
35.	-37.	3.437996974004357e-8
35.5	-37.	2.5839780735256886e-8
36.	-37.	2.0449178210357768e-8
36.5	-37.	1.5058575685458646e-8
37.	-37.	1.0179702014024627e-8
37.5	-37.	7.892147803503993e-9
38.	-37.	5.60459359298336e-9
38.5	-37.	3.3170393824627256e-9
39.	-37.	2.496361798128353e-9
39.5	-37.	1.732372518076046e-9
40.	-37.	9.683832380237388e-10
40.5	-37.	6.346279624253022e-10
41.	-37.	4.362352102688951e-10
41.5	-37.	2.3784245811248797e-10
42.	-37.	1.2799321781123668e-10
42.5	-37.	8.812330434546505e-11
43.	-37.	4.8253390879693405e-11
43.5	-37.	2.0372298195324567e-11
44.	-37.	1.4137811709266325e-11
44.5	-37.	7.903325223208085e-12
45.	-37.	2.5061550554479766e-12
-30.	-36.5	8.79825958555528e-15
-29.5	-36.5	1.6164768017401578e-14
-29.	-36.5	2.353127644924787e-14
-28.5	-36.5	4.984326565467821e-14
-28.	-36.5	9.914270630737521e-14
-27.5	-36.5	1.484421469600722e-13
-27.	-36.5	3.1627318023626637e-13
-26.5	-36.5	8.402971318305564e-13
-26.	-36.5	1.3643210834248465e-12
-25.5	-36.5	2.0171974404638855e-12
-25.	-36.5	5.250158268628896e-12
-24.5	-36.5	8.483119096793906e-12
-24.	-36.5	1.1716079924958918e-11
-23.5	-36.5	2.8062233501027314e-11
-23.	-36.5	4.6805572857480026e-11
-22.5	-36.5	6.554891221393273e-11
-22.	-36.5	1.295903241288821e-10
-21.5	-36.5	2.187458677902094e-10
-21.	-36.5	3.079014114515367e-10
-20.5	-36.5	5.089404136249278e-10
-20.	-36.5	8.516805289049409e-10
-19.5	-36.5	1.194420644184954e-9
-19.	-36.5	1.7118286026274652e-9
-18.5	-36.5	2.785126487105177e-9
-18.	-36.5	3.8584243715828885e-9
-17.5	-36.5	4.996482490476929e-9
-17.	-36.5	7.82152443087186e-9
-16.5	-36.5	1.064656637126679e-8
-16.	-36.5	1.347160831166172e-8
-15.5	-36.5	1.945082455979069e-8
-15.	-36.5	2.6054000955556787e-8
-14.5	-36.5	3.265717735132288e-8
-14.	-36.5	4.418061961355415e-8
-13.5	-36.5	5.856004060269108e-8
-13.	-36.5	7.293946159182802e-8
-12.5	-36.5	9.389936544430286e-8
-12.	-36.5	1.235605205351893e-7
-11.5	-36.5	1.5322167562607575e-7
-11.	-36.5	1.8915603499164518e-7
-10.5	-36.5	2.4627203894554264e-7
-10.	-36.5	3.033880428994401e-7
-9.5	-36.5	3.6169321624672516e-7
-9.	-36.5	4.639007647150973e-7
-8.5	-36.5	5.661083131834694e-7
-8.	-36.5	6.683158616518416e-7
-7.5	-36.5	8.292391222519516e-7
-7.	-36.5	1.0026817307249877e-6
-6.5	-36.5	1.176124339198024e-6
-6.	-36.5	1.4180462659240132e-6
-5.5	-36.5	1.7015605866634651e-6
-5.	-36.5	1.985074907402917e-6
-4.5	-36.5	2.33328828702625e-6
-4.	-36.5	2.7708427282285e-6
-3.5	-36.5	3.208397169430749e-6
-3.	-36.5	3.684223919018359e-6
-2.5	-36.5	4.297424006068003e-6
-2.	-36.5	4.910624093117648e-6
-1.5	-36.5	5.526285299618918e-6
-1.	-36.5	6.295492686294401e-6
-0.5	-36.5	7.064700072969884e-6
0.	-36.5	7.833907459645365e-6
0.5	-36.5	8.704725208474586e-6
1.	-36.5	9.598813773838309e-6
1.5	-36.5	0.000010492902339202028
2.	-36.5	0.000011467380139506369
2.5	-36.5	0.000012492923113627754
3.	-36.5	0.000013518466087749142
3.5	-36.5	0.00001460426934241929
4.	-36.5	0.000015776997661250968
4.5	-36.5	0.000016949725980082646
5.	-36.5	0.000018132512973097886
5.5	-36.5	0.00001935376398859822
6.	-36.5	0.000020575015004098555
6.5	-36.5	0.000021795074484014785
7.	-36.5	0.000022786254929201855
7.5	-36.5	0.00002377743537438893
8.	-36.5	0.000024768615819576
8.5	-36.5	0.000025313112917525665
9.	-36.5	0.00002574806651469963
9.5	-36.5	0.000026183020111873592
10.	-36.5	0.000026193377633471556
10.5	-36.5	0.00002592177842976485
11.	-36.5	0.00002565017922605814
11.5	-36.5	0.000025140528380773847
12.	-36.5	0.000024272040743814627
12.5	-36.5	0.000023403553106855414
13.	-36.5	0.000022470526858034237
13.5	-36.5	0.000021273935178062082
14.	-36.5	0.000020077343498089928
14.5	-36.5	0.000018880751818117773
15.	-36.5	0.000017641066116888117
15.5	-36.5	0.00001640114567482423
16.	-36.5	0.000015161225232760344
16.5	-36.5	0.00001405274028095318
17.	-36.5	0.000012978676781704243
17.5	-36.5	0.00001190461328245531
18.	-36.5	0.000010975139498905875
18.5	-36.5	0.000010146000649917045
19.	-36.5	9.316861800928213e-6
19.5	-36.5	8.561641521323746e-6
20.	-36.5	7.922904363825832e-6
20.5	-36.5	7.284167206327919e-6
21.	-36.5	6.662078071515758e-6
21.5	-36.5	6.112795914587621e-6
22.	-36.5	5.563513757659482e-6
22.5	-36.5	5.014231600731345e-6
23.	-36.5	4.514595023109601e-6
23.5	-36.5	4.015766425733202e-6
24.	-36.5	3.516937828356802e-6
24.5	-36.5	3.0851464421282522e-6
25.	-36.5	2.672057834475081e-6
25.5	-36.5	2.2589692268219094e-6
26.	-36.5	1.9181388081171807e-6
26.5	-36.5	1.6296876532311106e-6
27.	-36.5	1.3412364983450408e-6
27.5	-36.5	1.0976071639344496e-6
28.	-36.5	9.2784916855237e-7
28.5	-36.5	7.580911731702903e-7
29.	-36.5	6.024269061202256e-7
29.5	-36.5	5.129712437186648e-7
30.	-36.5	4.235155813171041e-7
30.5	-36.5	3.340599189155434e-7
31.	-36.5	2.8564186805069006e-7
31.5	-36.5	2.3834572430238448e-7
32.	-36.5	1.910495805540789e-7
32.5	-36.5	1.5927171359886314e-7
33.	-36.5	1.3209599925247836e-7
33.5	-36.5	1.0492028490609358e-7
34.	-36.5	8.418510234889846e-8
34.5	-36.5	6.832543485875212e-8
35.	-36.5	5.246576736860579e-8
35.5	-36.5	3.940632838997672e-8
36.	-36.5	3.1176066994027484e-8
36.5	-36.5	2.2945805598078238e-8
37.	-36.5	1.549830597705838e-8
37.5	-36.5	1.2014596568176602e-8
38.	-36.5	8.530887159294828e-9
38.5	-36.5	5.047177750413051e-9
39.	-36.5	3.798695140245758e-9
39.5	-36.5	2.6365941757076505e-9
40.	-36.5	1.4744932111695428e-9
40.5	-36.5	9.66696512685055e-10
41.	-36.5	6.6476052171096e-10
41.5	-36.5	3.628245307368649e-10
42.	-36.5	1.9555139145809014e-10
42.5	-36.5	1.347074587235532e-10
43.	-36.5	7.386352598901623e-11
43.5	-36.5	3.129733987413051e-11
44.	-36.5	2.173283011108684e-11
44.5	-36.5	1.2168320348043165e-11
45.	-36.5	3.887168146620265e-12
-30.	-36.	1.3842821708469038e-14
-29.5	-36.	2.543298435629184e-14
-29.	-36.	3.702314700411464e-14
-28.5	-36.	7.771331840065561e-14
-28.	-36.	1.5371191222366246e-13
-27.5	-36.	2.297105060466693e-13
-27.	-36.	4.752805766301025e-13
-26.5	-36.	1.2304207781292652e-12
-26.	-36.	1.985560979628428e-12
-25.5	-36.	2.92217639636202e-12
-25.	-36.	7.49257251827124e-12
-24.5	-36.	1.2062968640180456e-11
-24.	-36.	1.6633364762089675e-11
-23.5	-36.	3.9456794039476286e-11
-23.	-36.	6.561700882519685e-11
-22.5	-36.	9.17772236109174e-11
-22.	-36.	1.8062226556445815e-10
-21.5	-36.	3.042209939129022e-10
-21.	-36.	4.278197222613462e-10
-20.5	-36.	7.057129122007227e-10
-20.	-36.	1.1790210208813232e-9
-19.5	-36.	1.6523291295619242e-9
-19.	-36.	2.365741085141894e-9
-18.5	-36.	3.8432966133283326e-9
-18.	-36.	5.32085214151477e-9
-17.5	-36.	6.887065173393056e-9
-17.	-36.	1.076277840598543e-8
-16.5	-36.	1.4638491638577803e-8
-16.	-36.	1.8514204871170175e-8
-15.5	-36.	2.6679180535258325e-8
-15.	-36.	3.569265997843317e-8
-14.5	-36.	4.4706139421608014e-8
-14.	-36.	6.035105930231592e-8
-13.5	-36.	7.984521280826746e-8
-13.	-36.	9.933936631421903e-8
-12.5	-36.	1.2760093872101469e-7
-12.	-36.	1.6745550759219843e-7
-11.5	-36.	2.0731007646338216e-7
-11.	-36.	2.5538628590998347e-7
-10.5	-36.	3.3122308802599433e-7
-10.	-36.	4.0705989014200514e-7
-9.5	-36.	4.844165969201249e-7
-9.	-36.	6.178859357548989e-7
-8.5	-36.	7.513552745896729e-7
-8.	-36.	8.848246134244468e-7
-7.5	-36.	1.0910709168374966e-6
-7.	-36.	1.312834704474306e-6
-6.5	-36.	1.5345984921111154e-6
-6.	-36.	1.8393833933869648e-6
-5.5	-36.	2.194592962402004e-6
-5.	-36.	2.5498025314170436e-6
-4.5	-36.	2.9831531390005925e-6
-4.	-36.	3.524406449637662e-6
-3.5	-36.	4.0656597602747305e-6
-3.	-36.	4.653795399728617e-6
-2.5	-36.	5.4102088946155005e-6
-2.	-36.	6.166622389502384e-6
-1.5	-36.	6.926145733923583e-6
-1.	-36.	7.879688721152082e-6
-0.5	-36.	8.833231708380583e-6
0.	-36.	9.786774695609082e-6
0.5	-36.	0.000010872480741300594
1.	-36.	0.000011988454785461377
1.5	-36.	0.000013104428829622156
2.	-36.	0.000014321488980545193
2.5	-36.	0.00001560276145561979
3.	-36.	0.00001688403393069439
3.5	-36.	0.00001823649337771706
4.	-36.	0.000019691639570431926
4.5	-36.	0.00002114678576314679
5.	-36.	0.000022611858879576076
5.5	-36.	0.0000241148922092493
6.	-36.	0.000025617925538922527
6.5	-36.	0.000027119469933374463
7.	-36.	0.000028335008554462076
7.5	-36.	0.00002955054717554969
8.	-36.	0.000030766085796637295
8.5	-36.	0.00003143775659035974
9.	-36.	0.00003197605060579546
9.5	-36.	0.000032514344621231184
10.	-36.	0.000032537253175054784
10.5	-36.	0.000032217915520340874
11.	-36.	0.00003189857786562696
11.5	-36.	0.000031288823880644225
12.	-36.	0.000030241299067814852
12.5	-36.	0.00002919377425498548
13.	-36.	0.000028065795757567113
13.5	-36.	0.000026609257201997224
14.	-36.	0.000025152718646427336
14.5	-36.	0.000023696180090857447
15.	-36.	0.00002217051709637071
15.5	-36.	0.000020644477568713393
16.	-36.	0.000019118438041056077
16.5	-36.	0.000017738844382205553
17.	-36.	0.0000163976032224832
17.5	-36.	0.000015056362062760852
18.	-36.	0.000013886134025033575
18.5	-36.	0.000012834576878395408
19.	-36.	0.000011783019731757237
19.5	-36.	0.000010822929806640462
20.	-36.	0.00001000697670156714
20.5	-36.	9.191023596493819e-6
21.	-36.	8.397442375119103e-6
21.5	-36.	7.70170035497651e-6
22.	-36.	7.0059583348339185e-6
22.5	-36.	6.310216314691326e-6
23.	-36.	5.6853026301458515e-6
23.5	-36.	5.06154167453964e-6
24.	-36.	4.437780718933429e-6
24.5	-36.	3.899896010075488e-6
25.	-36.	3.3859700011741286e-6
25.5	-36.	2.872043992272769e-6
26.	-36.	2.4470637232084854e-6
26.5	-36.	2.0865593625536447e-6
27.	-36.	1.7260550018988038e-6
27.5	-36.	1.4204861640090315e-6
28.	-36.	1.205457169968463e-6
28.5	-36.	9.904281759278946e-7
29.	-36.	7.928291210898839e-7
29.5	-36.	6.771113063697319e-7
30.	-36.	5.613934916495799e-7
30.5	-36.	4.4567567692942796e-7
31.	-36.	3.81673380385246e-7
31.5	-36.	3.190849090054667e-7
32.	-36.	2.5649643762568735e-7
32.5	-36.	2.1405498934670428e-7
33.	-36.	1.7758841032413219e-7
33.5	-36.	1.411218313015601e-7
34.	-36.	1.132572425187159e-7
34.5	-36.	9.190440375794196e-8
35.	-36.	7.055156499716802e-8
35.5	-36.	5.2972876044696566e-8
36.	-36.	4.19029557776972e-8
36.5	-36.	3.083303551069783e-8
37.	-36.	2.081690994009213e-8
37.5	-36.	1.6137045332849212e-8
38.	-36.	1.1457180725606295e-8
38.5	-36.	6.777316118363376e-9
39.	-36.	5.101028482363165e-9
39.5	-36.	3.5408158333392554e-9
40.	-36.	1.9806031843153467e-9
40.5	-36.	1.2987650629448078e-9
41.	-36.	8.932858331530248e-10
41.5	-36.	4.878066033612417e-10
42.	-36.	2.6310956510494364e-10
42.5	-36.	1.8129161310164134e-10
43.	-36.	9.947366109833905e-11
43.5	-36.	4.222238155293646e-11
44.	-36.	2.932784851290736e-11
44.5	-36.	1.6433315472878246e-11
45.	-36.	5.268181237792553e-12
-30.	-35.5	4.9949208280120186e-14
-29.5	-35.5	9.014753324227169e-14
-29.	-35.5	1.303458582044233e-13
-28.5	-35.5	2.5447700493124997e-13
-28.	-35.5	4.804478298486528e-13
-27.5	-35.5	7.064186547660565e-13
-27.	-35.5	1.2723226353473653e-12
-26.5	-35.5	2.859741471749515e-12
-26.	-35.5	4.447160308151667e-12
-25.5	-35.5	6.361935565377131e-12
-25.	-35.5	1.4831553279554484e-11
-24.5	-35.5	2.330117099373183e-11
-24.	-35.5	3.177078870790918e-11
-23.5	-35.5	7.085186226268043e-11
-23.	-35.5	1.1552892971982654e-10
-22.5	-35.5	1.602059971769727e-10
-22.	-35.5	3.0658155261090003e-10
-21.5	-35.5	5.093407261812959e-10
-21.	-35.5	7.120998997516916e-10
-20.5	-35.5	1.1608986843831084e-9
-20.	-35.5	1.921308204143059e-9
-19.5	-35.5	2.68171772390301e-9
-19.	-35.5	3.820164596391292e-9
-18.5	-35.5	6.161735937824831e-9
-18.	-35.5	8.503307279258374e-9
-17.5	-35.5	1.0982641850888934e-8
-17.	-35.5	1.7050665417157867e-8
-16.5	-35.5	2.31186889834268e-8
-16.	-35.5	2.9186712549695732e-8
-15.5	-35.5	4.180008296357715e-8
-15.	-35.5	5.570825676716294e-8
-14.5	-35.5	6.961643057074874e-8
-14.	-35.5	9.342055606988814e-8
-13.5	-35.5	1.2296880765733815e-7
-13.	-35.5	1.525170592447882e-7
-12.5	-35.5	1.948139000746157e-7
-12.	-35.5	2.5396796555451564e-7
-11.5	-35.5	3.131220310344155e-7
-11.	-35.5	3.838486286458402e-7
-10.5	-35.5	4.936501952625346e-7
-10.	-35.5	6.034517618792291e-7
-9.5	-35.5	7.152967838409706e-7
-9.	-35.5	9.025831546974111e-7
-8.5	-35.5	1.0898695255538516e-6
-8.	-35.5	1.2771558964102917e-6
-7.5	-35.5	1.5569465334630882e-6
-7.	-35.5	1.8564609045249965e-6
-6.5	-35.5	2.155975275586904e-6
-6.	-35.5	2.5565855030824246e-6
-5.5	-35.5	3.0185984840104966e-6
-5.	-35.5	3.4806114649385687e-6
-4.5	-35.5	4.036703068694958e-6
-4.	-35.5	4.72270512525174e-6
-3.5	-35.5	5.408707181808521e-6
-3.	-35.5	6.152179158236294e-6
-2.5	-35.5	7.10193173359897e-6
-2.	-35.5	8.05168430896165e-6
-1.5	-35.5	9.00541392504171e-6
-1.	-35.5	0.000010207266162779776
-0.5	-35.5	0.000011409118400517847
0.	-35.5	0.000012610970638255917
0.5	-35.5	0.000013988978198559196
1.	-35.5	0.00001540732887058949
1.5	-35.5	0.000016825679542619785
2.	-35.5	0.000018374030992974477
2.5	-35.5	0.00002000496206168715
3.	-35.5	0.00002163589313039983
3.5	-35.5	0.000023350665894763048
4.	-35.5	0.00002518637976174756
4.5	-35.5	0.000027022093628732066
5.	-35.5	0.000028865800927392028
5.5	-35.5	0.00003074007483255368
6.	-35.5	0.00003261434873771533
6.5	-35.5	0.00003448671921311851
7.	-35.5	0.000035993464715498924
7.5	-35.5	0.000037500210217879335
8.	-35.5	0.000039006955720259747
8.5	-35.5	0.00003984551752519426
9.	-35.5	0.00004052021564048786
9.5	-35.5	0.00004119491375578146
10.	-35.5	0.0000412410696804561
10.5	-35.5	0.000040869836684278526
11.	-35.5	0.00004049860368810095
11.5	-35.5	0.000039771591613287794
12.	-35.5	0.000038508281522310595
12.5	-35.5	0.00003724497143133339
13.	-35.5	0.00003588016306971564
13.5	-35.5	0.000034100851905966454
14.	-35.5	0.00003232154074221727
14.5	-35.5	0.000030542229578468086
15.	-35.5	0.000028646756666806574
15.5	-35.5	0.000026750651001347315
16.	-35.5	0.000024854545335888056
16.5	-35.5	0.00002310917986189677
17.	-35.5	0.00002140329152105345
17.5	-35.5	0.000019697403180210133
18.	-35.5	0.000018188702162067933
18.5	-35.5	0.000016816835060665124
19.	-35.5	0.000015444967959262314
19.5	-35.5	0.000014187049109724649
20.	-35.5	0.000013108693369245805
20.5	-35.5	0.000012030337628766965
21.	-35.5	0.000010983493387606498
21.5	-35.5	0.000010074458727636038
22.	-35.5	9.165424067665577e-6
22.5	-35.5	8.256389407695117e-6
23.	-35.5	7.454817781115917e-6
23.5	-35.5	6.654995112032992e-6
24.	-35.5	5.855172442950065e-6
24.5	-35.5	5.168097554499918e-6
25.	-35.5	4.512478282116339e-6
25.5	-35.5	3.856859009732761e-6
26.	-35.5	3.3110564079680734e-6
26.5	-35.5	2.8448588509151747e-6
27.	-35.5	2.3786612938622764e-6
27.5	-35.5	1.980143963295059e-6
28.	-35.5	1.6931711640122275e-6
28.5	-35.5	1.406198364729396e-6
29.	-35.5	1.1412357815703321e-6
29.5	-35.5	9.796713669609172e-7
30.	-35.5	8.181069523515022e-7
30.5	-35.5	6.565425377420873e-7
31.	-35.5	5.634192908742417e-7
31.5	-35.5	4.7216712349369587e-7
32.	-35.5	3.8091495611315e-7
32.5	-35.5	3.181674309423848e-7
33.	-35.5	2.6387333879505634e-7
33.5	-35.5	2.0957924664772786e-7
34.	-35.5	1.6808788547036546e-7
34.5	-35.5	1.3628825624722031e-7
35.	-35.5	1.0448862702407524e-7
35.5	-35.5	7.834389272316486e-8
36.	-35.5	6.195139531240354e-8
36.5	-35.5	4.555889790164222e-8
37.	-35.5	3.0730998417797603e-8
37.5	-35.5	2.3825992140131286e-8
38.	-35.5	1.6920985862464966e-8
38.5	-35.5	1.0015979584798642e-8
39.	-35.5	7.542545534470002e-9
39.5	-35.5	5.24037218213504e-9
40.	-35.5	2.9381988298000767e-9
40.5	-35.5	1.9302168636564068e-9
41.	-35.5	1.329420312980228e-9
41.5	-35.5	7.286237623040486e-10
42.	-35.5	3.9504379519276427e-10
42.5	-35.5	2.726553230352587e-10
43.	-35.5	1.5026685087775321e-10
43.5	-35.5	6.451137087139778e-11
44.	-35.5	4.489917296263027e-11
44.5	-35.5	2.528697505386274e-11
45.	-35.5	8.296344170851421e-12
-30.	-35.	1.2458321884465788e-13
-29.5	-35.	2.2363510142350583e-13
-29.	-35.	3.226869840023538e-13
-28.5	-35.	6.159213417197026e-13
-28.	-35.	1.1447665172622835e-12
-27.5	-35.	1.673611692804865e-12
-27.	-35.	2.860752836927709e-12
-26.5	-35.	6.0261038150350114e-12
-26.	-35.	9.191454793142315e-12
-25.5	-35.	1.294571671921643e-11
-25.	-35.	2.8492075086802258e-11
-24.5	-35.	4.403843345438808e-11
-24.	-35.	5.95847918219739e-11
-23.5	-35.	1.2705461816748842e-10
-23.	-35.	2.040164272435116e-10
-22.5	-35.	2.8097823631953484e-10
-22.	-35.	5.254771899752266e-10
-21.5	-35.	8.62861992492418e-10
-21.	-35.	1.2002467950096093e-9
-20.5	-35.	1.9366081095375374e-9
-20.	-35.	3.1782757187329924e-9
-19.5	-35.	4.4199433279284474e-9
-19.	-35.	6.267504282547258e-9
-18.5	-35.	1.00433538155008e-8
-18.	-35.	1.3819203348454344e-8
-17.5	-35.	1.7813189221105814e-8
-17.	-35.	2.74895584153817e-8
-16.5	-35.	3.716592760965758e-8
-16.	-35.	4.6842296803933454e-8
-15.5	-35.	6.671052826255634e-8
-15.	-35.	8.859491839305927e-8
-14.5	-35.	1.104793085235622e-7
-14.	-35.	1.4745084726990722e-7
-13.5	-35.	1.9317975333458878e-7
-13.	-35.	2.389086593992704e-7
-12.5	-35.	3.035928087677515e-7
-12.	-35.	3.9334112708810155e-7
-11.5	-35.	4.830894454084516e-7
-11.	-35.	5.89500726857686e-7
-10.5	-35.	7.521749558102964e-7
-10.	-35.	9.148491847629068e-7
-9.5	-35.	1.0803295789014345e-6
-9.	-35.	1.3494094411467904e-6
-8.5	-35.	1.6184893033921463e-6
-8.	-35.	1.887569165637502e-6
-7.5	-35.	2.275908496211209e-6
-7.	-35.	2.6896762975798023e-6
-6.5	-35.	3.103444098948395e-6
-6.	-35.	3.6407646011041285e-6
-5.5	-35.	4.253127506479823e-6
-5.	-35.	4.865490411855517e-6
-4.5	-35.	5.59096495468809e-6
-4.	-35.	6.4726320904525585e-6
-3.5	-35.	7.354299226217026e-6
-3.	-35.	8.306476758360861e-6
-2.5	-35.	9.511741937554213e-6
-2.	-35.	0.000010717007116747566
-1.5	-35.	0.000011927387496700464
-1.	-35.	0.000013456898887110038
-0.5	-35.	0.000014986410277519615
0.	-35.	0.000016515921667929192
0.5	-35.	0.00001828225045187497
1.	-35.	0.000020102815181843857
1.5	-35.	0.000021923379911812743
2.	-35.	0.00002391305306339697
2.5	-35.	0.000026010147948128585
3.	-35.	0.000028107242832860198
3.5	-35.	0.00003030297750682106
4.	-35.	0.00003264099943748817
4.5	-35.	0.000034979021368155284
5.	-35.	0.00003732086844308009
5.5	-35.	0.00003967734273746263
6.	-35.	0.00004203381703184517
6.5	-35.	0.00004438782816293342
7.	-35.	0.00004626869653211209
7.5	-35.	0.00004814956490129076
8.	-35.	0.00005003043327046942
8.5	-35.	0.000051085149573948404
9.	-35.	0.00005193726242240825
9.5	-35.	0.000052789375270868083
10.	-35.	0.0000528720458010129
10.5	-35.	0.00005244376145224456
11.	-35.	0.00005201547710347622
11.5	-35.	0.00005114992874670996
12.	-35.	0.000049625252762404276
12.5	-35.	0.00004810057677809861
13.	-35.	0.00004644699553038001
13.5	-35.	0.000044266985678933086
14.	-35.	0.00004208697582748617
14.5	-35.	0.00003990696597603925
15.	-35.	0.000037537701109123764
15.5	-35.	0.00003516740533632117
16.	-35.	0.00003279710956351857
16.5	-35.	0.000030568556613861044
17.	-35.	0.000028377124489429856
17.5	-35.	0.000026185692364998668
18.	-35.	0.000024217312661099304
18.5	-35.	0.000022403715404273533
19.	-35.	0.000020590118147447766
19.5	-35.	0.00001891906806243694
20.	-35.	0.000017472648131374628
20.5	-35.	0.00001602622820031232
21.	-35.	0.000014624696125315978
21.5	-35.	0.000013419472597319218
22.	-35.	0.000012214249069322457
22.5	-35.	0.000011009025541325696
23.	-35.	9.967065604948143e-6
23.5	-35.	8.927762778401014e-6
24.	-35.	7.888459951853885e-6
24.5	-35.	6.998739572354258e-6
25.	-35.	6.150751349338927e-6
25.5	-35.	5.302763126323594e-6
26.	-35.	4.5906513720857055e-6
26.5	-35.	3.977035158746573e-6
27.	-35.	3.363418945407441e-6
27.5	-35.	2.8334910325259682e-6
28.	-35.	2.4414907350390963e-6
28.5	-35.	2.0494904375522248e-6
29.	-35.	1.6856237140424095e-6
29.5	-35.	1.4539210732306512e-6
30.	-35.	1.2222184324188924e-6
30.5	-35.	9.905157916071338e-7
31.	-35.	8.514813035716207e-7
31.5	-35.	7.149802246743076e-7
32.	-35.	5.784791457769944e-7
32.5	-35.	4.834654463862734e-7
33.	-35.	4.007553844661021e-7
33.5	-35.	3.180453225459308e-7
34.	-35.	2.548681620127904e-7
34.5	-35.	2.0647750640390098e-7
35.	-35.	1.580868507950116e-7
35.5	-35.	1.1835661677246799e-7
36.	-35.	9.356184734123256e-8
36.5	-35.	6.876707790999714e-8
37.	-35.	4.6345109434056906e-8
37.5	-35.	3.59386551326553e-8
38.	-35.	2.5532200831253697e-8
38.5	-35.	1.5125746529852088e-8
39.	-35.	1.1397052403376806e-8
39.5	-35.	7.926424220526979e-9
40.	-35.	4.455796037677154e-9
40.5	-35.	2.9330095468783943e-9
41.	-35.	2.0230634266038462e-9
41.5	-35.	1.1131173063292985e-9
42.	-35.	6.06827053491909e-10
42.5	-35.	4.195614845032107e-10
43.	-35.	2.3229591551451246e-10
43.5	-35.	1.008956655850092e-10
44.	-35.	7.036393173952651e-11
44.5	-35.	3.9832197894043814e-11
45.	-35.	1.3367554184833713e-11
-30.	-34.5	1.9921722940919558e-13
-29.5	-34.5	3.5712266960473993e-13
-29.	-34.5	5.150281098002843e-13
-28.5	-34.5	9.773656785081552e-13
-28.	-34.5	1.8090852046759142e-12
-27.5	-34.5	2.6408047308436733e-12
-27.	-34.5	4.4491830385080524e-12
-26.5	-34.5	9.192466158320508e-12
-26.	-34.5	1.3935749278132965e-11
-25.5	-34.5	1.952949787305573e-11
-25.	-34.5	4.2152596894050026e-11
-24.5	-34.5	6.477569591504433e-11
-24.	-34.5	8.739879493603862e-11
-23.5	-34.5	1.8325737407229643e-10
-23.	-34.5	2.9250392476719667e-10
-22.5	-34.5	4.0175047546209693e-10
-22.	-34.5	7.44372827339553e-10
-21.5	-34.5	1.21638325880354e-9
-21.	-34.5	1.688393690267527e-9
-20.5	-34.5	2.712317534691966e-9
-20.	-34.5	4.435243233322926e-9
-19.5	-34.5	6.158168931953885e-9
-19.	-34.5	8.714843968703223e-9
-18.5	-34.5	1.3924971693176769e-8
-18.	-34.5	1.9135099417650315e-8
-17.5	-34.5	2.4643736591322698e-8
-17.	-34.5	3.792845141360553e-8
-16.5	-34.5	5.121316623588836e-8
-16.	-34.5	6.449788105817118e-8
-15.5	-34.5	9.162097356153553e-8
-15.	-34.5	1.214815800189556e-7
-14.5	-34.5	1.5134218647637566e-7
-14.	-34.5	2.0148113846992628e-7
-13.5	-34.5	2.6339069901183943e-7
-13.	-34.5	3.253002595537525e-7
-12.5	-34.5	4.123717174608873e-7
-12.	-34.5	5.327142886216874e-7
-11.5	-34.5	6.530568597824876e-7
-11.	-34.5	7.951528250695318e-7
-10.5	-34.5	1.0106997163580581e-6
-10.	-34.5	1.2262466076465845e-6
-9.5	-34.5	1.4453623739618982e-6
-9.	-34.5	1.7962357275961697e-6
-8.5	-34.5	2.147109081230441e-6
-8.	-34.5	2.4979824348647123e-6
-7.5	-34.5	2.9948704589593293e-6
-7.	-34.5	3.522891690634608e-6
-6.5	-34.5	4.050912922309887e-6
-6.	-34.5	4.724943699125832e-6
-5.5	-34.5	5.487656528949149e-6
-5.	-34.5	6.250369358772467e-6
-4.5	-34.5	7.145226840681223e-6
-4.	-34.5	8.222559055653378e-6
-3.5	-34.5	9.299891270625532e-6
-3.	-34.5	0.000010460774358485428
-2.5	-34.5	0.000011921552141509456
-2.	-34.5	0.000013382329924533482
-1.5	-34.5	0.00001484936106835922
-1.	-34.5	0.000016706531611440303
-0.5	-34.5	0.000018563702154521387
0.	-34.5	0.00002042087269760247
0.5	-34.5	0.00002257552270519074
1.	-34.5	0.00002479830149309822
1.5	-34.5	0.000027021080281005704
2.	-34.5	0.000029452075133819463
2.5	-34.5	0.00003201533383457002
3.	-34.5	0.000034578592535320567
3.5	-34.5	0.000037255289118879074
4.	-34.5	0.00004009561911322879
4.5	-34.5	0.0000429359491075785
5.	-34.5	0.00004577593595876816
5.5	-34.5	0.00004861461064237158
6.	-34.5	0.00005145328532597501
6.5	-34.5	0.000054288937112748334
7.	-34.5	0.000056543928348725256
7.5	-34.5	0.00005879891958470218
8.	-34.5	0.00006105391082067909
8.5	-34.5	0.00006232478162270256
9.	-34.5	0.00006335430920432864
9.5	-34.5	0.0000643838367859547
10.	-34.5	0.00006450302192156972
10.5	-34.5	0.0000640176862202106
11.	-34.5	0.0000635323505188515
11.5	-34.5	0.00006252826588013211
12.	-34.5	0.000060742224002497956
12.5	-34.5	0.00005895618212486381
13.	-34.5	0.000057013827991044384
13.5	-34.5	0.000054433119451899725
14.	-34.5	0.000051852410912755066
14.5	-34.5	0.000049271702373610414
15.	-34.5	0.00004642864555144096
15.5	-34.5	0.00004358415967129502
16.	-34.5	0.000040739673791149086
16.5	-34.5	0.00003802793336582532
17.	-34.5	0.00003535095745780626
17.5	-34.5	0.000032673981549787206
18.	-34.5	0.00003024592316013067
18.5	-34.5	0.000027990595747881943
19.	-34.5	0.000025735268335633217
19.5	-34.5	0.000023651087015149224
20.	-34.5	0.00002183660289350345
20.5	-34.5	0.000020022118771857674
21.	-34.5	0.000018265898863025456
21.5	-34.5	0.000016764486467002397
22.	-34.5	0.000015263074070979337
22.5	-34.5	0.000013761661674956275
23.	-34.5	0.00001247931342878037
23.5	-34.5	0.000011200530444769036
24.	-34.5	9.921747460757704e-6
24.5	-34.5	8.829381590208599e-6
25.	-34.5	7.789024416561513e-6
25.5	-34.5	6.748667242914428e-6
26.	-34.5	5.8702463362033375e-6
26.5	-34.5	5.109211466577971e-6
27.	-34.5	4.348176596952605e-6
27.5	-34.5	3.6868381017568778e-6
28.	-34.5	3.1898103060659655e-6
28.5	-34.5	2.6927825103750536e-6
29.	-34.5	2.230011646514487e-6
29.5	-34.5	1.9281707795003847e-6
30.	-34.5	1.6263299124862825e-6
30.5	-34.5	1.3244890454721804e-6
31.	-34.5	1.1395433162689997e-6
31.5	-34.5	9.577933258549192e-7
32.	-34.5	7.76043335440839e-7
32.5	-34.5	6.487634618301619e-7
33.	-34.5	5.376374301371477e-7
33.5	-34.5	4.265113984441337e-7
34.	-34.5	3.4164843855521537e-7
34.5	-34.5	2.766667565605816e-7
35.	-34.5	2.116850745659479e-7
35.5	-34.5	1.5836934082177114e-7
36.	-34.5	1.2517229937006158e-7
36.5	-34.5	9.197525791835207e-8
37.	-34.5	6.19592204503162e-8
37.5	-34.5	4.8051318125179313e-8
38.	-34.5	3.414341580004243e-8
38.5	-34.5	2.0235513474905536e-8
39.	-34.5	1.525155927228361e-8
39.5	-34.5	1.061247625891892e-8
40.	-34.5	5.97339324555423e-9
40.5	-34.5	3.9358022301003815e-9
41.	-34.5	2.716706540227465e-9
41.5	-34.5	1.4976108503545482e-9
42.	-34.5	8.186103117910537e-10
42.5	-34.5	5.664676459711627e-10
43.	-34.5	3.143249801512717e-10
43.5	-34.5	1.3727996029862062e-10
44.	-34.5	9.582869051642276e-11
44.5	-34.5	5.4377420734224887e-11
45.	-34.5	1.8438764198816005e-11
-30.	-34.	3.4625539416278307e-13
-29.5	-34.	6.198849038213155e-13
-29.	-34.	8.935144134798484e-13
-28.5	-34.	1.6816120007368298e-12
-28.	-34.	3.09393813602055e-12
-27.5	-34.	4.506264271304275e-12
-27.	-34.	7.432315356683052e-12
-26.5	-34.	1.4907179931963274e-11
-26.	-34.	2.2382044507243522e-11
-25.5	-34.	3.111158316468194e-11
-25.	-34.	6.496416942474109e-11
-24.5	-34.	9.881675568480013e-11
-24.	-34.	1.3266934194485917e-10
-23.5	-34.	2.697802718141072e-10
-23.	-34.	4.2576756823760733e-10
-22.5	-34.	5.81754864661107e-10
-22.	-34.	1.058954045388567e-9
-21.5	-34.	1.714239337186083e-9
-21.	-34.	2.3695246289836002e-9
-20.5	-34.	3.774859625855503e-9
-20.	-34.	6.130137353384718e-9
-19.5	-34.	8.485415080913934e-9
-19.	-34.	1.1964469370137434e-8
-18.5	-34.	1.9020003785580586e-8
-18.	-34.	2.6075538201023735e-8
-17.5	-34.	3.3530521087758894e-8
-17.	-34.	5.139101153119572e-8
-16.5	-34.	6.925150197463256e-8
-16.	-34.	8.711199241806935e-8
-15.5	-34.	1.2332935426775023e-7
-15.	-34.	1.6317808048582086e-7
-14.5	-34.	2.0302680670389141e-7
-14.	-34.	2.6949147184897647e-7
-13.5	-34.	3.514054150280519e-7
-13.	-34.	4.3331935820712747e-7
-12.5	-34.	5.478481344204843e-7
-12.	-34.	7.055029033951346e-7
-11.5	-34.	8.63157672369785e-7
-11.	-34.	1.0485628840781547e-6
-10.5	-34.	1.3276682192667383e-6
-10.	-34.	1.6067735544553217e-6
-9.5	-34.	1.8903233496691114e-6
-9.	-34.	2.337956035278712e-6
-8.5	-34.	2.7855887208883137e-6
-8.	-34.	3.2332214064979145e-6
-7.5	-34.	3.8563912079722795e-6
-7.	-34.	4.516988984656935e-6
-6.5	-34.	5.177586761341589e-6
-6.	-34.	6.00776580714891e-6
-5.5	-34.	6.94094370198973e-6
-5.	-34.	7.87412159683055e-6
-4.5	-34.	8.958837882959747e-6
-4.	-34.	0.000010252809156429066
-3.5	-34.	0.000011546780429898385
-3.	-34.	0.000012937640392485607
-2.5	-34.	0.000014676269359555944
-2.	-34.	0.00001641489832662628
-1.5	-34.	0.000018160965163760195
-1.	-34.	0.00002037107145909235
-0.5	-34.	0.000022581177754424508
0.	-34.	0.000024791284049756664
0.5	-34.	0.000027362760954063277
1.	-34.	0.00003001699899575942
1.5	-34.	0.000032671237037455554
2.	-34.	0.00003557441528453824
2.5	-34.	0.00003863572633220681
3.	-34.	0.00004169703737987536
3.5	-34.	0.0000448861870032302
4.	-34.	0.00004825974294352638
4.5	-34.	0.00005163329888382255
5.	-34.	0.0000550013688972194
5.5	-34.	0.00005834846091572782
6.	-34.	0.00006169555293423625
6.5	-34.	0.00006503902686079673
7.	-34.	0.00006768751072272963
7.5	-34.	0.00007033599458466254
8.	-34.	0.00007298447844659544
8.5	-34.	0.00007448492511612027
9.	-34.	0.00007570383003161537
9.5	-34.	0.00007692273494711047
10.	-34.	0.00007708623369902338
10.5	-34.	0.0000765488807877495
11.	-34.	0.00007601152787647565
11.5	-34.	0.00007487129425893987
12.	-34.	0.00007282228397024123
12.5	-34.	0.00007077327368154262
13.	-34.	0.00006853888377295023
13.5	-34.	0.00006554743296648157
14.	-34.	0.00006255598216001292
14.5	-34.	0.00005956453135354428
15.	-34.	0.00005622597049547517
15.5	-34.	0.00005288551886693011
16.	-34.	0.00004954506723838507
16.5	-34.	0.00004631873300569103
17.	-34.	0.00004312228481458044
17.5	-34.	0.00003992583662346986
18.	-34.	0.000037000262013622914
18.5	-34.	0.0000342626543205017
19.	-34.	0.0000315250466273805
19.5	-34.	0.00002898795335993353
20.	-34.	0.000026766836802053124
20.5	-34.	0.00002454572024417272
21.	-34.	0.000022397621516204194
21.5	-34.	0.000020568852454459815
22.	-34.	0.000018740083392715442
22.5	-34.	0.000016911314330971067
23.	-34.	0.000015364021056842075
23.5	-34.	0.000013821308792323868
24.	-34.	0.000012278596527805662
24.5	-34.	0.000010961472609667807
25.	-34.	9.707285809875047e-6
25.5	-34.	8.453099010082287e-6
26.	-34.	7.387467030017812e-6
26.5	-34.	6.458516619067595e-6
27.	-34.	5.529566208117378e-6
27.5	-34.	4.717038568817263e-6
28.	-34.	4.096388589638267e-6
28.5	-34.	3.4757386104592703e-6
29.	-34.	2.8961155239960267e-6
29.5	-34.	2.5092259183962927e-6
30.	-34.	2.122336312796557e-6
30.5	-34.	1.7354467071968217e-6
31.	-34.	1.4939393549435905e-6
31.5	-34.	1.2564065367468382e-6
32.	-34.	1.0188737185500855e-6
32.5	-34.	8.517862515610594e-7
33.	-34.	7.055902959919752e-7
33.5	-34.	5.593943404228912e-7
34.	-34.	4.4784342420001576e-7
34.5	-34.	3.6251897760104e-7
35.	-34.	2.771945310020642e-7
35.5	-34.	2.0724137711071828e-7
36.	-34.	1.63797024860091e-7
36.5	-34.	1.203526726094637e-7
37.	-34.	8.107499014827189e-8
37.5	-34.	6.289670913660254e-8
38.	-34.	4.47184281249332e-8
38.5	-34.	2.6540147113263865e-8
39.	-34.	2.0016102039918385e-8
39.5	-34.	1.3942441723717978e-8
40.	-34.	7.868781407517579e-9
40.5	-34.	5.194944055499506e-9
41.	-34.	3.590777187273296e-9
41.5	-34.	1.986610319047086e-9
42.	-34.	1.0913654172873257e-9
42.5	-34.	7.56408682924416e-10
43.	-34.	4.2145194856150616e-10
43.5	-34.	1.8595421923224962e-10
44.	-34.	1.300362796166701e-10
44.5	-34.	7.411834000109058e-11
45.	-34.	2.5613074814193935e-11
-30.	-33.5	9.081018665304709e-13
-29.5	-33.5	1.6232704632615151e-12
-29.	-33.5	2.3384390599925592e-12
-28.5	-33.5	4.3497941360395675e-12
-28.	-33.5	7.93387381675453e-12
-27.5	-33.5	1.151795349746949e-11
-27.	-33.5	1.8405790647442974e-11
-26.5	-33.5	3.522157180242362e-11
-26.	-33.5	5.203735295740427e-11
-25.5	-33.5	7.132929169585859e-11
-25.	-33.5	1.4020273189817713e-10
-24.5	-33.5	2.0907617210049562e-10
-24.	-33.5	2.7794961230281414e-10
-23.5	-33.5	5.300093175372541e-10
-23.	-33.5	8.155567872039617e-10
-22.5	-33.5	1.1011042568706692e-9
-22.	-33.5	1.921724441689044e-9
-21.5	-33.5	3.0389993383576353e-9
-21.	-33.5	4.1562742350262275e-9
-20.5	-33.5	6.4806855049218166e-9
-20.	-33.5	1.03339426831633e-8
-19.5	-33.5	1.418719986140478e-8
-19.	-33.5	1.9810444021209972e-8
-18.5	-33.5	3.106676817129906e-8
-18.	-33.5	4.232309232138816e-8
-17.5	-33.5	5.419762747226311e-8
-17.	-33.5	8.217636554950452e-8
-16.5	-33.5	1.1015510362674591e-7
-16.	-33.5	1.3813384170398728e-7
-15.5	-33.5	1.9398356775287723e-7
-15.	-33.5	2.5534674489004127e-7
-14.5	-33.5	3.167099220272053e-7
-14.	-33.5	4.1759441457632635e-7
-13.5	-33.5	5.414191382306756e-7
-13.	-33.5	6.652438618850252e-7
-12.5	-33.5	8.362763860580848e-7
-12.	-33.5	1.0697309150075165e-6
[truncated: 22,311 more rows]
