# Supplementary material for: Myosin V executes steps of variable length via structurally constrained diffusion
Source: eLife. 2020 Jan 15;9:e51569. doi: 10.7554/eLife.51569 (PMC7054003; doi:10.7554/eLife.51569)
Supplement: Source data 1. [file elife-51569-data1.zip › myosin_elife_source_data/Figure 3/BD_diffusion_contours/lastbead_yz_5kbT_2pN.dat]

-21.785 34.343
-23.620 36.212
19.074 36.190
-16.788 46.059
14.810 36.627
7.762 33.426
-14.630 34.418
-15.313 44.907
-36.081 30.030
-25.256 24.514
-28.841 -4.615
-34.165 4.260
-39.145 4.287
-9.089 -21.647
-20.700 17.468
-33.813 5.334
-37.356 2.968
-6.253 18.333
9.538 31.707
7.074 36.887
12.082 43.917
-31.379 7.523
-19.887 -16.274
20.804 -29.648
13.803 -23.503
13.954 -22.948
-4.518 -38.117
-32.231 -10.824
-34.788 21.756
0.064 50.539
-23.130 21.877
7.177 44.708
-3.062 39.372
16.286 2.942
19.932 33.035
-0.344 33.518
-10.109 43.462
4.042 44.498
-5.335 47.064
-16.807 40.329
-22.327 27.164
-34.667 2.065
16.087 25.052
-2.400 41.489
4.272 49.981
16.554 36.139
34.771 20.938
16.132 29.250
28.972 -18.072
19.920 13.402
0.779 25.553
-10.187 16.260
-4.565 23.422
-8.789 31.227
-22.319 28.697
23.336 28.991
1.028 46.089
-28.944 16.006
-32.844 20.767
-1.564 55.477
-1.318 45.425
-33.663 22.314
-37.770 -0.928
-13.334 29.653
-28.429 33.738
-15.399 44.839
7.615 52.057
-30.544 18.008
-37.625 3.289
-24.770 30.026
-39.360 0.834
-21.182 24.483
33.138 20.071
24.517 33.465
25.329 -1.012
16.894 -13.850
-7.758 21.432
37.817 18.725
33.771 -1.208
24.775 -13.706
6.617 -20.792
39.947 -7.453
-19.804 1.896
-32.182 21.856
-37.230 24.300
-33.246 15.648
-30.209 21.582
-28.779 36.283
-16.561 35.807
-43.189 14.085
-25.757 16.695
-5.733 35.811
-19.594 37.539
-19.032 38.858
-30.174 32.115
-27.797 7.788
-22.040 33.556
-35.349 29.099
-38.188 -14.591
-32.227 -5.156
-21.338 -8.498
-35.353 37.443
-32.276 24.013
-18.322 -8.347
-24.688 32.854
-24.167 17.414
-5.573 47.875
-18.163 25.516
-34.712 22.184
0.922 33.469
4.014 22.133
-16.865 6.262
-28.941 29.433
-33.862 8.360
-50.021 12.010
-31.161 24.767
-30.212 7.049
-5.182 -9.495
0.395 -31.622
-12.886 5.173
21.576 2.128
2.099 16.521
22.048 8.888
5.853 36.779
23.657 2.686
34.740 24.044
39.290 26.374
25.311 -13.423
28.436 6.624
10.033 31.312
26.613 13.457
-17.203 31.871
-13.234 1.784
-3.519 40.907
-23.415 39.138
-24.020 25.422
-14.319 24.257
-13.344 36.776
-7.096 42.210
-14.753 47.517
-23.225 30.243
-2.468 50.010
-7.668 31.152
-34.390 21.610
-7.150 31.672
-29.467 16.860
-7.023 -32.855
11.816 -28.706
26.563 -6.869
36.146 4.494
34.975 17.623
41.582 9.102
1.673 24.491
-23.346 0.515
3.911 37.739
39.758 25.397
19.980 29.480
-10.727 28.550
12.841 -5.839
29.691 -13.768
20.269 -22.688
31.375 -27.842
10.054 -33.231
5.171 -33.328
8.842 -28.834
16.598 -28.011
-15.592 -30.529
27.469 -4.935
12.550 0.074
2.258 -11.192
-26.522 -17.516
-18.245 -31.813
5.481 -28.365
-15.072 -14.987
-30.919 2.490
-24.858 10.379
-30.960 10.473
-23.939 34.539
-35.669 15.278
-28.752 19.927
-21.261 -13.253
-18.669 -14.522
-36.065 -7.149
-30.892 -3.510
28.053 5.981
26.583 28.316
28.754 5.306
-2.025 30.358
19.829 37.211
39.321 22.014
28.165 3.284
31.903 12.137
31.452 13.074
28.727 22.433
20.834 30.838
27.429 11.511
28.641 4.531
25.943 21.390
27.616 9.526
34.990 4.175
32.214 -4.687
23.650 16.381
-5.773 36.171
-15.067 41.827
-10.931 18.335
-22.413 30.659
-41.168 -0.526
-19.324 27.006
-49.422 0.876
-36.108 -4.459
-34.908 24.036
-28.904 18.897
5.023 -36.023
-33.165 -4.453
-42.535 13.163
-35.576 9.134
-24.554 13.026
2.901 -10.459
21.721 -2.261
32.142 -1.246
37.822 21.027
35.386 2.157
28.696 -3.976
39.208 11.787
24.931 26.936
8.835 6.038
25.364 8.795
17.826 -21.887
20.544 8.023
36.919 10.574
35.408 7.315
4.279 29.365
14.196 43.271
11.699 20.989
-22.879 5.401
-29.253 -9.997
-38.530 -1.125
-28.948 3.791
-28.911 -0.844
-32.646 20.505
-7.535 37.027
-3.313 37.159
-10.924 27.904
17.496 37.568
-2.861 36.768
-18.344 38.565
-19.573 41.869
4.297 41.818
-33.971 24.884
-40.564 3.345
-17.413 1.143
13.171 -27.311
-28.273 6.817
10.446 -26.433
29.512 -15.133
-5.715 -21.771
-12.416 -22.560
4.734 -28.439
-26.167 20.469
-20.440 -25.243
-25.314 -25.948
-40.845 -5.699
-28.173 -13.458
-24.513 1.080
-29.176 20.611
-4.457 36.318
12.414 -1.861
3.300 32.764
-20.312 -16.606
-19.454 29.615
-17.160 35.261
20.562 20.733
6.370 41.832
28.538 3.623
0.681 49.029
30.876 26.588
18.001 -29.283
-21.569 -16.562
-31.276 -18.566
9.014 -22.197
39.551 -14.265
5.636 -8.379
-18.664 -13.094
-2.222 -9.624
-34.071 24.365
-11.140 17.987
1.811 10.262
40.415 17.851
10.276 43.844
-0.125 43.738
19.787 45.428
29.600 21.961
14.513 19.455
26.492 -0.656
-2.980 -18.710
27.358 20.891
2.152 44.898
17.391 32.273
-23.974 36.918
-34.223 21.481
-23.339 35.014
-8.861 47.943
-30.289 25.343
-26.414 22.638
-10.629 -0.772
3.770 -34.023
37.841 -8.001
32.362 3.304
26.263 27.342
9.535 44.192
-9.564 43.021
-10.231 39.664
19.878 41.716
28.369 9.458
32.108 -9.498
20.478 7.235
2.746 38.140
15.286 51.031
-14.504 28.424
-16.390 50.289
9.576 36.212
-34.227 12.778
-30.360 -0.361
-11.809 42.422
-2.805 43.579
18.931 33.130
26.940 0.932
5.614 36.739
2.715 46.134
32.445 25.804
0.115 45.654
13.874 29.612
29.707 29.551
13.170 40.252
-23.761 22.291
-22.469 24.685
12.910 36.333
-8.850 37.525
1.674 40.889
-24.324 24.413
2.102 8.945
35.785 -16.339
28.294 6.633
17.751 30.535
45.064 -9.658
27.599 13.145
30.777 21.675
41.316 4.186
44.004 28.566
11.254 -31.237
19.453 -16.274
-8.455 -20.089
1.249 -39.592
15.473 -8.111
-13.180 3.493
-25.677 -22.305
-13.662 -22.611
-3.300 -36.074
0.740 -30.324
3.729 -39.251
36.248 2.174
43.206 -3.305
33.679 4.962
33.976 23.812
-2.815 -19.795
0.055 -21.717
-6.163 -36.841
-13.808 -25.509
-0.999 -30.371
-15.741 -17.636
-24.136 -16.267
6.116 -25.442
-7.923 -34.118
2.064 -4.758
19.945 11.499
23.276 33.365
31.421 21.185
27.017 12.156
32.715 12.839
24.382 5.659
8.199 29.477
23.003 23.281
29.449 16.984
42.917 10.378
34.138 16.512
36.084 -17.507
-6.143 -23.968
-26.929 -14.611
-16.223 -5.681
-32.676 3.465
-16.256 8.894
-24.212 -18.643
-7.217 29.848
-38.596 14.059
-26.847 -8.322
-40.276 -11.158
-19.748 34.538
-29.703 11.122
-0.978 -27.055
36.192 -12.670
31.911 -7.165
12.614 -16.161
13.011 -16.565
17.114 31.908
23.731 45.944
-11.096 39.703
-23.167 37.262
-31.593 30.817
-12.751 21.316
-28.319 23.747
-39.377 7.255
-39.995 6.629
-31.087 18.911
-18.998 -22.763
-17.902 36.542
18.947 42.364
31.209 13.112
10.027 -18.045
17.668 -4.298
27.942 27.018
11.943 20.612
-34.441 -5.347
-27.094 33.620
-2.570 35.453
-24.773 29.639
-11.743 50.574
3.549 36.257
13.427 28.680
23.241 16.183
7.744 32.685
-5.978 37.772
1.105 44.554
-26.689 36.724
-34.716 25.911
-26.566 16.414
-27.264 12.112
-34.301 -5.767
-16.450 -18.978
-0.838 40.106
-11.336 17.332
-32.278 1.807
-5.702 -21.957
-39.921 10.651
-32.517 -17.839
-39.843 9.911
-12.108 32.737
-26.479 19.709
-6.718 -16.629
-2.333 11.853
3.571 38.081
-14.118 36.818
-18.539 27.013
-12.537 40.837
-39.411 2.069
-20.497 37.587
14.089 44.164
23.027 -5.296
23.219 45.391
4.306 38.940
29.127 12.632
18.636 33.275
31.255 18.345
36.996 -1.387
37.456 -20.754
28.843 3.095
22.799 -26.393
-18.901 -9.168
-18.563 -18.325
-42.404 -3.230
-8.732 -31.554
-13.425 -5.935
-3.296 -25.430
-31.785 15.495
-14.955 -21.905
11.876 -23.765
-19.387 -9.886
-30.939 27.796
-27.400 13.537
-17.562 -22.110
5.131 9.465
-36.304 17.155
-9.955 -16.894
-11.944 -33.678
-6.395 -37.422
37.671 9.780
35.646 -5.626
38.954 -5.436
25.188 29.595
32.571 11.115
38.337 2.358
45.532 3.313
15.085 48.396
20.461 42.210
4.286 29.900
0.958 51.046
22.738 38.047
14.850 39.985
-16.525 43.574
-2.191 33.321
27.715 40.297
11.445 35.759
30.376 19.094
18.764 42.344
-22.183 31.302
-5.818 37.293
6.910 49.565
25.629 50.000
36.952 19.052
34.082 29.194
31.166 -7.745
40.420 4.756
2.273 -31.185
21.119 -28.486
11.515 -25.221
-23.549 -34.685
-20.712 -18.743
-15.103 -14.074
-8.216 -3.619
-25.930 4.431
8.418 15.054
-26.968 37.843
-17.480 35.068
-5.368 37.306
-3.398 46.267
-19.761 31.702
-25.227 34.092
-32.228 23.906
-29.310 27.468
8.009 41.713
40.394 29.224
24.124 -12.277
-12.388 -39.922
0.708 14.118
22.838 15.771
33.750 12.146
37.504 24.746
18.351 25.170
25.468 12.652
22.908 40.629
30.036 30.202
26.204 20.021
13.008 33.754
-30.042 29.931
-27.915 13.139
-4.245 25.101
-14.901 41.852
-8.258 28.222
-25.143 26.075
-1.507 30.496
-15.234 21.446
-28.935 -12.622
-14.677 -25.122
-14.408 32.783
-10.957 43.375
4.139 39.679
-18.755 35.502
-1.339 47.309
10.589 36.674
-13.004 17.790
-25.396 -8.108
0.460 -28.968
-4.115 -26.465
6.417 -22.308
-29.472 10.331
-35.904 13.100
11.963 -9.990
24.800 2.871
21.458 -6.937
-17.271 -13.229
21.435 -13.852
28.351 -19.208
26.173 21.207
39.029 35.904
31.852 20.953
23.371 -5.877
31.800 7.163
40.730 5.230
33.472 4.205
35.104 3.006
12.911 35.153
21.550 40.131
-8.722 40.284
-24.899 38.169
3.559 37.633
-28.999 21.019
-31.844 27.341
10.797 42.658
-0.048 35.405
-4.878 -20.806
5.275 -29.154
-29.794 -13.111
-18.956 9.515
-36.799 10.438
-24.965 41.331
-23.317 27.500
-45.915 17.202
-34.432 3.721
-30.109 33.571
-29.928 32.172
-29.226 24.864
-20.840 -16.951
-41.466 -4.828
-16.666 -30.119
19.406 -11.318
7.246 -11.078
1.529 -32.803
-2.810 -15.328
-29.899 2.930
-27.272 16.521
-12.987 45.296
-3.427 -0.951
30.650 -7.486
29.708 -2.065
38.120 -6.372
3.232 -32.487
-25.957 -31.953
-27.123 -21.084
10.360 -29.046
-35.387 -11.677
-14.470 -44.217
21.593 -19.321
9.406 -28.002
-16.822 -33.805
20.754 -21.104
34.821 1.004
14.826 37.877
-14.975 20.266
18.394 -7.272
-28.144 -25.000
3.507 -28.074
6.032 -21.619
32.759 -19.213
41.494 -8.441
43.470 17.228
12.031 47.891
34.344 -0.581
21.463 -25.357
23.525 27.375
33.261 -3.323
27.181 34.749
25.118 28.148
7.216 38.747
-33.356 21.683
3.806 28.455
5.662 30.593
35.358 25.506
9.320 48.153
-26.624 14.754
-29.790 -10.862
-33.686 8.234
-26.765 29.483
-24.657 18.364
-4.017 29.150
-8.125 37.280
-26.908 10.704
13.072 40.879
8.486 38.330
-25.815 26.415
-48.296 14.007
8.114 30.793
-25.651 22.443
-12.107 30.912
-13.230 32.752
-19.206 -8.460
-4.737 -6.707
27.171 14.120
30.620 41.313
-38.590 11.137
-17.249 25.537
-35.582 2.196
-38.437 1.633
-31.715 32.605
7.277 54.207
-17.479 39.486
3.225 49.163
10.275 38.875
-12.745 52.035
-27.367 25.607
-4.292 39.946
-15.777 33.799
-5.254 31.579
-19.602 39.944
42.397 18.598
-3.939 42.160
28.803 30.409
1.574 -21.938
-42.775 -12.605
-29.160 9.812
-32.438 21.977
-16.969 -19.819
-7.442 -26.184
29.712 -11.526
17.724 -18.675
20.729 -20.498
3.047 -22.345
-13.957 -19.580
-29.408 -5.360
-14.336 -24.722
-4.635 -33.153
-5.293 -35.177
-27.432 4.114
-33.140 -12.262
-18.099 2.343
-4.498 37.607
27.168 -7.086
30.192 -3.359
29.546 7.293
-10.336 -21.218
-2.182 -26.843
0.893 -38.939
-6.704 -27.817
1.336 -19.893
15.360 33.424
-7.386 37.520
9.414 52.742
-12.065 41.020
-17.293 31.383
29.993 13.945
34.039 19.453
19.147 39.118
20.528 -25.760
39.367 13.789
45.483 1.786
38.378 14.827
0.886 16.454
20.357 33.535
8.401 30.690
-2.862 44.530
33.146 20.048
-14.202 26.433
-26.115 -5.254
9.942 -23.809
-22.074 -10.252
-15.954 -15.647
33.135 -0.538
29.961 -7.119
24.172 -11.133
8.148 39.480
4.556 16.807
-29.512 27.310
-28.914 31.247
-38.232 26.348
-34.274 31.411
7.049 43.572
4.443 41.504
-28.880 24.480
-30.980 26.125
-37.012 -3.708
-41.907 -4.378
-47.681 16.860
-15.234 -0.709
2.113 -27.341
24.762 -20.001
39.649 4.413
31.316 -4.036
24.836 2.672
41.128 1.799
1.295 12.705
30.100 4.379
0.261 -10.335
-10.015 32.183
-26.299 26.014
-18.114 30.662
-6.462 -28.545
-20.072 7.500
-17.353 -6.829
-36.793 9.443
-30.146 24.823
-31.163 33.122
-36.232 -0.640
-12.800 -14.452
-25.266 -9.284
26.157 -4.051
-3.051 -11.673
-18.243 -22.415
-22.951 16.391
-21.574 31.414
-32.377 21.770
-5.577 40.714
-2.880 35.561
-5.195 29.943
-2.368 18.425
-1.603 44.687
15.803 32.749
-5.767 43.554
33.874 17.850
30.461 1.199
28.472 -0.466
4.674 -6.254
2.669 -33.131
35.112 -10.288
31.539 -5.892
32.485 12.249
18.007 39.722
-14.421 46.569
-5.550 24.893
-19.234 41.931
8.657 16.537
23.823 18.479
-14.917 22.528
-17.489 17.201
-20.635 46.150
-14.832 39.389
-7.284 42.091
36.711 6.596
20.892 -25.611
20.986 -30.694
-4.328 -15.690
17.268 -22.696
-6.303 -16.244
-5.976 -31.615
7.869 -22.457
-2.366 -36.102
22.521 -23.931
3.429 -32.720
3.328 -28.605
-12.101 -21.790
-22.408 -25.550
-31.314 -17.201
-1.928 -1.348
6.035 3.503
-23.676 17.600
-32.650 39.374
-36.478 23.352
-20.384 1.809
-8.782 -38.788
-7.501 -23.357
-18.807 -22.954
-35.475 -1.427
-33.598 23.347
-40.889 6.715
-9.431 43.441
14.643 28.321
37.886 15.375
30.483 28.332
5.120 36.630
28.245 37.307
32.620 12.733
22.106 31.157
13.625 40.965
14.968 26.660
1.371 53.548
-12.270 40.206
-17.419 44.062
5.731 40.290
33.803 16.207
28.654 16.427
25.581 29.178
30.292 14.231
21.225 42.419
-26.115 37.737
-31.242 30.968
-30.810 26.802
11.238 16.471
33.953 4.196
-16.909 -34.728
-31.625 -13.693
3.547 -18.159
10.702 -9.549
-20.096 7.796
-33.367 17.765
-14.138 22.530
-20.255 16.787
-0.787 36.822
0.490 27.033
-10.215 -2.224
-5.367 -27.468
-4.118 -23.873
32.456 -4.473
44.173 7.099
27.910 13.663
25.820 -21.681
14.249 -30.119
-13.178 -28.227
-18.645 -19.844
-32.223 -10.878
-38.029 11.868
-28.450 -17.022
-31.502 23.789
-28.464 23.973
-1.643 52.705
-6.486 39.431
-21.485 42.836
-29.370 -3.924
-7.381 -15.198
-1.765 31.126
28.837 -2.290
22.230 33.279
5.308 37.301
-21.115 42.538
-1.956 38.305
9.306 18.548
-4.760 49.610
20.155 33.504
23.789 17.255
6.547 -31.769
30.325 -5.400
-20.693 -14.660
-18.124 -18.472
-6.634 -27.025
-6.808 -35.350
-37.519 1.385
-33.372 8.913
-31.308 -1.442
-30.871 0.460
-43.031 17.616
-33.089 5.919
-17.228 -21.140
-27.371 -12.282
-19.457 16.783
-30.107 17.541
-20.443 26.317
-27.233 13.664
-30.528 31.016
-22.808 22.955
-26.775 10.726
-16.758 -27.592
-22.986 -18.092
5.647 -29.510
-16.817 -21.712
-12.907 7.319
-20.130 -2.095
-34.679 11.553
-28.194 26.119
-17.976 28.354
-52.687 11.998
-14.656 39.424
-17.272 39.835
4.922 19.076
14.478 39.616
34.326 1.923
39.737 16.340
23.021 16.976
27.313 3.096
8.774 44.895
2.456 41.733
-36.908 -2.782
-12.472 -14.626
-5.145 -25.995
-11.659 -19.459
-23.610 -30.480
-16.722 -24.873
-33.089 23.076
-37.292 8.481
-14.021 3.600
6.937 16.022
5.380 21.807
-9.927 31.865
-11.921 46.529
-23.626 44.381
-27.501 36.837
0.905 31.074
-10.378 34.730
2.732 36.854
-35.535 -0.408
-16.941 -23.622
-20.776 -4.376
-26.512 18.020
-31.026 36.746
-32.903 23.431
-28.882 18.727
-23.087 8.756
14.627 36.086
-25.648 12.921
-5.560 -4.265
-11.050 -18.287
-9.090 5.254
-32.535 3.381
-28.193 -34.863
-21.289 -13.584
-25.750 30.218
-41.465 34.303
-29.074 31.300
12.711 35.424
10.187 36.406
-2.399 -11.539
-4.145 -24.417
-23.525 -16.128
-39.577 -0.090
-20.390 -28.335
-36.066 -23.405
-24.434 -32.730
-26.064 -30.080
1.808 -19.534
-14.127 -5.381
-36.898 24.413
-25.666 35.653
-2.530 33.066
-3.955 35.109
0.982 50.385
18.324 41.625
36.182 22.492
31.258 10.140
-10.701 4.680
-2.876 2.143
-7.206 3.090
-26.520 6.327
-3.594 25.657
21.303 38.958
34.650 4.608
40.460 7.886
-8.991 38.385
25.282 26.682
14.056 7.306
21.897 -14.618
19.283 10.755
31.545 23.609
25.071 32.367
2.267 37.708
26.484 26.904
-21.488 40.057
12.355 8.654
35.418 8.669
31.060 32.605
43.379 17.284
21.250 34.315
29.566 22.104
23.376 28.184
43.862 18.778
32.134 27.301
31.265 16.883
37.426 16.778
-13.371 -32.487
-22.119 -17.602
-13.892 -26.203
-19.004 -5.235
-22.481 -16.767
-24.912 4.788
-18.342 14.733
-16.202 15.582
-28.514 24.403
-14.598 46.798
-12.130 40.503
0.077 36.353
13.847 40.324
25.031 41.997
4.070 45.728
17.952 28.786
19.504 42.506
17.158 34.264
23.387 19.718
14.073 24.413
-10.414 -31.658
14.956 -36.635
-16.220 -33.964
17.526 -19.766
5.941 -30.037
-6.458 -20.441
32.906 -22.271
39.343 -11.986
29.004 -7.523
19.977 -22.927
34.414 -24.775
12.098 -23.783
-3.221 -43.675
-34.376 -13.874
-41.814 -14.828
-18.097 -17.142
-19.054 -9.672
-14.993 -23.497
21.784 -13.856
-10.777 -10.749
30.344 -24.730
-2.202 4.567
-18.156 1.569
-14.786 2.158
-19.092 8.570
-40.495 13.977
-25.312 17.411
22.192 26.735
24.121 22.635
15.243 7.908
28.518 -6.124
5.784 47.218
2.347 41.306
5.629 40.696
17.347 40.545
36.970 14.514
20.724 28.132
30.348 34.141
39.057 19.238
29.197 28.362
-27.401 31.056
-40.943 18.555
-20.547 37.527
-45.490 1.122
-35.074 16.920
-33.154 18.921
23.485 23.586
2.439 33.022
-34.912 31.339
-25.169 23.812
-29.275 29.752
-6.751 27.107
-6.773 49.579
-24.748 30.714
-35.006 20.711
-26.317 -8.150
-34.262 -15.911
-37.838 13.120
-30.804 22.086
-17.127 29.207
-4.683 38.252
-1.141 36.390
-10.455 -25.439
-9.938 -35.801
-34.255 -3.232
-29.269 -4.751
-29.678 -12.085
-0.451 -30.398
17.386 -21.739
-1.924 -29.042
11.268 -19.807
13.112 -26.705
-16.870 -28.229
-35.806 -0.908
-25.603 -10.639
36.186 25.138
35.190 1.619
4.903 44.291
24.074 -8.516
24.028 35.492
18.501 8.366
18.920 -12.695
-23.256 -1.200
-22.131 -2.973
-31.902 18.159
-27.730 9.212
-28.016 -0.702
-13.730 -25.155
-6.891 -13.006
3.964 -23.337
-30.826 -18.664
-1.606 -26.691
18.240 -19.774
13.578 -20.097
26.014 34.918
17.793 14.323
16.090 11.603
18.795 27.368
1.140 13.006
-32.977 -13.855
-28.065 -15.972
-22.363 -21.758
-20.687 -19.411
15.743 -13.015
10.402 -24.603
12.763 -14.191
33.405 4.775
11.068 -2.973
7.595 41.432
17.946 30.772
29.224 -11.726
19.656 -20.826
-11.360 -31.014
-11.039 9.065
11.424 -18.835
26.646 -31.150
28.171 11.137
14.761 -21.563
-23.869 3.587
-9.348 -7.755
11.445 -16.814
9.212 -18.431
22.833 -21.174
22.955 1.054
30.615 10.610
30.117 -6.340
33.882 29.247
19.576 39.912
30.098 29.952
14.111 35.745
29.515 30.536
14.599 -21.891
37.882 -5.032
30.827 -17.125
-6.980 21.441
-25.339 27.342
0.137 45.212
-11.482 35.072
-12.455 28.106
-11.509 46.630
-30.283 30.685
-24.507 26.265
-20.701 38.879
-35.053 32.659
3.182 45.160
-1.793 50.947
35.834 16.186
39.753 25.820
41.942 0.327
33.821 16.675
35.631 31.210
25.019 23.966
25.219 20.893
-0.825 44.028
-16.581 33.014
-4.071 -0.483
-34.370 20.976
-29.671 -7.664
8.099 -8.157
33.796 2.222
33.356 10.574
28.450 8.155
19.917 42.904
24.015 27.825
19.561 -6.438
-26.340 -3.467
38.705 -13.019
22.428 18.314
30.438 15.190
16.826 -22.778
20.861 3.393
36.427 21.619
6.722 42.342
31.380 13.925
-11.564 15.844
19.999 31.540
14.907 35.506
-30.427 32.346
-18.939 39.577
1.268 32.661
-24.707 29.557
-5.464 -23.592
16.781 -26.906
18.387 -22.759
-7.717 23.998
-6.353 29.302
-7.488 26.117
10.213 -14.681
22.112 -13.137
21.962 -20.805
32.618 17.874
6.130 46.277
-16.726 38.130
9.203 43.774
2.392 44.886
-19.281 16.262
-34.146 29.943
-1.698 39.306
-24.017 40.830
-7.756 39.482
-41.176 9.734
4.586 28.633
-2.169 19.139
17.105 28.698
-4.833 36.051
11.468 31.912
24.571 25.504
24.415 4.697
41.854 -8.047
34.870 9.909
32.422 3.290
45.875 18.708
36.457 3.964
32.262 20.254
39.732 25.827
23.059 31.975
-11.856 27.158
14.451 24.092
21.936 -3.163
29.091 -1.949
33.028 -21.449
34.194 -8.664
37.140 -3.485
33.372 -7.699
18.959 41.212
33.603 22.926
33.635 7.880
-4.435 49.491
13.001 32.218
27.959 31.416
0.586 35.848
16.951 -14.235
10.652 -17.813
-8.430 -15.859
-1.225 -25.464
11.144 20.079
-30.252 20.688
-2.872 -25.414
-4.420 -24.205
-6.666 -27.358
2.166 -32.719
16.672 -27.587
13.899 -27.140
24.384 -19.689
25.719 4.710
19.736 0.381
-0.026 40.084
-9.996 47.555
7.803 25.961
-28.061 41.339
-36.806 2.742
-32.237 -13.037
30.817 -9.603
40.833 18.043
32.717 17.949
19.391 41.285
11.766 43.775
31.588 22.385
32.560 25.496
-11.422 38.707
-12.190 19.152
-35.955 12.948
-35.230 -2.318
-9.009 -26.161
-22.743 -1.668
-31.767 14.472
-36.404 -3.139
-19.491 34.748
-28.073 -18.614
-13.475 -23.325
-41.623 -4.160
-18.978 -14.155
-5.205 -22.013
-9.550 -20.762
4.166 -30.934
3.330 -10.608
-19.329 -12.309
3.176 -31.596
-25.796 -27.894
0.791 -23.609
18.470 -24.170
-3.937 -26.721
14.164 -19.263
25.407 -20.048
26.911 17.785
32.788 -8.641
31.740 10.611
7.770 -34.570
14.717 -26.992
15.580 -9.894
21.677 -0.470
26.449 22.593
24.561 30.390
1.072 40.600
-8.787 35.655
-24.715 38.626
-28.442 26.324
-28.439 18.153
-31.603 -24.796
-38.316 -8.241
-33.122 25.055
-26.024 -11.709
-19.978 9.249
4.579 -17.163
12.724 -17.529
23.396 -8.318
14.697 -21.831
-20.055 -18.919
0.447 -30.578
-34.720 25.219
-15.521 45.928
-22.441 25.752
-35.976 -2.715
0.148 38.802
-1.422 37.529
-7.566 41.742
-10.478 -21.636
9.434 -18.591
6.107 -23.179
17.826 -3.195
16.916 -28.489
29.922 -22.045
21.790 -34.674
13.175 -18.219
-14.815 24.874
-25.904 -5.077
-3.945 -34.497
10.237 -26.690
28.441 -11.413
0.377 -14.322
-4.577 -14.366
-31.784 -1.206
-22.605 -12.486
-28.506 -6.560
-40.510 19.182
-34.731 4.955
-30.404 33.354
-19.791 37.728
-35.531 12.588
-45.217 13.619
-32.513 23.149
-1.550 40.384
-8.374 43.418
30.559 14.423
13.786 32.482
2.371 29.281
16.293 31.534
-18.729 28.632
-30.370 13.904
-23.780 18.315
-23.105 4.117
-12.108 37.466
14.469 41.193
28.471 36.849
28.407 13.338
33.433 -0.155
22.164 -10.172
22.675 -15.171
42.629 -13.174
29.905 -9.693
24.322 19.445
23.305 34.422
33.258 36.217
33.821 10.775
-1.367 30.919
-33.999 23.474
-26.041 -15.998
-27.915 -13.341
14.336 -21.183
-22.044 -29.267
-39.104 -22.941
-30.151 -22.823
-17.237 -28.708
0.845 -31.562
39.530 -3.509
13.710 -16.058
14.201 -32.671
-7.750 -27.656
-23.092 -7.614
-30.184 23.137
-20.913 -14.586
-1.204 -30.716
-29.350 -5.601
-32.373 11.136
-26.425 11.304
-38.312 10.672
-33.566 17.528
-14.630 -8.120
-35.197 5.446
-29.880 -16.485
-35.128 12.025
-5.076 -22.263
18.056 -24.344
14.402 -23.312
34.802 -14.284
32.462 4.616
4.447 14.360
-20.998 16.443
25.288 7.963
26.861 -16.157
33.764 22.515
17.524 -7.885
-8.435 -31.313
10.673 -24.443
9.323 -27.731
-2.845 -32.457
-37.469 -6.617
-41.972 6.818
-40.505 3.779
0.991 35.721
9.202 40.270
-7.534 44.258
-3.523 31.775
14.496 33.458
20.037 33.057
11.556 35.693
-17.625 10.508
-20.319 -3.279
-20.497 3.703
-29.724 4.124
-28.447 4.130
-37.184 4.082
-38.748 1.379
-31.305 42.784
-20.754 22.509
32.984 13.318
-12.169 35.751
-23.993 25.154
-19.428 42.900
-40.573 37.300
-27.528 25.302
-5.176 30.906
-8.037 32.359
24.662 16.918
29.024 9.540
10.824 -28.471
32.099 -17.197
-10.395 -23.792
-28.275 27.772
29.401 6.295
29.675 12.804
19.073 15.838
14.035 -18.213
18.503 -20.371
5.976 -14.239
9.878 -5.403
-20.957 -1.229
-27.387 28.168
6.560 38.879
-6.479 45.655
39.353 2.594
35.373 -5.654
19.150 -11.188
-26.431 -12.260
-21.707 -31.820
-5.770 -32.904
-25.214 -2.154
0.488 -32.186
-6.531 -22.127
-3.783 -39.569
27.186 -34.896
17.840 -27.796
-28.873 -11.315
-40.785 14.999
41.145 5.805
9.076 -27.643
-10.981 -41.668
20.029 -21.990
34.519 3.703
12.555 -13.916
18.169 -25.996
38.184 -13.843
23.165 29.173
7.077 48.730
6.350 41.323
31.234 5.084
10.480 28.048
34.193 -2.960
-11.641 -19.716
-6.490 -7.666
13.626 -18.447
17.083 -28.975
42.835 0.270
26.427 10.072
36.304 -19.989
5.377 -20.466
-4.151 -27.503
10.792 20.221
33.102 22.348
39.640 -4.921
36.664 0.689
27.407 -9.422
19.276 -13.074
13.616 -22.766
12.280 -12.258
14.458 -30.394
1.141 -3.587
-14.045 -23.800
-0.418 -21.332
-32.466 3.183
-34.138 0.253
-19.148 -9.155
-30.658 -12.727
-32.696 4.471
-32.240 4.252
-25.163 -18.908
-10.554 33.722
9.769 -0.130
17.308 28.481
9.701 17.087
19.179 7.071
24.003 28.975
-2.546 38.090
-31.545 19.633
-38.819 38.266
14.743 44.490
21.353 30.103
5.192 -26.624
12.505 34.579
16.951 47.746
18.988 28.877
14.262 27.776
40.789 10.928
12.774 31.339
36.815 2.662
-14.738 44.474
4.872 44.615
-16.710 20.253
-35.942 -21.513
-17.516 -3.923
-11.445 -19.106
-27.419 -19.645
-32.906 -3.102
-16.616 -18.966
-15.169 -22.883
7.788 -20.692
-3.303 -28.799
-18.172 -30.388
-33.658 -19.008
-21.651 -18.717
2.763 -29.264
-0.895 -23.766
-10.072 -24.527
8.295 -29.166
19.091 -17.925
0.923 -31.331
2.562 -22.151
19.108 -23.622
5.220 -32.769
38.429 15.305
14.857 41.438
31.878 22.061
5.810 -22.995
22.833 -19.570
1.971 -19.892
5.563 38.374
-34.882 32.719
-18.582 39.365
7.586 52.012
27.113 44.003
24.634 31.004
7.465 28.526
-28.923 28.464
-37.433 -8.585
-27.781 -17.683
-10.331 -24.212
-30.022 13.713
-39.052 -6.713
-39.573 15.938
-10.789 32.242
-19.039 46.941
-31.786 29.547
-25.064 12.761
-8.256 -14.915
9.986 -23.749
-20.609 -17.401
-10.236 -5.549
-26.114 -8.215
25.981 13.613
24.546 35.795
31.258 3.804
-14.518 41.758
7.554 46.033
-26.439 22.347
-25.988 35.385
-21.508 -19.934
11.334 -22.849
36.054 6.331
-0.332 -30.399
15.672 8.610
-19.394 42.134
-25.838 43.284
-15.766 39.034
-36.256 24.258
-34.722 33.265
-25.467 21.613
-27.032 13.598
-36.307 24.477
-7.564 27.470
-15.464 47.375
-27.504 30.796
-29.615 31.309
-0.914 45.429
-36.103 13.721
-21.390 37.991
-19.835 28.282
-32.889 24.827
-21.301 38.437
-14.184 32.354
-28.382 28.059
-41.387 28.317
-6.898 44.098
-37.337 15.415
-19.227 38.467
-16.023 43.586
9.527 -18.644
19.770 3.900
-35.202 -5.668
-30.664 8.498
-12.109 -27.083
-14.406 -20.972
-10.428 -30.162
30.911 -15.342
27.216 -5.549
26.476 15.466
2.817 -27.629
26.570 -11.843
14.328 -26.018
4.306 -19.312
-9.479 -31.859
5.074 9.891
-13.863 3.469
-19.118 -30.208
-28.376 -15.788
-31.520 -2.555
-34.240 9.816
-40.043 11.809
-27.593 -9.134
4.042 -24.694
0.694 -24.341
25.058 -9.177
7.411 -9.870
31.551 -16.718
33.799 -20.962
30.401 -16.566
31.174 -13.377
30.672 -18.612
-3.505 -37.426
-21.575 -12.516
-21.836 13.212
-30.519 26.288
-13.670 28.088
-2.621 43.799
33.370 16.670
34.505 2.118
32.576 32.894
45.818 11.049
37.409 18.846
31.983 45.100
-8.201 41.890
-28.612 13.361
-14.463 36.311
-12.415 32.128
27.595 33.692
-24.628 31.319
-14.959 43.350
-21.563 30.511
-19.219 31.863
-22.121 27.254
-17.983 43.851
6.811 37.082
-10.058 40.321
-29.490 18.025
-28.201 -22.505
-25.386 -19.066
-10.649 -21.181
-13.391 -12.340
-32.481 -5.296
-40.093 25.904
-19.043 37.510
-28.996 23.324
-22.837 33.545
-19.872 34.968
-15.920 30.762
23.336 19.915
-6.204 45.773
16.982 30.545
13.858 36.357
17.680 39.831
28.404 40.945
36.071 -8.015
29.664 12.151
20.250 -14.915
11.827 -15.030
17.412 -17.294
-5.557 -15.917
22.288 -17.633
20.378 -8.847
24.918 -8.085
24.940 28.268
28.014 21.366
29.167 15.101
27.074 -20.684
9.007 -23.330
-15.108 -6.481
2.900 -25.743
18.077 -17.319
18.034 -19.251
3.334 -32.708
6.547 -25.188
29.741 -23.416
29.040 28.055
-27.340 -12.990
-35.472 -10.484
-42.212 -6.638
-4.347 -29.696
13.305 -21.090
17.869 -21.134
30.626 -23.105
-18.969 -19.033
2.151 -25.136
36.827 -1.970
25.324 24.740
28.305 22.115
34.152 -7.827
11.132 36.272
-2.271 32.165
-11.160 43.251
18.276 29.530
25.072 16.332
34.505 18.489
28.095 34.308
2.273 34.178
7.614 42.306
8.887 51.098
-30.211 16.984
-30.076 37.303
5.194 32.263
-12.441 27.615
-1.801 40.438
-0.225 39.059
7.810 34.393
-4.013 32.111
-31.403 41.154
-34.396 24.289
-19.145 31.270
-22.343 32.048
-27.865 23.958
-9.221 43.816
-0.042 36.430
-36.473 12.680
-33.899 12.100
-40.511 10.818
-5.436 42.409
-31.912 33.133
-18.640 19.837
-29.591 21.530
-41.174 -7.908
-16.118 -6.452
25.855 35.467
-36.885 24.842
-17.790 19.253
-19.888 22.964
4.879 31.779
-37.885 11.919
-6.805 39.525
15.840 37.556
-7.118 38.326
-8.511 32.768
-16.279 35.131
-30.348 19.720
-17.129 19.855
-35.554 28.775
-41.665 4.339
-32.277 7.397
-10.678 -29.256
9.236 -3.043
22.630 7.906
18.915 -24.917
10.405 -17.977
-16.891 -21.802
-26.403 43.340
-3.643 36.352
-18.399 31.591
-34.373 8.263
-38.319 -10.600
-41.054 19.169
-25.222 34.485
-24.062 -8.205
-32.074 13.084
-18.391 7.792
-25.351 9.906
-33.700 3.651
-37.068 -6.818
-26.523 -13.059
-25.995 25.216
-1.279 28.471
15.826 16.399
24.430 29.429
24.081 1.551
14.909 5.672
16.935 -12.265
29.950 -11.216
0.056 -38.599
-9.015 -31.106
15.444 -15.610
15.533 -13.368
25.706 31.254
-25.176 30.468
-21.983 26.183
-25.344 39.722
-5.099 41.933
4.503 43.919
0.895 43.326
-34.150 23.621
-30.380 5.255
-14.942 28.735
30.798 22.819
-0.762 -40.278
-2.546 -28.138
-17.372 -26.043
-6.717 -14.057
-2.446 -3.438
19.455 -22.774
3.730 -14.329
28.886 -15.704
23.209 24.549
15.619 -12.314
26.677 2.416
32.471 17.404
-3.373 35.223
6.366 36.720
35.043 29.188
26.080 35.378
30.484 -4.345
-40.065 -10.983
-33.493 17.871
-28.644 1.211
-17.202 -16.604
-7.004 -22.654
-10.396 -8.871
26.932 -12.739
-26.737 -22.727
-33.168 -12.254
-41.672 0.146
-13.946 36.758
1.515 38.869
16.641 40.689
14.780 36.993
-0.025 51.820
6.016 41.716
-4.729 50.848
-20.983 33.635
2.855 -7.721
-21.512 19.497
-28.476 20.018
-27.811 21.543
-40.767 2.531
-33.644 12.427
-31.054 9.202
-1.576 38.737
-16.861 42.936
27.275 24.660
11.832 44.395
32.545 32.832
21.059 38.244
6.853 39.871
-20.508 40.708
-22.951 40.604
-13.647 30.155
-43.924 18.407
-27.568 19.005
-11.255 37.853
-8.453 46.728
21.399 39.752
13.220 17.841
23.300 31.386
-3.998 36.983
-39.264 7.789
-32.426 6.803
-37.638 -7.023
-37.215 -5.284
-14.894 -22.999
-14.023 -34.874
-14.220 -31.186
-17.636 -12.612
26.711 0.348
37.778 -4.887
34.719 -1.525
34.481 -5.555
44.653 -2.901
15.437 -23.284
9.811 -26.257
47.573 7.954
13.402 24.559
-21.883 10.471
-11.245 42.678
-7.452 36.300
21.714 43.620
28.673 30.187
30.202 23.533
27.443 32.021
33.269 -5.234
22.539 24.321
5.595 40.618
-28.056 29.043
-28.706 23.722
-26.981 23.488
24.066 26.732
-12.669 34.523
-33.887 35.130
-5.801 38.283
-32.583 -2.151
-32.539 -6.843
7.544 -20.691
33.394 9.779
20.022 8.142
34.826 3.832
20.027 4.106
43.615 6.408
4.202 42.703
21.894 29.591
29.676 16.311
8.903 -7.061
36.746 -6.983
32.231 -19.120
19.985 -29.705
17.390 -20.928
4.327 -16.574
27.904 -20.607
32.759 -11.601
31.384 25.698
35.995 5.772
15.171 -26.291
-2.862 -0.290
-36.286 -9.730
-32.236 7.000
-30.688 -8.688
26.696 -11.645
21.639 -39.783
23.028 -13.434
-31.179 13.345
-29.966 34.476
-24.422 -8.440
-26.919 -23.138
-26.895 -31.014
-40.348 -12.263
2.546 -31.536
-12.330 -26.391
-25.770 -8.458
-35.123 2.604
-31.642 14.823
-32.205 9.641
6.474 -18.428
20.145 -18.768
12.264 -12.147
15.446 -13.357
16.012 -21.323
-0.768 -33.858
0.263 -25.209
24.833 -21.965
32.730 13.979
23.999 21.985
15.306 39.446
-0.134 33.629
9.035 43.721
-33.444 29.927
-36.563 30.056
-21.204 20.690
-4.775 39.967
-17.525 20.778
31.774 33.771
22.975 34.707
-3.801 51.274
6.720 34.842
-27.441 21.932
-22.477 3.326
6.912 30.547
-41.570 8.731
-29.667 -13.553
-26.831 25.593
-17.845 26.295
26.958 32.699
17.939 37.993
38.538 22.311
8.290 47.470
6.176 30.890
13.404 37.982
36.633 -2.182
26.560 -20.715
27.622 23.263
17.505 -30.650
20.423 -26.834
38.467 -7.876
46.195 20.646
36.943 10.942
29.804 1.880
30.126 -21.602
36.702 20.095
31.711 7.203
-23.269 -4.636
12.807 -16.490
19.254 -22.357
0.150 -21.836
0.606 30.840
-22.775 20.109
-35.990 4.570
-34.446 17.449
-23.557 31.153
-40.588 8.738
-18.464 -14.813
-2.282 -27.753
-21.204 -19.329
-28.985 -18.201
-29.350 -16.642
-32.021 -3.091
-27.701 16.901
-2.097 31.303
14.729 38.118
16.403 36.027
33.329 -8.501
-12.013 -17.317
-21.965 -27.205
-17.366 -33.669
-28.750 -15.042
-23.230 10.706
9.867 -20.065
7.520 22.623
-14.970 31.414
-30.657 30.942
-15.122 -15.717
-25.848 -23.285
-30.811 3.184
-34.165 2.631
-27.448 0.640
10.331 28.911
22.146 35.721
1.420 -10.341
4.672 -32.801
8.808 -32.410
-15.198 -36.686
-18.477 -22.854
-37.441 -2.396
-14.355 -34.082
-13.469 -18.439
33.615 4.009
28.045 17.121
34.190 10.987
30.498 -1.374
14.045 -18.863
31.132 -6.234
42.936 14.424
32.603 3.452
16.660 36.585
30.069 4.521
11.401 31.023
24.093 23.605
24.948 -11.690
35.611 23.498
35.131 7.401
33.097 -10.922
41.812 -1.531
41.200 14.851
18.907 41.271
8.171 38.403
15.807 40.203
-3.047 38.071
-0.901 44.607
15.825 18.741
23.041 22.581
1.337 37.418
8.130 45.759
37.419 11.208
37.148 -1.551
10.294 44.554
-13.489 31.656
-28.092 35.172
-16.615 36.707
7.007 32.883
33.665 24.785
29.493 15.453
32.183 -13.845
21.537 -15.177
22.675 27.157
16.711 -9.739
31.311 22.107
13.828 41.729
-18.153 23.848
-21.998 27.481
-38.953 -3.182
-33.467 -14.708
-13.816 20.414
-29.873 35.542
19.537 37.391
-5.078 44.018
-10.433 34.731
-16.010 28.813
3.154 51.422
-24.914 9.259
1.348 0.346
-0.490 -3.603
29.621 27.157
10.041 0.234
-25.087 -0.621
19.132 -8.814
-24.318 0.508
-33.194 1.701
-10.472 31.675
-17.702 37.218
-35.872 6.670
-29.171 -14.959
-26.192 -11.569
1.301 -26.052
-17.870 -19.783
0.574 -20.877
-28.097 -6.756
15.274 -10.496
-0.505 42.446
-34.126 20.381
-40.327 2.637
-40.866 7.738
-33.714 2.851
-29.173 -11.058
-25.991 -30.284
25.287 13.162
31.809 36.189
-17.587 46.998
7.657 46.492
-1.426 45.841
23.154 35.059
8.408 42.666
-4.886 40.840
-13.524 34.475
-26.466 41.071
-10.558 48.680
-25.138 27.777
13.338 45.062
2.416 40.904
-16.561 45.741
-9.313 -1.441
-26.488 24.798
-33.803 30.727
-23.986 -17.772
-12.774 -33.972
-16.795 2.879
-7.480 23.470
9.211 -10.100
-42.908 -10.392
-32.619 -0.424
-28.991 -16.019
-30.794 0.810
-25.835 -23.493
-19.480 -20.188
-4.485 -10.068
-17.161 -9.264
-2.766 -9.351
30.331 28.101
16.421 28.466
14.548 -38.992
19.414 -25.060
1.780 -6.193
26.918 6.890
24.516 -21.514
40.494 16.888
14.736 -25.645
19.499 -19.864
33.653 -14.787
31.070 2.478
27.391 38.023
16.633 37.486
9.562 29.373
24.057 25.973
18.913 8.279
33.868 -4.067
35.238 23.662
-4.611 56.099
2.396 46.503
-5.911 41.526
-19.826 41.174
-29.516 34.113
-6.144 44.918
-15.577 33.965
-7.494 38.625
21.886 38.679
-4.110 47.151
-2.019 47.302
-34.167 -7.488
-8.331 -32.651
20.190 -22.479
38.828 -12.337
25.944 22.246
26.554 7.475
19.688 29.344
16.367 39.543
7.144 34.909
33.910 -6.596
17.572 -16.311
-11.064 -25.049
13.544 -17.263
-7.330 -25.111
11.210 -28.862
-6.659 -23.871
-7.857 19.608
-5.402 -14.184
23.471 -23.423
9.856 -22.577
12.012 -24.313
-5.988 -38.307
-8.796 -21.202
-0.829 -16.800
-21.154 23.999
18.980 -10.549
16.947 34.411
8.436 -7.402
-22.256 -11.216
-0.330 9.131
23.997 0.220
-33.473 -8.973
-8.994 4.903
10.692 29.187
-3.249 27.782
10.888 42.887
18.373 42.226
-1.132 32.306
-30.026 9.662
-39.251 6.512
-37.200 22.870
-31.985 26.831
-27.947 20.500
-12.725 7.338
-34.221 3.649
-22.543 34.705
5.583 30.979
24.118 22.418
-3.343 29.010
-24.761 34.869
-25.099 -8.526
-18.240 -20.920
18.183 -28.005
5.771 -25.189
12.568 -6.945
31.784 -18.283
32.748 -14.619
0.045 -35.382
-0.630 -30.801
8.415 -1.569
7.179 0.574
-23.780 21.192
-1.479 37.510
-31.351 19.167
-28.832 -10.632
-13.425 -1.890
-24.977 -7.819
-30.446 -16.798
-36.670 -4.737
-29.455 0.686
-26.919 -1.886
-26.292 26.899
-22.861 38.452
26.429 22.347
16.627 47.224
-12.495 47.494
-31.116 18.644
14.791 39.969
-28.564 44.307
-24.813 22.057
-22.321 17.754
-31.520 -2.772
-31.823 -9.031
-32.016 -2.701
-28.439 4.008
-29.312 -19.508
-27.603 4.541
3.153 15.804
-24.890 32.952
21.489 29.983
-18.201 30.751
15.931 35.172
15.423 37.601
36.320 8.465
10.034 39.962
22.493 26.462
8.311 32.186
-9.684 15.888
-30.232 31.454
-41.292 0.730
-16.642 -26.528
-17.224 -33.443
39.606 13.162
38.196 -10.987
5.579 -32.777
11.420 -19.343
-10.464 -15.884
-0.866 -36.221
-9.983 -32.782
-17.584 -14.076
-22.482 -1.328
-20.260 -25.386
-4.493 -31.540
15.749 -20.806
42.123 1.269
18.860 32.610
0.321 50.137
2.893 40.843
14.922 41.678
8.569 42.624
22.784 -0.555
31.243 27.961
-16.274 34.613
27.276 18.036
-24.541 24.163
-28.761 27.046
-19.789 14.994
-37.069 11.118
-25.048 12.779
17.421 -26.801
27.160 5.100
7.755 -15.165
40.529 11.161
31.838 6.009
31.638 -8.052
-11.083 -21.546
14.954 4.457
29.460 20.734
34.324 31.173
1.022 46.779
-13.813 35.713
-10.664 38.565
-10.126 23.396
-6.835 47.501
-8.495 35.763
-17.110 27.426
6.016 46.875
-9.988 37.958
-35.398 10.084
-17.183 30.771
5.022 32.984
-0.248 38.868
7.782 30.505
31.411 4.109
29.028 11.021
37.834 27.129
30.701 5.091
30.860 13.447
15.964 -22.621
-26.577 -24.803
6.020 -17.720
-14.632 -3.791
-11.919 37.512
21.312 22.832
25.881 18.852
7.363 28.649
-5.219 45.338
-5.902 36.342
-36.194 18.861
-26.099 27.697
24.333 31.011
16.198 31.043
32.300 6.460
-6.065 -37.782
-12.299 -12.258
-19.569 -20.900
-20.195 -23.309
28.575 -20.121
23.041 42.192
-27.506 20.566
-30.320 -7.940
-4.247 -33.530
-8.628 -8.669
-18.070 27.657
-17.705 28.034
3.705 33.976
-12.591 33.713
16.980 37.267
18.137 42.384
38.270 4.166
-2.834 -11.316
-0.478 -28.133
16.664 -29.406
-1.562 -27.235
21.617 -11.590
44.039 -7.900
30.885 -4.469
21.837 45.142
20.438 35.223
3.229 31.934
25.626 28.899
-5.927 33.498
17.522 10.050
28.502 2.495
17.933 37.899
22.410 22.905
-9.060 25.221
-19.846 11.199
-6.573 19.386
21.793 19.985
16.322 -15.599
17.331 -29.577
-12.390 -27.632
-31.744 -16.684
8.489 -28.608
18.185 -31.181
12.888 -23.127
-35.583 -1.025
28.362 -4.839
29.041 0.744
36.477 -4.014
28.064 17.361
17.500 34.060
-14.820 35.432
22.919 31.536
27.635 -25.805
-15.838 -31.138
-29.425 -0.267
21.372 10.535
-30.551 -11.155
-21.380 -20.228
20.586 -18.813
30.757 2.529
-0.754 -27.099
29.402 -8.868
40.099 18.412
-15.135 35.911
-21.212 18.594
-9.337 37.148
-3.840 32.454
-37.972 -2.381
-10.300 41.578
-25.815 32.883
-20.661 34.269
-31.841 40.845
-15.539 37.888
-33.495 24.186
-34.730 -8.978
25.544 -24.384
27.935 19.845
35.874 -14.232
27.304 -8.541
39.633 11.531
3.481 44.351
-9.170 36.571
-24.510 -9.565
-30.892 7.258
-35.525 16.305
-28.981 26.472
-1.486 11.627
24.675 -15.934
11.619 -24.551
10.091 -10.052
36.925 3.478
14.765 44.007
32.964 33.968
36.942 -1.971
29.336 -5.608
38.933 -8.823
22.731 4.709
-12.516 -25.751
-15.292 -13.759
-25.628 -20.455
9.168 -26.691
8.372 -22.340
13.582 -17.489
0.261 -28.241
-22.868 -5.680
30.154 -16.143
10.385 -30.683
22.439 -19.902
31.117 -20.357
20.625 -32.272
6.769 -1.821
27.770 1.268
8.265 -5.764
11.589 -31.127
20.174 -21.546
15.590 -25.019
-30.134 -17.937
-8.487 31.497
-33.941 3.937
-31.400 32.565
-31.381 35.175
-31.018 -6.691
-26.248 -20.190
-9.674 -40.819
1.080 -22.114
-10.946 -11.595
-36.213 14.989
-8.351 51.153
20.977 3.892
35.517 12.170
-19.212 -20.938
4.265 -28.709
-1.862 -27.208
5.793 -15.215
34.599 -5.057
35.181 13.977
32.305 26.280
33.630 3.917
34.031 24.428
32.455 -7.022
1.590 -34.351
36.420 -2.216
34.044 -19.642
33.142 -8.759
43.393 6.107
38.268 9.086
29.710 16.782
31.084 25.315
20.701 39.532
11.566 34.962
25.971 3.508
-14.307 10.840
-19.654 -6.058
24.425 13.490
15.515 -18.250
7.105 -12.506
31.180 -10.097
33.617 5.448
10.590 -15.662
38.226 27.436
0.406 39.898
-37.120 17.302
-17.979 29.263
-1.967 40.148
35.383 18.537
28.851 14.876
18.202 -3.710
-7.782 -15.721
-34.495 -11.719
-34.129 -3.332
-16.456 -14.606
-30.960 -17.016
17.017 -38.463
28.224 -18.432
26.091 -10.476
17.599 -22.320
32.724 -3.130
27.021 17.046
30.590 10.084
47.053 20.313
17.753 40.033
24.555 23.175
29.344 21.474
29.350 -21.563
-33.778 8.724
-32.564 3.106
-24.279 28.071
-27.377 5.247
-26.900 29.113
11.417 34.135
8.818 4.313
26.296 2.852
-6.672 -1.155
30.369 24.031
25.121 24.207
31.945 -3.342
33.065 4.461
27.672 3.258
46.103 9.875
1.256 42.110
-21.793 37.787
7.250 54.168
-0.298 36.863
-23.388 25.115
-27.662 1.456
-8.712 29.190
2.160 26.048
36.426 -5.372
32.300 -1.207
22.493 -10.441
-7.646 -32.762
-26.855 -17.866
-30.276 -18.058
-32.667 -4.833
-32.709 4.080
-6.205 -28.370
-29.146 -12.662
-1.161 -23.153
26.409 -17.598
6.043 -21.355
-19.572 -3.014
19.264 6.560
26.298 -22.261
16.205 -14.611
13.795 -19.000
14.090 -24.797
-29.435 -13.151
-29.948 10.287
-35.137 18.779
12.435 36.695
-24.103 33.492
2.299 44.083
8.797 45.336
12.550 44.529
26.464 19.081
1.648 38.091
-15.310 35.254
-27.988 -0.677
-15.159 -27.504
19.003 -33.399
-9.246 -26.346
-29.322 -23.701
-16.973 -17.523
1.499 -8.513
26.339 -15.389
12.675 -30.596
15.926 -15.333
-23.218 21.303
-0.532 43.589
4.029 50.426
-9.398 41.260
-14.871 44.110
-40.423 4.085
-30.361 8.144
-45.402 15.384
-30.342 5.967
-7.767 39.501
23.142 31.584
25.480 -15.872
22.168 -17.031
-35.580 -13.877
-8.640 -24.605
-10.204 -2.144
-26.783 -2.248
-40.234 -3.982
-40.715 17.502
-21.908 -18.880
-39.247 7.555
-13.330 -15.552
-30.026 17.065
-16.208 -7.251
27.588 -10.205
-6.089 -10.731
-39.569 -1.417
-28.479 17.739
-6.461 44.389
-3.947 38.314
9.023 44.313
-26.487 36.930
-9.578 46.102
7.433 28.618
26.941 25.566
-19.044 17.131
-33.374 3.272
-39.132 -3.823
-37.802 -18.773
-34.417 -15.797
-10.948 9.919
-24.787 -9.117
-15.578 23.037
-34.699 -7.198
-33.974 0.829
-26.242 21.038
26.388 -10.130
-1.745 -35.389
-12.345 -13.779
22.544 23.605
29.936 -9.541
27.218 29.943
33.237 19.254
16.650 -31.388
22.223 -32.620
8.205 -19.125
25.395 6.557
15.566 -31.644
49.124 7.120
44.548 1.178
40.305 6.835
33.570 -7.810
28.112 -3.814
11.844 -10.486
22.366 -1.403
2.201 44.654
-15.032 38.881
-34.840 24.710
-35.392 33.845
27.625 -16.941
23.906 26.597
37.326 -1.794
32.286 16.371
23.959 -6.050
25.998 19.724
28.602 6.083
27.454 -21.497
-3.167 -25.629
2.972 -4.820
-35.540 -2.111
-34.751 -5.735
-9.418 -25.345
-32.950 -9.064
-18.854 -12.583
-4.652 -13.560
-26.541 -6.004
-36.547 18.940
-39.037 -8.870
-40.991 5.770
-19.722 4.812
-12.970 28.130
11.962 43.908
33.197 -7.472
11.793 -29.165
20.554 13.160
27.018 -22.872
27.498 -11.233
24.632 17.630
19.921 37.636
29.389 26.537
21.664 30.386
8.698 -23.301
28.886 -20.087
-23.678 -13.142
-36.325 -16.441
-37.144 9.422
-37.382 -8.229
-2.878 32.645
-11.173 33.303
-24.269 24.143
-33.943 -3.560
-18.902 16.980
-17.068 6.689
36.432 26.639
32.944 31.536
38.766 3.869
39.964 -14.720
32.426 -3.393
1.602 32.438
5.593 44.246
-5.453 54.629
-5.072 39.746
11.192 42.350
3.914 44.863
-26.735 13.907
-13.915 -0.179
22.209 -5.924
-29.317 -16.383
-20.806 -30.604
-27.496 5.511
-18.818 -17.043
7.570 -2.421
39.176 -10.029
23.365 43.009
24.792 -0.200
21.665 -0.405
33.694 19.671
10.241 33.227
-3.933 34.915
-3.701 45.533
21.189 43.274
18.522 44.821
-16.760 32.987
17.718 12.934
-4.051 -16.834
-6.335 -20.666
-17.419 -31.957
-25.932 -20.891
-37.366 -10.273
-32.121 -1.413
-11.466 36.091
-15.800 25.860
-25.090 2.621
-6.723 -1.402
-13.260 6.921
-1.095 43.710
-27.506 16.678
-29.385 31.195
-0.061 40.509
-19.891 45.232
-31.686 18.110
-16.027 12.923
-2.606 42.064
-0.811 42.894
-2.808 47.474
-13.899 36.521
-14.942 34.986
7.014 43.445
5.277 31.750
-35.730 12.703
-29.623 22.550
-16.587 -10.364
-12.947 32.689
-28.386 27.744
-11.699 39.739
-3.244 44.395
5.144 45.743
25.201 35.962
-15.624 27.061
-31.257 39.061
-32.196 21.231
0.699 32.399
-17.464 -21.992
-23.726 -24.125
-7.345 -28.755
-0.536 -28.642
-35.145 -14.131
-38.934 -13.282
-17.359 -27.582
-12.530 -32.169
-0.880 -24.899
-30.487 -6.213
-37.694 23.227
-29.865 2.056
0.952 20.863
23.405 37.238
5.170 35.897
3.175 42.852
32.516 11.368
34.139 29.486
30.466 21.275
37.364 4.343
23.072 38.015
24.812 25.124
21.421 -34.708
-0.301 -21.651
5.383 -32.923
-21.371 -19.679
13.415 -18.636
47.197 -5.081
38.631 -1.013
8.415 -24.579
3.135 -28.606
17.470 -9.760
24.679 -26.018
23.821 17.991
28.777 33.284
39.281 12.432
48.945 19.538
36.393 18.309
28.273 15.885
29.092 -9.199
15.918 -3.407
-8.925 23.859
-10.299 26.903
-44.627 11.723
-32.125 32.318
-16.880 40.970
-27.857 20.459
-12.431 16.170
4.331 7.785
20.378 45.101
16.482 35.317
41.517 1.572
35.332 4.126
23.148 -17.102
23.197 30.944
20.907 11.847
30.049 -7.767
22.732 -21.962
14.855 -33.090
27.812 9.785
1.649 38.745
2.407 43.706
-44.178 -1.043
-35.121 9.842
-15.256 0.123
22.529 24.989
20.216 -12.851
0.844 -23.545
-6.805 -13.180
-33.265 -1.938
1.222 -20.585
-37.018 3.393
-30.917 -6.033
7.272 35.916
32.869 28.954
26.008 -0.912
26.915 8.249
25.799 10.499
10.688 -5.319
19.824 -12.637
13.753 12.217
30.487 9.297
31.207 24.383
11.491 38.740
37.641 6.949
25.841 20.943
42.626 -7.212
25.038 21.812
26.474 23.044
32.754 13.086
12.461 41.874
21.013 6.385
-7.315 46.242
14.161 37.268
21.941 36.408
0.023 46.742
-26.509 12.300
-16.979 42.714
4.101 39.200
10.479 41.711
46.730 6.084
32.547 -5.042
23.158 -16.962
15.187 -14.453
23.251 18.521
32.713 1.321
31.108 29.257
-0.574 36.039
-28.198 20.582
-29.735 19.256
-12.817 -12.868
23.864 -5.292
40.461 -9.736
24.659 28.109
10.968 33.860
24.386 31.217
34.886 23.681
-3.488 25.042
-0.428 38.925
29.452 4.992
30.527 14.700
11.351 27.152
23.884 -20.809
-11.452 2.453
13.779 -14.958
19.801 -14.934
24.102 -25.422
38.924 -8.809
11.822 -20.152
18.813 -21.184
21.206 -4.369
11.527 28.630
2.237 -17.850
33.259 -24.557
24.585 -17.700
10.365 17.054
-6.467 -19.065
-9.728 -17.650
-12.644 -19.228
-27.609 -32.549
-33.117 4.011
-16.414 28.981
14.893 39.191
30.231 23.051
-2.089 30.836
-30.075 30.118
-30.782 25.822
-32.656 20.096
-28.992 -6.353
-31.663 7.220
-25.221 4.500
-32.747 6.368
-22.806 40.142
-27.145 15.931
-16.090 27.443
-32.568 26.598
-34.059 17.596
-36.517 3.745
12.980 38.766
38.138 7.265
30.794 14.969
28.368 3.860
12.197 8.795
40.266 18.688
21.919 4.640
23.588 -6.441
23.289 -2.523
17.416 -9.842
15.056 11.854
17.516 -25.044
30.700 -10.305
33.002 6.503
-12.038 53.033
-18.967 39.173
15.382 23.237
10.104 28.348
13.231 34.585
26.071 -13.124
37.039 -4.171
22.458 31.509
-1.890 42.726
20.808 1.934
10.064 -21.072
34.523 -15.348
4.859 -24.205
-20.188 -16.516
-24.299 13.517
-36.393 11.331
-21.283 35.446
-22.616 37.147
-6.442 39.068
-0.275 36.919
-5.128 33.274
29.145 14.097
31.076 2.474
31.110 8.132
11.075 -25.711
33.188 -15.972
24.255 -2.223
20.019 -14.564
-20.457 -20.722
-25.657 -19.459
-32.338 16.628
-46.008 -9.805
-34.498 3.477
-35.332 29.501
-11.432 29.293
4.561 36.733
26.707 7.766
7.336 36.639
4.380 28.458
-21.030 31.146
14.605 12.971
27.868 16.306
20.093 39.109
20.793 26.226
21.980 33.147
22.383 36.885
23.679 -11.413
-3.766 -9.827
13.419 -3.557
-7.534 -16.136
6.781 -24.957
-30.795 20.244
-33.495 4.529
-31.152 2.485
-38.344 12.666
-21.039 23.131
-13.239 -1.835
-32.485 -21.640
-23.147 -20.664
-24.260 -25.294
-28.140 -14.528
12.872 12.237
-35.458 2.285
-24.530 -23.020
-42.478 -4.820
-30.049 31.089
-38.955 7.441
-28.998 27.879
12.784 41.807
18.538 41.169
-20.935 28.580
-31.081 6.208
-28.395 4.177
21.482 -18.007
13.908 -16.075
-6.885 -15.015
-31.442 -12.345
-29.646 -4.070
-14.471 14.407
-27.429 22.040
-44.739 -0.796
-28.105 -26.355
-20.326 -21.886
3.979 -22.597
7.049 -23.895
10.713 -17.437
22.245 -23.700
-3.101 -14.186
-42.455 8.155
-16.715 -25.391
-19.578 -16.747
-31.413 -5.892
-27.701 -0.846
-21.633 11.210
-30.421 -10.025
-28.792 4.582
-21.531 17.837
-31.541 7.826
25.784 17.052
31.733 19.231
29.452 -5.186
30.375 -19.874
17.330 14.959
36.482 11.734
25.005 -1.408
40.325 10.294
39.867 -9.582
14.971 34.596
28.718 24.432
31.356 32.821
21.070 33.035
-10.795 39.535
-25.462 24.967
-2.203 34.900
-4.240 39.358
16.667 24.568
26.090 14.111
1.328 -27.747
-13.941 -26.451
13.047 -19.954
12.262 -22.779
1.646 -28.326
-19.609 -25.265
-12.749 -13.236
14.101 -16.924
16.978 -18.202
0.149 10.806
5.869 12.078
27.118 -7.394
26.345 20.179
29.430 22.449
33.998 12.087
2.507 20.310
-8.293 6.692
32.869 -7.865
25.208 -9.947
34.529 10.684
17.863 24.066
32.284 -11.295
18.666 -32.713
-6.500 -18.005
13.727 -24.934
-8.872 -26.913
-38.849 -8.828
-30.640 4.122
-22.771 36.193
-19.835 29.735
17.080 32.611
-14.886 39.376
0.271 51.127
-32.403 29.519
15.538 32.650
14.696 -20.503
15.554 -22.715
-28.152 -5.685
-38.369 16.018
-19.036 36.483
6.503 44.984
31.307 5.992
32.466 24.083
16.376 38.834
11.338 35.669
43.066 24.087
41.578 5.193
-2.684 36.216
10.097 31.177
24.812 14.014
15.134 36.175
17.135 27.897
18.859 42.149
-11.696 30.428
-12.668 -20.609
-6.202 22.618
14.237 37.639
14.956 14.164
-15.910 23.871
14.527 2.570
-29.608 -23.505
2.224 -24.570
21.327 -13.569
26.964 -7.974
33.109 14.321
24.361 -9.544
47.708 14.405
33.924 4.253
2.020 -36.793
6.788 -14.014
-8.406 -3.397
-28.062 -17.907
-33.240 -7.443
-30.416 -5.161
-36.783 10.762
-15.598 38.295
25.317 30.707
36.504 23.622
13.848 42.475
3.458 29.633
30.629 27.464
-1.104 16.561
-32.306 21.560
-45.972 -0.679
-32.852 25.470
-21.680 48.561
6.498 36.776
12.870 35.831
17.560 23.514
32.957 1.894
32.165 25.478
33.566 26.516
-4.395 35.880
-39.087 34.111
-19.280 22.031
-16.642 28.440
12.868 47.205
21.250 19.996
12.151 -10.760
-26.637 -7.667
-35.878 -8.769
-10.439 -14.154
-34.426 -0.370
-14.992 -32.704
-26.030 -24.136
2.907 -12.128
30.347 -17.086
-13.736 -23.019
-24.642 -4.705
-4.192 15.943
24.874 -10.605
24.764 1.446
-2.582 51.770
-23.512 40.563
-31.928 19.413
-23.840 41.037
-31.638 -0.787
-35.540 7.860
-22.532 33.623
-29.271 38.648
-10.021 26.066
4.186 25.974
-5.806 -2.081
1.628 24.280
6.346 45.829
-1.327 30.143
16.643 25.748
22.841 22.351
-10.876 26.235
-15.146 43.576
22.292 36.742
16.999 25.420
7.725 7.663
0.300 42.985
-7.433 36.786
36.326 21.331
10.947 39.530
35.671 8.183
28.938 -12.759
10.966 -39.478
-12.600 -28.385
16.941 -20.962
-5.737 -25.128
-21.644 -11.791
-23.737 7.316
-33.650 -10.077
-27.271 27.652
9.867 42.681
3.889 41.744
26.225 11.639
-12.625 38.110
5.140 38.969
-19.830 40.859
19.169 18.395
29.160 -7.593
27.751 20.276
31.772 -12.400
17.606 9.103
9.767 28.025
38.001 9.078
31.100 18.814
1.301 -15.523
-16.625 -11.640
-26.185 0.752
-27.398 -24.190
-20.669 -20.176
-29.109 31.237
-20.838 35.943
-15.035 43.424
-17.700 39.703
-24.995 8.750
-21.090 33.293
27.238 34.444
33.074 18.504
20.238 11.869
-26.768 -10.048
-20.930 4.135
-7.302 -20.867
-22.923 -23.595
8.840 -23.382
-17.333 -28.982
-27.928 -12.521
-15.501 -27.785
-18.711 -6.466
-38.120 3.852
-24.382 -3.510
-13.883 39.390
-7.812 30.904
-35.085 -18.862
-37.490 0.861
-16.518 -23.982
-15.632 -22.200
25.122 -17.206
-16.056 -19.177
39.551 1.550
17.308 12.412
1.378 37.074
25.588 41.100
0.828 36.182
-41.942 10.086
-40.182 21.530
-36.225 9.332
-14.058 38.721
-6.914 36.064
-6.336 41.168
26.186 19.820
19.657 35.241
16.892 21.760
-21.102 -27.800
-36.847 -15.565
-27.098 9.846
-45.218 -5.945
-38.750 8.101
-21.450 -27.644
-4.973 -5.157
-7.327 -32.564
3.703 -28.836
-6.342 -22.331
29.753 -5.241
39.755 14.530
34.846 13.402
25.964 -23.972
-9.140 -20.596
25.085 -4.381
37.372 3.472
6.249 -21.313
30.873 -12.286
16.945 39.683
35.940 29.252
23.353 21.145
45.110 13.007
38.344 12.539
3.917 38.725
1.174 30.698
31.536 -5.427
28.348 -11.782
23.056 -11.028
30.091 26.634
35.650 1.041
36.059 12.687
37.509 -2.927
12.933 41.930
34.314 28.347
34.830 8.048
17.473 -28.745
-6.799 -34.079
-1.887 -19.494
-0.434 -21.372
10.120 -28.825
-26.831 -24.741
-15.053 -25.046
-29.434 -11.854
-7.909 35.355
1.385 52.196
-4.672 41.972
31.002 30.752
36.836 20.135
16.124 31.204
29.600 24.997
38.474 -12.736
36.077 -9.869
30.138 5.478
38.395 18.801
11.269 -27.123
0.894 -32.242
19.472 -15.084
13.194 6.790
26.086 -10.255
-16.057 -4.188
10.875 -25.248
24.649 -19.858
19.200 -3.404
-22.441 9.959
-15.320 11.315
-18.019 -5.666
-35.127 -10.905
-14.047 -20.216
-20.260 -31.039
-9.666 -15.259
-11.724 -0.706
-9.286 1.826
-31.779 4.090
-29.713 -15.963
-34.628 32.832
-38.837 12.954
-29.567 -1.301
-33.123 -6.440
-39.700 -17.934
-41.231 -0.624
-33.837 12.744
-28.011 26.674
-24.599 46.393
-14.616 39.812
-25.381 37.733
-1.865 37.918
10.384 47.049
14.921 39.775
0.367 34.198
-7.617 45.462
6.027 -7.198
-38.273 0.832
-37.774 2.138
19.247 -5.697
-15.649 1.111
0.488 -25.616
25.201 -6.463
10.733 -22.766
23.406 -7.634
22.258 -9.038
7.180 -14.375
-11.411 -22.657
-39.513 5.054
-27.694 4.929
-16.539 19.779
-5.034 18.696
0.608 33.510
12.632 46.218
9.123 28.799
8.585 36.495
7.846 32.624
-12.624 49.605
-4.709 37.439
-41.023 34.082
-14.768 41.186
-24.794 2.669
-37.185 -17.199
-28.347 21.211
-23.865 34.375
-5.516 46.746
-9.491 14.881
7.959 26.507
-18.638 24.167
-33.209 5.240
-28.305 24.769
-36.342 15.076
-37.154 14.686
-13.332 31.619
-32.336 35.410
-17.476 28.117
-35.275 -6.511
-25.767 -21.273
-34.991 2.449
-3.616 38.756
-16.859 51.186
11.205 17.629
11.014 40.811
1.655 29.732
7.670 35.561
32.755 21.839
27.189 -14.611
26.749 15.692
13.554 31.349
-6.596 -30.504
-16.044 -25.831
-34.490 -24.480
23.060 -18.844
-33.607 -18.022
-13.094 27.350
10.224 37.524
-9.255 33.327
-29.567 19.578
-29.883 8.424
-50.110 6.529
-20.356 9.890
-11.524 -12.185
-21.005 -5.030
-19.631 6.210
-4.510 23.981
-18.534 39.009
-14.374 46.599
1.125 31.331
14.181 34.437
24.851 42.984
-11.280 37.214
18.270 18.881
37.090 11.949
31.407 5.952
36.726 11.695
19.151 32.274
22.597 26.567
32.832 29.740
-9.916 19.862
-16.055 -24.652
10.142 -28.942
12.620 -7.036
19.271 6.635
-0.859 -8.654
10.392 -23.316
-20.704 -28.273
-23.407 -22.254
-8.225 30.836
-10.468 -9.009
-25.594 7.063
-23.384 16.164
-35.211 3.634
-40.301 13.120
-30.946 -15.267
-13.685 -22.115
17.725 -14.602
8.486 -15.798
-25.589 -24.510
-14.233 -29.993
-33.729 -17.840
-11.333 5.637
-38.351 23.064
-24.396 22.904
-14.183 32.701
-2.664 20.407
11.613 36.457
0.422 45.259
-20.510 29.494
-15.850 2.112
30.429 18.106
25.132 36.297
23.803 -13.147
-0.415 -18.681
29.410 -1.283
22.722 -24.857
-0.117 -30.818
-3.458 -13.900
5.339 -16.977
-30.198 -27.724
3.290 -26.370
34.710 0.028
34.185 -13.204
24.673 -14.019
-13.991 -1.099
-6.440 34.934
10.453 28.447
7.823 52.734
-4.110 25.966
31.017 21.222
2.899 27.207
18.931 40.050
13.418 25.293
33.547 -1.960
-12.724 -24.343
22.932 -29.267
2.016 -22.758
8.926 -13.348
11.230 0.010
15.010 32.692
41.466 -4.103
25.973 18.458
35.870 9.108
26.460 20.421
-0.137 35.695
18.688 35.545
5.155 17.242
-1.722 40.913
13.214 35.590
15.183 41.613
49.893 5.454
39.410 5.904
25.675 -17.254
23.403 -11.366
41.045 6.840
31.101 18.046
33.159 10.806
14.076 30.755
29.008 40.930
29.362 28.853
31.668 23.636
31.369 15.778
-17.413 13.281
9.291 27.377
30.543 21.423
22.445 18.734
19.391 27.169
32.737 5.169
2.119 9.057
14.322 -19.071
27.819 -11.188
38.672 -5.966
16.957 -21.294
4.375 -34.538
35.386 -17.515
11.676 -28.682
15.136 -18.169
23.455 -7.177
27.022 6.065
-11.985 26.550
-19.196 34.211
-15.517 41.333
-6.262 44.685
14.189 44.341
8.407 -4.437
29.036 11.197
25.047 32.290
22.992 20.551
-1.747 46.226
1.992 37.938
22.234 24.795
26.539 22.123
-22.953 31.648
12.386 40.051
6.290 34.237
20.421 22.899
21.934 -19.758
21.454 -28.760
23.675 3.961
34.759 3.798
7.573 -27.614
20.627 27.869
8.278 30.391
22.212 29.332
18.536 19.354
-2.794 32.422
-22.585 33.389
-31.672 -6.499
-32.854 -11.217
-19.429 -13.792
-32.896 11.286
-25.143 2.387
-6.233 -5.803
-7.378 12.311
31.022 -6.832
8.296 -36.644
17.481 -18.033
26.233 2.627
21.223 -7.472
6.982 -24.776
-28.388 -5.335
-31.360 14.031
-33.087 -13.088
-29.440 41.626
-42.476 26.146
-23.317 26.922
-30.037 25.768
-23.794 38.944
-22.978 41.031
-32.339 19.510
-33.777 10.827
-47.205 16.805
-50.934 6.642
-32.012 -5.208
-29.050 33.091
-27.441 23.276
9.653 47.062
1.797 38.399
-17.413 31.938
-18.028 38.867
-2.994 28.064
16.508 38.743
20.974 42.365
29.756 29.447
37.973 8.770
29.793 19.971
35.709 4.523
29.373 -19.149
2.190 36.002
-1.543 47.902
1.999 35.119
23.314 18.376
-12.220 30.123
-17.892 38.080
-10.713 35.152
-28.479 22.684
-32.045 -6.165
-12.435 -28.088
32.830 -1.465
14.442 -3.017
31.225 14.146
39.598 11.774
6.540 43.910
-18.688 33.873
-11.877 41.357
-39.019 -2.905
-11.865 -17.102
-14.270 -22.122
-16.935 -29.385
-23.510 -7.862
-5.330 -23.733
-9.229 -24.911
-36.109 0.163
-23.170 -15.128
-40.870 6.480
-3.961 -26.393
-26.824 -18.214
7.323 -32.537
4.467 -11.965
-25.809 23.527
-28.255 -6.781
-38.541 13.852
-31.627 31.438
-35.877 21.156
11.347 38.536
12.711 35.414
15.017 19.470
20.145 -15.018
5.812 -32.873
10.517 -27.692
0.388 -15.593
-19.122 -17.214
-14.244 36.218
13.602 14.145
31.443 -6.057
8.873 -23.097
42.092 21.453
22.748 37.100
26.993 26.400
34.907 22.280
37.234 -2.891
17.820 35.792
-21.412 13.795
-19.659 -23.713
14.460 -24.883
-28.563 -12.584
-20.122 -7.677
-8.528 -2.873
-2.277 -2.234
-37.816 -12.895
-23.736 -14.970
4.507 -23.760
-27.237 -17.071
30.680 -0.870
35.108 7.951
29.836 10.516
13.658 -3.330
0.319 9.032
6.898 -0.972
3.794 -28.343
-8.994 -30.445
-24.677 -22.845
4.037 -26.443
27.959 -25.012
27.337 -25.231
14.059 -25.415
36.137 -5.251
17.286 -22.766
7.769 9.866
12.846 23.083
-17.399 -3.457
-27.517 -12.299
-22.764 14.023
-26.629 34.735
-48.165 12.081
-33.599 19.244
-36.391 -12.426
-13.829 34.326
-27.629 23.288
-34.355 10.204
-28.722 -26.841
-10.108 -22.560
3.674 -25.503
-15.233 -35.251
-33.386 -6.091
-39.073 -0.057
-23.751 -12.884
-41.352 27.474
-28.378 28.406
-34.084 20.866
-28.380 5.779
-12.618 6.503
-31.748 -16.296
-40.360 -19.781
-32.079 -3.882
-38.253 21.126
-18.989 32.826
7.124 41.776
-24.333 34.514
-19.160 -13.391
-43.040 1.084
-38.029 22.079
-33.595 -1.046
-38.126 5.904
-35.496 18.336
-16.733 -26.361
-3.978 -21.954
35.330 -3.761
22.658 -22.377
-3.249 -4.759
22.577 -3.447
6.788 -32.345
-11.000 -34.606
16.066 -23.353
12.672 -22.003
-9.821 -35.756
25.102 -13.228
5.894 -34.111
7.801 -24.598
1.539 -20.424
14.342 -16.862
26.557 5.442
27.146 -24.376
9.759 -23.878
-28.790 -19.764
-24.086 -4.851
22.658 35.720
33.051 16.817
31.814 32.130
-8.688 45.583
-1.426 48.706
-37.345 21.647
-15.661 41.269
-3.079 35.282
-4.474 43.544
16.156 22.243
-12.146 48.415
15.311 44.699
23.208 6.594
28.950 -7.862
-4.254 -25.635
0.724 -29.420
1.489 -36.432
7.474 -10.347
-33.759 1.432
-5.619 36.731
8.401 47.388
-0.432 44.452
29.063 34.298
12.496 27.886
30.751 -8.353
34.036 6.485
41.470 2.918
19.444 -7.050
-9.581 -15.428
3.140 -8.707
26.120 -11.561
23.403 17.297
4.696 15.007
18.230 5.690
18.552 -16.688
31.412 20.099
-0.114 34.209
9.011 -12.654
-0.876 -33.707
6.304 -26.320
34.189 -5.098
14.066 -22.857
17.429 10.199
30.792 9.381
45.988 24.060
5.166 41.009
27.152 7.050
31.119 -3.912
36.422 -6.905
21.663 29.183
29.783 20.664
25.782 6.156
38.602 23.998
27.105 42.321
-10.274 44.143
19.861 33.996
-9.163 46.152
11.413 -27.733
17.379 -21.907
15.474 -14.744
8.353 -14.363
-9.096 21.951
-46.111 -5.679
-22.491 9.458
-13.311 -18.923
-23.421 14.606
-20.049 33.680
-26.493 32.982
-27.688 17.890
8.767 39.680
-11.790 31.833
-36.414 -8.601
-38.813 10.200
-36.979 26.535
-41.997 10.664
-30.927 -11.803
-13.682 -27.738
1.202 -35.722
-8.060 -22.009
-11.498 -1.230
7.000 -22.726
-23.617 -1.308
-13.563 -9.078
13.714 -13.449
12.376 45.801
12.325 45.164
-21.375 11.073
-32.597 16.465
-41.420 11.066
-35.855 -5.065
13.364 -21.321
14.948 -20.284
34.630 11.540
14.557 34.779
30.713 20.921
19.262 38.849
-28.507 22.970
-5.212 22.719
24.160 27.548
23.823 26.984
-8.981 49.122
23.733 30.118
10.350 20.618
-15.285 46.145
-28.934 21.749
-36.125 22.741
-30.570 0.961
-19.608 -19.916
30.019 -12.983
33.417 16.264
34.030 9.410
10.919 28.100
14.137 -20.038
26.140 -13.023
29.871 -17.521
26.853 16.184
18.142 35.112
-6.074 40.209
-29.653 35.409
-33.693 22.762
-19.561 25.179
-33.624 17.614
-31.983 19.625
-32.331 30.995
-2.078 43.357
-3.300 48.622
29.542 31.328
14.385 33.182
-21.201 37.510
24.886 20.413
31.295 24.183
36.063 9.513
33.907 -20.633
18.514 15.208
33.874 6.917
31.685 -13.237
-8.052 -24.099
-32.161 -9.372
-24.275 -16.650
-32.921 -10.547
-33.673 -17.371
-35.432 -6.311
-26.268 38.616
-29.353 30.413
-11.436 38.261
8.804 41.592
-30.188 31.967
-1.208 41.355
31.890 -3.760
25.046 -9.038
-23.150 -14.880
-33.961 -5.040
-16.951 -22.575
17.610 -29.121
-22.555 -28.836
6.437 -15.178
-24.986 -4.868
-21.077 43.312
-26.736 19.704
-37.340 29.355
-40.313 15.468
-30.498 18.747
-21.848 -24.823
-30.814 -4.395
-33.069 6.379
26.407 -12.714
-25.145 -28.826
-21.793 -22.609
-32.010 25.398
-23.393 22.905
-22.041 4.787
-15.251 -12.573
-29.003 -16.696
-8.911 -2.954
-28.810 22.874
-34.924 19.956
23.772 31.464
8.573 46.318
-3.136 38.295
-12.993 43.407
9.588 46.181
-35.196 24.979
-31.322 15.025
25.033 13.422
35.495 -12.861
12.332 -31.151
-25.611 -24.848
4.891 -23.075
25.011 -0.304
30.793 8.372
14.634 -13.213
36.663 1.532
18.480 39.315
17.252 24.843
-6.802 47.830
-18.898 32.869
-22.127 15.708
-34.054 10.068
-18.835 29.803
-32.260 28.172
-36.947 0.220
-35.409 2.656
-32.712 13.063
-30.470 28.599
-31.092 40.131
-43.984 -4.713
-29.657 24.958
-16.045 31.416
-30.038 5.803
-19.572 15.484
-29.505 18.587
1.937 -5.473
15.108 -10.881
14.709 -5.665
6.182 -7.513
39.353 10.453
33.193 21.773
-9.479 37.413
-40.516 9.868
-38.620 15.546
-28.255 12.864
-36.320 18.695
-34.590 8.925
-24.581 6.484
-33.367 14.391
-29.564 -23.380
-42.225 16.847
-30.118 14.619
1.461 -20.227
2.282 -18.251
-33.566 -4.477
-33.167 19.702
-19.182 26.426
3.344 34.797
26.000 32.603
-18.916 36.385
-19.463 22.661
-16.874 -18.705
-24.740 7.022
-18.252 -25.778
-42.174 3.556
-27.272 -13.434
-31.320 -18.934
-0.244 -29.342
-5.246 -22.509
-0.255 -18.502
-8.692 17.137
-9.230 39.061
17.918 30.271
3.352 52.255
-8.599 47.357
17.812 38.943
-3.910 51.365
-11.889 46.139
-24.015 23.701
-24.183 -20.516
-34.809 8.794
-33.384 23.990
22.717 26.825
34.353 -12.791
40.229 22.419
22.583 32.502
26.934 3.286
39.935 4.854
28.773 -9.347
33.896 -11.825
3.408 -20.187
-16.997 -24.431
10.982 -22.990
5.845 -35.209
-9.555 -24.623
-35.026 -4.866
-28.144 6.927
-39.961 12.923
-6.361 -35.424
-29.116 -25.468
-29.306 -9.809
-31.778 -2.575
-32.382 3.577
-13.006 19.382
28.224 37.285
-2.561 49.893
3.888 40.034
15.826 36.146
-6.593 42.588
-23.797 34.424
-24.388 -11.402
-32.696 1.981
31.062 -13.981
34.129 12.837
24.513 7.428
18.538 31.201
15.208 -24.026
40.859 -27.671
36.935 -20.819
26.902 -20.258
26.332 33.457
24.726 17.378
12.574 35.154
-9.265 3.159
-28.590 -12.470
-32.009 -7.407
-21.378 -15.201
9.415 -29.178
31.982 -15.030
17.487 -12.884
-20.319 -22.612
-35.140 12.008
-29.133 -0.730
-33.020 -1.036
-8.535 -5.166
14.428 31.362
45.773 4.288
34.114 19.606
41.265 23.627
-2.511 41.329
-12.490 34.064
-39.424 18.693
-7.180 41.503
29.697 35.507
45.298 -4.364
32.133 -2.974
29.937 -16.613
29.806 -14.696
20.009 -12.565
6.185 -35.432
-3.169 -31.451
-27.320 5.688
-24.913 -14.027
-39.596 -10.458
-4.736 18.583
-13.655 8.225
-17.722 25.341
-27.931 18.503
-31.136 4.838
-28.207 -1.926
-33.156 17.871
17.852 44.818
40.650 23.630
40.299 24.420
29.698 17.126
28.452 -7.137
25.618 -20.018
-19.601 15.748
-16.905 -26.232
-30.507 6.674
-47.078 4.882
-29.505 -14.955
-33.174 -3.577
-36.182 0.221
-39.704 -3.519
-35.209 -29.664
-18.365 -28.332
-13.966 -20.308
-3.303 -30.299
-1.609 -17.724
-35.065 9.591
-30.210 27.799
-23.770 -18.034
-14.383 9.189
-8.842 31.809
-7.650 -26.044
19.439 -12.854
33.381 -5.781
17.156 40.398
13.998 34.429
39.711 0.276
45.617 6.322
13.349 34.156
3.642 43.895
-16.677 36.171
-4.839 41.184
27.305 32.790
-3.171 39.624
-7.117 33.496
-2.713 30.386
6.877 -20.966
5.505 -25.154
15.004 -18.582
24.057 -26.313
18.394 6.771
-11.405 40.288
-37.784 23.889
-36.695 24.962
-35.888 10.324
6.088 35.412
3.445 43.620
-35.742 33.707
-25.539 12.537
-19.992 -26.407
-34.399 -13.599
-38.214 8.211
-39.141 -0.788
-36.734 -17.605
-38.709 36.101
-12.243 25.029
-39.878 1.966
-11.710 26.858
-18.926 35.598
39.126 27.375
44.385 4.355
47.759 2.961
37.563 9.295
24.119 38.542
-19.942 10.412
-30.275 10.145
-29.168 25.984
13.356 -19.522
45.475 7.766
30.651 -4.309
-6.413 -16.914
-26.682 -18.014
22.565 -0.801
14.516 -16.379
39.759 23.150
40.220 -25.791
40.810 0.175
30.149 24.505
23.180 39.463
13.668 30.395
37.185 -0.214
38.215 -9.535
27.185 -0.246
26.760 33.560
4.655 37.346
12.337 38.172
35.472 6.806
42.592 0.796
25.655 16.096
24.154 -9.445
46.076 -19.159
24.074 -18.293
29.914 -9.072
23.107 -13.805
-1.266 -19.881
38.445 25.584
31.425 22.937
6.342 42.741
32.313 1.393
9.038 38.995
-7.565 43.808
0.383 46.468
-33.345 19.251
-34.777 23.714
6.520 48.824
13.679 35.390
-24.600 38.275
-9.052 20.006
-3.102 46.141
20.008 22.267
-17.715 51.244
2.188 47.600
22.688 39.026
32.361 16.957
30.620 -1.560
26.002 6.117
33.720 -0.569
-1.999 -24.341
-5.449 -37.536
-1.424 -33.166
5.228 -19.012
-14.358 -9.891
-27.242 -21.896
-6.361 -23.973
-19.774 42.166
-8.898 44.247
-30.118 29.666
-3.118 41.445
31.208 30.908
35.231 27.035
29.850 -2.523
23.622 15.092
22.427 -22.195
39.429 -8.997
42.457 3.311
-33.856 -2.204
-26.855 -14.157
2.484 34.267
11.814 40.114
18.222 42.799
-2.232 38.460
32.300 -12.520
10.280 -18.621
26.314 7.615
1.682 -24.443
14.030 -34.557
3.465 -29.136
-1.735 -25.379
29.729 4.984
21.389 41.358
20.249 25.723
23.310 28.090
11.889 42.953
0.648 35.622
0.377 43.409
-6.553 40.349
-3.297 44.737
12.506 46.312
17.628 35.189
-1.759 30.598
23.250 0.760
44.201 -2.095
7.710 31.699
20.711 41.856
2.587 40.852
11.892 38.972
-7.629 37.680
14.233 45.274
-5.246 48.399
16.995 39.389
0.325 35.739
36.372 16.239
12.744 -29.696
5.454 -38.532
-29.237 -4.128
-30.532 1.905
-43.734 6.276
-25.196 -15.359
-36.942 6.931
-8.998 -22.311
-5.150 -15.934
-28.006 20.863
-35.004 29.300
-1.136 -13.400
1.236 -6.638
6.307 -28.975
9.722 -34.338
8.220 -10.769
-20.456 -18.084
-38.164 -2.049
-27.186 -8.778
-10.065 -18.801
-12.925 -26.737
-17.447 -25.355
-36.248 21.429
-27.896 38.130
-13.995 34.486
-7.214 19.667
-4.659 49.815
-5.160 37.145
23.627 8.298
15.883 22.365
25.573 23.183
17.570 35.367
-21.664 25.358
-28.917 -11.740
-43.042 -4.216
-32.801 -1.174
-0.765 -19.002
13.014 -39.830
15.167 -5.958
43.788 14.568
46.452 23.766
32.834 -6.012
-10.665 -21.269
3.487 -17.985
37.072 -21.833
39.134 -2.762
25.165 25.922
-8.710 38.249
-29.044 15.648
-26.659 -16.163
29.141 -16.660
27.507 -18.700
14.084 -30.730
-13.596 -21.941
-31.892 18.066
-24.001 -8.074
-15.773 15.855
-23.816 32.672
-14.892 39.664
-7.104 43.456
4.860 52.007
4.919 30.936
-3.904 31.272
20.271 19.907
13.731 11.792
2.076 -25.459
-33.181 -9.896
-29.384 19.849
-35.422 3.080
-29.206 -16.678
-33.991 9.364
-32.706 2.934
-46.407 3.451
-26.368 -17.734
-30.818 -13.932
-40.131 10.530
-37.969 22.062
-38.933 4.890
-33.025 3.850
-30.586 -9.090
-32.682 -4.963
-34.016 -10.337
-36.154 -2.596
5.978 24.465
-10.740 39.963
29.322 19.931
-6.758 25.480
23.502 29.572
-11.817 42.890
19.447 42.779
-14.600 39.195
13.126 34.991
-32.146 24.780
-33.818 18.587
-26.659 21.261
10.720 -26.639
16.409 -24.001
19.668 -29.258
30.810 0.121
1.421 -21.324
27.975 -14.129
-21.703 -24.075
-15.643 -4.035
15.290 -5.870
-25.348 11.914
3.758 -29.511
2.889 -21.929
30.746 -23.104
31.870 -6.648
43.957 3.932
3.282 -24.071
-7.974 -18.302
4.616 8.916
-16.579 37.359
24.289 32.699
15.618 34.418
5.832 25.839
-20.911 35.023
-43.228 12.408
-19.085 35.461
-30.842 -5.543
22.466 -13.315
-5.871 -18.034
-27.145 4.820
3.232 -7.369
-11.812 -17.158
-25.982 -7.318
-40.547 11.281
-21.087 -24.958
3.631 -21.969
19.880 -20.410
36.022 -2.737
42.017 14.973
37.545 19.078
1.840 36.933
-24.120 36.253
-11.504 50.612
-4.365 32.979
-21.941 4.669
7.045 -25.062
6.464 -15.669
20.093 -13.675
-0.349 -19.102
2.577 -19.762
5.987 -23.328
1.431 -21.103
9.432 -21.506
0.171 -17.552
-13.794 -4.403
-23.431 19.619
-19.380 5.154
4.784 -23.794
0.860 -26.798
25.758 -18.056
27.604 -6.050
18.650 -11.855
37.599 3.138
13.468 -25.138
19.301 -29.788
36.990 6.147
27.711 -9.632
11.325 -18.852
-23.518 5.450
-34.817 23.011
-26.971 31.696
-31.445 35.095
-27.589 -15.143
0.269 -31.100
-12.655 -38.035
-2.853 -20.262
15.464 -16.987
-11.289 -24.954
-4.502 -30.715
-25.235 -7.709
-27.641 42.535
6.215 38.848
-29.676 27.060
-23.755 -27.305
31.498 -23.427
25.637 -19.065
30.942 -6.549
20.615 29.061
19.093 35.076
18.587 41.435
18.245 29.612
-19.051 35.157
-30.853 13.341
-23.112 -3.132
26.162 -0.640
22.501 -16.043
18.747 -0.776
25.203 -6.955
-0.813 -11.204
9.496 -26.998
-39.402 24.867
-43.069 10.996
-33.450 17.915
-41.768 -3.455
-26.878 -14.974
-39.214 2.673
-9.123 -32.418
-3.550 -34.146
6.251 -15.559
18.212 -30.393
26.210 23.676
22.111 30.364
35.811 -5.733
32.739 -3.141
23.619 42.142
38.854 15.337
39.001 8.560
33.380 6.425
40.602 7.315
8.234 34.194
13.938 -17.661
-25.077 -13.989
-3.402 -3.178
-17.468 15.054
-15.040 -24.103
-33.738 25.824
2.754 38.232
-15.516 38.523
11.108 40.701
-24.184 24.085
-40.480 7.286
-36.054 15.708
-16.231 48.744
-24.841 24.582
-45.796 11.268
-31.834 10.105
-36.788 -6.333
-22.049 -23.852
-30.290 15.857
-31.797 0.080
-31.405 -6.404
24.429 -18.444
40.071 25.524
49.574 11.071
11.362 9.765
27.226 -3.270
31.322 -14.664
8.744 -31.757
40.264 30.992
41.144 -3.384
24.513 19.906
18.102 26.812
22.790 36.221
8.336 27.481
7.537 23.616
-8.913 46.456
-1.027 40.284
17.032 42.265
-3.710 37.338
13.688 42.123
16.918 36.086
1.447 27.050
5.543 20.735
-25.997 16.882
-24.125 23.367
-25.414 26.391
0.865 50.099
-2.523 37.795
-5.917 15.367
43.229 3.596
22.016 25.844
-21.735 44.172
-19.179 34.620
-25.244 -6.135
-6.296 -30.642
-23.629 -16.985
-29.432 16.709
-32.096 15.987
-38.639 25.352
-26.757 33.965
5.634 42.606
-0.027 36.987
-7.295 -20.253
-18.175 12.610
-34.874 17.571
-34.350 -10.332
-25.957 -13.766
-20.154 -15.249
-23.950 -11.230
-24.465 41.894
-34.037 20.297
-8.076 29.290
-7.512 38.234
13.322 47.736
-26.583 35.889
-2.035 31.992
1.168 45.070
15.166 31.702
24.279 18.927
27.009 30.136
10.227 43.281
-4.618 42.799
-26.677 15.541
-0.004 25.413
27.870 31.783
35.262 30.228
34.534 -14.833
34.169 -18.312
-26.809 -0.504
-45.245 3.016
-37.215 19.366
-22.257 29.304
-37.384 -0.524
-25.233 -27.942
-28.199 -9.928
-10.588 -27.948
13.149 -17.279
27.327 -25.773
-3.451 -26.574
25.785 -15.284
-3.464 -27.565
-29.784 3.736
17.958 -1.110
22.087 -30.268
4.973 -45.081
-25.185 -21.907
-21.683 -12.258
-21.801 14.579
0.971 -22.291
23.319 -24.428
-22.102 -19.825
-18.584 -16.298
-23.400 -9.539
-22.249 -20.093
-20.542 -33.585
-25.490 -31.114
-5.139 -19.810
13.197 -23.719
29.779 -20.390
18.449 -29.139
5.458 -31.301
27.120 -0.552
4.016 38.629
-17.350 41.395
-16.914 41.760
-23.671 20.683
-16.667 32.678
-24.418 33.737
-41.766 0.502
-30.599 10.531
-37.200 1.413
-35.428 11.877
-20.832 21.980
-36.429 12.017
-34.748 30.619
9.094 46.037
-18.933 36.580
3.909 36.407
6.130 37.138
-5.456 38.434
9.988 39.619
16.520 30.079
-3.358 -22.240
4.269 -21.763
24.426 -9.479
26.283 -10.626
32.243 -8.876
32.773 14.151
2.186 24.934
20.496 38.037
-26.393 32.655
-6.451 37.117
-4.692 36.353
2.196 41.804
21.111 19.356
10.149 50.435
-33.913 15.343
-19.108 -3.422
-23.133 -22.376
-5.336 -29.133
36.557 -10.037
27.022 7.522
22.802 22.622
24.327 23.619
-27.992 23.313
30.702 4.442
20.843 13.809
24.483 16.453
1.351 31.906
-10.121 14.521
-22.126 33.357
-16.991 0.862
-45.618 10.018
-26.020 -23.663
-33.592 7.807
-29.373 -9.090
-31.443 21.912
-31.899 14.985
-34.700 10.841
-39.439 15.146
-48.719 4.866
-19.487 -17.732
26.814 0.961
33.331 24.243
14.623 24.598
-5.734 36.349
7.109 32.071
26.419 40.024
9.677 22.355
-10.496 31.477
-19.708 17.609
0.295 -14.724
16.585 -21.303
31.137 -3.331
28.858 5.257
22.178 -5.773
38.188 -8.259
34.157 -11.721
36.283 5.604
25.497 5.883
8.947 28.165
-1.924 45.673
10.616 29.275
-3.039 27.892
-10.409 40.975
2.572 40.662
6.844 47.610
34.823 28.515
26.909 9.608
16.586 4.917
-4.311 -23.524
27.346 24.021
21.660 38.602
26.770 10.286
36.494 -5.090
21.875 -12.374
35.683 -7.719
20.577 -14.495
-5.160 -32.204
-0.914 -26.673
8.593 9.942
30.191 -3.966
-10.272 -28.581
-0.248 -4.875
-21.587 -8.572
9.217 -25.230
-19.074 -4.605
-23.147 -24.054
-18.141 -29.109
-31.506 -0.520
-34.033 -2.077
-11.050 -10.719
14.288 13.162
-4.266 -3.001
-31.199 18.662
-37.463 27.256
-31.768 33.037
2.422 17.050
19.298 6.308
13.717 -8.383
21.767 -25.556
-8.978 -24.112
21.030 -8.818
19.086 -11.807
28.929 -8.541
26.476 -26.222
31.442 -4.329
-17.644 -3.213
-12.420 -19.303
5.437 -16.860
-7.906 -22.525
-3.629 -32.187
24.180 -18.971
34.244 4.820
10.465 -26.596
-17.867 -31.320
11.343 -17.018
-1.898 -32.166
-39.371 -11.566
-31.979 -8.674
-29.078 -6.398
-8.439 -18.730
1.963 -8.744
-24.905 -21.047
-11.461 -32.941
-20.139 -20.138
-29.496 -11.004
-20.923 -27.803
-25.747 -0.518
-29.407 24.078
-35.464 18.876
-28.205 21.174
-37.300 -3.731
-12.120 -22.177
17.549 -20.481
-7.719 -25.586
-21.425 -22.524
14.312 -18.512
31.788 -23.900
10.642 -13.868
24.871 -17.555
31.946 5.191
21.465 -11.144
9.387 -12.221
-4.370 -15.734
12.616 -22.886
35.886 1.673
18.736 -31.212
22.800 -23.052
-9.397 22.679
-10.514 30.499
-8.540 40.076
17.418 33.875
32.454 17.399
21.835 28.839
-15.554 37.342
2.025 39.948
-20.826 25.984
-16.245 10.771
-15.739 33.807
-3.016 34.305
22.835 17.994
32.946 25.036
35.014 -6.113
27.812 -11.092
18.544 -5.545
-6.917 34.164
-30.164 33.747
-21.314 34.544
-25.256 28.359
-16.202 41.572
-14.390 43.537
-28.330 36.960
0.973 17.000
23.507 -18.234
23.201 -26.087
13.739 -30.620
4.611 -19.417
21.789 -27.299
-18.800 -37.778
6.493 -27.201
6.918 -26.891
24.005 -17.393
16.443 -25.296
8.981 -26.751
-5.193 -17.583
-13.403 -20.479
-12.476 15.319
-15.930 35.777
9.661 23.607
-37.509 28.882
-35.003 23.206
6.146 35.502
-0.459 31.398
-33.811 16.733
-26.179 -12.284
-10.647 -27.920
-28.674 -5.985
-35.250 2.605
-26.477 10.958
-18.267 37.947
-10.829 34.901
10.822 34.306
9.993 8.850
13.109 -1.169
-15.746 -4.533
1.172 -25.504
-17.629 -26.147
-8.487 -25.020
-10.842 -26.926
6.786 -10.520
11.194 30.039
-31.215 -2.014
8.474 -30.810
-10.743 -31.339
-28.802 -25.303
-25.355 -19.428
-20.127 -4.491
-19.123 -15.789
-27.015 -16.542
-28.122 -18.136
12.166 -27.053
-6.103 -33.176
10.140 -25.785
-14.600 -21.093
-6.476 -15.558
12.191 -19.408
15.454 -24.357
36.850 18.134
31.694 -16.204
-2.168 -21.665
-31.501 -2.449
-43.041 2.582
-32.226 23.339
-36.283 17.021
11.258 46.369
-0.049 45.611
19.618 39.551
25.590 32.444
35.668 11.790
35.578 -3.264
27.952 -15.929
38.488 -1.780
27.958 -13.437
-19.069 -25.524
-7.185 -26.112
-4.292 -26.328
24.894 -23.939
43.180 6.015
16.656 -17.848
-9.190 -5.341
16.671 15.812
-24.815 20.817
-12.681 46.614
7.451 17.300
6.798 44.248
-31.732 -2.534
-25.318 -16.259
-10.347 -20.006
-40.330 -10.804
-39.700 10.116
-29.068 31.237
-4.235 41.991
-26.953 45.334
-38.771 22.178
-23.292 -27.441
-14.959 -15.749
-27.911 26.848
-18.590 40.482
-43.374 24.001
-42.346 15.057
-39.861 20.357
-35.683 13.916
-34.950 16.994
-30.820 13.565
4.503 -5.227
30.391 -4.317
30.944 -13.600
30.659 -12.746
2.867 -18.161
-8.994 -21.701
15.288 -23.853
32.749 8.909
13.759 28.208
-9.528 33.159
-31.368 26.717
-5.219 32.345
31.797 27.616
38.988 28.484
36.282 21.823
26.538 26.836
22.628 43.794
-6.601 40.250
2.092 50.718
-16.547 36.335
-18.922 38.911
-36.786 0.739
-17.824 -32.087
-20.309 -11.861
-10.286 -33.626
-0.091 -19.612
33.953 24.898
34.548 -0.392
27.071 -20.355
28.757 -22.322
12.736 -12.606
-1.899 -23.516
33.621 4.248
11.090 -19.507
18.073 -6.847
5.829 -32.142
10.383 -26.151
-28.580 -2.561
-24.044 -14.521
4.360 -20.490
-12.095 -15.797
-31.499 17.300
-40.891 3.248
-33.581 -24.108
-1.011 -39.202
-22.892 -22.520
-1.729 -26.116
0.213 -32.262
-9.987 -15.578
-20.618 -16.536
-10.684 -15.492
-35.758 -2.281
-22.421 -3.271
-27.165 14.636
-19.255 45.346
-26.632 33.642
7.717 32.160
-28.821 -8.521
-31.674 -11.121
-34.864 -15.107
-30.371 -0.559
-20.265 -20.401
-29.947 10.884
-27.148 21.024
-20.742 43.429
-22.722 28.600
-15.791 34.999
11.056 39.887
20.612 41.827
-19.878 30.117
4.546 38.906
-16.878 38.829
-22.065 31.007
-2.896 29.651
-17.157 25.809
-34.019 33.930
-40.934 -1.999
-26.966 11.170
-23.913 -1.315
-12.748 -28.033
2.233 -33.841
-5.688 -33.771
-26.435 -28.734
-41.151 28.333
-38.050 -7.575
-38.982 3.132
-26.044 -4.236
-22.572 43.991
30.693 -1.820
22.023 4.342
-35.973 29.852
-21.662 40.881
-5.046 13.841
-27.617 29.021
-34.591 2.627
-27.041 12.504
-37.277 7.229
-19.443 -19.551
12.918 -23.513
-5.337 -15.802
6.796 -3.524
12.248 -17.977
-10.201 -23.602
13.320 -33.630
-37.505 -0.231
-16.866 -22.812
-7.357 -27.075
-33.831 -17.040
-6.285 -29.349
-33.476 -10.021
-17.417 27.895
-31.653 3.082
-34.391 2.631
-36.900 23.203
-26.313 34.280
-24.436 28.193
3.029 45.607
1.924 41.854
26.837 12.404
28.182 -16.498
3.038 -21.098
11.372 -26.369
-35.621 -13.523
-13.763 6.208
-10.210 40.047
32.299 26.134
17.007 53.719
31.063 20.702
-26.086 27.953
-24.890 -25.603
-10.397 32.285
-25.955 26.218
-31.362 -11.070
-27.192 -3.967
-18.697 -21.582
-22.997 -25.514
-9.641 -24.587
-25.443 -7.216
-7.681 -27.675
-0.421 -11.927
-25.782 -17.790
-15.441 -12.122
-38.968 3.912
-28.839 23.656
-27.849 12.600
1.916 42.527
-9.894 33.850
-38.537 -9.571
-17.294 -10.475
-34.209 13.881
-35.550 0.567
-30.889 -1.201
-32.669 2.342
-18.366 -32.691
-8.160 -25.765
-15.988 -16.595
-13.787 -18.132
25.291 -22.767
40.505 14.688
42.027 -3.476
14.227 -28.376
-26.294 -14.229
-25.361 25.033
-8.800 35.387
26.868 22.763
33.158 -3.229
-12.968 -17.268
11.356 10.587
-24.687 28.786
-33.582 15.023
-26.055 -11.585
17.689 -31.804
20.271 -16.453
23.173 -18.697
35.694 17.008
34.203 -4.827
34.883 -8.498
33.496 -13.981
4.167 -10.184
-6.834 -30.978
-17.013 9.919
-19.574 33.195
-8.434 28.952
17.722 47.897
30.379 26.461
28.712 -7.779
34.401 24.564
-5.987 40.450
17.831 35.515
24.762 8.275
-28.946 -11.696
-26.239 -10.412
-34.640 -1.837
-27.633 -29.617
6.205 -29.275
9.729 35.996
10.948 44.585
-14.969 -9.206
-29.456 -10.684
-42.217 10.948
-37.388 -6.336
-21.145 -11.331
-12.839 -17.648
-32.304 17.594
-33.158 -10.672
-23.821 -27.751
13.259 -21.333
25.814 -6.760
12.727 -21.280
26.539 -14.893
37.675 23.505
35.810 16.827
13.432 -24.839
25.072 7.969
0.957 -32.891
14.563 -27.570
-14.184 -28.951
-18.891 -21.551
26.780 -32.104
37.329 -4.562
7.892 -20.907
24.894 0.010
35.633 9.335
16.398 -25.796
-27.165 -20.194
-42.274 9.843
-36.109 2.465
-6.102 -14.284
-21.530 -18.675
-32.085 -16.162
-25.821 -7.354
-23.673 -25.955
-35.967 -2.663
3.102 -28.607
-5.507 -7.178
-19.261 -35.425
-37.024 21.736
-38.888 4.799
-13.487 -12.243
18.797 -2.327
-1.588 37.104
-47.582 9.376
-41.547 -8.497
-32.261 11.971
-9.474 35.071
-14.678 37.783
-15.446 31.207
-27.202 20.073
-38.841 20.231
-10.609 45.963
17.170 27.292
8.469 30.505
-12.412 28.661
40.429 0.205
29.120 -15.599
30.589 -10.637
11.951 -33.417
36.547 -18.209
10.476 46.273
-3.320 42.133
-0.670 36.387
12.461 47.472
15.238 37.464
24.394 19.698
5.730 39.629
-10.050 45.802
5.602 30.301
-4.451 43.429
-11.653 49.674
-36.250 19.302
-8.772 36.694
-33.582 -3.450
-35.206 17.722
-40.814 25.223
-29.400 4.595
0.950 34.007
-35.505 5.102
3.729 38.900
-0.421 11.584
-15.096 -12.942
-3.255 -20.892
15.853 -1.864
20.871 34.881
38.412 19.899
21.625 30.418
33.707 -4.202
5.269 -32.111
-15.116 -13.460
-20.640 -17.670
-29.287 -17.735
-23.786 21.899
-9.960 29.517
-35.981 -7.465
-26.141 -6.411
-40.044 -10.705
19.714 -13.102
24.976 19.326
17.303 21.418
17.372 35.371
7.027 23.853
30.559 -21.108
33.292 -14.288
21.558 -6.002
30.828 7.208
15.622 26.481
14.823 16.046
-4.853 27.439
20.608 30.681
35.388 4.586
-3.444 41.198
-24.075 30.067
22.636 8.002
13.806 33.981
23.131 43.127
17.508 36.122
16.041 37.610
36.414 27.029
32.043 14.156
-9.876 3.203
-16.742 -19.163
1.440 -35.976
-30.387 -3.699
-0.479 -19.570
-16.501 -24.825
14.367 -17.929
-8.576 -40.066
-6.257 -22.606
-9.761 -29.817
-27.869 -19.953
-26.910 16.294
-9.131 38.535
-10.827 23.573
-29.097 15.299
-35.102 3.774
7.081 -24.988
-31.149 9.398
-11.239 -22.476
15.792 -5.985
11.044 -12.749
-16.406 -13.164
23.118 -14.558
27.370 -16.484
26.722 18.429
35.536 11.226
18.737 35.361
-1.676 20.233
-20.862 32.327
0.031 31.654
-7.275 47.330
-12.942 34.701
16.859 33.088
16.577 38.135
-9.673 35.344
-15.305 33.067
19.667 33.643
-12.976 50.549
-27.715 30.053
-34.597 18.628
-24.152 -13.751
-34.388 -12.804
-11.940 -30.162
0.938 -36.561
21.912 -9.961
39.409 -12.708
38.734 6.245
21.124 35.061
36.841 21.987
16.075 10.818
19.067 28.700
9.807 49.369
11.488 33.887
21.550 25.753
19.820 44.912
-25.155 36.750
8.635 26.217
30.287 16.475
15.841 -9.652
-24.740 -2.345
-1.047 -27.937
-15.818 -18.023
17.927 3.026
5.440 25.472
39.699 22.780
14.001 52.349
-27.541 27.046
-35.008 22.274
-28.710 18.224
-37.510 29.301
-39.160 -1.413
-41.867 5.432
-23.623 1.202
1.410 38.732
31.452 33.260
-2.789 39.679
-43.713 13.417
-27.803 -27.375
-42.547 5.170
-37.571 5.582
-33.364 18.922
-22.685 35.516
-0.883 38.370
-18.006 27.480
-35.782 -0.820
-27.045 9.616
1.585 -20.881
38.253 21.246
35.830 19.230
28.595 28.524
39.897 4.400
27.747 -16.704
21.600 -29.884
20.477 4.828
27.491 -3.323
21.970 15.202
26.311 -16.823
36.533 14.742
26.458 19.082
7.359 46.371
20.796 32.401
-14.594 42.474
32.300 35.595
22.024 27.922
9.565 46.670
0.259 39.419
-15.536 43.454
-23.003 38.885
11.094 23.242
5.439 45.956
30.658 42.206
33.186 15.407
35.669 -20.005
34.441 30.309
-7.773 26.000
-30.195 36.228
-42.107 23.104
-37.278 11.876
-4.919 28.777
16.301 46.949
1.440 42.111
26.522 -2.701
32.207 0.204
32.232 -4.028
39.021 12.952
32.858 -7.003
27.350 -13.257
19.264 25.595
43.941 4.357
31.315 5.243
41.339 9.951
25.686 8.009
-7.529 5.536
31.407 36.902
36.060 -1.216
31.172 2.143
20.412 -26.292
17.134 13.920
29.606 24.741
9.293 -25.672
30.605 -22.546
37.145 -9.996
34.387 7.618
5.964 31.824
3.577 0.859
-5.503 15.010
-18.603 -12.649
-29.261 -11.753
-15.331 16.731
-3.940 47.830
3.204 44.546
-16.063 32.029
-12.662 42.052
-9.834 39.020
-18.330 29.393
-32.210 23.364
-20.364 -30.532
-18.711 -12.812
-37.689 4.586
2.854 -15.748
20.666 19.086
32.574 0.969
30.394 -1.278
4.253 -27.999
18.342 -27.119
32.528 -12.152
-24.470 -20.685
-34.930 -2.592
-24.807 -6.375
-37.613 6.514
-34.456 4.670
-22.898 -14.707
14.435 -14.102
1.729 -31.726
-10.634 -9.530
-34.511 4.868
-18.775 31.992
15.703 30.437
0.993 36.174
-35.778 1.637
-27.692 -4.990
17.875 -7.451
22.891 -5.830
0.816 1.058
-0.709 31.149
16.090 41.738
23.774 35.556
35.059 4.150
31.292 -6.212
8.052 33.596
19.577 38.316
-3.930 35.862
17.026 22.138
16.882 26.142
-23.658 23.440
-4.929 28.105
27.149 29.697
39.047 16.749
39.435 12.287
34.918 -1.733
3.595 27.885
1.847 38.421
-18.576 35.241
-24.524 31.228
-9.346 19.316
-2.390 9.292
32.861 18.686
28.608 36.615
9.582 45.315
15.467 35.984
25.948 1.705
25.852 28.690
31.828 19.122
25.067 31.060
12.432 38.727
-43.255 11.942
-26.336 6.800
-4.332 5.043
-22.467 41.169
-5.499 24.565
-9.387 -8.874
-26.924 38.333
-34.919 18.496
-33.138 -6.746
-27.636 22.492
-21.671 34.236
-35.664 4.476
0.572 40.661
6.305 25.672
12.683 35.552
8.767 34.859
14.115 45.986
-26.506 31.418
-3.182 31.471
12.137 42.043
35.385 19.788
30.897 2.896
35.473 19.969
13.689 32.618
36.665 13.980
34.166 -8.266
23.236 29.503
30.061 -17.045
21.463 -3.369
-0.488 -20.104
33.194 9.271
16.937 24.647
9.596 35.038
12.295 42.035
-23.626 38.717
-27.763 37.923
-26.166 33.160
-42.112 -6.063
-37.525 2.495
-32.656 -6.731
-29.822 4.231
-3.493 -26.580
-30.484 -8.351
-6.358 -10.095
-28.597 -6.389
-16.175 -18.873
-0.396 -38.672
28.474 -11.006
24.270 18.688
26.086 16.787
17.597 -16.331
21.777 -24.277
-3.380 -31.189
-14.325 -22.960
10.999 -8.934
-9.012 -21.558
-29.945 -7.375
-7.395 46.540
29.853 25.233
39.439 21.108
33.258 5.690
36.317 -10.666
31.704 22.626
37.469 -8.570
38.072 6.645
21.812 25.843
-25.285 23.024
-31.896 30.329
-8.687 9.063
22.209 38.829
9.807 30.631
30.655 48.279
11.406 44.147
-20.736 37.813
-26.381 20.996
5.618 44.715
-1.851 35.712
-7.258 38.915
0.693 41.083
-15.555 42.979
-6.527 34.653
-33.477 26.578
-25.555 18.874
-16.666 -4.803
-3.340 27.679
0.136 42.113
14.641 21.729
-5.268 14.567
-21.064 -27.365
21.402 -30.179
12.884 -26.567
33.404 -16.904
30.443 -15.925
-0.786 -12.648
-20.217 -23.680
-7.826 -18.953
-4.649 -33.237
35.074 -11.371
29.998 20.229
30.042 12.901
29.796 14.192
27.901 19.834
25.756 29.831
33.325 3.394
23.054 20.482
29.579 5.024
38.391 -4.789
22.619 28.699
44.263 27.465
30.498 -10.434
32.798 -1.600
29.170 -19.611
32.547 -16.716
28.948 -9.674
24.415 -12.481
-10.113 7.781
-14.823 2.955
-26.841 14.564
-8.997 20.588
-13.602 37.633
5.144 29.689
-23.121 33.424
-18.699 38.180
-25.804 41.297
-15.370 32.767
-28.243 34.134
-36.222 33.530
-22.788 42.221
-9.313 40.052
16.358 32.400
13.528 13.105
-16.166 40.125
-35.242 28.871
-1.744 39.855
5.033 34.522
4.628 29.393
27.588 36.160
33.081 19.505
27.576 23.820
21.843 35.133
14.622 46.831
10.079 37.167
24.850 -18.565
33.033 18.894
32.144 11.954
16.009 -22.780
-17.368 -16.314
-41.903 2.898
-16.804 3.841
-2.408 -26.957
25.325 -6.250
30.050 3.974
20.310 24.782
41.271 23.182
35.117 -12.793
12.778 -19.708
-1.168 -27.756
-3.337 -16.515
24.854 -8.638
26.263 19.821
-5.260 51.836
-2.140 44.124
-30.567 7.145
0.840 -20.241
28.182 -2.487
38.123 9.684
1.778 42.324
23.416 36.546
43.086 11.139
37.007 1.021
14.075 37.859
25.883 35.959
8.875 48.912
-42.257 -4.826
-45.894 -9.468
-22.038 3.079
-11.622 0.702
-29.836 18.600
-24.782 48.593
-1.565 39.878
27.931 13.800
22.339 36.888
-22.052 11.646
21.024 28.097
20.876 -1.175
3.825 -4.024
34.419 -0.921
35.987 -7.370
19.323 42.208
4.438 40.547
23.127 16.246
11.490 -0.513
34.083 14.490
13.897 4.237
-19.663 -16.488
-10.656 -24.277
-31.140 18.518
-37.443 3.892
20.925 6.555
29.008 21.134
30.798 2.636
28.566 -2.312
9.067 -23.410
-4.671 -22.605
7.299 -33.383
25.337 -4.959
17.513 -32.504
-16.826 -24.917
-17.902 -18.856
-16.428 9.165
-24.369 21.644
-8.066 38.823
16.208 37.756
40.054 18.238
5.249 37.287
-3.250 12.851
5.657 -26.283
19.840 -28.986
6.490 -24.610
-1.960 -34.673
-8.418 -6.018
-10.583 -30.654
-25.980 -16.047
-26.447 -15.404
31.412 -12.718
14.253 22.251
27.064 36.742
11.290 44.272
28.472 22.697
-3.352 42.125
-33.932 9.614
19.548 36.086
37.932 21.187
44.096 7.641
25.674 26.417
-0.673 -5.300
6.542 -12.414
-20.256 -22.903
8.848 -10.147
-3.706 -30.855
16.121 -23.485
-4.011 -23.712
-10.868 -31.962
-4.307 -20.752
37.126 1.120
4.137 -20.636
-10.485 -11.717
21.941 4.604
36.881 11.758
18.595 22.012
32.649 -0.415
33.868 26.747
29.209 -10.549
26.135 24.410
33.829 22.719
36.483 12.674
-0.676 37.478
-8.836 37.105
-41.074 13.076
-30.945 23.771
-32.476 18.844
-17.842 -16.981
-41.672 -12.119
-34.954 24.958
-28.064 16.875
-18.778 -10.294
-10.911 22.965
-1.673 47.910
-2.805 46.147
-7.854 51.048
-5.698 44.003
-3.519 44.429
-32.258 25.672
-48.138 1.188
-34.655 -7.282
-32.835 3.295
-29.386 18.775
-28.807 28.603
-36.496 -9.678
-23.394 32.687
-29.719 9.392
-39.488 10.580
-35.935 5.267
-31.603 -7.207
9.093 32.988
21.231 21.092
-3.290 -20.317
-21.810 27.424
-39.593 15.064
-38.046 6.298
-30.923 23.529
-13.169 46.880
-44.294 4.790
-33.726 36.315
-18.075 28.797
-21.727 28.188
8.751 18.055
28.285 -8.231
13.325 43.540
30.560 30.029
-15.210 35.453
22.916 32.291
38.338 11.970
11.530 -33.044
-18.315 -20.248
-19.542 -3.681
12.902 -18.050
-5.630 -23.345
-24.361 -16.832
-24.963 14.465
-21.477 -14.287
-31.214 -6.546
-25.251 -17.936
-3.369 -26.240
-10.483 -23.493
8.492 5.324
6.808 -7.353
-4.894 -23.385
-8.196 -22.771
-2.441 -34.946
-35.925 -15.602
-20.630 -23.231
-12.892 -16.437
-10.072 9.687
-29.121 31.022
-22.731 26.781
-9.168 37.044
-20.921 41.721
-22.266 37.883
-1.485 42.383
30.816 5.070
30.756 4.071
39.391 5.371
24.177 -9.058
48.787 -6.499
23.878 -15.226
34.797 24.787
33.491 2.670
23.599 38.123
-15.760 43.793
-13.227 31.814
-6.716 42.822
-28.549 33.038
4.931 42.856
22.876 22.948
40.782 36.697
-3.041 33.103
17.411 -1.248
26.787 -11.729
1.628 -23.110
-1.651 -30.572
13.018 -29.126
-25.428 -16.705
-22.719 -3.274
-21.481 12.267
-23.148 25.726
-22.911 31.357
-39.903 13.648
-29.313 10.127
-1.812 -24.708
-15.593 -25.613
-3.386 -34.490
2.952 -25.363
-31.758 11.605
-43.355 -0.068
-15.555 -14.549
10.335 -25.780
24.018 -17.854
-1.752 -29.031
10.840 -22.107
-7.580 -12.242
45.205 3.132
28.816 14.091
35.396 -1.466
21.665 37.980
8.079 -22.243
-35.486 7.626
-17.987 38.384
-16.317 26.324
1.755 45.537
25.881 21.311
36.859 33.716
28.527 34.347
29.540 -18.496
32.569 -28.410
29.528 19.308
21.736 34.567
-3.162 41.412
-10.293 45.495
7.973 32.393
-6.733 36.137
-31.776 13.424
-25.883 23.836
-43.060 15.892
-39.037 13.321
-30.425 -16.560
-25.492 -9.445
-28.226 -16.491
-35.210 21.863
-31.709 10.893
12.655 34.452
18.968 32.612
21.487 -11.753
-0.842 -25.384
-0.223 -37.231
29.199 -3.497
20.894 35.830
37.825 24.660
17.325 -0.667
-15.459 -5.095
-9.178 22.177
-6.410 21.208
-17.555 29.256
-1.770 42.770
9.372 39.568
34.647 19.201
2.264 -17.530
-38.684 -2.037
-27.526 7.007
-32.682 1.603
-30.389 4.784
-45.272 16.377
-5.004 -12.172
-4.165 -20.793
3.736 -31.445
11.855 -22.212
-13.246 -35.050
4.655 -24.325
25.404 -24.112
1.494 -33.107
20.215 -23.361
17.450 -31.598
-4.114 -25.460
-5.236 -24.218
-7.858 -35.517
-15.036 -12.525
-7.661 -29.248
-35.274 -4.102
-34.316 24.276
-29.542 21.321
-15.764 52.234
-1.181 48.711
0.606 39.456
-16.847 30.329
-4.353 37.205
-24.689 37.321
2.244 50.715
-22.248 32.824
3.630 44.573
25.419 35.982
28.336 28.740
41.194 -7.739
18.855 -8.100
21.194 -5.508
22.898 -15.941
1.741 -28.812
30.254 -10.497
21.823 -27.086
-13.654 -28.258
-26.005 -9.991
3.726 -19.462
17.843 -0.137
23.125 -7.823
21.077 -3.551
-11.928 31.530
-27.146 27.609
-29.034 37.852
23.203 42.037
33.023 27.807
-2.151 30.198
-30.320 -9.010
-31.939 8.860
-14.141 44.207
-34.520 22.032
-27.463 26.879
-22.793 33.873
-28.353 32.966
-38.354 -2.795
-38.020 18.270
-20.711 35.386
22.604 31.970
13.943 41.905
22.035 33.522
11.900 28.349
-3.173 42.037
12.848 43.453
4.405 46.082
-20.231 43.123
9.019 44.629
24.790 25.851
27.083 27.198
-2.857 42.009
-33.162 30.952
-22.646 -7.857
-7.331 46.678
-24.671 6.480
-17.186 -9.385
-19.454 -14.616
-16.677 14.241
2.657 -4.789
-24.886 15.845
-10.739 30.337
22.889 35.640
25.648 36.967
-13.965 23.084
-6.626 38.503
9.025 25.358
23.450 3.773
3.987 -18.502
-18.732 -23.373
34.594 3.974
37.758 -5.423
37.534 7.151
32.053 26.784
-23.245 -4.149
-38.969 -8.882
-39.971 -17.114
-31.438 -18.947
-26.014 -3.918
-30.298 22.106
-35.370 7.745
-35.065 -3.170
-21.201 16.009
-20.128 32.082
-37.297 26.180
-34.911 -15.196
22.565 -14.768
18.155 11.671
34.882 6.520
23.729 13.851
26.317 11.241
14.806 34.616
19.143 25.126
19.326 37.311
15.228 35.820
-0.427 35.296
-34.013 -17.981
-33.992 -15.586
-12.985 32.698
10.862 15.714
21.355 42.345
22.855 29.788
32.823 4.570
26.109 26.637
33.056 15.027
38.959 26.814
23.513 -19.048
39.057 8.729
39.710 -2.405
32.490 -11.508
24.787 -18.112
15.269 -19.984
31.294 -18.838
19.037 -17.411
20.802 -11.811
-20.396 12.062
2.185 -26.125
-14.526 27.932
12.160 45.550
-22.622 42.384
-26.168 -6.995
-2.676 2.417
20.392 -1.896
11.836 3.254
-19.858 0.667
-28.392 10.411
-30.402 10.040
-30.871 12.977
-27.393 -19.009
-0.696 -12.754
-13.738 9.645
-6.304 32.058
19.620 44.868
42.072 4.342
28.834 -4.572
-2.897 28.255
-33.710 27.254
-16.210 15.629
-28.460 15.209
-18.721 35.183
22.277 20.398
6.519 32.134
9.521 28.669
-22.878 6.700
-12.090 39.797
-21.692 25.610
-38.440 22.007
-23.895 8.862
-19.790 21.333
-38.240 -4.757
-42.483 6.593
-30.200 -23.638
-20.089 -15.806
6.460 -25.843
-12.314 4.901
-12.000 32.967
-16.842 13.221
-26.302 15.363
-11.185 34.694
19.973 36.103
26.557 32.189
34.585 12.301
25.937 31.348
7.432 45.628
-2.992 40.767
9.636 37.624
24.793 14.810
42.146 7.913
-4.502 46.173
-5.049 36.958
-16.902 26.710
-5.362 45.782
-12.696 41.554
-12.307 38.659
11.009 36.875
35.232 6.582
33.407 32.573
35.238 16.966
23.923 18.596
31.676 33.473
38.499 17.430
33.259 -4.111
44.881 2.382
35.812 -4.379
4.494 26.711
6.002 40.886
-32.630 22.236
-23.177 41.473
-31.472 8.880
-33.239 -10.988
5.130 -23.325
-6.657 -28.810
-10.419 -40.784
-18.128 0.057
-33.369 17.212
-35.260 5.731
-25.479 -9.102
-34.465 17.559
-44.178 0.449
-41.689 -0.916
-31.475 -1.089
-46.917 1.931
-37.956 -2.471
-34.190 21.860
-36.822 3.189
-41.993 13.859
-31.547 -17.385
-19.457 -30.395
-6.426 -28.631
22.359 -19.512
12.323 -30.793
29.808 -17.639
28.091 -16.181
34.106 0.170
4.553 38.234
34.421 2.395
20.491 34.316
27.459 17.634
-4.556 43.802
-7.020 40.383
9.420 35.551
-23.229 22.732
-42.066 12.288
-33.511 16.418
-17.398 36.595
9.325 39.797
2.152 40.204
1.987 34.841
20.012 28.874
7.739 44.596
22.585 30.125
16.642 42.745
24.541 44.426
22.295 37.333
-2.172 38.500
29.022 18.221
37.174 -16.615
31.421 -8.737
9.582 -34.455
-23.795 -14.205
-4.490 -29.062
-32.113 -13.256
-38.568 -10.210
-32.824 -18.291
-12.449 -19.069
-7.696 -30.167
0.497 -21.315
17.189 -19.039
8.754 20.735
27.622 18.648
-14.373 39.068
15.925 39.967
11.106 26.951
-15.241 39.707
6.105 31.728
16.489 44.530
36.838 26.131
35.438 20.543
34.894 -18.261
28.685 -3.796
31.786 14.566
-18.949 27.182
-27.181 15.278
-7.072 -22.703
-35.248 7.915
-20.522 6.592
-17.096 -19.268
-9.350 -23.990
-2.309 -20.327
-19.471 13.372
-25.248 -6.492
-1.907 37.533
27.920 23.944
21.236 19.029
-13.618 -22.324
22.190 3.974
35.986 19.554
22.347 33.516
17.221 28.322
20.990 40.160
12.430 13.883
28.072 -6.328
35.159 12.663
0.551 49.171
8.816 39.596
12.302 39.063
-13.569 36.235
-12.555 41.351
-28.681 30.171
-25.209 32.971
-37.115 -2.286
-17.498 35.817
-3.118 12.398
-15.235 41.863
-27.391 15.003
-24.479 -17.973
13.383 -20.070
18.532 -5.992
25.773 -7.898
34.746 -11.864
23.856 -16.826
13.674 -31.938
-27.144 4.325
-27.257 -14.230
-4.856 -23.843
-17.941 -15.868
-28.754 -14.483
-37.757 8.517
-30.252 6.636
-34.509 -10.245
-39.253 3.501
-37.678 9.228
-35.277 19.590
6.260 43.584
39.207 9.365
32.368 12.264
32.779 0.442
20.579 1.074
-11.195 47.519
9.328 41.752
-8.609 43.539
-25.662 21.301
-35.205 0.313
-28.004 7.841
-46.140 8.183
-35.005 -14.685
-16.110 45.714
-47.302 -1.976
-18.498 35.999
19.891 8.966
10.422 26.681
27.230 3.323
28.632 4.268
36.800 7.286
6.768 26.801
16.226 -21.503
33.410 -12.823
19.573 -22.477
6.626 -7.755
27.262 -14.177
-16.833 -26.673
-13.279 -25.859
-41.018 5.320
-37.516 24.608
-31.720 10.437
-21.467 18.289
-33.228 33.816
6.146 41.472
-13.566 25.671
20.231 33.790
-4.456 48.079
2.163 39.407
25.860 38.691
32.206 21.368
10.058 42.935
-10.645 33.350
17.418 45.678
18.897 35.500
10.125 40.513
21.018 30.124
6.104 46.910
31.962 22.296
21.689 20.039
20.029 -6.192
6.968 -11.423
0.438 -27.600
12.768 -28.400
25.541 -17.287
25.278 -12.804
40.582 15.682
19.857 36.443
17.687 20.165
17.204 33.163
19.130 21.065
22.022 11.717
-23.164 37.718
-34.176 26.398
-32.819 -13.951
-30.253 -1.559
-6.092 -20.988
-16.472 -25.759
-22.862 -19.425
-32.830 20.379
-26.164 28.053
-26.705 37.387
11.726 32.110
38.172 24.144
41.878 2.323
31.346 31.259
28.838 37.158
5.013 47.811
23.127 30.817
33.304 18.343
38.347 3.929
43.094 -14.337
34.765 -3.438
27.447 18.888
6.196 42.767
38.090 -15.290
40.177 7.377
42.554 4.338
37.733 -7.099
30.177 -6.707
12.845 -35.948
21.484 -11.036
21.598 -26.574
31.893 14.557
39.398 -4.209
17.645 13.405
-6.452 -6.326
37.970 31.281
38.246 4.586
29.130 -13.009
29.927 31.186
10.878 39.708
38.116 -0.333
31.211 6.808
-11.852 43.533
-38.102 21.601
-17.865 -8.659
-32.940 25.020
-2.871 34.430
23.682 28.914
11.132 -24.651
-17.432 -0.651
-19.030 -18.064
3.161 -17.957
12.019 -25.075
-37.080 0.486
-39.700 22.551
-35.170 21.536
-22.627 45.597
-16.255 11.525
18.404 17.758
31.779 18.827
23.491 -1.935
20.336 -0.901
10.559 11.796
33.680 8.268
32.023 -20.776
4.394 -27.468
-15.453 -25.062
-14.895 -10.115
9.038 -26.339
15.241 -9.341
-32.752 14.075
-35.877 -1.465
-34.854 -17.330
-22.972 -11.679
13.290 -23.294
2.344 -7.534
17.357 -6.283
35.067 22.956
33.592 -10.027
36.923 4.001
19.452 31.339
21.380 38.388
16.809 41.370
-29.849 34.120
-26.383 10.894
-39.607 14.020
-36.330 -12.435
-41.152 2.210
3.335 -22.863
-16.489 -27.056
-26.908 -12.977
-21.171 -13.880
-24.538 12.613
-30.317 -10.103
-38.190 24.427
-23.201 38.518
-26.595 -14.511
-26.476 -1.152
-30.383 22.563
-19.588 44.166
-11.597 36.191
15.894 47.268
7.330 48.373
-6.252 39.139
-1.145 24.914
43.352 5.424
34.769 -0.155
34.536 8.457
27.283 24.144
24.863 -10.115
14.234 -37.276
23.138 -1.356
4.286 -15.683
-37.522 9.770
-34.909 22.511
-19.127 -23.122
-10.169 -12.983
-20.445 -25.107
-25.788 -15.206
-2.996 10.044
0.813 -28.950
20.715 -21.349
4.639 -5.032
33.817 27.732
19.823 29.619
2.559 36.353
23.709 -2.425
24.872 18.480
17.258 46.095
-1.456 37.503
-34.063 22.285
-11.386 42.341
25.684 33.274
29.026 30.927
2.885 41.631
-24.979 -19.438
-9.438 32.992
-8.337 39.649
-29.015 16.680
-47.788 13.632
-24.478 36.203
-29.794 35.299
-0.123 46.052
27.673 22.845
-20.846 0.029
11.088 52.441
39.985 0.869
24.771 -22.291
43.821 12.501
24.021 -5.760
34.595 -15.203
45.981 -14.215
8.088 -22.430
0.438 -18.400
18.699 7.631
28.463 26.160
27.104 25.857
7.307 6.811
-23.493 -14.111
-6.571 -20.220
-13.717 -28.494
-4.711 -3.885
-6.449 -27.184
-20.498 -29.980
-28.424 -14.585
-29.598 -5.996
-28.735 27.171
-11.531 34.947
-30.312 21.337
-21.541 17.886
-38.145 7.119
-29.887 26.409
-37.312 -7.114
-19.307 -11.966
-16.742 31.909
-36.822 28.695
-18.710 38.416
-39.915 4.735
-30.589 -3.828
-48.763 9.911
-43.902 9.816
-50.129 16.265
0.652 41.234
-13.036 44.160
-2.960 43.821
17.527 34.006
38.635 3.432
17.395 1.647
30.684 -7.736
14.424 -30.391
-19.547 -19.536
2.864 -30.226
-24.921 -12.792
25.384 -3.221
33.994 18.694
24.371 35.261
39.312 5.298
34.086 4.240
-23.100 13.990
13.560 -35.878
-9.488 -39.213
-35.332 -6.915
-13.529 47.967
2.942 51.398
-2.928 38.518
-22.041 27.664
-26.524 34.378
7.403 41.906
-18.907 39.185
-17.092 29.522
-32.910 33.287
-0.272 45.526
-16.227 28.176
-20.491 43.603
-34.102 27.638
-36.123 1.680
-29.392 31.783
-29.471 10.663
-24.862 -9.165
-31.219 -11.190
-25.562 -10.647
-39.028 31.656
-29.111 -11.608
-28.791 -13.268
6.093 -21.121
13.523 -19.495
27.435 -20.700
34.448 -1.596
34.675 -13.974
29.051 24.538
-9.811 24.990
5.872 37.236
35.418 32.822
-2.155 38.476
6.686 43.901
2.276 33.015
-22.030 31.687
-1.045 -5.735
-15.144 -0.580
20.806 -7.312
21.690 21.434
23.058 10.971
16.907 9.873
-32.312 5.839
-21.598 -31.282
-23.238 4.648
-33.967 26.675
-29.582 13.263
-0.589 24.383
-11.098 41.486
-26.453 -1.235
-31.265 10.540
-33.847 11.742
-34.863 6.199
-36.606 -5.415
-38.767 3.426
-39.226 15.433
-32.203 -23.901
-32.367 12.236
-19.667 20.745
7.011 -1.000
-7.097 -26.462
-31.750 -6.326
-18.548 -15.483
-9.220 -7.040
-21.210 -18.486
-34.425 -7.286
1.434 -24.929
-16.443 -0.674
-8.265 24.399
-30.354 22.738
-16.943 30.532
-31.442 -14.165
-26.298 3.152
-38.408 -10.341
-21.039 -30.725
-34.249 -8.520
0.696 -11.391
-29.576 0.980
-30.029 11.252
-5.092 41.786
-10.431 47.137
4.077 31.376
40.552 21.016
27.206 24.183
20.587 32.926
38.211 -1.937
28.625 29.843
26.516 24.668
21.276 30.489
6.258 42.290
28.808 33.270
27.473 -22.367
33.895 -15.787
-4.688 -21.437
24.294 -5.794
31.378 11.751
35.183 -18.470
17.806 -22.610
-8.602 -20.578
-30.373 -10.560
-14.009 -26.399
-18.501 -35.384
-32.423 -7.104
-35.134 18.594
-22.918 29.495
-29.087 -0.628
-8.086 -29.809
-15.887 -31.738
-6.330 -19.135
-31.761 -11.379
-15.844 -8.589
21.622 -12.042
30.511 -8.503
19.236 -16.090
-12.475 -29.340
-21.532 -14.676
-15.191 -21.606
19.410 -33.408
-22.536 -24.630
-13.397 5.401
-43.757 1.446
-16.465 -19.790
-18.163 -11.874
-0.313 -30.356
-19.398 -15.814
-34.104 1.299
-18.319 11.753
-17.131 36.281
-21.837 -7.184
-32.543 21.181
-15.885 -5.957
5.476 -12.004
33.349 -9.171
27.955 -22.215
25.219 -6.427
12.698 -3.599
46.548 14.915
21.154 -0.019
-21.746 22.749
-2.878 6.039
-26.580 1.501
-34.549 -8.643
-33.700 -13.929
-36.289 0.624
-1.229 -29.500
-14.452 -21.016
-30.905 7.660
-15.157 -3.848
14.171 -30.574
-1.011 -32.560
-22.914 -15.970
-38.899 -5.297
-18.871 45.140
-14.206 35.315
2.203 30.940
-7.940 -6.706
-21.231 -12.844
-33.400 -12.215
-0.363 -13.287
-23.850 0.385
-34.804 6.747
-32.265 3.768
-32.834 7.217
-44.645 12.756
-29.660 32.424
-42.602 30.719
-39.668 25.043
-43.568 20.399
-21.124 24.658
-14.831 36.712
-20.856 26.382
-16.606 42.093
-22.705 -11.267
-22.095 -21.658
-28.362 -16.470
-29.675 -16.305
-16.703 -17.263
-28.624 9.477
-15.384 24.469
-18.089 26.009
-45.652 18.609
-42.390 -16.686
-31.372 7.626
-10.341 -15.542
-31.003 -8.703
-30.124 10.968
-10.682 26.297
-21.513 31.893
-14.699 37.172
-11.406 31.404
-39.479 -7.279
-12.490 -12.204
-1.645 -33.919
38.455 -7.389
10.369 37.756
29.252 31.493
32.520 13.808
35.637 34.080
28.244 23.414
38.041 8.900
42.811 -3.068
14.541 -32.783
-19.945 -23.036
-30.597 -7.869
5.606 -27.509
-7.259 -28.451
15.433 -19.996
29.284 0.858
9.652 -22.402
-2.152 -31.442
-26.867 -7.835
7.307 -5.675
2.025 -37.898
9.604 -32.477
45.362 -2.588
32.884 9.851
25.925 34.869
34.173 8.153
39.929 13.776
31.521 -15.268
-9.540 28.430
-26.456 23.451
-21.986 -20.913
-23.682 -18.360
-38.555 9.570
-13.945 -28.904
22.613 -22.506
7.412 -18.386
10.628 -27.085
27.864 -20.752
30.970 13.388
-11.536 39.937
-13.561 38.167
9.528 39.844
-23.926 35.275
-26.706 35.419
-30.075 -4.083
-32.987 12.424
-37.541 2.494
-29.775 -7.306
-30.006 -10.239
-34.603 27.600
-29.092 20.639
-24.674 28.447
-28.184 -3.287
-31.028 20.719
-34.939 32.173
-39.456 3.424
-31.881 9.688
-20.456 1.589
-32.563 -24.910
-17.755 -25.476
31.849 -16.107
38.723 10.073
29.180 19.703
1.131 36.290
-2.413 30.421
-21.734 12.108
-14.594 11.810
-30.069 3.118
-30.558 23.762
-26.337 32.923
-17.364 29.382
-3.460 42.989
-7.030 35.635
-13.075 34.941
-27.727 -23.207
-34.969 -18.181
-27.769 -23.266
-42.324 -14.256
7.938 -32.644
35.361 17.933
12.065 33.404
22.917 42.437
32.558 0.829
32.109 6.258
34.542 9.965
39.638 -20.980
0.627 45.437
23.845 34.678
13.450 28.578
30.360 14.522
-8.563 49.644
8.571 45.000
-23.004 32.185
-9.990 -13.873
-0.863 -0.899
-29.220 -3.443
2.653 2.781
35.954 -0.091
37.615 18.630
42.594 9.471
-1.496 -32.848
12.373 -29.956
6.582 -9.464
-0.120 -17.489
1.976 -22.639
-19.925 -15.381
8.014 -31.584
1.702 -26.970
14.218 -32.538
22.558 -27.303
31.167 -6.103
-2.567 -12.086
-24.036 36.501
-17.043 39.167
34.164 17.561
29.369 11.276
25.720 -6.668
43.034 -3.897
25.808 -27.973
27.554 -29.756
1.712 -28.235
4.927 -34.725
30.375 -9.153
31.196 12.412
41.513 29.017
27.856 39.438
9.264 38.486
30.705 21.198
15.984 10.896
-35.783 12.090
-10.087 -10.579
5.034 -21.093
20.664 -17.095
26.375 14.306
4.668 37.613
-25.368 26.542
-13.179 5.376
-30.996 33.777
-13.086 21.917
-8.809 -16.975
-10.092 -30.227
-10.954 -21.645
-20.978 -12.822
-6.523 -26.272
-1.087 -30.196
-16.114 -17.865
-19.440 -17.069
-30.394 8.538
-23.268 27.615
-14.270 28.844
-27.606 31.460
-2.257 52.114
-0.734 43.368
15.418 10.671
-1.681 -18.765
-26.453 -22.542
-25.465 -14.526
-27.451 -24.491
-19.670 -16.488
-36.982 -3.944
-33.637 -8.705
-15.092 16.306
-10.243 37.888
-17.819 33.844
-18.071 36.101
13.670 44.733
14.696 36.840
27.171 29.861
22.997 33.432
-17.280 34.775
-20.327 47.602
9.071 33.744
8.025 37.410
-18.245 49.272
-25.799 28.850
-4.894 43.243
-1.412 42.371
26.353 21.175
-2.724 42.616
-22.145 33.354
9.687 44.420
12.006 43.353
-3.924 46.662
-8.556 43.506
-17.115 40.378
-20.815 14.104
1.572 36.170
2.717 43.638
-2.191 38.705
-12.685 51.426
3.940 43.165
15.179 32.425
-8.330 44.042
-25.967 17.746
-39.117 20.548
-39.904 6.624
-27.862 -4.342
-31.905 8.675
-44.034 1.839
-31.390 33.880
-32.408 18.965
2.882 44.194
1.946 40.525
-29.123 43.355
12.794 39.210
14.321 41.029
4.098 40.406
33.384 -5.015
-30.708 11.910
-28.709 22.291
-29.022 -4.895
-37.621 -12.778
-10.489 -12.274
-33.173 -7.145
-25.559 -14.913
-24.978 -7.305
-10.749 -11.520
8.725 -22.760
-1.157 -21.987
-15.215 -22.349
-15.954 -37.562
-15.739 -23.688
-13.511 -16.774
15.274 -20.494
0.088 13.323
16.025 18.595
-5.084 6.719
-16.347 6.227
-12.161 29.267
-19.890 34.948
10.619 28.490
21.990 23.587
32.780 23.675
26.295 6.739
10.164 -24.783
-18.725 -26.727
-0.034 -35.536
-4.135 -38.258
9.247 -26.062
28.789 -34.032
-5.556 -34.987
-19.098 -27.557
-31.406 13.357
-28.527 2.655
1.826 -30.978
-26.932 -19.184
-4.226 31.250
11.272 38.994
34.872 28.588
35.033 37.841
25.932 30.635
33.817 16.478
33.837 0.161
25.159 -14.378
-7.165 -24.869
32.602 5.561
6.806 41.316
-29.538 28.025
-38.412 31.708
-31.650 24.919
-28.096 31.417
8.474 50.355
46.543 19.550
38.412 8.099
24.437 39.932
8.089 38.985
-27.513 23.066
-35.577 27.417
-32.177 -8.868
-31.594 -14.450
-21.538 -18.244
-39.173 -6.526
-26.518 -5.878
-16.559 -20.386
-10.289 -16.857
-27.994 -22.738
28.593 10.937
5.360 17.527
-29.044 15.092
-30.588 34.903
-29.157 26.870
-33.942 9.954
-21.999 -19.420
-36.508 -19.582
-11.170 -25.977
-3.797 -22.049
5.428 -23.284
-9.083 -29.354
-11.788 3.856
19.251 7.866
18.532 -5.807
12.366 39.882
24.984 12.380
39.787 17.130
22.160 0.830
32.229 -0.084
22.008 36.411
-6.642 44.577
29.340 17.990
39.476 14.679
35.333 25.002
40.970 -0.300
-6.351 -18.998
-42.508 -2.923
-31.993 -7.810
-44.313 -0.628
-10.431 13.123
-30.440 -15.978
-34.462 -10.213
-12.529 -31.602
7.896 27.740
-9.083 15.068
13.260 -11.120
24.611 -29.417
-3.171 -20.976
-15.721 -29.875
6.783 -15.057
6.001 14.065
-43.008 19.262
-36.709 -14.845
3.314 -24.934
11.980 -32.175
-1.456 -0.767
4.664 -9.366
-5.220 -2.090
14.026 -2.017
6.538 31.293
-26.383 11.944
-2.071 38.114
-1.576 42.900
15.397 35.285
21.836 37.428
37.900 17.887
25.590 -5.108
23.723 10.556
22.440 38.294
26.497 15.935
36.035 -3.907
12.237 -24.034
14.425 -20.076
13.598 -24.727
36.596 -7.610
21.796 -27.389
-2.598 -24.136
18.091 -1.998
33.427 9.295
0.852 18.481
-19.928 -26.627
-11.661 -15.502
33.474 -8.355
9.470 -21.936
-0.842 16.113
23.657 -25.778
28.447 21.753
33.181 11.066
23.277 -16.443
3.829 -27.081
-10.430 -27.637
21.657 -2.150
0.457 32.159
23.125 -1.636
33.991 8.681
41.223 7.810
31.399 3.010
52.540 10.245
27.436 -15.837
31.496 -27.760
32.674 -19.117
26.119 -8.407
31.476 3.852
28.332 -18.099
0.567 28.017
29.099 16.524
39.435 -13.009
39.341 -5.358
-6.023 21.513
23.128 12.083
-14.689 -7.687
-33.648 -7.832
-41.263 10.328
-40.577 18.038
-30.433 -9.542
-25.794 -14.554
-9.073 -25.572
11.160 -21.599
2.892 -32.421
-10.944 -23.242
-40.562 -3.086
-36.589 -14.335
-21.863 -25.842
-21.742 10.952
-37.172 -4.657
-35.500 23.224
-26.769 28.207
-23.637 47.376
-18.142 44.941
-31.126 20.022
-18.464 9.208
-26.560 -16.410
-26.712 -16.511
13.398 -24.326
25.424 -5.450
20.053 -12.860
35.297 -17.104
15.412 -0.615
37.699 -1.558
4.175 -21.670
5.355 -18.532
3.869 -29.712
16.485 -6.450
12.609 -29.885
13.661 -32.646
3.950 -35.732
21.962 26.030
18.483 -3.908
18.070 0.998
-6.786 -23.296
-17.898 -33.894
30.404 -8.677
38.898 -5.088
14.993 -20.663
-10.409 -27.906
-2.589 0.162
-15.296 -11.556
-42.221 0.299
-2.296 -27.214
-25.789 -2.561
-15.771 48.939
-2.957 44.749
-28.073 39.377
-33.937 23.463
-35.584 19.240
-7.751 32.634
-3.575 -26.949
-12.625 -25.172
-10.954 -8.493
9.057 -26.133
-23.226 -19.495
-2.743 -34.332
5.910 -22.656
-21.299 -26.126
-15.293 23.621
-35.720 16.808
-25.725 -9.053
-27.133 -12.706
-23.792 23.020
-29.351 34.524
-34.137 29.628
-42.752 22.534
12.935 34.997
-18.105 36.330
-28.180 24.208
-8.409 27.250
-18.463 11.610
-19.914 -28.753
18.630 -28.964
1.521 -24.989
-22.648 -8.365
-28.436 -0.427
-20.827 22.193
-24.864 -5.506
-25.891 -20.941
-27.461 -4.258
-17.427 30.569
-28.592 3.830
-26.734 29.042
-23.386 25.499
-7.972 28.956
-25.921 3.237
-11.144 28.669
7.840 32.015
29.524 31.659
23.945 34.513
2.868 44.347
8.975 49.331
-2.518 31.322
23.068 -10.236
-2.691 -14.814
26.650 -18.880
24.732 5.100
18.477 -24.252
-28.060 -0.519
-35.082 -2.768
0.660 45.429
-12.858 37.789
-6.543 35.832
-28.464 30.810
-40.778 12.392
-23.451 14.918
-35.048 18.602
-40.305 14.821
-34.237 25.300
-17.934 9.386
-16.379 34.045
3.133 33.218
-16.435 29.371
36.106 33.508
34.487 -21.790
30.941 -28.958
30.593 6.218
34.861 26.052
26.938 26.759
17.147 41.134
26.342 33.801
16.150 40.199
5.065 52.109
-11.322 37.435
-33.265 -17.101
4.734 -16.851
-9.740 -26.862
-30.589 -5.344
-24.971 -13.561
-24.575 -16.068
-11.527 -16.492
9.187 -33.329
37.364 -3.634
-3.684 -29.528
14.880 1.389
13.910 32.304
-32.413 8.178
-35.886 -0.003
-25.719 18.424
6.258 37.729
9.108 45.405
5.184 36.102
13.771 43.467
-1.775 49.543
-4.019 41.870
13.930 45.739
-9.633 28.084
-12.227 35.122
-31.888 16.091
-27.043 -14.416
-22.458 -11.071
17.391 -22.457
25.435 1.286
7.987 8.204
-14.808 -29.607
13.516 -21.033
-5.717 -25.081
-16.448 4.031
13.419 -20.793
29.544 -0.918
37.101 17.653
16.360 26.837
1.712 -17.817
-20.341 -26.052
-2.759 -5.692
35.419 -2.735
29.241 -2.081
21.701 -29.003
30.560 -14.509
4.146 -27.531
-18.019 -19.911
-24.521 -30.137
-13.430 -21.686
-9.454 -32.062
12.485 -23.915
-4.217 -31.280
24.058 -21.935
32.152 2.808
28.373 20.743
30.641 32.661
14.225 48.081
42.212 12.140
3.323 49.957
30.183 30.706
26.471 30.477
34.085 1.133
1.283 -14.947
27.295 -2.977
22.818 -9.257
9.766 -34.580
-4.753 -7.514
18.858 -19.830
-21.111 -4.545
-41.257 -5.761
-24.898 16.043
-33.414 -6.260
21.657 -0.596
37.852 7.684
37.612 -5.499
-16.996 -18.888
-15.734 -23.559
9.772 -31.764
-13.132 -11.160
27.410 -23.986
10.492 -31.713
-12.864 -15.108
-32.811 2.434
-35.388 -0.172
-20.226 6.059
-5.145 -20.411
-2.422 -18.841
-21.283 33.588
-25.444 -6.941
-23.246 -11.650
-29.098 -20.204
-36.922 20.756
-33.303 11.823
-13.823 47.379
20.937 28.468
-8.379 43.634
-12.972 41.822
-9.914 50.285
-34.278 39.745
-16.824 39.165
-36.820 11.802
-42.218 -6.273
-27.291 20.559
-31.226 4.271
-17.576 -11.190
-22.009 7.943
-5.626 37.926
-24.667 27.902
15.138 34.105
24.864 25.293
12.023 -34.738
18.140 23.201
-0.034 26.180
-23.772 -1.201
-37.004 -8.147
-30.675 -17.161
-39.009 34.010
-34.676 3.982
-28.937 -4.395
-30.174 -0.327
-41.265 2.619
-33.864 33.543
-20.781 31.869
-9.297 31.545
-30.296 -2.246
-26.779 -1.399
-7.748 -30.472
13.558 -27.867
-17.722 -23.674
8.476 -9.895
-8.419 2.117
2.173 -16.566
-11.800 -6.990
2.039 -22.764
-37.215 -10.099
-14.095 -22.284
-36.353 -11.886
-31.155 11.036
-30.100 14.848
-13.972 28.582
-22.150 -3.063
-26.012 12.165
-36.512 2.939
-31.594 11.914
-24.924 -28.812
-13.113 -17.993
-25.023 -11.727
-14.593 9.006
-14.814 39.689
-0.074 35.244
36.126 19.214
7.878 -5.023
32.011 -4.121
43.662 12.818
45.865 -1.071
23.501 37.539
23.810 39.519
-29.194 39.916
9.111 15.165
-0.721 32.909
0.105 49.845
-5.894 53.313
7.024 45.118
3.723 23.276
7.602 36.938
26.520 32.835
37.780 11.103
39.273 0.667
23.413 -19.123
19.130 -9.977
16.031 -26.168
26.286 -24.723
30.033 -10.479
37.502 31.294
38.006 1.745
10.049 -20.161
-13.592 20.932
-29.718 19.403
-16.900 32.478
-42.250 -1.009
-19.728 10.034
-22.372 -0.194
-33.571 -7.389
-41.330 7.283
-34.785 -7.452
-29.684 -5.874
-12.396 -4.989
6.674 -2.627
-15.839 -26.088
-31.825 -2.071
-29.817 9.775
9.889 -23.136
1.463 -28.405
22.411 -11.121
-11.642 -27.960
12.204 -23.522
-10.213 22.097
-16.215 34.777
-39.908 10.712
-27.607 -5.451
-7.747 -7.136
-27.530 1.027
-7.533 27.593
-2.892 46.455
1.752 43.411
22.368 22.020
30.688 25.463
-0.767 4.685
-16.923 -2.832
-1.629 -10.855
19.707 -15.802
6.648 -12.705
-6.351 -32.782
18.918 -30.670
9.971 -30.199
-16.458 -25.232
-21.211 -24.435
-25.150 -12.587
-28.022 3.635
-25.357 23.027
-23.448 12.184
-5.691 -15.032
9.535 -29.275
36.258 13.945
37.888 -19.765
4.752 -21.476
20.784 -5.292
14.987 -6.437
25.491 15.400
34.244 9.280
-1.549 41.396
-29.040 24.846
-39.751 -1.458
-39.362 17.044
-37.580 -8.579
-32.366 -2.916
-25.944 -10.679
3.919 -17.813
36.477 -1.290
16.893 -32.192
3.517 -31.076
15.369 -3.045
18.752 -14.695
-24.839 19.030
-8.959 37.743
-9.956 11.891
-36.588 -9.007
-26.909 35.748
-19.061 -3.028
2.067 38.356
7.479 29.504
-1.083 42.646
-16.827 44.547
-16.819 33.981
-19.542 24.311
-32.164 22.951
21.479 28.257
39.905 7.301
35.921 16.712
17.102 37.048
-29.386 24.470
-25.597 35.824
-16.615 43.254
-28.437 16.584
-11.193 38.101
-13.276 37.336
-6.901 34.993
-39.986 13.350
-25.998 20.524
18.408 39.669
30.244 30.783
2.705 41.448
25.424 3.548
34.300 -14.779
9.302 -31.549
-8.134 -32.271
11.930 -28.060
20.986 -23.711
6.046 -30.176
-19.015 -13.573
-42.019 -13.217
-3.885 -28.618
26.948 -15.664
26.189 2.186
23.559 -13.782
18.816 23.800
13.701 7.161
27.465 -16.859
28.600 1.670
26.014 5.007
26.177 19.959
21.286 -16.873
11.056 -20.234
9.211 -20.732
-16.945 -11.382
-34.016 5.807
-14.883 -25.352
-13.782 -25.502
-43.351 -3.157
-21.007 -20.091
-20.751 -15.429
-8.907 37.016
28.601 19.774
-7.992 19.330
-6.786 32.110
-7.456 42.398
-20.666 45.735
-29.196 -14.646
-11.440 34.991
0.369 37.100
-4.406 44.480
23.380 46.516
0.631 44.249
-33.086 5.265
-25.902 37.680
19.042 41.977
-23.019 18.696
11.437 15.343
25.454 18.237
6.253 32.617
11.096 40.295
-1.470 42.015
6.876 19.944
-15.556 6.137
-18.100 -15.709
5.768 -22.508
-23.640 -22.831
7.058 -4.870
-9.641 -18.150
-32.998 -14.100
9.222 -24.945
3.466 -12.294
-34.097 -9.958
-22.460 -17.234
-34.290 9.968
-24.516 11.712
-23.410 11.705
-28.361 18.713
-35.427 25.175
-9.772 34.906
-12.877 40.667
-17.307 45.748
-8.399 44.186
4.476 49.057
-21.093 38.552
13.900 47.637
31.049 13.562
33.984 -11.406
29.018 -5.396
36.806 -5.313
14.775 -19.229
-7.987 -24.933
5.104 -34.486
-19.586 -21.979
10.222 -17.621
-11.978 -21.667
-17.140 -28.541
21.186 -2.974
21.944 23.815
11.935 43.242
14.077 36.739
31.858 35.065
22.797 -12.227
38.026 -0.527
41.786 -3.640
21.736 2.419
18.506 46.260
32.197 21.944
27.437 -11.574
4.348 -33.444
-15.172 -9.869
-11.731 -26.750
9.000 -35.466
13.942 -25.695
34.862 10.040
10.170 17.336
0.055 35.885
-14.486 42.572
-9.713 25.326
-16.719 33.972
-36.279 31.755
-28.271 -10.262
18.850 -28.219
-10.210 -33.216
-9.014 -4.226
-22.484 -24.128
0.501 -12.124
-41.060 -9.830
-38.838 3.859
-25.125 28.089
-18.102 39.803
11.421 43.998
23.718 36.699
36.063 16.032
39.983 6.274
4.426 -30.213
7.460 -28.079
23.493 -11.040
13.028 -22.081
-7.057 -0.635
-10.661 -13.269
-17.625 11.692
-2.262 19.560
-31.772 6.495
-22.743 26.247
4.027 40.104
22.633 9.091
-0.144 -22.361
13.419 -23.978
5.473 -28.289
11.509 -25.013
-16.505 -22.089
-21.705 27.356
-24.448 8.421
-40.046 -2.986
-21.228 -11.813
-43.093 10.241
-33.726 7.243
-29.059 -4.783
-19.779 20.705
-21.310 -23.278
-20.947 -1.071
-21.238 9.762
-26.866 13.580
-26.015 13.104
26.258 -10.012
13.938 -30.194
36.992 -17.022
24.182 -21.287
9.390 -31.469
38.385 -10.588
34.683 5.284
23.085 20.162
36.835 -5.315
39.642 7.548
37.603 3.802
36.868 23.149
22.930 41.657
40.766 14.608
16.043 26.927
31.339 39.453
11.481 40.452
6.730 45.973
20.809 10.601
6.208 24.150
4.612 0.271
39.610 7.412
31.344 5.428
28.489 12.275
29.803 27.657
36.006 11.530
26.346 -14.516
26.240 8.196
23.761 11.293
10.604 38.110
29.548 27.550
-16.793 -0.632
7.854 -17.282
22.629 -23.523
27.093 31.630
-11.949 14.384
-7.117 33.963
-20.456 20.385
0.124 44.250
17.024 35.746
11.978 39.041
-22.656 32.800
20.904 9.543
26.682 27.084
-1.482 51.890
5.291 49.022
-0.075 43.980
9.624 44.794
-29.055 -3.679
-16.178 19.055
-21.624 9.246
-31.208 30.625
-24.895 3.024
-34.349 21.848
-12.173 36.291
-20.932 -16.892
25.060 5.231
30.560 5.266
30.709 -10.968
8.514 -23.135
22.136 -10.830
15.804 -28.749
3.090 -31.973
6.214 -15.594
19.236 -14.607
27.515 -10.618
31.324 28.879
39.971 -0.062
-6.768 -35.885
-5.783 -12.425
-15.498 36.185
-15.753 31.964
-31.150 8.316
-3.691 -13.656
-6.847 -26.144
-23.771 -22.215
-18.256 -22.691
-23.502 -26.812
-33.072 -10.897
4.844 -29.182
44.962 -3.602
32.067 27.327
13.976 33.987
-11.652 36.854
-35.145 5.172
-11.568 51.406
11.694 46.450
-5.619 49.420
-42.909 21.159
-37.644 16.686
-28.055 30.133
-36.122 17.383
-7.688 24.960
-10.335 45.377
-27.226 28.832
-1.417 30.564
8.598 14.172
-12.944 25.128
-40.495 8.086
-38.913 13.955
-31.214 7.360
-7.240 20.506
-31.151 -14.262
-41.617 15.020
-28.282 7.678
-37.303 10.191
-33.017 18.121
20.285 39.664
26.807 18.974
33.912 15.527
47.372 17.434
33.657 19.346
22.560 32.225
19.533 36.446
14.004 43.041
17.671 30.010
14.197 43.090
35.463 21.408
30.688 -4.046
1.908 -30.462
32.592 -15.396
21.825 39.806
-2.871 38.947
-19.207 44.482
-16.644 44.389
-39.520 11.531
-39.434 8.755
-28.896 33.257
-35.017 21.383
-37.978 27.307
-42.842 17.191
-40.727 7.924
-29.235 4.035
-29.495 -8.428
-15.356 -24.715
-37.718 -11.829
-29.803 -2.513
-13.182 -21.861
38.977 -0.275
27.051 -9.175
-15.821 -26.300
-2.383 -28.017
-21.514 -10.658
17.750 -13.404
-31.519 -13.933
-20.725 -15.391
0.209 -21.171
-26.689 -12.662
-22.903 -22.425
-24.095 -18.293
-21.423 -14.182
-6.973 -31.883
-23.560 -24.525
-5.045 3.986
8.638 -12.369
29.219 -17.832
-23.106 -27.903
-4.762 -13.911
39.818 11.144
32.599 38.576
-20.766 39.507
-16.536 41.926
-23.033 32.256
-32.075 37.388
-32.985 5.975
-19.534 -24.192
5.392 -35.223
-3.087 -32.513
-2.670 -17.265
-4.183 -33.692
-14.859 -16.459
-17.554 -22.891
2.377 -25.401
-10.544 -30.382
-27.251 -22.335
-35.121 -3.093
-30.884 36.037
-24.108 21.329
-41.292 22.290
-21.835 24.120
-16.300 33.686
-34.624 -0.979
-31.694 0.719
-35.145 27.273
-40.000 17.834
-16.186 26.746
-34.305 23.483
-32.113 -8.013
-32.799 2.628
-42.148 -7.462
-22.370 -20.599
15.006 -16.670
-20.731 -5.621
-32.364 -12.369
-31.891 -0.190
19.758 -25.857
-18.450 -12.349
-21.309 -30.555
-16.189 -28.191
-17.426 -5.854
11.859 -19.897
32.643 28.444
21.776 -4.544
28.397 12.525
24.843 -23.221
34.704 -5.849
34.221 24.405
33.199 26.164
-19.574 28.259
-19.759 32.550
27.956 22.982
33.850 19.602
20.374 28.229
28.282 24.460
-12.528 40.927
12.802 42.969
-22.931 36.959
-39.616 14.570
1.929 -8.649
-24.153 -15.430
-35.236 0.858
-27.541 37.216
-0.467 35.683
-36.554 13.792
-23.622 6.030
-34.525 19.846
8.536 26.658
-13.545 35.662
-10.402 35.036
-29.970 17.640
-31.273 26.916
-3.690 -17.491
5.173 -23.119
21.679 -24.140
27.915 23.904
43.412 18.099
30.337 29.323
0.627 40.765
36.388 17.196
21.724 22.109
3.610 40.674
35.958 -21.934
31.724 -13.193
-14.877 -0.967
-21.737 -27.567
-34.756 -4.957
-40.110 21.952
-41.366 -3.497
-9.828 46.854
6.320 42.307
-32.522 10.963
25.478 32.538
13.043 44.177
-7.380 28.741
-16.428 39.076
6.927 36.891
39.704 23.284
27.626 6.019
-0.320 36.721
-25.441 -0.060
-8.905 -33.194
34.011 -10.830
32.556 -2.802
32.681 -1.840
31.079 -0.352
31.057 -6.362
29.220 -2.067
2.629 -24.715
-6.438 -3.127
15.709 -22.206
37.428 24.736
39.238 6.644
36.141 -2.762
32.563 10.216
21.481 -20.977
11.981 -33.147
45.523 -3.180
40.447 -7.485
38.365 14.216
1.788 -17.092
0.018 -23.460
2.671 -11.988
19.480 -37.300
29.439 -12.800
21.181 2.907
9.604 -37.911
10.315 -21.642
-20.347 -21.775
-19.366 -29.049
-12.373 -24.229
-35.579 -16.521
12.246 4.067
10.786 -22.754
-2.661 -27.196
12.647 -23.184
29.094 -1.948
29.128 20.320
28.213 17.594
26.489 -3.064
30.833 -18.653
30.438 -11.148
20.430 -30.592
-10.571 -30.992
15.707 37.248
12.629 56.423
2.025 37.861
-28.660 34.692
7.279 34.640
7.768 -11.768
-4.709 -16.616
-16.979 -14.975
15.805 -8.916
38.006 -10.371
20.093 35.804
2.876 50.658
-19.221 27.598
-27.181 24.134
-3.588 51.821
-38.209 30.442
-26.866 30.389
-11.854 20.936
26.977 22.768
22.469 23.095
40.985 -6.192
-1.635 4.945
38.820 17.587
24.631 27.521
29.330 5.297
8.420 28.294
37.244 16.835
19.736 34.802
14.411 44.902
-29.852 33.767
-12.067 26.891
6.491 43.988
-1.372 44.401
-34.371 22.171
-31.275 1.893
-16.717 -16.838
-36.068 -20.717
-26.715 -3.366
-2.068 -24.649
-13.218 -35.446
-1.154 -23.203
-33.450 23.492
-33.792 37.329
-22.561 33.270
-2.569 41.215
-40.181 11.928
-24.063 27.135
6.628 34.265
-3.411 37.576
-26.696 29.814
-22.207 42.091
-12.576 42.028
-5.349 45.127
35.291 21.494
40.228 22.333
12.956 31.278
30.866 7.263
-28.092 -24.607
-17.750 -26.932
5.627 -32.826
-41.544 3.055
-31.434 12.327
-29.562 8.653
-22.734 20.271
-10.034 38.478
-5.104 48.772
13.669 36.085
26.637 42.993
14.665 30.175
41.322 21.982
22.889 -29.008
27.729 -13.216
19.074 -19.162
24.778 -35.647
-30.992 -16.983
-26.207 0.397
-24.248 10.842
-21.828 39.479
-8.087 38.673
25.351 34.583
18.226 28.635
-13.959 39.988
-6.705 41.978
-20.042 20.398
0.368 -5.836
22.943 -15.695
-27.538 -12.785
-12.789 -19.703
-26.606 -13.885
-41.162 13.762
-4.155 38.788
21.568 37.443
-20.314 40.788
-22.467 31.866
-28.884 12.215
-19.230 -25.887
-14.312 -14.709
-26.267 -25.192
3.959 -23.034
0.160 -29.622
-11.004 0.540
2.247 -19.854
26.040 -10.019
15.051 -29.941
25.300 -23.746
13.826 -26.297
26.104 -22.733
43.671 1.053
25.346 -11.077
-5.912 -31.455
30.448 -12.946
22.754 -27.193
36.362 6.060
32.847 6.372
20.805 -19.219
19.150 7.507
10.316 -21.886
-27.006 -19.623
-18.427 -23.560
-24.222 -17.192
8.826 -9.083
17.917 31.015
13.032 -11.394
27.218 -14.783
18.327 24.958
-21.920 16.328
-17.325 -5.468
-13.736 34.057
-14.267 31.787
-13.916 29.229
-32.756 29.121
-7.650 38.244
4.775 44.042
22.632 33.741
-9.191 26.654
26.806 13.206
14.836 42.335
13.789 16.438
28.773 15.244
27.858 7.163
13.267 36.762
9.044 40.828
-34.154 24.517
-20.380 42.704
25.298 12.175
11.794 27.432
9.850 34.191
-34.992 -4.075
-36.636 25.838
-31.467 -2.906
-38.539 19.147
-4.725 0.520
-20.882 -7.041
0.033 3.865
5.644 9.707
30.389 -13.805
2.888 -29.060
21.812 -3.703
32.367 -3.255
26.029 14.343
-15.053 32.382
-10.759 26.301
6.263 33.147
33.189 11.601
-12.756 -11.535
9.771 -7.166
5.131 -30.794
-11.052 -32.123
-23.021 -17.690
-27.280 -15.064
-31.618 33.529
-11.370 38.239
-20.594 11.899
-18.032 22.936
-30.827 36.504
-33.993 10.732
-40.169 -9.781
4.208 -22.203
-36.946 -2.449
-35.646 -8.881
-8.225 -25.549
-2.581 -18.172
37.343 -2.751
29.137 -11.547
13.551 -8.346
20.034 6.012
13.370 14.874
10.936 36.630
-3.528 0.242
-31.436 20.117
-31.791 -8.079
-9.904 -22.852
-9.539 -9.005
7.678 -32.606
4.153 -31.308
-38.101 -27.916
-27.809 -7.540
-32.105 25.715
-40.656 7.059
-30.122 14.351
-30.041 6.284
-38.253 8.132
-34.399 -4.002
-29.667 -14.895
-30.406 -9.689
-20.305 -22.931
-20.701 -1.740
-29.653 -8.972
-3.588 -30.753
28.884 -29.377
20.826 -16.967
30.913 32.668
20.867 28.238
7.877 -2.989
3.466 -27.536
11.337 -38.954
40.238 19.907
17.935 3.339
21.444 0.654
8.146 0.543
-8.011 -25.578
-24.061 -17.462
-29.879 17.780
-35.404 8.308
-20.204 29.106
-7.948 47.646
-21.685 26.614
-29.917 39.141
-19.462 17.895
23.952 36.065
20.170 18.061
27.223 -14.333
30.747 -22.524
2.382 -31.886
6.690 -4.581
-9.603 -28.346
-0.404 -25.325
-24.514 -8.459
-26.169 -5.640
-0.271 -12.506
-16.989 -24.141
-24.417 -20.156
19.169 -19.779
-0.201 34.767
5.128 33.745
37.226 5.753
32.314 9.686
-19.016 -37.687
6.288 -25.638
-27.889 -18.531
-19.891 23.345
-21.482 39.413
-20.084 41.397
25.777 27.511
25.551 -20.706
4.680 -22.795
16.575 -23.476
11.949 -29.436
-4.270 -11.870
-2.236 -8.991
-23.231 -11.313
-22.119 -21.806
-9.232 -2.019
-37.405 -6.590
-35.130 17.192
-28.470 23.245
-31.928 17.784
-36.910 4.549
-23.532 -30.458
-40.037 -5.391
-5.802 29.768
15.753 12.252
6.219 40.832
14.035 3.447
-20.193 8.832
-37.648 -2.783
-12.935 30.436
-11.942 52.585
13.309 37.261
24.796 31.728
31.040 -13.400
27.172 -16.595
7.787 -24.156
-18.737 -14.094
-4.299 -11.030
-11.664 -21.033
-24.240 -23.201
-21.879 -23.290
-22.640 -26.240
-16.815 -46.235
-0.446 -40.573
8.496 -23.984
26.595 -19.023
29.774 -18.494
38.395 -3.907
17.174 46.910
15.312 45.020
7.081 35.502
27.589 21.235
33.576 16.672
19.620 38.390
2.977 45.459
16.617 39.620
23.857 11.564
27.243 11.120
18.229 37.899
-10.749 18.767
-9.388 40.403
1.040 37.301
-33.088 12.788
-36.293 25.707
-18.794 46.136
-16.070 39.233
-24.292 2.299
-36.096 -0.018
-42.895 3.055
-41.059 17.485
-41.033 0.821
-29.315 7.928
-23.599 -2.905
-31.346 28.971
-20.266 -3.047
29.792 10.363
-4.083 48.587
7.289 23.671
3.207 -4.972
-6.090 39.992
24.135 28.446
20.427 15.142
-16.822 29.400
-21.459 41.986
-12.223 41.853
-32.131 3.329
4.626 -24.672
34.199 9.610
-25.703 15.987
-30.508 29.238
-8.735 3.268
-34.138 31.579
-25.162 25.512
-15.862 38.968
-32.020 24.904
-9.865 6.266
-28.315 40.955
-1.382 33.448
-33.453 25.120
-22.309 50.043
-17.327 35.538
-44.029 9.526
-35.928 12.495
-38.210 -4.295
9.328 37.189
3.391 44.355
-0.198 41.416
22.108 32.451
30.071 24.440
26.578 10.961
30.884 -6.539
36.104 -4.485
24.018 -14.266
32.397 -21.250
27.370 -1.628
26.390 -0.126
-3.610 40.542
-1.614 40.744
21.464 34.725
24.189 -23.957
9.600 -25.769
8.455 -20.142
46.859 4.116
21.839 32.760
25.503 39.309
5.040 35.534
-34.917 3.007
-31.150 12.974
-38.477 14.658
-5.066 43.867
-27.695 -19.078
-3.507 -29.575
-29.884 -20.063
-14.455 -21.130
-13.208 -25.482
9.133 -31.770
22.100 -22.605
29.326 10.969
33.203 41.009
31.474 31.352
24.549 27.591
0.042 33.477
-26.828 37.424
-10.621 43.677
-8.929 30.282
36.456 23.051
39.122 2.769
34.442 16.195
34.432 6.467
-4.521 39.035
-18.247 33.935
-24.466 26.298
-24.527 28.647
-40.366 -16.079
-29.590 -0.585
-37.905 -2.106
-23.571 -19.123
5.426 -1.917
-35.395 15.146
-35.749 18.922
-7.116 45.609
-37.643 -6.252
-8.501 -29.002
15.003 -28.369
8.997 -30.648
-5.251 -33.779
-24.289 -0.596
-2.258 1.583
6.043 -22.429
-30.635 -18.299
-18.838 27.754
-36.710 19.599
-1.757 -32.272
-14.990 -20.308
0.818 -29.520
17.050 -15.888
0.713 -5.001
8.240 -25.343
-30.829 7.500
-25.757 25.172
-16.376 7.359
24.301 -4.115
-6.919 -28.772
12.444 -20.680
20.674 -9.751
27.638 19.629
-27.130 -26.666
-18.308 -25.847
-10.799 -27.002
-26.488 -28.865
-17.932 -20.376
-37.255 -30.340
-32.053 14.624
-29.821 21.028
-29.716 4.185
-17.992 41.979
-2.204 41.129
-14.947 35.712
33.070 35.936
19.664 37.635
25.815 -11.255
7.843 -23.695
20.798 -18.921
3.327 -29.044
-3.627 -21.828
26.803 -3.877
8.127 -5.395
-8.785 -15.106
-6.290 21.354
-9.213 37.608
-19.864 41.500
-9.288 45.761
14.169 47.606
-6.670 37.308
25.260 41.289
-0.759 41.683
4.454 43.470
-19.867 31.975
-29.582 20.026
-36.119 2.103
-37.476 -24.060
-4.903 -24.209
7.027 -22.673
23.542 -21.691
1.255 -11.848
9.896 20.807
21.804 17.044
35.662 20.701
43.200 -4.822
32.254 -10.059
-6.579 -27.896
-23.478 -18.729
-12.420 -16.664
17.044 -13.227
26.264 -23.764
3.498 -26.950
15.080 -28.990
8.363 -28.611
16.709 -20.812
16.244 -22.761
28.350 -11.327
-12.814 -16.119
-19.723 -6.244
-35.373 5.284
-26.863 23.897
-11.034 39.001
-37.912 4.841
-26.545 40.545
-25.792 -2.018
21.619 37.847
28.405 42.011
22.569 36.453
-24.740 33.954
0.330 39.074
-6.026 43.351
-2.192 30.796
-17.546 -9.831
-2.333 -32.870
3.097 -32.423
2.693 -32.752
30.943 -20.316
37.387 -8.080
39.099 -20.536
41.825 -2.381
39.204 13.269
8.212 29.407
25.523 36.371
21.651 34.828
-5.225 44.466
11.266 31.811
-3.582 47.646
18.275 38.619
-16.568 12.068
17.532 18.932
30.606 18.379
38.714 4.850
23.280 24.443
15.485 34.111
27.480 21.825
5.900 41.697
24.825 15.436
27.096 32.069
18.590 41.307
-16.739 27.995
-38.650 34.486
-22.393 30.039
-30.389 29.662
-12.326 3.808
-25.483 14.202
-39.593 22.813
-17.590 -17.401
18.235 -24.778
13.052 -33.583
31.852 10.480
37.258 17.985
16.605 27.020
20.467 15.496
39.415 -6.627
35.719 25.377
16.977 -19.983
22.962 -16.223
31.281 -10.860
31.441 -8.195
30.715 -7.323
17.734 -29.133
6.156 -22.700
-20.963 -23.278
20.190 -24.524
34.113 9.908
12.714 -20.229
-12.157 6.751
19.900 7.162
29.978 5.722
21.637 25.059
22.199 3.249
-33.657 -4.666
-37.845 4.333
-13.949 31.831
-10.745 36.703
-8.239 37.388
20.272 48.853
25.440 22.838
29.780 18.218
45.591 18.600
42.449 26.533
33.622 4.878
6.344 -23.579
-23.295 -30.110
-25.836 -13.615
-13.904 -25.205
-20.102 -28.219
-13.699 17.979
6.600 -22.771
22.227 25.974
14.374 25.564
28.269 -5.847
17.732 -10.156
13.074 -16.921
39.064 -5.603
15.350 -23.537
-3.251 -26.705
-25.466 -7.527
-24.571 -7.670
-36.049 2.896
-38.608 4.981
-31.370 7.632
-22.018 -25.343
-21.815 20.952
-38.871 21.608
-30.385 32.533
-33.452 21.371
-32.800 20.295
-41.310 12.471
-27.252 29.969
1.386 49.197
5.777 33.762
-8.231 17.304
9.821 37.930
22.312 39.949
31.964 1.620
-19.707 -19.670
18.976 -19.327
19.909 -9.786
32.919 9.738
42.516 -0.738
-24.506 -9.152
-37.260 6.792
-39.045 -7.153
12.646 -28.682
7.865 -29.540
4.509 -15.166
-9.619 -12.371
-11.364 35.613
-31.859 29.576
-25.541 39.869
-33.575 22.962
-23.696 5.591
-24.934 -13.665
-28.618 -12.658
-34.115 1.787
-34.738 20.761
-25.876 16.835
-28.949 35.821
-23.736 29.705
-32.772 7.294
-35.557 15.558
-36.251 -3.293
-35.783 -12.172
-26.288 -3.152
-9.628 41.084
-14.498 60.847
-1.589 43.548
40.464 27.429
29.385 13.003
36.578 7.787
28.031 -14.031
41.008 3.925
29.624 -19.449
35.042 -4.647
31.675 6.407
32.437 33.025
-18.381 51.806
-5.984 28.200
-25.093 36.984
-37.740 27.167
-41.260 7.915
-31.432 30.616
-0.704 36.027
-22.152 32.907
-20.435 21.404
-43.471 9.455
-34.004 19.122
-4.263 38.855
6.606 37.848
21.600 34.007
11.275 36.232
-31.532 23.804
-5.216 -23.827
7.038 -0.476
-4.081 35.269
16.788 33.697
9.897 23.152
23.626 -13.570
20.320 -27.156
35.883 -11.456
24.307 -19.629
26.223 -19.158
2.384 -17.716
8.692 48.462
34.534 24.744
22.773 28.458
-10.520 38.485
-19.949 30.160
-18.202 -16.121
-11.529 -14.319
29.012 -17.710
31.070 -8.926
27.028 -4.585
26.462 -10.153
40.274 -9.912
33.114 1.273
27.490 22.772
32.049 7.222
34.326 28.936
-15.352 47.355
9.982 24.749
-29.707 15.755
-30.977 24.882
-33.251 4.772
-28.586 21.154
-31.412 23.588
-19.985 22.149
-30.271 20.164
-16.648 -23.483
12.624 -24.131
16.375 -7.414
34.205 -19.814
16.600 6.272
30.083 -27.567
16.173 8.582
23.852 -2.844
17.051 1.061
-5.604 18.875
-12.281 30.198
-4.796 48.739
1.369 47.117
-5.637 42.460
2.710 44.649
30.992 14.864
36.402 -9.504
39.309 8.894
40.158 13.980
39.817 11.926
23.086 -9.575
18.179 -20.295
-7.235 -29.565
42.333 5.356
37.029 3.736
44.329 13.735
36.820 27.727
38.849 31.489
11.633 39.362
-3.658 40.239
-13.848 -17.474
-30.620 -14.801
-22.631 -25.959
-11.885 -25.935
10.197 -30.889
36.920 4.329
4.784 51.190
-11.233 35.181
-10.342 -11.958
-28.275 -15.621
-41.738 0.179
-35.085 11.384
-13.939 -14.198
-24.425 -22.041
-26.558 -11.654
-26.437 38.150
-21.430 24.837
-7.309 24.758
4.743 4.749
37.628 29.171
12.309 35.787
19.200 17.042
22.326 38.090
2.358 41.186
26.090 -10.434
20.737 -18.847
-14.403 -21.164
-21.486 5.249
-1.219 43.446
-29.783 33.698
-25.553 14.371
-33.497 -5.913
-20.593 -26.545
-10.404 -35.476
25.074 25.514
19.186 32.296
24.773 34.097
-20.732 27.206
-25.528 18.130
-18.594 30.193
-15.830 33.202
21.673 41.402
5.172 32.903
2.429 41.670
25.541 29.882
1.245 50.058
-1.409 43.919
11.336 43.577
20.198 41.482
2.314 33.619
-0.030 30.993
24.897 29.554
27.002 24.169
5.987 36.038
24.386 8.776
9.198 30.609
20.242 38.238
-14.811 37.520
-22.827 21.167
-8.720 40.850
21.343 34.562
13.306 14.457
29.622 -3.138
14.905 -7.330
40.021 -0.685
41.790 22.191
20.348 42.466
2.868 31.933
-7.453 40.327
13.057 23.235
37.136 18.817
28.774 8.263
5.574 30.133
21.874 -9.529
21.920 -17.485
27.764 0.360
30.689 31.809
32.930 22.713
20.488 38.591
36.010 28.763
14.584 37.656
-29.477 29.194
-33.605 12.296
-30.517 -12.222
-34.982 16.444
40.029 -9.536
26.657 17.704
8.234 34.560
-16.362 43.709
-1.659 38.544
39.792 16.464
20.143 27.352
18.954 -9.653
-40.203 9.415
-32.420 15.780
-32.862 -4.583
-22.891 29.361
-23.910 -12.233
-16.319 -29.251
16.579 -19.175
33.882 -2.346
39.877 -9.135
43.224 16.764
40.887 -7.192
16.721 -5.957
-7.426 -20.736
-25.805 -1.364
-19.139 -9.240
-30.061 5.142
-17.363 -15.994
-9.587 -28.820
-11.918 -35.504
6.902 -20.507
24.847 -24.751
32.848 -25.723
-20.738 -16.948
-8.294 -32.878
-0.375 -34.516
-0.353 -32.164
-7.543 -26.918
12.473 -15.655
5.892 50.200
-17.684 34.915
-24.384 30.184
-18.801 30.698
31.763 13.441
10.111 -4.897
-10.963 -21.014
-33.129 -23.406
-44.504 -10.336
-29.277 -0.080
-5.680 -16.755
6.235 -3.949
35.624 6.512
26.633 23.825
30.212 21.244
31.136 -11.889
27.107 -21.242
14.045 -19.431
4.546 -20.642
5.326 -28.441
2.431 -19.722
7.310 -31.352
22.742 -15.561
21.836 -29.318
-8.068 -19.335
-16.868 -30.390
-15.922 -28.460
-7.133 6.853
7.556 -24.698
27.781 -19.839
31.009 19.281
18.541 30.830
36.504 -15.641
26.667 30.483
4.748 29.771
-13.654 -15.918
26.453 -17.951
-2.416 -20.023
-22.177 -27.264
-36.228 -14.355
-31.252 -13.287
-13.833 -16.662
-32.560 6.522
-19.127 -14.418
-28.019 -24.114
-31.464 9.815
-43.108 -2.683
-25.319 6.224
-29.554 16.828
-10.152 -18.228
-14.553 -31.936
-21.900 -8.753
27.550 -7.149
-7.923 35.031
-2.804 37.929
23.662 23.545
24.033 28.836
23.801 24.707
-10.135 26.605
-9.550 15.261
-35.790 19.577
-33.439 17.960
-20.898 -16.541
-33.872 0.747
-23.036 -11.663
-18.675 11.618
5.150 25.719
-28.278 20.281
-33.337 37.132
-34.781 22.006
-14.784 45.407
-8.464 39.983
-14.823 34.157
-31.518 32.245
-18.767 36.113
-17.360 -22.555
-26.620 12.333
-41.777 5.489
-31.656 39.694
-37.882 26.360
-2.720 38.217
35.360 6.408
27.628 31.150
26.728 21.853
28.072 17.470
24.720 11.704
25.808 -9.236
32.481 4.011
42.866 4.839
44.021 17.622
22.587 35.340
-12.066 42.412
29.077 17.915
-5.699 35.256
-0.052 31.493
-14.987 9.716
13.417 -12.139
33.370 10.602
11.953 38.465
40.486 25.463
30.610 7.046
24.905 -9.343
13.458 -33.590
17.955 -26.915
15.020 -16.297
14.551 -25.246
20.832 -27.193
21.246 -11.003
27.993 5.354
24.050 -6.173
25.300 -22.973
2.349 -25.435
-19.656 -17.458
-33.000 -10.302
-37.987 -21.309
-7.647 -24.794
10.632 -22.828
32.768 -4.302
18.339 11.836
-19.344 -9.066
-4.788 -19.276
-8.757 -37.173
10.343 -28.061
29.585 5.756
19.556 21.976
-8.506 43.053
20.312 35.661
17.512 35.211
-13.562 1.227
31.152 -8.606
36.422 -3.182
40.801 -0.340
-21.700 -24.286
-36.465 -13.490
-15.848 -27.706
-28.614 -12.645
-31.272 -7.607
-26.017 -0.814
-26.157 -9.576
-34.863 3.418
-8.302 0.775
-13.255 15.123
14.465 -20.121
-6.880 -15.840
-21.246 -17.503
-10.178 -25.661
29.719 -12.048
-6.395 -16.353
13.094 -10.115
1.734 21.045
-13.473 40.947
-23.207 -0.611
-21.337 -5.038
20.108 6.789
21.841 4.365
33.592 -3.695
45.763 22.514
15.356 41.906
17.658 28.906
0.385 40.216
-10.733 43.444
6.261 37.175
20.729 37.598
20.569 32.485
41.660 4.107
-34.922 -24.545
-16.226 -23.022
-22.882 -17.466
-2.426 10.245
-7.909 31.343
5.333 42.211
18.230 31.540
21.058 34.087
27.624 18.436
21.794 24.959
23.855 36.822
-5.102 28.576
-8.329 38.159
16.551 26.961
-7.283 49.844
-11.172 31.394
-16.457 23.079
-29.495 -10.108
-31.904 -4.179
-41.409 3.165
-32.664 4.808
-19.424 -17.603
-20.626 -19.775
21.668 -29.713
20.359 -29.038
20.892 -12.344
8.095 -32.131
-15.998 -22.026
-4.254 -36.664
30.217 14.257
10.208 -21.823
17.186 -2.125
29.734 9.788
-15.126 1.904
-14.808 -9.162
-31.236 -4.486
-34.776 11.627
-28.939 -3.716
-15.746 -37.576
-15.744 -48.119
-22.988 -20.575
-36.886 13.702
-35.905 29.692
-25.903 24.305
1.516 24.249
-30.069 29.013
-19.216 36.413
-36.249 25.428
-27.655 22.064
-30.745 14.278
6.071 43.746
-21.419 39.267
-29.095 31.092
-17.060 43.930
-0.041 38.723
-13.885 49.902
-32.237 2.617
-21.485 -12.962
-34.007 -6.342
-36.887 6.208
13.086 27.077
12.500 46.442
18.938 42.337
0.083 35.839
40.531 13.428
23.851 40.006
36.223 24.347
37.273 36.225
5.556 -21.004
8.688 -26.086
-17.421 -8.162
15.951 -22.841
23.634 -0.637
30.569 -15.461
29.370 -12.694
28.843 -12.961
36.006 14.371
19.633 39.548
24.162 28.286
16.612 33.943
9.730 36.947
-30.656 -5.894
-14.564 31.387
15.313 39.128
21.622 37.071
8.304 46.550
-16.903 20.680
-28.292 27.654
-30.833 -2.044
-25.984 2.132
-0.363 32.038
-35.848 24.137
-31.778 11.544
-20.723 -21.927
-12.471 -20.257
-0.908 -21.685
-10.879 24.784
19.640 28.901
38.316 5.089
27.286 36.292
0.079 44.583
-21.876 27.696
-39.117 19.929
-46.191 7.848
-37.015 -1.945
-18.952 -13.153
1.423 -22.093
-22.415 -20.215
-6.943 -22.724
13.123 -12.069
-23.860 0.216
-6.281 -26.013
10.625 -31.962
12.055 -37.751
39.417 10.128
22.071 37.010
3.530 31.627
-33.831 -7.163
-30.439 -11.999
-3.578 -11.124
-26.520 -10.309
6.348 -23.165
14.206 -6.728
16.610 1.891
3.631 9.250
23.331 20.926
31.736 -17.808
5.683 -20.809
39.607 4.441
38.334 14.236
39.072 20.401
15.526 28.681
25.601 23.132
37.000 -7.620
16.144 -26.623
16.675 -28.281
-0.256 -27.817
11.097 -28.961
43.161 -15.815
45.873 1.816
44.429 23.878
36.913 13.790
36.918 -1.025
24.599 -16.623
25.209 -6.824
24.676 -10.560
-12.294 -7.751
3.426 -21.839
1.242 -11.232
-6.481 -18.269
-30.406 -10.788
-8.812 -17.526
-21.929 -22.227
14.632 -20.129
36.162 -19.031
11.936 -28.418
8.979 -19.265
40.298 -3.970
43.094 5.099
10.890 -12.760
29.087 6.233
5.666 -28.712
31.454 -8.886
9.341 -29.869
-30.444 -18.329
-38.040 4.263
-16.287 29.220
-34.785 -5.097
25.835 -15.795
1.631 -18.390
21.240 -18.972
-0.052 -26.787
-25.964 -10.379
-34.107 0.727
-1.600 37.395
24.106 9.441
-0.916 42.679
-38.658 -7.115
-35.095 10.700
-28.109 -2.261
-28.328 24.734
-24.906 29.074
-27.062 25.723
-24.428 -3.500
-26.274 -4.435
-39.118 -8.924
-23.683 -12.067
-27.513 -5.979
9.942 -25.289
-15.699 -21.854
30.523 -9.984
29.727 -11.948
6.287 -22.648
10.946 -18.628
-8.988 -19.925
-21.519 -15.779
-30.113 -2.001
-25.816 1.848
-34.307 -2.274
-17.001 -16.312
-29.755 -13.046
-23.685 -1.300
-33.403 21.859
-37.323 6.760
-11.496 -15.217
-32.804 14.777
-26.714 30.499
-29.414 17.142
-0.240 39.306
23.640 29.522
-0.804 37.721
-27.030 25.627
-38.548 12.548
-25.131 21.422
-11.739 31.817
9.065 20.750
-1.362 38.333
-2.119 27.401
-5.115 42.462
-35.520 23.366
-29.715 23.027
-33.717 36.894
-35.581 26.041
-26.095 -9.535
-42.844 15.457
-25.389 23.277
-21.222 32.897
-14.089 33.775
-0.020 30.529
4.199 46.317
-19.026 26.818
-28.985 16.354
-3.391 32.806
-30.752 5.345
2.246 -22.539
16.516 30.397
18.121 38.271
-11.184 -23.096
-1.110 9.480
-16.880 -19.210
-16.729 -21.816
-15.978 -34.209
-33.599 -8.538
8.638 -23.766
-34.421 -12.023
2.442 -29.326
-5.506 -34.235
-31.823 8.915
-32.752 6.065
-42.083 -1.108
-26.698 -22.061
-20.441 -14.476
-15.986 31.506
-7.355 37.475
24.566 28.658
29.361 45.210
28.293 33.971
30.874 14.550
34.179 -17.201
27.568 -0.956
20.274 -10.343
19.637 -22.872
35.537 6.062
12.368 35.051
-30.439 2.513
33.689 30.384
0.289 45.469
37.626 -3.816
18.823 -17.003
41.430 25.066
33.343 -6.588
12.965 -24.698
27.035 -26.567
10.210 -30.447
2.473 -29.055
-24.261 -2.097
-1.808 -15.284
-29.378 28.497
-2.339 15.793
2.210 -23.659
16.727 -13.912
8.863 8.891
6.147 -19.322
-12.770 -14.551
-23.029 13.911
-12.968 19.769
-21.618 15.210
3.387 35.207
1.445 41.481
-12.440 -19.561
-8.991 -8.052
18.227 -22.692
-4.270 -20.963
-38.870 9.846
-35.208 24.586
-9.545 -30.833
-29.803 -19.253
17.361 -27.015
9.744 -27.441
-1.302 -29.053
2.072 -31.675
32.804 -5.920
25.321 -32.687
-22.186 -24.311
-12.378 -20.197
33.369 16.863
32.248 -6.355
16.707 -24.617
-22.251 -21.534
18.059 -31.176
-9.492 -27.073
-25.180 -11.280
18.295 -17.853
-0.979 -30.904
21.267 -14.272
29.780 -8.632
13.310 -28.669
22.763 -25.381
-28.934 -16.187
-26.966 -10.386
-28.343 -1.032
-15.548 12.582
18.847 27.203
-13.046 34.160
-8.074 -20.463
14.590 -28.389
-37.252 -15.104
-41.507 15.995
-28.400 21.919
-23.334 32.272
-24.383 29.113
-37.239 -8.052
-41.423 26.962
-31.592 -5.848
-19.091 -7.445
-22.103 -5.626
-12.672 -16.533
22.390 -13.398
8.546 -28.231
14.996 -27.628
32.801 -12.014
8.089 38.881
26.132 7.277
8.670 13.242
10.671 28.496
23.763 -26.461
8.647 -25.750
7.541 -25.778
26.919 -8.475
36.414 3.796
29.442 20.279
21.346 -3.832
31.567 -26.999
-6.171 -35.471
-19.993 -22.544
36.065 -10.741
24.956 -10.115
20.541 16.752
-18.544 38.894
-21.603 39.510
-19.236 30.593
-30.769 17.851
-10.806 -21.062
-23.090 -23.082
-19.447 -25.228
-26.223 -18.701
-36.642 1.511
-28.404 -8.010
-32.093 3.579
-8.742 -22.760
16.500 -21.886
13.581 22.151
19.531 24.927
-28.899 2.102
-33.488 11.303
-14.908 -12.435
-2.541 -5.801
-30.225 -5.040
-33.503 12.125
-35.871 2.467
-5.178 -10.740
-12.327 -14.213
-19.618 35.891
-0.955 46.005
21.749 20.918
19.617 -25.564
9.138 -28.704
-3.104 -23.692
32.785 -18.976
29.734 -14.356
36.294 -4.034
27.564 10.077
23.112 -25.519
17.431 -15.661
34.905 -5.756
5.659 -25.897
-35.725 4.051
-20.362 34.677
-29.878 12.224
-7.115 -9.210
-27.386 -10.379
-28.301 -14.741
-36.732 -1.061
12.855 42.267
42.652 4.550
34.619 11.371
29.674 6.082
29.485 7.904
29.873 1.036
26.890 -9.114
-6.500 -23.022
7.080 -19.043
29.433 -4.483
27.722 6.617
-2.725 35.720
-6.835 42.026
-6.347 46.158
-7.241 38.289
-31.546 33.769
-13.019 49.310
-18.241 42.452
-35.018 39.185
-39.223 18.205
-40.873 23.509
-11.983 48.068
6.513 24.525
14.461 -0.095
-22.592 -27.737
-3.677 -18.708
-24.030 -20.292
22.123 -14.846
11.122 18.198
-34.142 6.657
-15.556 45.680
-3.758 37.410
-13.513 18.759
-29.084 7.233
-32.218 2.400
-7.432 -27.212
-25.159 -12.959
-33.415 -20.884
-21.519 -24.471
-35.906 -6.679
-22.465 -26.117
30.650 5.780
5.174 35.024
-9.910 36.505
-26.832 27.820
-25.083 9.944
-31.675 -4.386
-33.620 -3.229
13.814 -15.602
27.758 -13.669
32.648 -16.684
38.158 -13.191
18.849 -23.143
23.999 -12.367
-10.107 -14.693
-15.173 -15.285
-35.489 -7.756
-17.640 -22.819
-5.611 -24.158
-30.832 -25.962
3.284 -18.249
12.072 -19.396
4.600 -33.939
18.004 -10.054
34.702 22.973
13.531 35.403
-19.576 31.245
-36.847 33.624
-32.095 40.353
-17.536 22.369
-22.545 24.675
-22.302 32.604
-29.189 18.991
-31.622 29.669
-41.887 7.349
-28.173 37.227
-44.037 13.393
-29.802 5.074
-28.029 25.701
-25.475 -2.783
-20.114 -21.713
20.813 -35.260
-20.136 -3.558
-14.180 -8.602
12.784 31.085
4.393 48.735
-37.177 9.355
-25.223 33.860
-7.524 41.615
-10.203 39.852
3.313 32.483
-4.655 41.737
-16.190 35.401
-5.402 40.070
-20.669 30.081
-1.334 42.212
-38.090 5.933
-39.081 28.654
-39.349 0.683
-29.100 21.403
-32.097 1.340
-12.697 -16.414
-34.630 18.491
-29.611 15.057
-38.510 22.758
-28.198 31.993
1.162 -27.812
22.362 -28.253
36.268 -8.941
14.970 -25.636
0.730 -26.168
21.106 -25.427
-6.592 -19.106
-36.430 -21.801
-35.927 -23.153
-21.442 -20.710
1.282 -27.808
20.621 -27.175
36.300 8.462
40.286 -1.335
37.962 29.873
18.310 13.809
17.039 -22.397
20.263 24.739
-6.383 36.995
19.872 30.044
17.932 37.080
30.726 38.849
33.728 -4.149
30.773 -15.501
33.836 -6.229
48.646 3.244
17.547 -18.094
-23.319 -28.625
-19.456 -5.063
8.764 1.527
-29.346 2.910
4.200 -25.529
25.567 -4.813
28.775 17.381
-4.422 -17.707
-17.112 9.841
20.819 -20.384
22.404 26.971
31.451 23.779
22.453 22.889
39.618 18.425
48.971 11.704
12.568 23.270
-3.811 -18.995
-16.522 -16.509
-36.831 -12.692
-18.548 -38.299
27.956 19.587
35.811 18.664
28.648 26.470
23.423 26.236
19.307 34.698
17.195 41.002
29.325 40.272
33.825 -3.551
-2.059 -19.347
-4.945 -20.135
26.592 -20.150
28.718 -24.893
17.540 -26.019
-2.139 -26.996
4.402 -22.366
39.577 -1.983
20.412 33.552
32.559 17.362
24.921 21.176
22.708 30.074
3.215 43.032
23.301 20.442
31.422 9.952
-5.642 47.754
22.863 38.313
28.652 42.258
25.650 25.273
27.243 35.682
34.181 11.227
43.252 15.141
33.864 13.541
43.898 -8.987
25.688 -23.628
25.998 -17.784
31.953 16.688
25.423 11.938
48.025 7.857
25.253 -19.476
8.581 -20.561
7.865 33.584
13.028 39.037
8.115 42.963
39.562 18.029
30.161 16.832
-12.943 -18.829
-20.583 -13.063
-7.521 -24.168
-26.875 17.435
-38.842 11.033
-22.344 -12.301
37.742 12.984
7.550 -34.651
32.488 -17.684
37.847 -15.680
10.149 -20.039
24.688 -12.490
30.647 19.130
20.606 27.844
20.293 18.686
32.282 14.233
34.300 -7.727
34.210 -4.441
7.381 -21.361
-6.473 -25.360
-3.073 -31.915
8.219 -19.657
21.833 16.087
41.616 15.240
30.928 -13.515
39.780 -5.601
-13.745 -9.311
-8.690 -25.209
6.695 -34.638
-19.639 38.322
-32.373 -0.882
-22.762 -22.262
-0.370 -25.107
25.216 -16.307
27.404 0.878
22.487 -3.964
34.188 -15.327
6.964 9.829
14.908 26.829
-10.382 39.010
-3.829 50.904
-6.021 40.488
-15.552 -17.380
32.007 9.149
35.187 -17.632
35.176 -15.967
47.983 2.272
23.413 34.107
33.654 -29.307
27.634 19.717
22.100 7.887
26.651 -11.703
-27.627 -21.982
-28.361 -0.308
2.510 30.959
-4.153 39.205
18.991 43.664
-10.644 42.784
18.617 28.585
38.151 12.805
43.715 6.617
23.211 32.997
32.891 4.438
18.031 24.411
22.561 33.142
16.709 -7.344
-11.166 -26.791
-14.616 -25.850
11.131 -21.140
8.941 -1.214
13.850 -22.436
28.078 -1.063
32.415 -21.306
25.166 -15.554
27.721 19.772
9.844 3.631
4.144 -38.223
15.959 -28.295
-13.799 -20.030
-5.865 2.906
29.919 -12.043
-1.304 -30.758
-4.605 -18.270
1.267 -13.320
-32.355 3.621
15.415 -12.921
-22.482 12.054
19.575 18.298
32.615 9.058
23.142 -8.234
26.677 31.999
22.135 39.837
-17.428 39.097
-4.505 40.994
-6.336 21.405
-5.793 23.676
-11.503 5.831
-25.757 -2.365
-29.251 22.476
-26.469 21.795
-41.256 3.860
-9.580 36.987
23.048 45.982
10.531 22.166
-16.876 34.801
-8.526 -28.132
-21.946 42.457
-35.123 19.616
-28.655 9.449
-16.358 35.249
-39.105 23.802
-27.826 44.822
-26.315 49.727
-8.906 53.149
24.683 27.430
-23.898 4.246
-24.606 -6.093
-34.909 7.130
11.359 -32.110
-12.716 -0.806
7.548 -2.849
13.740 -24.002
-12.327 -28.410
-3.401 -24.461
19.365 -20.043
35.823 10.539
17.259 -23.248
2.900 -14.139
-22.619 -16.761
6.429 -27.343
-40.445 -9.311
-41.275 5.178
-14.091 44.887
21.842 20.812
10.601 -5.346
-1.955 -14.907
35.938 -17.429
23.979 -15.905
34.889 -15.695
19.746 -22.030
41.492 -1.527
11.421 -19.617
-32.075 9.404
4.931 35.367
-17.470 25.986
-28.601 -19.335
-22.572 -14.602
20.091 -11.166
42.069 -15.484
23.134 -15.740
18.543 -30.628
25.803 -18.598
20.248 -32.860
22.989 -28.946
33.340 -16.467
23.755 -20.627
3.034 -31.702
16.829 -21.431
29.264 2.579
28.583 -26.821
18.769 -25.513
23.640 -25.214
19.227 -39.923
-15.190 -31.962
-35.470 13.889
-38.055 -2.113
-29.247 -14.123
-33.913 5.751
-43.878 -4.933
-39.024 21.089
-51.575 9.085
-30.998 -3.235
-29.605 23.870
-18.410 37.959
-20.735 31.079
12.040 30.573
11.763 33.140
-3.707 39.868
24.715 -10.794
17.696 -24.846
29.944 23.472
28.442 23.425
24.932 35.219
8.527 31.262
-21.924 33.717
-29.244 20.046
-36.191 7.432
-35.064 20.949
-43.116 16.682
-18.677 -4.636
15.583 34.264
29.052 22.966
17.767 37.712
11.763 39.087
-31.555 16.980
-22.871 36.233
-4.361 41.718
-14.035 28.015
-23.370 18.844
-35.291 27.939
-13.497 11.227
-39.348 8.661
-40.678 6.759
-21.043 11.268
24.519 -14.235
-7.807 -27.565
5.084 -30.144
17.588 -19.327
12.158 -23.704
-25.366 -28.499
-33.930 5.453
1.306 -20.671
-17.471 -14.042
-27.319 -16.421
-38.043 17.890
-46.009 6.907
-27.312 -8.478
-16.784 -23.107
5.402 -34.814
-9.908 -12.943
26.019 -9.746
32.674 22.271
14.357 38.707
-19.728 32.658
-32.266 28.230
13.103 41.032
-10.334 43.020
-27.575 20.348
15.716 -25.516
4.107 -26.081
-15.846 -12.194
-26.717 -4.743
-17.260 4.129
6.155 -10.091
-8.879 -29.594
-30.720 -16.086
-9.725 -32.876
-31.676 12.986
-34.737 -8.101
2.925 36.096
-29.619 28.674
-6.686 49.161
-18.205 41.729
-38.262 15.423
-28.953 18.471
-25.678 -31.632
-24.301 -11.362
-1.696 3.833
11.877 -26.782
5.729 -29.110
20.642 37.885
21.537 -3.123
32.150 -3.969
17.166 -24.654
-0.994 -27.789
8.055 -30.999
-17.819 -9.687
26.860 -15.874
-4.230 -31.894
10.996 -35.417
-27.517 12.403
-12.540 -32.111
11.975 -12.856
26.666 5.647
-12.259 32.636
8.957 36.444
30.139 -13.196
26.018 -18.572
-10.476 -27.499
11.000 -28.924
-17.531 -24.391
14.596 -11.463
21.544 -17.135
16.759 -0.514
27.005 -19.638
26.222 -24.913
19.956 -27.714
13.338 -21.672
2.642 -14.286
8.508 28.938
-19.230 50.905
-9.759 54.385
-15.152 37.587
-0.578 38.169
-26.250 35.930
-47.278 0.738
-21.692 31.695
-33.851 28.571
-33.680 -14.365
-29.927 -4.454
-25.480 -21.996
-36.806 -5.080
-23.103 42.156
-23.364 31.420
-24.727 4.670
6.470 -3.189
-6.345 -2.940
17.987 7.872
36.282 -9.771
25.747 -20.279
24.796 5.345
20.172 36.839
15.934 45.736
-6.357 44.711
-0.216 40.937
-10.190 43.818
36.655 31.081
26.638 24.292
29.133 -9.660
25.594 -15.313
30.165 11.330
-6.071 31.837
-26.736 19.750
-17.179 26.028
32.519 15.777
24.635 -4.244
25.222 1.753
37.427 -3.174
16.607 -23.598
24.241 -14.105
32.824 -13.108
22.319 -18.199
22.821 -27.534
-27.846 3.748
13.097 -35.134
11.325 -28.578
5.507 -32.430
24.429 -17.445
22.173 28.773
34.523 22.787
11.002 36.947
24.607 29.639
24.527 -8.394
10.341 -17.257
-10.339 -19.030
-25.733 -13.391
-20.123 -9.154
-26.394 -10.483
-10.360 -21.501
20.241 -20.058
36.080 14.486
34.544 11.526
-18.625 43.326
8.159 36.939
17.365 35.568
7.750 45.950
-1.246 40.057
-6.139 54.286
36.377 22.901
24.675 5.405
28.295 -18.635
-7.047 -30.480
22.880 -9.345
-17.618 -10.608
-27.702 26.758
7.990 37.720
-20.843 39.121
-12.642 42.522
-9.080 40.866
-19.282 32.605
-15.485 33.542
13.115 45.353
18.482 38.041
22.290 -15.224
-9.904 -13.662
-30.994 -13.394
-33.620 8.969
-29.394 -4.906
37.173 -6.896
17.756 -14.871
-22.957 25.386
-17.252 -19.638
9.100 -17.570
0.167 -18.238
-14.142 -24.741
-11.742 -27.340
18.262 -17.517
-9.206 5.096
26.256 29.621
14.326 30.083
7.511 30.869
-26.120 20.680
-33.830 9.199
-27.549 -16.423
-12.282 -25.590
-12.114 -19.440
9.100 -25.625
12.706 -20.400
29.630 38.733
-18.857 36.305
-29.241 9.246
-29.018 25.161
15.398 22.502
23.425 31.809
24.824 22.009
19.276 -2.288
26.834 -16.962
40.250 -5.497
35.060 -26.022
10.438 -29.953
36.676 -16.603
7.104 -29.005
28.962 -16.352
2.259 -27.301
-32.715 -14.364
-29.867 -28.589
-25.295 -17.680
-8.162 -20.822
2.415 -30.604
30.003 -8.821
21.224 -22.287
-22.412 -7.955
6.815 -29.552
-19.052 -15.095
19.977 -21.581
35.753 17.937
23.983 3.352
32.781 -16.766
28.709 -15.506
14.957 -14.721
28.378 -1.632
-8.924 36.528
-24.847 25.174
-14.617 -14.453
-29.201 4.626
-24.107 36.027
-0.262 41.249
21.186 38.197
35.515 10.156
17.014 31.579
21.966 36.719
13.801 48.600
-15.832 33.244
7.310 31.349
-9.881 7.743
-26.146 25.511
-28.544 35.198
-39.478 32.613
-37.826 23.989
11.826 17.136
30.781 -8.059
31.802 -3.181
22.917 8.840
-4.861 12.537
-22.039 32.554
3.948 39.811
3.955 41.680
26.379 26.395
-29.817 18.464
-12.491 28.605
-16.272 38.644
0.210 36.719
-41.717 0.682
-34.204 10.224
-30.315 -14.066
-9.223 -20.877
-44.729 -3.765
-16.167 -11.527
-32.163 4.337
-38.417 18.980
-28.742 18.507
-35.472 26.379
0.760 38.188
-25.425 24.802
3.001 35.351
24.952 -10.602
25.289 -35.647
-0.039 -37.156
37.542 -8.362
40.319 20.657
18.153 31.840
12.531 42.472
7.927 39.587
-9.049 37.023
17.465 27.132
19.516 37.547
-17.030 38.494
-18.851 35.574
-29.197 27.335
1.612 44.341
24.501 38.088
7.922 50.056
-30.202 47.364
-4.905 37.691
7.771 23.004
40.562 -1.689
23.511 -22.004
14.648 -37.066
0.574 -27.649
43.933 8.934
33.105 14.219
33.561 23.110
31.271 -3.452
31.868 -2.151
8.817 -28.277
25.993 -22.793
21.092 13.833
-12.058 8.597
-34.844 19.302
-16.460 -28.515
-43.260 8.335
-30.025 -3.338
-35.915 -17.788
-29.038 -19.197
-30.819 -6.725
2.704 -18.011
-13.910 -31.565
-30.528 -22.593
-27.011 -14.250
20.324 -11.023
-1.151 4.920
-8.531 20.203
-3.627 3.130
-23.692 9.989
-5.961 7.482
-9.994 -19.886
-21.533 20.141
-14.718 -25.158
6.038 -30.803
7.101 -24.765
2.889 -27.731
33.838 1.591
15.540 16.529
18.600 -24.063
0.960 -30.224
18.755 -16.977
29.671 -4.554
41.539 14.596
34.928 19.909
-16.069 36.869
-0.581 35.216
27.289 23.495
-6.782 4.687
-22.676 36.259
16.547 40.199
17.138 15.218
-31.646 1.725
-27.895 30.519
-34.921 -2.313
-23.101 -27.233
-11.971 -23.745
-34.122 -6.030
-19.493 -14.114
-30.089 15.853
-5.135 -29.394
-33.033 -2.348
-20.170 -23.437
-42.875 5.098
-16.569 27.984
-28.045 22.500
-13.669 39.840
-6.385 42.245
-4.364 21.148
-30.077 16.029
-17.768 -18.381
-20.764 -30.176
35.089 -9.586
20.046 29.599
33.597 8.331
25.353 33.767
23.677 32.873
-14.427 43.086
-31.164 25.290
-21.727 -24.926
30.930 -15.888
23.017 30.904
26.299 29.194
34.143 -13.375
36.175 -3.271
18.353 28.138
3.227 40.798
11.733 40.417
-15.413 39.956
-38.381 17.526
-36.680 17.507
-35.099 8.233
13.033 34.182
-9.250 -19.605
-31.360 -11.657
-6.449 35.580
-24.553 -16.565
-38.078 -4.953
-11.638 -27.689
-15.490 -22.343
-30.182 -5.610
13.239 -24.801
27.809 -25.038
-6.110 -4.250
10.617 -11.362
23.919 8.628
-29.714 22.292
-36.046 32.683
-42.086 20.067
-37.492 18.884
4.355 45.589
-19.831 33.526
10.443 43.586
22.283 33.296
21.206 34.247
17.749 37.326
-1.542 27.110
-1.860 29.837
23.361 29.910
20.322 36.053
4.241 38.723
-28.354 36.307
-16.679 42.813
-16.769 29.381
-7.432 -19.541
10.088 -16.073
-14.934 30.896
-12.524 12.274
5.919 21.303
-20.873 -0.671
24.064 32.118
24.368 22.024
-13.559 36.137
-40.523 16.811
-35.725 21.340
-25.762 5.560
-37.115 -16.591
-31.950 12.066
-21.665 -14.904
-20.403 14.621
-17.704 -11.983
-35.621 19.507
-9.258 37.294
-31.410 20.042
-29.666 15.588
-27.943 -16.829
-36.480 1.133
-41.422 18.192
-20.474 46.351
-40.735 8.911
-38.815 17.760
-29.327 22.363
-30.308 32.157
-8.678 29.244
-32.950 25.592
-29.395 1.472
22.463 -20.578
33.506 -18.440
30.058 23.513
3.506 30.148
39.531 11.426
5.505 -2.398
13.892 -9.797
-5.040 -12.478
22.392 -25.264
27.906 0.875
-3.436 41.364
15.384 36.888
-24.524 22.108
0.264 49.373
5.424 49.502
-7.478 40.408
-2.982 44.141
-38.199 -5.759
-36.653 -1.749
-31.099 -0.238
-38.351 29.649
-14.117 39.045
-26.278 34.257
-27.928 14.563
-19.401 15.584
-21.401 22.246
11.163 32.174
19.007 17.145
-10.414 -11.536
14.507 -27.182
38.633 -14.913
39.343 1.332
32.108 38.705
14.865 -14.317
31.425 -5.140
-22.351 -30.706
11.766 -17.435
22.747 -27.940
15.115 -25.288
38.093 3.584
23.508 29.447
10.367 26.566
28.962 30.475
24.852 27.436
31.088 29.762
33.559 -12.218
33.222 -14.224
34.849 8.747
29.232 38.173
32.799 42.073
17.615 35.383
24.284 32.063
20.710 41.326
33.666 36.683
-32.180 8.182
-35.640 -3.250
-46.649 13.893
-40.073 -2.260
-4.759 -32.380
-3.444 -32.415
-21.836 -26.368
-16.265 -16.308
-17.768 -20.019
36.566 11.090
43.758 8.112
35.575 40.820
32.614 -8.095
21.500 -16.114
16.072 -12.794
37.583 25.088
33.156 3.497
30.485 12.135
44.479 9.532
31.170 23.773
25.561 30.252
25.918 17.131
23.312 -3.781
14.167 -18.815
4.011 -20.506
24.426 8.079
10.898 18.585
-2.267 34.465
-33.064 28.314
-28.748 5.794
-35.049 -2.009
-16.120 -28.942
19.695 -25.453
17.943 -1.901
21.736 -1.408
10.579 -8.880
30.113 4.107
27.392 -3.251
7.866 -25.972
-3.826 -15.546
-11.571 -23.999
-18.433 -22.687
10.017 -13.850
-14.220 -22.682
-33.029 3.284
-6.343 -19.463
5.132 -17.638
11.537 -21.760
11.270 -34.965
-27.761 -15.333
-33.178 -12.653
-30.101 26.485
-27.192 34.278
-13.049 35.663
10.392 28.073
-33.018 34.119
-26.399 29.231
-24.902 16.786
-22.889 21.773
-32.793 6.424
-40.211 9.607
-5.563 34.162
12.498 36.263
-23.526 15.464
-10.156 27.190
22.745 39.263
18.054 36.554
27.188 8.916
22.814 -10.727
23.323 -8.163
26.443 -11.785
31.048 -10.555
17.155 -26.325
19.105 -10.530
7.872 44.592
9.144 41.674
-17.621 25.934
-26.664 16.612
-42.876 13.748
-32.272 11.057
-29.379 -19.168
-31.789 4.584
-22.940 16.900
-0.380 12.680
-3.432 14.376
-24.797 33.386
-30.681 23.319
-27.056 33.568
-10.209 22.836
-17.334 2.832
-33.563 13.847
-41.024 7.195
-34.250 5.275
-30.473 21.653
-34.380 27.363
-34.642 16.023
-15.616 -20.696
-19.004 -11.959
-17.530 16.316
-37.350 12.115
-41.191 9.677
15.816 30.082
9.395 9.716
-2.514 -15.833
1.105 -23.260
35.256 -4.259
43.654 17.793
41.459 15.279
23.101 -5.587
21.182 -14.674
28.820 -6.862
23.338 -10.952
-33.388 -9.344
-45.460 8.549
-29.015 15.747
-10.158 -7.712
7.077 -20.748
26.610 -4.643
16.728 -14.999
9.746 -15.269
-7.978 -28.249
-17.412 -24.644
-25.287 -24.047
-23.021 -15.129
-24.666 -8.295
-21.527 34.557
5.232 34.742
-1.276 45.363
-30.665 21.597
-20.963 20.807
-35.018 21.789
-11.397 13.665
-26.005 16.320
-38.562 -3.237
-37.091 15.689
-23.358 26.091
-18.389 32.951
-0.979 38.427
16.583 43.294
14.423 21.886
24.846 27.450
-26.490 27.872
-25.415 28.327
-10.934 45.097
17.742 30.852
12.642 34.725
0.347 35.916
-37.277 -3.936
-32.091 -11.794
-3.898 33.075
25.576 -4.292
-6.874 -25.738
17.284 -5.982
11.868 -4.014
29.213 -15.345
34.057 -3.168
-4.450 -15.894
40.237 16.208
29.811 -19.917
17.525 -22.355
4.639 -30.773
-20.933 -18.591
-35.167 -4.599
-25.054 10.224
5.731 -22.903
2.512 -21.433
-1.870 36.394
24.599 27.555
31.013 23.051
-9.410 46.326
33.424 19.478
25.398 18.558
-1.149 30.022
-38.321 5.943
-31.877 17.449
-39.306 7.959
-22.476 -4.592
-36.199 19.518
-23.526 4.225
-33.044 24.442
-22.029 28.366
-20.890 29.232
13.369 33.104
11.986 -2.038
38.602 2.276
10.992 35.491
2.165 23.171
7.745 38.728
-26.735 40.179
-43.772 13.059
-9.093 -18.258
-31.639 7.593
-16.723 -9.449
2.781 -10.327
13.697 -11.322
25.719 -23.465
34.742 -11.955
36.075 16.984
43.915 6.197
33.673 9.079
18.172 37.462
16.572 38.619
-0.960 34.502
4.210 40.269
26.690 2.963
24.441 16.426
11.282 37.152
22.900 31.856
28.731 20.174
29.513 17.521
22.436 40.262
28.188 26.327
42.009 22.371
38.472 9.692
21.555 -19.866
-9.780 -14.597
7.869 -23.632
16.630 8.952
36.446 -12.922
16.204 -9.525
12.072 -21.403
5.862 -25.233
-20.741 -22.317
-11.404 -25.386
-6.472 -31.170
12.572 -29.807
-22.571 -26.702
-4.485 -30.613
-20.027 -29.912
17.712 -14.340
15.220 -15.783
-21.795 -4.215
-8.796 24.377
-21.231 34.446
-35.135 30.565
-28.279 -8.163
-33.591 -13.418
12.038 -26.628
-10.191 -26.722
-10.198 -32.899
28.103 3.015
21.614 -13.284
27.279 -9.398
22.459 6.769
23.175 -14.624
23.543 -17.427
41.929 5.759
10.531 37.106
20.801 32.350
-7.208 36.168
9.966 36.244
19.194 36.653
-6.354 52.694
-30.715 33.296
-41.376 21.752
-5.312 10.482
-29.707 21.014
-16.044 35.483
-26.427 -16.137
-21.264 -23.071
-24.071 -34.455
22.592 -10.960
36.351 -13.063
40.267 -10.340
29.524 5.624
33.149 -0.876
36.271 19.682
18.204 42.058
-28.255 10.718
-32.687 -4.751
-35.170 -3.536
33.899 21.260
-23.507 33.577
-9.200 38.180
1.730 45.407
-23.926 48.859
-2.491 44.408
5.150 33.372
15.903 15.072
-23.100 36.689
-34.267 31.212
-32.835 11.724
7.206 -33.644
-10.084 -29.452
24.415 -13.168
-3.950 -26.129
16.738 -19.100
20.085 5.462
22.969 4.355
21.731 -21.233
11.160 -23.400
22.946 -15.286
-9.918 -8.996
18.366 0.288
6.436 -25.950
-8.618 17.997
-35.853 -14.624
-30.146 1.262
-9.927 -15.787
-13.758 -27.633
-26.633 8.552
0.813 36.874
35.758 1.106
49.293 5.202
-3.014 -22.705
2.183 -34.698
35.546 0.574
48.148 18.832
14.757 43.659
-2.963 46.094
25.658 24.344
16.202 37.235
31.486 20.450
33.593 18.250
13.575 -23.376
0.851 -33.554
-5.373 -26.037
-30.497 -4.022
16.329 -25.251
29.376 -11.658
12.960 32.630
29.705 38.964
16.144 35.188
6.587 50.627
31.867 29.113
27.915 12.240
39.370 12.877
27.633 13.291
35.406 17.858
21.977 -2.213
20.669 -31.814
18.033 -19.161
38.269 -28.332
9.824 -18.543
-23.210 -5.830
-4.400 -6.867
-28.743 -26.138
-23.386 24.532
-24.509 25.897
-12.635 42.184
-1.461 27.126
14.062 37.773
31.799 30.633
42.526 10.421
23.492 -11.618
-1.034 -38.980
-4.145 -34.377
-5.349 -28.117
9.072 -28.651
38.931 11.006
7.027 -15.077
38.511 -2.616
21.578 -12.721
31.836 26.003
17.596 36.858
29.445 6.708
2.761 -29.350
-16.654 -21.657
9.455 -36.823
14.643 -21.548
5.233 -35.050
14.644 -34.253
21.007 -16.176
-19.706 -26.958
10.978 -20.117
-4.060 -23.469
35.654 -7.183
38.250 16.832
29.767 27.093
6.198 50.117
28.106 28.656
-7.206 38.607
38.682 28.017
27.845 28.726
12.019 -18.343
44.685 -0.467
33.591 -14.770
12.027 -4.889
21.364 -13.500
2.392 -22.277
-30.774 -14.032
-29.201 1.838
0.667 -32.370
12.456 -24.339
29.131 5.782
-10.340 30.348
-10.347 39.929
-2.752 45.511
-17.601 4.069
2.557 -15.967
-33.071 -4.217
-28.649 -32.423
-31.848 -23.112
-12.631 -35.835
29.674 -23.383
47.786 18.836
29.445 -0.283
13.451 31.467
-6.508 10.632
-13.678 34.656
-10.844 38.363
-17.992 28.119
-13.422 46.471
-19.481 33.118
-27.669 8.791
-28.725 6.001
-31.856 12.296
-31.300 -9.138
-30.937 18.167
9.820 33.256
27.050 28.487
15.607 32.407
28.853 -0.401
11.374 -18.215
32.718 -8.115
24.600 -27.077
5.787 -20.987
-40.462 1.161
-21.247 17.523
-9.889 25.381
-30.591 37.061
-26.859 24.191
-32.012 25.273
-32.362 -2.703
-37.368 4.651
-21.742 -31.551
17.627 -31.231
15.264 -20.942
17.298 15.032
17.936 -12.146
-26.495 -6.803
-39.687 -10.744
-28.125 -2.007
-32.279 26.112
-4.722 47.314
0.204 36.572
36.004 8.886
42.222 12.525
38.960 21.232
-24.747 32.744
-21.316 16.077
-18.409 -6.910
-36.246 33.199
3.401 37.750
-2.495 44.472
-15.465 41.883
-28.325 20.889
-24.968 11.047
-23.716 35.241
-34.041 18.460
-28.639 1.895
-32.397 -7.886
-13.184 -17.172
14.642 -23.167
16.728 -27.628
32.586 14.645
34.622 -4.672
29.578 -26.274
13.155 -20.195
9.912 -24.086
31.440 -17.094
25.561 -7.628
24.736 -14.948
29.041 6.313
28.994 21.646
17.313 26.781
18.678 47.206
19.782 34.517
17.201 40.699
32.823 31.057
1.790 39.718
17.882 2.971
32.294 7.168
38.454 32.728
25.482 10.846
29.459 19.356
21.876 -17.386
38.668 -20.248
6.785 -27.712
13.827 -27.774
-11.850 -29.324
-19.741 -27.566
-6.075 -26.261
-35.980 11.776
-26.544 -12.793
-14.318 -21.800
-16.634 -6.413
-2.658 -31.230
6.647 -12.780
-5.727 -23.696
-20.234 30.345
-34.300 0.183
-29.118 -3.971
-10.370 -16.529
4.292 -23.335
34.347 12.700
27.339 10.426
13.702 -30.853
-12.730 -34.424
24.831 -22.871
-2.931 -33.217
24.725 -16.539
-7.400 18.127
5.985 39.070
30.043 33.729
35.191 30.102
-28.025 23.345
-37.026 -9.593
-28.110 14.834
-33.968 23.005
-10.450 -21.246
8.616 -15.095
-30.835 3.306
-25.925 27.609
-26.727 31.255
-26.149 13.475
-11.155 -16.165
-35.725 19.900
-30.867 -3.340
-8.660 37.578
-20.993 30.650
-35.507 22.621
-28.579 1.031
-33.585 -4.891
-15.883 -21.461
14.162 -22.333
26.442 -15.862
23.202 16.762
8.032 46.694
-17.974 11.828
-23.583 18.204
-1.966 35.048
3.683 37.647
17.564 28.610
20.062 43.645
3.807 39.089
-12.937 42.072
-20.415 40.407
-44.474 10.271
-29.096 16.456
-20.675 5.557
-25.238 17.763
-45.656 13.495
-27.274 34.379
-26.491 10.271
11.793 16.832
33.204 14.616
28.104 28.724
-2.704 32.502
-11.115 40.956
-7.408 40.135
-11.871 -2.326
-16.292 -7.223
-15.357 -10.195
-36.727 14.036
-25.301 -12.685
-27.813 15.303
-26.353 20.772
-11.374 34.081
-17.798 32.797
-13.833 33.509
-20.854 36.748
-34.647 6.653
-4.719 42.353
-4.669 53.991
19.208 39.786
7.634 -32.044
6.633 -29.688
11.366 -23.411
9.341 -15.931
8.918 -21.013
28.758 16.577
31.840 13.677
24.314 38.045
29.435 -15.255
28.749 -5.195
30.795 9.079
11.794 -27.850
20.941 -15.098
-0.056 -37.922
-0.419 -28.878
-20.033 -33.041
14.580 -6.304
-11.157 -12.168
11.476 3.965
4.209 -23.073
24.000 -15.456
16.314 -32.910
-4.602 -28.726
20.350 -14.209
-28.643 18.721
-28.698 31.297
4.969 35.653
-18.391 36.089
-13.108 43.271
-39.572 21.894
14.585 40.015
-10.101 35.782
-18.785 32.699
-24.156 5.722
-29.804 -7.059
-36.685 13.845
-17.690 29.746
-28.410 38.912
-19.628 28.604
-24.881 -13.872
-32.038 9.610
-43.045 12.682
-37.147 13.118
-32.685 19.503
-39.589 8.148
-31.557 -6.331
41.514 -16.207
38.173 14.515
41.485 16.542
32.214 20.855
37.503 19.222
7.692 40.229
31.453 10.156
5.952 -28.371
-18.841 -30.705
-39.687 -0.734
-35.155 14.487
-2.279 30.633
-5.028 48.169
-35.173 25.741
-41.434 10.839
6.812 -5.452
28.528 21.618
-18.753 -27.405
-15.196 17.260
-12.506 39.110
25.172 30.272
38.629 23.774
39.024 0.360
20.737 3.772
35.122 20.373
9.093 18.885
41.327 12.084
-0.898 22.089
11.351 38.677
29.049 26.773
31.202 27.932
17.446 34.592
1.851 37.023
-7.431 34.085
37.465 18.716
36.384 36.218
31.824 16.581
26.984 26.544
13.277 35.274
3.310 41.248
31.282 15.858
35.617 31.542
29.600 44.690
9.677 42.945
-12.084 28.022
-4.679 26.946
-9.259 46.440
31.692 21.980
31.621 -16.952
24.937 22.612
29.304 31.488
28.811 21.196
16.423 34.069
21.667 43.128
34.221 2.742
-0.085 -16.410
-3.836 -28.744
34.337 -23.145
15.757 -23.301
35.984 -13.390
-17.838 -21.716
5.507 -24.836
-28.108 -11.889
-25.802 28.898
-28.708 -14.288
-22.629 -21.332
-32.682 26.023
-22.186 22.454
-2.906 42.596
25.730 35.412
0.230 31.244
26.447 34.980
4.227 -25.759
-16.031 -20.913
-31.050 -8.453
-23.221 4.805
8.625 -32.389
13.752 -21.228
9.287 -14.993
-12.357 -28.545
-13.997 -1.346
-29.280 19.865
-17.526 30.648
-13.888 30.836
-23.521 33.929
-17.906 27.720
17.642 35.030
15.911 27.816
28.561 4.936
37.245 28.606
19.839 10.477
28.347 11.054
33.247 10.053
15.672 36.518
30.325 22.527
-2.991 41.636
-33.684 -5.442
-29.607 -7.787
-40.432 -1.616
21.313 -17.647
-2.189 21.366
35.966 5.032
36.847 28.755
19.267 31.918
27.519 8.504
24.970 28.084
21.261 43.139
23.905 -5.309
27.178 -24.498
38.805 -3.100
38.020 3.872
24.360 19.799
39.994 20.206
30.040 10.662
33.913 -6.190
19.200 -22.969
34.988 -1.381
0.914 -32.003
25.054 14.313
29.003 23.374
12.064 35.789
-16.596 42.100
-7.562 37.401
-10.270 35.229
-17.130 46.015
-35.969 25.605
-12.664 32.966
2.160 29.736
-32.043 37.692
-11.157 9.029
2.258 -30.856
-9.971 -28.991
-33.889 -6.701
-27.869 -4.073
-31.813 18.579
-14.325 43.277
-29.935 22.235
-33.450 14.821
-12.719 22.068
-20.331 37.387
-30.876 27.907
-29.786 35.191
-2.119 50.587
-10.071 43.223
-0.546 45.312
-3.290 47.810
16.204 34.317
34.219 15.450
8.990 -6.374
8.842 -27.144
-13.866 -20.585
-24.000 -31.362
2.414 -34.163
-21.755 -17.722
12.214 -24.060
16.374 -28.360
10.283 -33.999
35.270 0.158
36.209 7.292
37.221 -3.755
31.181 0.631
3.162 -23.697
15.206 -26.671
19.629 -20.356
21.587 -19.124
-12.207 -27.910
-19.246 -32.471
-26.948 -18.926
-29.457 -6.882
-15.826 -17.391
-31.058 -9.876
10.822 -27.824
-4.763 -23.284
-10.458 8.464
39.534 38.390
17.151 34.954
15.931 50.730
13.476 18.809
33.046 23.351
14.452 38.321
25.073 21.856
37.296 11.471
33.869 17.741
29.480 27.154
32.667 35.056
-13.261 36.285
-31.505 24.218
-35.156 9.522
12.845 23.942
-12.516 -20.796
6.981 -14.017
22.234 16.107
-21.193 -19.342
15.967 -20.941
18.882 -29.174
14.677 -17.925
16.433 -8.189
29.070 -14.929
36.014 -17.384
40.318 9.019
42.956 -2.402
30.189 6.195
38.296 25.526
27.287 29.195
31.263 18.545
30.789 19.989
37.116 15.682
35.710 -5.729
33.025 13.909
18.034 23.699
40.062 -6.760
4.980 27.082
-2.501 32.885
4.993 29.212
3.772 55.219
-25.280 41.665
-10.738 37.972
17.637 24.003
9.374 24.027
28.910 26.874
52.504 7.404
26.160 -23.218
44.846 -3.150
26.657 17.284
19.910 32.219
-4.385 41.695
-8.698 43.002
-26.737 0.218
-9.018 41.924
-22.743 37.086
3.604 27.528
-1.370 37.616
-17.201 31.888
-41.472 -2.045
-17.290 30.090
-8.622 47.708
-7.535 37.167
-39.092 25.953
-27.235 -4.821
-25.904 -5.600
-11.044 37.741
-11.762 36.255
-1.646 -3.409
39.645 17.475
32.061 23.755
27.219 20.398
20.926 7.254
23.221 14.010
30.199 11.976
19.291 43.817
22.969 39.820
33.992 -2.735
30.005 31.293
12.342 14.593
21.859 18.826
-17.334 36.561
-29.370 15.088
-24.946 1.677
-27.890 -16.327
-34.597 -5.355
-37.458 -0.287
-37.767 22.569
-34.854 8.799
-23.701 -17.412
-32.467 -8.017
-16.920 -14.207
-35.400 18.393
-1.133 -20.938
31.973 -21.258
27.368 5.817
36.072 15.816
32.480 -2.946
-1.043 -30.020
4.075 -16.515
-1.055 -30.532
-19.119 -18.123
-30.441 -10.500
-26.408 6.705
-26.085 17.486
-23.529 40.175
-16.031 44.231
1.062 34.860
-11.659 43.464
-5.536 36.379
26.898 24.449
22.505 39.371
13.341 41.285
38.227 18.418
39.072 -4.582
12.035 -11.110
18.780 -16.041
31.919 -19.486
28.634 -12.114
32.842 28.916
34.503 28.909
-5.655 56.196
23.762 40.918
6.478 35.385
29.435 40.454
30.959 4.371
34.481 -12.800
29.423 18.814
-3.984 40.176
28.105 15.179
13.714 25.946
31.988 9.028
2.407 36.721
17.627 44.837
17.458 36.856
18.029 36.715
4.009 38.640
18.929 34.482
-6.690 42.076
-8.770 30.563
2.983 -4.373
-21.591 13.533
-42.296 10.314
-28.155 -19.098
-9.474 -27.925
-14.335 15.717
15.927 32.900
24.586 5.432
39.895 -1.435
34.592 9.028
23.542 1.631
5.594 -30.260
7.063 -21.042
14.895 48.273
4.169 38.192
4.110 42.463
5.293 33.940
-21.031 -10.025
-25.344 6.734
-34.654 8.479
-30.614 -7.971
-13.178 -1.086
21.138 43.841
-25.339 28.490
6.305 39.852
-16.752 40.020
-21.809 40.974
-22.596 43.565
8.107 48.103
-22.616 25.368
-32.345 -1.121
-21.798 -8.222
-24.535 12.599
-3.419 41.788
-30.308 2.259
-30.664 -9.897
-32.196 -9.921
19.493 -4.329
-26.300 29.561
-24.031 32.985
-5.386 51.257
32.296 8.120
43.213 -4.803
28.857 18.647
-3.269 41.510
14.870 41.449
28.721 17.364
33.118 15.102
28.376 29.113
18.718 31.014
-24.113 24.348
-28.196 19.091
-37.539 14.426
-24.301 4.509
-20.814 25.123
2.139 42.001
26.772 15.281
-32.888 17.696
-39.086 3.264
-33.520 13.876
-41.732 12.780
-22.886 26.657
-0.151 39.918
14.997 30.483
31.295 4.134
23.946 34.106
28.461 23.558
25.455 -16.588
26.902 -25.613
35.451 4.773
27.525 7.839
20.554 23.957
30.427 -8.321
11.551 27.145
27.511 10.731
27.541 12.819
8.142 4.571
17.870 22.859
-28.214 11.011
-37.924 20.365
-16.165 37.312
-17.829 33.097
-27.904 35.899
-24.228 29.091
-35.796 32.537
15.955 37.267
7.593 23.197
19.883 -25.455
-29.131 -14.767
-23.589 -28.330
3.281 -31.673
-21.745 -8.104
-26.611 0.118
-26.648 -10.088
-21.579 -10.514
-24.664 37.421
-27.967 12.411
-39.734 5.599
-37.805 -12.310
-25.374 7.927
-1.010 -29.887
6.765 -30.152
9.007 -38.718
-15.435 -30.907
-33.470 -6.604
-41.229 1.371
-37.158 10.277
-21.159 31.749
-16.293 35.182
9.048 44.119
-11.768 23.884
11.317 0.656
-33.772 -10.778
-11.029 -27.001
8.663 -28.158
-5.360 -28.327
13.500 -27.066
22.579 -21.105
20.714 -30.264
1.767 -12.566
-32.667 -20.992
-33.097 3.046
-22.001 40.687
-25.757 29.974
3.663 45.855
-7.089 42.421
22.054 29.532
-2.699 47.081
-11.220 32.971
-19.382 31.435
29.375 22.562
38.288 8.779
43.556 13.754
44.999 11.469
42.270 11.905
31.966 -7.183
27.897 -5.817
31.674 3.397
33.527 -0.052
23.063 0.442
36.595 20.845
38.557 12.380
35.087 -10.957
33.186 5.816
30.310 -11.742
1.300 -22.741
28.335 -6.863
28.146 9.031
29.576 27.618
17.307 9.038
35.843 1.528
49.443 -3.322
30.349 16.322
25.937 -12.863
5.010 -33.658
17.061 -29.191
-6.875 -21.360
-23.207 6.769
-24.404 -8.048
-26.895 -8.027
-13.817 -24.585
29.258 -10.040
32.169 15.806
7.276 -11.337
32.424 -7.309
16.417 33.729
4.524 37.038
17.901 -8.407
41.828 3.363
29.231 -3.287
31.259 23.094
-34.429 16.278
6.780 -11.031
-15.966 -20.000
-24.054 31.761
-11.819 42.366
-15.878 -1.802
26.992 -27.393
20.267 -28.639
12.007 -27.648
-20.684 -8.040
-14.998 -22.851
-4.834 -22.440
-25.164 -11.365
6.963 -33.375
6.046 -34.345
24.180 -19.085
31.265 -18.401
37.812 12.667
29.862 20.387
29.745 -3.364
28.406 11.108
32.028 20.959
32.947 25.918
21.750 -2.300
23.994 -17.410
29.695 18.467
26.848 24.669
15.117 32.507
27.308 13.454
1.907 8.850
35.991 -18.776
31.852 -4.798
16.583 -17.598
23.274 -29.873
19.922 -24.436
-5.898 -33.143
16.285 -25.004
11.534 -33.329
30.531 -10.399
32.880 -19.880
38.008 2.892
29.750 31.094
23.830 30.331
33.144 9.438
27.620 18.036
23.957 13.162
29.731 36.852
21.782 40.968
19.901 43.493
13.337 46.091
3.644 50.955
-44.513 30.623
-28.559 29.424
-24.727 37.704
-23.725 28.889
27.195 3.301
4.735 34.955
17.169 48.016
37.157 -0.068
32.737 2.309
18.540 -19.349
35.981 -9.149
28.298 -13.104
16.081 -28.435
-3.268 -30.453
-3.485 -17.848
2.449 27.550
-11.254 40.112
-37.309 24.139
-34.526 -4.366
-39.563 12.185
-41.182 1.397
-30.445 -17.355
-10.975 -27.987
25.065 -2.585
23.877 30.472
19.965 37.500
16.117 38.644
-10.213 44.221
-21.511 29.647
-10.391 35.114
31.719 30.272
9.191 38.585
-27.340 42.236
-35.350 29.305
-16.403 48.569
-14.940 32.322
-10.625 4.040
3.455 -16.080
-23.342 -11.951
-41.542 11.454
-19.462 32.778
-11.121 45.185
-18.272 31.748
-18.176 30.838
-27.492 13.591
-29.094 5.027
-27.039 -5.033
-4.118 -3.323
37.251 18.007
32.079 -12.757
34.686 -12.309
38.089 -0.262
26.719 -29.126
5.417 -11.961
30.457 -6.847
34.431 -8.935
16.021 -17.897
25.957 -15.373
8.536 -30.529
19.599 -24.133
5.709 -29.576
22.721 -5.050
26.798 18.344
41.773 -10.704
-9.030 -29.626
-36.569 -2.134
-10.411 -22.450
-32.874 -1.290
-4.708 6.989
-29.609 26.595
9.855 39.422
25.077 47.348
-23.725 45.302
-41.914 10.242
-31.870 -7.184
-20.160 -9.557
-26.398 -1.225
-34.312 -19.824
-2.630 -35.942
-39.869 1.985
-40.708 4.764
-33.981 -5.146
-23.682 10.923
-13.020 37.515
3.909 36.265
16.839 39.107
-11.893 38.890
-36.239 21.250
-25.768 -15.183
-20.156 -14.111
-24.211 -15.832
-19.829 -9.875
-26.154 15.348
-21.426 29.059
-10.884 35.882
30.549 19.800
32.475 44.207
16.384 40.431
43.881 14.756
38.491 3.924
16.924 40.826
28.726 24.938
39.217 12.224
-3.801 33.092
-40.683 2.340
-26.699 -26.785
-35.143 20.733
-21.722 37.850
-17.069 32.293
9.053 24.281
33.078 21.986
30.249 20.443
24.475 21.622
-12.677 28.444
0.719 31.134
9.658 38.522
27.808 22.653
-15.170 40.653
-26.214 17.243
-30.347 -19.328
-23.846 -17.365
-28.795 -14.353
-21.958 -7.327
-27.439 -4.728
-5.533 -30.767
6.180 -34.620
0.625 -17.484
5.316 -28.244
-22.989 -30.728
-34.368 21.470
-32.650 19.011
-30.900 22.274
-38.207 -2.641
-33.919 28.050
-24.999 34.225
-21.428 35.982
-2.516 -4.477
-6.756 -25.223
9.994 -16.653
5.073 -27.407
-19.836 -0.383
12.267 -14.659
27.350 -16.063
-18.824 -13.687
-9.301 -23.550
-33.901 17.786
2.229 49.916
17.735 38.740
2.251 34.243
-28.358 11.670
-3.066 39.601
5.062 38.005
-18.083 34.449
-31.367 28.619
-35.171 4.618
-31.087 -13.272
-27.832 16.658
-0.814 26.281
39.416 17.348
15.114 19.613
31.648 18.963
37.780 23.988
30.858 30.750
21.788 32.907
0.011 42.359
-12.720 17.190
-0.542 44.589
15.318 48.549
-27.102 35.932
-6.761 26.645
-8.486 35.828
15.897 29.344
27.111 31.400
35.544 -13.130
27.036 -22.362
-19.300 -7.719
12.113 -24.246
15.567 -13.676
-23.276 7.972
-35.483 -5.289
-19.467 38.109
-36.241 10.365
-39.703 12.428
-36.910 24.388
-4.699 -34.046
-32.658 15.766
-32.336 -5.384
-31.075 -18.881
-9.469 -19.018
-24.146 11.144
-9.211 22.912
-27.138 21.211
-40.029 4.993
-5.576 -9.551
32.657 7.508
-4.732 -12.344
-11.309 -24.279
-7.206 -23.234
34.744 4.585
38.202 5.343
23.168 -22.184
-1.118 -31.421
1.299 -21.866
27.527 -2.045
-4.703 39.753
17.830 37.402
-17.868 14.479
-10.297 24.671
-12.486 30.408
16.833 33.386
11.636 33.410
3.840 32.391
-10.566 40.276
15.329 23.036
34.153 31.858
21.067 41.593
23.352 30.857
7.795 51.935
27.976 31.879
-23.319 35.645
-40.634 23.782
-5.780 39.061
-7.349 47.979
-10.626 40.958
-18.935 32.183
-17.843 24.961
-32.066 6.875
-37.847 8.370
-6.347 -31.187
-7.037 -34.424
19.151 -25.742
11.340 -33.199
9.850 -6.307
-17.774 12.469
-35.320 -0.130
-31.827 0.577
-19.536 -10.947
-39.514 -0.288
-14.056 47.919
3.740 42.654
0.185 35.669
-40.450 2.942
-36.927 13.651
-13.413 30.789
10.167 45.056
32.301 13.037
50.139 19.818
33.864 -3.043
28.154 9.381
-16.730 -23.531
-7.947 -1.862
-19.571 33.205
-33.078 35.229
-38.415 17.046
-17.828 39.212
-14.482 30.774
-0.241 35.860
-33.093 -13.086
17.031 5.864
27.540 0.149
19.165 -6.536
-6.495 -26.163
-13.272 27.997
-17.431 27.230
30.822 34.604
22.546 26.390
21.918 34.616
29.049 42.166
36.152 13.143
-10.395 24.151
-14.007 13.998
-49.422 7.821
-25.349 30.457
-17.654 -16.799
32.744 -1.950
18.393 -5.888
16.425 39.561
23.480 34.494
-3.076 44.473
-17.219 37.766
-16.693 41.341
43.170 22.707
43.114 2.285
42.687 15.633
17.913 -10.115
5.557 18.801
-15.703 -11.931
-13.542 34.654
-30.675 12.773
-23.234 19.695
-43.270 0.757
-27.003 -15.786
-34.605 7.380
24.469 22.478
19.022 -0.540
24.891 -21.563
34.374 13.742
17.491 34.786
5.751 43.352
22.495 19.740
35.591 -15.574
37.295 -6.583
31.615 8.397
35.575 17.062
36.676 -20.037
50.206 1.542
25.857 12.999
27.107 -10.451
2.835 -35.063
-25.327 -19.195
-40.500 -6.511
-32.861 -18.719
-30.570 -6.007
22.822 -8.566
4.986 -23.372
-37.216 -7.400
-33.492 -14.310
-40.502 -11.692
-37.372 -7.399
-41.950 -5.077
-23.631 4.721
-22.482 26.696
-33.277 20.560
23.923 20.364
32.930 20.110
23.164 11.104
21.024 24.984
-17.134 -26.858
31.259 -8.063
37.919 0.272
25.577 -3.774
-22.894 -24.594
25.526 -18.700
31.535 -19.961
32.298 13.068
33.107 12.698
20.338 39.728
-22.244 29.269
-34.671 17.531
-5.129 34.581
4.845 34.590
29.588 30.335
23.934 34.932
-33.166 12.514
-32.653 8.728
-15.397 -21.033
-38.814 20.524
-38.966 14.829
-19.112 -16.135
-29.562 -13.539
-21.111 -24.956
-26.790 -6.117
-16.781 -17.099
-26.976 19.155
-9.104 36.854
-23.064 31.048
-9.786 45.516
-11.171 36.644
18.804 43.795
20.734 29.245
15.940 36.691
28.357 18.374
30.073 8.680
16.343 36.875
40.145 -11.440
25.172 15.703
11.200 32.281
27.032 -4.279
27.925 -3.014
14.045 -19.572
33.382 -27.246
0.902 -23.556
-32.896 -4.344
-12.067 20.701
-3.419 -21.779
-0.932 -14.520
0.689 -27.773
33.504 8.664
25.260 8.300
29.845 20.544
-1.577 36.282
7.674 43.692
-4.990 37.870
7.945 39.481
35.560 -2.596
37.269 1.504
35.316 5.808
30.798 16.542
48.087 24.992
24.675 26.364
23.766 46.074
33.607 22.044
30.706 7.480
22.368 40.156
15.684 25.736
30.907 16.248
24.806 -15.701
25.245 -9.631
-28.295 -9.719
-8.345 46.127
-0.126 39.518
-25.201 32.228
-24.281 44.431
-15.749 43.028
24.335 25.984
2.771 18.544
-16.233 35.365
-34.901 2.183
-34.021 -10.468
-18.369 19.708
-22.302 -13.460
-42.935 -18.718
-32.209 -2.060
-30.110 4.978
-3.841 26.973
0.546 34.516
21.443 44.173
-11.698 47.868
-6.338 52.000
38.787 7.629
6.820 39.772
26.325 34.749
25.049 30.091
-3.689 37.116
29.275 46.931
34.152 33.878
25.542 -11.024
45.241 7.053
33.579 31.350
34.872 23.257
21.080 31.436
-6.217 15.041
-23.464 14.637
-14.623 -24.923
19.217 -26.203
43.991 0.599
34.200 34.498
34.938 31.256
37.830 -8.554
35.249 7.006
40.334 3.884
31.948 -1.146
34.945 17.270
19.415 29.897
21.159 39.268
5.709 37.626
10.234 36.428
6.664 44.516
25.577 29.797
12.598 27.819
9.952 43.807
1.035 35.852
14.748 39.277
-21.670 43.577
-35.921 16.500
-31.308 -5.618
-30.424 1.716
-30.220 -15.841
-25.333 24.784
-25.311 1.192
-18.367 -13.771
-22.541 -14.722
-30.616 -5.623
-28.028 31.610
-29.575 13.112
1.451 -19.650
31.694 -12.772
-8.517 -22.259
-2.406 -28.555
-24.190 -21.800
-25.592 -25.725
-5.877 -31.471
-24.023 -19.667
-24.591 2.671
-38.253 -15.296
-35.633 -13.178
8.435 18.925
10.158 -18.084
36.049 11.760
33.990 7.380
41.623 13.171
32.338 13.981
27.634 2.772
29.235 32.301
17.822 38.680
-22.902 29.516
7.449 42.050
28.935 20.707
3.644 43.104
-4.351 44.072
6.966 49.737
-2.005 45.597
-11.170 35.439
-29.264 17.450
-29.041 36.467
-40.262 15.470
-25.766 -8.911
-29.793 23.617
-9.139 40.811
-26.646 24.153
9.661 43.863
19.547 40.153
-29.666 6.183
-28.238 -24.971
-23.443 -14.201
-34.541 -15.327
-37.907 -16.479
-30.547 -3.232
-23.077 -12.779
-21.367 29.749
-7.643 21.938
-32.680 26.703
-30.261 6.868
-36.264 23.753
-38.683 -8.700
-43.596 -6.099
-22.228 -19.244
-9.340 -9.168
-24.673 -15.242
-45.061 -7.505
-31.554 -7.208
-31.115 27.188
-32.843 7.343
-26.981 36.270
-20.067 34.359
-16.598 20.509
-38.628 0.920
-36.232 15.896
-8.679 36.739
-39.163 -1.355
-3.699 31.574
-41.262 7.617
-32.070 -11.180
-29.121 -5.635
-13.948 44.689
-4.109 30.545
5.874 7.810
21.952 11.762
27.944 31.437
28.369 24.783
14.214 31.253
32.812 -2.381
25.097 -15.034
29.780 30.605
1.720 38.231
6.501 31.622
-31.359 33.325
-34.220 -12.449
-27.684 -5.158
-32.563 14.264
-14.279 -22.144
24.965 -8.293
26.847 -8.816
-12.917 -19.303
-33.878 -12.287
-16.685 -9.582
-9.952 -35.356
-3.211 -16.596
-27.355 -2.514
-19.258 -17.641
-10.226 -24.883
-32.626 -6.389
-32.991 -14.270
-23.016 17.703
-33.121 5.083
-26.080 32.876
-20.221 45.265
-35.026 26.182
14.194 37.827
17.575 28.635
6.067 35.721
-41.608 8.432
-35.888 21.608
-3.126 -24.737
30.167 12.537
8.205 -22.536
21.484 -17.617
9.290 4.393
9.044 16.651
5.089 17.727
6.217 3.286
34.217 26.890
14.449 34.802
11.670 35.646
6.488 36.610
-21.283 32.356
-1.708 -27.903
-38.359 -6.304
-12.982 -39.836
5.860 -34.789
-17.298 -22.100
-25.734 -27.327
15.548 -24.804
-5.916 -33.664
-22.425 -24.968
28.264 2.244
30.148 -7.779
33.461 22.869
33.273 22.844
5.024 39.071
-4.121 36.275
35.035 10.166
32.644 11.692
28.351 5.876
29.036 -28.482
28.610 -12.503
23.332 32.811
2.475 40.875
16.259 -29.105
34.953 11.348
-21.935 -6.878
-34.148 -12.976
-14.143 -6.321
30.932 19.423
27.025 20.627
23.669 29.524
17.912 28.348
-1.851 39.872
30.522 -4.201
27.467 12.368
34.456 41.803
37.259 19.049
21.584 -16.813
-2.196 -23.331
14.878 -15.205
6.819 -7.835
26.579 7.593
25.338 -16.197
14.820 20.837
26.146 24.022
9.011 -20.809
24.579 -15.053
22.877 -22.690
-17.840 -8.777
-19.146 -22.984
-26.588 -25.853
8.295 4.724
2.456 43.569
4.762 51.551
37.491 35.054
33.706 4.380
11.056 -29.677
-24.940 -23.198
-29.927 -7.356
-34.190 -12.217
-36.085 5.526
-10.051 -15.556
5.675 28.992
-3.753 29.766
14.806 22.580
23.190 24.962
17.065 15.770
20.724 15.393
17.055 20.702
34.037 14.809
-2.132 43.125
-5.560 35.815
3.082 38.772
27.126 29.582
26.172 35.214
26.550 28.640
26.596 36.893
-7.863 40.792
-2.802 40.795
-27.907 17.762
-30.402 18.161
-17.809 22.969
-8.815 40.869
15.719 39.789
13.914 43.566
4.738 42.417
25.608 28.246
10.669 29.125
20.424 30.320
8.374 -9.139
-7.457 -19.512
-33.150 -12.830
-30.197 -14.939
-35.619 -4.226
-26.433 23.965
-25.092 36.820
-33.418 25.807
-12.270 41.107
17.929 42.452
-14.017 37.621
34.229 -4.113
15.355 16.164
28.053 34.287
50.514 28.688
34.191 18.425
44.534 11.705
25.604 9.841
36.642 10.529
19.085 24.222
18.894 32.375
16.956 21.580
27.279 7.532
36.770 -16.581
-16.438 -21.142
20.118 -9.564
8.241 -31.232
9.410 -31.149
-1.944 -0.102
28.218 10.068
16.303 37.248
3.099 39.949
-17.292 28.696
10.654 21.872
-21.972 34.302
-2.153 5.211
-20.914 -0.320
15.451 44.281
10.928 33.348
30.059 10.115
13.950 -23.380
16.781 -24.876
-9.180 -22.361
-44.396 -2.065
-31.425 35.264
25.086 18.615
12.324 34.909
38.650 4.609
38.520 3.717
16.948 41.349
18.936 34.691
-10.799 27.871
-23.357 28.916
-19.380 28.090
-8.408 42.249
-7.502 48.983
2.665 42.156
-15.940 42.256
-21.291 30.344
-35.188 -12.315
-43.997 17.844
-22.380 38.442
11.611 41.391
-6.404 44.733
-11.427 36.051
-37.178 18.727
-40.678 19.712
-19.597 26.931
11.811 32.252
20.468 41.655
36.218 25.547
40.976 4.363
38.035 5.129
1.728 33.972
12.156 31.319
-3.325 16.331
-13.172 22.087
-22.009 -6.855
-29.598 -19.180
17.295 -4.646
-0.807 -25.729
-18.230 -29.487
4.972 -26.550
20.746 9.133
26.713 17.717
14.921 26.770
32.778 -2.191
33.313 -14.326
5.234 25.951
9.091 33.846
7.630 29.568
-13.911 33.399
-36.016 26.566
-20.807 0.839
-22.022 35.980
-8.161 27.931
10.514 30.744
10.971 50.399
8.569 43.597
10.340 30.731
0.128 36.083
45.584 9.563
40.403 0.734
32.868 -22.278
-38.379 -14.481
-25.050 -10.636
-3.687 -30.709
23.896 -9.943
24.448 -10.717
-24.742 -15.152
-28.411 -4.709
3.252 -19.599
21.333 -1.469
26.278 16.179
24.366 7.911
19.596 34.379
21.867 12.864
37.032 -16.484
24.453 -28.173
-13.043 3.163
-27.388 35.797
-26.978 -2.214
-14.414 -27.215
-26.415 -4.359
-31.751 -6.247
7.193 -18.120
36.385 -18.105
6.514 -23.587
21.848 -20.032
29.600 -18.427
21.991 -20.405
33.501 -14.855
29.929 5.535
22.222 26.065
-12.823 52.029
23.773 33.274
10.869 47.756
-20.202 19.274
-18.274 43.776
-32.633 21.941
-19.170 42.564
11.126 41.015
13.222 31.978
17.475 11.020
1.481 -17.565
-19.897 -15.477
-6.952 -32.021
-38.879 30.261
-37.112 16.580
-34.366 8.273
-18.011 -5.867
-9.152 -35.581
-8.477 -27.818
18.753 -7.119
17.864 19.869
22.090 43.310
-2.488 38.244
33.825 27.461
6.521 25.456
24.913 -19.617
20.623 -13.871
2.219 0.177
33.509 -8.272
40.031 1.335
42.414 -14.961
23.035 27.239
29.844 27.417
-20.949 30.061
-27.926 10.982
-38.045 16.616
-29.065 -9.196
-30.680 24.952
-34.229 23.770
18.289 41.466
25.517 31.770
31.617 -0.813
33.992 10.356
28.125 -17.112
-2.688 -22.184
-26.599 21.785
-33.770 15.151
-30.770 13.270
-35.925 -7.977
-19.609 -24.371
-26.317 -16.853
-31.788 -12.207
12.987 5.871
3.673 -7.137
-8.086 27.809
11.233 48.071
37.259 31.513
-3.543 46.114
-4.508 44.134
-18.043 35.814
-23.281 2.587
-27.790 15.083
-18.244 8.530
-26.856 -19.259
-12.400 -27.224
-21.727 -17.595
-31.234 -1.261
-28.439 -9.886
-20.709 21.565
-27.656 5.356
-38.626 15.747
-6.799 37.606
31.039 29.194
32.772 -14.771
-7.449 -37.105
-4.882 -27.407
-25.449 -8.509
-28.125 -11.328
-27.958 36.409
-22.588 36.870
2.892 43.389
4.564 44.287
16.943 31.554
21.105 41.335
9.170 34.490
22.340 40.889
33.309 36.147
31.437 15.370
15.961 38.569
-21.681 27.854
-8.539 31.496
-27.697 6.307
-27.953 -30.877
8.461 -31.318
9.732 -13.218
-41.394 -7.852
-33.368 6.280
-33.011 23.458
-21.538 0.454
-37.644 27.006
-32.914 17.865
-29.832 -26.489
-22.779 22.975
-34.628 23.611
-25.839 30.671
-31.347 39.884
-2.446 44.460
-3.685 38.690
3.356 40.640
-9.253 9.042
-23.837 20.343
-7.096 40.521
-1.042 40.622
-30.956 28.770
-28.471 6.647
-14.685 -21.614
-16.549 -20.527
-11.180 -29.590
16.142 -20.411
41.637 21.464
33.442 5.627
35.252 31.224
36.191 21.553
-7.057 -18.129
-13.296 -16.848
-38.947 11.798
-46.429 -10.846
-24.652 -24.240
-24.424 -32.635
22.292 -19.220
22.487 -6.894
25.209 7.438
24.050 28.113
35.981 25.355
35.780 25.665
-14.477 29.381
-33.610 35.775
-27.118 36.080
-19.689 12.815
-9.872 40.157
6.865 42.456
-20.408 23.276
19.267 12.493
32.303 -19.110
24.173 -19.591
34.510 6.268
29.123 -1.153
27.419 -17.620
24.009 -2.405
5.325 -12.091
36.799 -2.983
21.014 -17.825
-3.585 -22.475
-1.762 32.392
14.946 34.750
28.590 13.078
23.575 24.187
16.953 34.109
33.859 -2.785
28.214 -20.580
18.234 -15.626
22.287 8.938
34.111 -25.687
-1.486 2.211
21.533 29.487
-6.541 -24.938
-5.766 -11.676
25.480 -5.261
17.993 2.367
4.249 -24.134
8.497 39.219
23.316 29.188
35.033 -3.424
14.168 -17.727
27.999 12.271
22.092 37.565
32.948 27.003
35.383 30.418
33.896 22.804
44.205 5.968
37.077 24.285
8.369 37.686
18.899 -22.986
-22.250 -13.172
-25.125 -26.998
-28.450 -19.265
-32.878 -4.183
5.488 6.414
-12.220 21.952
-5.060 34.589
-0.273 37.189
11.350 0.424
20.939 41.313
-21.789 28.362
-23.110 15.662
-33.444 4.079
-34.211 22.384
-25.253 -12.797
-6.851 -27.567
-18.813 -21.123
-2.136 -36.673
16.042 -26.104
-11.572 -3.144
-3.412 35.774
20.136 28.381
8.784 32.544
-18.608 17.994
-41.312 11.838
-37.916 28.099
-26.088 5.037
-29.256 -12.481
-25.241 10.974
-22.395 14.404
16.441 34.002
22.639 30.701
-28.266 28.670
-22.176 31.580
-26.705 29.354
6.927 27.611
16.455 -7.922
9.180 34.589
29.868 15.984
31.868 -13.489
38.723 2.653
11.884 -21.324
-16.803 -19.449
-19.054 -20.272
23.239 -14.672
1.480 -24.509
22.571 -12.751
26.340 -11.961
41.574 1.117
22.179 -24.657
17.900 -4.477
24.088 -13.311
32.030 -20.670
38.450 -5.686
23.831 25.843
25.729 26.867
25.755 0.160
-4.350 -13.472
-29.388 -1.711
-38.314 7.153
-18.805 32.727
-33.150 22.122
-9.328 14.899
2.460 -18.607
8.722 -5.713
13.405 -6.109
6.912 -17.944
1.518 -28.333
-32.782 -8.979
-25.874 -23.912
-32.808 -5.702
-13.281 -10.155
-17.576 13.725
13.458 26.446
-15.203 37.744
-33.483 4.472
-12.898 39.194
-9.960 -17.845
25.524 -9.001
20.402 -3.851
-1.013 26.295
38.459 26.019
29.654 9.865
46.291 14.397
37.232 25.603
26.294 -8.098
13.682 7.441
19.716 45.288
12.356 37.638
6.869 30.060
22.713 43.463
24.396 17.748
1.083 -22.429
-20.861 -10.450
-33.981 27.701
-45.220 5.790
-26.916 -10.210
-29.776 4.755
-19.647 25.838
6.770 17.242
19.917 3.101
-8.721 9.310
9.456 18.478
16.446 15.226
16.974 38.905
40.782 -5.146
14.055 -23.815
3.775 -37.216
31.626 9.421
23.675 2.119
-14.217 20.678
-35.363 -9.147
-6.476 -32.384
-4.051 -29.882
25.699 -11.401
26.239 12.088
34.212 -2.915
20.575 -9.297
24.051 37.982
24.329 20.878
24.113 19.777
29.389 -1.853
34.795 25.277
39.553 17.582
11.321 31.901
24.779 39.629
5.724 34.806
9.357 36.600
22.314 21.893
15.830 40.909
-5.757 45.969
2.263 49.042
28.294 40.249
38.273 12.808
39.847 16.020
32.355 19.177
14.464 24.806
9.841 28.701
23.909 28.608
5.919 45.697
-0.149 37.201
23.775 27.283
33.192 31.348
11.650 24.275
-16.178 35.373
23.995 36.207
11.780 33.834
9.916 33.205
-6.414 40.979
-30.818 23.356
-37.046 22.311
-33.961 29.313
-11.783 38.468
-19.252 17.607
-36.028 -7.230
-30.612 -20.126
-42.748 -2.510
-24.862 -10.484
-27.178 13.756
-32.646 26.871
-19.593 -1.445
-5.478 35.730
12.132 50.100
30.007 -7.481
34.912 8.682
19.972 28.540
22.308 32.817
44.833 22.601
21.864 -21.174
24.333 34.448
18.493 30.447
32.249 36.494
-2.845 34.158
-4.045 34.690
36.353 16.207
11.130 37.084
-0.493 40.184
21.505 29.503
-10.444 44.803
-33.887 36.794
5.311 40.467
14.009 41.019
3.051 7.988
25.488 2.704
-18.313 33.642
-8.364 38.069
-24.914 35.931
-3.898 47.441
-14.748 19.794
-19.380 31.607
-17.379 26.880
1.269 36.457
-15.555 25.871
-35.337 25.451
-43.760 5.428
-31.679 28.636
-4.925 27.176
10.137 40.545
-3.892 -15.691
-26.899 -12.396
-15.462 -20.435
-19.775 -20.859
-30.341 16.595
-15.973 25.904
3.801 -12.998
28.049 -12.846
-19.334 -20.388
-0.655 -26.749
-27.014 -16.393
-23.104 24.546
-19.817 34.970
-35.338 18.780
-28.524 12.549
-16.695 -17.179
2.984 30.711
-32.478 18.845
-37.274 29.899
-33.364 25.065
-44.868 0.202
-31.091 -7.638
-30.294 4.635
-18.655 38.994
-8.726 39.638
26.076 41.181
30.133 33.434
-0.779 59.320
34.513 37.915
26.969 -2.465
-32.873 -16.507
-26.190 -25.674
-31.399 -1.351
27.349 -18.084
8.390 28.976
2.451 22.259
20.903 0.346
33.728 15.991
1.674 37.462
36.876 20.458
30.885 36.987
-32.886 17.760
-21.272 14.320
-10.607 -26.738
41.063 -4.179
17.811 -22.833
18.236 -30.251
-1.495 -19.493
12.670 38.226
5.100 46.028
-15.240 33.544
-6.258 39.756
-23.067 40.103
-43.385 5.052
-11.327 -15.785
15.245 -21.170
2.137 -20.627
24.900 -1.673
-31.870 3.849
-32.492 -4.311
-26.855 -16.396
-29.432 8.635
-32.603 27.593
-30.716 23.814
41.551 17.238
30.000 22.679
-10.512 44.355
31.714 21.797
26.534 -15.362
10.864 -35.435
16.068 -15.262
-2.230 -25.878
36.320 2.028
6.928 -17.674
30.549 1.952
24.547 -27.415
29.537 15.667
22.327 32.641
32.589 9.045
-9.771 42.787
5.214 51.657
-12.359 29.836
7.522 32.326
43.808 14.385
35.534 19.303
31.414 -13.221
7.288 -24.169
41.675 7.032
35.743 3.085
37.050 16.142
36.035 33.566
16.035 7.072
-7.663 34.736
-2.441 48.870
30.667 29.431
-2.039 37.218
-14.843 45.202
6.993 28.952
34.835 -2.051
38.829 27.654
1.412 45.115
8.239 30.846
16.728 33.732
6.460 41.934
-1.167 35.925
22.893 17.687
34.004 29.141
46.425 5.297
38.160 12.757
21.348 17.302
17.081 28.375
15.684 -0.921
21.736 -9.540
28.154 -14.085
3.140 -19.484
35.817 -10.106
26.226 23.514
20.647 32.030
8.152 48.173
-1.137 38.838
-2.639 34.847
33.079 5.674
-2.737 26.604
23.153 38.696
14.933 33.948
-18.710 39.760
-8.844 36.529
25.616 31.889
17.184 -4.655
7.217 -31.718
9.217 -27.665
-16.477 -22.187
4.025 -27.312
6.506 -22.657
-31.779 -0.163
-34.947 5.256
-34.495 1.307
-33.522 -16.363
-31.688 -2.735
-33.079 -8.140
-28.334 -21.513
-8.021 -32.288
18.477 -12.714
5.600 -40.509
27.678 -12.048
47.097 8.667
26.258 13.969
30.446 -20.317
-6.465 -15.829
-3.389 -29.783
40.296 4.562
36.516 2.286
31.591 -24.114
-3.604 -26.209
-20.996 -32.954
-17.540 -25.759
-9.966 -26.166
-0.984 -23.389
1.062 -20.315
1.876 -29.840
-10.450 -23.100
8.425 -0.060
-3.171 -29.506
-14.175 -28.054
-32.602 4.059
-31.856 6.591
-31.096 13.426
-32.678 13.342
-46.012 -6.774
-21.232 -29.653
-39.327 -0.378
-34.894 11.850
-20.703 14.402
-1.799 26.832
-30.905 20.278
33.178 -23.267
18.597 -11.890
40.939 25.271
20.258 30.956
-19.676 45.348
-9.446 35.570
-37.625 8.333
-31.676 6.354
-35.470 -0.383
-35.762 -28.884
-33.851 23.092
-15.105 36.441
-31.999 17.806
-33.892 10.481
-16.166 -23.949
-32.180 -14.710
-38.458 -0.368
-35.344 19.080
-33.361 29.443
-39.161 19.189
-29.977 17.240
-31.571 22.772
-39.693 21.083
-22.711 23.481
-7.890 -8.120
23.469 18.465
-1.918 -11.155
30.045 6.029
39.102 12.937
12.299 -13.583
32.394 35.466
6.189 30.012
12.252 8.994
-7.363 -19.759
13.695 30.205
38.731 -0.790
28.844 8.368
46.160 -3.685
38.661 0.265
-2.895 -21.350
-12.333 -18.451
6.691 -23.194
-8.304 -34.808
-35.166 -21.767
-27.736 -2.395
-33.871 -15.021
-25.209 -24.646
4.518 -19.720
-23.998 -17.644
-20.197 33.610
-27.244 30.303
-21.915 13.426
-30.411 5.692
-26.126 -4.377
-36.127 -18.029
-32.508 -9.111
-36.382 1.482
-23.139 -28.517
-31.557 -11.536
-31.122 19.000
11.088 39.351
-11.155 52.184
-1.832 39.417
-33.972 -3.524
10.886 -29.943
5.820 -34.139
-27.442 -28.593
-7.889 14.026
20.138 -13.352
19.766 35.523
9.478 49.072
15.871 30.397
-1.640 46.123
-24.582 9.461
-32.115 18.457
-11.725 -5.605
-24.296 28.529
-0.376 43.259
11.795 35.940
-28.351 -26.890
-30.488 2.019
-21.884 3.257
-18.964 12.203
19.978 -9.874
32.990 14.752
2.112 11.278
-2.313 31.326
-27.563 32.472
-3.535 50.721
-20.562 41.801
-27.591 32.707
-5.398 30.438
-4.012 45.483
-24.009 28.973
-2.816 37.995
22.368 28.241
35.038 8.321
42.122 24.057
-9.225 36.487
-29.796 24.214
-40.266 16.871
-15.929 -12.418
-29.926 11.788
2.023 -18.896
27.003 -7.391
4.083 -29.233
9.273 -29.359
-13.955 -25.701
-4.182 -28.507
8.553 -17.991
35.024 -17.832
23.744 -16.289
41.344 8.307
26.468 40.984
17.436 37.798
-27.016 17.951
-28.701 10.154
-40.947 22.550
-36.296 29.550
7.030 42.803
-1.631 31.629
-15.917 30.867
-7.965 39.419
-13.862 46.233
0.372 35.289
-9.395 40.849
-30.063 19.664
-29.709 -0.540
-16.231 17.940
0.496 -22.148
-31.407 -10.593
-38.118 -5.383
-11.591 -24.857
-27.684 -12.141
-8.237 -22.140
16.170 -24.017
10.258 -19.106
2.420 -28.214
-0.202 -9.038
28.897 -17.023
30.071 -11.874
37.047 29.878
1.335 33.384
20.539 40.923
18.296 38.476
16.864 40.154
-23.812 29.874
-34.849 3.930
11.980 -26.716
-16.335 -27.286
-9.674 -36.587
-31.435 14.540
-31.089 10.516
-31.587 -10.081
-8.393 -30.027
6.974 -13.759
21.072 -28.558
2.531 -37.248
11.043 -22.269
39.763 -3.385
4.756 -24.236
-26.461 -4.429
-40.874 19.156
-29.741 4.904
-32.062 -20.625
-4.772 -5.851
16.664 -30.062
24.517 -11.286
16.815 -11.572
-14.381 -20.811
-8.435 -36.792
20.929 -18.269
-32.793 -14.592
-20.217 -10.715
-30.980 20.343
-10.509 35.290
38.646 31.821
25.414 41.262
42.691 14.641
-7.443 34.603
10.195 45.772
-16.705 20.661
-27.778 47.745
-26.222 -9.157
-19.241 -12.424
-4.358 -13.220
-19.293 -9.881
-32.918 2.364
-11.934 -11.574
5.343 -29.947
-32.899 15.259
-33.106 15.739
-30.941 36.821
-40.171 17.079
-25.869 21.290
-23.617 -1.956
20.874 36.767
30.893 -1.470
31.646 6.785
22.764 44.712
-16.962 42.121
-21.186 45.989
-25.152 39.162
-18.983 30.001
-16.769 28.115
6.019 33.015
12.459 51.245
20.626 40.386
25.914 33.240
18.468 15.132
30.691 6.260
31.719 30.528
36.132 6.519
36.022 34.941
27.804 22.637
15.936 36.184
30.079 -3.848
39.078 1.614
39.104 -4.661
33.218 -12.809
29.004 28.128
9.613 35.337
16.111 40.112
1.990 41.820
-9.823 -13.063
-25.221 19.142
-31.100 6.264
-23.036 28.775
-16.773 46.987
-32.829 23.507
-21.161 39.784
-27.346 17.933
-33.044 14.659
-24.122 -22.435
-20.503 -27.447
-35.482 -5.027
-42.728 -0.956
-10.340 -23.061
10.172 -29.816
23.245 -14.489
18.814 -6.673
43.519 -1.545
39.164 2.836
33.694 18.397
31.450 -10.770
34.767 1.358
37.642 -11.732
21.151 -26.719
-22.313 -8.550
-28.225 23.116
-19.180 36.597
-25.614 9.565
-25.239 -17.017
-30.161 -4.296
-28.963 14.547
-21.896 18.680
-42.156 -9.771
-30.748 -2.970
-18.736 31.712
-17.607 43.507
8.701 35.423
-4.156 40.990
-32.407 17.865
16.101 30.592
38.014 12.263
38.552 29.638
35.283 7.612
7.697 35.085
-21.742 30.157
-21.754 38.999
-5.051 44.721
-13.153 22.173
-3.262 1.143
15.578 16.605
19.786 43.460
15.307 32.641
15.386 29.912
-28.298 3.119
-10.538 28.538
21.906 37.625
33.586 -6.309
-8.291 -7.656
14.816 -16.338
-20.068 -24.429
24.502 -26.294
16.431 -37.507
-24.718 -19.564
-12.109 -15.817
-24.777 -9.879
10.793 -19.727
17.202 11.910
32.831 10.709
20.832 -5.886
11.684 -20.634
8.167 -31.559
11.674 -34.313
9.523 -19.902
-10.075 -30.953
-31.201 -7.563
-28.330 1.570
-27.190 18.446
-4.162 35.114
16.483 34.137
11.075 37.304
21.140 29.291
24.484 26.969
13.265 0.379
33.649 -5.920
-7.422 -21.131
-6.322 -23.428
-25.918 -31.821
-22.500 -18.375
-34.179 -5.310
-39.339 -20.854
1.969 -30.971
12.888 -24.360
25.212 -17.494
8.938 -26.422
-29.127 -22.883
0.106 -18.872
-23.545 -23.921
-24.350 17.364
-29.396 23.110
7.739 36.498
-31.071 8.834
-31.960 17.939
-22.563 43.353
-8.247 38.776
15.188 30.314
-41.346 11.448
-25.309 25.044
-24.770 28.788
-9.392 42.603
-15.115 37.935
2.290 44.581
-1.241 -19.537
12.015 -26.043
25.665 -6.445
34.972 -5.673
10.397 -21.956
24.007 -21.242
32.372 -16.607
38.050 5.218
16.340 -29.232
25.697 -15.389
7.368 -23.091
-7.340 -17.302
41.979 4.370
16.677 -14.313
45.329 0.923
33.643 15.491
32.752 22.543
1.308 34.511
-21.230 30.421
12.828 32.032
-23.793 22.311
-32.432 -8.648
-37.420 12.398
1.541 41.615
25.876 23.450
2.912 8.091
-6.725 40.450
27.213 7.879
13.250 30.473
7.041 34.371
18.359 33.316
35.900 29.188
21.999 23.520
20.938 28.956
35.645 23.150
20.226 8.412
1.801 24.265
15.385 -7.675
30.742 -5.319
31.106 17.953
-20.418 -17.915
14.239 -22.085
7.460 -22.178
-12.833 -24.968
-22.338 4.456
-2.618 36.589
-6.686 25.566
-3.365 28.898
18.024 16.290
36.389 22.070
34.063 3.306
31.777 -4.664
10.617 -28.582
26.814 -9.102
3.442 -25.711
27.213 -12.562
-0.196 -23.908
-28.316 -22.087
-25.447 -16.989
-33.436 13.828
-26.432 37.044
-36.974 5.893
-30.764 -11.652
-15.921 34.050
-3.027 32.170
-0.108 17.639
-4.788 19.057
13.927 34.744
5.084 43.859
-6.750 30.214
3.431 27.508
14.920 37.020
-33.110 22.571
16.985 -13.549
13.811 -27.219
18.485 -24.230
-26.849 -10.105
-35.625 18.486
-7.917 -9.819
3.069 20.146
28.600 30.297
36.489 22.239
29.144 31.732
41.888 12.775
36.195 5.257
24.899 -17.845
8.462 -12.094
4.665 7.066
-7.316 12.036
12.777 4.592
24.498 -11.610
4.373 27.850
-31.846 -10.074
-28.924 -7.773
-11.990 -34.783
13.421 -35.833
-19.825 -7.917
2.911 18.341
13.155 14.339
-10.642 -21.103
-14.234 -13.668
36.271 8.809
38.338 4.966
29.709 18.982
36.370 16.039
42.124 16.578
23.898 23.022
37.370 -1.842
40.660 -2.261
45.604 -1.854
27.957 -13.575
-28.650 -1.358
-28.627 14.895
7.316 8.751
9.477 -14.196
-0.261 -30.542
39.653 0.989
23.049 1.431
31.530 -5.911
-27.331 9.370
0.119 37.381
16.978 45.403
-12.818 41.892
-24.438 30.039
-23.994 8.526
-22.534 -1.182
-3.194 41.117
-0.777 35.970
-34.555 -5.208
-32.658 11.753
-1.302 31.693
37.828 5.409
39.521 19.958
12.395 41.638
34.229 28.405
39.805 -12.679
31.680 -1.057
22.721 15.092
19.296 39.775
4.886 38.834
-13.844 39.290
-24.018 -8.605
-34.511 -4.410
-38.082 8.594
-43.643 15.604
-32.890 -4.714
-28.165 -15.131
4.744 -26.903
12.352 -21.640
34.585 22.789
32.359 -10.941
16.788 34.638
-13.117 38.421
19.589 41.664
8.550 46.865
29.126 28.054
13.000 39.173
20.713 18.689
22.612 -2.196
22.641 -10.721
11.109 -24.316
33.210 -2.649
20.631 13.164
-1.990 -7.755
18.251 37.531
-9.392 40.921
-26.672 24.046
-18.323 12.120
-27.172 -3.450
-27.592 -1.004
-12.734 -5.259
-7.761 -21.778
-30.874 8.431
-18.126 25.624
11.732 38.641
12.726 49.780
24.738 31.246
29.135 14.883
17.102 29.434
1.882 43.603
15.442 7.702
-5.682 50.092
1.324 45.164
-27.873 34.081
-16.682 32.780
-22.546 3.092
-2.316 -7.993
-40.649 -6.445
-28.718 2.074
-40.484 13.516
-35.577 -3.923
1.913 34.550
-10.255 34.208
-18.962 36.854
15.475 47.852
26.482 32.616
26.362 22.274
20.504 -24.786
18.165 -29.724
40.671 0.707
22.918 -10.616
13.246 -5.024
23.447 -2.444
22.717 -6.116
14.564 -29.513
25.529 -26.674
22.452 -20.868
25.435 -19.152
28.817 25.045
31.063 23.316
15.469 36.860
-8.423 -16.875
-37.344 -22.866
-20.387 -18.024
-13.609 -9.055
29.092 -13.900
28.173 7.130
21.077 -11.541
23.130 6.891
43.341 1.619
15.847 -18.614
30.940 29.198
34.148 -10.961
10.889 1.281
25.314 7.001
37.670 -7.151
20.130 -17.310
21.076 -15.597
-2.271 -23.243
-4.415 -23.770
6.150 -30.467
13.062 -22.596
18.070 -23.065
2.233 -22.381
-8.227 -17.132
10.168 -12.222
32.132 -2.961
38.433 5.383
37.569 -16.222
23.548 -16.961
26.831 6.973
-6.602 2.640
-2.882 -25.193
-26.531 -13.489
-42.395 5.686
-39.458 22.278
22.839 37.372
26.439 31.550
4.909 13.267
13.369 -6.696
-31.110 -2.051
-35.749 2.224
-36.462 -20.687
-1.183 -20.310
12.560 -34.761
27.106 -11.667
-26.506 -11.172
7.306 -16.432
2.693 -34.931
-1.435 -29.006
0.370 -9.545
16.843 -29.144
-23.481 -18.213
-16.935 -10.693
-23.849 36.978
-5.531 44.743
-12.706 24.746
-9.216 44.514
-20.092 32.557
-25.224 30.702
-17.741 30.881
-30.379 32.351
-2.971 39.921
7.589 39.649
7.673 43.620
-15.484 35.183
13.326 40.019
30.794 32.749
28.594 26.086
-21.855 29.087
-8.729 -32.708
-25.577 -12.740
-36.392 -8.875
-10.888 1.355
-6.009 -22.662
-21.168 -23.348
-34.045 20.486
-36.962 13.160
-21.021 18.897
16.450 31.788
22.082 -22.246
5.079 -32.300
23.125 -9.243
-24.424 -6.806
-2.365 -22.848
29.150 -4.580
-10.951 -29.088
-29.424 22.129
-27.470 -22.482
8.432 -22.657
-28.729 -2.128
-22.374 -20.083
-36.697 16.784
-26.838 -0.828
-28.407 18.487
-34.005 5.748
-28.841 34.687
-35.885 12.385
-31.103 7.334
-40.958 16.471
-31.046 9.784
-22.448 26.679
-20.250 -8.818
-31.669 -20.068
-6.039 -23.491
35.689 3.952
43.281 13.335
30.463 23.174
10.064 46.022
26.619 34.332
11.232 43.065
-8.111 44.297
-18.918 37.181
-37.228 3.868
-34.584 8.497
-23.825 48.534
15.704 32.521
22.377 32.375
-13.089 45.039
18.260 48.187
-1.672 40.556
-19.030 43.441
-39.268 16.381
-23.043 37.882
-34.289 20.120
-25.327 21.955
-18.687 25.769
-5.016 16.506
20.168 -9.409
30.571 -3.375
29.316 15.645
37.663 26.627
2.176 41.699
32.452 23.142
32.661 -8.320
35.196 -12.780
24.907 -30.482
13.025 -20.284
26.735 0.876
25.414 -4.402
38.663 15.108
41.616 6.832
24.687 2.151
34.530 -4.103
25.968 -13.243
-3.242 -24.908
6.442 -27.991
11.324 -32.429
-4.488 -25.561
15.383 -26.317
-0.568 -23.265
31.017 0.161
26.406 -10.724
33.766 11.844
21.669 28.977
15.173 37.383
10.977 35.506
-34.425 23.033
-37.436 16.690
-21.050 22.931
-31.757 -1.057
-24.766 26.365
26.661 17.098
-6.906 24.496
-6.119 47.999
-14.409 43.450
32.116 26.616
42.509 7.770
30.496 -18.462
32.735 3.235
33.918 10.817
27.001 36.925
23.738 -8.311
29.202 -13.365
24.619 -15.895
32.199 14.971
42.216 -23.098
36.898 18.839
28.061 40.880
30.336 36.010
20.948 29.551
-18.454 36.422
-15.730 40.448
-30.735 37.061
-5.276 36.092
30.520 33.899
34.273 34.583
14.588 39.179
7.204 45.232
4.430 31.108
37.189 10.459
7.077 30.917
-24.869 32.339
-7.316 36.268
-22.740 19.056
-30.129 9.906
-32.960 -2.201
-25.392 15.181
-23.336 35.503
-31.774 -13.347
-20.742 -5.070
9.399 -22.805
1.724 -19.814
31.345 -15.411
37.233 3.211
26.456 33.122
1.968 33.256
-43.163 -9.025
-34.622 7.076
3.296 38.362
-6.150 7.217
-38.794 -2.433
-8.402 -10.995
-27.206 -16.536
-23.859 -31.681
-38.676 2.603
-36.704 -15.062
-34.731 -19.783
-13.401 -29.045
-6.712 -29.870
0.898 -31.367
-30.039 -12.361
-26.919 -14.457
-43.230 22.375
-43.059 6.062
-29.312 27.726
-40.336 -4.309
-33.738 11.957
-28.321 27.429
22.576 21.773
18.887 -2.474
19.116 -1.115
11.894 -22.017
4.557 -26.798
36.164 -3.860
30.872 -4.047
26.849 13.784
32.613 -5.419
10.864 -26.239
13.173 -16.856
17.678 -18.000
-7.352 -7.112
-11.807 -22.125
-0.775 -30.227
-23.774 -40.431
-36.860 -11.045
-20.459 -16.334
-25.158 -29.688
-38.573 10.891
-26.109 19.577
-29.667 -3.316
-33.178 39.422
11.533 40.052
6.955 42.760
-4.624 25.411
13.393 45.724
3.890 49.821
14.977 33.965
32.771 38.032
36.943 4.509
26.724 -12.267
24.524 10.553
9.662 43.264
6.138 29.846
34.962 16.309
37.784 26.408
39.317 5.106
35.826 8.008
27.914 -3.635
7.101 6.056
-17.067 -14.979
-29.884 -3.378
-29.215 -15.665
-31.313 -27.545
14.070 47.996
19.524 40.292
24.101 17.221
32.660 15.427
5.241 -28.855
-13.821 -28.032
-33.987 -7.761
-30.290 15.372
-45.645 -4.184
-28.525 -13.879
-24.173 -17.862
12.880 -29.999
27.536 -23.561
23.470 -4.856
14.391 -30.517
22.467 -13.671
-30.791 -4.880
-35.830 -19.848
-14.621 40.195
-16.390 26.262
-45.051 11.727
-29.911 -6.430
-31.351 -14.218
5.552 -35.666
27.702 -30.566
22.567 -14.598
13.325 38.610
-7.494 46.643
-14.781 17.389
30.938 15.211
31.432 32.193
14.809 17.146
23.171 -0.878
26.723 6.970
39.291 8.440
39.309 10.011
14.157 43.302
-9.758 39.262
-7.180 45.385
-14.915 34.244
-1.522 37.044
15.126 33.532
20.135 42.360
26.006 -15.179
16.296 27.177
-21.141 28.059
-22.703 38.124
-10.941 38.895
9.845 31.620
-12.078 35.839
0.496 34.545
30.457 31.137
-1.773 38.543
12.567 40.712
6.566 17.396
-10.030 -21.790
-35.234 -14.545
-35.313 20.954
-38.934 10.109
-19.051 40.360
-7.928 38.351
-24.897 33.844
-32.414 36.802
11.239 40.781
18.580 40.278
-21.939 29.802
-43.591 10.056
-16.317 34.021
-37.720 14.926
-35.029 2.420
-14.863 -3.752
-1.151 31.136
-19.259 29.850
-29.302 12.770
-26.765 -4.426
-28.887 -7.389
-26.730 24.829
-26.168 21.604
-15.261 -12.591
42.034 3.971
5.160 32.945
15.150 -9.371
14.568 31.424
15.716 31.538
-22.045 26.091
23.377 26.374
11.524 -26.324
-0.170 19.013
-24.837 15.901
-23.733 26.662
-18.657 28.848
32.316 22.925
37.410 21.051
20.995 -8.147
9.171 -23.676
4.536 -27.281
-1.720 -37.997
-16.795 -26.031
-5.718 -27.243
-29.218 5.189
-21.278 22.713
-26.581 17.714
-15.888 29.985
-28.273 19.083
-39.280 18.888
-17.672 31.693
-4.687 44.264
-3.727 44.324
-15.201 34.886
-15.371 20.003
21.801 29.045
-17.441 28.329
7.510 31.500
23.093 4.956
27.963 -1.348
18.450 13.103
-21.960 42.233
-19.121 27.958
-27.079 12.267
4.934 26.147
-32.289 -2.088
-37.051 17.443
-32.245 9.861
34.442 9.625
11.683 41.046
7.347 45.264
-37.378 10.407
-24.165 9.295
-31.064 6.270
-9.442 -35.080
12.360 -22.512
33.478 5.152
39.973 17.314
36.777 15.054
34.391 12.695
20.719 29.232
24.820 38.322
32.621 33.370
21.216 41.770
-2.345 47.870
-30.837 4.270
-25.020 12.801
-40.151 -0.404
-31.262 -9.733
-24.356 17.673
1.465 5.796
-26.341 9.700
-8.862 27.199
-0.565 35.942
-21.447 -16.763
-49.034 0.244
-32.436 -12.232
-24.910 11.469
-23.269 5.960
-23.822 -16.359
-47.063 3.866
-12.080 -33.905
5.845 -12.884
18.519 23.660
37.820 15.249
22.496 19.792
33.088 7.814
15.754 29.215
23.502 36.407
18.595 40.519
-15.930 44.970
16.645 47.438
9.359 43.571
-22.844 30.102
2.886 18.632
34.548 4.666
27.959 30.699
27.798 23.228
26.118 28.963
27.473 27.174
7.554 -2.648
0.247 4.526
40.770 13.870
39.620 12.505
27.867 4.919
14.915 -9.620
-5.206 -9.669
-6.277 -15.205
-25.709 -1.845
-26.904 -15.816
-30.043 -0.821
-31.337 19.551
-28.324 28.783
19.009 14.245
17.222 -27.547
-34.827 -13.577
-11.352 -15.076
-16.637 -19.888
-13.022 -18.429
21.707 -8.069
-26.962 -17.874
-17.849 -22.975
-24.115 -26.738
-24.036 -17.161
-3.726 -10.058
-29.347 -14.527
-20.191 10.726
-39.572 1.649
-25.582 33.740
-9.720 45.711
-13.588 38.166
-5.721 44.687
19.932 34.791
11.589 31.888
18.484 44.632
5.354 34.094
1.912 43.233
17.062 35.439
-16.895 31.325
-4.720 42.460
18.390 47.102
10.809 41.957
-9.790 7.720
-17.331 -5.150
-0.020 -25.197
4.585 -11.152
29.162 3.911
22.830 -10.208
30.867 25.654
30.905 -20.642
37.021 17.879
13.603 -12.231
16.547 26.706
47.434 13.923
29.281 30.137
3.145 34.823
14.586 -0.405
11.035 -23.469
-12.934 4.881
-22.225 -0.181
-37.912 23.004
-36.549 19.566
-31.379 23.242
6.187 -24.468
20.077 -9.914
23.171 -25.267
11.998 -18.913
20.631 16.509
28.311 -2.534
3.242 -34.078
11.853 -21.199
29.874 -10.084
19.247 -9.118
15.861 40.253
23.985 24.906
0.795 36.483
-32.839 17.893
-11.044 3.385
-27.232 -13.590
-34.472 2.955
-30.210 12.438
-21.824 -3.715
-25.503 17.480
-32.227 -2.066
-35.293 0.117
-36.718 8.591
-36.486 22.623
-35.399 11.606
-25.947 16.395
14.193 22.259
33.955 14.148
14.673 -16.213
22.259 1.367
32.782 19.826
15.505 27.056
31.024 29.488
-0.720 40.958
36.854 9.948
31.588 10.656
37.935 6.025
35.615 6.363
5.320 44.604
-12.194 37.543
-33.969 7.831
-33.815 2.904
-32.306 -17.579
-19.212 -23.274
11.483 -19.418
20.824 -34.638
6.155 -33.820
2.882 -35.989
-12.354 -29.393
-19.802 -25.087
-18.639 -32.141
30.417 -17.111
34.571 9.516
35.251 -16.988
27.972 -17.321
28.066 30.436
25.874 21.927
39.323 4.260
24.726 -13.263
-13.993 -26.544
-9.820 -13.347
-27.855 21.185
-38.218 13.038
-19.220 -17.603
22.031 -21.928
27.630 -27.067
16.319 -36.990
-8.450 -28.976
-22.779 -24.486
-46.795 11.937
-30.885 21.006
-36.370 19.112
-22.711 -25.191
-13.205 -25.346
4.969 -7.390
18.233 27.504
-15.980 38.831
29.792 23.785
28.065 -8.179
28.746 33.847
-10.613 36.717
-3.134 22.154
-22.719 9.984
-36.204 -6.283
-10.781 -15.500
-16.137 -26.833
-26.821 -11.307
-21.177 -21.021
-38.715 25.346
-22.731 32.424
-10.375 40.448
-21.141 33.013
2.519 51.218
5.231 36.926
16.263 32.971
32.799 13.120
22.733 -25.447
-17.608 -12.825
-33.688 7.028
-14.737 35.271
15.146 33.486
-39.427 21.176
-25.238 3.650
6.704 -21.374
-12.064 -20.803
-6.797 6.177
-15.854 -12.955
-16.312 -16.990
-9.187 -32.257
3.701 -29.154
-5.344 -20.719
2.943 -23.369
18.726 -31.465
25.160 4.116
38.304 25.982
-2.373 45.937
24.147 41.011
-5.646 48.441
24.511 15.774
17.843 5.165
33.698 -0.258
34.354 -15.041
13.154 -19.334
-7.733 -12.408
24.947 0.899
-8.203 40.882
-30.953 25.005
-46.732 14.982
-29.789 35.048
-0.116 45.011
-27.682 19.764
-18.370 22.289
13.050 -2.760
23.164 7.529
16.095 1.457
-11.556 22.142
-24.943 29.807
4.107 47.885
-33.438 27.173
0.229 34.330
-14.680 -5.910
-4.985 -31.881
34.418 -19.265
27.710 1.253
21.769 16.468
36.967 8.242
6.897 30.303
29.797 25.647
20.445 32.730
-39.014 -6.407
-39.024 14.720
-15.604 36.896
-37.407 33.062
11.908 20.090
26.478 19.595
27.598 32.916
28.125 24.089
37.358 14.351
17.684 31.911
32.314 19.870
0.019 26.822
11.924 38.208
-24.705 17.068
-1.778 33.071
10.499 36.647
-24.888 34.725
-11.433 51.264
13.494 34.817
-3.553 -15.999
7.412 -22.725
23.852 -3.129
28.389 -10.790
29.245 -27.688
41.365 21.476
35.502 -5.910
31.096 3.136
22.024 -10.444
37.562 -15.849
3.187 -3.172
9.024 40.103
17.023 42.712
-2.919 41.021
-1.118 45.769
-12.411 41.816
-22.891 30.949
16.723 8.396
31.305 -16.707
16.259 15.600
-15.090 -23.708
-23.011 -28.759
-29.477 -8.208
-22.208 -26.321
-12.057 -25.217
-23.159 -23.792
-5.059 -31.927
39.395 -3.107
10.191 45.056
29.404 36.571
29.182 -9.277
11.389 32.165
34.460 30.072
28.182 -1.370
8.821 15.870
-3.112 -10.831
26.933 -15.062
41.531 -4.821
32.188 -5.639
13.356 44.871
-27.244 26.417
-27.970 -18.724
-27.294 -10.492
-48.849 -12.261
-25.325 -13.863
20.995 18.082
-24.162 39.681
-24.407 4.091
4.841 -29.464
-1.200 -29.877
21.652 14.437
25.758 25.532
9.045 -21.483
-25.646 -0.115
25.521 8.676
20.029 17.204
30.794 8.082
36.534 -1.794
31.156 -9.683
21.333 -29.391
14.010 -27.250
5.795 -20.651
-5.232 -41.708
-18.148 -16.082
-16.600 -23.384
-13.915 -18.210
-29.006 -8.410
-14.992 -25.517
-23.596 -28.556
20.035 -24.831
19.168 -22.091
37.162 -21.252
17.548 -4.895
4.786 -19.556
28.362 -16.737
39.426 22.815
37.555 4.335
-4.007 -5.803
-30.251 -9.731
-38.432 20.776
-32.276 26.220
-8.512 24.018
16.637 43.010
17.521 28.108
34.000 5.488
18.006 19.692
24.196 -24.490
4.264 -38.301
16.689 10.129
13.307 -12.137
1.610 -25.550
31.143 -16.652
20.596 -8.262
14.982 1.776
-29.075 -10.096
-29.105 -14.437
-36.155 -3.775
-12.420 -18.934
6.453 -29.649
14.138 -36.585
37.495 0.638
25.260 38.389
36.682 24.837
22.213 -6.350
-8.634 -31.810
6.682 -7.652
14.919 -37.425
15.549 -19.689
-24.736 -6.218
28.012 7.794
24.710 -9.295
29.068 25.240
7.259 36.983
24.497 25.466
-17.020 16.314
18.389 2.766
34.978 -6.264
33.348 18.132
-7.441 40.026
1.322 47.040
17.197 23.878
18.945 41.658
8.657 46.985
1.919 30.785
-21.712 28.264
-7.383 23.802
17.629 30.197
-14.059 36.242
34.795 8.034
31.989 4.334
21.048 18.911
30.346 17.050
23.816 -17.299
22.436 -10.695
34.804 -7.622
44.683 3.121
31.257 4.038
30.930 11.811
34.357 27.482
37.841 5.494
28.720 -24.493
25.012 -15.222
33.745 -12.525
28.867 33.140
32.477 -15.689
18.375 -24.145
29.835 -9.448
17.422 -5.399
-13.163 7.152
6.218 43.398
-34.277 -6.753
-2.144 -25.015
-18.044 -22.669
-13.954 -11.865
18.166 -16.840
-2.068 -29.139
33.507 -6.699
27.558 -29.740
34.767 -4.134
27.094 39.916
28.628 38.817
1.629 42.791
-25.796 -7.425
-0.042 -1.193
-34.148 10.748
-21.693 -16.215
-28.544 -11.808
-26.501 0.783
-21.313 -20.977
-22.013 -23.411
-32.948 16.730
-31.195 -3.719
-9.418 -17.466
2.876 -20.148
11.867 -17.842
0.183 -26.029
6.443 -26.698
16.924 -13.737
-10.447 -29.889
12.811 -21.043
31.573 -29.992
36.514 17.759
29.842 18.623
0.860 22.233
-20.399 7.410
-24.927 20.419
-27.110 -12.578
-26.945 -4.090
-25.208 -22.204
-2.433 -27.523
24.552 -3.099
26.623 25.916
34.733 20.275
29.165 33.801
2.292 39.521
9.064 44.950
-17.423 32.942
-20.116 17.474
-32.872 24.927
-32.605 16.663
-36.211 -10.905
-12.264 -19.739
15.643 -15.480
-6.362 -24.626
-0.634 -26.980
27.782 -29.327
34.691 16.004
39.857 25.049
18.550 38.790
28.720 35.694
-4.115 43.504
-33.035 25.543
-23.280 22.757
-9.569 25.536
5.528 40.436
3.541 39.741
-28.474 18.828
5.212 -4.828
-18.233 -6.855
2.722 -31.469
5.149 -26.122
-22.175 -18.469
-34.697 -9.332
-9.203 -20.845
-28.149 -9.820
-22.644 -30.871
-17.976 -28.742
10.144 -28.211
-18.676 -32.613
-33.053 -14.136
-20.215 8.573
-5.762 -11.409
-9.098 -4.961
29.790 -0.810
31.787 27.513
25.934 20.409
26.576 13.147
28.156 31.468
21.872 40.233
23.404 36.721
16.419 6.357
28.173 -18.051
33.062 -18.020
5.461 -19.403
-27.208 -17.241
3.144 26.693
19.895 -15.899
36.881 26.415
32.883 22.093
26.254 42.772
17.280 38.467
27.748 -6.420
34.116 -12.469
31.276 -3.665
41.034 -1.294
31.775 18.867
26.295 8.273
15.904 49.116
-25.155 43.245
-31.943 0.290
-11.955 -28.410
-24.177 -31.663
-29.408 -18.202
-11.727 -21.500
33.762 -9.346
11.388 36.134
-6.049 27.025
-13.410 48.977
-6.131 38.505
-1.217 20.727
35.240 18.385
8.928 30.300
13.071 35.227
-15.910 18.367
-34.369 13.567
-38.501 30.294
-29.325 28.378
-31.712 17.840
-17.276 32.474
-24.028 28.326
-0.690 -9.148
-1.085 40.652
11.122 36.552
21.234 34.288
4.961 47.116
16.671 35.670
30.653 4.113
-12.493 36.740
-16.539 32.770
11.896 48.289
22.236 35.586
36.383 13.583
35.707 -1.676
49.448 -1.014
14.744 -11.925
10.129 -21.324
31.768 -18.511
24.492 32.018
23.594 25.453
20.062 42.702
22.626 33.887
17.856 23.516
9.696 20.285
28.757 22.997
23.862 22.749
36.119 -2.733
35.232 4.216
10.767 -22.933
14.651 -24.687
5.629 -28.494
38.674 0.535
-25.295 -15.639
-12.857 32.931
8.209 28.149
39.746 10.209
35.719 7.464
14.788 38.018
40.583 6.960
35.298 -7.500
40.453 2.513
40.679 -11.410
-10.776 -13.752
-9.133 18.451
-14.662 -4.425
-6.775 -19.177
-2.578 -36.265
7.495 -17.751
31.995 -10.791
36.254 -6.375
26.540 -13.757
40.541 14.944
12.185 14.687
42.509 2.364
26.183 11.034
25.631 -21.146
22.690 -35.491
-6.092 -28.149
-1.887 -44.740
26.733 -21.885
6.597 13.663
12.736 7.685
37.284 8.835
26.901 35.045
17.497 43.610
36.003 16.192
24.918 7.020
29.432 33.417
6.305 33.588
16.054 38.366
16.892 41.205
12.466 29.968
8.069 33.776
45.742 -2.417
31.151 35.540
18.336 33.976
21.715 7.980
7.175 -19.127
27.520 -15.290
35.610 -6.005
11.015 -24.358
33.632 4.791
-3.092 1.400
0.724 40.429
0.034 33.517
-21.139 21.934
-31.125 11.434
-9.317 -30.341
-35.170 6.462
-44.277 4.712
-30.790 14.872
-14.122 27.939
-36.011 -6.276
-34.000 -3.458
-43.896 -16.653
-27.374 -15.685
-16.545 -27.062
16.032 -17.824
3.926 -17.056
0.113 29.109
-3.359 32.853
13.728 29.203
9.058 44.426
20.650 33.894
-5.667 38.562
8.012 51.628
-5.563 40.026
-35.193 11.990
-17.275 42.234
3.489 40.472
-13.608 42.205
-22.449 19.941
25.392 30.080
5.391 30.314
-0.460 37.487
35.946 32.193
26.750 20.622
31.043 23.738
15.286 -2.687
9.716 -30.946
7.009 19.538
16.139 31.899
-7.369 39.576
16.395 39.184
-0.808 43.219
20.459 46.509
-2.856 28.466
13.600 -5.475
23.773 -10.858
41.830 -9.226
34.055 0.989
32.817 -2.967
15.653 -7.007
26.273 -34.823
10.197 -16.987
31.652 24.554
25.210 44.787
36.325 19.083
35.138 20.397
30.475 13.735
7.653 41.032
-12.388 8.050
36.918 10.388
32.791 -6.157
23.524 -17.548
22.056 -13.639
25.791 -19.692
31.992 -6.898
28.159 -18.590
2.050 -25.783
-15.639 -24.613
-35.457 11.638
-24.673 -8.132
-37.853 0.528
-33.299 36.752
-35.281 16.900
-35.973 8.098
-35.676 25.571
-30.459 -5.870
-36.079 26.678
-27.097 32.690
-19.065 36.596
-8.268 37.514
22.703 23.660
18.647 9.208
24.790 3.693
33.824 24.042
9.330 19.102
7.122 34.035
20.499 41.626
-10.151 46.492
-12.217 36.620
-35.228 10.316
-21.297 39.691
-37.683 18.018
-28.192 15.788
7.507 36.361
-19.654 29.026
-13.008 42.884
-17.287 26.012
-29.143 -17.911
-14.747 -31.143
-3.246 -18.297
17.991 -19.733
8.711 -26.690
-14.142 -23.789
-9.305 -13.044
-23.569 -5.481
-18.652 37.113
-12.165 32.053
9.770 26.543
11.891 23.127
19.052 19.833
26.585 38.897
-0.084 41.546
27.188 27.420
7.981 42.815
-9.114 -3.745
-10.550 -21.143
22.549 -15.666
37.511 19.754
33.863 0.072
44.675 8.137
28.058 -13.329
5.276 -28.929
-18.181 -33.365
-17.968 -18.894
-30.426 -7.991
-28.755 6.210
-38.236 19.217
-18.522 25.372
-27.556 16.933
-12.343 33.974
-4.736 21.615
-12.845 40.143
-27.032 33.364
-35.106 3.092
1.985 42.155
27.986 35.425
-5.987 37.812
5.263 31.982
-15.401 43.784
-1.961 39.258
28.608 22.083
38.976 21.801
34.320 -1.660
31.223 8.916
10.672 29.673
24.153 20.105
2.238 38.474
-16.281 36.423
-36.782 14.843
-13.406 3.680
12.669 -5.706
18.927 16.675
29.854 21.518
24.061 39.320
22.713 8.886
-16.540 28.776
-6.511 35.782
-16.947 37.411
-33.307 14.632
-33.178 29.144
-29.791 12.769
-32.682 0.221
-27.458 15.952
-20.805 -20.438
8.296 -10.503
-3.551 -38.844
28.553 -12.656
-12.550 22.258
-19.337 31.237
-27.598 5.380
-35.560 19.352
-14.758 39.594
24.026 -7.378
3.718 -24.426
-31.726 -3.438
-23.397 24.035
-14.738 27.425
24.483 18.365
24.658 6.307
22.369 41.226
-4.791 42.103
-15.442 49.079
-14.717 33.673
-1.555 40.087
20.952 45.232
43.637 23.223
42.167 14.412
15.988 38.649
32.398 -2.325
35.425 -6.440
13.038 -21.137
-21.041 -39.689
-21.905 -24.752
-34.379 -15.672
-33.306 7.294
-33.649 17.963
-30.375 -23.991
-25.688 -18.660
-31.290 25.000
-19.741 11.500
-27.998 36.223
-26.243 26.249
-20.037 29.614
-12.642 38.294
-1.918 32.146
2.743 41.124
-23.265 38.826
-26.355 -4.840
-18.288 -4.694
-17.023 -16.607
-29.841 0.134
-17.381 -35.067
-31.056 -5.576
-38.194 -5.013
-4.036 37.458
-20.220 34.814
-23.204 41.185
-7.872 44.899
-40.190 0.912
1.852 -3.331
6.256 -17.355
2.646 -18.488
-7.676 -24.381
-12.686 -25.731
-19.488 -21.410
-15.299 -27.534
-33.692 14.142
-37.033 4.878
-22.950 39.643
-33.585 32.184
-20.037 50.618
-17.929 36.618
-16.178 17.486
-16.405 26.562
-34.761 11.765
-33.554 -12.822
-17.284 -25.060
-1.344 -21.805
18.167 22.671
23.719 -5.225
43.642 8.721
31.037 -3.044
25.339 -18.612
-1.691 -18.270
-16.420 -21.190
-16.844 -30.491
7.207 -30.261
35.456 24.627
18.194 29.335
20.632 5.509
27.642 -17.107
-17.287 -12.351
8.396 6.584
-8.609 -29.911
-14.364 -24.235
-11.028 -13.283
15.097 -17.365
33.750 16.527
23.999 23.798
21.216 -23.459
31.478 0.243
-5.428 -31.677
-7.601 -27.665
17.390 -13.523
-8.201 10.681
-6.620 15.952
1.179 -14.498
14.680 -0.281
24.868 21.852
28.081 25.599
14.516 37.395
27.396 11.335
-11.996 -22.341
-8.973 -30.063
18.930 -24.566
-10.715 -27.875
23.572 -1.724
-9.101 0.556
28.291 -6.282
-0.220 -6.332
-6.828 -21.406
-28.103 -13.999
-20.397 -15.742
-28.356 -0.437
-12.316 45.154
-28.609 22.849
-32.164 12.749
-29.502 -8.136
-3.482 -34.442
-2.738 -29.911
7.526 -20.080
-3.917 -17.380
-12.451 -18.033
-32.319 -0.730
-39.599 -14.167
-38.706 -0.403
-33.000 -21.331
-31.171 -4.575
-5.747 -37.367
20.916 -24.575
-2.360 -30.202
-15.390 -20.274
28.673 -22.606
17.723 -14.163
-18.670 -12.391
7.522 -30.650
6.863 -26.814
-4.527 -27.700
8.912 -17.192
30.338 -2.501
32.039 -15.532
27.694 -24.501
32.851 -5.078
31.442 -14.643
36.516 -9.780
38.328 16.914
21.126 29.244
-0.274 44.026
25.467 25.251
31.023 25.045
-28.963 25.691
-40.675 -1.370
-34.195 -2.843
-28.394 -24.960
-18.413 -14.289
-30.397 -12.873
16.864 -26.252
34.790 1.979
-12.240 25.568
-37.942 13.095
-31.033 24.392
-6.630 45.856
-18.171 38.716
-24.429 21.755
-20.827 40.064
-19.689 37.893
4.122 36.845
9.947 43.937
-5.295 36.078
9.879 38.871
-18.974 33.974
-11.801 41.199
-7.887 40.892
-11.221 35.222
-19.205 34.702
5.156 35.894
16.632 26.294
3.428 38.709
2.917 35.963
9.640 -28.814
-11.377 -20.008
-24.362 -6.778
-21.409 -21.691
-29.457 -16.001
11.416 -26.089
15.132 -16.156
25.562 -12.326
27.513 20.149
38.763 32.922
11.701 42.366
18.136 27.701
22.018 21.764
-16.198 35.901
15.093 38.287
16.400 35.973
-4.260 25.329
-0.205 -13.904
-14.113 -35.218
-16.092 -18.123
21.080 -23.821
24.876 -26.040
38.056 23.657
19.786 35.307
-26.982 15.881
-2.275 -18.921
2.458 -24.811
2.718 -8.157
27.345 12.869
29.789 39.919
23.931 -17.856
9.023 -29.033
7.634 -24.098
3.166 -16.309
-12.249 -7.841
-1.161 -28.318
-22.784 0.817
-1.394 25.573
-21.700 -20.243
-12.005 -21.774
-15.034 4.025
-17.076 -9.315
-16.687 -0.895
-9.537 38.789
20.911 31.114
5.603 37.834
-16.881 34.447
-0.948 44.088
0.765 49.882
-0.211 36.417
-3.663 1.178
-31.150 6.998
-19.461 -12.255
4.152 -29.101
0.552 -31.520
-20.827 -23.964
-26.989 -7.698
-17.888 -26.082
-8.526 -15.396
10.553 -15.245
23.768 3.852
9.562 -17.148
-24.128 -20.231
-18.216 23.396
-26.663 28.230
-22.608 6.199
-14.252 19.441
-34.246 4.100
-26.388 -23.322
20.595 -14.392
27.568 -13.134
18.551 -21.468
30.212 -3.012
16.176 32.500
19.818 43.916
15.401 40.895
37.426 4.659
32.547 32.132
37.448 15.320
31.029 -9.794
-7.896 -9.488
1.254 -18.505
28.229 -14.965
28.384 -16.117
20.956 -35.120
15.227 -20.525
-25.241 -1.286
7.709 -21.926
24.483 -9.964
14.979 -2.219
7.334 -24.290
37.733 15.861
5.608 28.036
-15.052 39.369
-28.775 33.073
-1.285 36.513
-11.397 20.752
12.918 41.933
17.384 39.403
18.888 30.518
10.932 43.184
-3.876 35.823
-6.362 39.354
-14.736 36.670
12.946 47.575
25.380 9.984
-1.805 38.549
14.504 43.650
27.001 17.571
27.314 3.824
22.767 27.657
17.534 28.344
10.533 32.614
28.520 27.915
34.081 21.552
17.683 40.617
20.943 30.223
7.748 39.803
26.575 43.429
23.796 32.693
36.663 40.047
33.145 -9.030
39.628 -2.211
-28.608 5.512
-17.790 -3.723
11.138 26.821
13.849 5.322
6.082 -29.137
4.967 -34.500
-10.654 -30.311
-35.681 -15.931
-31.890 14.833
-12.587 -17.998
-13.608 -21.623
-34.617 13.830
-15.252 -10.527
24.422 -13.038
31.360 14.440
7.776 40.074
-3.032 34.730
26.311 23.540
17.890 44.760
-17.144 43.792
15.242 22.416
13.563 42.072
20.387 31.715
-6.487 31.226
-10.186 44.563
-28.805 19.465
-29.165 -9.445
-15.345 -31.545
-11.013 -26.350
-25.746 -10.718
-8.967 -12.881
-38.391 -3.228
-28.824 -0.799
-11.612 -31.546
-25.390 -32.780
-31.202 -11.680
6.794 -20.594
10.131 -22.126
33.869 2.956
45.235 8.239
36.361 -8.522
15.626 -23.732
15.773 7.275
-12.547 -27.525
-24.414 -14.680
-23.626 15.213
-13.192 49.855
-7.892 39.782
-14.135 37.632
24.166 20.705
17.245 35.556
40.099 34.079
32.333 3.825
32.544 -22.554
9.968 -11.876
28.136 -1.566
36.823 -7.352
30.028 -16.757
8.256 -9.785
-25.864 -3.474
-20.527 42.803
-1.379 36.601
14.472 38.842
35.762 26.658
14.484 -19.396
10.029 -27.175
-16.146 -23.518
-17.865 -20.103
-38.862 -18.360
-31.264 -16.594
-34.979 15.762
-29.323 17.708
18.078 13.641
-4.630 33.517
-37.049 37.795
-43.118 4.241
-35.341 -8.217
-18.306 31.290
-38.553 3.255
2.110 40.206
31.364 -5.816
-1.308 -16.742
-1.481 -28.757
10.450 -24.908
20.075 -13.917
-29.921 -20.186
-13.633 -30.625
-26.077 -24.970
-5.895 -32.331
-18.020 -18.623
-24.933 -18.643
-1.035 -1.010
-27.158 21.076
11.900 28.279
22.697 29.295
17.108 29.330
45.575 10.148
32.761 28.403
23.066 42.415
30.847 26.773
-14.168 30.988
-25.253 30.097
-10.916 32.463
-18.919 38.927
23.965 38.015
30.500 7.035
35.950 3.993
13.356 37.831
23.152 38.924
-31.166 18.318
13.452 -18.181
16.784 -27.352
26.086 -15.089
-13.526 -3.859
-17.529 -19.426
-2.452 -20.487
28.151 -0.421
28.105 19.188
8.860 2.334
-11.374 -16.645
-20.485 35.120
-15.673 43.859
-14.908 41.682
-11.235 38.222
-43.874 3.873
-27.527 17.747
-17.814 -22.184
-4.183 -12.580
1.501 21.059
-0.616 -24.863
18.578 -19.854
37.836 -1.550
44.568 -0.360
40.613 12.736
35.821 8.415
29.861 -7.055
36.842 3.110
31.326 21.126
21.704 -10.397
-8.573 -31.623
9.572 -28.391
-33.190 -0.794
-38.823 -3.562
6.471 -21.784
16.976 -17.809
2.108 -5.081
39.628 0.929
23.032 26.921
25.262 11.948
-7.798 -28.814
-32.120 -11.558
-17.038 3.374
20.526 -1.135
16.708 -22.526
3.969 -24.613
-21.717 -19.573
-37.740 -12.159
-31.684 -7.870
-26.576 -10.383
-31.767 -8.264
-30.152 -13.500
-33.789 6.804
-25.481 22.135
-0.792 41.174
-19.588 42.325
-29.981 26.685
-5.597 38.191
-30.167 -6.894
-27.377 16.460
-36.195 17.858
-21.915 21.834
-37.707 12.143
-20.013 36.668
-22.553 -1.455
-36.626 30.021
-14.107 39.263
-11.439 36.058
-29.452 -11.498
16.633 -22.363
35.932 14.854
2.073 40.986
42.305 11.575
28.679 20.695
13.301 38.723
-12.459 27.501
-20.874 35.434
31.501 18.677
28.407 22.482
28.073 36.345
36.443 28.217
16.902 30.753
27.709 29.479
37.724 21.933
20.598 16.698
-0.627 39.715
-7.916 31.733
-9.730 39.707
2.830 41.054
-14.304 20.764
-18.704 21.668
-27.531 -19.372
-40.892 -6.246
-37.093 -5.598
-32.828 -11.086
-3.620 -24.101
-0.646 -30.319
9.310 -21.896
-17.236 -34.618
-3.678 -19.663
28.673 -8.749
22.691 -4.404
26.241 -21.715
18.664 26.865
-19.781 33.698
-18.306 42.795
-25.599 20.527
-3.876 39.734
18.947 38.523
31.926 -12.614
32.451 -15.701
31.645 27.425
35.194 16.120
37.588 -4.066
46.688 7.740
42.589 19.556
27.433 30.792
-7.407 38.683
14.390 50.999
6.022 39.222
-4.106 41.280
-16.232 40.781
-32.095 28.949
-9.360 52.585
-25.572 34.300
-7.282 44.096
-6.778 44.051
-1.980 38.258
-42.374 9.008
-11.524 25.417
26.453 19.718
24.157 -9.490
21.718 -13.955
-22.154 -3.736
-22.803 -18.222
-18.763 -28.625
-10.210 -31.537
3.552 -28.955
34.344 2.351
16.215 20.745
-33.757 -0.901
-31.279 -4.708
-8.037 34.085
6.910 42.235
-6.380 43.688
32.009 28.629
-10.400 -4.338
12.444 -17.112
29.878 -10.225
31.830 1.064
19.487 -22.749
-18.302 9.830
5.095 -24.856
-28.845 -17.592
-43.756 6.198
-30.979 1.080
-29.906 17.783
-21.506 6.475
-19.860 44.613
-13.755 42.116
5.394 44.126
12.432 30.049
9.034 33.865
20.050 33.589
4.657 46.850
1.091 39.256
-20.727 36.996
-28.478 22.273
-34.802 11.836
-27.880 29.880
-25.036 20.535
-32.154 15.351
-23.396 -9.361
-14.760 6.110
6.354 49.108
17.693 35.279
38.071 24.941
27.648 32.442
33.887 19.554
14.928 -9.427
-3.803 -17.467
-16.956 -8.553
-21.867 26.299
-17.373 22.217
-6.854 38.885
-15.654 33.521
-28.557 32.010
-16.292 36.945
-19.475 47.677
27.852 22.484
38.639 24.860
35.908 18.013
19.946 32.906
2.788 43.260
-14.064 4.740
22.282 6.349
19.370 2.239
32.935 12.431
-18.894 37.429
-17.048 21.605
-14.505 -9.678
10.148 -9.495
36.544 3.408
14.687 43.525
-30.589 34.879
-30.761 12.327
-21.096 -6.767
-36.555 6.343
-22.906 33.822
-23.870 1.617
-38.579 35.734
-33.740 -1.322
-27.447 9.683
-15.881 34.217
-9.671 -1.460
-23.827 -25.325
-25.246 24.220
-5.621 43.406
6.764 38.399
12.858 32.296
40.711 7.222
7.029 -27.080
27.824 -17.079
-21.166 -17.877
3.209 -33.058
18.900 -8.104
23.771 -8.238
1.964 -26.031
25.659 -18.042
32.143 3.216
15.406 -29.387
27.899 -18.067
20.760 9.000
32.660 13.551
3.416 43.970
35.346 -4.352
12.995 46.357
11.725 52.067
25.445 33.969
16.453 35.820
22.449 23.888
27.983 32.521
-5.189 45.590
0.930 39.666
12.073 35.002
30.114 26.043
-7.527 8.474
10.469 -25.764
12.608 -23.581
34.637 -20.274
21.486 3.385
1.901 35.536
-30.659 38.835
0.791 34.453
34.291 2.172
39.653 9.467
32.401 25.856
12.063 40.099
0.159 -25.846
-8.948 -16.818
28.011 -12.759
31.124 -10.372
29.321 -16.734
35.112 5.446
31.376 7.223
23.985 -10.928
4.879 -15.494
17.900 -4.939
23.205 -4.173
14.064 -0.031
-19.959 21.258
-32.460 9.389
20.627 25.626
12.401 40.083
-13.895 41.067
-19.801 13.881
18.261 -25.251
20.570 -24.562
21.631 -24.355
31.314 -0.176
41.250 7.282
14.607 -22.026
-5.044 -33.511
8.673 -29.467
-17.404 -14.159
-8.379 -26.121
8.208 -17.705
18.980 -27.166
20.088 -20.399
2.972 -41.550
11.654 -19.424
-25.466 -21.640
-37.523 -11.841
-6.918 41.510
-15.970 52.051
0.519 39.467
-20.896 17.004
-27.869 23.528
-33.997 2.522
-13.121 -24.307
-20.415 -21.643
-25.627 -23.883
7.425 -28.627
28.286 3.698
22.949 5.827
6.982 -23.874
-18.447 -20.440
-1.782 -25.720
-21.328 -25.900
-16.535 -26.986
-10.426 -28.184
-13.690 -30.767
-28.263 21.666
-42.758 20.498
-28.370 16.632
23.935 16.733
6.398 -4.002
2.377 -19.670
11.960 -34.616
25.619 -23.003
-14.183 -21.552
16.406 -23.323
40.986 -4.023
28.677 -14.890
37.117 -6.863
9.127 29.986
26.723 -18.975
21.843 -15.114
8.974 -37.990
21.581 -13.323
38.267 6.444
26.607 33.088
33.803 -8.771
13.507 -22.382
42.155 18.472
9.736 -9.906
23.619 12.860
33.473 14.389
31.436 25.513
19.744 36.205
24.649 19.825
-9.150 38.284
-29.058 20.270
-30.878 15.884
-29.497 -9.103
-0.218 -27.869
-9.151 -30.207
-7.363 -37.428
-34.020 -4.250
-1.148 25.062
-26.141 10.200
-29.924 21.248
-33.947 1.024
-39.520 22.882
-16.053 36.450
-9.639 15.736
10.517 49.390
28.200 18.683
38.380 -8.617
34.110 28.271
24.916 12.599
34.437 3.266
28.495 -26.165
13.927 -17.696
1.937 -25.298
6.610 -33.299
0.603 -18.432
11.274 -20.282
16.971 -23.712
37.018 -12.810
32.467 -4.067
3.701 -36.547
-32.906 9.204
-28.172 0.375
20.317 -39.632
18.798 -12.833
29.421 -13.959
28.454 26.005
-4.857 9.147
2.324 -29.013
1.521 -31.411
-6.753 -21.577
32.610 -5.751
28.720 -10.359
35.661 -5.217
36.145 -11.012
30.113 -18.704
-21.696 -9.197
-21.974 12.944
-7.993 28.628
23.322 -1.659
26.137 14.399
5.574 28.232
-26.757 27.652
-30.541 29.787
2.504 44.097
19.669 37.851
-11.623 42.082
22.885 39.102
11.982 30.069
-17.518 17.636
14.856 28.634
-12.348 36.202
17.397 44.234
0.807 33.549
21.915 22.619
44.779 -6.264
28.014 -17.427
16.338 -18.055
23.512 -29.228
36.721 9.363
19.178 20.712
1.123 42.405
15.194 37.995
21.944 36.848
18.101 32.332
28.838 28.071
18.665 38.764
6.720 38.849
23.534 -1.190
-11.807 24.994
2.915 49.340
3.512 37.853
3.178 23.518
13.793 31.709
22.302 36.141
27.036 32.144
-0.334 37.590
17.266 34.397
35.511 14.021
36.727 10.498
30.491 27.234
14.382 31.007
-10.506 30.132
-24.319 39.400
-47.237 0.889
-31.242 25.150
-0.494 28.776
-3.378 39.551
-8.360 42.874
38.591 21.726
31.530 20.081
28.339 17.069
4.421 42.646
8.679 49.530
23.144 29.032
16.887 39.435
-16.387 39.445
-35.769 34.847
-28.451 21.469
14.158 27.819
-1.395 36.517
-22.353 24.940
-5.583 8.353
-17.057 40.602
-24.780 40.301
-13.389 37.272
3.770 30.403
37.266 2.331
26.845 6.597
24.960 30.759
29.447 22.639
30.468 19.219
-25.155 8.766
-38.180 9.635
-33.411 -1.535
-30.129 -7.899
-32.546 5.533
-10.143 37.364
-29.441 21.924
-20.464 17.709
-31.784 24.176
19.077 22.691
19.105 25.596
23.459 -15.282
43.423 20.180
2.670 37.898
14.722 42.644
26.923 19.381
23.431 32.568
32.948 34.000
24.608 5.404
16.332 -32.438
38.732 15.630
32.023 26.785
23.668 -0.196
44.700 -9.402
10.346 -21.753
36.986 -28.648
-2.949 -27.984
-5.949 6.714
-8.061 43.163
-19.082 24.205
-15.229 36.176
0.590 42.128
-15.530 31.260
-4.523 38.889
-14.147 28.485
-4.166 48.704
19.117 28.725
25.923 18.800
34.741 -0.095
34.216 -17.554
37.221 2.220
41.129 7.952
31.171 21.233
25.971 31.365
12.338 45.476
2.483 41.426
19.573 -23.317
-5.362 -30.032
-27.018 -4.871
-33.698 -14.363
-32.766 -13.668
-11.125 -22.752
7.368 -26.025
-5.869 -31.770
-18.051 -18.295
-10.382 -7.247
1.509 1.648
25.267 12.317
9.690 2.957
21.082 -21.083
23.687 -25.054
29.816 10.105
32.197 -5.239
26.907 24.976
18.896 32.009
5.028 50.451
26.835 14.228
25.603 37.495
31.694 7.592
38.116 6.018
14.772 -34.952
3.780 -26.389
1.027 -30.308
25.393 -21.797
33.589 -6.923
40.994 8.398
12.250 -29.909
29.283 9.116
-0.994 -20.078
-41.737 -5.362
-31.645 -16.690
-30.238 14.464
-32.899 -5.822
-0.607 38.887
-39.884 28.277
-32.343 21.975
-31.010 6.723
-8.141 -19.147
-18.460 21.139
5.507 46.176
23.264 -17.128
0.981 -26.218
9.703 -23.787
6.683 -21.596
17.307 -9.009
29.138 -3.118
-20.031 -21.840
-34.823 4.072
-25.713 19.132
-23.932 33.960
-35.149 20.922
-40.458 22.741
-34.424 31.300
-28.656 29.861
-22.723 39.805
0.874 45.366
-17.796 47.589
19.157 41.539
2.165 37.434
2.426 55.705
24.870 39.142
37.028 7.436
25.975 25.168
25.402 -17.034
39.010 -9.402
36.361 11.714
18.300 32.262
37.273 1.173
33.151 -10.407
26.308 -0.525
23.925 16.538
12.462 35.570
26.152 30.857
16.085 29.326
16.769 37.859
5.845 33.172
-28.954 14.582
-36.699 -8.681
-35.102 -13.625
-10.380 -32.755
-27.299 -2.682
-20.275 31.899
-25.564 21.268
32.920 24.833
13.467 30.176
30.436 4.305
35.200 -27.529
-3.094 -31.185
11.814 -29.186
19.333 -17.974
1.080 -24.822
-5.201 -36.241
-30.038 -7.025
-6.989 -36.898
6.004 -23.697
-10.689 -25.172
19.215 18.655
-14.893 -32.877
18.803 -9.614
13.998 30.823
11.902 38.814
23.253 34.564
-26.260 16.101
-41.894 6.610
-26.875 21.871
-37.202 18.400
-36.343 15.785
-32.643 6.805
-26.302 2.757
6.291 4.301
-27.259 -6.403
-30.613 -1.788
-13.410 -16.800
-32.943 7.096
-38.194 -14.338
-40.485 2.130
-18.940 -22.380
-3.559 -31.781
4.596 -14.880
26.242 -26.125
25.960 -5.329
20.490 21.367
33.178 8.703
31.286 13.351
23.877 27.664
-17.431 33.577
12.588 34.958
-9.057 28.858
-30.085 4.793
-25.893 -6.364
-21.624 12.138
-41.358 4.335
2.603 -11.156
8.557 -28.573
1.300 -29.609
-17.432 -19.048
-26.903 -3.730
-18.922 -27.302
-2.496 -16.207
7.188 -3.666
21.152 5.417
-2.978 -23.568
-22.760 -24.390
1.592 -33.985
0.538 -25.261
-0.590 -32.048
9.777 -15.680
-32.893 1.185
-10.238 -21.325
-25.917 -25.911
28.834 -20.683
12.411 -26.331
10.174 38.635
36.125 -6.671
31.556 12.134
36.291 18.105
-3.238 51.266
-23.962 26.223
14.528 -28.728
-22.863 -1.463
25.310 -2.972
-32.696 -8.793
-7.429 -25.957
18.669 -20.344
40.505 -9.107
12.879 24.094
11.974 50.315
-37.415 32.125
-20.741 33.798
-20.918 35.442
-19.429 41.977
-21.728 -15.606
-16.808 -29.870
-28.399 -0.314
-41.131 -2.091
-26.837 -25.689
5.850 -22.580
20.578 -15.779
7.801 46.573
27.902 8.057
38.435 -8.354
32.766 14.416
44.219 5.125
33.876 3.147
5.325 -29.159
21.549 -19.055
13.496 -31.770
-12.591 -25.539
-38.686 -0.719
-22.755 30.338
24.363 33.576
17.512 11.882
-16.003 -10.298
-40.181 -1.951
-36.491 -12.676
-24.015 -22.595
-5.880 -17.842
-30.588 -8.812
-31.086 17.452
-28.043 20.971
-12.436 38.268
-36.889 17.899
-23.602 36.482
-27.409 23.755
-10.252 -15.726
19.540 -31.677
11.604 -26.659
8.913 -23.203
5.214 -30.397
6.601 -19.809
-4.464 -23.866
-33.945 -9.902
-13.205 40.635
-3.739 49.550
-13.805 40.531
10.926 33.237
20.210 29.307
31.166 25.667
27.777 32.359
35.867 27.525
-14.098 35.536
-19.586 42.042
2.318 41.063
-29.528 22.575
-35.675 -5.864
-25.520 -17.532
-27.145 4.234
5.962 38.235
-22.206 26.710
5.055 42.406
9.709 26.202
35.078 5.643
30.446 11.207
25.017 -10.581
26.523 -4.156
37.962 15.516
30.492 21.177
36.514 11.795
9.793 33.457
-8.028 42.501
-22.263 36.968
-32.556 23.830
-9.315 -0.653
-20.076 22.523
27.358 21.507
36.449 -1.648
30.533 -22.696
28.028 -8.633
10.661 -22.099
-7.461 -27.446
-23.077 -35.593
-31.390 -7.416
-31.916 7.357
-37.671 12.736
-10.042 -8.489
8.882 -9.947
-2.933 28.524
-26.220 16.468
-7.280 25.555
-19.355 39.333
-40.699 10.287
-42.759 27.290
-40.462 -2.842
-10.085 33.432
22.507 35.491
46.536 6.494
32.901 21.983
34.072 -19.413
14.237 0.280
32.910 25.098
15.620 -14.696
25.182 30.011
28.874 27.845
21.979 31.712
-18.647 37.433
-13.380 42.660
-17.198 45.770
16.577 45.597
-30.516 7.466
-26.152 21.809
1.966 41.129
39.605 12.466
33.112 -11.624
37.231 16.124
39.144 18.901
8.216 41.220
-21.636 40.788
-39.670 6.257
-4.496 31.698
-30.302 19.879
-32.999 2.262
-38.755 -1.350
-32.345 -8.686
-33.147 -15.880
-27.526 -21.579
-39.757 4.688
-30.160 -17.467
-11.907 -22.775
22.208 -12.262
-39.359 -8.340
-27.102 -11.835
-25.316 4.393
-11.579 -4.197
-21.974 -9.929
-36.603 5.067
-34.891 17.427
-41.951 14.289
-23.537 30.770
-8.451 49.475
-29.210 12.861
-9.228 -22.230
-12.987 -18.768
-26.931 30.207
21.189 17.973
-26.130 19.977
-6.102 -4.879
23.479 7.270
8.861 -22.035
-10.418 -24.045
-13.187 -19.953
-19.598 25.347
-35.162 15.182
-25.213 27.298
-16.547 35.003
-26.802 -19.488
-22.317 17.299
-30.012 9.575
-30.362 15.759
-23.109 30.478
-30.548 12.076
-31.219 21.930
-8.479 -12.690
2.418 -9.575
-5.141 -17.373
-41.094 -1.942
-31.195 -7.454
-30.174 22.076
10.172 20.693
-10.710 33.700
2.990 41.556
5.089 45.360
21.394 36.509
23.608 19.160
40.408 26.192
11.004 46.615
13.614 49.516
8.916 39.274
-0.393 31.181
-11.728 36.545
23.622 10.603
11.949 41.193
-25.098 22.096
-34.202 12.632
-16.514 -17.051
-35.889 -13.565
30.066 27.322
7.961 47.587
16.894 41.679
23.570 38.763
33.309 17.259
12.989 -14.324
34.117 2.724
25.133 -10.219
30.592 16.608
31.378 -7.774
3.545 -24.203
19.430 -9.154
27.948 -19.072
26.348 -1.348
13.888 -29.832
36.379 11.326
20.242 24.632
39.528 14.568
31.464 6.752
21.583 18.012
-11.862 28.644
26.183 18.522
34.976 9.211
-9.451 40.551
-7.693 11.175
-25.181 -9.205
-23.093 -7.750
-33.403 6.306
-28.206 3.294
-33.399 0.371
11.705 -24.366
13.526 -20.536
15.090 -27.602
9.308 -19.219
32.466 27.633
32.805 11.151
25.266 12.369
2.339 -4.827
32.236 -0.436
-10.090 -7.073
27.131 26.470
30.696 20.414
31.378 16.932
17.858 -33.119
28.226 -3.422
26.864 16.929
20.199 2.837
16.217 24.210
-15.974 34.017
-31.286 13.815
16.060 -14.185
10.951 -27.783
11.090 -11.138
13.964 31.270
21.930 42.039
31.886 26.996
28.491 32.249
39.411 14.757
23.444 -6.850
33.364 -27.306
-15.968 -30.250
-18.745 -8.293
23.539 -13.807
-22.750 -17.333
-28.622 -26.119
-26.243 -18.875
-42.194 -5.682
-38.765 9.220
-37.072 0.485
-32.797 21.309
-34.175 -1.715
-32.625 35.645
-47.269 -0.196
-40.647 3.533
-4.772 51.688
26.205 41.403
2.256 41.524
25.969 -0.040
25.101 16.321
37.943 25.946
17.139 -32.582
24.962 -25.150
30.965 1.607
23.008 -17.043
17.074 -17.779
6.822 -10.390
6.032 42.793
36.482 15.200
8.464 28.461
21.945 18.555
-18.107 43.595
-16.720 21.153
-7.968 20.807
6.841 46.813
-28.488 34.714
-25.931 39.197
-28.726 16.638
-9.625 1.394
-12.322 4.518
-32.977 -13.616
-32.669 -4.468
-29.995 -16.875
-43.778 -14.564
-23.656 -29.387
-37.933 10.539
-27.563 -2.426
12.695 -15.043
38.765 -15.033
-5.399 -20.047
-26.696 -12.050
-34.794 19.775
-10.857 51.401
-24.391 29.442
-29.779 22.520
-18.152 5.681
-19.137 -8.307
-40.757 -0.962
-23.294 -15.014
-43.826 6.968
-24.323 -8.113
37.017 9.282
40.950 5.992
24.406 24.841
22.742 41.685
1.950 39.503
-35.704 -4.347
-24.807 1.248
-29.223 -12.092
-20.064 -10.935
-29.998 -25.395
-26.990 -11.546
-17.295 -22.569
-7.455 -38.639
4.101 -24.425
36.441 -10.882
-5.690 -20.861
7.831 39.423
-22.353 26.682
-14.872 -11.463
-22.357 2.923
-18.263 -3.598
-27.173 4.920
-29.196 5.965
-25.457 30.260
-27.295 14.401
-0.643 42.073
6.702 44.268
7.456 40.838
44.178 4.021
32.598 25.658
15.480 -13.171
18.970 -20.364
23.371 32.432
40.909 -5.447
25.055 -18.344
20.385 -25.191
42.004 13.181
30.442 -5.618
19.541 -3.616
43.282 -4.856
29.791 29.994
14.367 44.172
12.352 33.129
9.802 27.146
3.393 37.179
29.446 10.388
38.742 5.665
27.992 12.049
38.141 -3.037
32.805 9.569
37.671 9.804
37.873 6.225
32.288 8.133
16.803 26.267
-10.404 20.881
-25.003 4.795
-26.428 -7.935
-29.484 -2.166
11.520 -30.891
-32.072 0.098
-0.538 -19.955
-4.454 -28.469
23.452 -21.994
-13.690 -24.632
-15.479 -21.482
-8.214 -28.381
-26.975 -15.154
-22.611 -23.987
-36.666 -8.695
-34.357 12.295
-33.643 -1.072
-28.525 -22.968
-9.885 -30.091
-21.274 -12.329
-32.197 -19.702
20.764 -16.384
3.622 -42.671
-9.816 -21.103
-21.079 -24.903
-28.780 -15.959
-8.485 -7.875
17.096 -27.540
-19.164 -22.824
-32.492 -7.288
-26.521 3.150
-22.435 -9.859
-19.779 -1.209
-41.150 10.577
-27.812 -13.806
-10.012 -30.268
-4.735 -23.265
16.204 -23.749
21.856 11.194
31.347 -7.426
29.663 23.832
2.149 37.631
-10.033 41.700
-0.135 43.874
13.098 32.875
-36.163 17.897
-25.780 -12.924
24.429 -17.043
32.619 -2.093
29.347 -2.156
16.788 -3.888
5.459 45.782
-11.273 41.274
16.827 30.502
37.299 18.340
32.879 23.843
36.726 -21.862
31.473 -1.878
33.791 16.174
31.736 29.144
30.809 33.950
28.232 11.773
32.741 40.635
35.232 28.496
27.599 28.010
30.112 16.426
38.420 6.516
29.384 19.499
20.334 23.769
18.439 40.788
-10.012 37.985
-33.377 12.734
-40.150 8.796
-40.644 22.511
-36.715 -8.543
-24.295 0.820
-25.626 23.848
-42.144 17.095
-4.801 33.231
-41.411 12.927
-40.922 -4.202
6.891 -25.875
-7.091 -21.953
-37.649 -12.106
-31.630 2.909
-39.803 -16.559
-28.559 -20.296
-31.556 -8.428
-37.726 -3.021
-13.501 -34.812
-32.051 -10.682
-46.108 2.477
-26.915 -7.452
-12.759 -9.365
21.373 25.212
-11.022 44.495
-28.350 28.375
-24.228 13.919
-35.567 -17.084
-26.997 5.051
-45.197 0.960
-29.169 26.805
-0.649 15.114
-17.513 16.869
23.672 4.497
2.607 41.705
-20.741 39.775
10.119 39.003
4.100 39.563
-11.316 43.073
-22.617 21.955
-25.537 35.859
-27.054 35.583
-25.104 35.282
23.798 26.358
10.316 27.920
24.840 23.716
25.395 4.636
-26.406 1.278
-18.766 25.878
28.365 21.741
11.088 25.227
-25.492 36.444
-19.781 37.852
15.025 34.449
31.108 17.426
27.870 -11.442
24.389 -8.371
29.786 15.597
24.712 3.732
31.724 17.756
4.864 39.087
32.766 -17.303
-0.166 -33.331
32.725 -1.126
21.191 20.855
11.552 38.181
31.215 30.005
-25.964 15.871
-25.940 17.404
-33.064 23.751
-32.586 17.290
-27.815 36.047
-10.213 36.537
-17.652 16.031
20.575 41.750
-3.763 36.731
-18.302 30.294
-3.425 27.616
5.439 33.868
7.430 41.551
13.994 38.420
22.595 28.814
24.197 -21.990
30.101 -23.496
14.043 3.826
12.128 15.928
24.891 9.509
30.874 -10.649
25.005 -10.209
44.836 1.919
33.579 0.444
27.463 22.667
34.417 15.898
10.163 39.284
-20.518 35.327
-7.243 -24.362
17.712 1.524
35.271 -16.025
17.319 -20.498
19.685 4.016
15.933 19.346
-0.551 -14.235
6.449 -18.250
8.510 -26.373
-30.529 -27.190
-3.160 -13.684
-1.817 -28.511
-23.054 -11.221
2.555 -36.338
-13.695 -13.791
3.274 -23.940
44.074 17.678
37.283 14.929
38.327 -10.249
35.154 -6.070
31.555 7.895
16.337 42.481
-32.604 29.737
-5.611 34.160
-5.044 47.377
1.328 47.518
-9.592 38.299
20.686 24.526
4.718 39.641
-11.874 25.986
27.291 28.503
28.473 28.441
19.647 38.961
25.735 32.928
10.625 37.568
30.330 25.742
23.531 26.104
14.542 19.985
-5.856 29.861
28.176 -1.762
34.113 -19.086
2.986 -33.672
-5.999 -35.732
-14.750 7.099
-15.163 -21.010
15.875 -15.241
23.842 -19.451
14.974 -35.129
8.186 -31.329
-7.489 -30.908
-1.809 -30.426
-1.715 -16.973
11.082 -27.671
42.589 10.001
27.744 12.889
36.562 3.113
-3.125 49.134
15.085 36.959
-13.303 42.915
-33.797 27.838
-24.362 33.592
34.335 27.438
27.307 -5.394
33.358 -4.866
21.736 -13.691
34.926 -16.560
38.179 6.686
24.676 -19.741
5.710 -21.114
15.698 -19.219
-2.239 28.508
-0.629 42.432
-16.144 32.304
-36.949 27.219
-25.459 9.888
-23.168 44.440
-21.033 48.137
0.459 42.481
-13.657 42.503
-24.457 34.009
-21.257 37.863
16.247 50.255
26.785 27.817
9.971 36.685
14.474 42.157
20.132 37.309
30.597 18.106
27.883 21.038
-6.889 7.176
-5.217 34.242
7.094 34.792
-25.738 33.692
7.608 33.326
8.195 43.437
0.546 35.925
35.244 5.440
21.975 -3.927
3.362 -28.725
21.158 -11.605
32.816 -5.494
16.941 -24.687
32.835 -13.265
41.731 10.492
34.579 25.105
33.357 13.601
34.734 18.113
22.566 27.997
33.964 20.489
30.839 19.299
49.981 2.020
4.254 34.402
-38.881 18.145
-26.158 36.785
22.970 39.200
41.443 4.163
7.110 17.692
-2.049 32.453
19.153 36.084
12.805 33.130
7.754 48.247
-32.435 38.412
-29.895 15.092
-29.992 25.723
-39.118 -18.521
-13.490 -17.643
-21.644 -17.574
-31.504 -6.776
14.849 -31.349
31.945 16.779
35.563 27.202
-2.587 34.768
-24.657 33.628
5.929 22.110
42.109 29.920
0.315 41.201
-2.799 49.198
16.527 34.486
17.130 41.351
24.728 37.717
29.692 -1.432
31.847 -7.941
42.357 4.598
19.212 27.023
31.380 20.721
32.827 22.517
40.226 9.411
-13.649 -12.993
12.859 -8.759
-19.679 10.167
-39.719 21.967
-38.877 28.306
-24.659 30.829
-18.416 36.741
9.022 37.180
-21.975 24.169
-34.725 25.792
-37.798 6.841
-39.214 -0.965
-0.575 -21.360
-2.068 -0.712
17.260 19.386
22.426 28.076
15.672 31.870
-24.086 5.409
-26.930 4.449
-10.758 30.029
-3.450 -7.490
35.669 8.183
28.844 38.433
29.236 -2.612
30.411 21.449
8.414 -3.419
28.228 19.107
12.314 38.341
-5.859 42.034
6.973 33.102
-16.675 28.843
-34.768 10.873
-38.759 8.327
-35.282 22.497
-20.070 21.735
-27.237 26.236
-14.251 34.856
8.610 27.981
-11.760 28.137
7.482 28.237
-33.967 11.650
-33.906 15.655
-4.622 31.848
-41.830 8.499
-14.472 -16.838
-12.798 -27.441
-2.868 -25.892
-2.967 22.559
-19.837 28.738
-17.271 45.151
-33.720 32.640
-26.800 39.714
-29.504 41.364
-30.411 36.111
19.837 20.612
25.321 -20.632
9.757 -32.002
5.195 -3.736
42.909 5.284
44.675 7.562
33.029 9.671
41.710 1.759
32.574 16.463
7.294 38.138
-33.551 13.710
-38.793 10.120
-31.824 -5.583
-36.019 -4.660
-37.364 0.339
-23.543 -20.058
-10.389 0.958
25.900 -8.852
36.045 15.744
25.316 37.383
-9.538 38.992
32.790 -18.958
22.241 -14.496
15.941 -28.073
34.804 10.447
35.433 18.772
35.377 11.923
33.217 51.242
37.683 33.550
9.570 38.675
27.638 38.442
23.962 -23.261
3.167 -32.349
-4.429 -14.925
32.886 -0.160
21.170 18.373
34.060 6.758
31.888 14.591
26.358 36.728
-8.423 38.584
-1.820 36.100
-43.157 20.367
-32.012 22.698
-23.083 10.271
44.875 6.166
40.380 -3.088
33.692 -13.189
25.535 -18.085
9.656 -25.943
-3.403 -29.303
38.469 2.705
34.932 2.877
29.422 27.400
20.286 30.121
33.366 25.694
-13.486 43.538
-7.339 28.924
6.872 40.047
34.506 -10.524
-6.939 -14.868
-14.843 -24.302
30.505 1.672
36.654 -13.310
25.211 -14.115
32.047 -7.829
17.946 -16.697
26.073 -17.903
8.738 -30.789
-13.160 -35.667
2.240 -21.677
-1.161 -20.449
-36.198 11.690
-19.629 30.257
-43.935 3.489
-4.048 -16.905
13.987 -7.900
27.618 -7.362
1.235 -13.580
-36.175 18.233
-15.455 2.817
-32.744 18.502
-37.737 30.547
-32.766 13.407
3.123 9.052
-8.265 21.167
-29.355 25.819
-5.698 29.549
23.366 8.751
19.856 -13.005
8.425 -40.627
28.340 -21.826
19.057 -21.462
39.928 -0.448
27.930 -20.925
-33.976 0.349
-29.284 -6.678
-42.998 19.125
-34.421 10.981
-14.433 42.702
4.327 35.437
-10.359 42.202
4.048 48.672
-7.645 27.887
-29.893 -15.704
-33.775 20.235
-36.086 14.430
-32.641 -4.818
-30.075 -4.399
-6.214 37.495
-25.235 -8.099
-36.953 -10.461
-40.163 -19.469
-23.756 -9.772
-17.927 -29.888
-15.925 -28.853
-8.713 19.121
-11.856 16.639
10.039 36.561
-22.564 43.074
-17.899 -2.270
2.505 3.150
4.228 31.056
-30.771 26.184
-17.104 -10.396
-28.085 -17.529
-31.869 12.161
-25.266 19.019
-28.537 20.037
6.508 38.379
8.571 41.554
-38.295 11.623
-32.695 13.886
-16.643 -21.339
-28.937 -0.999
-32.433 3.307
-19.265 -23.491
-19.130 -28.746
3.678 -20.634
-5.849 -21.946
33.896 -16.255
6.478 -29.111
36.077 -2.061
22.298 -3.779
10.667 -26.376
35.993 -5.667
37.299 -6.920
16.998 -20.505
0.346 -31.630
-28.865 -13.643
-32.553 16.328
-16.173 11.625
-35.269 23.586
-25.077 30.333
0.319 46.614
-14.221 12.278
-20.758 8.302
-14.487 -18.498
-9.869 -31.292
-23.552 -17.155
8.655 -23.336
36.399 -25.025
34.711 -17.537
17.329 -21.483
41.587 10.979
17.294 -21.694
6.907 -14.150
26.605 -1.452
25.984 -11.119
-1.814 -26.250
-9.818 18.592
-13.095 -3.409
-24.820 1.863
-27.477 -1.821
-27.501 -11.369
-22.296 -21.364
-9.512 -14.549
-3.115 -24.965
-9.358 -20.609
-2.541 -17.398
-18.297 5.647
-14.464 -31.034
-7.691 -23.706
2.890 -32.680
29.252 -21.754
-15.138 -18.137
-27.631 -4.795
-30.044 -6.877
-39.584 -6.024
-40.820 -9.250
-31.251 23.430
-43.130 -12.810
-16.611 -23.373
-11.548 -12.577
16.265 -9.183
30.034 20.891
34.157 13.942
29.870 -22.524
21.722 -19.359
-15.083 -30.321
0.121 -22.133
-6.326 -29.915
-27.624 5.604
17.249 -2.567
29.998 -8.978
28.759 -2.298
3.205 -12.800
28.818 -12.486
18.034 -26.540
28.076 7.739
-18.136 14.835
1.634 -24.861
-2.175 -31.993
13.127 -22.673
12.943 16.287
0.984 29.380
20.683 3.206
12.254 -1.601
28.764 12.878
-3.238 -17.194
10.831 -14.022
-6.450 -33.931
-3.616 -25.396
0.148 -28.515
-27.838 -13.785
-24.582 -10.763
-30.952 -19.336
3.229 41.779
0.256 43.489
-13.375 30.732
-7.866 8.203
29.628 -11.632
17.337 -8.268
23.072 -17.774
-10.280 -22.328
-8.725 -29.817
22.513 -23.173
-1.724 -16.925
21.852 -11.973
-4.299 16.039
1.548 -6.924
16.771 16.033
39.457 -15.333
34.617 -3.240
30.831 -23.755
35.415 6.340
27.546 -13.959
22.833 -6.824
15.104 -13.655
42.821 -11.458
37.005 -24.088
25.193 -22.856
3.511 0.271
-14.545 28.223
-7.505 33.823
-33.674 5.455
-20.465 12.016
5.751 32.857
41.845 3.381
27.767 12.892
39.938 18.149
37.355 -11.005
28.226 36.386
38.356 11.201
17.442 -11.496
24.704 -12.771
26.844 -22.629
32.343 0.366
30.019 3.457
0.155 34.585
-23.106 28.419
-15.894 46.236
-13.106 27.675
23.806 -6.251
28.422 0.318
18.910 -24.853
-16.443 -18.246
-4.145 -20.099
-17.224 -24.304
-13.873 -31.427
-27.841 -10.712
-7.998 -15.729
9.299 -25.147
-5.370 -26.461
6.550 -34.222
-15.708 -25.657
12.650 -20.813
-3.449 -36.419
1.547 -35.009
-23.572 -22.488
-12.803 -19.702
-25.260 -19.460
-27.227 18.772
-16.241 27.921
-35.113 1.426
-8.061 19.156
-38.885 7.216
-30.875 -23.226
-36.403 -6.712
-25.262 29.229
-26.039 -15.028
-22.653 26.099
-24.795 32.559
-13.789 34.688
-13.879 42.725
-17.235 -13.423
-30.791 -14.426
-9.172 -3.081
-15.270 -18.585
4.642 -16.055
30.780 15.017
27.601 27.346
26.686 6.903
1.054 36.945
-33.739 6.998
-38.666 -0.222
-35.319 7.001
-30.198 -9.585
-28.107 25.616
-39.744 9.266
-31.636 -4.320
-33.087 3.584
-40.687 15.191
-29.309 21.040
27.995 13.577
15.629 13.534
25.082 33.384
38.193 -3.151
-5.305 -30.214
-15.170 -13.621
9.647 14.173
24.386 -2.260
41.559 -2.692
23.626 -17.652
40.984 4.681
30.216 -4.786
28.122 -3.217
23.078 29.173
34.261 21.588
22.751 13.522
28.496 -15.762
21.691 -2.026
26.677 -1.404
38.225 -3.351
14.249 34.725
29.485 38.493
24.498 31.964
9.268 39.080
12.035 46.769
0.715 37.793
28.973 22.427
20.871 17.761
-19.465 32.439
26.841 26.451
38.615 10.031
26.513 4.467
4.798 12.804
39.731 10.936
15.128 35.612
6.237 37.402
-8.337 38.687
-14.386 22.187
46.134 4.734
24.520 39.421
39.714 20.467
16.233 28.257
35.238 -3.749
20.862 -1.102
13.236 25.894
20.758 21.304
19.859 34.050
27.678 19.285
38.281 14.623
27.559 -3.781
20.758 39.467
5.417 49.378
0.172 35.887
23.104 -22.627
2.874 -33.965
-43.961 7.611
-20.691 -21.463
-34.512 4.039
-36.166 35.708
-28.855 24.525
-28.877 20.306
-11.901 -30.227
21.034 -13.948
32.523 -22.591
-3.546 -27.029
-8.333 28.122
-16.238 20.626
-32.030 4.650
-32.706 2.302
31.934 24.778
32.882 25.173
19.887 31.962
2.277 42.316
11.952 42.321
2.087 33.123
31.454 29.834
47.322 8.121
5.453 10.415
32.757 -16.598
21.927 -22.470
6.034 -30.886
-18.521 -16.042
-40.481 8.850
-39.922 9.542
-10.584 41.906
5.235 43.442
13.836 40.548
-8.733 36.054
-25.475 19.980
-13.404 -28.033
2.906 -7.550
-7.662 20.187
11.148 42.448
13.969 41.158
16.977 32.766
19.679 34.506
6.839 -14.599
28.677 19.564
27.496 34.526
33.114 6.296
30.249 27.528
16.406 41.271
35.688 35.147
18.319 30.732
2.349 33.250
17.700 33.912
23.232 21.304
35.482 34.193
34.012 22.100
13.383 0.645
7.827 -7.292
10.728 36.987
-18.124 41.278
-3.400 37.717
26.310 36.745
33.931 7.810
13.305 -24.817
-23.474 -12.846
-43.387 7.121
-36.404 -17.510
-28.260 -25.695
6.678 -25.194
21.058 -4.351
40.642 11.175
34.800 21.011
26.481 -21.995
-27.452 2.902
-0.019 44.479
-17.929 33.886
-16.602 44.907
-26.100 28.209
-29.984 -7.642
-12.923 30.556
-41.480 -1.356
-13.469 -25.716
0.167 -19.437
23.685 -25.688
16.331 -21.619
-9.583 -35.347
-16.692 -19.169
-18.298 -22.010
4.254 -35.152
-9.902 32.162
-10.233 41.708
-8.332 35.914
-9.001 -16.713
-24.566 23.828
-35.416 -1.023
-25.592 1.534
-37.349 -20.325
-28.830 -19.843
-16.993 -22.851
-22.353 -20.632
-13.196 -21.507
-41.778 -8.723
-33.575 -0.143
-34.749 5.604
-20.504 5.796
0.750 40.730
21.200 38.342
22.722 39.085
9.025 52.140
23.730 21.815
45.131 5.575
28.876 27.666
21.284 -21.795
20.288 -15.719
32.293 1.571
17.277 -24.148
36.236 4.363
8.407 32.637
24.413 29.169
13.073 38.300
-1.028 48.559
-12.958 46.993
-1.893 -13.100
12.011 -22.376
44.882 2.680
27.874 27.608
27.064 -21.667
-2.125 -32.154
24.281 -25.838
25.173 -26.275
36.353 -16.042
29.192 -12.096
32.772 4.194
31.872 -18.535
33.727 2.585
40.789 3.961
35.206 -4.929
32.835 -12.482
8.762 -12.832
-11.292 -24.410
-32.203 -4.994
-26.073 36.382
17.905 38.051
9.418 44.229
11.711 54.687
23.124 34.654
18.113 23.401
28.441 38.645
24.296 45.628
2.194 41.807
17.983 28.700
-19.225 18.908
-37.090 7.917
-36.630 15.112
-29.680 22.551
-34.140 22.575
-32.210 12.005
-37.963 9.653
-28.649 14.803
37.927 -3.487
12.742 -25.765
22.226 19.681
20.580 -9.330
34.682 -6.293
-7.044 -32.491
-34.240 3.389
-31.563 21.881
-26.925 8.921
-31.165 2.426
-39.878 8.565
-30.034 -6.617
13.782 -20.475
32.054 -9.878
-9.708 -34.482
11.596 -15.685
38.653 -18.810
31.749 -6.968
24.377 -11.440
37.581 -5.327
39.303 -1.688
26.695 33.240
7.829 37.890
-4.716 -18.573
8.841 -28.912
15.078 -24.234
18.007 -6.604
18.325 -10.239
32.561 -5.196
37.854 23.314
26.914 38.005
20.540 28.713
-26.552 29.974
-16.047 31.822
-0.291 36.493
-20.113 7.767
-2.901 28.506
-3.677 35.127
-23.834 36.559
-20.444 23.888
-7.286 40.307
-37.723 -2.631
-18.105 35.328
-27.958 23.784
-29.239 25.686
-32.667 21.052
-23.139 27.052
-30.042 20.163
-10.060 31.000
-14.950 41.363
-13.867 34.768
10.456 46.476
-34.562 17.655
-21.309 25.129
-15.796 41.357
-23.938 44.085
-27.575 41.174
-28.102 16.700
-29.387 -22.005
-28.232 33.901
-2.584 36.285
-16.903 50.112
-3.116 44.345
-28.531 2.034
-9.973 -23.124
-13.080 -23.534
24.829 -19.926
1.053 13.507
-5.388 20.975
15.977 -30.422
8.154 -12.979
-14.762 -2.297
-41.339 2.730
-25.776 -21.240
-37.723 0.697
-35.192 4.700
-29.238 15.520
-28.003 35.879
-20.252 31.118
-3.434 26.957
-7.350 43.591
19.812 25.499
14.093 -14.868
11.573 -23.554
-7.385 -23.505
-1.033 -33.462
-5.062 -32.487
1.191 -30.541
4.218 -30.640
18.544 -22.754
-2.989 -27.819
-7.939 -2.272
-27.934 0.784
-0.336 -29.239
-9.276 -25.620
19.911 15.813
2.161 -3.290
-17.215 -20.440
-29.506 10.079
6.187 22.583
-22.173 4.790
-8.732 36.352
32.045 18.094
43.889 21.980
40.480 -5.038
34.419 0.485
33.939 31.756
23.047 -10.649
27.166 -17.132
33.337 14.362
20.428 -18.588
27.794 2.676
-21.248 -21.993
-14.696 -27.719
8.753 -32.035
-6.813 -21.852
15.164 -20.060
32.092 -8.939
10.656 -25.180
-3.832 -33.396
8.422 -17.676
40.088 15.933
11.633 20.309
14.536 -22.353
-9.819 -30.767
7.916 -29.629
35.345 -5.182
-25.121 24.013
-1.294 18.518
15.615 -1.307
26.954 35.593
12.925 39.943
-25.162 38.297
-20.975 34.653
26.924 25.401
39.165 -4.918
11.335 -26.642
-6.158 -27.898
25.905 -6.667
2.280 22.892
-24.476 23.606
-1.231 39.047
-32.386 34.553
-20.978 -1.168
-23.378 22.183
11.170 34.285
29.244 9.780
45.832 15.001
23.981 38.881
42.911 6.255
38.474 11.996
34.071 -0.171
45.521 7.100
12.209 14.962
-24.884 -7.687
-21.198 33.240
-3.483 23.224
31.043 13.280
33.460 -4.184
27.981 24.066
-5.697 19.662
-24.277 -2.559
-15.519 15.990
-17.906 19.274
-28.223 24.321
-8.211 41.948
-25.071 37.601
-32.986 38.403
-8.345 37.682
-9.846 29.674
-24.338 35.314
-4.807 50.408
-13.726 41.962
-24.329 8.824
6.773 29.474
30.285 17.039
45.890 -2.020
31.039 -15.599
28.577 15.499
27.704 -3.393
33.640 10.977
38.916 3.893
20.344 32.314
28.593 36.928
34.236 2.573
32.621 -11.371
19.992 -17.244
35.307 7.383
2.084 -20.680
-20.085 -25.361
2.038 -21.709
-24.840 -7.518
-21.181 -1.966
-20.302 2.564
-29.207 29.496
-3.447 42.969
-13.966 33.933
-3.247 44.665
1.550 50.514
16.063 36.208
26.489 17.312
17.917 5.682
23.651 -7.345
40.143 0.208
32.856 29.244
16.987 31.430
-11.993 14.039
-17.629 42.251
1.976 26.093
-14.234 45.200
-0.390 32.317
21.244 26.754
31.227 34.031
34.052 21.711
31.516 17.856
28.759 14.925
12.823 -0.754
22.568 22.221
19.683 18.316
-24.746 23.436
-31.330 -10.517
-11.411 -33.327
-15.787 -14.430
-35.742 -6.425
-29.188 -27.089
-20.520 -19.834
-24.755 -0.612
9.342 40.866
2.416 41.433
1.480 33.953
-9.767 37.736
-22.470 -11.120
-30.458 -16.192
-29.481 -21.023
-6.812 -24.595
-2.149 -35.826
2.603 -15.318
-26.045 -7.635
-32.047 -25.234
-33.803 3.712
-10.766 -25.713
-7.182 -19.445
16.482 -24.425
-21.721 -21.948
-30.671 -14.575
-4.509 -13.927
31.902 16.009
33.287 18.718
27.058 31.709
15.027 40.358
15.738 42.360
-12.587 42.632
-30.022 25.246
5.701 38.877
-3.270 35.591
-6.080 43.028
-15.454 50.554
10.504 30.237
26.579 33.537
13.082 29.199
17.887 38.932
-2.362 49.102
-41.124 8.922
-22.983 -11.442
2.133 -12.733
34.993 25.788
-14.586 44.394
13.951 44.540
-5.946 37.802
22.657 40.292
-18.418 37.320
-46.313 14.065
-30.524 29.944
-17.179 34.428
20.200 -5.859
33.599 -9.475
43.439 14.373
32.000 -8.944
34.455 16.354
37.991 13.384
-7.151 32.594
16.498 21.278
-25.471 22.699
-30.210 -9.742
-23.952 -10.365
-30.997 -14.276
-37.736 3.309
-24.906 -29.015
-23.343 -22.707
-25.282 22.611
-18.695 34.693
-35.816 23.787
-31.963 8.793
-26.956 24.177
-40.231 9.012
-36.777 2.007
16.517 36.738
-21.153 36.602
22.275 31.151
-0.841 49.730
19.255 39.299
30.659 32.300
-6.633 34.669
15.533 42.208
34.296 17.070
32.601 30.508
44.046 -7.324
35.322 4.124
23.919 22.534
13.137 45.664
19.321 31.924
3.127 44.417
7.768 53.627
10.594 37.222
26.567 36.524
7.815 38.046
23.088 42.046
30.730 -2.443
23.785 -22.527
34.922 -10.600
10.250 -24.422
23.594 -24.437
28.683 3.632
24.885 -9.892
36.991 -0.350
38.194 -2.939
17.960 29.426
25.866 44.618
18.966 15.307
3.026 19.520
-6.480 -9.869
5.421 1.043
5.602 -33.680
7.440 -25.816
26.375 -27.170
-6.674 -29.167
-39.205 4.532
-29.762 -15.117
-15.345 -16.583
-6.685 -32.594
-15.515 -19.728
-29.106 -12.024
-11.405 36.311
20.236 40.074
0.444 35.547
21.325 -24.062
25.628 -21.827
37.325 -14.490
40.937 10.069
38.158 -6.236
-16.850 -9.768
-12.744 5.570
-42.983 -1.093
-39.569 7.597
-18.766 -23.108
-37.117 13.226
-30.099 34.214
-22.993 40.085
-24.735 32.987
-13.668 48.905
-21.099 34.475
-7.331 40.775
7.407 40.280
25.169 25.204
33.752 7.075
37.668 -3.292
26.365 35.285
32.483 24.635
34.655 -8.915
4.115 22.474
-5.291 9.691
13.048 -32.565
19.194 -34.654
17.224 -20.778
20.178 -24.718
22.662 -25.481
37.351 -14.765
41.183 9.103
38.210 14.938
22.902 6.792
28.470 10.770
23.020 -15.471
23.650 -5.120
39.339 1.868
13.389 2.663
25.821 9.077
31.684 -1.673
38.476 -0.043
16.450 -28.278
4.053 -2.202
31.744 7.770
19.853 -8.506
11.504 -22.578
6.913 -27.950
13.278 -31.778
17.643 -25.345
-1.086 -16.595
41.138 19.983
2.505 -24.542
2.362 -21.987
-4.506 -38.418
-24.999 -17.578
-23.223 19.930
-3.440 -35.392
24.006 -9.849
29.930 -14.590
9.546 -20.165
41.463 6.942
0.204 5.335
-27.679 -3.496
-28.165 7.233
-38.863 1.190
-10.148 -24.955
-36.497 3.575
-41.919 8.457
-32.609 -5.134
-19.161 31.614
-17.821 9.060
2.193 23.513
-22.083 31.317
-25.979 14.339
-0.169 -21.424
-17.332 -29.785
11.637 -23.927
0.086 -21.920
0.183 -30.043
-31.376 -25.357
-15.989 -30.471
-8.976 -17.962
-16.348 -31.535
25.449 -12.256
28.593 -14.848
31.457 -17.780
28.167 -1.827
36.750 28.483
40.601 26.127
2.700 40.871
-3.765 40.030
19.342 31.021
29.081 30.048
1.094 43.450
-16.573 42.280
14.804 37.763
33.217 13.755
-11.858 26.294
-6.398 37.696
-22.279 39.047
-22.237 28.643
-32.579 -4.498
-1.137 -26.358
41.350 6.747
-3.529 1.382
28.995 29.095
9.281 47.670
17.271 28.039
37.031 10.098
36.205 30.539
28.646 -9.912
33.217 18.985
-7.243 50.782
-9.889 22.884
-24.606 34.240
19.522 30.524
38.460 16.073
38.231 -12.741
36.787 15.169
14.881 39.397
32.979 11.161
-7.437 44.728
-9.739 41.823
7.320 35.787
-8.788 35.498
-30.018 27.335
-25.987 26.763
-22.601 39.685
-0.658 28.857
2.144 53.468
4.611 32.536
4.818 28.298
16.529 21.151
17.186 32.733
24.449 21.300
31.513 18.603
-1.242 -23.631
-24.545 -17.443
-21.770 40.216
-33.587 16.748
-17.358 34.474
-34.371 21.617
-22.071 25.338
-17.057 52.263
-0.313 45.393
21.308 38.341
-6.895 43.809
-34.430 22.144
-37.912 -11.222
-34.187 -18.410
-24.533 3.165
-5.406 32.836
-37.375 13.232
1.958 44.153
21.535 40.062
41.189 5.153
31.225 11.064
22.551 29.419
35.824 23.898
22.078 20.440
23.421 29.537
26.035 -6.874
38.313 2.227
27.794 -22.783
35.198 -5.721
23.998 21.658
29.915 24.001
21.461 45.215
32.433 4.663
27.958 -15.900
0.874 36.010
25.817 40.261
20.799 42.392
15.271 20.186
13.093 20.930
-0.344 -25.109
7.955 -18.958
30.239 -13.983
39.549 1.015
23.933 -35.226
-2.072 -32.985
9.429 -10.682
-10.356 -30.130
-33.623 5.554
10.994 44.645
-24.835 24.089
-30.061 12.704
-25.666 10.321
-29.990 -11.331
-28.011 -11.772
-12.474 4.191
-26.590 23.475
-34.845 20.351
-37.729 22.152
-34.253 23.469
-26.758 38.904
-5.498 33.967
-24.681 27.747
-21.752 22.516
-21.267 26.030
-2.817 46.695
-16.163 48.860
-18.774 37.404
-20.363 29.639
9.935 43.327
4.549 41.572
-8.253 47.595
-5.220 43.363
28.465 40.760
-8.755 51.465
-30.212 29.407
0.185 32.987
-8.682 27.553
-36.179 -0.727
-30.817 -9.798
-28.524 -11.220
-36.889 -11.002
-39.334 12.509
-25.764 -0.467
-24.664 2.428
-8.890 35.751
-14.520 38.470
23.957 42.610
20.811 30.372
27.706 32.919
4.929 42.008
11.638 41.333
-4.410 45.406
10.964 45.871
-11.883 43.969
-25.461 17.433
-32.805 34.978
-0.967 48.453
-22.228 34.681
9.172 43.005
-38.253 8.087
-17.265 37.057
30.272 26.434
18.850 29.188
-19.026 30.675
-30.934 24.999
-35.287 -8.214
-32.498 10.922
-6.154 21.856
8.359 23.272
1.936 25.715
1.107 11.593
-22.401 21.842
3.191 15.001
15.164 -19.413
26.309 -11.516
32.591 8.810
21.602 -16.481
38.668 -4.360
36.584 3.611
36.920 22.660
35.108 35.197
34.432 -0.545
28.565 -17.075
23.881 -18.617
18.304 -17.516
8.106 -26.495
-17.079 -24.488
-33.618 -3.101
-27.206 -12.886
-32.902 -8.832
-24.768 22.942
7.207 44.119
-30.372 39.699
-26.311 27.991
6.145 41.908
31.140 16.068
13.644 -23.788
-14.345 -13.540
2.383 -28.412
18.401 -14.178
-14.194 -17.428
-21.229 -22.910
-4.784 -23.061
-32.994 2.119
-19.131 39.584
-22.343 13.764
-10.973 -22.536
2.610 -35.697
0.789 -28.177
-1.203 -28.960
3.902 -35.216
-11.343 -25.959
-21.910 -5.268
-11.384 -30.113
-5.115 -24.511
-16.755 -16.032
-5.011 -17.789
-20.077 -1.583
-29.662 33.536
-27.948 18.074
-8.434 32.923
-35.897 -5.536
-18.630 6.961
-7.180 17.125
7.382 28.330
-31.845 -5.773
-23.952 -0.143
-10.598 21.966
-18.753 26.632
-18.238 24.615
-27.521 33.011
-30.849 -10.543
-36.113 0.799
-9.138 -10.523
7.694 -25.714
-6.794 -24.059
-8.174 -29.639
22.492 -24.417
6.166 -29.758
-1.480 -28.898
-20.572 -15.923
-2.095 -24.687
0.705 -21.122
-39.396 8.340
-43.639 7.649
-42.506 7.970
-21.074 13.993
-18.124 32.354
-27.552 -7.286
-30.829 13.663
-10.014 44.108
-8.228 31.896
18.864 35.869
18.383 31.388
34.719 -1.647
30.815 16.401
1.192 33.640
-5.641 43.669
24.027 22.247
11.985 4.130
21.264 4.569
-15.090 28.340
-0.913 39.704
-3.772 37.376
-8.270 51.947
-19.056 42.823
-22.125 35.199
-30.929 25.317
-21.400 39.183
-8.647 37.411
-29.179 2.283
4.753 -24.516
12.499 -28.886
-4.240 -19.075
10.547 -29.123
13.213 -26.837
11.803 -12.631
-3.910 -48.490
14.760 -38.553
-8.496 -28.455
9.440 -22.729
16.666 -18.952
26.374 -14.612
-3.262 24.651
13.291 53.846
28.226 31.978
38.324 -21.741
11.277 -21.317
-37.986 1.286
-29.395 -7.619
-26.002 -8.161
-26.214 20.701
-15.021 -2.759
-12.860 -20.572
-27.253 3.818
-13.191 -17.788
4.449 -7.316
-13.982 32.538
-0.914 45.363
-3.194 54.283
2.059 44.055
18.074 32.676
29.786 32.227
46.653 19.128
13.226 33.484
32.717 14.271
13.630 -24.378
12.923 -29.830
14.876 -26.122
23.061 -15.666
38.211 -0.207
26.309 -20.104
-24.170 -29.172
-11.520 -24.185
1.856 -22.099
-25.184 -12.940
-26.731 27.633
-25.543 19.995
-22.092 6.534
-30.059 4.785
-42.801 -8.289
-13.186 45.086
-25.322 -0.519
-9.531 -18.418
-26.135 -12.983
-29.359 12.386
-41.480 -5.333
-40.972 24.300
-20.597 29.015
3.880 48.440
18.908 34.760
-11.212 37.512
-5.137 37.804
-15.832 46.126
-12.345 31.755
1.849 37.489
-19.149 5.717
19.622 -20.206
33.175 -16.176
35.048 -4.393
30.453 -5.747
-14.067 -16.443
-37.949 -7.298
-25.465 10.839
-24.328 44.957
-0.380 43.439
6.553 37.528
-11.734 31.658
-9.625 -12.929
-13.628 -11.827
-20.094 43.891
-28.105 34.736
-28.093 9.522
-9.258 34.315
-22.548 21.177
-34.671 4.119
-20.440 6.343
6.632 49.254
35.392 -11.990
36.493 5.587
31.222 -14.635
-6.499 -30.961
-14.688 -32.148
-4.426 -21.150
33.142 2.726
20.554 -27.281
1.063 -27.878
4.332 -23.330
-18.285 -27.050
-10.024 -34.524
4.827 -30.724
-9.561 -32.838
-11.093 -19.178
-15.896 12.055
-30.493 22.264
11.689 36.673
-0.644 28.792
0.227 35.786
15.593 -20.168
-21.806 -21.589
-29.665 2.573
2.863 -16.766
-27.543 -28.359
9.480 -23.025
1.417 -29.212
-2.694 -29.674
-28.069 7.812
-19.844 9.316
-16.144 19.485
24.736 43.052
6.876 46.417
1.791 41.872
-31.623 -16.905
-16.485 -31.634
-32.038 -0.529
1.561 1.766
-15.487 16.553
-14.004 18.387
-24.079 -5.774
-24.216 27.132
-43.376 11.019
-14.561 39.003
-10.972 49.469
-1.678 38.319
2.045 38.348
14.332 39.143
-2.420 22.843
-7.183 33.051
-21.804 31.021
-14.680 38.245
0.279 34.760
11.188 35.852
1.417 41.651
23.139 33.706
25.180 39.152
28.319 26.470
36.364 -5.180
5.000 -39.520
-15.303 -22.869
13.921 -25.817
14.043 -20.734
13.576 -30.344
10.098 -18.056
-20.823 -4.677
-35.203 -3.834
-28.784 -20.712
-7.677 -20.106
11.570 4.531
28.843 8.431
2.262 51.207
-23.970 25.920
-34.128 30.882
-2.668 52.392
-37.462 21.471
-32.755 5.512
-28.942 27.467
-34.143 11.525
-8.703 0.741
18.982 -10.260
0.083 -17.036
3.045 -22.515
15.350 27.493
28.938 33.953
-8.075 12.374
12.408 42.633
-34.110 24.869
-24.707 -17.737
34.092 -20.282
18.515 32.045
35.972 19.605
20.353 -4.795
24.640 48.929
-8.926 40.939
-27.915 29.333
-9.943 40.264
1.564 36.837
19.076 29.644
23.636 23.401
5.897 39.425
0.784 42.041
-27.158 2.873
-13.682 -17.770
2.098 -28.834
-31.636 -21.707
-30.550 -12.887
-23.284 -26.222
-31.928 -11.975
-20.026 3.411
-20.145 -28.127
-3.901 -35.124
19.818 -17.165
17.929 -22.326
-12.150 -7.478
-35.116 18.256
-41.058 2.698
-21.653 21.672
3.049 43.306
10.040 26.559
-6.076 32.637
2.359 39.393
30.809 27.164
17.105 39.376
36.131 26.667
38.863 10.085
35.774 -9.285
48.121 -8.294
28.065 9.233
4.012 45.324
25.239 24.193
36.217 12.985
7.610 32.412
29.050 25.731
33.051 19.410
38.194 18.849
31.643 35.254
-1.149 48.630
13.485 21.473
-3.588 33.587
28.671 32.459
42.731 8.951
18.404 21.693
-6.321 31.915
-8.385 41.069
0.503 35.810
11.852 -16.435
-5.520 -27.439
-17.985 -35.425
-1.337 -22.518
-33.579 26.412
-15.520 41.921
-33.723 23.314
-19.696 34.284
1.977 33.947
3.880 42.213
-15.765 32.843
-5.278 17.895
-25.769 5.248
-30.634 16.998
-22.795 18.652
29.241 38.600
-22.659 28.040
-7.345 35.296
-20.990 40.208
-6.497 32.768
-1.405 33.774
18.411 31.640
22.279 37.487
6.200 38.285
5.223 33.743
25.867 32.768
24.466 42.476
37.380 26.350
25.911 26.216
27.081 34.735
-18.656 35.922
-24.403 21.105
-25.494 12.260
-23.013 3.364
-24.300 12.488
4.568 51.064
30.288 15.192
25.711 8.636
41.713 0.057
24.801 17.440
34.143 -22.985
30.185 -22.906
-9.056 40.142
17.355 41.724
6.807 46.874
-24.829 28.972
-32.072 37.036
-41.353 -6.839
-23.475 -9.387
-35.239 2.290
-51.828 9.426
-26.891 -17.415
13.361 -30.577
-9.203 -22.442
-14.798 -23.064
9.585 35.419
-23.999 42.450
-6.624 30.187
3.842 39.925
20.653 25.594
44.394 14.983
35.251 35.302
38.808 14.090
22.505 31.633
26.305 -4.460
37.717 19.929
22.796 26.285
35.474 2.890
40.811 19.386
26.832 35.715
14.623 30.828
28.033 27.005
26.857 34.702
31.927 26.684
32.601 -17.023
2.443 -32.521
28.868 -3.285
31.125 -18.410
34.284 8.977
34.375 -4.926
11.934 -22.309
29.307 4.560
30.459 0.254
-7.449 5.595
-3.083 9.474
-37.486 -1.637
-29.395 -24.081
-18.489 -15.225
-2.290 -20.611
-34.333 -20.881
18.726 -21.976
13.477 -18.607
-26.016 -16.694
-29.271 -23.997
11.575 -22.634
-5.664 -33.187
17.668 -21.824
22.543 -4.692
28.901 9.012
-1.280 -26.935
-23.867 -16.904
4.999 -26.143
20.113 -17.869
-8.473 -0.745
28.978 -0.328
33.173 20.121
38.318 10.055
25.269 -5.827
37.670 35.376
11.843 42.525
-17.881 42.828
-36.065 30.068
-34.313 19.947
-27.181 11.273
-24.342 26.011
-8.585 32.836
17.509 38.515
17.396 33.551
26.057 34.625
26.570 27.946
19.693 33.214
5.584 38.320
11.695 34.640
-7.621 40.414
-32.108 23.048
-3.991 29.444
-1.458 40.642
27.261 5.848
40.993 22.828
29.857 5.253
16.606 34.211
10.840 38.944
20.676 17.475
25.701 17.594
11.290 37.314
0.704 36.269
-4.518 -13.117
-37.808 -1.072
-19.461 10.281
-21.633 -6.580
-1.795 16.855
-22.135 37.409
-11.347 11.523
-1.996 -15.250
-9.325 -32.183
5.225 36.753
27.536 -3.498
44.159 11.318
32.410 8.200
22.894 -8.484
13.504 -19.156
9.123 -26.786
-20.275 -33.724
-26.982 5.245
-8.378 41.095
-7.988 47.675
-3.234 37.261
1.225 11.836
25.403 6.984
32.562 -9.652
-3.296 -22.899
-16.854 12.596
0.416 45.096
19.631 35.362
-25.267 31.854
-10.519 1.245
-35.447 7.394
-20.940 -10.441
32.755 -19.829
38.928 -0.118
24.289 38.210
-21.345 45.131
-9.865 47.345
-31.387 35.985
-43.618 4.349
-22.996 35.795
-32.441 11.987
-25.579 -21.860
-35.434 2.922
-29.387 2.555
-19.856 -28.677
-37.277 3.791
-22.026 -6.896
-25.056 -24.566
-15.662 11.843
-24.716 -8.341
-36.912 -9.142
-26.378 -13.186
-38.934 -7.243
-29.889 20.251
-24.377 -24.912
-1.678 31.606
-17.369 40.107
-25.764 31.934
-20.520 40.467
-33.047 26.005
-35.769 4.073
-32.757 3.925
-19.062 43.228
-25.737 34.757
-13.139 35.373
-18.173 43.244
16.830 40.823
17.221 35.253
-37.505 14.649
-41.097 22.072
-6.949 -23.634
-28.639 -9.286
-33.416 -3.095
-34.685 -2.232
-41.179 6.779
-36.124 -7.599
-28.301 31.877
-13.115 37.911
3.091 40.088
31.351 5.670
-12.031 -9.847
-26.470 4.129
-21.142 -4.700
-23.328 -2.216
-29.272 2.392
-19.904 -3.455
-29.602 -7.229
9.856 -4.385
22.250 5.432
33.611 22.951
28.082 6.294
7.159 -34.517
9.568 -38.126
13.813 -24.075
22.121 -20.771
29.007 -11.803
33.649 -8.676
-11.731 -31.075
-38.539 -12.367
-24.414 28.300
-34.659 18.817
-32.551 21.703
-30.301 0.565
-2.369 37.968
-32.087 24.598
-2.392 48.430
-29.899 14.646
-27.084 22.319
-27.269 5.741
-31.170 -13.912
5.860 -22.936
12.053 -24.496
-7.204 -16.447
21.922 -19.192
26.758 -22.666
30.863 10.356
30.978 -12.203
49.916 16.621
26.204 20.217
27.515 0.064
-22.694 13.213
19.560 -0.569
23.075 -23.533
19.453 -22.586
31.085 19.992
23.842 0.389
15.399 -22.900
-2.172 -29.082
-7.832 -40.975
33.435 -15.878
8.795 -35.965
15.926 -18.599
30.022 -21.318
5.387 -27.528
9.838 -31.336
-0.343 -21.559
23.860 -13.875
36.220 -6.495
28.219 -19.904
7.733 -24.599
15.497 -30.381
-12.238 -24.926
24.251 -6.568
10.038 3.042
-3.723 39.211
29.642 17.356
14.238 33.138
1.322 5.975
17.446 13.007
30.657 9.749
15.544 45.813
-11.530 59.968
14.629 38.648
-1.282 20.497
3.987 -33.120
23.785 -22.108
11.938 -17.249
28.231 -10.178
22.068 23.355
24.988 4.845
32.342 14.164
23.235 22.867
26.847 15.913
28.800 22.216
-8.571 38.498
-16.166 35.704
-38.627 14.007
-8.465 43.721
-6.484 35.712
21.276 21.131
21.111 28.637
10.955 51.030
12.385 38.181
24.171 20.354
17.989 26.634
-7.587 35.712
-21.295 36.217
18.362 36.549
10.402 45.029
11.876 32.851
-15.363 39.431
-10.921 15.953
-8.862 -19.047
-34.044 -2.770
-35.324 5.637
-21.404 -15.617
-31.704 21.865
-10.740 35.100
-27.513 40.396
-39.829 16.166
-3.097 42.504
25.857 28.205
29.023 31.874
42.644 10.352
32.905 -1.361
25.547 25.021
11.624 17.432
-11.781 -29.929
-18.155 13.427
-2.235 -29.251
2.234 -29.132
15.890 -31.106
-5.509 -33.938
-16.889 -23.008
15.701 -12.837
20.144 -1.256
19.602 14.184
0.544 39.350
11.735 41.593
22.810 35.869
19.852 40.097
23.540 22.006
22.834 29.903
35.157 24.499
33.620 -9.993
27.664 4.097
15.524 22.606
45.307 16.192
27.928 13.165
26.511 18.984
44.141 5.946
33.518 27.169
6.516 44.743
29.999 20.410
12.172 38.631
9.148 34.839
29.412 26.556
35.684 -6.408
27.218 1.242
29.652 -9.831
40.709 4.675
32.242 12.180
37.285 -1.990
19.166 -10.320
16.153 -23.189
26.346 -11.086
24.958 11.552
27.524 19.199
27.190 -0.108
18.731 11.273
-3.625 -30.775
-3.867 -38.540
-5.705 -32.505
16.668 -12.375
4.899 -29.107
-11.024 -26.856
-11.148 -38.583
-34.571 9.479
-43.798 -12.064
-19.455 2.823
-38.638 -6.224
-24.272 -25.967
-14.631 -31.105
-31.294 -13.415
-19.250 -14.217
-20.984 18.504
25.403 32.305
-2.256 35.479
28.294 -1.931
20.907 5.737
-31.730 31.540
-18.328 20.964
-5.871 45.988
34.750 38.527
31.377 8.741
27.370 -17.017
18.127 -23.355
22.958 -12.628
37.352 8.691
3.109 42.710
-14.992 44.920
-28.891 26.316
-29.291 31.532
-28.960 -7.853
-14.589 -24.695
14.719 -20.053
1.254 -21.461
8.099 -26.731
22.779 -13.206
25.381 -26.557
13.624 2.675
6.180 -22.610
21.131 -16.284
15.228 -24.708
10.013 -25.330
23.547 -20.333
11.629 -27.717
-30.528 -8.672
-16.085 34.531
-23.413 37.025
-9.156 47.487
-33.324 26.811
-8.431 36.821
-5.822 48.000
16.189 26.869
-7.386 15.821
-6.620 38.483
-20.391 14.154
-23.898 -1.346
-20.682 23.846
-18.277 25.302
-34.197 20.983
-15.190 38.004
-9.892 43.054
-15.998 41.555
-19.645 31.384
-10.512 27.452
-14.906 33.488
-32.412 31.132
-0.247 36.022
-3.387 -22.412
-6.116 31.742
25.265 44.338
26.702 30.443
25.981 26.548
9.427 28.534
14.278 20.778
29.650 10.038
32.391 8.265
16.746 -30.393
8.285 -22.099
-13.463 -20.519
-33.071 -10.202
-26.998 1.356
-24.457 2.561
-41.516 19.127
-22.958 -2.557
-21.739 -17.863
5.909 -24.267
22.599 -2.946
35.682 -6.918
43.736 1.521
37.334 12.875
17.346 -14.541
-10.704 -29.738
-18.033 -9.720
-29.745 -16.971
-38.053 -8.712
-36.682 15.808
-32.537 18.898
-19.094 40.283
6.862 21.071
-5.116 8.206
-30.368 29.641
-10.614 29.477
-10.128 39.176
-28.733 38.999
-44.064 25.383
-12.387 39.839
-23.540 41.063
0.644 42.348
-1.489 36.920
-3.002 46.068
29.750 28.095
31.108 32.774
11.970 39.237
-22.349 45.944
-25.329 24.926
-11.811 -34.179
-4.671 -31.874
-15.194 -22.505
-26.799 -19.817
3.511 -26.233
-9.331 -10.240
3.730 -26.250
0.062 -26.279
24.881 -4.966
8.652 -1.929
31.250 -7.820
31.568 -14.535
5.260 -10.886
-31.794 -15.873
-25.087 18.204
-15.133 28.627
-3.191 45.108
11.042 30.409
32.035 -7.992
22.380 -25.090
7.055 -25.938
-2.570 -23.822
32.365 -6.216
16.004 -13.345
15.860 -11.204
4.486 8.093
-37.165 1.053
-33.045 39.315
-2.260 37.750
2.051 29.391
-5.536 41.020
-26.238 30.302
3.218 47.966
-22.400 21.502
-30.963 33.596
-36.765 12.991
-33.543 -2.396
-28.738 24.044
-19.726 -24.141
-27.755 -14.929
-33.021 -0.523
-29.079 -22.633
-43.729 14.634
-42.861 13.322
-29.613 -4.527
-30.886 -15.488
-24.105 -18.034
-32.948 -13.655
18.819 -24.493
-7.868 30.670
-18.964 29.253
36.534 20.876
27.381 -7.398
18.885 -15.253
-6.508 -10.442
-31.132 -6.167
-34.870 11.907
-24.716 24.996
-18.270 30.026
-27.908 25.395
-24.823 38.384
-40.240 -0.764
-32.297 20.694
-38.087 -5.147
32.973 21.880
41.848 -0.715
22.062 34.181
36.822 25.006
31.649 -20.798
37.161 7.342
28.078 -4.374
21.605 -10.451
28.086 -14.377
15.086 -2.277
21.476 17.736
30.589 -9.943
21.979 -20.058
-8.753 -18.996
-1.769 -27.095
37.980 -23.226
29.786 36.294
36.794 -2.698
21.184 -21.436
-8.843 -23.901
-35.044 -9.332
-29.793 -14.033
-31.585 -8.477
-35.283 -5.172
27.232 -19.051
25.925 -4.595
43.576 2.340
27.854 13.247
10.424 -27.493
-25.765 10.925
-32.224 -8.685
-11.369 -20.992
-30.597 3.257
-21.763 38.115
4.918 30.180
20.414 37.176
-17.714 14.343
-26.479 -10.906
-32.932 -2.422
-31.213 -9.977
-28.308 -17.794
-5.237 -28.734
-15.740 -22.429
-27.202 -22.446
6.571 -22.289
-20.725 -7.731
-30.755 39.677
-39.933 17.633
-28.395 -17.099
-34.046 -5.918
-17.313 -3.780
-23.189 29.381
-18.456 5.222
19.959 30.338
28.096 27.229
26.530 17.450
15.946 30.993
-28.348 2.006
-11.912 -11.975
-3.292 -26.691
-3.112 -28.703
-19.201 -21.223
-35.754 -6.966
-31.532 -1.966
-29.748 34.644
-21.185 37.372
-12.965 44.397
8.020 26.085
24.311 -10.154
3.004 -33.022
5.454 -23.408
17.896 -7.953
27.965 -9.539
33.453 -12.489
29.346 -17.593
19.164 -12.075
29.545 29.672
35.761 12.574
18.824 34.839
-14.243 32.204
-29.974 -10.125
-36.283 11.080
-42.789 9.305
-34.873 2.231
-39.899 -1.951
-38.718 15.572
-31.910 -9.322
-31.493 7.202
-43.712 27.509
-24.212 -10.129
1.649 -8.517
-14.826 30.474
20.832 4.933
40.602 14.080
36.816 5.209
26.730 -13.845
23.417 8.636
22.162 33.527
20.603 23.194
23.366 -18.861
18.992 -13.859
42.000 14.904
20.831 32.811
32.889 -8.123
23.982 -25.965
38.571 -5.028
30.732 -12.452
28.422 -22.590
31.856 -23.394
46.845 5.492
19.200 -22.901
3.612 -23.443
0.047 -10.818
39.740 16.356
9.201 -30.475
26.846 -17.552
28.695 -2.175
9.677 35.068
33.278 29.550
27.555 40.100
6.236 42.059
-9.343 1.936
-20.426 -9.153
14.698 24.314
21.949 30.528
20.649 24.490
40.326 1.126
24.067 9.595
36.296 -1.230
16.140 -24.282
35.347 -13.218
36.932 -2.119
33.877 1.710
-4.091 -28.373
22.596 -14.667
-10.177 -8.060
-32.918 -9.013
-30.003 -20.530
-16.436 -28.168
-7.257 -33.430
3.913 -32.441
-37.800 17.076
-25.293 34.962
-14.950 -6.827
-4.166 -26.256
-19.487 -6.231
-35.760 0.722
-35.052 8.233
11.271 48.977
-23.146 17.844
-31.809 16.478
-26.775 13.015
8.130 44.217
-25.666 23.945
-26.185 7.636
-26.800 -0.127
-28.847 38.203
-24.685 29.411
-25.073 27.698
-24.255 25.527
-38.813 11.253
-25.422 26.529
-34.486 21.739
-39.935 -18.146
-27.267 -11.076
-1.225 -24.473
32.266 -3.957
43.183 23.379
44.035 -7.451
35.055 -0.646
41.869 2.439
28.476 3.837
41.804 -7.808
23.354 -12.960
30.346 17.483
-31.483 -11.441
-38.241 6.095
2.815 -34.266
20.952 -23.400
-20.338 -24.105
8.976 -25.717
37.784 20.044
-10.448 43.513
-22.353 31.724
-17.479 35.553
-1.834 38.558
9.353 36.804
-27.363 36.000
-25.585 34.373
-32.780 20.414
-25.888 28.578
-33.316 5.458
-4.395 43.952
34.012 29.240
33.073 4.665
37.149 -19.602
29.458 8.501
33.610 15.492
19.243 -24.780
34.292 -5.457
31.405 -3.699
37.930 -29.048
26.005 36.003
31.968 3.406
3.717 44.375
20.827 34.855
4.638 39.090
42.166 4.578
-4.850 46.592
1.345 48.607
-18.595 27.938
-5.238 49.396
0.129 37.769
16.942 46.321
-2.495 35.988
-5.762 30.748
-23.353 40.534
-15.716 0.376
-7.481 22.137
-32.339 32.693
-1.296 37.353
-3.832 30.562
25.982 1.847
30.465 -5.843
-23.631 -3.706
-20.738 19.319
-13.093 50.155
-22.424 31.562
-34.405 27.636
-32.882 28.102
-40.564 8.429
-28.060 37.388
-29.669 17.668
-20.361 37.588
11.464 27.930
-4.252 41.619
0.105 39.892
-22.922 29.349
-14.386 36.834
-38.199 3.838
-29.777 -4.627
-24.922 13.536
-10.475 31.714
-8.146 -20.194
-20.286 -22.402
-36.889 -1.345
-35.498 16.436
-27.052 28.881
-26.092 40.043
3.184 39.980
15.976 34.667
12.371 39.426
3.755 41.703
21.732 48.099
32.276 27.581
42.866 31.073
-3.771 39.068
21.220 22.428
25.397 9.329
1.196 43.801
-20.873 23.918
-2.432 45.026
11.776 37.720
24.820 39.350
38.806 21.018
27.636 15.526
34.763 28.764
20.781 30.707
14.987 10.595
5.640 7.623
-6.073 -23.661
23.752 -12.150
26.954 7.038
36.390 -3.918
37.983 20.177
-22.828 17.180
-18.687 44.201
14.555 21.040
8.978 34.675
27.920 40.777
-23.790 36.766
-39.402 17.131
-22.373 18.431
-7.853 -30.637
-7.577 -24.261
-31.465 17.243
-9.823 29.950
0.651 14.569
-8.970 -10.079
-19.746 3.431
15.978 8.432
20.400 15.039
29.510 4.458
31.322 -19.780
38.642 6.348
40.971 5.531
21.947 2.697
17.110 -10.358
25.165 -8.065
22.532 21.258
6.113 39.600
13.541 12.273
-26.778 -7.152
5.094 -17.601
-27.658 -8.864
-13.386 3.733
-18.428 20.040
13.226 -19.448
17.994 -16.712
14.957 -23.189
25.488 34.245
-9.161 14.686
-12.998 23.943
15.252 29.203
-2.221 39.395
37.704 4.504
21.480 -24.525
23.389 -15.582
-22.569 -20.370
-30.431 -6.747
-24.488 -19.800
-37.269 -13.326
-23.510 -16.021
-43.379 6.142
-13.574 -26.652
-4.133 -12.099
31.476 2.985
32.620 18.637
18.808 33.507
33.668 17.757
20.532 -12.545
16.269 -25.596
7.840 -29.116
6.265 -2.390
27.922 -14.374
33.353 -9.236
4.706 -30.255
6.314 -21.603
-22.455 -9.362
-44.590 11.785
-34.733 -6.156
-38.023 -4.769
-34.858 30.579
-30.992 30.066
-10.559 33.531
-4.545 52.161
-36.779 14.069
-10.438 34.586
-22.127 22.480
-32.885 22.845
-4.574 24.356
-0.007 10.205
28.822 4.546
10.337 26.525
-3.388 25.281
-5.605 35.349
27.778 -1.674
28.328 7.384
16.332 -19.998
27.424 -2.344
38.034 3.173
32.365 21.902
24.276 29.231
21.639 44.191
8.369 35.143
22.870 15.325
31.763 13.670
30.673 -10.208
18.193 -25.110
35.461 7.902
35.078 26.513
22.835 37.483
15.268 35.511
20.295 34.821
-33.877 24.115
-24.680 22.991
-34.277 3.925
-17.868 33.503
-8.314 39.884
10.295 38.301
4.807 40.452
-2.627 37.544
-24.008 23.606
-26.716 14.464
-29.526 38.638
14.543 36.249
-40.150 11.360
-31.253 7.447
-31.868 18.448
-24.625 27.606
-29.371 29.747
5.123 45.909
26.629 6.395
19.588 -23.780
24.793 -5.361
-1.411 -23.696
-27.054 -23.423
2.601 -29.170
14.889 -22.158
27.415 -0.380
29.847 24.297
8.940 37.784
23.380 46.741
20.393 32.511
33.663 16.710
33.837 -10.868
33.378 30.759
20.471 31.479
24.378 5.034
37.004 14.411
5.686 41.942
16.510 30.955
17.110 -28.845
1.328 -26.336
-5.615 -20.744
-27.307 -9.178
-17.176 -14.725
-30.418 13.641
4.718 -29.941
-25.775 -17.559
-21.478 -37.886
-23.160 -28.180
-11.282 -22.982
-34.697 -7.499
-26.017 -20.288
-29.008 22.430
-35.376 20.287
-36.102 7.182
-25.490 13.154
-37.233 -13.999
-19.218 25.062
19.914 4.874
43.233 -5.458
37.187 10.779
33.928 11.441
20.054 38.037
29.487 24.280
21.535 8.720
-29.770 12.770
-5.978 -21.407
22.532 16.595
29.646 24.611
16.131 24.691
-0.121 39.756
-0.231 39.641
-29.060 18.234
-33.234 28.625
-38.494 -8.702
-42.834 6.446
-29.536 15.938
-0.347 29.390
6.322 40.455
-21.205 25.903
-19.480 25.826
-18.191 18.248
-32.922 -0.066
-20.429 -0.150
-36.472 -10.508
-30.610 -6.555
-22.566 -25.481
-33.853 -21.658
-36.590 3.388
-33.013 11.436
-40.085 -3.007
-33.709 30.975
-12.315 44.210
-17.606 15.039
-11.447 31.369
-29.203 -2.335
-38.437 -1.819
-25.148 13.367
-20.083 -15.428
-19.912 -17.734
-27.557 -26.335
-22.781 -25.095
-23.476 -21.044
-11.660 -28.639
-6.334 -34.823
-1.632 -22.687
14.177 -19.814
-11.046 -16.252
-1.301 -29.962
-14.157 -37.643
-10.429 -17.689
18.511 -22.265
20.857 -36.589
6.480 -26.955
-17.422 -28.028
-26.965 11.035
-23.578 -1.040
-18.905 9.628
-29.145 23.646
-13.647 33.591
-15.821 29.545
-20.702 22.146
-14.491 37.968
-39.873 12.251
-34.661 -8.059
-36.430 -27.716
-26.585 -22.366
-15.697 -16.965
19.484 -20.987
20.981 42.545
0.080 36.860
20.469 -11.991
3.454 -15.372
-14.134 -18.819
9.779 -17.236
-17.112 -22.259
-15.681 -37.538
15.260 -30.014
7.803 -24.468
12.081 22.074
17.619 35.738
5.934 45.390
-11.783 36.200
6.872 52.444
-7.838 48.736
-8.400 41.362
20.874 47.365
-8.693 35.117
12.871 31.641
14.931 51.659
3.094 41.693
-22.849 -28.972
-18.347 -1.645
10.921 -11.901
29.786 -6.933
27.906 -2.742
31.666 1.092
21.945 -17.822
35.614 -20.226
37.186 -11.026
32.752 1.975
33.613 2.478
20.066 21.475
-16.731 21.121
-24.337 36.817
1.645 44.735
6.348 40.638
11.654 31.627
2.726 -30.498
22.606 -0.318
21.998 31.409
25.485 27.371
27.497 27.701
16.610 34.336
27.737 23.152
19.719 39.543
42.722 9.225
43.357 -3.998
38.319 -15.973
-11.979 32.864
-3.297 38.574
-4.703 22.328
2.827 33.276
23.101 36.011
37.038 27.832
27.876 13.218
25.523 20.216
33.706 -0.010
31.883 38.211
4.084 44.290
15.214 33.682
36.525 22.169
13.843 35.466
10.718 46.848
-38.055 29.370
-11.931 38.846
-22.639 18.002
-27.607 36.796
-24.340 40.647
5.101 45.900
0.663 23.450
-18.049 27.016
-18.353 5.318
-21.239 20.668
32.187 1.142
16.476 -18.933
-12.068 -30.841
-10.549 -14.392
6.289 -31.234
14.396 -21.405
39.923 -8.909
17.805 -35.411
13.815 -35.606
9.980 -31.067
-20.804 12.089
-22.512 -24.798
-3.678 -34.119
17.237 -19.664
3.498 -30.338
11.511 -5.626
18.788 29.022
-12.636 18.773
-18.689 0.772
-26.325 29.279
-32.803 23.046
-0.466 23.535
17.937 27.006
-12.198 -7.315
-17.615 -23.874
-30.078 -21.466
-26.764 -14.463
-37.575 13.963
10.440 31.867
21.738 15.543
29.273 -7.447
-33.408 3.126
-25.289 29.606
-12.892 33.714
-23.409 22.347
27.149 25.610
22.140 -0.974
35.878 0.645
7.863 26.793
10.157 35.082
-11.464 38.676
-11.735 33.512
-2.107 -8.108
28.360 20.347
33.377 21.859
19.371 35.474
22.848 33.236
43.601 17.519
22.103 45.027
-22.831 36.712
13.068 38.507
44.669 14.482
36.320 1.540
23.947 13.728
-13.495 25.019
-24.852 5.599
-18.721 33.397
-29.610 -4.020
-14.083 -21.131
13.019 -8.256
30.186 27.215
35.819 28.396
9.417 22.734
-21.465 0.539
20.594 23.452
23.574 -9.383
-17.493 7.295
-28.357 30.263
12.576 45.123
25.372 30.999
1.422 36.842
41.885 25.432
21.422 32.190
28.828 29.781
23.963 -19.231
1.518 -36.155
2.921 -27.749
-24.806 -20.855
-21.551 -0.236
-29.290 -14.593
-8.389 -22.245
-25.376 -27.067
-29.187 32.523
4.593 38.814
7.510 28.105
-23.615 39.755
-20.471 37.784
8.993 42.817
33.674 9.623
31.315 13.896
13.770 -26.414
-28.442 -22.841
-3.392 -11.940
25.539 -10.852
-27.353 -1.057
-38.052 28.874
-24.733 27.300
-11.875 38.105
4.541 23.586
13.157 35.460
42.836 13.706
17.825 8.701
16.046 -4.137
34.218 34.433
35.620 2.561
3.530 32.733
-20.857 30.020
-22.226 33.025
-18.350 45.879
4.379 46.749
14.974 -33.884
-8.611 -35.226
-4.056 -24.004
4.310 -10.402
34.633 -13.337
38.939 -10.275
21.118 -10.393
0.244 -16.051
-35.433 3.467
-20.882 20.185
-9.104 41.549
14.455 36.839
0.601 44.138
-23.219 45.368
20.025 -22.631
6.716 -22.311
5.149 -26.972
-22.013 -31.757
-12.354 -13.114
-14.377 -27.117
-14.622 -10.754
-31.844 -9.421
-19.945 -3.388
-32.705 -15.560
-35.348 -0.936
-33.223 -9.388
-14.454 35.820
-10.787 32.440
-16.514 35.727
-7.906 2.006
2.848 35.442
2.567 42.654
2.110 27.302
-17.877 6.745
-17.330 25.906
-33.818 25.038
-19.670 11.170
-13.924 39.809
-15.795 28.434
-4.866 33.821
-35.627 26.754
-24.735 37.139
6.444 42.546
-5.412 41.231
2.237 36.839
11.471 25.235
14.250 11.659
27.956 16.140
18.551 -16.197
2.282 -28.833
-4.484 -32.806
-12.490 -20.225
-10.531 -44.042
18.831 -0.327
-12.045 -5.554
-18.520 -11.852
0.078 -41.907
-27.302 -5.196
19.177 15.997
13.520 -7.995
10.091 -9.542
7.948 -24.624
22.146 -10.265
33.430 -23.949
40.349 -10.177
27.271 -7.541
29.870 -19.333
11.999 -18.018
-4.160 41.338
13.002 24.834
35.564 22.295
1.489 31.275
18.575 40.038
36.815 16.072
27.467 34.212
40.908 17.883
17.261 36.909
35.143 7.861
34.914 5.029
36.969 6.540
21.484 -19.256
28.869 -5.324
28.008 -20.912
29.315 -6.446
40.116 29.731
34.656 22.508
33.973 11.161
35.291 -17.124
38.405 5.065
9.256 -35.886
-10.242 5.870
36.418 8.748
25.456 -11.964
8.745 -29.703
-16.730 -33.031
-14.065 -22.836
-13.101 -33.421
-5.816 -30.386
-33.139 10.869
-39.894 8.109
-38.032 15.753
-4.377 18.333
-34.316 -1.049
-30.649 -0.085
-27.777 -11.796
-28.294 24.279
-34.018 19.041
-6.794 47.318
-3.275 40.687
4.771 9.058
12.889 3.929
16.411 14.980
27.023 -2.406
0.875 -22.711
-32.880 -26.473
-7.430 -33.781
4.837 -21.663
10.817 -27.868
2.059 -29.007
28.569 -14.029
-26.160 -13.629
35.264 -33.261
20.208 -25.714
14.762 -26.989
16.279 -12.938
-10.574 -31.040
32.098 -16.415
39.453 10.364
21.778 29.804
32.585 -13.852
46.700 5.009
33.564 0.532
28.031 -14.779
16.308 -30.357
32.244 -10.093
22.873 43.759
11.916 45.914
25.080 21.470
42.677 7.049
36.692 -0.349
20.586 -5.972
31.799 18.679
20.995 32.045
30.601 26.140
8.038 40.693
-26.140 27.895
0.467 40.886
-19.619 24.805
-32.760 15.459
-4.704 37.302
30.542 17.679
28.904 0.237
27.744 -19.625
35.697 1.462
25.404 19.164
28.201 3.545
29.464 27.723
9.284 44.045
-14.283 35.326
-6.205 39.423
-5.807 44.964
30.474 30.609
-4.414 36.475
6.697 41.339
-14.395 12.183
-0.719 -28.632
-11.269 -30.706
-31.507 -19.108
-35.950 -2.609
-5.551 -22.577
11.530 -18.453
29.723 -5.145
31.906 0.073
23.317 -27.245
30.209 -9.053
30.059 14.840
35.413 4.669
24.896 25.140
17.045 35.657
8.337 23.934
22.883 -15.923
39.111 11.991
-6.361 -22.295
-12.474 -27.555
-19.218 -16.418
-32.939 0.788
-20.780 31.930
-21.230 33.161
-28.392 18.545
-27.990 3.327
-29.529 -6.373
7.738 -23.324
24.750 -8.275
36.472 9.809
42.439 -1.581
16.165 -28.757
0.113 -29.654
-31.745 -12.367
-25.173 -3.693
10.321 -17.948
-28.616 10.668
-9.612 -36.774
-32.104 -24.914
-40.666 4.647
-8.931 -33.574
7.445 -31.520
30.960 -12.814
43.771 -10.489
-6.047 -24.475
-21.568 -9.101
-33.369 21.031
13.076 36.914
2.204 35.426
-4.559 41.651
-14.986 18.640
28.092 -17.381
33.666 -0.739
4.389 24.467
24.424 31.201
-0.253 36.614
-17.723 -28.845
1.289 -27.348
14.757 -15.538
13.301 -27.859
1.151 -29.427
-0.771 -33.933
-16.566 -23.258
-5.807 -30.617
13.666 -24.262
21.456 -34.683
40.529 0.334
37.966 10.741
30.413 32.377
33.498 29.718
17.813 25.973
9.477 29.622
-37.612 21.250
23.932 6.168
6.247 -11.663
-10.200 -29.733
3.529 -21.276
22.262 -21.396
5.317 -32.755
11.794 -24.552
1.343 36.783
18.438 36.827
35.752 23.192
36.006 24.074
35.764 18.433
7.820 40.177
-11.214 29.458
-25.607 7.855
-5.597 39.618
27.264 21.988
17.944 -16.669
-8.332 -21.556
-17.333 -18.783
-43.884 12.046
-6.986 30.135
-13.827 24.782
-39.642 -21.703
-29.957 -2.346
-41.125 -12.784
-24.137 -12.825
-38.256 -1.855
-20.726 41.188
-33.032 16.372
-26.546 14.608
-34.757 27.385
-26.853 -2.190
-35.112 29.172
-27.483 -8.719
-34.254 -9.694
-32.151 27.962
0.061 29.364
35.944 22.789
18.071 10.039
37.089 10.237
28.048 -17.049
20.042 -22.230
25.554 -19.713
-7.171 -33.816
-22.533 -20.301
-13.978 -21.423
-41.130 18.694
-9.642 -16.992
-36.347 10.944
15.277 15.220
19.055 19.305
25.345 24.862
12.319 43.579
2.991 45.587
5.438 46.508
-9.494 39.088
-42.729 5.787
-28.656 -20.959
-35.786 -11.484
-21.609 33.693
-34.156 32.836
-1.790 -10.527
-29.865 -14.491
29.382 -7.974
8.593 -22.320
-16.879 -28.392
-37.636 -6.448
-37.982 -11.567
-10.606 -11.879
5.566 12.164
39.157 19.369
25.445 18.420
29.359 37.687
42.428 3.922
33.875 26.239
-5.131 55.990
38.974 10.523
27.526 1.641
29.197 21.756
23.818 15.852
25.859 -23.946
17.411 -17.700
-14.552 -37.861
-20.636 -19.054
-17.491 -19.747
-11.951 -23.418
-5.191 -36.143
-13.732 -22.492
-2.423 -26.122
29.919 -1.196
31.425 -5.197
33.272 16.811
7.424 17.172
2.337 28.532
31.748 33.332
34.327 21.999
30.362 11.221
33.197 1.394
25.419 -24.798
29.295 -22.900
-12.130 -26.031
13.945 -35.016
24.354 -18.674
9.489 -24.778
-42.024 7.048
-28.612 16.801
-4.602 8.229
-12.990 -18.556
7.057 -34.407
-15.837 -26.728
12.834 -18.153
-28.654 -7.577
-38.470 -3.208
-36.556 -4.299
-33.589 10.653
-28.455 24.491
-12.604 35.052
0.192 40.269
-27.687 33.953
-40.560 21.027
-39.021 17.508
-35.062 7.811
-11.718 -19.596
-2.050 -19.257
14.855 -11.251
11.684 -24.398
-26.055 -7.606
-40.509 13.345
8.845 50.205
27.048 19.427
20.886 -4.325
-20.567 -8.146
-15.813 -19.259
-21.846 -21.458
4.430 -22.993
-1.133 -25.401
7.549 -20.937
-3.415 -21.982
0.481 -38.596
22.765 -23.636
0.216 -11.892
14.285 -22.149
32.484 -6.418
14.245 -30.687
-8.604 -1.999
-27.164 15.409
-22.810 39.401
-2.544 44.859
26.951 14.376
8.771 47.243
24.902 23.219
26.888 11.131
39.155 -15.243
34.041 -14.017
45.776 6.796
26.213 27.006
27.161 33.572
13.368 27.040
20.386 37.499
42.681 11.289
28.157 19.089
-8.884 32.523
5.819 37.970
26.983 31.377
6.514 43.063
30.936 17.954
29.441 7.010
26.087 13.983
37.680 14.835
36.966 12.619
19.433 28.271
-3.655 5.552
11.650 -13.827
-0.649 -24.388
-11.095 -29.119
-6.981 -30.325
3.696 -21.859
-38.195 -3.758
-13.926 46.671
16.504 31.721
30.789 13.105
-5.390 -18.802
25.579 -22.022
2.439 -7.682
13.829 -19.841
-14.469 -17.829
-3.534 12.529
-34.203 -1.873
-29.162 -9.189
-18.521 -7.277
-23.496 -21.315
-39.352 9.857
-23.410 22.522
-25.315 -0.946
9.245 -9.058
-17.538 -25.918
27.403 -31.502
33.274 3.808
50.734 3.821
39.238 10.066
32.314 14.321
37.378 -4.087
30.134 23.722
8.522 38.717
27.737 27.973
10.899 35.028
42.466 4.778
52.535 12.573
30.855 -15.155
34.407 -16.739
38.837 12.642
3.983 39.878
6.507 36.064
-22.532 30.477
-9.794 36.065
15.290 44.277
26.173 26.517
25.593 21.356
5.142 45.495
-8.180 42.721
-5.269 42.930
19.111 31.980
3.447 29.101
-29.445 2.926
22.276 6.999
-0.346 37.265
12.393 -3.231
23.699 -18.670
29.252 11.707
29.687 30.330
18.465 -3.455
41.723 -4.693
12.509 -19.716
20.423 -9.536
33.139 20.862
42.099 8.999
15.616 -28.971
23.141 -30.127
-17.642 -14.323
-23.648 -4.490
-21.641 -11.648
-31.368 -3.163
-31.119 3.547
-41.626 18.991
-29.687 2.491
-29.935 23.635
-39.175 -11.660
-37.587 9.987
-12.905 -7.730
-34.699 18.517
-44.955 7.271
-14.241 39.436
5.940 19.742
11.068 38.292
29.099 12.316
12.181 -15.537
31.729 5.216
3.031 -34.603
20.970 25.105
23.984 34.015
26.449 18.372
28.877 19.057
25.866 33.007
-5.332 45.863
17.275 37.691
3.055 42.978
17.566 44.760
-9.078 38.558
10.601 46.357
20.473 35.101
-0.121 36.595
3.825 -32.793
10.987 -28.353
3.966 -26.548
35.171 -0.480
14.167 4.888
33.534 -13.610
15.048 -25.993
16.711 -28.646
-4.257 -26.886
7.311 -14.129
24.375 29.479
11.409 34.845
-5.528 19.963
5.552 9.945
-29.539 15.607
-4.100 32.827
-27.016 12.484
-28.999 12.747
-17.785 39.283
-15.668 44.350
-36.945 -0.682
-32.385 -22.118
-23.544 -20.508
-31.838 -8.535
-29.864 25.868
-36.337 30.479
-44.712 17.272
-33.887 11.667
-33.039 21.194
-17.780 -4.464
-22.314 -35.052
-14.474 -27.821
9.796 -32.344
2.831 -16.979
-33.070 -1.855
-22.090 -20.923
-3.749 -33.557
-20.833 -20.117
-20.779 -11.323
-23.337 27.330
15.634 30.670
33.585 6.082
35.239 21.930
37.703 9.312
39.275 25.819
30.877 31.402
30.874 2.706
32.833 0.825
11.642 -25.845
-18.152 16.444
-41.112 6.937
-18.351 -31.271
4.605 -23.457
-3.483 -26.894
1.128 -36.411
-14.688 -34.231
0.558 -28.643
11.295 -13.538
-27.242 0.472
30.945 6.034
14.595 -17.306
22.878 23.814
27.174 2.383
-7.129 8.402
28.192 23.614
12.518 33.385
-3.459 40.638
12.058 33.002
25.515 13.261
-14.233 20.909
-23.390 27.394
-29.447 25.290
-38.292 18.533
-15.242 -2.435
-8.717 -17.272
-16.074 -11.468
-38.162 21.547
12.812 42.357
-21.516 29.030
-28.415 29.007
-23.850 -21.181
-37.404 12.835
-23.376 39.208
-2.761 40.803
12.120 22.190
35.207 -2.576
33.803 4.858
28.129 20.104
26.533 21.546
-23.104 21.575
-30.682 -13.549
-38.151 -15.481
-35.655 1.302
-38.215 14.273
-41.515 13.287
-25.101 29.600
-31.473 28.811
-18.689 28.660
-31.744 25.450
-40.944 33.916
-5.716 42.725
-18.065 27.866
0.243 44.149
13.509 38.566
10.288 37.000
24.935 -10.254
-3.459 -16.930
0.050 40.588
25.080 39.439
33.773 10.980
31.013 19.942
37.240 -0.878
36.572 -1.747
20.328 1.615
30.631 32.276
15.265 35.508
31.582 18.282
35.352 23.297
39.554 10.904
22.288 -5.034
3.302 -20.730
15.908 -29.157
36.267 5.421
25.493 31.397
25.099 5.636
34.247 -12.548
36.025 -3.768
30.619 36.140
23.018 17.436
19.583 -1.402
3.425 -16.574
-5.940 -32.920
-30.282 -24.686
-38.630 7.426
-34.784 -6.435
2.842 -24.902
29.083 1.633
35.986 10.006
41.618 11.604
46.300 15.756
24.776 16.320
22.324 23.223
26.200 -5.524
26.375 21.658
29.035 23.085
30.897 28.492
30.449 22.809
6.479 41.049
24.962 24.633
26.308 38.258
23.796 16.596
29.192 31.568
33.705 22.641
22.672 27.534
27.797 18.082
39.105 15.088
22.937 34.310
10.966 35.338
20.391 17.155
-27.385 -0.987
20.093 -32.744
-2.925 -34.396
4.084 -28.159
-15.028 -28.647
25.340 -20.512
28.154 5.954
27.249 -16.432
32.469 1.815
37.079 -23.083
-11.069 -13.788
20.454 -31.530
34.888 22.836
30.511 13.702
27.570 18.103
32.334 18.575
35.077 22.663
35.992 -2.309
31.372 20.350
30.592 -3.225
-4.338 -18.735
27.761 -0.671
31.917 18.735
29.379 13.911
21.446 39.904
2.450 36.356
-39.650 11.702
-25.812 27.025
12.238 38.521
-11.999 35.013
-35.261 32.899
-20.579 38.058
-14.884 8.355
-30.562 -16.968
-20.097 -0.634
-35.389 5.878
-38.870 0.780
-29.966 -13.717
22.067 -12.116
44.443 19.333
27.870 27.376
33.520 32.003
17.209 46.566
21.170 36.157
-1.213 43.364
-32.355 6.718
-30.000 1.273
-32.502 49.646
-26.539 34.100
-33.322 26.523
-15.986 46.909
3.479 46.482
27.971 -23.527
25.865 31.278
34.071 21.990
20.275 -29.221
8.279 -24.486
-26.807 -22.425
-7.875 -25.369
-37.312 -9.553
-14.625 -1.930
37.127 1.983
13.013 -31.645
-0.998 -32.723
23.436 -17.903
5.370 -24.263
29.062 26.583
14.198 -16.932
22.662 16.492
24.574 -0.457
1.870 23.387
-0.529 -19.533
-18.887 -18.076
-7.773 24.687
-12.006 46.207
7.019 38.622
9.641 48.957
-16.439 21.520
5.173 43.613
-10.570 33.984
-27.588 21.414
-19.697 39.574
-9.818 43.066
-20.254 28.382
-30.046 20.432
-8.246 26.389
17.128 19.869
-20.380 36.067
6.898 44.411
2.513 41.034
-12.630 -19.346
0.819 -22.211
13.535 -18.833
9.046 -36.114
13.021 -35.508
-20.432 -16.372
23.076 -13.336
22.185 -19.672
27.177 12.617
17.601 26.186
-7.525 48.698
-30.319 3.752
-27.982 9.591
-27.657 10.836
-14.049 -10.246
-16.638 -26.055
-10.037 -17.791
-30.752 -4.463
29.021 13.382
32.137 -5.499
39.486 3.183
38.395 7.069
37.085 14.291
-19.824 34.114
-31.553 36.896
-29.072 19.229
-31.399 3.723
-18.804 -0.504
19.557 -2.638
30.409 5.622
30.842 -0.890
13.458 46.023
24.655 40.945
33.559 2.878
27.753 -11.914
20.524 36.708
30.308 4.187
-28.422 -5.889
-45.551 26.500
-36.398 13.551
-30.261 38.168
7.336 37.619
21.251 32.420
22.513 32.302
30.253 12.480
23.859 -6.675
22.167 27.006
-30.091 -4.822
-22.918 12.665
4.325 47.358
-16.863 37.403
11.332 36.690
6.184 34.822
-20.001 31.649
-17.183 39.029
29.177 43.519
30.404 12.965
43.065 -3.857
32.929 16.539
25.728 33.368
36.281 -5.776
-3.830 -14.598
18.543 -12.817
27.475 28.062
5.636 37.138
-8.220 38.511
17.869 -18.451
28.832 -23.670
37.222 7.803
31.126 33.450
26.067 18.841
22.863 21.055
30.720 11.838
14.968 41.447
12.808 41.091
30.779 24.780
17.801 51.122
12.460 29.378
19.226 37.420
13.712 33.270
20.763 35.298
17.966 31.362
22.758 24.742
32.508 27.134
4.787 45.689
-4.925 38.414
-22.120 -6.693
8.015 32.970
-9.280 5.237
-11.746 -5.583
37.525 -13.133
3.360 -19.013
36.603 12.124
8.792 8.873
11.312 -27.346
-2.209 -25.222
34.688 -11.967
4.573 -25.928
-26.641 -20.059
4.088 -21.006
-10.722 -35.983
-9.492 -27.535
24.871 -17.486
5.560 -32.353
16.649 -27.587
-1.284 -32.547
-6.904 -21.228
-37.693 3.916
-32.961 17.540
-32.310 10.498
1.223 -9.692
-14.529 -16.073
-29.722 24.130
-17.330 28.449
-17.074 -9.062
-12.736 -14.818
-29.188 -17.992
10.387 -37.256
4.197 -22.933
-6.134 -29.299
-31.550 -21.395
-23.353 -15.878
-7.096 -31.251
27.439 22.598
8.847 33.316
9.345 45.217
-3.262 -32.320
-3.234 -34.650
-1.439 -27.573
-19.542 -16.816
-0.525 -31.081
17.234 -31.252
13.223 -9.614
-13.593 -29.651
10.702 -31.169
-9.531 -30.845
-17.856 -26.690
-30.484 -1.436
-35.042 -5.090
-22.847 26.296
-21.707 14.013
-28.419 -15.115
-36.721 -6.672
-3.081 -34.508
-22.756 -24.719
-9.280 -25.353
21.815 -13.160
28.745 -6.169
18.523 -30.529
24.616 -24.861
22.401 22.370
39.611 -2.416
21.743 17.048
36.174 24.914
21.340 43.601
18.326 33.441
13.041 -25.669
13.316 -28.306
28.014 -22.077
20.480 -25.094
36.820 6.121
21.148 19.525
6.165 37.685
34.209 31.329
13.649 -18.985
24.245 -3.309
5.213 24.780
28.631 1.217
25.661 -2.440
9.470 -16.056
-14.164 -15.610
4.196 -22.615
-16.063 -15.835
-14.563 -31.800
-17.225 -23.792
0.997 -21.187
19.608 -21.275
13.717 -16.083
42.642 20.349
25.663 37.146
-1.992 -10.976
33.592 -16.333
25.433 -15.184
30.271 -23.585
40.802 3.895
16.647 -13.482
27.018 -3.591
-28.138 -14.142
4.747 -23.336
-27.003 -14.626
-25.437 20.812
-18.542 -16.430
-31.945 0.949
-18.169 -6.355
-23.685 7.763
-37.899 28.782
-33.484 16.687
-23.967 20.180
-7.273 36.749
21.072 32.429
29.293 7.373
22.057 14.272
21.093 34.869
4.025 23.792
0.427 25.308
30.528 23.662
41.333 16.265
19.777 24.467
20.986 44.181
20.554 40.757
12.621 -4.540
11.720 -27.978
17.811 -13.833
25.488 -25.416
-1.736 -25.602
20.804 -11.960
6.185 3.015
-8.301 -17.679
-30.530 -11.398
-29.308 5.845
-36.549 -18.068
-27.411 -6.490
-17.283 -19.780
-4.735 -27.020
-9.439 -28.512
13.062 -30.892
-8.051 -21.757
26.690 -10.724
26.033 -13.906
28.644 -26.950
24.403 -19.031
40.150 12.080
11.521 31.667
32.292 -2.878
24.959 2.873
44.187 -4.880
31.977 -4.775
30.882 -3.603
29.032 12.038
26.538 29.238
23.502 28.598
31.026 1.001
26.741 -19.005
8.421 33.386
26.265 28.442
37.758 13.979
-10.597 10.276
18.544 28.389
14.806 41.996
23.377 37.946
23.643 35.703
13.963 33.138
30.305 2.994
2.221 -22.990
2.741 -6.028
-29.813 3.925
-32.005 4.201
-33.307 -1.336
-29.477 -16.350
-30.124 20.629
-37.464 0.093
-30.614 14.287
6.227 28.110
5.099 -21.777
-35.844 -3.242
-11.409 -23.274
10.205 -23.534
19.093 -17.425
31.667 5.434
27.656 30.803
-21.720 34.223
2.221 34.590
-22.973 39.294
-7.652 37.229
-13.580 -7.569
33.275 9.750
20.170 10.758
-8.226 -19.865
-10.122 -29.878
-24.291 -13.083
-32.167 -19.689
-22.057 7.770
-17.594 7.422
-2.660 39.266
2.349 42.612
6.310 41.313
4.581 28.723
0.279 16.446
-16.938 34.424
18.528 37.105
23.435 21.526
41.422 1.768
19.257 27.772
31.650 9.842
26.059 8.477
28.340 -13.372
11.633 -25.777
-20.288 -16.855
-32.319 -8.720
-8.947 -31.133
5.580 -29.850
-5.349 -14.089
-5.414 3.457
16.377 -22.496
7.681 -34.357
-20.973 -22.279
-31.615 -14.151
-2.497 -20.463
34.344 -4.647
28.832 -2.984
38.173 -1.600
28.682 -20.512
-15.434 -30.650
-31.560 32.767
-15.155 -35.308
-4.843 -28.798
-13.193 -28.546
-19.269 -36.492
1.458 -21.219
11.261 -24.599
37.954 18.618
22.323 2.764
27.154 -5.737
34.901 6.503
29.931 24.946
-2.574 26.875
0.825 39.866
-21.579 48.290
-16.016 32.884
31.552 32.359
44.541 21.511
-6.254 49.744
11.445 34.852
34.419 25.511
26.273 21.544
21.429 17.868
25.315 21.898
9.980 37.265
25.895 26.916
37.005 8.492
31.347 18.566
34.681 3.811
30.238 21.934
28.872 -5.651
28.715 -15.395
34.267 34.176
21.971 17.831
22.317 -12.568
39.753 8.079
19.116 40.302
12.513 37.863
-25.806 32.778
-14.647 42.740
3.015 38.426
-1.214 34.216
-39.937 12.796
-41.999 7.196
-7.393 37.920
10.084 10.159
21.947 -13.954
-20.928 -26.131
-9.025 34.999
25.172 34.102
-1.937 45.408
-2.346 44.456
3.349 31.527
-6.821 33.207
-35.147 21.098
-21.164 34.263
-28.484 12.485
3.565 43.753
10.226 36.468
5.953 4.276
20.609 -23.401
28.123 -30.230
-10.639 -23.443
-16.567 -15.699
-40.166 16.015
-31.339 -2.812
-5.143 -19.959
26.291 -9.770
34.427 -19.001
15.229 4.065
21.435 26.773
0.704 -17.051
-21.227 -27.074
-14.643 -34.006
-29.390 -23.374
-6.101 2.553
1.060 -13.663
-26.025 0.318
-37.346 -11.301
-28.711 -7.419
-18.754 -6.275
-11.027 -20.540
0.222 -19.525
38.246 7.834
28.275 23.644
11.743 3.997
13.438 -32.559
16.785 -19.370
16.577 -0.541
19.646 -16.519
15.495 -26.632
0.729 -28.969
-23.606 -11.949
-23.433 -25.423
-28.361 -25.046
5.964 -27.688
32.099 -20.015
-14.907 -29.974
-19.100 -17.460
-7.636 0.659
29.819 28.657
28.184 1.463
-13.232 2.463
-10.187 38.487
-27.685 22.209
-29.741 7.469
-9.848 27.803
-26.723 24.166
-36.580 7.635
15.683 -17.228
6.571 -25.311
-1.696 -29.416
8.022 -28.175
-15.498 -18.297
-20.556 -16.206
-9.484 24.935
-33.950 11.754
-15.206 19.266
2.923 43.200
-26.605 21.745
-40.978 5.171
-41.358 30.469
-31.925 19.563
-12.755 -18.085
-5.123 30.592
0.488 47.770
-4.491 42.507
-26.235 0.994
-28.342 -13.248
-11.862 -21.871
-11.895 -29.498
-4.365 -29.396
8.464 -40.290
28.968 -11.967
28.905 -12.969
-12.243 43.869
-16.402 13.589
-29.626 6.210
-28.242 27.991
-32.654 -19.292
-29.216 -7.134
-17.631 -14.695
-12.419 -21.972
-29.851 1.188
-15.561 -8.488
-25.307 25.246
-17.608 23.580
-36.031 -0.727
-44.242 1.223
-47.632 9.784
-34.957 12.835
-40.893 7.518
-28.888 37.751
-29.308 29.865
-13.312 38.979
-37.397 7.387
-35.560 -1.013
-9.141 -7.227
-19.296 -12.366
-39.794 -4.400
-35.873 -10.775
15.999 -23.613
3.108 -26.239
-8.283 -21.112
-37.977 -4.478
-34.721 -5.860
-33.596 -21.532
-28.505 -10.614
13.891 -16.426
30.068 9.617
38.530 30.588
21.453 7.058
-5.401 33.956
-24.494 8.904
-3.548 -28.969
-7.861 -22.949
-30.801 -0.504
-39.224 7.327
-30.739 -7.075
-15.214 37.046
-5.909 38.913
2.732 41.769
-14.858 10.963
-22.048 23.158
14.064 35.423
23.014 37.496
7.842 47.357
33.736 15.794
31.589 18.024
27.522 23.779
0.012 35.555
13.788 -21.599
10.313 6.985
18.440 27.582
1.376 42.890
1.519 32.463
14.323 45.725
23.230 -9.892
25.055 -3.865
-17.379 -21.319
-31.296 -11.030
0.642 -27.251
12.717 -30.350
10.376 -9.353
-1.414 -37.387
-0.708 -19.744
1.872 17.155
17.659 33.834
49.318 6.052
34.291 28.415
1.506 40.744
6.647 42.914
11.317 37.292
32.199 -1.838
10.456 46.235
-7.972 33.728
-12.540 43.595
-46.142 5.205
-25.239 0.460
3.819 10.644
-3.460 36.322
-3.069 37.674
-16.650 31.737
-7.624 31.741
17.377 32.975
29.145 34.243
13.802 35.358
7.926 49.148
-12.631 36.811
0.806 36.447
10.564 43.546
22.186 34.525
1.152 43.664
24.123 17.603
13.218 35.425
24.964 36.849
7.444 34.364
-28.895 12.416
13.929 45.254
-4.340 29.803
17.048 29.234
33.326 28.161
28.885 -19.969
-9.648 -34.410
-55.778 -2.326
-33.639 -7.398
-34.044 18.026
-31.211 -0.392
-3.092 31.079
-13.434 29.979
3.903 19.134
12.610 29.620
25.221 29.670
7.537 37.661
26.894 48.423
-0.375 39.935
8.812 31.097
-23.179 30.493
-25.909 23.934
-10.983 44.215
-20.074 37.534
-20.994 38.439
-6.300 46.607
-7.192 41.659
28.296 -0.419
28.835 14.282
29.915 5.550
6.366 -29.963
-14.594 -28.644
-21.165 -17.760
-25.644 -6.137
-31.296 -3.098
-35.894 -9.065
-41.309 -3.285
-34.807 30.944
-27.462 30.882
-38.495 17.293
-24.718 -15.834
-2.183 36.216
9.162 34.690
3.069 39.947
23.453 30.783
24.617 14.070
30.767 13.266
5.879 -25.177
-1.714 -17.426
33.112 2.688
30.190 3.748
34.233 -2.399
35.897 -4.583
18.456 -29.637
36.190 -13.637
29.440 -0.722
31.693 8.694
22.693 -0.565
20.567 32.506
6.115 33.228
47.637 12.325
11.776 50.911
41.629 -10.188
41.078 21.131
2.033 40.914
5.401 47.318
18.254 46.788
-10.246 32.484
4.759 -18.324
-21.865 -7.541
-34.997 27.767
2.018 45.116
26.455 7.123
27.613 -11.403
23.957 29.969
30.236 32.112
49.408 10.826
-6.748 -20.497
-7.159 -22.558
-9.636 -13.742
3.323 -15.701
31.924 -4.067
27.994 -2.152
28.383 24.039
26.918 -18.373
-17.192 -21.941
-24.878 -15.816
-28.982 2.937
-37.949 8.648
-37.423 16.523
-35.287 -5.337
-33.777 32.203
-37.426 -11.776
-22.287 -28.685
1.076 -27.218
20.924 -17.260
7.990 -28.200
38.501 -11.079
42.328 -3.281
25.204 -27.598
35.865 -8.942
16.211 -9.581
-7.083 -15.929
4.068 -6.501
-22.925 -19.109
-4.063 -36.832
9.706 -24.479
-6.454 -16.993
-11.649 -28.930
-24.723 -8.928
-17.484 -26.498
-21.020 -17.974
-21.579 -12.272
-23.325 -23.623
-20.832 7.677
-25.081 34.221
-17.999 41.658
-9.719 42.701
-29.115 -18.176
-21.847 -16.127
-13.158 -16.183
-39.805 -11.389
-30.576 4.124
-31.426 15.300
-35.823 14.476
-38.949 -1.178
-40.224 -2.734
-35.181 23.392
-21.622 35.726
-28.989 1.007
-26.317 -16.153
-35.477 -15.434
5.424 37.066
-32.847 22.060
-27.613 7.671
-19.271 12.897
-16.982 27.640
3.787 30.932
-4.689 39.541
9.424 31.539
37.492 11.252
24.697 -2.643
4.890 37.072
-15.606 -0.410
9.547 -5.589
-38.968 0.956
-34.866 19.183
-29.709 34.390
-15.565 36.270
20.161 19.741
11.502 34.202
18.071 29.703
-7.612 41.142
-13.466 40.449
-2.451 47.235
-29.865 3.664
-34.927 18.940
-26.430 17.770
-28.099 29.441
-37.905 -9.260
-38.237 1.849
-34.714 1.248
-41.048 17.717
-39.307 -15.847
-32.866 -5.878
-23.767 30.947
6.380 7.285
-10.922 -8.075
-19.471 1.024
-25.790 5.790
-9.768 12.053
-39.960 21.059
-18.757 -8.849
-35.936 12.997
-38.445 12.700
-24.775 23.381
-28.435 31.563
-36.474 -2.427
-21.218 40.073
-29.588 10.554
-9.535 35.368
-8.376 26.224
15.956 33.623
0.872 40.739
29.641 24.545
22.846 8.941
33.440 15.422
-6.194 -25.506
-19.828 -15.010
5.029 -27.604
-10.245 -2.549
2.406 -21.293
-0.889 -24.853
4.909 -28.415
4.177 -7.050
12.949 15.394
26.975 -29.238
29.614 -17.070
-0.822 -26.775
-8.625 -30.485
5.908 -34.278
12.414 -12.683
-3.574 -33.709
-9.879 -33.559
13.767 -27.047
22.617 -19.008
21.416 -20.635
-24.108 -20.514
-35.024 18.195
-16.468 -19.736
-19.221 -23.884
29.164 -25.507
29.265 -27.892
-9.088 -18.976
-2.372 -32.525
-22.627 -16.212
-28.603 -2.104
-7.086 29.717
0.661 37.574
18.256 42.043
-21.714 34.591
-38.061 23.397
-43.785 16.645
-29.256 8.862
-34.243 19.734
-36.070 23.597
-32.124 -26.075
-10.352 -29.483
18.127 -4.862
12.130 -27.077
3.071 -28.645
-2.457 -29.126
27.333 -26.442
5.247 -39.882
-8.956 -25.910
23.987 3.261
38.151 -13.357
-1.704 -20.168
17.105 -25.097
-12.063 -40.165
12.557 -31.340
25.959 -19.286
-18.516 -6.954
-28.225 12.538
-33.221 39.638
-16.387 26.045
-14.153 28.430
-24.158 5.831
-28.360 -8.586
-19.137 -30.035
-5.112 -31.941
-34.494 -22.188
-39.565 2.455
-14.612 38.065
15.246 44.786
-4.156 42.198
-10.900 -8.250
13.414 6.693
21.959 24.876
20.886 -20.197
3.129 -30.268
-20.847 -21.576
-25.213 13.695
-13.490 -27.819
-30.526 -10.160
-20.182 41.508
-13.868 30.640
-28.245 22.872
-22.581 38.879
-32.564 5.458
-37.051 -14.303
-28.299 13.476
-28.105 34.838
11.087 47.034
-2.287 31.009
-10.039 9.263
-13.239 -8.216
-9.417 -5.095
-12.591 -0.309
-29.597 12.764
-35.161 -11.479
-21.874 -0.363
-30.850 23.946
-13.984 14.699
-39.320 -3.367
-37.959 -4.229
-36.692 6.215
-30.746 37.796
-22.657 36.142
-37.012 12.128
-25.008 26.553
-1.721 -25.229
17.164 6.779
2.540 -2.187
-7.723 34.400
-9.610 -22.756
-36.080 21.593
-22.732 26.497
-18.673 -0.956
-18.602 -0.799
-28.994 30.546
-17.325 42.217
0.113 52.003
-5.316 36.350
16.102 44.064
18.968 26.983
13.005 -8.622
-1.631 -35.280
8.165 -22.062
-37.623 -20.047
-27.571 -5.670
-34.760 12.667
-32.117 16.341
-24.283 -6.718
-8.683 -11.168
14.714 -35.446
-15.804 -31.084
-21.320 -14.443
-27.863 1.056
7.970 12.995
-1.101 -9.632
11.699 -12.020
-0.456 -28.726
31.786 -11.568
24.238 -15.521
33.429 1.788
13.423 -10.959
32.041 7.976
11.546 -40.016
-6.245 -17.799
-28.436 10.749
16.011 35.763
11.686 45.953
24.770 34.721
27.751 38.310
6.932 39.898
28.283 28.898
41.408 7.111
18.057 36.610
27.073 33.693
27.117 0.426
3.206 -30.152
-23.953 -3.586
-39.832 0.624
-27.820 -16.048
13.996 -15.267
21.228 -28.339
29.851 1.151
18.933 2.574
30.231 5.046
27.678 35.113
9.996 46.731
-13.966 45.425
5.035 38.646
18.375 30.943
39.496 23.187
34.939 24.615
36.387 -7.037
13.964 23.079
-29.017 11.800
-29.187 16.484
1.637 43.522
14.006 28.527
-24.115 33.007
-10.813 -3.084
-31.012 14.636
6.547 42.966
9.239 39.252
10.439 30.551
27.198 23.106
24.746 17.781
16.405 31.659
-28.576 33.707
-30.974 10.843
-9.467 23.755
-37.369 13.835
-31.109 -1.402
-3.812 -23.596
-27.094 -20.076
-37.460 -21.742
13.424 -25.381
30.766 16.161
41.888 13.845
35.500 7.568
8.456 36.730
31.131 -6.805
32.270 8.059
31.009 -4.564
38.047 3.841
40.865 20.864
38.961 -4.026
27.153 4.548
17.060 -28.187
27.346 -22.608
20.112 -16.076
21.341 -19.189
3.511 -26.882
-0.187 -15.066
-13.451 32.842
-27.740 35.773
-41.528 12.720
-32.165 -5.995
-38.123 1.414
-12.347 -7.272
-19.443 1.110
2.763 25.403
-18.004 28.364
-3.814 34.804
0.921 34.988
-32.531 -6.692
-32.179 -18.368
-39.815 -25.608
-29.916 -1.942
-30.580 -0.865
-36.805 5.590
-18.555 27.258
-8.832 42.761
-27.209 16.767
-38.501 -3.186
-28.435 41.194
-18.681 38.575
-21.589 26.374
-22.668 -11.532
-12.218 31.850
8.614 42.347
-19.778 29.171
11.064 33.216
31.040 12.791
30.870 24.283
31.567 28.460
9.373 41.640
18.423 42.385
3.822 46.793
-0.252 -11.375
17.832 -15.848
10.708 -27.128
21.621 -22.575
37.470 -1.868
42.584 -6.893
34.414 -24.515
30.033 21.882
3.588 45.891
-17.927 39.610
24.727 8.308
30.234 -6.549
1.762 -38.859
-18.601 -19.810
-38.218 9.522
2.475 -24.039
5.982 -40.152
-8.717 -23.850
-19.166 -17.906
37.013 -5.860
6.911 -20.929
40.654 -14.394
41.514 1.158
39.195 -9.256
23.286 -19.366
28.943 -11.009
41.569 5.069
27.565 9.861
16.775 35.532
17.152 40.204
35.213 6.226
13.517 39.227
32.345 29.521
32.638 25.743
24.824 -11.415
43.225 4.071
28.410 47.276
11.508 40.286
7.682 -2.747
25.787 -19.896
36.427 -11.670
6.736 43.013
34.515 6.580
31.365 14.109
-7.433 36.724
-5.792 32.474
-0.366 32.669
-0.205 35.754
-22.174 -0.165
-13.073 37.054
5.670 28.667
-13.341 33.992
-5.812 36.080
-9.969 50.009
9.942 39.204
-12.385 47.073
2.871 37.219
-16.182 37.649
-27.431 30.755
-33.674 7.405
-38.409 19.721
-8.254 -9.235
-2.196 -2.723
-25.371 -16.644
-29.940 -7.561
-36.606 2.585
-9.493 -26.886
-12.128 -6.765
0.104 -8.630
43.618 4.018
18.270 21.442
30.515 -0.801
31.793 -4.545
30.238 2.206
19.000 20.843
36.400 21.533
10.450 -27.178
-4.265 -28.410
-24.217 -1.790
-20.586 -10.231
-38.596 5.084
-34.134 -12.369
-33.857 -8.853
-29.529 34.944
-36.556 0.594
-32.264 16.399
13.024 40.965
-4.947 37.765
-16.787 37.729
4.613 32.812
-26.613 -3.901
-35.649 8.945
-20.779 35.628
8.705 47.935
-3.061 40.580
8.815 38.783
-8.941 45.120
-25.314 27.063
15.659 22.286
6.941 26.651
21.994 24.300
-31.290 -2.130
17.631 42.090
32.253 36.299
4.051 40.669
-0.511 53.206
2.312 52.980
8.743 4.306
32.248 1.632
28.315 -25.536
25.435 -40.852
10.958 -13.822
1.783 -16.009
-18.008 -8.512
-15.397 32.851
-21.493 36.813
-3.019 47.860
1.599 34.821
-26.472 8.423
-29.977 -8.355
17.310 43.826
-0.462 36.132
-28.546 -6.227
31.444 0.579
4.242 -23.845
19.169 -25.847
24.402 -1.952
33.357 2.034
2.765 -8.337
-9.107 37.398
23.088 33.368
-23.834 24.903
-30.102 19.100
-24.314 -4.930
-16.862 -21.275
-12.063 -25.712
6.814 -22.958
-0.725 -29.176
11.294 -26.345
31.908 22.898
31.495 28.795
-19.223 42.958
-20.902 46.024
-10.906 25.887
-28.979 15.859
-34.305 1.867
2.213 42.407
24.037 41.685
32.329 11.285
35.976 35.268
12.278 48.044
24.256 31.387
11.359 20.226
23.285 26.949
1.268 36.798
12.125 48.028
-3.498 25.450
-30.220 7.918
-5.408 45.954
-21.792 39.816
-33.808 2.504
-33.476 26.575
-39.332 4.506
-0.778 -24.825
-28.801 22.518
-31.138 10.245
-28.425 22.799
-25.215 -5.767
-37.986 21.414
-35.787 15.495
-34.289 22.619
-6.933 22.309
17.114 32.831
24.926 22.126
18.161 -6.307
-7.614 -23.286
30.680 -23.969
23.134 -17.633
-13.502 -20.732
1.384 -32.351
-31.950 -11.947
-0.882 -30.644
-21.355 -27.831
-38.480 0.301
-5.177 0.107
37.943 -4.290
33.750 -18.949
29.283 6.152
20.545 -19.851
25.675 19.829
15.802 9.619
-30.644 22.365
-6.591 -30.982
-19.118 -19.446
-11.841 -22.545
-31.214 -17.195
-30.719 -3.255
-24.838 25.863
-31.124 35.785
6.722 36.469
8.371 30.990
24.510 11.975
34.879 16.677
-9.609 44.209
9.270 40.951
22.638 25.125
13.789 28.447
-29.772 21.145
1.131 40.813
9.329 51.220
-41.740 13.602
-2.865 -26.965
-6.209 -22.212
4.569 -19.270
-9.105 6.573
35.751 6.895
31.128 11.170
12.657 32.811
-13.681 -6.719
13.141 23.899
-21.304 36.199
-29.044 32.618
-21.030 44.632
-12.297 41.712
10.877 39.799
31.544 15.890
16.911 -19.612
-23.464 -24.552
-3.734 -17.448
-30.232 8.595
-24.414 -20.461
1.011 -23.168
37.949 -8.910
9.170 -23.001
30.057 -17.740
19.381 -20.524
34.024 -8.009
31.270 7.145
28.448 9.322
28.145 17.225
35.969 0.832
3.114 36.242
32.973 26.478
11.900 38.055
-1.598 13.015
34.844 2.665
20.562 42.770
0.986 33.531
9.076 30.728
-21.636 28.950
-27.611 16.484
-29.207 -13.945
-10.810 -16.202
2.176 -27.413
33.689 6.842
-10.587 -20.571
-22.411 -17.086
-40.536 9.465
-20.043 23.198
-29.233 -5.355
6.785 -27.584
20.604 -12.787
-3.773 10.553
-7.980 3.312
3.953 -27.025
27.572 -3.963
-10.619 -12.827
23.959 -25.359
41.790 -4.172
19.945 27.624
-4.131 36.956
29.107 -4.135
21.910 -27.283
-2.334 -36.175
-7.455 -26.580
2.191 -33.041
-7.539 -26.357
24.753 -11.497
33.701 22.275
27.249 4.433
-29.683 -8.368
-28.100 12.418
11.749 -31.170
14.583 -26.255
-5.786 4.499
31.610 15.177
25.937 23.234
31.464 25.700
-22.234 39.102
-32.849 24.415
-11.566 24.550
-21.489 34.478
-26.777 7.140
-32.707 -23.801
-26.126 -4.509
-33.542 -14.809
-9.525 -24.250
-21.227 -25.678
-39.755 8.330
-27.915 19.325
-36.817 10.639
-24.221 -2.688
9.918 -14.387
17.138 -20.392
-14.298 4.913
-20.445 1.650
-5.165 -15.949
-10.867 -30.469
-9.942 -29.781
6.261 -24.018
28.263 7.489
39.601 3.045
29.057 -1.026
24.005 32.320
-7.554 40.588
0.146 41.114
1.317 52.497
28.371 27.178
8.116 44.869
-3.813 25.372
27.218 -22.774
29.266 -15.313
24.277 29.692
29.282 37.935
23.041 36.376
11.485 37.407
28.588 15.197
22.321 30.454
29.101 17.717
33.702 21.157
25.671 20.868
29.340 19.843
6.439 -31.798
32.722 -3.152
27.303 31.332
23.428 37.822
31.841 14.956
39.485 -7.843
33.663 15.213
13.827 -30.405
-9.868 -25.494
19.551 -20.829
15.603 -22.822
20.461 0.827
15.082 -10.672
12.141 -24.626
-20.863 -16.349
-27.788 -23.935
-7.450 -31.583
6.020 -35.852
20.060 27.208
29.924 30.994
42.904 13.791
13.532 45.765
23.766 40.645
10.217 50.796
-0.309 38.626
34.459 7.541
34.851 1.593
12.373 -4.198
-19.441 -19.516
-19.971 -24.220
-14.418 -20.922
-11.162 28.428
-30.319 29.342
-29.963 14.628
-25.078 30.264
-35.893 20.833
3.881 47.281
-26.998 32.368
-28.569 -14.482
-27.535 -16.092
-22.757 -25.796
-26.670 -4.741
-33.447 26.855
-40.163 20.723
-6.438 34.494
3.273 37.972
-16.683 29.013
-8.506 25.745
-26.461 20.285
-35.200 25.611
-34.850 15.470
-40.829 13.595
-30.627 21.314
-29.129 -12.975
-22.947 -0.098
4.984 -14.072
-9.943 -29.477
-13.390 -15.986
-27.429 30.586
-39.931 32.823
-45.157 -6.001
-32.944 9.941
14.307 -8.459
-5.586 -30.638
-26.851 -24.914
14.946 -25.693
22.199 -18.122
-9.510 -23.358
22.249 -29.018
25.252 -5.682
16.183 -28.510
-0.193 -4.949
-26.116 -10.137
-39.769 30.331
-25.834 32.769
-36.767 17.383
13.973 -8.607
2.367 -11.490
23.917 6.379
27.486 -2.985
27.116 -19.243
17.166 -25.499
43.113 3.423
37.232 -9.477
19.795 -11.455
31.569 9.158
19.242 -7.233
24.035 -29.618
32.048 -8.705
22.884 11.573
24.224 -7.513
-14.076 45.968
-20.910 24.885
-5.678 34.558
18.104 32.637
33.733 10.287
8.632 -21.524
-26.414 -11.052
-34.658 27.325
-16.654 46.297
-27.563 26.699
-27.319 2.765
-27.136 4.767
-5.349 41.657
41.680 3.966
33.264 -3.247
22.915 20.233
6.182 42.497
28.684 26.212
31.756 27.115
22.096 25.514
8.872 41.763
-5.554 34.530
-27.527 18.612
-3.159 16.831
-35.081 -9.713
-18.346 -20.561
28.639 3.773
1.717 -20.491
-3.726 -16.819
0.592 -22.901
-41.609 -17.034
-27.395 17.839
-29.577 5.090
-7.211 31.967
-7.981 27.046
-9.992 44.046
-36.655 26.182
-3.139 51.169
3.000 40.157
-3.860 41.072
-18.413 -2.729
-21.528 -5.052
6.344 38.973
34.405 31.077
12.140 30.392
-20.439 39.738
-28.479 8.865
-39.048 5.909
-29.876 29.208
-17.614 -11.945
-30.810 -1.327
-28.970 15.321
6.529 34.247
-8.296 47.554
36.585 30.478
21.643 34.324
13.800 29.323
-29.580 32.211
-35.552 -10.676
-26.883 -10.235
-41.013 4.734
-37.900 13.897
-36.266 15.486
-2.436 -24.819
-19.115 -10.358
-27.724 11.733
-39.985 13.187
-20.919 32.513
-18.526 41.409
-23.925 29.494
-27.864 36.366
-21.331 18.907
10.515 32.556
15.538 16.390
32.495 17.673
26.533 33.006
5.784 43.476
-34.524 25.552
-37.642 22.136
-33.386 -12.983
-38.720 6.927
-39.977 -0.437
-3.207 -33.258
22.451 -34.370
35.562 -7.857
16.500 -5.353
-5.511 -28.677
4.059 -25.518
28.350 -7.622
27.997 2.401
39.273 6.434
18.138 30.944
5.193 35.392
-33.522 28.762
15.272 49.787
-41.770 0.414
-17.766 -23.452
-19.589 -19.486
-31.289 -18.020
-21.767 -22.377
-34.301 13.042
-35.109 9.615
-35.113 -6.460
-10.793 -8.679
-24.456 1.544
8.538 -10.702
26.250 6.777
-14.745 10.731
-13.303 33.782
7.896 5.532
-9.734 -15.855
-36.314 0.137
-24.028 -13.083
-26.253 -18.901
-32.610 -5.983
-12.946 -38.208
-19.220 -21.048
-9.802 -20.076
-35.378 -17.792
-30.749 -4.332
-31.694 20.274
7.645 35.432
12.787 33.933
19.920 45.354
11.706 27.034
26.421 19.738
27.086 -4.818
19.606 -24.931
29.807 -9.924
25.586 4.263
19.667 40.518
12.928 41.093
-16.851 34.368
-22.651 40.079
-12.397 31.933
-18.010 47.064
23.720 36.385
27.357 33.136
25.451 20.515
13.044 -29.032
30.081 -1.747
34.565 20.741
28.096 -2.021
18.025 -24.014
10.159 -15.990
36.774 14.617
15.595 -11.037
-26.345 3.159
-36.834 32.895
-5.525 50.180
-14.638 27.362
-21.739 30.553
15.821 27.364
2.426 15.466
-15.000 0.422
-28.317 29.193
16.638 39.338
35.300 18.521
18.349 -23.280
-4.236 -10.121
-26.584 -11.224
-14.742 -30.804
-31.401 -10.082
-40.626 8.502
11.967 34.139
10.390 21.988
-5.267 8.816
-1.530 -13.577
-19.038 -0.287
-34.644 7.156
-11.064 -28.161
2.072 -29.979
-29.922 -17.727
11.494 -15.899
-7.582 -27.842
-26.918 13.546
-17.465 32.428
-32.406 1.984
-8.829 8.007
0.634 -31.868
14.257 -25.622
18.250 42.673
0.817 42.996
21.197 44.799
37.823 18.243
36.030 20.348
32.614 18.566
30.317 14.051
36.337 16.246
30.419 -15.117
-0.935 -5.058
-16.273 -22.275
-44.661 -3.893
-37.354 -1.575
-37.598 -16.756
-36.246 -13.281
-32.577 37.311
5.305 49.318
15.093 34.057
11.256 43.396
20.682 28.865
27.642 23.831
16.663 37.110
33.275 -8.460
34.818 3.012
23.739 29.481
30.249 33.295
-31.772 35.470
-28.558 19.604
-29.931 -0.362
-25.451 -13.600
-28.185 11.934
-21.134 -15.161
-30.646 26.072
-28.539 20.032
-37.184 -1.159
-33.108 13.421
-22.122 -25.003
-27.545 1.156
-12.785 0.626
14.416 32.794
27.608 35.400
4.900 21.229
-6.684 28.737
-32.905 24.379
-40.837 28.187
-30.045 25.952
-17.174 30.335
-15.178 43.518
28.819 43.465
8.501 34.901
4.599 39.318
-33.362 27.523
-10.866 23.737
-30.133 -13.393
-9.405 -34.329
10.205 -23.775
24.405 -17.088
20.639 -30.972
1.835 -20.639
36.997 2.480
19.041 -19.737
33.780 -12.210
15.516 4.610
-25.830 -6.186
5.355 -13.405
23.314 4.087
23.271 5.652
24.116 -16.668
25.669 -3.360
9.569 -16.751
26.353 -0.569
36.995 -14.173
22.151 29.795
35.052 12.922
38.036 19.992
16.906 35.018
-2.417 38.843
31.326 28.332
31.997 24.054
20.549 -19.059
38.384 0.246
23.204 29.247
16.253 39.483
17.381 33.889
-17.969 26.360
-26.226 23.327
-9.337 35.987
-18.120 26.341
-37.090 21.423
-26.250 -10.183
-26.729 -28.180
-33.593 -5.518
-9.191 30.849
-32.608 29.194
-29.089 -14.092
-34.723 -8.858
-39.769 0.414
-21.124 31.978
-6.684 36.242
15.428 36.209
-8.042 19.444
3.693 40.438
-10.482 30.254
11.141 35.178
-25.680 29.734
-24.805 34.916
-24.441 34.307
-31.565 1.855
-47.742 -4.397
-29.807 -11.874
-17.686 -11.691
11.513 -23.598
-30.937 -15.667
-10.376 5.216
-32.413 31.305
-31.589 5.644
-12.979 -11.628
-16.553 -20.320
-19.046 -26.697
-15.340 -15.976
12.260 -18.034
-18.241 -22.636
25.112 -2.021
25.794 -15.957
14.005 -33.184
-19.860 -18.354
-42.217 7.270
0.427 41.037
-6.892 35.108
-24.605 39.850
-20.610 28.185
14.144 35.925
14.771 44.515
-8.041 35.666
-27.608 15.270
-13.655 41.634
6.677 30.915
4.856 16.145
24.792 22.122
23.188 8.123
10.963 -33.339
-1.238 -34.349
12.884 -17.200
16.923 -30.256
21.683 -22.446
19.822 -33.735
24.099 -28.808
29.719 20.200
33.406 -1.547
32.106 -6.514
32.212 26.052
3.725 35.570
30.846 26.644
16.917 -24.699
29.034 -7.732
42.256 9.476
10.297 -21.699
14.507 -29.107
1.322 0.279
-32.067 -8.833
-31.021 12.297
-32.122 26.125
-24.677 20.174
-23.793 -7.510
5.918 3.107
-7.407 47.916
18.763 48.976
29.425 34.223
23.079 39.522
32.050 6.735
28.690 31.409
-0.944 36.060
-17.269 35.198
6.610 53.919
12.273 33.317
-25.996 29.859
-30.452 24.854
-31.781 15.688
11.997 29.557
-13.670 5.955
-14.567 43.999
-26.687 15.096
-23.902 10.316
-26.626 -14.850
16.461 -17.349
13.913 -26.689
-11.036 -35.228
-39.380 -3.404
-28.085 -13.883
-22.559 -6.032
-29.241 -9.981
-38.208 -5.540
-25.122 -28.760
-37.734 12.012
-24.514 -21.228
-16.080 -35.695
-38.290 -7.597
-33.472 -20.946
-0.905 -32.386
-21.469 -20.077
-20.723 4.853
-32.937 -32.881
-40.829 11.626
-18.898 35.654
-18.559 31.666
40.062 4.153
22.450 33.212
24.226 44.253
19.372 13.563
27.729 27.766
15.336 33.217
-23.777 24.589
-9.876 35.219
-27.425 26.668
-28.450 17.932
3.468 41.843
-28.121 17.339
-13.146 41.232
-27.355 14.671
-34.637 -0.981
-42.484 9.474
-38.723 14.432
-32.409 -16.720
-34.868 12.539
-32.907 -24.187
-32.821 -7.927
-32.818 -4.845
-11.301 14.899
-27.509 17.342
-14.821 50.800
-10.437 41.015
-1.371 51.979
43.790 9.208
36.370 -1.567
12.032 43.095
40.691 4.757
21.687 20.131
34.427 8.978
34.283 4.704
17.332 38.074
23.874 20.799
-0.201 45.778
8.358 37.434
30.487 16.685
41.147 6.387
2.761 -34.740
2.064 -32.979
-13.948 -26.973
17.223 -19.566
33.633 -6.250
31.967 28.812
15.199 -25.197
32.411 -17.801
3.478 -24.519
-3.853 -26.669
-21.017 -0.942
-21.383 -19.007
-4.355 28.383
17.557 17.127
28.371 -22.253
-5.912 -29.031
-7.726 -30.698
-13.240 -29.610
12.196 -22.546
-5.992 -25.895
5.258 -29.605
4.032 -35.174
-5.172 -30.812
-1.084 -28.800
-2.324 -25.976
-19.612 -26.837
-10.686 -37.106
20.048 -23.391
-25.127 0.576
-25.941 -23.148
-10.071 -30.520
-37.549 -15.968
-25.155 -13.754
-38.133 -8.240
-24.478 -14.693
-0.953 -27.518
18.353 -10.789
15.114 -23.380
33.038 -6.503
35.356 31.890
-2.125 25.091
11.790 44.274
24.165 17.794
27.321 19.488
38.917 2.163
23.037 -16.382
30.948 -11.641
16.453 1.298
17.592 32.656
2.923 41.241
-17.034 45.138
-18.697 24.775
-24.250 38.261
-16.612 -22.422
-25.378 -10.599
17.474 -29.971
28.844 10.034
31.728 -8.954
-7.778 -14.840
17.242 -23.757
12.160 -24.549
40.310 -4.045
10.027 14.641
-3.009 22.074
19.800 24.827
21.970 11.635
25.300 -12.219
23.680 -14.436
28.206 -10.658
30.647 -16.346
22.793 -4.598
12.399 2.020
-29.506 40.569
-17.991 39.749
20.623 26.649
39.095 8.442
23.739 -4.576
16.873 -21.895
-14.798 -12.783
12.799 -30.119
-1.852 -29.839
28.561 -10.283
26.096 3.772
10.242 -21.960
32.870 -1.552
26.200 -10.689
27.482 7.140
19.323 33.916
-41.201 25.703
11.908 46.996
-5.163 40.303
5.885 28.730
1.399 7.907
34.292 -7.441
31.633 -9.797
8.337 -27.646
19.323 -18.144
0.204 -3.291
-31.113 2.772
-1.783 -35.527
-11.890 -14.302
-11.058 -24.545
-20.803 -22.467
-14.309 -18.916
-0.005 -30.746
-26.938 -7.178
-37.399 -13.511
-12.220 -25.098
-23.607 -15.206
-12.673 -14.885
3.585 -14.819
-19.885 -7.120
-15.778 27.375
8.922 30.680
39.557 30.291
14.536 42.831
5.563 44.271
0.328 35.781
20.343 -28.091
7.242 -2.173
28.319 -7.129
31.037 15.356
33.272 -8.089
29.272 24.109
28.795 12.339
39.547 14.880
22.506 33.669
21.265 -4.605
21.995 1.238
-4.289 -33.351
-13.217 -16.930
19.718 -34.976
42.132 7.627
10.539 -29.242
-21.706 20.693
-24.206 35.988
6.200 19.279
-17.075 -14.897
-41.913 -2.131
-29.596 30.633
-1.764 46.530
13.102 36.754
20.264 26.991
6.306 40.071
15.288 45.910
8.664 35.821
29.365 16.322
35.173 -9.161
-15.300 -21.884
0.352 -23.328
24.992 9.083
9.796 -22.927
-7.014 -14.936
-11.226 -20.090
20.916 -18.129
-11.054 -17.965
2.962 -22.591
1.846 -20.952
26.371 1.908
-11.363 -30.675
-8.225 -25.341
20.443 -9.340
-24.634 -23.749
-10.721 -10.523
-33.627 8.754
-35.912 -2.269
3.443 49.701
27.444 31.914
21.979 -1.606
5.860 38.056
-23.166 20.151
-22.058 -17.434
-31.085 6.394
-21.703 39.976
-31.849 7.707
-7.499 -21.999
-13.422 -16.443
-1.916 -25.973
-2.163 -16.604
3.087 -33.958
-34.793 -10.205
-33.096 -8.532
-33.336 -4.301
-24.417 -10.267
-23.098 -12.160
-33.585 -10.576
-39.069 12.986
-12.756 26.282
3.458 40.781
-20.813 15.036
-17.506 29.962
-32.481 -14.265
-31.997 11.541
-31.537 16.512
-17.689 41.722
-19.968 36.966
22.948 13.694
19.501 16.122
23.520 29.197
18.472 23.323
-0.424 47.603
10.903 34.286
-5.837 31.481
-20.851 19.866
-33.234 23.904
-36.942 17.917
-10.960 35.166
-21.342 40.548
-9.233 55.806
-36.646 6.571
-10.093 -11.127
-17.517 -15.668
-5.512 -22.146
12.621 -19.457
-13.747 -15.963
-29.746 -12.433
-10.955 -2.718
-6.674 -16.702
4.000 -34.114
27.725 -21.514
41.465 0.239
34.960 -12.875
28.352 13.649
21.060 -6.715
45.485 -12.650
33.916 -7.480
26.974 18.516
26.307 30.532
41.859 9.869
17.786 30.423
0.751 29.442
21.393 16.390
19.171 12.461
30.144 29.701
27.600 35.417
35.258 -9.671
-20.632 -27.367
-24.169 -20.697
-42.800 11.346
-29.229 10.626
-5.935 19.510
-3.261 10.140
0.313 41.064
11.937 31.343
3.648 34.929
-8.910 48.329
1.422 33.126
-34.208 1.172
-20.611 -5.813
-30.687 20.163
-31.784 29.139
-16.531 42.150
-26.501 41.450
-11.032 38.570
19.599 34.756
42.481 10.555
36.708 -13.094
32.897 -8.632
16.004 -10.595
-30.868 -7.939
-8.746 24.186
20.367 36.860
33.904 22.729
31.224 29.006
26.096 28.233
17.496 6.340
-4.329 -4.956
-28.017 -19.491
4.354 41.897
2.377 38.116
2.354 41.118
-11.586 31.486
-16.230 -5.293
-23.398 27.324
4.424 35.317
8.941 -19.148
26.191 -16.067
19.550 -21.948
22.050 -20.918
32.018 -10.039
12.050 -11.171
-33.025 -5.957
-21.865 -17.118
-17.368 -6.766
9.792 -20.805
17.698 -25.402
-16.964 -30.908
-34.517 10.192
-18.531 -33.719
0.219 -27.138
23.864 -28.699
28.098 -20.906
6.976 10.547
12.849 23.040
29.369 10.896
35.505 13.686
15.283 -24.953
20.420 -17.700
-19.890 -23.331
-28.302 42.463
-34.520 12.977
4.632 45.544
-0.016 53.091
-38.232 7.194
-42.973 11.819
-35.135 -6.022
-35.324 4.740
-42.564 2.069
-36.080 17.470
-18.026 -17.618
30.194 -8.028
25.583 31.218
7.942 32.365
29.538 32.817
-2.565 42.536
19.771 41.397
20.783 35.189
29.783 3.089
16.776 -9.377
38.059 2.857
29.678 2.745
44.827 28.706
32.184 2.380
42.415 3.272
28.456 -20.181
-4.861 -23.188
23.189 -26.183
29.962 4.767
29.160 1.607
31.311 -2.670
10.699 19.115
32.610 15.867
26.436 33.221
30.816 37.980
26.975 -18.188
28.210 12.291
2.497 44.964
41.096 27.588
-24.181 -1.329
-23.057 -21.873
2.587 -35.322
-9.781 -27.347
7.301 -32.897
-22.122 2.631
1.829 -15.089
24.304 -7.574
12.407 -29.004
35.536 10.236
25.685 10.007
32.459 2.298
29.863 19.105
29.276 31.450
30.531 9.390
26.318 7.234
36.476 22.387
2.113 22.771
20.629 20.142
18.891 10.140
36.599 29.462
8.631 -36.133
24.612 -21.416
-13.017 -27.639
-38.941 -3.360
-29.546 -13.192
-14.667 -29.289
-34.015 6.934
-37.532 5.663
-49.115 16.214
-31.975 6.347
-29.830 5.138
-14.111 -19.034
-17.497 -23.525
-19.072 -21.752
-15.837 -16.067
-17.843 26.741
21.579 11.683
43.092 -6.429
35.028 15.270
36.978 23.535
40.517 27.159
25.729 28.642
8.825 42.603
16.734 41.291
0.703 49.826
30.477 39.977
-0.960 32.038
11.878 24.181
-19.364 20.119
-26.219 6.787
-22.694 -20.672
19.677 -4.834
2.146 -16.938
0.239 -19.487
9.757 -14.632
-19.476 -19.098
-39.041 -15.762
-30.750 -3.778
-28.998 -15.296
-38.411 1.657
-31.477 2.099
-31.628 3.129
-15.100 -26.816
-11.525 -28.908
-21.197 -29.070
-28.033 -14.217
-26.936 -3.966
-30.425 11.358
-0.445 -16.119
17.384 -11.497
7.291 -41.796
26.633 -16.273
3.943 -25.712
-27.860 -18.427
18.197 -19.611
1.656 -26.354
11.091 -31.920
-28.152 -16.370
-35.464 -10.754
-23.978 -0.461
4.252 -32.051
4.614 -28.745
-31.991 -9.444
-27.953 -17.252
3.089 -15.003
-2.555 -20.365
-5.072 -21.598
-21.329 -12.946
-22.658 -15.801
14.369 -31.480
10.631 -4.504
29.386 26.367
-7.065 50.908
3.941 50.292
7.980 29.340
-20.691 36.966
-28.437 6.911
-16.122 37.086
8.119 36.849
-47.807 -2.177
-24.888 8.093
25.261 -16.784
4.772 -20.973
12.518 -24.030
39.652 -16.205
23.227 1.130
37.111 -4.605
36.387 21.559
17.654 -24.535
17.342 8.304
20.988 8.751
32.443 5.332
22.114 -8.316
-2.095 -36.593
-42.723 16.087
-41.150 -6.003
-12.050 22.509
35.774 12.146
22.906 15.019
-0.811 8.861
-2.690 -3.769
11.952 -19.238
6.224 -25.661
37.799 -15.214
26.282 -6.700
21.912 -23.688
34.354 13.620
27.434 21.164
22.577 32.469
-5.817 38.059
-27.824 40.476
-31.664 19.242
-40.840 13.539
-24.996 32.184
-22.037 33.040
-25.808 0.651
-10.012 5.616
-23.001 -19.594
-35.574 -7.187
-29.391 -7.621
-34.092 -6.646
-2.385 28.543
-17.014 -23.278
-28.755 -19.396
3.295 -36.872
-11.054 -32.360
31.843 -6.787
32.570 -22.682
39.172 12.078
30.841 2.525
30.686 11.401
2.172 -38.261
-19.779 -26.741
4.159 -6.306
6.841 -17.167
33.737 -19.439
27.953 -26.380
30.694 -26.246
12.788 -17.185
40.569 14.678
20.716 29.566
6.207 25.839
-9.741 41.247
-28.150 13.877
-31.588 -2.972
-46.644 19.883
-41.580 0.241
-26.543 -18.563
-36.424 -0.864
-34.055 16.095
-24.362 33.971
-26.085 11.556
-15.132 4.626
22.999 17.639
10.379 -18.707
-8.323 -21.157
-12.772 -10.934
-32.263 0.807
-39.849 29.584
-34.113 -1.775
-18.755 -20.069
-37.207 -9.192
0.305 -27.961
5.302 -36.689
-9.634 -28.146
-0.815 -29.279
-38.511 10.436
-32.000 -14.220
-38.660 17.424
-37.796 -0.412
-44.152 -10.081
-20.148 -21.173
-5.191 33.046
1.297 47.689
10.704 42.127
-2.134 31.512
31.361 33.338
39.987 14.171
33.790 16.975
22.837 46.573
26.818 11.726
-0.374 35.425
-2.730 -18.401
-9.314 -18.142
-1.851 -34.543
5.906 -15.885
-31.509 -16.607
-37.187 6.888
21.247 -23.084
14.760 -28.279
26.228 -21.880
6.501 -32.222
30.548 -22.586
13.575 -30.919
22.123 -26.369
43.653 2.644
24.386 23.273
20.019 10.296
-4.476 17.935
20.559 21.092
28.657 18.009
-0.208 50.415
24.609 40.110
17.600 43.384
-8.942 34.065
7.793 45.348
-9.881 42.882
-12.425 22.687
-19.843 20.349
26.702 42.445
-6.166 29.947
-19.279 48.073
-41.083 19.107
-30.208 6.514
-26.928 42.572
4.596 41.279
29.272 32.826
-8.402 35.145
-36.137 17.094
-38.886 10.385
-31.150 6.816
-9.836 -12.832
23.946 10.430
10.843 -19.818
8.904 -22.476
-19.062 -35.746
6.441 -35.125
22.730 -19.155
32.619 21.328
25.659 -15.016
27.025 2.032
22.695 -5.751
0.486 -23.368
2.827 -27.438
1.834 -26.433
38.392 0.401
27.448 7.765
38.141 -1.472
22.785 20.595
40.790 0.932
5.260 34.947
19.171 35.458
25.928 24.176
30.944 29.107
30.259 6.333
30.046 -2.613
29.608 13.819
-3.762 41.002
-14.257 24.867
-31.547 -21.377
-30.903 -15.540
-39.414 -9.392
-19.376 -12.606
-24.073 -10.912
-31.901 -12.299
-20.694 -9.239
-3.633 10.725
17.553 40.598
2.437 34.315
1.862 37.817
18.618 17.448
17.446 31.321
16.172 41.207
-11.575 27.268
-19.555 32.765
-20.038 12.782
-31.831 17.501
-26.287 8.289
-19.085 16.192
-28.519 -17.393
-24.620 -29.585
-3.211 -26.594
21.873 -24.993
-15.806 9.657
-17.134 38.206
-38.278 1.394
-6.982 46.378
-28.904 31.812
-9.895 16.259
-24.210 33.849
-27.403 35.697
-19.950 14.281
-30.336 13.128
-20.632 5.143
-39.343 11.793
-33.202 -8.872
-12.382 -9.329
19.164 -17.138
-4.002 -31.746
5.166 -11.548
-26.280 -19.207
-2.823 -19.296
2.367 -31.474
1.411 -28.741
-6.393 -30.778
-3.555 -25.585
-3.453 -27.374
-15.564 -14.582
-3.917 -38.514
15.734 -28.844
13.160 -22.591
12.540 -28.311
-10.871 -19.164
-26.831 -23.809
-11.473 -31.440
-32.598 4.205
-36.100 -11.065
-23.763 -33.596
-20.471 -18.158
-19.100 28.410
-27.827 37.151
31.652 23.542
10.733 41.664
9.959 41.323
-18.576 35.951
-21.028 46.635
-29.915 39.417
-13.667 23.586
-16.397 36.000
15.688 37.693
8.804 48.436
-25.149 19.492
-18.203 41.383
-1.114 51.802
-15.567 40.468
-34.508 38.224
-36.738 -6.552
-7.492 -32.545
-31.340 1.812
-32.630 26.745
-25.286 -8.916
9.596 15.231
32.979 22.839
5.434 20.452
5.825 47.481
12.594 43.569
-21.881 36.024
-28.590 40.371
-34.660 20.704
-25.128 3.932
-28.431 -20.780
-34.024 -0.841
-23.688 -9.254
-31.513 10.013
3.041 -20.910
-3.329 -12.409
26.597 28.776
20.964 -8.420
19.056 26.483
21.632 -27.873
31.666 -5.024
37.529 10.447
27.387 12.018
32.695 -0.235
7.846 41.976
-1.072 44.661
18.605 47.325
1.285 29.968
30.100 12.900
-28.416 35.309
-10.974 45.218
9.043 44.416
14.802 32.584
6.717 31.518
23.922 25.541
17.082 27.755
14.736 -11.030
-39.776 5.587
4.626 -10.455
-18.986 -4.038
-8.359 24.283
-3.223 40.449
22.820 19.309
17.356 -27.038
38.800 7.873
26.358 -11.343
29.228 0.763
7.933 -21.456
40.201 13.542
36.273 1.406
23.776 -12.633
28.558 6.279
18.684 -17.370
30.348 -0.386
30.185 -14.716
24.702 19.709
31.936 25.566
27.305 36.583
37.158 15.832
-4.873 20.052
-23.241 34.508
-38.552 16.167
-31.113 17.733
-36.889 11.774
-25.215 2.450
1.778 -20.019
22.658 2.121
27.010 -10.677
27.375 -10.026
30.761 20.724
0.562 37.748
-22.990 22.884
-34.980 -4.332
-32.800 21.475
-33.194 -17.806
-0.545 -19.293
-3.403 -24.205
-23.818 -32.593
-35.853 0.352
-27.744 -21.272
0.061 -28.695
-35.842 10.485
-41.099 -3.898
-33.704 0.973
-30.860 -20.324
-4.786 -21.459
-1.234 -20.156
10.503 -32.484
38.112 2.302
38.354 25.076
4.342 47.912
-24.551 32.037
-19.880 30.997
10.147 37.370
8.874 41.285
17.078 24.307
26.040 40.398
35.830 9.819
18.188 20.406
18.219 29.868
15.554 15.711
-19.173 13.950
22.491 31.732
32.368 4.441
40.925 -7.833
38.688 2.232
27.099 10.303
10.070 -14.706
-7.100 -16.408
-5.315 -35.047
-3.942 -26.823
-39.776 11.323
-17.298 -29.293
13.065 -22.465
35.653 8.681
-4.403 35.030
-16.443 43.128
-32.918 18.070
-36.037 -2.815
-41.586 -10.410
15.618 -28.737
40.924 6.068
16.949 27.660
12.246 52.124
9.915 37.073
11.194 34.143
0.731 51.230
9.843 42.310
27.559 20.515
20.452 -10.697
25.231 -18.358
-25.453 -16.921
-7.846 37.148
-6.493 10.759
-20.272 2.639
9.679 -27.601
1.633 -37.192
10.391 -21.320
34.943 -0.397
28.232 -7.318
30.648 29.177
31.951 -3.501
37.167 19.025
27.472 24.079
25.129 26.264
22.211 -11.113
12.834 14.575
20.717 3.210
35.062 22.228
19.893 29.770
26.042 31.369
19.085 -13.956
-33.794 -9.432
-39.872 25.383
-7.565 26.507
8.670 -28.176
13.948 -22.859
-15.694 -23.542
-15.945 -21.013
-31.078 4.766
-44.012 3.444
-31.569 5.974
-39.762 14.990
-36.411 5.040
-23.603 -16.433
-33.414 9.162
-28.946 26.612
-16.238 -4.789
-35.545 12.445
-42.983 17.881
-11.055 39.394
-8.052 23.078
-23.907 17.511
1.559 39.236
0.196 26.454
-4.198 34.398
25.612 19.054
34.585 -3.586
32.716 12.906
35.925 10.933
20.386 31.880
25.259 20.976
24.174 -14.419
21.699 -26.917
23.404 -15.229
7.757 1.124
1.443 -22.970
8.115 -30.767
8.655 -31.572
-16.061 -33.105
-12.345 -13.989
-15.144 -21.288
-8.187 -23.070
-8.517 -33.292
-26.629 17.883
-37.999 4.229
-44.419 20.569
-11.890 25.609
-0.591 -7.237
-19.312 -7.320
31.351 -15.262
17.332 -27.093
7.062 -28.204
-10.034 -26.470
30.692 -25.009
32.056 26.026
-10.464 38.590
-19.753 39.658
-41.423 17.025
-34.567 15.340
-28.613 5.485
-9.204 14.940
9.479 -4.159
32.454 -3.164
19.880 1.266
-0.818 36.625
-27.527 29.731
-27.021 24.463
-1.007 26.440
23.516 26.644
22.185 32.280
5.873 46.624
17.809 34.812
-17.950 26.933
15.615 40.206
-5.303 38.865
-15.173 29.206
20.773 22.531
21.313 42.368
-1.840 43.711
-16.099 43.913
6.345 33.662
9.139 41.919
28.479 21.096
-2.173 34.333
7.264 45.193
-10.774 40.124
-44.271 9.551
-37.515 25.147
2.745 49.432
-37.327 23.448
-23.571 22.597
-36.946 12.738
6.115 41.190
-8.073 35.234
3.773 35.400
22.542 -1.252
28.801 -10.976
-13.199 18.876
-37.202 12.671
-8.820 34.722
15.806 40.430
13.667 39.440
-10.554 42.237
-29.732 29.270
-12.549 47.637
-4.411 42.758
-17.969 32.867
2.293 50.497
8.127 24.044
26.509 -33.129
40.842 16.343
35.909 25.003
31.217 21.312
28.187 42.819
39.644 13.980
37.674 -5.992
-33.564 -7.907
-25.097 29.346
-9.761 45.326
25.534 29.030
4.876 34.696
-10.953 0.358
-24.835 37.492
-29.927 16.056
-10.695 41.544
37.035 22.690
31.147 18.378
38.612 -4.812
27.701 -17.773
33.580 -12.054
30.785 -5.652
11.934 -30.751
29.280 6.898
33.006 8.814
23.861 1.159
22.345 -29.028
12.485 -25.150
-3.557 -27.196
5.247 -18.353
-24.723 4.609
-28.410 -21.716
-35.559 -21.035
-45.449 4.687
-29.386 13.052
-34.832 -4.965
0.256 -28.103
28.045 -18.554
42.796 -0.368
13.219 -5.835
28.439 -2.362
37.185 -9.423
29.109 7.764
7.125 38.628
-42.266 15.571
-33.212 -21.355
-41.978 -4.604
-44.819 4.304
0.334 -23.375
-11.478 -20.124
21.283 5.008
18.884 -17.991
15.643 -12.005
10.680 8.259
34.906 -0.933
31.271 -12.197
25.428 26.759
-9.638 28.133
12.796 25.182
14.718 34.717
32.541 21.977
38.119 10.867
31.026 13.755
32.734 31.715
29.055 36.117
23.105 -6.947
37.042 -9.805
32.485 -7.877
25.595 -7.270
5.999 -20.565
40.453 8.077
-0.206 41.407
-11.014 50.656
23.796 22.168
37.858 -5.094
24.898 -21.821
41.041 12.969
29.135 34.959
-8.478 19.836
7.745 -7.964
-10.307 -39.041
-13.176 -31.411
20.606 -17.007
-9.676 -19.298
19.052 -20.982
16.466 0.240
32.940 29.109
38.085 15.256
38.601 7.005
35.327 0.594
18.156 26.650
-2.724 37.669
39.232 19.983
17.833 39.371
13.423 43.618
-7.255 41.346
-29.027 -16.251
-25.106 -21.848
-33.201 11.491
-35.484 5.705
7.065 -29.788
-12.781 -25.756
20.955 -27.801
33.829 -8.322
26.763 26.903
6.829 26.162
5.870 42.528
1.544 46.957
29.354 0.669
31.418 22.305
14.455 12.044
-27.466 4.606
-30.566 28.557
-30.729 5.105
-42.495 16.180
-35.651 23.373
-25.051 39.913
-11.342 21.489
-23.609 -15.689
-29.705 24.525
-27.276 14.145
-29.076 29.688
-43.096 21.901
-35.585 -2.527
-36.527 1.130
-25.505 -9.949
-32.126 11.038
-32.415 28.679
-22.145 35.339
-14.886 48.390
-3.579 48.060
-29.330 41.338
1.206 40.322
-4.758 43.287
-19.634 36.246
-24.193 41.243
-26.787 25.789
23.992 36.591
47.258 14.398
38.482 1.528
25.428 8.427
-2.082 31.337
24.253 -25.122
-11.894 -37.312
-36.541 2.240
-43.080 -1.762
-39.501 3.603
-36.609 -9.897
-39.358 6.762
-8.490 -27.626
-13.594 -13.461
-1.241 -29.479
-7.327 -26.900
38.583 -14.313
27.113 -0.626
34.562 19.618
3.726 24.497
0.111 20.814
-33.261 8.912
-9.336 35.155
-20.139 39.833
18.390 41.326
24.382 39.649
13.103 39.737
32.017 27.508
36.041 -9.150
19.020 5.497
22.561 -12.105
26.879 -25.357
42.949 -10.549
4.238 -38.824
-13.272 -30.298
-3.936 -23.096
-39.666 -15.192
-29.520 23.972
-38.600 -7.136
-37.170 7.811
-30.588 -20.603
-40.848 9.711
-16.100 6.011
19.590 -17.072
15.990 -27.584
-29.199 -5.039
-8.046 -15.553
-26.671 22.963
-23.326 34.691
-27.723 20.632
5.918 3.726
-16.032 31.711
-36.490 18.135
-7.050 39.313
-20.519 29.771
1.329 28.435
22.725 25.754
-3.140 -16.126
-14.981 -22.069
-30.049 12.384
18.871 -19.826
32.760 -14.230
25.040 13.924
36.010 -9.361
-3.010 -29.634
8.175 -30.190
16.471 -9.277
42.931 -15.736
27.999 -18.052
-9.148 -21.662
19.753 3.686
17.043 -10.595
8.651 45.045
-1.843 37.276
10.446 19.119
35.127 -9.445
25.014 -13.557
3.473 -23.407
12.377 -34.500
16.780 -24.802
11.236 -27.973
15.336 22.771
35.143 27.673
4.077 41.485
22.677 34.139
-24.439 2.825
27.746 21.182
27.996 -7.758
32.081 -2.481
37.103 15.046
22.887 -19.689
41.163 0.969
46.922 0.372
35.556 17.559
29.067 31.005
24.953 -16.557
28.129 -17.048
22.144 -12.049
8.171 -17.570
21.368 -16.577
-12.929 -29.232
-21.008 -23.842
-32.140 -3.220
1.733 -19.542
23.467 -22.308
17.262 -12.467
20.451 -21.383
32.659 -8.692
32.435 -15.921
22.756 -6.845
-18.256 -11.228
-26.093 16.950
-28.386 39.181
-23.647 17.723
-22.870 -11.044
-4.541 -30.341
-28.012 -12.032
-36.894 7.858
-30.882 -11.634
-34.202 25.466
-33.872 13.395
-27.868 20.501
-41.510 23.067
-30.857 15.634
-5.908 -11.181
-21.002 14.896
-6.897 38.659
-11.665 32.684
-21.102 30.484
-38.426 18.350
-36.900 12.737
-37.355 -9.836
-28.391 29.377
-7.162 49.379
-30.374 26.691
-23.747 32.156
-15.370 31.978
-35.815 13.265
-31.275 -10.192
-16.457 -23.936
-19.480 -28.270
-1.857 -32.878
-38.598 -9.388
-40.083 10.615
-23.922 17.577
-28.370 15.203
-9.509 34.262
-24.978 37.488
-23.661 29.996
-1.842 44.986
-20.808 0.034
-11.013 -16.776
2.231 -36.990
-37.930 -2.709
-30.650 3.282
-22.192 -14.119
-16.794 41.508
23.049 13.963
32.100 -21.465
37.021 -8.194
11.013 31.231
0.338 39.292
28.405 26.530
8.341 -1.904
-30.897 -1.893
-30.538 -9.091
-36.586 -2.128
-32.920 -13.171
-25.008 -19.218
-8.419 -26.439
-9.620 -22.181
28.207 -21.511
-21.409 -7.193
-29.631 20.679
-25.520 29.371
-38.033 -3.118
-36.270 -19.677
0.450 -20.124
1.182 1.764
-1.118 -30.255
43.821 -1.841
38.257 -0.035
30.098 4.912
33.738 13.595
25.253 29.811
19.186 39.614
34.201 13.869
30.209 35.777
18.085 36.684
29.838 1.542
16.509 -20.323
27.196 5.056
34.407 21.688
15.591 40.344
-19.879 48.499
-28.333 -1.191
-8.623 -31.460
13.010 -20.787
24.608 -13.445
-1.129 -33.671
-5.574 -27.194
-4.363 -36.957
-26.181 -27.707
-36.785 1.804
-30.108 -8.704
-30.989 19.945
-14.602 26.150
35.053 23.116
19.387 39.079
24.256 42.646
-0.731 49.698
-0.445 43.859
2.385 48.406
-26.071 29.923
-6.833 38.177
16.569 36.992
37.845 -5.596
-9.563 42.907
3.600 44.816
-29.727 29.376
-35.500 -14.165
-32.532 -9.873
-31.686 -5.471
-5.712 -33.214
-8.084 -18.225
13.000 -21.280
3.857 -26.553
-24.702 -27.463
-12.676 -1.905
9.689 -3.860
3.558 -18.438
23.500 8.978
30.771 19.690
24.130 27.325
14.062 -11.133
9.556 -10.953
-21.598 18.922
-19.498 -1.404
-8.943 43.209
-26.531 43.045
-35.155 10.439
-2.082 -27.521
25.633 -9.265
40.033 -1.155
0.930 29.619
7.315 -14.462
-36.865 -3.624
-29.426 8.737
-27.501 28.840
-19.744 21.488
-0.671 33.752
25.525 18.710
28.186 -18.479
23.146 -15.918
33.686 1.267
6.643 -7.087
-21.675 25.090
-24.019 32.466
-19.451 30.128
-23.119 45.461
-9.641 40.032
22.320 33.976
3.757 35.819
-5.350 36.448
-19.888 36.086
-26.451 36.471
-2.858 30.214
-35.992 29.413
-30.156 31.549
-30.342 13.981
-21.815 25.754
-6.125 44.897
-23.932 28.422
-15.572 44.957
-8.415 42.973
-34.743 33.114
0.583 49.233
-5.464 44.902
-9.503 46.209
-0.400 40.672
-1.219 43.340
6.795 45.333
22.151 -8.498
19.094 -14.156
-8.055 -7.939
-32.230 9.172
-25.853 29.073
-16.529 39.703
-20.519 36.854
13.068 43.094
16.863 12.088
-4.788 -2.347
-2.759 -25.043
6.967 -29.540
15.176 -17.179
1.268 -28.087
-28.759 -13.466
-34.414 -10.975
-32.766 5.522
-37.619 -17.267
7.059 -35.242
4.178 -6.751
24.567 21.655
21.596 36.438
27.592 22.623
-9.236 46.367
24.559 29.043
26.265 22.608
24.378 31.534
34.722 2.248
27.636 34.415
-8.474 49.510
-26.852 36.449
10.493 35.076
-16.959 33.304
-28.472 30.057
-11.887 46.784
-33.055 29.476
-7.287 23.567
-6.522 39.180
-9.412 29.102
7.680 26.011
8.289 41.010
27.406 29.434
22.941 -1.877
-2.023 -29.528
-17.998 -20.571
-18.413 -11.530
-25.142 2.947
-23.807 -5.611
-18.399 32.512
25.099 39.166
39.461 21.880
14.503 42.700
-3.050 -15.004
-16.070 -6.653
26.246 25.991
4.545 32.879
29.749 21.237
31.825 8.710
33.688 27.179
33.806 11.589
0.490 30.081
-13.300 24.869
7.951 -12.144
-29.375 -3.912
-37.915 4.499
-24.834 8.789
-10.980 44.170
-14.949 31.634
-33.726 5.531
-26.510 -2.050
-2.245 -23.027
11.656 -21.179
29.934 -0.179
35.692 -2.245
35.533 7.577
43.855 18.283
36.363 6.122
26.085 -12.814
12.452 36.268
-15.823 39.744
-36.424 -9.326
3.884 -16.989
6.028 20.470
26.003 30.689
29.271 27.185
15.322 34.613
-1.648 40.601
-32.384 23.812
-24.906 36.005
0.398 37.583
-27.849 19.717
-26.548 35.480
-30.074 12.336
-27.923 12.720
-33.015 19.391
11.559 29.158
34.749 17.591
28.456 23.555
15.817 36.273
-35.547 34.119
-38.835 7.069
-16.897 -9.811
-29.877 14.058
-38.219 3.123
-23.092 -21.292
4.430 -35.425
-39.754 -7.705
-15.358 -7.711
-11.059 -9.748
-6.443 -33.199
16.607 -19.970
4.754 -23.737
29.957 6.725
-8.942 -9.155
-12.667 26.415
-35.651 7.242
-12.307 -18.965
-33.847 11.304
-36.654 28.297
-26.939 38.247
-35.521 44.340
-7.746 38.742
-22.473 25.949
-10.641 -2.478
-22.747 -12.928
-35.387 -10.002
-35.009 18.560
-30.708 -1.021
-21.696 19.626
19.225 25.871
-22.054 28.352
7.000 41.812
-4.430 44.183
20.350 36.953
37.530 9.451
10.142 -26.757
1.334 -43.267
18.576 -6.281
-17.140 -21.577
-32.969 17.609
-32.868 23.209
-27.585 34.393
-11.134 36.827
-28.952 20.194
-29.610 -15.314
-19.181 -20.012
-29.838 -5.886
-6.747 25.545
-1.396 34.787
-25.616 -1.944
-30.139 20.820
9.328 32.751
-20.685 41.515
-39.423 1.979
-30.842 4.501
-2.300 47.507
-31.393 36.092
-8.184 6.789
22.007 5.277
32.989 -17.285
41.147 -1.365
29.257 9.025
34.684 -0.180
37.271 9.532
27.644 16.438
12.841 -13.866
-10.484 20.627
-7.143 38.929
-26.963 26.021
-29.998 26.846
-21.492 26.279
-35.359 19.032
-26.695 35.255
-19.691 38.598
-38.542 27.080
-18.411 24.572
-21.531 35.703
8.761 43.817
5.111 39.227
-22.802 31.900
9.564 43.831
24.872 4.686
-12.500 -29.084
-22.437 -24.737
25.037 1.508
28.074 13.608
28.858 0.550
28.033 14.048
30.881 25.550
5.064 37.096
0.655 36.790
25.249 42.666
1.415 32.820
-41.019 16.587
-19.652 -21.618
-25.247 -11.048
-27.478 8.966
2.594 39.773
-30.887 7.790
-40.198 22.090
24.272 40.818
18.458 33.094
12.770 33.669
-17.073 36.102
-9.406 -16.577
-5.473 -25.282
-38.743 18.530
-28.237 -0.856
-19.707 -17.296
25.504 1.401
-9.726 17.783
-2.632 -16.048
-33.665 5.093
-38.240 19.773
-42.371 3.637
-41.759 13.789
-27.155 35.470
-2.580 43.880
14.411 42.333
10.770 4.528
18.283 29.979
6.401 40.883
28.302 8.708
12.776 -12.418
36.829 27.868
-8.724 -28.514
-9.416 -31.793
-3.601 -34.527
-30.182 -23.658
-21.591 -6.604
-0.851 -33.942
27.846 5.130
30.966 -2.179
10.458 -29.473
-3.343 -41.465
-1.667 -32.791
-24.304 -16.009
-30.975 -4.500
-8.336 -18.583
5.295 -8.287
-21.778 39.222
-11.309 44.277
14.109 39.910
8.906 45.575
15.133 11.980
4.726 -14.011
27.443 -1.116
30.826 7.370
32.725 -3.080
27.427 -11.344
-12.850 -34.455
-26.283 -21.360
-30.591 -17.098
-15.297 -15.723
-31.183 -13.815
-20.928 -6.854
-14.208 -18.380
32.194 -17.074
33.706 -0.104
28.300 4.240
30.969 21.564
17.352 27.359
17.413 -0.910
42.646 11.395
27.486 -20.689
37.186 -7.310
4.285 -24.120
-2.549 -8.433
-8.930 -24.517
-11.140 -29.945
-15.403 -16.640
-29.342 13.246
-30.974 24.569
-35.396 22.441
-39.644 18.730
-30.178 20.287
3.625 43.613
-2.984 30.940
-5.577 43.464
-8.054 17.994
-29.745 -19.662
-19.901 32.702
-7.206 41.111
27.474 12.298
35.128 5.374
25.329 18.373
-5.160 39.325
10.531 34.422
16.142 -6.034
7.493 -31.903
-3.427 -23.399
-23.586 -15.694
-2.399 -28.995
-18.460 -27.220
-19.544 -23.013
-6.279 31.862
-27.311 30.896
-8.785 40.724
-9.061 34.056
14.753 25.901
21.788 23.111
20.191 2.765
7.144 -20.262
-1.350 -27.745
2.490 -28.718
-17.686 -22.310
-40.439 19.356
-25.804 -9.372
-29.722 -2.937
-28.246 19.740
-39.242 -4.829
-26.018 -26.160
-22.430 -19.441
-3.779 -27.800
-28.786 -4.003
-28.726 -17.218
-32.053 -13.039
-16.008 -7.024
-22.554 -12.235
-9.521 -6.900
15.859 -9.653
-4.543 -23.779
-14.549 -29.363
-32.190 -34.508
-5.708 -22.246
-18.829 -9.079
22.006 3.985
-10.288 23.931
-22.608 -7.378
-42.446 7.479
-19.164 36.752
-20.253 26.299
-27.958 17.381
-5.648 37.510
28.427 28.549
18.531 -2.791
29.316 6.809
4.297 -36.212
-10.671 -34.025
26.814 -27.016
-24.423 -22.179
-30.151 3.026
-32.589 -9.263
-24.673 -19.639
-35.251 -13.593
-30.964 5.019
-37.251 1.174
-30.516 -5.288
-36.336 16.381
-20.285 4.684
15.585 -20.849
20.825 -23.344
14.455 -28.737
32.312 -2.019
-2.062 32.459
-27.137 21.934
-15.325 24.523
-26.106 -5.759
-37.636 -9.585
-16.021 -0.215
-38.647 -6.998
-3.560 -25.332
14.244 -18.417
-2.854 -24.493
-12.263 -15.582
5.360 0.383
24.336 3.424
-17.580 -23.705
-15.047 -23.235
-2.482 -38.445
-41.242 4.821
-25.305 -5.229
-17.597 -21.008
-35.167 16.623
-34.724 2.590
-34.075 -14.871
-29.211 -13.032
-16.974 22.391
-40.726 -1.780
-36.952 17.807
-22.420 41.493
-11.831 37.468
-34.014 -9.053
-17.425 33.081
-20.259 43.861
-24.585 40.766
-25.106 43.444
-26.283 27.349
-26.515 30.625
24.936 46.508
26.651 25.101
28.086 27.118
33.977 -8.770
3.502 -21.902
39.864 -14.673
26.065 -15.626
22.184 -11.949
24.617 -13.581
6.303 -21.254
-36.570 6.214
12.645 -26.901
36.168 7.101
23.497 25.804
1.138 31.301
2.288 40.496
-17.819 33.300
-21.923 28.066
-27.905 21.631
-27.423 37.467
-31.895 28.615
-32.622 30.554
-37.177 36.040
-38.013 24.720
-10.111 28.877
-24.152 -13.576
-31.900 -8.633
-33.157 -8.771
-14.067 -23.321
-9.646 -24.696
17.716 -20.455
27.631 42.941
19.921 40.110
8.757 39.648
3.104 27.569
-39.096 14.639
14.350 28.907
31.858 32.324
16.611 18.488
38.396 8.232
32.027 4.199
15.631 42.423
14.537 39.244
23.072 13.904
32.751 15.618
33.399 23.204
15.910 -17.854
31.630 13.414
22.731 -9.220
19.974 33.081
-12.351 37.758
12.937 39.590
11.249 42.891
23.944 40.358
-21.384 33.159
-35.800 -9.733
-38.819 -4.031
18.036 -15.988
21.586 33.028
-6.696 34.270
15.808 40.186
35.747 17.225
21.438 12.986
33.712 23.318
34.985 12.198
31.048 23.288
22.495 28.235
2.807 28.560
15.269 47.897
7.134 44.448
-3.232 48.572
-17.177 41.730
12.340 36.841
-0.174 50.479
-13.230 36.212
16.387 41.762
-9.896 22.608
3.939 9.891
-10.060 23.654
12.151 35.189
17.721 5.051
35.324 -12.591
25.715 41.782
22.914 -7.475
-13.913 -5.530
23.221 22.290
19.550 11.325
18.813 41.192
31.490 21.862
34.779 18.394
26.217 27.837
37.817 29.910
26.194 29.095
36.364 21.653
0.746 36.098
22.900 30.269
7.213 47.221
-29.516 32.696
-31.196 16.670
-15.236 39.950
19.145 48.209
12.861 42.362
37.500 26.801
42.807 -15.269
36.137 -14.708
35.437 2.010
37.633 -3.178
35.566 21.152
9.816 29.211
31.096 29.868
-2.083 -23.171
-27.975 -17.489
-40.691 16.050
-20.269 -26.444
-15.703 18.907
-17.864 38.396
-32.790 17.566
-30.111 29.877
-42.664 30.090
-29.344 -0.229
-23.969 -15.016
-31.444 -6.067
34.594 -2.104
35.703 -15.684
25.242 3.028
30.987 36.277
33.877 18.429
25.666 23.738
14.635 6.130
17.562 29.048
0.112 38.832
2.196 24.424
25.712 14.076
25.781 -13.503
-13.983 30.262
-14.844 10.906
0.678 1.215
-8.489 -24.622
-21.146 1.925
-17.362 11.215
-6.078 -9.020
-8.704 -27.730
-2.382 -27.837
-0.955 -28.132
-17.468 -37.123
-5.592 -23.112
-33.056 15.276
-29.116 39.831
-30.811 39.649
-23.588 25.170
4.753 26.670
8.585 -15.582
30.443 -3.957
28.111 -22.053
17.036 -9.410
10.670 -12.679
6.486 -33.285
6.176 -10.141
14.415 -14.809
19.654 34.875
2.406 41.961
35.157 -15.378
-15.538 -31.490
14.434 -27.651
-13.922 -26.973
28.686 21.188
9.722 27.006
-18.490 -1.417
-30.278 3.906
-15.610 40.009
-24.177 21.085
-7.476 34.299
23.392 32.879
4.162 -22.153
-18.598 36.712
-33.093 7.571
-21.660 -9.803
-11.344 -32.551
-21.329 -11.402
26.060 -16.877
-6.230 -1.552
-15.706 -10.751
-19.220 22.940
-27.954 18.172
28.683 28.036
37.800 -4.995
17.244 -22.894
25.174 28.947
33.135 39.654
-2.096 45.831
7.745 47.965
-3.457 32.625
11.807 32.791
24.767 16.743
29.854 27.061
27.346 35.898
35.683 18.629
28.913 14.480
10.900 34.332
9.172 48.490
-30.961 30.596
-36.766 -24.293
-22.560 -32.176
5.789 -28.451
-15.201 -28.168
-30.353 -5.220
-32.466 26.319
-16.746 41.532
-23.753 19.024
-28.443 18.915
-38.473 9.504
-5.787 41.732
-4.207 36.610
2.869 30.499
30.644 17.053
24.579 9.466
3.053 17.774
-5.827 34.161
-22.350 34.992
-11.451 36.566
-7.693 36.248
24.557 31.840
38.719 17.956
32.284 25.447
22.213 -18.494
35.227 -12.972
32.395 -3.918
27.419 -2.942
40.790 -7.012
39.975 -5.098
36.878 0.981
32.090 35.246
-12.083 28.318
-32.646 31.037
-34.208 8.554
-29.236 -11.933
-36.066 17.919
-19.561 -20.808
-4.191 -14.487
20.670 -12.046
15.862 -28.759
24.088 -12.115
-19.666 -8.872
-10.765 4.720
-9.887 42.560
-21.681 30.253
-36.747 30.028
-14.082 17.484
1.707 -10.094
6.392 -29.331
1.387 -12.766
-31.246 15.604
-37.158 -16.432
-35.044 1.771
-45.646 13.857
-27.206 15.467
-29.339 18.394
-17.284 19.023
-29.695 -0.056
-28.757 27.645
-35.949 -9.160
-27.993 20.193
-10.539 40.760
-2.891 38.348
2.487 42.187
30.749 5.140
-5.281 -8.527
28.777 -19.111
38.529 1.066
30.344 33.025
38.521 1.219
26.032 7.604
25.614 31.468
26.822 22.139
12.930 24.475
17.230 17.459
5.701 40.676
-1.894 34.740
-26.867 22.992
-39.381 -8.677
-28.454 -18.666
-6.314 -14.386
-10.790 -7.745
-29.185 -21.670
-30.376 11.796
-43.491 14.091
-36.079 -9.989
-30.693 -10.999
-30.978 0.919
-35.203 5.175
-24.698 29.162
-30.334 23.987
-10.438 31.302
18.762 36.161
38.124 12.645
26.963 37.230
2.977 42.264
5.443 37.943
12.040 41.978
21.637 30.605
-2.787 41.004
-7.834 41.837
31.850 24.730
21.213 41.641
34.752 15.134
25.752 34.759
31.281 8.898
-19.368 3.948
-9.078 3.289
-4.788 41.344
-11.825 40.034
-40.616 0.894
-9.733 -34.190
-33.952 11.601
-43.389 1.017
-25.131 23.231
-33.068 8.512
-34.004 13.450
-7.546 39.148
-3.005 46.810
-1.189 44.517
12.732 50.644
-25.566 19.665
3.755 36.215
33.824 -9.265
-0.449 -35.651
-7.217 -19.613
-28.219 -18.572
18.492 -31.663
7.891 -5.134
-5.514 -34.758
-34.181 -10.022
-33.575 -23.177
-13.978 -27.082
-42.728 4.050
3.491 30.891
-13.640 28.265
-37.459 15.417
-36.451 -7.293
-24.010 33.520
-7.846 41.855
-6.890 38.694
1.630 39.236
-11.311 34.751
-37.053 37.059
-34.598 31.671
-28.083 2.373
-23.796 -15.803
-31.283 6.536
-18.247 -3.269
-12.205 24.982
7.687 18.808
-22.373 -9.535
-32.528 3.306
3.707 -28.340
28.697 1.258
19.684 -24.508
33.042 -4.971
24.653 -7.603
-12.230 14.977
6.647 30.914
20.747 26.311
-7.205 43.201
14.349 42.385
-0.718 35.989
-3.567 39.879
-11.240 37.130
3.490 35.020
-19.045 1.241
-40.668 -0.389
-27.836 3.796
-42.786 -4.939
-7.643 -28.687
33.451 -3.657
38.075 1.480
24.600 -14.596
13.098 37.344
-12.741 24.799
-28.175 6.042
-33.338 38.092
-24.555 51.085
-37.858 7.814
-29.693 29.303
-17.980 19.647
-37.022 -18.463
-35.799 13.566
-30.049 3.021
-39.053 -9.226
-20.980 -15.608
-18.900 -16.280
-24.781 32.431
-42.567 14.453
-19.346 25.366
-34.846 15.526
-21.487 -7.374
9.460 3.335
32.642 19.038
39.991 26.161
40.114 4.712
33.964 29.594
12.525 42.516
-14.076 44.556
1.979 34.798
19.363 28.286
-26.911 22.138
-34.453 24.438
-27.345 34.526
-24.357 8.292
-16.160 32.700
-30.054 16.058
-23.465 -21.689
-10.756 -18.157
-21.995 -31.225
-33.637 4.858
-30.320 16.447
-34.139 34.292
-29.292 24.464
7.578 29.962
23.319 26.484
26.122 -0.471
29.096 38.115
29.267 32.738
19.747 38.534
28.129 32.294
36.366 17.828
-6.711 42.972
-3.711 35.615
19.877 22.121
-0.015 26.036
-9.445 29.664
-22.408 6.112
-46.064 16.023
-28.438 4.177
0.884 -20.795
-21.369 -22.984
-15.772 -11.305
24.279 -4.048
25.621 -18.374
-28.904 -22.147
-19.288 -4.070
-33.923 32.807
-22.210 28.949
-39.679 9.826
-26.120 18.041
-37.716 18.729
-13.736 33.314
2.491 39.436
-14.009 45.414
-16.901 35.263
4.060 50.186
-1.996 43.400
-27.220 36.029
-24.172 37.325
-27.629 34.514
-9.517 17.292
-5.092 32.484
19.741 45.022
8.991 19.456
27.666 13.487
36.334 -0.451
42.294 25.914
26.684 20.319
25.238 37.192
8.241 22.559
27.381 14.757
-3.339 -5.426
6.598 19.410
13.984 40.632
19.885 45.454
13.478 43.258
34.549 -0.347
22.356 36.988
13.354 44.133
-10.624 46.502
33.775 19.299
31.682 25.064
19.125 29.459
12.797 -23.537
23.781 -18.873
32.754 -8.156
14.773 12.369
14.658 -21.257
36.880 25.806
35.485 36.747
26.463 35.327
28.432 34.740
17.628 30.510
23.560 35.529
31.365 -11.805
23.840 -6.431
12.376 -22.012
20.197 4.128
19.469 45.177
-23.456 34.488
-41.275 12.398
-28.301 18.711
-30.556 2.431
-17.729 -2.601
13.546 1.223
14.518 -26.771
9.547 -21.687
8.062 -24.834
25.635 -29.367
30.836 -19.418
20.732 -34.347
15.443 -26.228
8.963 -36.251
3.003 -31.276
-2.326 -27.610
-7.711 -32.902
15.356 -21.419
10.384 -27.436
-7.786 -37.561
-29.865 -7.878
-31.633 -15.196
-31.611 -19.184
-29.994 6.212
11.437 5.262
1.851 33.052
-10.623 32.103
-11.693 47.306
-3.394 40.945
17.913 40.883
-8.373 53.867
-37.703 26.646
-29.546 12.309
6.626 57.909
17.822 40.992
37.401 19.513
29.660 -5.996
42.799 -6.147
40.504 11.257
12.001 37.030
21.803 25.689
21.998 37.713
26.838 12.104
23.628 20.798
36.304 6.024
27.671 15.825
30.045 6.356
43.904 12.191
31.937 6.838
30.166 9.804
38.168 21.274
29.414 -7.991
11.996 -19.222
-29.186 -20.113
-25.210 -22.411
-33.778 2.830
4.422 -19.539
-32.339 5.288
-12.440 38.117
-23.575 -9.122
-37.642 -6.047
-31.877 -18.832
-34.844 -11.912
-27.640 -16.541
-31.699 9.503
-31.076 23.928
-15.596 25.223
-8.504 50.943
-12.044 28.400
-22.678 38.710
-30.282 10.406
-20.800 -12.912
-28.217 -19.441
-12.607 -8.763
-14.109 37.508
-27.692 25.721
-16.010 33.645
-31.473 15.196
-28.129 39.386
-28.019 35.447
-20.608 14.548
-47.795 7.378
-33.427 -12.143
-34.650 -4.512
31.170 26.221
28.968 30.399
-17.290 5.771
15.849 17.434
1.881 5.254
6.210 30.628
30.659 2.389
32.764 23.113
19.818 35.816
-6.931 34.840
-22.262 22.662
-27.880 22.752
-31.662 31.600
-34.519 37.167
-21.205 24.314
-28.693 25.466
-40.598 19.287
-11.377 29.311
-28.627 24.765
-13.354 30.651
-31.664 6.689
-30.299 -10.475
-9.125 -8.581
-29.013 22.578
-32.121 30.923
-42.951 10.238
-32.196 15.671
2.680 41.189
-16.147 3.144
36.551 11.624
34.519 13.124
20.614 -25.241
15.703 -31.800
26.345 3.536
36.591 -6.123
31.055 -8.498
24.583 32.789
4.014 43.533
10.580 28.133
26.757 24.660
35.514 21.702
28.825 -16.178
35.025 -6.101
35.463 -0.012
-9.494 -30.598
-11.375 -29.386
-12.448 -33.600
2.407 -39.738
-28.171 -23.631
-16.685 -19.547
15.942 -14.948
29.364 2.731
22.185 -15.015
33.657 9.729
5.994 -6.747
-35.667 14.482
-41.928 22.022
-19.593 -12.290
-28.703 -7.893
-38.086 13.458
-34.052 -11.737
5.088 -33.752
-29.251 15.856
-38.822 26.844
-37.202 0.586
-32.756 -3.373
-47.412 4.724
-33.718 23.013
-31.584 31.848
-7.966 44.403
-15.461 35.125
-16.854 30.050
-2.272 34.023
18.430 -1.249
-20.213 1.095
1.424 -20.159
-41.954 9.154
-17.895 -11.830
19.257 -22.561
18.741 16.141
-3.141 -12.237
2.333 -13.494
23.058 -9.234
2.719 27.860
10.500 13.782
16.198 -14.592
3.712 -15.284
31.797 1.881
5.711 -22.753
-19.203 -17.803
-23.234 -25.520
31.890 -16.244
11.468 -24.927
5.886 -28.672
-22.509 -24.559
-24.590 -27.023
-13.170 -10.640
-21.015 -13.654
1.662 -10.461
29.274 25.433
-19.799 32.331
-23.447 31.752
-12.140 -19.895
-19.656 -31.876
-21.645 -27.081
-11.471 -10.322
13.637 -18.297
-13.180 -24.102
-14.130 3.245
-15.873 -1.508
-36.541 9.078
-46.243 13.061
-19.833 25.117
-31.900 9.345
-37.114 -18.113
-3.604 -28.690
14.523 -27.762
22.818 -3.065
18.813 20.576
14.767 23.336
10.192 25.897
8.430 30.101
-7.921 29.876
5.165 14.701
1.337 -14.674
-19.795 -18.480
-29.776 -0.456
3.441 14.251
11.485 38.360
14.974 44.826
40.823 35.219
35.287 25.719
9.112 35.934
1.146 45.095
-30.234 27.043
-29.559 41.293
-6.098 37.178
-36.888 8.715
-33.215 28.373
-0.467 36.426
16.389 44.504
-7.172 39.470
20.176 26.377
26.791 20.829
32.521 -14.745
7.706 -20.827
-24.527 -9.931
-2.930 -21.947
-9.334 -19.345
14.178 -12.305
-19.911 -16.567
-23.178 -16.458
-31.067 1.557
-26.609 -6.658
-31.807 -2.679
-10.696 -34.126
31.737 -20.478
31.574 -14.463
18.589 -15.067
-3.356 -35.106
-21.683 -14.204
-3.413 -35.564
-23.250 5.484
-17.633 -10.935
-29.003 9.048
-32.281 -9.211
-24.082 -17.287
-0.943 -28.906
6.739 -31.632
25.146 -23.217
-16.976 -36.887
5.244 -27.638
-38.079 -5.656
-30.976 16.710
-28.313 -13.341
-26.416 -7.805
-39.978 29.411
-18.139 -23.023
18.837 -23.775
-17.727 -25.097
-10.359 -28.153
-20.688 -21.466
-24.224 -17.148
-34.937 -10.112
-38.968 2.813
-40.446 30.435
-23.806 27.818
-20.638 37.986
-25.964 30.349
-28.457 37.123
-31.632 32.630
-25.306 25.242
-6.926 32.289
-21.293 -0.559
11.478 -9.092
26.188 3.570
27.744 -13.167
-7.614 -37.197
-26.825 -21.366
25.475 -9.373
15.353 16.184
-19.008 5.491
-21.454 26.434
-12.708 29.109
-28.764 -7.617
-25.909 8.447
-40.721 5.256
-38.110 4.885
-7.749 30.341
-2.615 36.595
-0.967 42.076
17.830 -1.618
32.070 33.451
12.209 46.392
17.670 35.791
27.078 16.255
35.943 25.827
6.225 17.719
16.616 -4.818
22.200 23.148
9.707 40.403
-11.993 37.185
6.253 35.905
10.135 36.193
-32.618 32.388
-25.584 35.457
-33.464 11.999
-38.628 7.010
-38.422 5.666
-28.414 29.220
-24.859 -5.465
-9.884 -21.615
-31.857 -13.610
-13.489 3.566
-23.106 -8.117
-30.916 -7.312
-33.841 27.174
-2.174 30.816
27.422 38.342
17.313 16.550
35.491 4.079
33.098 20.313
35.152 21.485
32.563 -9.765
42.056 -12.235
39.393 -6.542
26.438 -12.310
23.118 0.843
10.523 -26.583
-30.464 -15.010
-9.098 -15.587
-17.707 -21.909
-2.253 -29.631
-38.562 -13.483
-22.996 -21.638
-47.222 12.054
-24.987 -9.784
-0.567 -25.277
-34.706 12.277
-16.994 -1.334
39.796 -5.792
24.855 9.199
-13.894 31.751
-11.848 31.363
14.908 29.558
7.914 33.299
-6.683 36.039
26.993 38.796
39.360 13.027
34.742 10.252
34.443 4.216
38.271 7.877
30.231 -6.159
22.288 25.507
27.427 4.462
29.083 15.143
32.915 9.256
36.756 -4.413
8.134 -25.994
17.260 -31.954
11.846 -29.055
20.700 -17.232
40.010 0.697
30.831 13.301
-4.668 34.108
3.515 52.959
11.026 42.704
38.721 0.840
29.570 13.078
36.951 27.933
15.752 27.211
-12.690 25.924
24.968 -4.079
8.189 36.091
33.235 32.538
26.164 28.871
-19.476 32.452
-18.816 37.015
-5.905 41.851
22.904 34.821
24.801 -12.998
18.821 -19.722
10.889 -23.645
-19.102 -11.399
4.577 -22.586
13.174 -16.695
-21.794 -14.574
-37.484 20.562
-32.984 5.193
-13.875 30.654
-8.888 41.204
-23.623 25.554
0.090 43.835
-2.182 34.100
13.313 46.478
-17.376 39.634
18.989 40.292
20.827 40.443
0.710 33.221
14.674 36.816
-16.898 31.937
-8.089 39.736
24.917 36.970
21.451 37.872
7.867 11.414
13.394 16.332
16.602 40.619
24.842 16.423
-3.799 32.253
-29.462 23.477
-32.358 -13.791
-8.840 -17.267
-24.058 -5.322
-31.879 19.234
18.536 36.163
-27.986 27.169
-29.633 6.833
-30.210 -4.807
-2.186 -33.104
3.937 -29.428
-27.154 -8.252
-30.848 -5.475
-28.596 -26.462
-30.812 -16.186
-17.404 -6.816
4.622 29.567
18.391 22.125
23.609 32.914
9.311 29.586
7.443 38.662
-20.489 39.368
-34.100 21.600
-4.256 -27.196
1.561 -30.073
-22.557 -2.759
4.564 -18.737
3.200 -28.284
8.190 -23.099
34.387 5.134
-1.421 -19.915
22.616 2.146
27.135 -17.574
30.156 -14.355
-1.882 -27.946
0.342 -24.962
-3.479 -2.176
-23.867 18.848
-25.202 -13.634
-17.973 -26.025
-18.957 -23.140
-30.433 -7.630
-9.537 20.100
12.199 -5.717
19.860 7.502
12.669 -19.920
6.429 -14.055
23.754 -5.040
10.628 -22.408
-12.369 -6.416
-31.963 5.710
-36.619 8.770
-40.390 -5.290
-31.787 -26.315
-11.323 -25.989
-39.825 2.899
-21.308 34.692
-26.122 19.129
-19.697 -5.181
-7.004 -15.394
-27.123 -13.978
-33.608 1.067
-20.409 7.263
-28.130 -12.658
-29.898 -1.476
1.561 -6.090
4.520 -30.944
-4.097 -27.588
16.054 -17.309
-22.974 -30.259
-29.021 8.434
-22.839 20.547
-25.172 -7.484
3.932 -21.483
-12.515 -21.786
-25.621 -6.520
-37.017 5.369
-33.228 26.749
-35.809 10.866
-33.294 -4.562
-13.414 -15.776
-24.183 -0.389
-33.671 30.934
0.909 24.127
-10.847 30.838
-24.956 31.803
-22.114 33.997
-40.895 -22.350
-36.673 -5.369
-31.493 16.305
3.456 38.139
-10.103 7.457
-19.793 -7.219
-27.058 8.018
-44.387 13.720
-44.249 -8.042
-7.215 42.426
-6.089 33.867
-1.015 22.251
-19.983 8.103
-31.217 -3.921
-16.193 -31.037
-36.188 -3.384
-37.137 9.910
-14.534 39.657
-32.729 25.659
-35.630 29.831
-32.304 10.860
-21.780 -7.766
6.489 -36.804
18.714 -22.429
-9.727 -25.676
-27.745 -16.950
-35.995 14.122
-39.100 26.042
-0.099 24.904
-7.467 13.772
-10.386 31.548
-7.917 39.832
-14.564 38.948
-9.043 29.643
-2.655 30.381
35.699 13.788
25.783 29.844
30.020 -9.024
24.322 31.027
-29.750 -9.026
-19.507 -7.443
-20.140 -16.489
-38.226 -3.260
-18.637 -2.924
-22.256 -23.560
-26.640 -11.950
-4.821 -16.379
-19.806 -21.845
12.244 -14.518
-9.899 25.741
-21.158 36.521
-47.199 4.500
-38.650 0.429
-31.377 34.017
-20.142 26.051
-23.877 17.706
-22.969 33.628
2.255 30.589
2.357 21.609
11.329 -19.447
0.116 -30.652
-16.915 -22.589
-9.597 -28.242
-9.355 -19.554
-29.047 26.597
-15.479 -18.403
-20.092 -14.022
11.171 -19.371
13.560 -20.334
24.015 -1.262
36.154 5.334
31.895 -12.304
24.995 30.865
23.079 38.206
8.374 43.066
-0.932 34.448
-34.767 33.330
-29.738 18.913
-21.492 -1.313
-12.538 -35.628
-11.989 -19.294
-24.841 -5.219
3.678 27.353
-16.342 25.843
3.435 -25.267
28.563 -9.302
27.403 -16.267
9.886 17.751
-16.927 -11.448
-4.027 -27.960
-17.844 -15.602
-19.929 36.057
-20.560 28.432
-16.271 8.134
-37.620 7.329
-12.943 -29.053
-13.057 -33.766
-14.131 -27.640
-21.164 -28.900
-13.601 -18.290
32.698 23.767
23.649 16.757
2.338 41.409
28.842 -1.832
21.084 40.854
22.970 45.986
-17.843 41.130
-23.091 25.282
-35.221 12.925
-33.670 -13.244
-42.555 11.072
-30.754 10.176
-37.252 13.483
-10.594 39.593
-8.673 52.177
-6.542 15.968
-8.856 40.179
10.939 42.261
0.706 -15.742
13.507 -26.244
-18.244 -29.192
-21.439 -30.496
-30.826 4.193
-27.806 -14.947
-14.806 24.047
21.957 34.490
12.517 8.281
-7.218 4.024
-21.241 31.121
-31.339 26.009
-33.881 29.158
-27.492 24.263
3.036 45.690
2.380 42.236
4.420 -14.957
44.825 20.477
27.826 10.932
27.160 -13.207
0.927 -17.727
-8.601 -25.095
-13.789 -25.239
13.509 -21.343
-1.503 -19.181
5.939 1.010
32.876 -17.028
33.347 2.926
30.936 -6.625
37.361 -11.979
37.691 -9.009
32.476 7.690
30.417 13.875
40.680 16.933
28.685 34.109
24.179 36.646
16.509 27.673
33.319 30.766
-8.754 32.311
-15.407 -5.915
-18.202 26.094
11.361 39.145
25.201 21.004
33.521 22.826
33.195 29.215
19.593 27.768
21.013 28.825
-32.306 -3.323
-35.084 5.995
-18.912 31.578
-18.170 24.617
4.047 24.892
-38.748 21.392
-27.560 25.237
-13.660 40.009
7.273 40.292
-6.077 42.322
-38.568 18.118
-4.303 32.960
-26.481 31.781
2.857 45.154
5.246 43.083
29.067 44.965
39.956 4.864
28.310 -2.474
37.207 -12.196
37.558 -4.614
25.825 1.622
29.661 17.841
17.230 35.063
19.074 34.498
30.840 1.334
14.480 -6.194
-8.361 -21.508
17.028 -27.200
35.750 -10.954
30.981 10.208
29.260 14.559
25.672 31.727
29.186 27.579
14.797 12.013
21.718 28.014
-1.045 34.026
-44.435 22.923
-2.829 42.243
-18.480 39.326
-17.938 35.925
1.995 18.269
32.639 -17.560
7.594 -37.827
-0.754 -32.153
-8.601 -33.060
8.651 -32.007
-38.759 -8.459
8.883 -20.293
-26.215 -10.815
-27.297 -25.335
-19.098 41.143
-31.531 22.526
-25.500 15.347
-44.398 1.676
-9.172 -33.026
-29.992 6.132
-25.526 -21.114
-9.950 -29.097
-9.639 -29.436
-14.395 -24.645
-24.571 -5.173
3.238 -27.409
-18.877 -21.100
-11.188 48.730
-36.623 13.420
-31.654 -4.169
-12.421 -25.559
-21.390 -22.738
-9.662 -37.905
-30.650 5.524
-23.976 -12.631
12.076 -20.357
24.126 -17.221
-6.229 -25.631
29.303 -1.908
5.438 -28.015
-17.168 -9.248
-20.946 -25.308
-18.045 -3.168
-32.279 -16.880
-31.409 -15.358
-39.089 26.992
-33.949 18.817
-27.776 31.138
-35.350 29.488
-15.317 31.241
-13.011 -9.646
-32.021 -9.464
-34.779 -0.074
-34.053 6.640
-42.484 -5.490
-30.324 2.550
-12.778 33.498
-31.829 -0.135
-25.848 33.587
-0.157 39.736
29.065 -4.386
19.856 -8.907
-2.652 -25.433
2.298 -20.333
12.040 24.658
28.591 22.527
27.645 26.553
25.593 33.486
38.033 12.329
25.176 -16.182
6.715 -29.964
-16.714 -14.464
-15.157 -27.269
3.195 -21.451
-1.785 -31.229
-0.054 -35.217
-4.341 -25.897
32.805 7.692
28.787 -10.277
18.778 -17.840
3.483 -29.892
-21.473 -13.330
-31.966 -19.696
-15.616 -3.692
-32.042 -4.318
-38.207 -7.577
-39.784 -4.615
-31.961 -18.809
-18.089 36.001
-6.777 40.921
3.657 41.781
-14.384 40.738
-14.555 34.946
30.628 28.563
9.338 34.606
16.815 -25.526
14.382 -9.122
12.058 36.944
-15.631 13.821
-5.806 4.679
-11.448 -20.983
5.719 -3.725
-11.603 20.805
17.277 -8.723
7.823 -20.322
4.990 -21.999
21.080 -23.376
-1.087 -27.039
5.558 -24.934
-4.426 -31.630
-7.488 -12.651
-3.715 -16.919
4.096 -13.583
24.643 31.577
18.182 49.521
13.766 49.832
-2.003 38.176
23.936 28.535
4.765 33.543
30.577 17.200
7.440 42.084
-26.554 23.720
-28.633 30.997
-23.490 24.076
-27.353 16.518
-14.222 34.214
25.727 34.999
2.217 38.179
26.264 23.771
-14.100 42.789
-13.691 21.734
-22.620 36.211
1.085 42.669
-4.592 40.433
-27.615 38.276
13.150 35.061
38.544 7.260
26.977 5.400
32.700 7.545
-42.511 -0.375
-1.567 -28.374
-9.568 -20.667
22.816 -0.859
-8.654 -29.432
3.681 -29.020
4.170 -31.749
-6.809 -22.565
-27.894 -14.235
-2.018 -40.882
9.975 -20.857
-8.440 -20.130
32.098 -7.613
43.786 4.244
23.265 12.958
32.403 25.376
41.255 13.409
36.827 6.740
45.853 7.947
25.265 -30.030
-10.170 -24.690
-16.845 -40.641
-35.823 -14.402
-42.585 -3.772
-38.195 -14.312
-41.671 -4.314
-36.319 24.237
-24.358 30.208
-36.102 -11.614
-18.537 40.706
-3.135 45.367
-38.095 19.427
-25.613 15.310
-23.078 29.050
3.860 29.275
-11.621 -19.922
-6.067 -23.136
11.178 -27.031
11.863 5.406
24.216 -16.531
21.882 -0.135
-6.192 -30.217
22.158 -27.053
24.963 -11.949
32.663 17.484
37.108 -7.928
35.186 -0.779
18.318 -29.294
9.828 -27.094
18.825 -11.780
24.273 13.132
7.463 43.909
42.604 14.309
33.492 22.475
32.908 24.689
16.191 30.533
13.304 29.842
23.925 36.402
20.434 21.232
21.493 42.586
19.117 20.693
30.060 -10.174
32.899 31.653
-1.068 54.308
14.550 44.451
-15.073 20.654
-21.949 -13.643
-10.743 -29.567
5.869 -25.919
13.191 -5.718
-5.514 3.649
-27.454 14.738
-37.116 35.289
-27.151 17.222
-31.531 22.035
-8.136 35.598
-43.604 24.749
-41.481 7.762
-41.123 23.388
-39.051 30.759
-6.032 37.498
-0.350 36.031
10.134 39.654
-5.696 32.697
-23.054 -18.451
9.807 -34.272
8.574 -25.547
8.026 -18.975
17.334 -24.610
32.777 7.589
29.428 32.622
16.783 -26.507
-12.045 -20.109
-8.679 -21.086
28.783 -26.729
3.012 -31.331
33.004 6.316
24.373 -21.502
33.152 -10.273
37.561 1.452
30.131 -8.598
9.009 7.572
-25.432 41.249
1.833 35.457
4.618 35.756
29.236 19.727
29.814 27.682
24.045 23.182
45.087 5.776
42.538 12.286
22.535 -2.423
-3.754 -36.299
1.125 -39.082
25.522 -12.698
40.008 -1.161
35.757 -7.112
35.731 -15.824
35.572 -5.072
-7.414 -24.916
-22.479 -3.879
-42.503 -14.935
-37.950 -18.739
-32.322 12.965
-34.548 23.794
2.732 32.297
-10.527 37.810
-18.666 17.263
-7.968 49.336
17.498 45.638
18.014 36.510
21.917 33.229
3.628 40.356
-8.722 36.941
20.327 29.248
25.200 5.930
10.901 -26.585
32.610 -12.743
31.280 -0.336
20.060 -9.394
-0.025 -0.311
-22.400 34.581
-41.859 5.693
-29.512 -13.649
-15.364 47.857
8.695 54.751
12.014 47.546
-3.225 44.245
27.613 23.191
0.284 41.145
-36.241 -2.927
-24.884 -24.420
-25.050 -27.044
-33.645 1.878
-37.138 -12.408
-35.367 -11.552
-0.952 13.731
32.311 21.942
20.891 3.518
11.597 -13.681
-31.279 -0.509
-31.882 -20.618
10.908 -31.552
13.315 -29.027
16.386 -30.811
4.638 -27.786
-1.169 -32.238
-22.977 -27.921
-4.938 -24.937
1.519 -38.327
-22.529 -25.117
-23.309 35.741
-17.341 37.301
-0.653 35.669
0.633 35.548
37.932 6.053
38.019 -5.440
36.662 6.889
12.545 -31.839
-29.647 -3.405
-5.949 -9.361
-34.481 2.656
-36.446 -17.266
-8.406 -21.659
-21.860 -30.305
-6.571 -17.198
-15.395 -2.246
-5.037 -3.822
21.415 -18.902
24.245 -3.115
-22.834 -6.919
-22.900 -12.002
-28.154 -7.048
-14.804 -23.356
-40.939 2.200
-42.103 21.693
-9.158 -31.445
-23.802 -29.430
-23.845 -14.943
-30.761 14.230
-27.412 29.765
-6.396 49.116
-30.416 25.768
-17.719 48.122
17.618 29.654
-34.487 3.442
-29.281 -5.369
-22.220 5.865
-31.677 -16.743
-19.916 41.444
-45.396 23.413
-15.303 51.439
19.484 35.730
-7.015 48.282
-41.668 -0.746
-25.178 19.956
-32.951 31.466
-22.108 14.784
-22.959 38.869
-1.428 45.450
16.693 39.141
28.720 20.364
4.131 30.991
-17.213 3.925
-11.858 38.896
-29.003 17.501
23.718 15.037
10.824 2.373
42.464 -12.419
33.162 14.954
38.478 20.610
25.363 -0.909
2.624 24.677
15.677 33.800
-13.886 36.610
-29.886 17.471
-37.124 31.596
-37.234 -3.000
-26.454 16.144
-28.642 -18.102
-20.542 -21.649
-29.593 24.784
-24.684 36.371
-17.664 40.238
28.107 20.963
26.585 25.805
26.765 33.262
36.710 -3.284
37.840 -2.076
30.464 23.014
38.023 23.462
13.531 21.484
3.041 2.623
1.537 -21.781
-1.277 -30.633
-39.176 4.295
-7.912 -22.764
-4.722 -29.396
14.687 -34.407
18.276 -23.237
36.899 -13.573
21.586 -24.776
34.159 -3.071
32.968 18.384
35.071 25.165
-23.351 36.467
-24.879 33.540
-19.929 39.126
-23.039 43.678
-2.357 42.433
-22.370 28.715
-40.661 31.720
-37.756 7.541
-36.440 13.288
-26.750 -2.268
-21.118 -16.090
-34.372 -8.234
-3.075 -32.220
-28.078 -5.989
-19.933 45.862
-3.241 52.016
7.808 37.621
-0.560 38.103
23.048 24.320
35.965 22.212
22.365 32.621
22.405 49.825
16.746 46.798
15.834 30.451
-4.828 36.618
-19.790 32.960
5.993 32.988
-7.368 47.161
-33.882 11.260
-25.011 25.185
-15.013 38.319
21.507 31.420
-36.725 -12.821
-29.158 -14.729
-20.929 17.936
-27.163 16.782
-0.465 -29.561
-1.856 -15.170
-1.749 -24.889
11.554 -25.939
33.438 1.102
21.581 29.078
29.010 41.097
30.630 4.344
38.050 13.896
31.115 21.142
28.188 21.199
11.349 -20.678
-26.811 -11.103
-16.768 -5.047
18.732 40.110
-19.796 33.595
-3.414 43.587
14.594 38.442
4.641 29.747
23.741 3.356
40.884 -11.256
17.329 -17.058
10.997 -28.183
29.775 -12.454
28.174 28.152
3.920 48.570
-3.360 37.634
-25.697 24.878
-30.302 13.144
-42.644 -15.348
-39.540 -14.648
-27.310 -1.457
-28.543 34.455
-19.604 43.619
-7.211 37.237
-32.881 8.009
-26.417 31.060
-30.615 21.900
-28.611 3.975
-5.652 38.138
-27.900 43.538
-8.905 37.650
-16.264 39.925
-6.775 24.395
-3.321 41.645
15.187 38.494
-35.454 34.059
-32.393 9.292
-3.070 -5.892
-24.506 -10.633
-36.519 9.371
-23.069 9.890
-23.170 24.343
-33.969 19.090
-34.060 25.437
-16.613 16.242
4.046 35.794
-3.411 29.634
18.646 35.160
36.318 8.838
31.028 -15.881
-26.643 -17.326
-35.474 -14.453
10.845 -15.856
27.901 -23.937
19.993 -19.516
-15.791 -16.739
11.104 -27.467
19.855 -19.618
-2.273 -23.439
29.898 11.541
-24.154 -0.191
-46.607 -4.465
-37.844 0.569
-31.663 26.692
-28.378 14.430
-44.121 5.528
-24.863 8.663
-19.984 -4.208
-27.639 19.530
-19.059 13.091
-17.684 37.580
-37.839 30.062
-21.428 42.847
-31.986 3.509
-27.909 -1.179
-24.249 27.991
-21.392 33.906
-40.590 19.083
-15.147 26.259
-25.704 39.836
-4.080 43.788
6.323 46.920
28.400 17.742
25.098 30.376
29.347 31.502
-4.315 30.807
-0.856 49.560
4.835 44.862
-26.992 26.878
-33.341 3.902
-39.340 15.800
-22.437 31.094
-15.051 -8.002
-12.964 -16.327
7.960 -26.948
-31.638 0.255
-32.061 -8.443
-15.977 -1.871
37.982 21.657
1.996 37.908
-12.112 16.065
-3.579 34.111
-12.853 37.732
4.056 -14.049
7.889 -21.046
20.394 26.603
-2.988 -16.310
-30.037 9.637
-3.399 27.374
19.601 34.091
-2.119 41.558
-32.549 -8.208
-30.634 -10.579
-32.128 -15.083
-32.873 -9.348
-9.429 -17.643
-32.508 2.315
-25.034 -15.091
-6.500 -12.625
-19.467 41.155
8.469 38.026
-27.436 21.529
-29.640 18.572
-17.561 19.218
-24.867 15.804
16.950 31.855
23.884 15.989
-34.954 31.163
-26.907 -6.565
1.419 -20.267
-24.215 -14.691
-21.890 -21.899
2.472 -24.654
-18.077 -26.229
-42.655 3.437
-36.149 4.108
-39.909 -6.639
-2.004 -19.077
-25.328 -34.201
-32.953 2.539
-21.110 22.577
-9.164 47.536
-11.197 36.516
-34.095 29.785
-19.865 32.682
2.616 47.187
-3.517 46.368
24.723 28.725
19.640 37.174
41.534 -8.681
37.351 -20.823
30.748 -1.372
-21.753 34.118
-21.427 31.130
-25.348 24.147
-35.870 0.076
-41.288 15.570
-11.847 -12.540
-14.852 -23.649
-2.225 -27.064
45.674 -4.810
26.994 11.840
20.342 36.126
7.366 33.006
16.001 38.006
-6.882 37.290
3.461 10.413
38.290 16.553
39.018 -1.990
33.508 4.948
32.280 -0.359
29.867 7.695
22.588 25.347
32.768 4.259
27.593 -7.723
26.436 -13.798
-12.762 -19.639
-15.364 -26.176
-23.125 -24.840
-22.597 7.022
-11.456 -32.397
-18.639 -21.930
-28.060 -9.019
-21.173 11.860
-15.540 32.175
-17.030 -1.989
-7.691 -1.181
-36.910 -8.652
-33.662 12.844
-38.664 11.885
-17.714 4.410
-16.230 34.133
-26.433 25.028
-22.245 34.045
-12.745 42.475
-15.235 46.198
-22.457 38.687
3.201 43.532
-2.152 44.677
-27.102 44.058
-24.973 28.526
-18.972 42.319
-32.451 11.202
-19.565 27.701
-36.491 10.094
-37.029 23.661
-31.840 3.032
-21.718 27.195
23.829 32.627
-6.501 52.517
33.718 18.008
15.838 33.965
26.810 43.897
16.811 28.890
26.736 27.008
16.217 29.126
9.782 36.149
-26.783 28.955
-22.981 49.638
-30.813 17.314
-16.658 23.152
-37.573 -0.006
-29.571 20.986
4.882 39.624
18.977 33.427
40.975 2.385
31.632 22.128
10.234 34.957
19.063 26.877
-8.737 39.394
-12.806 42.387
-10.450 38.265
31.336 14.226
22.470 41.109
16.267 34.119
0.651 36.294
1.646 42.095
35.278 16.723
-10.192 30.118
0.868 46.165
23.173 19.350
11.893 34.364
-10.955 29.873
-32.976 21.067
-26.134 16.225
-41.030 10.664
-33.510 6.547
-13.141 -36.188
-39.486 -9.473
-27.312 -29.531
-28.974 -0.162
-2.119 6.655
-3.502 33.686
-1.284 2.941
-2.434 38.158
6.158 32.619
-4.434 49.555
-2.110 41.385
22.214 15.734
22.666 12.462
34.287 -7.655
-6.833 -30.621
-13.372 -26.602
11.631 -11.901
14.154 -27.475
19.532 -14.373
6.919 -36.700
-9.243 -24.451
1.589 -28.129
9.376 -0.367
2.733 31.663
36.415 14.160
27.921 -4.811
15.304 -34.952
0.396 -19.949
-22.703 26.418
-4.244 25.919
-23.471 18.694
-46.098 18.620
-32.805 13.030
-9.787 44.274
3.048 54.644
-3.006 38.294
24.490 14.370
32.934 -13.459
22.461 -15.629
26.551 -18.926
16.008 30.483
-12.730 28.350
-14.119 33.674
-40.755 11.023
-39.224 7.381
-20.349 21.775
-27.049 -6.141
-35.088 -3.843
-14.125 -25.838
10.566 -16.958
-28.887 8.128
-23.317 34.734
-34.440 -3.049
-2.036 31.486
9.022 30.917
-7.199 39.840
-26.778 11.715
1.766 -24.979
14.002 -14.911
-9.046 -5.190
-26.482 29.047
-35.214 33.647
-32.314 23.704
-29.842 32.968
-39.150 14.828
-35.818 25.224
-27.509 39.949
-24.340 35.851
-1.369 39.662
-31.858 31.394
-24.523 28.090
3.905 -18.651
35.429 -3.973
-9.902 -22.669
18.015 3.779
20.160 -18.093
31.945 17.229
28.544 -6.974
17.471 40.613
-19.436 40.972
-18.632 41.919
-5.326 34.204
-18.534 31.951
11.676 37.131
-24.098 30.653
-2.370 39.886
-14.533 43.609
-24.237 17.547
-15.402 36.347
-8.188 32.212
-14.331 8.144
-5.284 42.758
-19.961 34.782
-18.483 39.565
-14.930 31.244
-31.782 14.729
-41.903 15.603
-29.599 -9.531
-42.437 6.392
-18.207 0.301
-14.290 2.766
1.503 27.468
2.776 51.779
-4.795 41.289
32.113 44.327
37.607 -3.222
26.589 6.164
37.057 -16.145
33.815 23.377
35.654 8.121
33.812 -13.207
33.538 -9.625
26.958 3.283
15.128 35.158
-34.321 31.102
-7.074 46.619
-2.830 16.805
9.697 35.467
31.036 6.324
38.576 4.649
9.885 23.957
23.284 24.208
19.077 36.277
-28.896 37.110
-24.175 24.842
-31.035 12.806
-23.027 -31.699
-1.762 -29.215
9.979 -9.616
-13.941 21.000
-9.378 10.681
-2.649 28.701
-11.432 34.396
-4.651 31.758
-7.452 31.552
15.196 43.434
25.723 20.688
0.512 36.295
-2.546 38.771
-4.429 48.616
15.745 35.517
28.662 25.831
4.868 52.996
-18.308 34.861
29.625 7.505
12.786 39.286
29.542 27.347
17.964 36.498
26.279 26.910
15.663 -19.162
10.037 -24.596
-24.286 -23.703
12.241 -26.887
-33.019 -9.659
-17.443 -12.000
-13.539 -26.149
-34.090 -1.053
-26.850 -15.108
-25.456 -12.834
3.132 -10.724
8.089 -20.085
26.053 -22.250
3.480 -10.497
18.411 -27.093
4.039 -33.117
-0.110 -33.327
29.904 -7.229
10.929 48.713
-20.716 43.899
-10.855 41.047
-8.487 33.376
15.565 39.919
13.202 31.624
7.594 50.935
-28.898 -7.934
-24.888 -12.411
-14.209 -29.542
-33.750 -6.165
-47.277 8.949
-31.119 -5.350
-34.756 6.043
-19.838 26.825
-18.000 39.948
-21.346 32.705
-2.428 35.391
20.900 -16.126
34.641 12.352
12.504 -14.672
6.633 -18.086
16.607 -3.558
-1.285 -31.406
0.143 23.264
-7.012 39.439
18.433 19.003
-14.057 28.307
-23.185 29.308
-28.964 15.982
10.998 37.793
-3.531 25.494
15.660 37.813
-3.430 41.514
-32.667 19.486
-30.374 21.877
-31.162 5.518
-33.517 -11.306
-25.054 -19.883
10.012 -32.492
31.419 -19.744
31.469 -16.710
12.322 -27.031
40.380 -10.864
23.775 10.601
38.691 -3.250
12.214 -18.541
-0.953 -25.156
-34.564 6.983
-38.035 -11.456
-36.257 9.421
-17.103 35.632
36.316 30.784
19.576 17.387
29.150 5.628
44.804 24.062
26.593 16.315
33.706 26.644
22.832 6.200
27.769 17.844
-15.649 19.996
-23.213 -4.197
-16.593 11.290
-7.607 37.134
-16.668 39.311
36.672 -2.226
6.417 -19.083
-8.181 9.974
-33.853 17.768
6.385 -28.997
-10.363 -17.512
-22.807 0.078
-17.849 22.877
-33.825 2.949
-30.396 -15.635
-21.749 -17.293
-27.827 -35.628
-18.133 -23.296
-9.091 -28.901
-28.946 12.484
-31.174 28.501
-31.804 -2.551
-23.773 -13.542
-1.835 -36.381
14.814 -26.197
21.955 28.600
17.817 18.158
21.282 16.959
19.449 37.130
12.192 17.965
16.435 -11.233
-1.370 -29.547
30.794 32.325
9.311 43.656
24.975 33.858
34.871 -3.277
9.216 -13.387
19.678 19.151
13.511 -26.286
26.662 -3.618
16.115 -22.899
23.075 -0.500
27.702 24.329
32.417 15.284
-0.691 35.122
22.069 38.160
14.612 36.176
-26.863 41.317
-3.766 40.198
-7.215 27.324
-6.294 42.200
2.438 41.225
19.583 -26.915
42.402 -21.671
18.330 -23.481
29.293 0.677
33.914 -18.574
28.746 -1.088
13.260 7.666
40.767 -13.998
32.490 20.974
-4.032 40.713
12.885 37.816
-17.043 23.367
-33.089 -20.635
-37.971 -5.515
-10.507 -3.509
38.133 16.884
42.975 -5.566
-1.060 -31.763
1.930 -22.573
-0.947 -21.211
-10.809 -23.865
-5.706 12.859
-17.007 -1.504
-13.701 -32.486
6.299 -28.966
5.611 -16.012
43.336 19.760
30.469 25.766
38.651 14.026
8.732 49.260
20.383 41.292
22.699 37.584
11.134 47.275
-0.177 49.461
7.230 43.949
12.482 40.813
27.082 33.038
39.202 29.779
26.226 27.638
-3.660 36.386
11.737 38.472
33.662 22.243
9.255 40.022
22.326 22.584
-14.889 26.525
-26.512 16.728
-28.743 29.879
-17.828 44.102
-40.347 1.667
-29.150 34.926
-30.243 18.178
-11.342 26.787
-39.308 11.805
-33.775 -5.032
-29.382 23.053
-2.379 48.182
-29.560 32.455
-21.981 6.576
-25.053 -17.016
-37.827 -9.837
-23.223 -26.138
22.064 -13.392
10.593 -31.453
13.914 -9.553
8.628 -29.068
-19.705 -30.198
-17.167 -20.142
-11.165 -30.658
-34.692 2.731
-27.023 -21.086
-38.210 3.227
-8.991 33.903
-1.859 45.251
29.759 42.286
40.208 11.065
32.338 -20.017
17.289 -28.456
-6.712 -31.269
-34.589 -1.287
-32.255 -20.282
-22.486 -27.413
17.814 -24.922
4.037 -38.908
-3.696 -26.834
-13.800 -32.121
-24.335 -19.483
-34.588 0.897
-30.711 -0.309
-39.384 17.939
-9.244 28.682
-6.617 44.422
-23.172 25.040
-25.200 -13.620
-18.746 28.929
24.204 17.117
7.195 39.654
24.165 25.267
12.435 31.842
-16.801 38.887
-38.683 22.413
-28.032 -0.990
1.192 -24.442
-30.344 18.772
-36.939 16.769
-19.641 38.402
-27.172 -3.654
-31.988 -26.592
-31.791 -12.194
-31.689 28.566
-5.887 38.629
-20.751 27.642
-2.012 47.490
-29.799 0.414
-30.236 1.705
-29.458 -14.222
-18.525 -10.877
-1.060 -34.848
-31.326 -8.208
-20.595 31.581
-30.691 19.605
5.487 40.709
10.275 39.491
38.717 3.067
32.987 -21.493
45.055 3.264
30.807 16.927
33.322 3.703
15.687 30.614
9.993 34.793
36.898 17.446
21.306 34.454
-25.712 33.989
-22.068 45.209
-16.932 40.002
2.033 19.177
-10.457 44.103
-29.335 27.106
-19.615 32.814
9.736 43.950
3.330 38.188
-3.930 34.552
34.433 17.432
6.827 48.618
-25.559 36.512
-9.096 40.625
11.875 46.001
-18.746 42.883
-12.301 35.691
-36.495 18.886
-23.559 38.684
-3.401 43.847
-7.082 41.476
-6.113 35.924
-13.263 30.914
37.805 2.484
30.458 -10.672
42.053 5.610
29.800 6.497
32.503 15.023
14.476 46.507
-21.137 30.770
-17.883 35.409
-33.193 16.652
-37.752 25.000
-38.469 7.435
-34.651 27.963
-30.898 -12.774
-13.817 -2.671
-2.705 -20.664
-23.731 3.102
-16.966 34.265
-18.413 37.381
-23.777 31.927
-31.025 11.113
-20.448 46.141
9.746 35.358
-6.098 42.115
27.516 24.805
20.672 9.070
25.929 22.895
6.795 11.897
31.292 14.838
0.932 17.032
-21.017 -20.941
-19.991 42.888
-34.613 33.951
-19.752 23.716
-37.546 8.477
-39.890 2.528
-5.186 40.710
-9.142 45.068
-26.700 35.856
-28.447 34.242
-30.593 25.156
-26.525 29.638
-20.377 3.476
-25.700 -22.060
-32.602 -20.891
-2.982 -34.272
-20.170 -11.249
-12.695 -21.741
5.322 -23.807
-22.718 -32.471
12.706 -23.608
14.621 -22.976
30.948 -11.452
12.833 -13.059
-19.537 -10.410
-12.779 33.444
-2.484 45.237
-41.477 15.093
-43.240 -2.146
11.313 -27.532
10.644 -30.481
-2.592 -28.791
20.323 -4.768
25.498 -18.341
3.440 -36.550
-9.915 -33.751
-5.266 -32.541
38.194 -11.510
30.195 14.037
36.534 22.327
20.598 -24.863
30.443 -8.506
21.954 -25.297
25.065 1.518
12.927 -18.927
-31.156 -20.347
-10.301 -3.084
-18.325 32.436
-36.732 6.173
-19.102 -25.262
-15.404 -23.410
-11.101 -19.170
15.665 -13.816
22.671 -12.032
34.490 24.042
1.835 31.882
-25.969 16.904
5.638 40.368
-11.062 50.404
-14.962 38.327
-1.242 46.372
-26.487 43.600
-36.512 14.312
-36.724 4.819
-38.771 9.357
-16.821 34.841
-19.719 23.486
-29.965 23.291
-35.215 31.362
-25.760 25.336
-23.197 16.187
-11.583 35.828
24.181 43.327
21.651 25.885
-3.513 33.146
20.697 42.051
15.705 37.005
-6.881 37.430
-30.408 32.210
-37.918 20.378
-34.505 -1.450
-47.517 13.247
-28.226 -17.071
-14.004 -11.210
-9.954 -16.540
12.892 -26.670
12.103 -25.699
-27.666 -26.926
9.605 -28.112
-0.316 -29.118
-7.597 -33.792
1.660 -32.094
11.658 -26.945
1.870 -17.725
-2.954 -22.351
-7.806 -33.110
8.147 10.323
29.829 -16.934
25.478 -13.629
31.373 19.904
-13.262 38.110
-3.078 28.866
-27.220 24.851
-16.443 49.480
11.410 47.617
28.988 23.879
25.136 4.433
39.230 21.559
21.936 -28.355
17.291 -17.255
19.842 -21.673
30.845 7.649
25.936 31.591
-12.033 29.997
3.355 51.064
-12.429 37.961
7.431 45.594
-33.321 -7.927
-31.281 -1.563
-27.812 -14.393
-14.967 -32.107
-10.956 -29.348
-25.625 6.105
-33.201 -28.493
-32.648 26.999
3.538 32.520
-16.439 -17.748
-34.395 -4.152
-48.568 7.579
-35.472 -6.979
-12.710 -15.519
13.238 -30.873
30.897 -15.206
32.666 4.106
39.151 28.814
29.005 -7.866
28.874 0.704
26.475 12.321
38.073 21.216
29.997 -11.020
33.789 -17.800
21.940 -0.417
10.740 46.061
20.965 43.278
18.432 37.448
19.694 35.963
24.327 41.314
33.335 4.050
32.997 2.947
37.219 5.488
8.915 -23.804
20.299 4.076
30.629 10.214
35.120 20.200
7.687 27.089
28.058 -27.941
33.104 -6.744
26.655 -2.521
26.775 27.380
14.716 1.557
25.831 -10.475
-4.113 -26.612
1.263 -19.401
-18.889 -26.396
2.684 -20.685
19.137 -23.289
9.064 -26.400
-14.767 -19.899
-3.463 -27.776
39.388 13.922
19.356 39.830
31.386 6.569
20.158 -17.882
-12.774 -16.193
11.190 30.662
13.589 43.801
27.963 30.907
25.583 20.932
-17.430 29.964
12.679 33.241
-35.380 8.579
-16.729 -17.356
-8.263 -32.893
-9.247 -17.855
-22.566 18.826
2.101 -0.119
26.456 9.821
27.625 -14.890
-22.306 -1.867
-3.526 -5.802
0.115 -28.411
21.738 -25.150
9.719 -21.081
-23.573 18.345
-24.324 -25.562
-30.297 -0.245
-33.986 3.524
-29.105 2.838
-33.270 24.561
-38.095 14.115
-33.708 -15.757
-9.279 -35.520
-33.889 -15.547
32.665 -11.527
36.606 -14.124
-8.593 -20.123
-9.895 -23.459
-6.761 -20.212
-24.088 17.032
1.646 32.558
-12.800 27.867
19.413 36.924
15.732 33.555
13.116 24.913
-15.604 25.170
-31.244 26.818
-16.290 40.005
-16.789 40.092
-38.929 21.997
-20.304 -17.269
-9.027 -29.202
-34.797 -19.679
28.373 -7.675
16.911 32.749
-6.590 39.422
4.841 42.013
3.406 23.605
14.482 23.339
26.359 -22.869
29.709 -10.379
27.437 8.860
37.597 0.607
-0.109 -24.760
4.366 -38.189
-14.376 -1.029
9.494 -7.304
-5.677 25.643
-6.743 14.735
-21.120 25.097
-23.959 15.728
26.931 -20.860
42.573 10.296
43.517 18.609
22.126 34.473
25.356 14.326
32.021 24.532
-13.187 39.996
-42.243 17.657
26.930 34.545
16.043 37.918
15.436 39.166
-24.438 35.573
-5.590 41.520
-17.043 -26.296
13.212 -28.070
-11.734 -22.284
-28.226 -4.457
11.795 -27.020
5.046 -1.884
40.581 0.329
28.575 -1.659
17.951 -5.848
16.320 0.328
29.530 36.840
13.171 23.498
37.432 14.298
24.456 31.238
-1.891 -24.902
-29.851 3.408
-12.716 1.807
-13.795 -13.809
-25.613 29.239
25.242 33.123
34.477 3.028
30.642 14.424
11.111 -18.775
25.721 15.525
-28.366 -5.035
21.554 -3.214
11.965 -0.763
42.104 13.407
26.753 21.059
45.503 9.476
38.355 -11.645
33.199 -11.539
37.868 2.307
24.226 30.053
28.952 -6.891
34.478 4.157
9.525 24.108
12.021 1.777
-2.333 1.917
-26.150 -20.862
-33.733 -8.804
-28.066 7.076
-12.586 41.254
-30.382 8.459
11.323 -9.866
8.691 -21.263
8.089 -21.128
19.078 -33.266
16.940 -24.727
41.408 -9.177
30.478 6.525
14.856 -17.551
16.928 -6.414
-12.652 -36.750
-3.068 -35.691
24.837 9.575
-2.803 -25.147
5.080 -37.369
0.501 -23.851
-6.013 -23.720
-8.367 -14.320
-26.901 -7.453
-30.430 -7.426
-35.906 -2.443
-14.793 -23.232
-27.206 -5.369
-2.010 -15.298
15.267 24.124
40.823 14.065
6.957 5.819
-17.835 30.973
-35.208 16.389
-36.751 24.548
-28.492 24.275
-23.012 21.198
-33.299 -3.271
-10.838 -27.913
23.655 -26.211
15.482 -24.492
19.673 -30.586
-0.050 -10.410
-22.835 -14.126
-28.696 -10.946
-31.043 25.017
-20.585 -12.597
-34.388 27.357
-23.827 -21.214
-40.072 19.102
-20.923 22.549
-22.027 -15.695
-2.049 0.002
19.604 -4.618
-8.787 -10.668
-25.176 -9.115
-16.443 -18.562
1.513 -25.801
0.416 -30.770
16.249 -27.980
-0.351 -21.678
1.428 -27.185
18.149 -22.959
43.932 13.541
-1.777 53.751
-29.416 -1.954
-10.348 -26.772
18.315 -19.847
38.876 21.267
29.109 15.956
18.128 -17.034
11.490 21.585
19.424 21.437
38.907 3.865
17.843 24.419
16.323 -19.352
30.634 -7.206
36.409 -6.728
-19.471 -16.327
19.533 -20.081
16.113 -24.642
0.278 -30.328
-21.632 -1.213
-24.788 -9.025
-18.532 -24.258
-32.224 -1.179
-38.983 -1.192
-15.204 43.062
-15.947 26.972
3.755 32.579
-25.582 14.729
-24.429 22.524
-33.804 11.811
-43.114 -16.172
-38.239 14.387
-19.915 -25.265
23.516 -14.714
6.337 -20.568
3.170 -15.934
-21.416 -25.792
12.333 -30.983
30.619 12.070
37.047 -14.087
-6.015 -26.432
-28.060 -7.456
5.009 -26.863
0.447 -24.132
-13.567 -17.888
15.528 -29.097
9.340 -6.891
25.048 -23.219
28.947 -2.446
26.854 -1.962
40.160 18.197
31.919 28.674
38.330 12.155
32.628 1.205
34.095 2.026
29.578 2.685
28.150 -5.866
16.920 -24.365
19.196 -34.762
-23.019 -19.745
-25.137 -23.316
-36.177 11.838
-32.145 19.853
-15.140 53.062
-22.196 37.980
39.997 10.345
1.670 -4.364
-12.691 22.668
-15.986 10.302
-23.068 34.499
-29.547 30.267
23.043 30.485
-17.312 17.204
21.464 -13.320
13.368 -7.592
7.350 38.890
13.267 44.503
-6.147 43.550
-25.405 34.270
-34.165 3.006
-16.355 27.323
5.782 -29.770
30.091 -26.076
15.325 -19.991
28.030 -12.008
38.987 3.125
21.765 43.718
11.176 39.960
-34.564 28.665
-30.484 37.689
-17.229 31.285
-17.601 37.650
-8.802 40.362
8.499 42.902
-16.031 30.860
-3.349 47.923
20.845 36.447
22.672 39.491
6.259 38.949
33.192 22.347
36.714 -0.046
33.434 26.677
19.275 21.725
27.886 39.834
28.927 29.438
32.880 22.387
39.371 10.461
49.246 3.902
28.037 26.494
26.869 20.185
30.401 -4.123
33.456 11.167
27.524 -11.119
22.351 -23.033
33.347 -2.423
16.421 -21.887
-2.170 -30.729
22.739 -8.995
1.087 -23.911
2.726 -33.575
0.763 -27.679
3.860 -20.671
-20.628 -6.111
-30.792 2.158
-42.378 5.714
-22.977 11.916
-22.169 18.292
-38.290 5.262
-2.564 39.579
-12.956 43.760
-0.981 35.903
-2.344 30.835
-33.904 6.768
-28.877 41.637
-38.383 19.947
-46.068 6.412
-10.594 45.961
6.809 42.467
-28.946 32.832
-35.904 0.724
-33.685 23.108
-32.583 24.769
-27.459 29.364
-14.537 28.851
2.397 41.771
20.440 30.156
30.249 13.179
39.069 14.021
10.268 13.109
8.703 47.386
18.227 43.495
18.176 45.892
2.990 41.172
25.215 8.456
9.257 45.559
29.213 29.876
28.277 -1.375
34.222 12.540
10.555 29.775
-4.787 27.608
28.389 30.867
41.209 6.487
37.055 18.634
16.252 -16.634
-11.690 -24.700
-8.547 -14.959
29.782 -22.022
29.643 -5.237
18.313 -28.790
26.109 -20.201
22.237 -26.319
-10.751 2.659
-30.590 -16.782
0.445 -24.919
-27.720 -6.613
-28.115 12.632
-13.231 41.003
-33.079 23.187
-21.588 1.490
7.082 -8.065
21.993 -10.328
-7.978 -18.042
-7.598 1.007
-27.968 26.512
5.118 43.249
-7.677 46.136
0.442 37.531
12.137 39.944
12.568 33.500
-10.966 42.583
19.190 45.792
8.381 42.082
27.220 2.911
21.496 -12.958
13.429 -19.045
-13.388 -36.313
-35.689 -12.242
-37.178 -12.079
-25.092 -17.903
-4.306 -26.135
-13.368 -15.648
-33.173 5.032
-24.531 11.882
-31.015 5.078
-25.745 -3.855
8.711 -15.097
39.448 4.831
32.771 -17.423
14.775 -27.059
9.131 -26.910
32.508 -0.401
19.786 -21.240
30.634 -16.505
28.361 -2.977
18.321 -21.887
33.551 -20.795
0.991 -31.601
18.205 -28.974
-17.805 -22.776
-32.814 -8.579
-37.764 24.231
-37.123 20.900
-19.152 -20.151
11.665 -14.915
12.042 -7.948
-31.152 -2.075
-1.916 -32.064
-21.274 -19.881
15.171 -13.669
-1.807 -30.069
39.825 21.486
35.719 15.134
35.181 -19.414
22.751 -22.357
15.630 -20.321
-18.716 4.177
-38.776 -0.873
-37.273 -2.978
-28.746 12.604
15.946 -11.190
27.464 2.468
25.341 19.359
37.382 13.412
34.395 20.587
28.051 15.111
39.000 13.246
33.636 21.382
37.004 32.589
-7.040 48.189
37.375 30.963
30.217 -6.689
-25.523 -2.466
-32.164 13.198
-31.380 -1.547
-41.231 21.595
-33.260 -4.430
-36.560 -6.575
-9.684 -25.332
-25.760 -29.324
-30.957 -21.421
-37.645 -6.537
-42.538 19.878
-30.199 4.950
-32.736 -10.202
-14.864 26.216
16.802 39.386
31.262 17.536
41.309 -0.429
33.245 -18.996
26.037 -13.423
36.792 2.655
20.888 -23.884
35.905 -5.293
44.779 12.898
36.144 14.027
20.207 38.215
21.435 -7.250
13.335 -7.024
24.151 -19.557
37.506 21.644
7.176 43.307
34.816 18.487
25.954 19.620
34.702 -0.075
28.646 -17.735
5.219 -28.226
33.661 13.633
0.159 41.714
40.281 20.144
41.009 -4.912
26.815 -22.589
19.285 -24.932
-9.152 -26.905
-8.857 -14.445
-10.777 11.328
-27.035 9.299
-35.730 16.735
-0.435 53.630
-4.686 46.418
-20.034 22.754
7.131 36.541
-15.338 30.773
-6.271 -4.761
-22.025 -33.020
5.076 -25.529
-8.320 -22.814
9.118 -13.659
14.916 -24.625
1.410 -19.060
-5.175 -24.571
19.028 -11.046
-12.648 -32.664
-21.517 -17.581
-18.588 -26.385
-34.828 6.372
-33.112 -2.289
-6.014 -29.863
-27.291 -7.461
-20.875 -11.631
27.212 -20.403
-5.109 -2.099
-17.393 27.440
-31.468 3.831
-29.527 0.963
-34.257 -23.397
-24.105 -24.910
-39.208 -8.758
-46.088 5.154
-15.995 -14.692
8.132 -36.946
28.805 11.523
23.340 33.238
19.133 36.785
-13.479 30.404
14.895 32.130
34.570 18.600
36.717 12.934
16.372 -28.220
42.175 2.257
38.263 12.309
33.850 32.889
23.746 33.106
0.720 47.953
29.518 36.675
-7.090 48.941
-0.554 43.524
-23.289 23.642
15.261 28.250
27.088 34.043
22.533 30.214
22.693 26.202
33.460 -5.985
24.090 36.146
15.519 35.541
41.817 0.286
33.909 2.795
46.568 7.475
-5.458 -25.965
23.504 23.501
22.791 25.388
19.456 23.419
36.976 -1.613
20.172 10.263
30.387 -1.168
4.348 -26.702
8.187 -36.761
-9.237 -13.994
-38.384 13.412
-23.733 26.161
32.799 28.363
-1.663 12.218
29.551 35.604
31.921 20.827
39.467 7.347
31.831 24.045
34.120 14.208
27.910 17.410
38.898 15.431
36.268 -8.296
37.204 -3.299
28.623 31.768
-0.506 31.913
-5.219 49.814
-12.455 45.503
-34.959 26.668
-18.701 29.637
-24.876 23.947
-33.481 7.207
-20.851 31.329
5.621 34.463
33.729 15.672
14.099 35.845
19.324 24.735
22.614 15.810
11.337 -3.880
29.805 14.584
-29.801 22.322
-1.672 35.535
-5.194 37.738
-28.185 18.788
-31.090 17.369
-31.065 11.113
-33.338 26.594
-28.018 23.634
-6.083 45.870
-30.375 35.620
-19.293 12.936
-13.988 25.640
8.852 46.334
20.873 13.038
14.776 17.025
41.393 9.308
36.435 18.233
17.245 38.051
36.260 -1.221
24.807 12.209
20.889 18.459
28.876 -10.026
-11.007 -5.793
-36.864 13.680
-24.621 13.816
23.750 35.391
16.798 -8.157
12.726 -1.816
31.137 -0.883
29.405 10.793
33.526 24.261
37.174 9.093
19.940 31.834
25.587 -11.837
23.889 24.181
25.401 -22.128
7.427 -33.876
-19.363 -21.803
-1.194 -33.441
-8.035 -31.936
36.023 -12.357
39.605 16.269
40.255 -11.343
15.762 -24.543
-13.729 23.153
7.746 45.240
30.297 29.890
36.266 15.414
2.851 47.372
-11.024 41.709
-38.523 15.764
0.314 44.899
26.009 45.171
27.889 19.344
25.011 9.809
9.599 27.038
32.143 2.260
16.805 33.787
-25.475 23.410
-35.116 22.015
-11.162 38.403
-25.132 33.803
-24.958 7.001
-39.351 21.583
-34.413 -4.807
-26.123 -13.032
-28.513 -1.084
-34.701 8.191
-17.464 12.927
-24.871 -21.337
-13.940 -33.466
-18.122 18.301
8.726 10.256
8.491 22.524
-35.535 7.330
-15.998 -39.029
-2.746 -34.910
-8.618 -39.206
-4.949 -32.781
21.571 0.364
-14.193 -15.356
16.278 -28.400
28.679 -16.671
15.967 -3.790
17.234 -14.456
26.366 -10.404
-22.205 -19.565
-11.580 -31.507
-2.651 -27.499
-5.430 -1.012
-23.545 -21.590
-28.304 -24.693
-24.277 -20.565
11.240 -29.830
11.384 8.404
26.381 13.790
-8.596 -29.539
-14.402 -30.183
-6.713 -19.468
1.932 -10.749
24.286 -11.738
22.716 -14.030
12.537 -24.164
17.816 21.523
-5.477 42.998
-6.270 45.989
-18.805 39.877
-29.917 34.039
-33.375 27.274
-33.853 -5.085
-44.225 15.575
-20.781 23.912
-35.756 19.228
-6.950 -21.890
-22.371 -28.369
-25.177 -3.610
-21.018 -19.573
-5.899 -26.380
-19.323 14.532
-12.884 48.031
-9.943 43.426
-16.899 -4.456
20.220 33.844
19.998 7.067
30.337 -11.996
33.257 19.550
38.700 -3.242
30.676 -25.933
-5.012 -12.391
-5.340 24.596
9.346 16.824
42.790 5.748
24.880 6.536
16.166 -10.840
8.008 -15.813
-15.616 -9.325
-2.329 46.739
1.593 39.330
24.982 0.541
-31.683 -14.011
13.973 -24.157
15.369 -24.646
10.776 -21.901
6.170 12.861
31.364 -7.268
29.552 22.555
24.907 -4.662
23.497 22.038
27.138 -21.882
23.290 -20.379
2.704 -25.888
-23.724 -8.480
-33.324 14.580
-25.392 7.188
-18.281 39.089
-32.058 -3.409
-35.732 -11.526
-22.927 29.083
-34.280 21.052
-19.951 -4.595
0.576 -21.433
-12.885 -10.663
-20.767 15.896
-17.679 -11.780
-20.857 -2.004
-28.308 -12.517
-21.369 -17.921
-40.807 7.936
-28.231 -9.710
-18.379 -0.011
-31.133 -3.909
-30.770 -28.440
-17.101 -21.625
17.534 3.124
15.931 -21.038
17.419 -27.019
25.827 -16.437
34.387 26.575
34.638 17.853
32.574 23.434
47.158 -6.792
35.920 0.204
41.151 17.764
4.641 30.173
21.096 1.925
7.704 27.290
24.232 20.075
29.942 -7.402
14.973 -13.625
-9.337 15.398
-14.688 -5.038
-33.696 14.576
-27.657 -2.736
-35.562 11.879
-37.984 -7.012
-42.504 0.367
-34.735 20.986
-34.393 22.602
-21.051 22.174
-24.459 26.270
-12.976 28.414
-15.379 38.111
-23.550 37.802
-8.565 41.911
-35.174 -0.119
-36.616 2.281
-16.420 -4.233
-35.497 1.839
-29.226 4.690
-33.138 17.197
-29.779 -6.610
-39.554 4.568
-44.172 4.014
-29.687 24.417
-35.434 19.620
-16.469 44.359
-5.643 36.335
-10.875 43.328
15.386 37.322
-33.370 27.213
-17.819 -22.939
-40.098 7.176
-35.754 18.531
-20.571 -2.925
2.992 33.049
9.105 33.227
-14.977 28.088
-29.407 16.456
-24.042 18.115
-29.080 17.258
-28.510 11.733
-39.311 -3.209
-17.392 41.061
2.976 29.202
38.993 6.234
23.885 -17.587
-20.194 -24.845
-37.579 25.662
-11.191 30.513
-38.513 23.700
-10.808 30.926
3.576 34.276
-21.848 20.470
-33.456 8.454
-9.024 33.355
-2.709 46.588
8.319 37.357
-14.876 37.857
-44.911 13.376
-23.600 16.817
2.227 16.630
13.356 22.266
-31.350 8.376
-30.530 21.309
-30.552 22.886
-22.984 -26.919
-8.545 -25.994
-20.920 -31.929
6.040 -30.505
-4.915 -32.228
10.787 -20.838
24.727 -16.253
-0.015 -27.004
-18.687 -18.475
-35.536 6.192
-30.018 14.710
-19.351 29.322
-29.868 5.122
-19.991 -30.856
-10.173 -32.086
-29.489 -17.639
-20.493 -22.530
-19.040 -2.962
-27.503 -19.646
-26.672 -22.716
-33.680 6.341
-4.998 52.744
11.962 37.539
40.156 -7.618
35.233 -13.506
31.917 -8.506
34.674 -11.669
31.339 -3.750
-14.004 -4.275
-5.207 25.197
18.707 -27.338
33.278 19.125
28.963 37.157
31.508 20.859
44.912 6.545
28.087 30.954
-14.539 41.348
21.053 25.886
-29.262 17.007
-22.914 -19.236
-43.493 -10.352
-39.876 22.793
-29.645 34.697
-40.935 15.899
-26.198 41.890
-35.031 3.172
0.635 -8.179
28.729 1.945
33.154 9.039
1.288 34.017
23.456 -18.768
13.560 -24.336
39.582 -7.584
34.455 -16.367
-21.459 -14.861
23.519 -10.774
31.608 -19.352
33.968 -21.113
18.326 -21.702
32.843 -14.597
24.050 -5.056
0.635 -22.083
20.279 -20.700
-2.821 -10.159
-33.695 0.566
-42.985 3.841
-32.834 10.704
-42.779 -9.480
-40.240 14.429
-36.851 12.889
-36.593 14.568
-36.055 -4.449
-30.607 3.245
-24.191 -14.741
-20.850 16.062
-27.482 7.047
-36.599 -10.680
-9.144 -32.923
-34.957 15.228
-26.179 -12.754
-31.634 -19.749
-27.092 -15.851
-43.101 3.001
-35.376 -1.092
-4.687 38.777
-9.047 49.151
-9.259 38.822
14.830 45.069
20.095 33.002
13.858 39.468
22.759 19.562
13.101 46.665
26.229 29.229
-18.096 -21.482
7.193 -19.427
23.989 -22.963
-13.261 -20.630
9.454 -25.936
-1.352 -15.212
-15.537 5.300
-19.686 17.011
1.783 35.062
25.529 26.840
10.117 -24.870
20.407 -14.683
36.034 -13.872
0.138 -33.984
-14.423 -0.525
4.517 26.704
-26.800 -12.196
-21.381 -29.195
-40.014 -3.147
-16.810 24.315
-17.906 32.444
-13.776 25.244
-32.879 16.436
-19.880 9.238
21.842 29.515
8.033 36.041
10.242 40.503
11.287 44.996
2.216 41.690
-17.793 -24.528
-17.133 -34.477
-1.222 -28.737
2.135 -25.369
-32.572 -14.615
-11.283 -24.800
-21.648 -9.131
34.858 -9.563
26.343 -14.697
-4.529 36.754
5.118 40.475
29.137 15.950
11.361 -14.616
-11.096 -3.463
-28.682 13.577
-31.851 28.931
-31.871 23.495
-33.495 16.154
0.054 38.266
-13.284 35.227
23.705 12.942
39.388 -3.727
29.747 -17.857
25.841 -8.903
29.981 -13.187
15.456 -7.844
36.117 22.244
14.131 40.999
28.273 25.331
34.456 32.078
34.524 27.371
25.709 37.706
-26.493 24.992
-35.727 -4.847
3.942 -7.880
-22.225 32.090
-30.831 13.794
-32.941 23.559
-31.612 5.345
-23.236 -0.248
-28.836 22.338
-14.592 41.598
-31.929 31.165
-40.549 2.108
-27.207 -25.939
-14.057 34.139
5.807 41.894
20.989 38.250
29.396 12.681
0.455 -23.969
-3.315 -19.466
-4.228 -26.113
-1.052 -23.770
2.789 -29.786
13.969 -10.726
17.183 -16.828
1.151 -27.378
26.065 -15.779
1.743 -16.725
20.094 -1.108
-17.239 -11.711
-40.635 22.793
-37.121 5.153
-32.993 9.432
-31.936 18.945
-36.780 4.237
-26.610 -20.492
-36.832 6.609
-28.844 29.984
-18.176 -14.260
-35.141 28.088
-23.256 16.212
8.475 32.852
37.980 23.045
23.505 26.327
46.748 5.891
28.785 26.928
25.864 27.194
26.797 19.718
27.371 9.997
-9.421 -19.904
-24.622 -1.782
-17.247 -9.703
-3.145 -0.715
-27.513 3.346
-25.232 -18.672
-20.734 -23.878
-1.458 -38.929
21.164 -17.673
32.480 -8.172
19.406 -10.870
26.091 -1.475
20.096 15.343
5.908 25.249
21.266 17.014
-30.833 39.483
4.226 38.566
-3.607 28.339
-11.651 46.552
16.528 41.047
8.338 42.602
24.821 33.882
0.242 40.476
30.887 33.161
16.530 33.448
28.997 35.672
9.500 46.787
14.545 23.355
-8.577 33.447
-11.607 33.613
1.260 37.234
-12.709 52.847
25.169 21.278
7.535 -16.146
-35.071 -17.299
-28.231 14.631
19.620 21.276
1.963 -27.330
-18.321 -16.230
1.819 -7.368
2.567 -18.671
-34.475 -5.951
-42.690 7.282
-31.060 -0.376
-13.363 36.357
-12.324 34.271
-32.337 22.019
-21.189 -11.371
-33.186 -19.367
-27.882 15.823
-34.806 19.326
-4.452 34.949
-37.722 24.235
-29.930 26.405
-23.338 17.105
8.831 1.431
31.767 12.529
4.048 -14.968
0.760 -30.090
34.970 -10.740
20.494 -22.660
16.401 -12.360
23.856 -0.296
10.882 36.565
26.123 31.100
34.508 8.782
22.469 30.473
-3.603 43.319
12.447 37.537
20.418 39.615
21.556 33.025
12.399 45.404
11.008 40.179
-20.422 41.450
24.746 24.962
-7.935 35.110
-13.140 34.810
22.310 32.164
2.434 28.663
-23.604 15.713
-22.148 -12.288
-8.517 -23.414
0.166 -25.490
25.060 15.610
29.958 -13.384
16.616 -28.646
17.577 -20.209
7.836 -35.359
5.743 -19.921
16.497 -35.927
1.929 -4.529
24.844 4.761
11.142 43.300
-7.293 33.853
-21.283 35.619
-18.176 35.883
-1.289 37.679
1.038 38.880
16.205 35.339
30.272 28.044
6.135 29.490
32.007 19.164
28.121 -22.773
19.946 -30.349
-0.164 -26.449
37.576 7.293
23.063 27.108
34.258 18.567
23.122 -3.362
30.774 5.819
-1.917 36.528
-28.178 33.859
-7.230 32.135
-10.634 -13.773
20.250 29.084
-24.865 10.998
-18.286 38.124
-29.321 18.763
-3.254 -22.961
-26.371 -28.570
-33.479 6.652
-24.108 -1.745
-27.655 22.533
7.389 45.652
-23.026 19.459
11.277 14.131
29.402 -14.302
-3.047 -32.021
-3.429 -33.705
-28.134 1.923
-10.049 38.135
1.808 28.390
-9.477 38.658
-18.410 34.673
-15.684 33.750
-26.335 8.197
-30.350 6.405
-30.455 16.308
-21.439 -8.319
-10.481 -17.252
18.179 -30.865
-7.050 -23.573
-8.376 -26.796
-11.208 -17.091
-21.065 -27.094
2.664 -9.432
-14.475 -29.930
0.582 -31.128
-23.048 -27.758
-43.941 3.482
-36.647 18.848
-34.122 -22.541
-3.923 -31.255
21.824 -20.234
11.063 -5.980
41.708 -21.264
15.552 -6.673
27.291 7.245
31.399 23.780
27.399 28.565
-1.153 35.718
-35.560 19.967
-24.626 -7.418
26.478 -8.095
25.092 -24.708
-4.230 -22.344
-22.718 -18.874
-21.848 -9.700
-32.843 -11.084
-32.118 -11.175
-34.212 8.585
6.592 -3.037
28.800 10.823
37.063 -14.845
31.267 -9.578
33.856 -18.163
34.899 -7.999
12.792 16.500
22.549 37.970
6.764 34.285
-26.172 34.136
7.480 39.073
9.097 31.047
-6.305 39.729
6.531 36.228
27.645 -20.546
-12.042 -15.396
-14.784 -35.229
-38.054 -17.085
-24.711 32.173
4.486 37.050
25.765 31.757
29.692 27.665
-11.414 36.775
-28.603 15.213
-26.796 -17.680
-27.924 -10.625
-19.206 -14.229
6.040 -35.757
3.655 -28.533
32.231 -4.108
7.144 -27.775
25.975 -17.446
29.065 -7.539
33.593 -30.256
-0.611 -24.034
-0.198 -20.139
13.688 33.156
-9.308 42.538
-11.424 34.907
24.456 13.303
-19.608 26.945
7.464 25.004
-13.119 47.449
10.699 38.144
26.603 -10.168
39.368 -1.721
20.648 31.895
11.336 42.496
27.927 20.934
16.700 25.214
-24.849 43.394
-30.900 9.288
-28.785 -10.252
-19.785 -13.826
-14.535 -18.693
19.162 -19.712
-5.599 -28.829
-4.588 -28.471
-26.846 -23.198
-42.586 12.673
-44.098 7.762
-31.774 17.647
-19.149 -10.858
-16.170 30.375
-31.133 -28.590
-33.102 1.500
-14.714 -21.782
-35.154 25.801
-23.528 25.214
-26.046 43.055
15.069 33.928
31.728 10.691
25.454 -22.527
27.735 10.598
28.402 13.669
30.111 34.402
32.227 14.490
26.194 0.505
-8.779 -23.412
-28.990 6.523
17.140 -4.007
23.127 -21.186
-29.253 -12.375
8.171 22.071
-15.299 38.478
6.581 44.691
-37.615 9.955
-29.456 -4.927
-19.083 -21.908
7.741 -35.534
23.809 -30.013
20.766 -27.972
37.818 -10.968
31.053 -4.000
24.823 24.141
28.967 14.926
30.093 -16.762
32.013 12.115
13.468 34.850
5.293 46.943
11.017 10.393
17.010 -8.297
18.161 -19.875
42.357 4.908
15.820 27.484
29.529 22.736
42.785 -9.245
36.232 15.786
14.130 14.990
15.375 8.236
1.769 -19.832
-35.585 -6.873
-37.156 4.393
-28.430 -20.574
-37.340 8.111
-32.992 25.638
-33.106 12.536
-14.492 24.474
-16.225 42.525
-32.445 21.284
-14.966 33.932
-18.064 36.306
21.916 34.236
19.914 44.105
-21.211 35.984
6.483 42.693
-32.116 2.851
11.834 -28.161
21.938 -10.519
6.961 -13.420
-26.158 -7.481
-25.941 26.275
-20.058 3.173
-35.520 -4.691
-14.837 -4.897
-14.767 17.704
-19.041 21.512
-31.940 14.058
-3.670 -15.973
33.399 16.545
19.543 -7.377
37.308 -13.694
4.554 -27.656
33.335 -0.494
16.510 -7.610
27.196 18.442
37.002 35.489
-7.904 26.782
18.294 14.566
-34.054 5.364
-40.217 2.446
-15.517 -17.974
-32.700 14.636
6.346 41.119
-33.732 22.985
-35.994 10.161
-30.733 25.494
-29.701 26.469
-27.890 44.943
-5.400 46.589
-2.725 31.063
-32.749 -0.552
-16.773 -8.504
-23.773 -32.917
-18.622 -21.484
-2.613 -30.445
-28.058 -15.279
-23.186 -18.928
19.620 -34.495
-20.684 -21.795
0.188 -29.066
-3.672 -30.324
3.744 -23.290
24.661 5.458
27.840 23.322
28.882 23.402
47.924 3.592
16.146 -33.184
46.656 3.442
23.550 -23.140
42.786 -4.601
10.250 48.089
-21.404 29.252
-17.216 13.988
-39.500 25.063
-39.345 23.780
-20.614 21.753
-33.725 6.178
-32.138 3.850
-32.726 -2.101
-18.687 -19.398
-33.279 2.358
-34.798 7.678
-44.549 5.855
-4.833 -8.424
-34.896 16.536
-37.530 -6.839
-22.880 24.845
-9.867 42.950
-24.485 -19.710
-0.385 -11.553
-5.061 -35.180
2.756 -29.785
15.926 -25.323
19.063 -21.819
32.946 13.506
32.682 12.363
-4.086 41.156
-14.691 16.239
37.097 7.852
-19.022 49.085
28.513 28.094
29.433 22.258
24.610 37.638
-11.205 41.035
-9.538 49.774
-22.815 16.014
-18.244 29.298
11.836 39.020
4.395 48.153
-13.294 29.911
1.517 47.970
31.397 8.358
30.979 20.919
7.668 41.663
29.765 -8.195
34.491 0.617
24.858 5.535
-20.193 50.264
-39.537 20.201
-45.808 -3.330
-33.455 23.590
-30.410 13.756
-25.776 19.524
-5.289 21.848
-3.070 8.170
17.294 42.191
-8.832 45.124
-32.483 39.196
-24.220 44.289
-34.655 28.220
-18.407 22.222
-17.234 36.832
-24.022 24.875
-27.647 24.322
-20.165 32.270
38.537 -0.311
33.669 -15.408
30.690 -10.471
16.310 -16.695
43.391 15.736
38.194 6.642
19.454 -15.424
-25.360 -15.730
-31.022 9.551
-23.150 14.634
0.966 46.052
13.994 31.947
6.815 25.526
28.578 26.870
11.402 27.709
27.127 22.741
26.792 47.281
11.685 45.720
13.066 46.842
0.377 42.664
-8.654 40.762
7.637 34.053
22.609 49.651
23.682 30.511
15.918 45.178
33.861 7.542
35.013 17.193
22.265 40.538
-3.567 46.461
23.442 41.034
-4.780 42.965
-2.752 30.647
-36.217 4.766
-39.341 -2.403
-8.206 -5.316
-9.090 -15.871
-25.006 -16.846
-29.821 -10.044
-24.974 12.549
-4.862 46.273
-0.150 36.522
28.809 31.796
21.730 38.080
-16.193 35.967
-29.579 25.816
-27.355 41.354
-23.113 37.070
-18.787 25.752
-36.988 2.824
-23.503 26.709
-34.601 21.195
-1.450 -31.319
-33.050 8.370
-27.593 26.269
-22.429 -8.823
-24.549 2.165
-33.616 -10.283
-45.166 21.035
-26.752 -0.114
-24.256 19.617
-20.203 -10.413
-4.220 -31.739
-35.328 9.156
-31.299 31.657
-36.942 19.099
-24.682 30.236
-29.665 33.598
-19.283 31.202
5.074 43.451
21.433 39.346
-6.332 25.564
18.691 8.817
27.261 22.483
-0.262 34.526
17.838 54.221
20.838 29.897
32.220 -7.901
8.268 -22.763
13.089 -25.545
1.669 -25.829
-4.137 -31.629
-14.666 -20.974
-25.463 -23.189
-5.714 -31.454
-13.511 -34.707
-8.213 -35.986
-18.697 -17.906
9.043 -22.553
0.312 -25.819
-22.891 -17.310
-37.556 29.846
-41.033 16.574
-24.821 36.532
-27.393 -17.150
-26.467 16.267
-25.009 36.460
-19.905 40.082
-33.663 23.528
-20.690 36.683
-38.773 -12.039
-26.086 34.573
-5.468 32.661
0.573 35.829
35.071 18.524
18.272 -2.091
9.380 7.340
-5.981 -10.071
26.775 14.972
25.344 19.722
28.408 -22.190
26.887 -13.994
13.493 -21.950
6.358 -14.536
10.203 3.609
-1.984 -21.569
-24.376 -3.787
-20.004 -21.449
-17.413 -14.105
-25.745 0.673
-20.632 -9.115
-29.361 26.545
-30.967 26.029
-32.351 5.823
-16.304 -24.807
-6.632 -21.987
23.103 16.655
39.204 9.850
26.434 10.348
35.551 -2.227
11.407 -26.031
-2.814 30.850
-23.346 36.749
-14.134 4.734
6.573 -16.436
-22.709 -12.335
-29.722 -13.845
-31.293 26.928
-35.556 26.002
-27.142 22.656
-36.437 20.369
-16.840 -17.269
14.047 -30.254
22.648 -22.043
-14.098 -33.036
39.003 -4.846
45.643 10.740
29.187 -13.027
15.127 -4.037
26.690 14.944
14.655 42.794
13.207 35.345
27.840 25.808
34.019 17.519
33.463 -10.587
10.173 -29.727
22.781 -29.043
14.957 -1.045
-22.050 -9.316
-37.651 11.463
-12.272 30.353
-33.401 0.984
-32.289 17.660
-32.314 18.519
-22.862 34.558
-18.772 38.711
-20.928 23.405
1.239 46.595
11.006 45.874
-8.463 49.153
-9.030 35.138
4.198 41.728
29.530 12.642
-1.956 32.727
7.690 40.758
2.890 41.209
31.690 4.215
22.085 24.080
-1.418 46.800
-6.756 27.950
-20.946 41.418
-38.063 21.986
-20.332 8.799
-15.525 -13.367
-17.953 -28.470
-0.429 -22.077
21.097 -14.731
19.998 -8.749
32.686 3.890
22.514 -25.868
31.133 -17.685
35.727 -12.435
39.472 21.807
25.024 -9.992
-1.315 -4.190
0.372 -27.307
13.330 -22.027
22.284 -21.129
33.198 -1.926
30.835 -15.537
14.819 -28.944
24.999 30.561
-15.565 21.179
-32.683 33.453
-21.044 3.393
-3.330 -28.285
-22.856 -25.847
-14.459 -11.546
-16.571 -19.462
-36.813 6.823
-30.193 -7.119
-27.274 -5.585
7.791 36.990
14.211 39.192
37.936 7.111
-8.834 -32.679
22.337 -12.331
28.492 28.823
17.142 31.299
-22.059 24.178
-28.887 16.137
-7.547 32.157
10.811 32.080
15.425 42.684
-7.545 38.921
6.731 35.577
10.045 40.813
7.848 42.154
12.835 12.453
24.290 20.761
-7.383 33.222
-22.496 32.032
1.957 41.709
27.720 0.995
35.252 -11.676
18.825 -25.036
30.489 34.083
29.511 2.503
14.395 3.956
27.209 -13.176
-22.076 -11.835
-23.694 -29.436
21.139 -22.176
21.553 -11.773
-28.057 -23.166
-9.243 -30.777
-29.002 -16.909
-36.656 9.436
-24.782 31.841
-27.420 33.943
-25.290 6.032
-13.400 43.100
15.824 -8.089
31.717 -15.712
30.760 0.003
18.247 -29.599
34.747 0.767
35.226 -19.963
-16.189 -27.533
-0.721 -24.031
-32.356 0.753
-3.408 -21.765
-24.502 -25.043
30.751 -18.454
-25.492 -7.577
-27.896 34.214
-40.341 -12.244
-21.709 -12.299
-28.544 -9.911
17.762 -27.931
37.513 -18.637
41.959 2.012
34.279 -3.378
25.165 28.124
41.284 13.954
3.360 -17.923
5.006 -26.036
-3.889 -24.931
12.483 -22.213
18.221 -29.258
32.632 -4.626
20.200 -26.425
26.237 -4.234
[truncated: 445,368 more chars]
