# Supplementary material for: Myosin V executes steps of variable length via structurally constrained diffusion
Source: eLife. 2020 Jan 15;9:e51569. doi: 10.7554/eLife.51569 (PMC7054003; doi:10.7554/eLife.51569)
Supplement: Source data 1. [file elife-51569-data1.zip › myosin_elife_source_data/Figure 3/BD_diffusion_contours/lastbead_xy_4IQ.dat]

15.737 -15.814
27.182 17.306
14.519 -13.392
36.870 2.798
18.468 -30.625
44.469 -12.931
1.541 15.437
17.662 5.751
39.715 19.561
21.478 -12.744
30.372 -9.747
37.554 -13.147
10.825 18.053
43.723 17.625
17.004 10.445
50.160 0.899
34.574 14.233
41.273 -8.852
25.132 24.057
36.733 -13.561
5.028 -2.370
41.806 25.331
44.149 -17.372
29.235 -15.159
18.649 -17.591
21.409 -12.575
24.985 -32.450
32.896 -17.282
16.023 0.323
10.422 -27.980
11.660 -6.980
35.059 -0.068
21.912 -9.497
16.618 -25.416
22.038 -4.955
16.505 -7.610
3.237 15.896
43.442 12.756
47.730 4.635
24.065 -4.721
35.870 -16.797
42.189 11.029
18.170 -6.398
18.920 -23.557
20.372 -23.885
22.079 -26.026
34.784 -8.084
44.791 -8.244
49.989 -8.988
11.785 -19.559
22.038 4.926
16.243 -4.137
4.904 -1.447
10.227 8.966
5.102 -1.699
17.696 25.249
34.171 23.269
34.550 -8.673
17.705 0.463
16.055 -24.812
5.091 -2.094
28.024 24.197
37.382 11.094
39.787 26.516
32.306 13.797
31.326 5.966
27.709 -25.135
46.937 -2.987
5.919 -0.023
30.818 -28.646
39.795 -23.157
14.780 -20.705
37.660 -16.058
37.626 -22.855
9.670 -19.421
34.603 -17.796
29.481 -0.006
50.559 -7.132
47.731 -13.144
52.022 1.290
30.835 -23.553
27.713 -21.453
43.788 -17.996
18.937 -6.785
28.879 15.095
40.145 5.781
33.105 21.093
13.462 -21.352
18.592 12.075
5.724 0.164
25.456 -20.961
46.374 -17.341
29.230 -14.276
28.281 -24.555
17.114 6.508
44.690 -5.810
45.485 -7.331
40.021 -15.557
40.722 -14.605
8.789 -18.835
36.573 24.619
42.187 0.867
34.355 -24.124
36.837 -19.286
32.061 -24.386
31.405 -27.191
30.125 -23.088
30.552 -28.445
42.847 -3.568
31.842 -17.982
30.144 -22.339
38.204 -6.480
35.299 -18.167
33.834 -13.194
13.431 8.221
19.428 12.400
20.158 9.910
36.063 25.374
28.557 22.942
36.941 -2.976
30.429 -17.875
10.090 -30.549
48.551 6.054
43.461 11.769
25.693 -25.318
41.247 -15.100
17.304 17.034
5.893 10.890
41.852 18.811
5.992 24.190
10.644 -10.585
21.805 7.568
13.535 18.667
35.637 20.457
34.030 25.482
27.077 4.039
21.833 19.527
36.913 -2.590
40.690 12.591
26.586 -18.485
39.256 -8.628
42.735 -6.672
42.407 17.339
49.539 1.122
48.582 3.257
25.097 -16.048
5.951 0.024
37.756 -4.666
41.739 -15.173
42.786 2.598
49.120 -13.866
36.891 20.675
32.640 20.367
34.742 3.968
38.574 10.388
26.485 20.761
44.106 14.505
31.844 23.915
12.957 16.854
25.415 24.262
35.525 25.251
23.150 18.089
12.420 23.876
32.862 17.354
33.976 25.388
41.703 9.622
37.773 -6.359
26.348 -29.268
39.247 -2.611
26.730 -22.151
31.365 22.516
16.142 10.643
15.444 24.828
47.785 11.731
13.151 23.810
14.877 1.714
5.186 -1.604
42.504 17.407
30.738 23.352
45.656 -12.598
54.344 1.173
33.857 21.916
10.127 -7.995
37.143 -21.847
36.937 -6.702
33.336 5.654
38.136 20.935
6.094 18.917
19.509 17.060
5.916 -0.294
49.726 7.800
35.436 -20.086
17.831 -7.416
44.858 -11.894
2.990 -4.053
36.866 -8.346
28.022 18.345
10.134 22.271
10.883 0.373
29.502 24.367
8.758 10.188
29.372 -18.951
30.533 -17.883
39.487 -18.558
52.719 7.068
42.010 -3.231
39.226 16.636
44.634 -3.803
34.237 7.673
35.143 23.502
31.311 7.697
16.489 -28.819
10.849 -12.334
24.474 -17.734
11.925 -8.530
22.877 -15.283
13.583 -21.527
12.186 -26.504
28.169 4.209
43.533 7.345
45.457 0.932
36.333 -11.903
28.079 21.674
24.284 18.557
27.340 -11.280
3.999 -4.075
23.001 22.803
27.058 29.295
42.543 10.844
18.584 28.009
38.654 21.941
18.112 -6.926
29.256 -12.581
32.710 -10.890
43.116 -2.661
48.769 -5.322
30.065 29.805
35.112 21.816
24.645 21.340
37.350 17.554
10.181 -15.042
5.375 -1.606
24.789 31.639
42.616 -0.607
31.669 24.356
22.772 0.313
20.545 -15.968
25.552 -20.141
42.912 -4.675
44.635 7.849
45.351 2.311
37.195 18.622
32.306 -5.631
40.388 3.974
33.988 23.197
40.623 4.725
40.423 -17.482
5.560 -2.263
16.493 20.581
44.442 -4.223
19.819 -16.789
40.759 4.033
27.304 -14.441
30.251 21.858
8.564 14.270
21.710 -18.823
33.735 -16.804
7.430 -5.223
40.748 1.705
29.338 -28.255
20.422 -14.198
29.184 -20.767
38.420 12.642
39.097 16.781
21.144 23.491
19.842 19.189
15.687 -11.190
16.837 -7.151
23.778 15.806
36.752 -9.373
22.845 -25.905
20.984 -21.437
40.517 -14.070
21.946 -20.066
9.773 2.720
25.140 -16.844
45.299 -15.240
44.616 17.249
38.892 -13.448
27.358 -8.217
48.982 10.093
11.269 14.058
18.351 -23.728
38.420 0.736
42.562 0.697
25.562 -28.244
24.997 -23.000
15.298 -1.052
5.503 -2.574
17.175 14.611
8.505 -10.045
36.479 -11.272
24.249 24.358
20.121 26.378
41.865 11.115
31.886 28.534
47.427 12.419
17.962 -24.690
38.419 20.882
18.705 23.794
20.673 21.449
17.621 2.168
14.736 -0.767
5.848 -0.151
20.305 -8.081
3.993 -4.034
27.638 -0.062
6.379 -1.931
42.805 -19.814
39.092 19.867
44.590 5.317
13.664 -24.012
32.892 -19.064
32.428 -25.984
22.773 -25.980
19.670 -8.194
5.470 -1.959
5.245 -2.248
22.231 -30.930
41.418 -12.472
29.394 -22.350
35.467 -17.221
21.677 6.568
26.186 19.145
28.698 -18.861
41.548 -17.623
47.956 6.124
46.615 -0.336
11.527 -28.557
38.131 -19.243
10.212 18.904
20.817 18.997
20.527 14.671
25.573 13.727
35.111 -18.374
16.398 -19.460
26.156 -23.367
30.416 -28.354
23.685 -26.453
12.838 -20.632
33.816 -5.934
12.237 7.829
24.583 12.606
3.684 13.460
17.656 10.279
48.022 6.770
38.934 -2.901
24.770 22.830
6.760 18.732
24.089 -22.177
29.642 20.957
35.671 28.752
30.324 -27.827
36.420 -16.597
7.223 -9.316
22.147 1.414
3.915 -4.238
30.539 5.135
26.861 -23.933
35.699 -23.944
10.830 -27.042
17.274 -27.190
20.006 -14.310
38.944 -11.991
11.631 -19.952
40.825 -6.437
28.330 7.148
41.685 -19.595
31.951 -22.216
29.248 2.708
19.131 -29.925
34.563 -18.226
44.744 -14.415
16.775 14.929
23.995 3.631
10.857 12.008
5.822 -0.536
29.822 -20.250
38.576 -19.653
30.950 -14.939
21.507 -23.534
35.224 -28.207
37.067 23.811
16.280 1.549
29.537 25.138
45.479 5.502
42.904 25.188
21.726 18.672
29.827 22.547
46.657 10.793
17.686 2.860
3.766 -3.987
45.286 -10.080
31.698 -18.180
37.421 -9.019
24.902 26.462
28.901 24.147
34.338 25.287
8.016 -7.797
8.619 -13.625
33.526 20.488
35.431 18.397
26.710 23.777
20.669 27.803
3.602 -4.390
12.792 -0.440
5.967 -0.571
47.662 -8.061
35.423 -18.006
41.179 0.770
5.992 -9.951
19.724 17.633
23.658 23.005
40.207 5.832
33.962 21.320
20.053 22.300
36.161 -22.467
34.373 -11.716
17.643 25.114
51.901 -12.589
27.875 6.404
22.423 -22.055
22.325 -22.437
36.606 -14.959
34.706 -12.405
33.768 -19.247
10.288 16.366
13.130 16.599
47.245 12.449
44.898 -11.963
27.661 -18.767
33.265 13.138
19.822 -16.304
32.142 -22.591
21.200 -20.862
20.496 27.654
16.185 14.355
33.081 -25.260
31.639 -24.563
25.495 25.008
14.816 29.366
31.223 22.411
40.502 -3.749
8.534 -20.596
13.664 -15.071
27.119 -20.811
42.199 -14.437
38.802 -1.602
45.599 9.470
47.004 3.716
42.793 23.077
34.119 9.269
20.841 -16.118
11.968 9.516
38.689 0.475
36.455 -0.517
28.539 1.983
24.677 4.127
50.432 -6.019
28.044 -26.325
48.380 -3.538
36.264 -18.980
34.377 -17.998
28.966 -25.633
22.503 20.716
39.014 1.731
26.777 -13.937
33.032 -17.662
32.329 -21.576
37.949 10.514
45.904 -11.134
9.500 24.266
47.668 -1.760
32.501 -19.368
4.011 -3.434
35.068 -17.475
41.595 -2.032
17.359 12.349
35.448 22.053
30.882 -4.768
45.268 -9.329
27.510 -3.887
5.420 -2.412
27.388 -25.546
36.983 -18.530
22.551 -21.721
44.608 16.884
42.788 4.441
36.398 17.440
7.944 24.811
41.743 4.287
8.670 -16.645
34.805 -16.502
19.344 -16.019
38.442 -21.886
26.412 -18.324
14.987 23.692
26.813 15.817
35.844 18.779
22.844 26.558
27.903 19.291
38.461 14.673
34.772 13.663
49.879 10.055
39.012 -3.113
27.866 -17.246
30.756 -9.678
44.738 3.479
23.899 27.783
19.864 18.086
34.692 -21.372
44.701 -12.835
33.312 -26.330
37.263 -13.705
36.746 -9.383
32.445 -20.046
21.226 -14.310
16.665 21.844
25.684 -17.197
31.806 -16.919
29.985 -25.825
13.681 -17.802
16.203 -24.311
11.894 4.547
37.659 27.766
12.759 -8.431
8.497 -20.416
12.967 -10.436
29.025 21.569
26.219 11.327
22.460 18.538
34.335 22.830
16.730 24.670
38.694 20.127
30.684 -19.819
9.728 -22.537
25.027 20.430
33.819 24.837
34.004 18.418
29.007 27.584
33.202 17.243
13.654 16.720
34.359 21.559
17.704 22.793
23.795 18.558
30.563 23.780
30.155 5.947
8.378 -22.828
24.084 18.725
33.679 13.222
20.560 28.439
26.528 27.482
22.031 23.177
42.948 -13.592
23.390 12.834
37.553 -8.845
28.280 19.529
42.539 -20.946
42.156 19.850
26.910 6.149
21.751 -4.407
30.584 -1.066
23.744 25.812
38.860 15.272
19.844 30.413
29.467 26.856
11.981 9.118
12.457 24.750
29.897 -6.691
24.031 26.069
30.141 -22.797
19.893 -18.537
52.721 -1.769
33.336 21.345
28.687 24.959
15.217 11.678
17.638 16.640
32.509 26.370
35.579 4.420
26.795 -6.568
35.829 -21.398
35.055 -8.330
48.548 0.847
45.579 9.686
25.384 -23.957
41.155 18.700
32.056 19.210
5.379 0.752
29.022 -20.870
31.151 -8.736
43.087 5.444
30.495 4.481
47.703 -5.846
45.185 -17.940
27.520 13.097
16.968 -4.921
29.434 -19.324
33.816 -21.883
28.886 -23.581
5.107 -1.673
20.263 -13.968
26.769 -23.113
15.348 -23.893
47.752 10.367
26.073 -9.262
4.088 -3.871
39.335 -17.521
35.736 -11.149
31.661 -23.200
47.065 -5.269
37.131 9.174
44.608 17.950
42.406 13.389
25.519 25.652
32.005 20.670
19.621 36.185
50.280 14.924
20.398 10.705
4.591 13.052
9.549 10.130
38.027 10.021
23.318 21.134
9.590 -9.259
40.914 -8.342
29.629 -9.874
4.797 -6.286
8.073 1.496
14.937 -4.306
35.021 23.123
31.942 20.983
16.007 27.154
14.728 19.163
25.554 -28.534
28.203 -26.439
22.091 11.928
18.010 8.072
15.537 -18.178
12.936 -15.173
10.877 -10.253
34.518 -22.375
18.818 -27.356
10.867 -22.435
27.246 -24.389
37.943 -6.170
26.880 -16.939
16.930 -21.913
33.497 -11.700
51.039 -1.599
26.173 -26.038
42.301 13.552
35.360 -25.147
41.179 -19.156
26.008 -25.922
18.654 -22.766
33.174 7.666
19.702 25.923
41.074 21.315
17.358 -2.364
47.776 -15.782
36.612 19.060
45.022 -20.029
25.178 -20.903
20.191 -25.887
16.874 -28.591
30.742 -8.158
30.703 -7.186
26.617 25.956
25.628 -27.747
12.051 -15.697
25.603 -23.088
25.302 -12.520
31.341 -9.830
32.475 -7.632
8.745 -15.524
5.268 -2.152
25.843 -0.939
28.383 -16.837
41.696 17.797
37.214 20.683
6.951 8.469
36.702 -8.223
53.425 -3.174
32.849 -0.853
39.432 -15.322
40.295 -4.633
47.752 -6.701
38.495 20.346
36.657 15.599
34.048 15.426
23.918 19.617
26.239 19.952
19.117 17.635
43.643 10.409
14.532 3.206
34.957 11.534
40.134 -21.612
12.907 -19.115
43.213 -5.928
38.381 16.841
16.568 26.779
33.847 17.539
24.067 23.386
11.339 -2.658
5.198 -2.216
28.513 -14.544
29.101 -11.781
28.171 25.918
23.999 27.905
32.503 -27.136
2.327 16.162
24.835 -19.960
20.294 9.440
51.817 2.717
27.942 23.446
22.426 14.511
25.783 -13.037
42.502 22.104
25.053 9.751
25.579 -22.687
26.813 7.184
22.380 19.343
9.669 -0.450
7.399 21.291
26.079 25.761
10.840 27.226
12.020 -2.365
27.569 3.885
38.020 -20.531
39.933 -20.027
38.076 -6.378
26.457 -19.105
10.671 -2.602
24.572 -20.283
35.397 5.696
33.811 -10.011
27.377 7.639
27.907 24.836
39.606 15.588
20.495 21.380
39.448 20.185
30.271 18.014
50.157 -2.665
34.383 3.609
24.983 11.612
32.406 21.299
17.047 15.457
25.256 -26.037
37.175 19.850
31.708 20.470
13.616 16.338
29.246 12.722
36.967 2.520
26.545 -22.940
39.234 1.030
5.398 -2.577
45.894 1.256
17.363 26.336
20.783 24.125
33.730 -2.732
25.966 25.143
26.363 25.454
44.365 4.819
37.895 21.994
33.826 14.262
31.624 25.056
12.559 -16.493
37.194 -26.387
43.980 -18.356
41.452 -6.195
39.064 -17.295
12.707 18.707
38.003 24.448
46.846 -10.779
25.946 -25.639
22.015 -23.368
26.330 -16.514
13.754 -3.828
30.646 20.590
5.282 -2.557
45.968 9.815
23.555 5.896
36.678 -12.200
46.007 17.558
41.330 15.469
23.181 24.896
25.928 15.278
29.783 18.516
25.004 20.179
30.398 -15.515
33.686 -18.288
13.365 -19.933
44.090 12.183
22.738 20.425
41.874 15.888
34.807 21.080
40.267 -11.072
12.541 22.078
32.500 -4.702
22.062 -17.322
17.469 -12.337
13.041 23.540
31.120 24.213
17.553 7.175
40.566 13.092
49.381 1.645
23.719 17.216
16.537 31.046
21.289 2.677
16.384 8.827
31.931 9.032
24.569 16.217
25.593 12.717
41.374 8.259
34.310 18.627
30.323 19.477
44.229 -13.546
29.508 -22.294
33.368 -21.984
37.572 17.143
30.448 -20.822
35.134 3.880
38.728 -21.410
36.147 -20.163
13.195 -19.745
47.487 -12.568
9.972 -2.955
24.262 -1.528
11.255 13.719
30.652 26.794
9.610 20.086
19.370 -27.828
27.433 -22.521
35.441 -21.814
19.606 -32.357
28.307 -20.213
18.527 3.118
6.369 14.875
26.558 25.084
23.028 -11.074
13.686 25.029
23.579 22.846
12.459 16.932
34.777 -22.576
44.521 -13.090
26.683 -25.834
13.171 -10.915
14.197 13.129
23.234 27.187
39.034 10.197
32.285 25.531
35.141 20.650
47.296 5.595
36.501 -17.975
29.674 -12.833
22.967 -24.485
42.171 8.361
27.304 21.293
5.614 -0.476
31.096 18.269
31.652 22.176
14.907 -10.545
23.414 -29.678
46.155 12.079
21.745 22.497
22.703 24.508
49.185 0.385
34.793 25.266
17.720 26.824
32.166 25.474
34.686 24.228
48.703 12.400
43.646 -6.402
11.400 -18.618
22.813 -25.825
15.645 20.163
35.225 21.976
26.102 27.283
11.419 2.996
22.736 5.271
50.227 -5.429
22.784 -26.663
25.479 15.016
35.304 -26.378
26.783 -15.699
27.129 -16.421
32.667 -22.839
37.161 2.736
39.381 -19.388
25.190 -20.862
21.278 -19.699
9.638 -20.406
5.458 -2.295
36.111 2.713
41.486 1.824
17.512 3.732
5.171 -2.746
42.531 7.146
45.704 4.145
35.948 -19.564
13.721 -13.874
36.609 -19.472
28.821 -9.666
12.421 -15.839
44.566 12.249
42.106 -18.718
32.541 -15.493
41.553 -16.568
27.154 24.725
23.429 -13.114
21.027 -18.318
7.902 7.284
30.320 20.772
32.174 18.045
27.870 -2.827
29.108 5.259
36.973 22.992
5.186 -2.795
25.667 21.374
41.588 -1.463
34.287 -16.015
43.875 -2.236
17.540 -6.830
10.723 -17.520
45.316 -17.405
22.063 -6.492
20.779 -2.546
42.927 -5.129
44.657 -7.071
37.721 -22.595
52.122 -13.625
33.303 19.233
20.925 -0.511
27.564 19.634
18.521 -25.682
35.931 -21.225
46.801 0.801
41.842 18.305
37.819 13.770
48.294 11.448
37.624 11.408
28.802 16.723
27.830 -4.533
25.424 23.307
35.904 14.545
48.238 10.113
32.461 28.646
30.853 18.677
21.841 2.892
18.354 27.500
30.753 24.815
8.605 -14.417
31.714 -20.415
36.749 18.774
20.586 27.459
20.492 -16.373
26.682 15.852
16.972 -5.488
5.259 -1.925
33.136 9.468
17.794 27.418
21.969 -18.592
18.726 -22.011
30.231 -21.872
39.265 -13.633
43.678 -2.402
23.554 -24.722
42.621 -11.565
29.752 22.034
26.836 15.613
41.812 16.055
30.103 14.532
11.866 20.415
5.077 -2.899
6.659 -14.676
11.614 -14.483
29.211 -13.283
5.241 -2.350
37.572 -9.657
21.106 -20.726
10.991 -15.640
14.079 -20.535
38.212 -19.411
22.665 -22.004
29.222 -27.048
44.230 -11.735
32.936 -5.152
41.026 18.442
37.474 12.245
32.842 -21.632
37.558 2.319
25.728 -32.833
29.290 -20.167
21.675 12.667
27.563 21.196
18.472 26.311
31.189 21.774
12.292 22.770
23.227 25.082
37.110 12.070
38.098 25.524
36.185 17.302
34.962 22.221
46.057 21.955
28.269 14.424
25.004 22.444
23.517 26.620
17.271 26.321
13.421 21.280
29.158 18.854
13.564 23.073
24.264 23.070
45.361 14.853
25.052 22.566
40.446 21.637
47.321 16.214
32.041 15.417
5.432 -2.454
40.959 -8.794
31.369 18.777
41.437 3.687
45.034 12.398
28.611 12.282
51.599 0.329
41.521 10.223
28.170 27.231
41.495 2.177
27.662 1.822
5.999 0.539
12.592 -28.413
14.904 -15.240
28.180 26.049
22.300 25.667
32.392 21.431
11.807 -1.860
30.425 7.541
33.991 -22.367
22.508 -24.293
23.431 -20.316
24.189 10.296
19.276 8.925
45.222 -8.057
37.437 -17.238
23.826 -19.643
32.700 12.900
48.896 8.110
40.404 4.360
39.144 -5.550
44.244 16.898
23.794 -5.749
23.839 -27.412
27.728 -13.770
32.607 -19.247
36.542 -13.402
30.550 -13.313
19.735 -28.035
40.650 -19.687
37.360 25.150
33.169 20.936
26.116 13.185
31.457 10.243
14.330 22.451
21.125 22.065
39.237 -13.248
43.699 -15.020
40.534 5.894
41.507 -17.073
19.541 28.453
17.119 30.293
34.256 14.475
14.491 -22.582
39.805 -22.345
27.364 15.787
31.005 12.068
10.775 14.141
29.343 30.122
22.163 24.097
35.915 -16.696
14.540 20.691
23.634 25.490
32.514 24.888
18.284 27.214
34.380 -13.148
41.448 19.444
31.363 -22.259
29.179 -21.632
30.485 -18.245
45.589 -13.405
45.252 8.985
37.712 17.094
25.976 -22.383
38.012 19.344
48.951 6.909
41.602 10.441
38.699 15.824
36.108 -0.913
40.517 -13.107
22.186 8.650
4.044 -3.771
18.854 -12.371
13.628 -5.503
9.190 -20.127
37.692 2.371
21.532 -18.340
28.684 6.964
25.780 30.421
19.664 -2.285
42.732 -13.443
37.844 -7.732
33.486 -7.279
23.476 22.730
38.505 21.920
17.659 21.060
27.500 8.975
18.214 27.622
33.237 22.224
16.760 22.339
17.137 6.388
7.835 -0.428
5.509 -2.145
30.276 20.424
41.107 5.502
44.459 -11.534
28.341 -25.202
26.127 -21.047
25.903 24.472
38.218 12.932
34.559 -0.410
41.902 -22.844
49.557 -7.630
53.648 -2.876
39.797 20.760
37.123 21.984
29.212 15.102
26.314 30.387
22.890 12.123
29.219 14.532
19.561 5.953
25.837 -4.547
5.649 20.337
27.866 -25.126
28.344 -30.233
9.813 -23.469
34.095 -23.882
39.694 -15.601
42.401 -4.175
9.181 -20.156
36.381 -23.615
48.696 6.821
30.537 26.119
21.246 13.988
20.070 18.409
30.434 14.630
35.497 13.158
36.639 26.152
20.906 -3.099
21.268 18.736
29.774 27.191
36.602 20.169
43.038 -14.948
29.681 -21.327
27.756 -21.256
18.836 -15.873
37.622 -20.885
37.767 -3.262
36.119 -10.361
49.135 12.114
44.171 14.843
10.680 21.204
42.871 14.415
34.057 -23.228
5.495 -1.749
46.700 -4.376
40.410 -8.460
27.719 21.457
42.898 20.498
27.763 25.414
21.373 -17.548
31.287 -19.685
36.947 13.251
37.865 -14.526
13.078 -6.238
47.582 -2.497
36.336 27.217
30.745 18.294
39.485 11.525
40.508 -9.146
30.506 21.034
12.618 -19.457
22.879 2.208
37.426 -7.754
47.297 -8.384
8.757 3.967
21.541 25.646
5.236 -2.692
21.651 -20.731
26.392 -11.354
15.426 -16.053
25.797 17.974
8.647 -6.724
52.021 -1.271
34.482 -23.144
34.618 6.169
32.074 -24.313
18.151 -21.191
12.285 -15.218
21.162 -14.602
33.344 25.729
31.539 16.252
33.180 -18.837
39.908 20.047
32.966 19.185
30.008 26.869
43.022 -14.925
3.662 -5.878
3.901 -3.699
40.574 -16.411
26.272 -23.039
40.055 -3.016
26.855 -20.677
47.682 4.983
16.146 10.363
20.313 6.236
19.544 25.061
32.829 -26.344
27.592 -3.587
44.186 -12.056
28.127 -15.685
42.233 -2.539
27.952 -25.928
24.505 -24.855
48.525 -9.259
26.860 -5.285
36.585 -20.565
10.434 -0.749
29.366 17.803
27.875 13.011
29.625 -1.289
13.352 -22.310
25.009 -4.363
16.151 -14.127
21.251 -26.607
33.032 -22.433
10.936 21.537
36.642 22.777
9.494 -15.655
29.059 -21.131
18.939 -26.308
23.849 -25.371
40.378 7.743
31.990 -19.801
36.868 13.200
41.438 1.263
46.676 7.858
23.713 4.442
50.316 7.962
28.481 19.798
18.489 9.522
5.529 -0.679
36.800 -14.183
37.213 17.382
29.355 28.234
52.701 7.189
18.161 19.576
23.554 -1.998
36.190 16.999
33.654 -21.486
21.727 8.097
13.669 24.708
31.064 18.303
38.685 16.575
17.601 26.570
24.137 25.694
42.641 17.257
37.639 20.680
41.527 23.322
21.884 27.991
18.060 -18.524
26.115 4.819
34.534 24.531
18.734 -18.566
31.351 -26.440
26.774 -25.933
26.804 -20.797
41.754 10.836
34.389 23.360
31.506 19.303
24.026 -5.000
31.368 -8.180
26.197 -21.923
47.437 -6.000
33.587 22.891
6.557 -15.233
19.624 -18.288
27.972 -15.295
24.532 -6.891
31.917 -15.985
8.960 6.665
5.993 0.048
8.018 24.970
29.115 -2.337
34.077 -12.883
37.289 -3.912
46.926 6.272
20.769 24.237
34.638 2.812
19.942 -19.359
28.117 -22.390
25.009 -29.621
24.128 -23.870
32.999 -20.493
35.485 19.376
7.918 -6.925
43.251 1.080
17.549 -25.419
16.652 -14.832
9.588 14.827
28.896 27.694
15.573 -22.081
28.830 -27.005
13.244 -17.907
31.315 -17.482
35.807 15.396
43.522 16.939
17.912 17.492
15.465 8.343
41.433 -22.234
46.982 10.840
27.781 -27.300
11.295 -9.393
15.021 14.272
38.803 -16.356
1.422 15.518
22.720 28.036
25.837 13.440
41.566 -12.657
28.467 -16.823
21.559 23.027
37.677 11.690
17.808 -25.595
36.270 -12.519
35.748 -12.903
25.090 21.613
42.301 14.340
39.730 16.654
20.514 -1.753
9.481 -2.521
38.461 -16.264
44.621 10.045
48.146 -2.359
23.826 -22.267
20.946 -12.912
20.488 22.778
16.425 25.734
9.815 22.707
5.769 -0.277
22.388 -8.135
27.320 -21.119
35.949 10.781
28.661 9.556
39.721 -8.282
44.522 9.072
54.486 -4.326
44.846 -17.672
29.812 14.129
33.676 23.967
21.602 22.608
15.886 -25.765
39.294 -14.060
11.391 -15.960
46.607 -18.956
13.937 0.399
31.199 -20.027
27.296 -25.514
39.424 5.849
28.123 -30.514
35.530 -9.872
18.184 -23.519
52.690 -1.181
33.733 17.087
30.306 16.863
38.593 15.504
33.019 12.549
43.804 9.337
45.551 13.227
29.796 -19.376
19.835 -25.336
22.939 -8.429
39.739 7.943
33.288 1.775
24.326 -12.487
29.863 -0.474
30.693 -16.686
32.439 -15.316
25.691 17.704
30.823 11.044
30.984 3.176
44.032 -9.904
29.328 -10.138
23.651 -24.301
12.959 -20.682
15.668 21.533
16.826 23.077
36.408 22.202
31.300 -23.243
41.796 15.133
26.256 -15.207
42.583 0.589
20.241 -4.236
19.420 15.587
7.856 0.975
39.497 18.572
28.214 -24.440
18.010 -5.950
8.902 -4.678
26.330 -18.811
31.636 -17.627
44.858 3.151
29.715 13.013
35.332 20.374
20.438 21.948
5.334 -0.377
20.226 22.873
35.440 -11.395
28.715 14.952
23.614 1.649
13.175 19.424
25.576 16.807
20.801 -27.028
19.703 -26.690
21.307 -22.052
29.125 -25.963
-0.736 -17.759
13.454 -17.811
3.651 -4.262
7.998 10.272
25.737 1.342
8.061 20.395
37.049 17.651
17.779 -8.148
47.015 12.021
23.846 23.362
26.566 -12.288
14.498 21.426
16.771 16.969
47.753 -12.147
41.669 7.355
50.753 -8.549
31.465 -26.030
29.065 -14.643
33.305 20.488
35.061 16.469
36.004 18.385
44.829 16.995
37.549 21.056
24.737 25.315
37.365 14.150
36.513 -0.202
19.918 20.085
38.240 20.159
26.959 -10.023
18.429 -22.629
25.977 -21.905
20.064 5.766
4.945 0.197
11.185 -21.014
23.127 3.472
42.482 12.987
18.557 6.943
14.029 -7.969
10.749 11.949
27.061 0.550
19.501 -28.505
22.515 -5.522
52.876 8.151
18.907 -24.557
47.567 -6.326
37.104 -2.541
32.248 20.676
36.866 8.522
44.870 5.570
19.785 16.657
4.876 -2.119
50.013 -5.187
42.565 -15.568
41.942 -19.140
35.472 8.833
23.065 24.823
34.755 -5.950
45.307 12.435
36.203 18.205
40.462 9.410
28.013 -3.482
44.316 -22.268
47.319 11.316
37.128 -22.140
35.216 -17.979
22.043 20.109
38.430 23.030
45.314 -6.926
46.928 5.087
34.069 -21.887
21.799 7.092
25.420 -9.123
9.563 23.413
18.238 8.507
18.469 12.501
44.124 -16.404
30.453 23.403
27.345 10.608
29.136 21.221
9.939 12.892
1.951 4.912
36.160 28.559
34.988 14.202
37.191 -10.574
18.762 20.728
20.384 -0.486
5.506 0.707
31.842 0.024
27.600 12.941
35.995 20.479
39.171 22.983
32.188 12.436
36.878 14.513
34.175 5.893
32.891 18.629
30.604 16.049
19.289 -29.958
11.378 -15.377
26.971 -19.835
43.095 -4.261
31.573 19.476
27.232 -11.836
27.277 -13.365
42.468 -3.851
33.785 -0.424
18.413 18.190
12.646 -20.945
34.602 17.388
10.820 -13.625
32.263 -22.577
34.316 -21.151
21.355 -25.374
22.837 -25.380
23.616 -26.897
48.025 -4.576
42.950 2.127
28.457 -23.658
50.902 7.623
13.456 -1.365
29.906 -21.638
39.122 -3.624
28.976 -14.527
42.398 -10.505
43.768 14.305
21.108 -10.595
5.529 -2.228
29.450 22.169
44.073 18.583
26.160 15.969
32.427 17.901
25.750 1.582
4.032 -3.572
46.106 21.697
37.948 3.068
37.324 -10.080
44.699 -12.713
10.913 -3.429
19.489 0.086
30.238 19.613
22.748 13.560
48.657 -10.024
43.764 -1.967
45.529 6.209
40.110 -16.529
22.722 -18.885
38.662 -3.486
33.173 11.261
5.283 -1.557
26.266 18.650
46.794 12.052
42.565 -3.841
20.949 -16.668
28.132 -18.190
36.178 -1.554
53.209 -5.751
32.141 26.472
35.360 -0.841
42.380 3.308
48.329 -3.826
45.217 -2.686
27.544 26.861
38.534 12.034
37.873 -4.006
32.797 -21.087
23.170 -17.163
29.386 -10.731
18.809 10.863
12.959 -18.231
38.187 -21.503
36.958 19.234
32.487 -0.710
25.150 -4.497
38.099 -12.674
8.888 -28.552
30.124 -14.106
20.935 -23.885
17.561 18.538
37.871 -11.639
29.210 -15.296
6.738 16.106
19.502 -4.291
20.094 -27.723
43.141 -7.082
37.271 13.952
22.921 -24.997
42.809 -9.727
36.527 -16.586
51.244 7.230
25.349 -22.767
31.061 -16.991
17.402 -1.491
25.083 -16.105
5.314 -1.710
39.234 -0.576
9.169 -12.800
47.254 -13.552
30.686 -30.716
35.064 -13.642
13.237 16.347
34.672 19.443
47.369 -10.935
8.375 -1.230
5.043 -2.592
3.981 -3.721
38.175 19.675
40.880 -19.577
40.007 -18.036
37.907 -16.802
36.105 5.771
12.319 24.605
9.666 15.439
23.074 8.230
20.504 22.252
28.904 17.064
34.145 -21.906
26.916 -0.148
45.114 -4.297
31.352 19.879
22.723 -22.898
34.710 -10.313
29.381 2.041
29.347 10.221
38.951 -18.719
45.140 -0.897
43.561 14.269
25.307 21.093
23.703 -16.630
20.025 -5.435
26.206 -9.096
41.437 2.959
31.789 -22.280
24.460 -12.695
22.124 -11.914
5.278 -1.608
35.255 19.488
47.886 4.285
36.023 -23.502
44.477 -11.842
22.888 4.217
39.932 6.514
26.874 20.242
26.744 7.109
35.725 19.256
43.595 6.646
47.171 16.063
35.151 -0.574
26.978 23.461
27.874 12.503
37.267 -20.675
33.867 5.963
23.004 12.661
18.644 22.011
30.403 22.526
27.206 -25.411
19.497 -22.967
47.395 -4.092
27.424 24.909
29.938 28.846
31.950 24.548
41.464 -13.392
8.791 -12.434
31.745 -24.014
16.888 -21.798
30.555 -18.774
10.292 -16.959
43.885 21.211
26.792 15.839
30.175 -17.904
35.973 3.618
37.588 18.132
10.367 -7.754
29.277 11.314
22.045 26.307
41.588 12.758
34.756 21.578
37.863 -15.280
24.630 -9.006
4.917 -2.633
27.675 -24.960
16.975 -23.068
14.798 3.600
24.583 -6.497
31.059 27.099
36.301 -20.949
26.577 -28.822
14.233 -2.627
14.994 7.651
9.445 -17.491
15.829 -28.512
35.397 -25.233
28.644 -16.539
49.050 7.798
20.023 25.560
32.012 24.235
37.015 -10.332
21.161 -3.459
13.240 -18.380
28.260 9.678
34.533 8.688
18.238 16.760
48.187 13.609
18.600 -1.223
34.087 -25.445
27.899 4.458
34.075 -19.979
31.705 -10.335
47.218 -6.802
25.324 1.174
20.538 17.138
28.045 29.262
42.986 9.398
41.154 -6.617
29.985 20.876
40.410 1.656
36.786 -4.456
47.383 -4.131
13.926 -7.962
32.725 23.159
18.675 31.561
18.509 13.906
23.354 1.840
5.428 -1.517
11.856 10.712
23.774 -12.563
48.444 -8.852
37.143 13.324
44.916 7.917
36.581 11.200
7.074 8.785
27.765 22.561
14.411 -0.345
26.255 25.403
40.181 5.126
17.393 -26.060
26.360 -24.210
21.463 19.217
26.519 27.954
33.243 15.699
35.194 -18.086
47.210 4.116
38.124 -19.702
25.054 -29.732
23.532 -16.870
30.814 9.982
27.717 -21.322
28.503 -19.724
13.295 0.502
10.926 -7.958
19.253 14.866
18.478 -21.429
6.284 -10.821
19.856 -32.053
27.715 -16.514
39.203 18.683
43.995 14.759
41.765 -2.101
22.843 19.150
46.348 14.186
29.761 25.611
17.151 21.390
15.382 23.996
25.864 7.640
42.628 5.438
37.088 14.685
30.636 16.033
12.063 20.608
37.323 2.161
39.185 18.201
44.831 19.274
30.457 11.390
14.598 -8.714
26.141 11.421
33.154 -12.658
34.485 -5.582
34.206 -20.985
43.114 -2.865
38.861 -11.373
19.263 -26.076
47.913 -9.943
13.734 -11.460
34.721 -23.713
24.594 27.918
30.708 19.100
32.957 -26.385
24.852 -25.328
24.813 -24.098
27.992 -18.501
22.623 -1.875
40.833 18.950
12.632 21.016
35.844 19.988
31.394 23.023
30.893 25.366
38.163 18.484
14.414 23.754
15.237 18.228
47.257 9.088
23.116 -26.053
26.770 -24.323
21.012 -30.439
8.257 0.437
36.276 26.382
42.566 7.476
22.036 -6.866
25.104 -5.679
28.793 -27.374
23.407 23.813
23.415 -11.833
33.273 14.763
9.045 5.089
35.918 14.743
26.170 24.223
8.504 11.289
47.147 -10.045
19.378 -21.785
19.213 -23.584
18.504 -19.921
39.489 -20.661
15.321 8.880
50.269 -3.727
51.674 -7.393
48.487 -6.803
32.083 27.560
32.118 20.282
22.606 21.217
35.716 -25.895
26.250 23.818
31.518 25.102
30.539 26.039
22.592 20.725
36.248 -7.959
39.693 -21.000
43.062 9.625
11.880 6.912
5.370 -1.900
25.439 -12.086
20.172 26.217
13.022 26.789
14.556 7.323
16.996 19.440
39.284 0.229
29.153 -24.278
18.651 14.976
16.363 -18.703
32.569 -23.971
29.582 -15.819
36.749 23.308
40.527 -1.047
32.697 -27.761
22.887 -24.779
43.450 -16.582
31.623 -19.681
23.698 -26.537
22.207 -23.772
26.435 -16.133
35.697 -15.189
12.048 11.496
14.459 25.331
34.677 -5.814
37.023 20.075
50.241 10.266
39.962 0.802
22.791 12.122
39.690 24.392
45.935 4.723
28.656 25.769
47.677 8.358
39.866 -24.388
40.180 -26.257
49.847 4.039
47.342 14.468
28.182 19.529
46.148 3.872
44.782 -9.864
34.242 22.277
41.322 5.806
51.234 3.863
18.099 20.334
27.219 23.024
39.954 15.774
38.721 14.024
27.160 24.852
36.678 6.265
43.979 12.446
15.232 18.628
18.345 -4.704
43.807 13.617
38.813 15.560
39.789 -10.124
22.033 28.229
48.602 11.453
19.973 14.514
22.305 22.209
30.643 20.268
39.539 -12.133
25.400 -11.376
35.743 19.718
26.077 25.736
25.379 -5.361
20.932 -24.384
24.619 18.461
14.480 -19.035
29.300 14.429
10.496 18.745
14.032 20.734
26.231 2.103
44.772 4.162
20.064 14.895
1.083 12.235
28.573 -19.869
5.817 0.344
37.986 18.583
39.019 17.652
28.507 22.767
10.685 -10.864
5.450 -2.276
10.824 -7.000
18.091 -21.777
15.927 -2.444
27.395 -21.157
21.382 -9.750
11.005 20.891
17.834 -10.998
28.174 -27.459
21.286 -23.222
18.162 1.447
28.313 -14.956
41.503 15.737
41.345 20.443
12.322 23.941
50.096 -1.984
24.333 -17.337
27.999 -19.885
29.946 -18.218
34.086 -22.000
1.579 -15.756
25.038 -25.093
17.787 -13.825
13.490 22.448
24.495 21.352
46.687 3.609
40.601 -9.154
22.159 18.367
30.401 24.291
40.307 -13.747
38.410 2.372
24.422 -28.484
13.456 -22.077
24.081 26.266
23.908 13.890
18.328 10.592
27.328 26.421
33.604 -11.113
30.279 8.328
33.232 -10.838
32.169 23.547
36.183 22.080
34.436 -2.980
45.052 20.656
34.077 -5.047
38.931 -20.240
20.457 22.215
16.693 -2.790
29.086 -22.009
16.740 -21.045
33.961 -14.509
27.957 -6.999
35.390 26.010
41.040 13.749
42.984 -8.722
33.687 -21.489
8.678 -12.666
3.961 -4.073
4.105 -3.601
16.877 5.348
43.205 14.919
27.802 16.035
16.886 25.419
42.760 12.724
25.393 -18.261
26.348 -25.961
22.631 -1.390
16.624 -0.165
44.895 10.143
44.378 18.615
32.544 -16.209
13.435 -10.790
5.222 -2.577
35.323 24.758
14.308 -21.732
17.352 -15.270
31.414 21.213
43.336 19.283
22.505 28.486
20.791 7.984
23.471 7.138
37.084 17.696
39.307 1.309
30.336 11.515
47.470 19.910
42.414 16.030
32.144 18.392
30.776 5.156
42.414 -18.280
43.234 -11.824
17.586 20.391
15.940 -20.861
28.494 -27.821
24.691 -20.535
26.585 -13.990
14.758 4.524
32.795 -26.521
27.442 -27.199
49.253 -12.297
42.797 -14.497
47.777 -0.144
26.178 26.552
32.431 -22.877
18.179 -5.170
18.749 -30.521
45.395 4.434
21.239 -11.879
20.698 3.724
8.137 6.135
25.630 22.085
18.339 21.185
46.177 16.059
16.219 7.089
24.525 13.784
11.205 5.333
38.787 20.115
42.935 13.455
17.291 -11.499
47.618 -2.203
42.939 9.240
25.370 23.783
20.267 21.097
25.256 -8.419
3.551 -3.888
47.258 -6.998
40.412 -8.881
21.390 23.234
31.745 -17.976
42.782 -15.425
43.001 -4.051
37.410 14.603
37.974 24.238
30.565 6.309
28.315 26.092
44.901 13.738
30.822 -25.423
12.920 -8.263
5.197 -2.789
40.292 13.554
31.592 25.664
25.605 12.937
12.981 5.355
31.609 12.710
40.662 7.670
20.041 28.159
30.132 -20.241
44.956 -16.526
13.137 -13.621
38.368 -6.479
32.782 -23.925
11.084 11.185
12.224 -21.262
23.405 -24.527
3.722 -3.689
37.290 17.220
13.754 -2.713
20.727 26.215
14.348 12.902
49.279 10.654
6.372 6.511
38.010 -16.662
51.736 -3.059
23.164 22.509
43.658 13.402
15.891 19.539
39.632 -3.961
27.564 27.342
43.432 4.853
33.465 -20.488
28.704 -1.464
20.773 -28.402
20.083 -11.092
37.631 -18.085
27.481 -19.159
12.181 -18.557
39.610 -8.004
33.044 -10.121
19.842 5.368
5.699 0.412
12.258 -25.472
45.121 20.420
39.832 -5.165
20.595 0.419
26.570 2.010
14.744 21.712
29.126 18.519
34.684 22.633
7.773 0.429
5.413 -1.740
26.040 26.559
26.875 21.016
27.822 26.937
47.964 6.733
25.223 -6.060
44.346 -2.387
13.030 -19.016
29.525 -8.748
34.624 -13.312
32.670 16.157
33.341 2.597
38.321 21.235
18.644 23.699
10.395 16.141
6.988 18.081
15.615 1.320
15.684 -15.153
13.758 -7.177
17.912 26.360
23.151 22.337
43.355 -14.906
31.621 14.587
17.718 24.411
41.072 21.013
30.747 24.457
39.407 21.878
22.027 -2.326
38.497 -15.434
43.085 -1.633
29.192 -29.394
28.848 -29.909
27.664 -20.124
28.231 26.140
48.995 16.584
49.638 17.997
27.044 -24.662
36.322 19.883
33.875 13.776
41.892 2.578
21.967 -2.410
27.557 26.082
37.780 21.343
41.607 -13.316
27.434 -21.334
30.443 -10.964
44.843 -5.205
40.854 17.993
39.653 17.542
39.001 4.326
24.074 28.042
12.070 20.424
35.280 21.548
42.336 17.656
16.477 -17.464
8.925 -22.583
10.804 -20.835
25.278 -23.611
40.438 -10.476
35.654 19.054
38.229 16.508
34.582 21.500
24.257 23.713
40.288 -5.702
39.463 15.386
38.700 27.319
12.442 16.448
18.826 18.236
30.595 13.595
21.218 -14.071
11.500 -22.402
47.749 -16.144
34.234 8.599
33.581 25.512
25.148 4.295
38.464 -23.467
22.675 -32.684
31.214 -15.825
11.221 21.414
15.486 24.481
41.762 14.128
33.078 13.439
35.012 14.366
2.729 -9.279
16.662 -21.966
11.512 -19.564
19.026 -17.493
19.118 -21.218
16.963 -26.858
12.228 -25.625
23.858 -9.283
28.735 27.688
22.633 -8.687
15.144 17.427
19.001 21.051
17.150 17.508
24.303 19.732
39.572 16.853
19.806 26.561
40.862 1.442
46.155 -2.611
45.102 -20.664
15.816 -24.002
19.417 -19.441
3.890 -4.341
35.823 -19.767
22.844 12.489
30.255 8.368
33.127 15.090
24.982 -10.598
12.279 -25.351
20.512 -17.128
32.685 27.654
38.761 10.258
31.122 -11.204
36.487 -28.483
35.439 17.182
18.709 23.088
31.037 24.111
49.483 12.436
28.055 14.499
24.554 -1.795
44.256 -12.877
10.913 -22.419
27.399 14.510
36.354 3.053
39.255 4.909
28.053 21.917
30.155 29.295
28.572 6.120
41.308 9.345
43.425 -13.862
19.187 -23.075
33.841 -29.719
29.913 -26.661
39.560 -19.506
37.343 -24.065
30.043 -15.450
12.506 -23.208
25.613 -28.286
17.807 -25.783
54.062 0.165
38.319 -2.859
32.458 8.650
44.547 -4.185
48.921 1.028
28.878 11.255
51.030 -4.585
9.719 -5.464
17.335 17.536
28.940 6.848
39.683 0.153
29.647 -3.962
42.074 -15.738
30.038 3.308
23.312 20.763
21.480 30.592
2.435 13.965
1.256 4.846
30.280 8.188
39.464 -13.142
17.760 21.792
29.489 20.843
50.295 -3.633
29.454 -18.376
49.695 7.105
32.415 10.488
31.073 -18.240
41.409 -11.735
52.000 1.176
42.667 10.365
48.545 7.968
42.697 6.254
42.479 -11.178
37.770 -6.274
34.797 -16.293
20.117 -23.279
29.124 -13.750
14.191 -23.536
37.165 -11.361
43.918 13.258
22.366 4.511
24.897 24.690
10.383 25.349
39.847 -2.422
42.964 -17.788
22.986 24.498
22.803 -18.538
44.859 -12.251
23.387 -24.037
18.682 -2.968
22.785 -18.934
32.490 -16.675
12.088 -22.392
46.393 -10.865
33.035 -27.675
25.780 -10.359
42.695 15.541
37.069 3.997
13.620 25.602
30.501 13.691
37.178 -7.916
4.915 -2.348
32.001 -8.262
24.389 13.951
18.474 -2.356
27.176 22.099
16.391 13.417
33.826 21.752
38.548 5.069
35.189 7.733
42.187 -17.770
32.546 -16.804
14.221 -4.404
35.811 11.722
36.733 13.307
13.283 6.080
45.489 -7.223
29.419 -18.041
27.679 -28.460
23.576 -13.376
29.427 7.772
32.066 9.477
29.966 17.746
44.612 9.144
17.585 27.465
8.474 13.300
12.728 -12.659
27.147 -20.572
30.499 23.380
34.727 10.799
18.346 27.063
36.419 14.891
22.028 -20.023
4.446 -18.186
30.893 -15.734
26.757 10.997
25.123 -29.270
21.355 -17.290
45.840 6.372
42.383 20.139
49.491 6.534
41.756 -15.274
5.697 -8.064
3.843 -3.363
23.846 -22.115
40.940 21.016
22.200 21.341
24.564 14.351
8.004 1.777
41.767 -11.342
7.845 5.912
21.525 20.720
8.046 11.581
42.659 13.638
37.527 7.265
47.092 7.031
25.638 3.891
1.992 -6.465
29.309 -29.762
33.925 13.273
27.480 17.276
18.895 -13.382
33.072 -23.022
4.688 -2.513
19.328 2.296
10.627 12.327
46.933 -4.355
24.799 -16.912
42.333 -0.289
31.199 17.174
30.810 22.931
40.127 -15.597
37.222 0.179
20.139 -13.169
48.930 -18.076
29.055 -20.441
51.074 1.333
1.812 -4.946
42.985 8.065
39.383 -8.027
21.465 -2.725
41.648 8.385
21.828 11.698
22.262 22.040
32.509 -2.366
29.674 -11.762
15.537 -2.664
5.180 -2.620
43.261 1.997
32.711 13.619
29.910 -26.650
16.277 15.524
24.433 20.489
39.335 21.667
1.361 -8.202
34.239 20.336
29.806 -17.466
31.148 -25.230
41.176 -16.171
33.571 16.190
26.088 27.695
8.439 11.480
5.722 -0.101
27.124 24.401
27.020 18.488
5.501 -2.227
15.968 -18.088
28.195 -26.872
5.456 -2.385
16.203 -22.847
43.644 18.055
38.711 -6.337
16.532 -22.588
14.416 -14.453
40.237 -24.321
12.405 -16.730
37.355 23.613
25.049 -22.166
23.704 -10.201
24.214 -16.011
31.907 22.830
2.663 9.215
29.377 -24.958
39.998 8.944
25.860 24.548
17.552 20.002
9.901 -14.905
25.987 8.839
25.318 -15.759
43.510 -0.683
40.796 20.150
29.163 21.580
27.867 -13.697
35.519 12.264
37.061 -7.467
33.256 12.830
13.432 18.019
50.231 -8.716
29.555 -3.148
29.085 9.047
38.717 5.348
18.988 -23.046
44.955 3.961
18.566 -22.932
19.616 17.647
30.486 15.763
33.376 -1.145
5.410 -2.376
35.790 15.957
26.074 28.161
47.822 1.744
45.223 8.961
51.116 -2.732
26.726 -7.143
42.752 16.352
46.523 5.081
33.263 6.760
45.800 -15.746
41.742 -19.374
40.203 -6.217
36.086 -24.377
45.905 -11.318
49.850 -13.694
35.272 -4.710
44.280 1.680
41.619 -18.101
14.061 20.034
36.105 5.091
15.994 24.677
25.428 23.479
24.283 19.982
34.245 18.819
35.230 4.238
33.781 14.840
40.961 14.975
27.850 23.303
20.979 26.819
29.743 27.015
46.288 -12.760
24.261 -24.330
30.153 0.215
14.154 -16.413
39.047 15.033
39.826 -14.741
26.082 -21.122
16.068 17.147
44.760 -0.333
36.970 -3.062
36.496 21.468
28.796 -29.508
29.304 -25.581
41.465 -11.027
50.684 3.183
29.833 -21.845
41.667 -19.716
32.229 -22.477
10.113 -18.625
-0.362 -15.480
45.082 8.729
43.390 -0.487
39.009 -12.680
29.950 -14.305
39.786 -13.121
32.524 20.336
31.881 2.440
31.318 21.095
35.135 14.163
11.057 21.045
29.937 9.545
29.724 16.970
18.902 15.846
39.386 18.101
52.342 -2.009
6.348 -18.496
5.526 0.360
38.940 4.885
10.596 -19.582
23.992 -24.514
17.541 -16.100
17.160 -11.054
34.827 -23.113
26.805 -24.075
49.706 5.191
42.804 -20.890
34.720 -14.979
47.131 6.122
45.973 -13.153
28.771 -12.856
39.110 -21.932
31.281 -4.988
37.173 6.721
26.166 20.038
41.624 16.593
31.845 18.790
15.357 -25.127
20.236 -7.748
15.516 -16.286
42.142 -17.773
31.440 4.965
28.410 -10.856
36.239 -13.982
27.718 -10.138
17.259 -10.814
25.288 -20.031
41.457 6.912
3.926 -4.068
5.092 -1.268
28.167 11.347
25.923 16.796
34.944 26.707
29.341 24.202
34.179 2.930
44.955 20.975
38.484 -12.215
41.547 -23.755
32.899 -29.233
16.677 -23.799
14.530 -24.689
28.403 21.775
22.935 23.450
32.486 6.434
35.136 16.893
34.007 24.179
25.581 -5.550
46.061 -15.781
35.895 -19.079
37.249 18.179
31.220 -17.168
24.978 -23.153
30.067 -17.967
27.222 -23.205
10.670 12.019
14.395 17.655
41.281 11.677
15.628 -8.879
29.456 -18.359
9.640 -18.448
30.038 -1.434
9.161 -13.498
8.658 -12.607
31.991 -22.297
40.414 -6.320
35.085 -19.150
23.880 -19.098
4.017 -3.967
18.306 16.905
25.631 23.999
45.565 7.791
23.946 24.908
22.512 26.305
29.264 -20.013
39.041 -8.813
34.432 20.331
12.139 -6.289
33.851 24.339
35.671 24.011
10.681 3.357
10.504 -13.845
29.991 -24.033
36.290 28.402
45.361 6.502
36.165 12.827
4.577 12.302
37.706 -5.492
31.381 -22.435
3.654 -4.480
38.899 -10.355
32.928 -22.152
28.975 8.717
38.951 15.445
14.720 5.668
23.377 4.442
36.409 10.653
11.410 -19.788
8.950 8.455
12.957 13.730
3.764 -11.260
24.401 -0.185
33.442 -12.138
19.084 6.498
12.489 -19.376
3.940 -3.954
6.024 0.095
42.973 12.080
47.382 10.712
43.263 2.933
36.857 12.394
34.095 9.438
26.660 23.490
26.166 2.864
35.462 8.173
10.204 11.357
33.430 -4.077
21.609 -3.956
16.507 -11.211
4.021 -4.206
44.272 12.010
36.758 -17.870
46.103 -19.087
24.251 -20.663
5.137 -2.447
38.083 -22.900
50.332 -13.316
8.317 16.813
36.604 -20.146
25.419 -4.595
51.776 -2.240
34.487 25.180
24.205 -29.553
31.331 -17.607
15.669 4.085
22.498 -16.905
21.664 2.451
42.916 12.054
15.734 19.471
30.370 -24.909
43.948 -2.819
36.110 12.304
33.936 19.543
34.365 -13.444
25.569 -22.960
35.020 -17.045
14.434 -11.610
20.649 15.802
19.636 19.470
26.187 12.432
40.489 13.438
25.057 1.203
28.409 19.432
21.766 0.194
31.592 3.194
29.667 -14.957
24.059 7.437
18.761 9.023
34.101 -22.931
18.764 13.597
23.387 20.913
9.229 19.052
28.749 17.027
8.112 -18.874
44.534 -18.997
21.190 -22.737
48.612 10.756
20.031 25.880
51.102 -6.530
32.402 18.373
19.267 23.955
5.299 -2.557
30.287 14.583
8.725 24.308
38.303 11.175
14.673 15.888
26.618 -2.974
36.332 -17.773
44.323 -12.827
12.302 22.804
15.471 25.110
17.116 5.340
29.510 26.545
36.681 21.719
35.098 -26.416
38.309 -27.285
15.328 -10.537
5.167 -1.387
30.514 13.307
14.673 -14.567
5.338 -2.035
31.039 -18.669
18.453 24.031
39.685 -19.040
35.835 -21.842
21.401 26.333
33.397 -9.756
5.981 0.023
36.024 -23.378
47.314 -10.789
29.070 -29.870
9.706 -1.310
46.239 4.407
25.525 25.888
12.198 10.867
26.599 25.799
5.352 9.434
5.971 0.380
23.755 -19.292
25.848 -25.103
48.980 1.307
7.978 20.160
29.212 -5.136
31.330 -11.023
48.985 1.599
33.381 -18.540
40.117 -21.622
39.260 -12.633
41.098 -23.744
8.169 -13.713
5.068 -2.623
36.854 18.597
28.085 22.269
36.259 -14.548
21.620 -17.578
37.475 -17.996
39.777 -7.811
38.888 -17.532
37.738 -19.108
27.804 -17.616
40.962 7.201
10.945 -20.583
35.544 -22.488
34.315 -14.814
27.566 12.225
21.438 20.711
17.877 29.144
16.410 16.062
26.753 26.362
30.912 24.342
44.499 -17.540
44.222 -10.369
38.275 -18.930
35.125 -13.195
35.555 23.618
32.882 23.491
35.336 12.253
29.013 0.364
22.672 26.956
6.919 7.889
40.802 19.219
43.737 5.957
46.204 19.081
36.255 -15.511
49.715 -0.354
31.298 -11.157
41.671 -22.714
48.540 11.150
29.782 7.979
12.432 15.779
13.620 17.388
15.021 21.971
37.529 -7.982
38.466 16.818
21.089 19.376
28.210 -22.582
47.499 -7.917
12.555 9.664
23.080 25.823
28.149 10.665
32.495 28.137
6.895 0.447
5.917 -0.254
5.538 -2.364
11.586 -8.616
22.416 -22.884
3.965 -3.610
34.680 20.543
19.999 14.004
18.560 -1.091
26.651 -12.914
32.986 16.170
25.521 -23.582
23.546 -16.321
41.689 19.628
40.299 14.156
41.281 -9.686
47.856 -4.797
24.610 -24.666
16.757 10.868
20.482 5.283
41.276 11.900
41.252 -21.488
4.963 -2.387
32.991 22.402
38.489 18.726
37.410 17.735
36.722 14.325
30.728 15.583
29.464 25.889
36.349 4.463
50.697 -2.504
43.054 3.878
45.486 -1.545
34.164 10.174
38.357 16.231
45.093 -2.565
20.323 -19.012
31.593 -22.750
36.135 -28.412
47.296 -3.564
37.570 -21.324
42.073 -11.910
15.348 -17.935
23.779 -22.737
37.387 6.217
44.281 10.054
48.932 13.985
27.175 -6.787
35.264 14.311
27.588 -28.024
41.415 -21.159
36.251 -27.558
25.429 -9.918
49.234 -0.707
32.999 9.883
26.976 25.448
41.464 16.785
32.419 16.944
32.689 26.503
38.901 5.204
47.199 -20.425
39.389 24.143
24.337 -10.875
36.244 -21.731
48.362 3.155
44.683 0.232
43.683 12.919
38.926 -16.145
43.205 7.253
39.094 -8.197
28.501 2.567
39.544 -19.196
39.549 -14.875
49.506 7.809
13.328 2.861
17.885 -12.552
33.433 -18.465
41.519 -11.573
37.811 25.505
12.291 17.238
46.723 4.556
20.952 23.543
22.096 15.235
29.198 16.177
21.176 -1.750
14.360 19.936
22.906 11.908
18.368 5.340
18.432 -4.619
31.567 8.330
26.956 -21.970
33.058 -11.159
28.120 -20.963
33.479 -18.622
17.150 -1.939
25.390 27.144
51.107 -0.802
28.725 0.717
4.172 14.635
33.854 19.358
47.649 16.460
29.895 24.740
28.167 23.086
32.767 19.114
41.227 4.196
42.837 5.925
10.589 21.065
37.152 16.566
43.525 22.477
20.447 22.156
18.225 17.211
43.928 14.317
34.213 20.795
19.794 28.059
45.313 10.888
19.474 -5.173
40.356 -2.692
15.595 24.420
36.700 -3.200
13.809 13.951
5.875 0.568
26.584 -8.194
32.645 -14.532
37.202 -22.369
36.368 -3.881
31.990 20.926
23.622 -8.581
15.189 -2.167
8.121 13.810
3.036 -3.559
34.636 21.749
29.978 22.612
41.745 7.766
20.553 4.472
36.987 19.183
12.424 23.517
29.662 20.765
18.203 21.823
5.935 0.495
43.620 -12.325
40.161 -8.735
18.161 -24.417
36.321 -26.798
25.153 -23.930
23.420 31.719
16.400 23.659
21.137 24.483
39.140 -20.067
38.526 -5.536
40.459 -1.533
22.779 22.970
50.380 16.512
36.848 -7.723
7.365 -5.133
23.354 10.725
22.736 -8.402
20.169 10.232
12.995 22.201
35.323 22.123
18.233 -12.080
24.183 -25.834
6.399 -0.094
5.905 -0.268
13.889 -11.694
45.275 -10.965
47.488 -6.232
25.298 1.968
21.395 30.136
30.009 24.330
45.941 -8.001
26.789 -18.318
32.467 -28.569
37.289 -3.569
43.898 -15.771
32.399 -24.232
24.334 -16.744
41.458 -18.876
45.158 0.180
50.285 3.237
40.554 -1.030
40.323 20.448
46.710 15.176
28.786 -30.378
33.950 -24.064
43.464 -19.024
25.308 5.531
39.644 -20.992
43.604 4.715
49.950 1.816
39.228 3.813
43.256 -1.604
45.363 7.287
17.931 0.732
38.007 -11.865
30.467 -21.052
39.526 -22.860
38.526 -19.611
27.136 -7.402
42.266 -13.617
39.861 -9.196
36.562 -21.354
32.028 4.072
14.373 -22.763
21.132 -1.534
7.070 10.103
44.790 -4.901
26.408 21.674
30.231 17.159
25.270 16.950
30.737 -2.046
3.325 12.568
43.233 19.532
45.245 -2.169
40.604 -12.780
5.518 -2.112
31.324 -18.711
20.033 -30.163
19.537 -23.103
30.737 -4.613
9.379 19.590
10.725 -17.360
5.141 -2.573
10.618 -15.063
26.901 -16.186
16.662 -8.115
32.003 -19.549
21.897 -17.673
28.080 -27.725
37.496 -18.439
46.338 -15.809
38.634 0.837
33.613 -20.403
31.173 -24.907
21.693 8.288
32.520 -0.311
29.595 12.835
30.085 18.374
18.043 8.793
31.423 -25.749
37.146 12.113
35.190 -22.150
30.216 -11.385
35.381 -7.674
24.337 23.262
43.361 15.406
26.083 6.019
28.760 -6.543
28.213 -25.970
51.883 2.594
27.010 22.781
25.429 30.380
15.329 22.284
45.354 15.288
38.182 -8.190
34.033 18.134
33.378 3.848
35.705 -17.371
42.100 2.282
39.178 3.584
22.628 29.552
34.803 -17.587
13.526 -12.967
1.861 -9.831
21.485 18.070
24.352 -16.520
-1.820 -13.578
31.095 -26.270
12.526 -20.000
23.121 -6.942
53.092 -0.901
39.847 -3.422
21.677 28.665
25.765 -8.145
36.825 14.115
37.591 -2.564
26.953 0.055
39.267 8.588
30.641 -21.588
40.981 12.137
44.809 -9.281
26.495 21.767
35.095 23.536
40.508 11.702
30.066 9.075
45.908 9.440
12.848 12.239
16.056 22.418
29.253 18.101
45.972 -16.023
15.201 2.270
36.555 23.901
37.351 19.876
47.258 4.462
22.965 3.831
14.675 -10.596
3.580 -4.136
27.438 6.081
20.788 20.424
39.363 -7.016
21.611 24.642
46.099 -0.062
41.416 18.905
25.647 -17.001
15.269 -1.996
4.930 -2.938
5.460 -2.511
18.710 4.099
25.020 -4.768
26.231 12.690
34.773 -16.399
5.667 -8.064
26.518 -9.296
5.311 -2.069
34.155 -10.858
27.425 16.703
34.513 11.044
43.635 -6.035
24.034 20.721
19.133 24.917
36.844 22.698
35.807 8.691
7.825 20.710
32.612 16.476
41.521 16.605
35.978 26.024
35.206 13.033
26.545 -2.961
40.010 -21.909
29.967 -21.542
50.486 -0.389
36.263 19.120
43.622 18.566
34.829 21.525
16.620 27.309
5.727 0.756
26.678 14.693
35.788 -15.675
21.440 -25.327
23.589 6.977
15.175 9.257
25.541 20.185
35.986 22.304
4.091 -3.791
42.342 18.406
29.368 17.775
36.070 17.775
36.085 -18.868
41.361 -8.736
41.985 -2.588
14.499 -24.575
12.625 -22.802
33.702 -4.973
35.531 15.746
39.262 -4.544
37.837 4.708
38.721 -23.255
16.698 18.023
16.159 25.100
22.325 -3.158
27.108 -21.999
22.778 -21.695
24.292 -23.537
35.660 18.960
45.808 -0.537
34.298 -3.682
39.808 6.784
47.297 7.982
34.497 -13.547
41.843 11.069
18.316 22.789
33.687 18.760
7.966 -12.560
23.967 16.396
6.951 15.257
12.596 -2.792
34.903 -21.820
20.598 10.237
30.026 24.486
47.827 14.104
44.545 -7.642
32.093 -17.398
44.336 -15.207
12.789 24.922
39.182 20.615
42.117 7.811
36.172 16.708
50.333 -7.364
30.819 -22.566
12.904 11.269
48.705 8.129
37.278 -6.127
24.061 -19.996
36.569 20.933
30.171 -21.758
6.318 -17.166
12.768 -18.847
3.445 -4.362
4.064 -3.946
46.077 -17.489
32.726 -21.368
12.677 -8.562
28.952 21.904
28.983 18.538
36.415 -14.396
15.801 -23.977
32.217 -22.546
40.547 -8.885
26.209 -22.924
18.199 5.497
5.936 -0.081
46.599 6.770
20.318 5.376
35.506 11.906
29.740 30.830
52.446 8.040
25.079 26.847
23.002 17.829
41.880 -4.573
44.070 20.740
36.563 8.756
14.487 23.098
30.095 19.536
30.411 28.949
30.167 23.658
19.264 14.880
42.093 20.890
25.626 -9.998
36.488 -22.901
21.783 -10.607
14.083 -26.326
10.744 -18.723
6.646 -16.114
22.357 29.859
23.732 20.476
36.806 -25.479
8.719 2.648
23.025 -23.128
20.528 -19.173
32.434 -16.097
24.207 -1.848
21.563 28.821
21.399 27.252
6.810 9.289
35.955 -6.295
32.340 -12.671
32.807 -15.035
34.461 -10.858
29.394 -17.820
32.455 9.342
45.160 20.798
43.618 -1.430
12.080 3.216
5.276 -1.841
41.886 17.844
50.905 4.475
29.421 3.137
23.761 -14.633
38.393 17.955
48.208 13.398
29.840 24.426
19.598 -14.166
30.390 -20.951
41.183 11.359
37.574 13.335
24.579 28.187
37.115 -3.837
45.017 15.706
46.453 14.268
44.651 7.178
41.660 9.640
33.123 -27.463
24.821 -27.426
5.346 -1.925
51.745 -5.601
33.232 6.525
39.672 5.026
33.416 -17.638
28.828 16.019
22.678 23.019
34.168 23.574
46.762 19.982
25.019 23.560
29.938 -26.854
32.703 -24.776
34.589 7.148
45.998 5.615
29.683 21.225
51.564 3.462
44.740 -13.070
36.643 15.687
39.533 21.804
28.183 24.595
33.785 20.084
16.956 11.458
17.212 25.519
2.630 13.409
34.653 -13.308
5.707 -16.107
43.655 -12.605
17.587 -3.071
33.119 20.145
32.290 -22.560
41.224 -9.351
40.510 9.512
25.286 16.367
14.198 0.795
36.481 -20.563
30.821 -15.281
40.158 -4.196
30.449 -0.753
49.419 -9.720
44.993 5.180
40.068 -8.931
34.585 -25.589
35.364 5.156
35.654 25.457
30.876 -7.902
27.007 14.184
36.140 17.764
11.529 -23.816
37.488 -20.178
13.299 -20.396
9.724 -14.207
43.628 12.354
27.776 31.328
34.052 16.413
7.655 17.575
30.501 21.033
20.389 17.749
39.707 15.687
40.372 20.799
46.735 -1.836
35.033 1.145
43.660 -18.995
24.004 -31.969
31.724 20.901
21.368 2.477
42.304 -3.069
32.640 23.963
44.091 9.225
18.721 1.288
16.732 -22.554
31.749 6.266
21.479 24.860
32.646 11.677
13.525 23.512
27.674 12.537
14.980 32.807
35.800 10.635
44.539 -3.622
41.450 11.930
34.919 17.177
29.285 23.928
37.176 16.010
34.122 20.868
29.887 20.255
34.765 15.586
33.041 -14.195
43.259 14.865
42.168 -12.926
47.140 7.767
44.214 19.971
40.949 14.057
36.428 19.251
39.683 -16.395
28.842 -23.127
29.182 1.657
37.710 -16.506
30.398 -14.607
23.788 -24.056
43.440 18.487
33.405 10.426
25.888 -3.700
25.378 -2.250
6.519 -4.613
13.207 -22.402
38.214 -9.274
20.486 -24.744
27.060 2.171
10.645 -13.066
4.713 -2.620
13.008 -26.696
25.904 -23.726
35.595 -12.558
9.956 -21.585
42.034 -3.045
27.243 -21.537
19.671 -24.593
50.319 -0.837
40.034 -10.268
24.530 -6.527
20.503 23.686
16.808 24.659
47.282 5.642
31.417 13.367
37.307 4.722
23.716 20.825
43.364 11.613
40.821 -22.140
11.705 -20.969
21.066 -14.888
16.075 -24.010
11.068 -20.920
19.649 13.968
25.344 10.235
30.498 0.258
26.670 23.937
33.621 13.170
33.130 23.558
50.176 13.425
25.811 -16.928
19.805 -30.856
15.784 2.047
28.099 13.549
23.262 -26.146
2.038 7.939
24.818 21.456
25.276 -19.206
13.739 -21.617
16.515 8.229
28.772 -20.601
30.205 -11.689
16.166 4.700
15.968 -6.296
21.353 -1.244
18.310 9.887
5.475 -1.972
32.972 -18.642
23.797 1.561
25.577 25.057
39.936 -20.159
28.613 -22.228
28.707 0.203
20.536 -4.100
10.709 16.867
17.508 10.313
30.052 6.899
25.444 -8.097
3.863 -3.429
27.002 7.817
28.049 25.542
40.933 -15.935
35.319 -10.697
43.898 -11.581
35.215 -17.914
39.208 -9.885
39.596 22.773
28.316 22.603
10.961 13.935
5.472 -1.995
43.873 12.523
40.683 -2.636
31.757 11.909
21.175 16.357
27.826 16.041
27.242 20.846
17.981 -2.719
42.833 21.652
39.890 -9.393
36.125 -17.326
43.250 13.000
36.304 7.197
31.176 -15.104
37.326 -4.277
42.559 5.916
37.648 6.800
42.678 9.621
37.805 3.560
24.329 -8.481
35.086 18.205
38.305 1.925
36.323 20.551
25.103 26.696
9.249 13.878
29.111 19.464
33.715 0.511
17.028 -17.677
36.136 -23.645
17.028 -20.338
29.871 -14.893
15.659 -22.328
14.630 14.630
23.935 21.925
24.439 20.980
19.971 17.331
4.976 -1.371
35.284 -22.301
14.137 -20.420
33.872 -22.023
50.698 -1.204
33.839 -21.691
42.468 -14.580
22.306 22.160
11.079 7.526
27.920 18.041
36.647 17.081
39.441 -18.986
33.450 -16.251
39.493 -0.874
40.574 16.565
28.252 29.725
13.563 16.692
22.394 24.646
13.346 -5.449
29.361 -25.890
38.247 -8.200
11.864 25.178
17.416 5.744
23.866 -11.888
33.963 -20.669
42.273 -18.251
43.874 15.049
12.951 -3.272
21.291 -23.146
19.097 -21.639
18.879 14.529
24.731 -16.448
27.628 -11.363
18.480 2.602
47.505 4.550
35.343 13.661
40.356 -4.927
46.051 7.274
29.045 22.962
45.978 17.985
20.678 19.576
3.809 11.370
4.021 -3.684
16.694 -25.843
15.308 24.681
5.049 -1.622
33.655 -20.720
10.357 -26.528
30.551 -27.222
40.290 15.034
15.629 -13.560
39.674 15.628
47.002 11.057
23.458 25.216
16.464 21.536
18.887 -24.915
29.731 -19.585
14.537 -10.663
15.179 -23.413
20.673 -20.735
51.677 8.048
31.701 18.317
7.491 10.734
9.290 -23.562
32.566 -23.224
18.063 -22.531
21.616 -7.830
30.923 -19.226
27.383 15.460
32.301 24.634
20.272 29.589
9.351 -6.587
17.625 -25.562
39.204 -21.926
41.954 -5.964
45.768 2.494
47.205 7.530
48.994 12.147
35.524 13.455
28.408 23.301
10.597 -7.856
43.632 -16.244
51.078 2.127
46.561 7.425
26.248 22.816
26.573 11.027
37.741 -17.261
22.915 27.171
35.924 24.694
32.030 2.327
21.321 -11.821
41.069 -24.141
29.132 -18.314
32.656 -18.524
4.567 -2.245
21.287 -23.444
42.660 2.561
37.345 -11.096
49.377 11.923
27.171 18.297
28.984 25.027
17.512 26.716
40.425 -1.870
25.307 -9.369
25.580 7.533
29.799 13.568
27.069 -1.565
24.907 -20.970
17.522 5.353
18.507 11.753
36.546 26.861
46.930 8.907
29.548 22.131
17.139 25.362
11.416 20.241
26.737 20.938
31.713 -25.541
36.862 27.152
32.462 -6.682
30.526 20.818
17.259 21.713
32.772 -18.906
20.989 -21.549
24.704 -5.354
49.347 -3.607
32.567 -28.547
49.165 15.020
31.864 7.709
29.860 6.005
23.724 4.084
37.334 13.979
44.953 -17.425
31.315 -10.374
39.182 -18.107
17.270 -2.505
8.717 -4.568
15.689 13.917
40.179 -10.760
41.029 22.854
16.682 -1.437
35.877 22.760
27.155 18.774
47.661 -4.529
29.361 14.104
40.681 23.613
38.061 19.893
15.445 19.261
27.728 0.479
29.073 24.392
18.214 23.448
44.894 17.280
18.254 0.258
42.921 14.587
23.979 -5.584
33.953 22.392
34.392 20.429
45.985 5.509
38.374 2.141
31.267 -5.173
11.203 -21.982
38.293 0.115
26.352 26.301
32.084 11.973
5.385 -2.369
25.840 19.135
26.072 23.227
48.399 7.367
32.405 -25.361
22.969 -20.889
39.604 -21.009
15.228 -19.901
30.388 26.972
32.924 -8.570
28.465 -21.744
40.211 20.835
28.391 2.397
31.215 26.449
35.917 16.182
45.049 15.991
21.500 -17.821
39.791 19.723
43.447 9.695
21.479 31.075
40.710 16.940
36.608 -20.545
47.936 -8.251
27.780 14.015
32.321 24.439
47.270 6.740
24.704 10.198
40.701 -12.170
50.991 -2.604
44.278 16.390
14.953 20.922
50.223 -2.324
17.950 7.951
29.537 20.560
36.039 22.471
6.978 24.402
44.074 14.724
38.869 -13.190
42.910 16.423
4.987 -2.690
25.014 -20.427
32.125 -14.542
20.722 22.187
5.105 -2.516
34.218 -3.140
32.101 24.073
43.008 10.966
42.845 12.089
37.345 1.348
47.194 4.259
15.314 -21.000
34.882 -14.314
31.299 -28.315
25.886 24.298
37.063 23.219
25.213 12.171
29.981 21.258
39.943 -14.632
33.033 -16.216
29.859 -24.650
16.399 -23.704
17.724 -18.069
41.506 -12.189
25.159 -17.151
35.052 -12.437
35.837 -8.156
30.066 11.280
6.651 -22.828
29.390 -17.953
39.166 20.499
16.957 15.972
37.071 -21.125
36.725 -13.832
44.246 -1.138
42.474 0.596
30.232 25.215
31.837 1.684
21.816 9.437
11.722 -23.750
29.844 -4.477
46.175 -1.846
32.865 -26.943
22.799 -9.160
36.479 -7.633
26.456 -22.611
26.393 -33.432
20.301 -4.636
47.032 -7.471
49.679 7.248
44.511 14.674
36.307 -17.077
11.461 -16.646
6.809 -14.768
14.212 -24.910
22.626 -21.485
38.470 9.482
23.866 22.112
34.855 -11.397
44.369 -16.016
41.891 -16.964
23.415 -22.938
5.716 -0.506
34.829 19.327
40.409 8.707
38.834 -18.455
12.175 13.054
36.952 -17.762
22.266 -18.542
10.756 14.446
27.705 10.053
34.662 20.647
22.050 -3.934
44.171 2.504
43.030 3.937
24.422 -18.444
12.388 4.609
35.475 -14.805
42.337 -16.026
2.942 -19.668
40.554 -10.211
1.570 -18.518
35.854 -11.967
30.556 -25.928
27.043 10.591
39.536 17.366
44.702 10.262
33.350 -14.587
22.001 26.340
13.022 6.587
34.409 17.276
8.219 17.019
33.697 -3.889
49.477 10.072
18.092 28.178
30.009 26.296
29.713 10.709
5.378 -2.608
26.661 -27.341
37.767 -1.837
27.466 -27.371
37.022 -19.543
36.099 -13.636
35.020 -21.322
28.476 8.900
44.842 22.481
44.885 13.755
43.899 1.476
49.050 6.979
24.349 23.624
18.623 23.432
40.463 -13.749
1.281 25.402
36.387 15.768
37.355 -26.851
42.764 -4.627
11.385 -21.722
19.155 -2.964
15.258 6.762
38.482 7.442
37.036 -0.882
32.775 16.109
36.220 8.713
40.407 13.621
22.562 -22.263
26.563 -28.751
25.472 1.000
33.279 21.265
30.732 28.008
35.617 22.872
28.173 21.429
13.886 22.244
27.660 28.623
41.683 11.669
11.557 23.894
36.417 11.847
33.143 26.098
24.912 -20.355
22.978 -27.710
29.166 12.235
34.948 10.140
42.839 6.795
36.839 -8.399
13.341 -13.353
27.570 10.647
43.027 -25.077
21.820 -25.459
42.653 -20.782
24.105 -18.168
13.677 20.954
35.218 24.951
25.192 25.102
51.748 -0.737
35.154 19.521
31.996 -20.722
49.919 2.748
42.328 4.530
46.836 -5.334
38.321 -20.625
43.073 8.696
47.688 -5.288
43.170 14.719
46.674 -0.955
43.414 -19.743
38.088 -5.911
45.779 -11.807
26.452 -26.434
36.953 12.449
33.362 -2.901
49.273 -9.160
37.884 -10.507
20.591 -27.720
6.022 -0.154
50.600 5.355
21.569 24.342
36.134 15.786
45.198 7.947
33.636 15.447
32.858 -10.718
43.646 4.189
32.651 21.734
24.238 15.689
16.887 25.234
49.084 2.119
37.979 13.971
33.759 22.361
30.837 20.975
37.747 19.342
39.339 -6.691
19.189 -32.323
6.207 27.914
17.679 12.029
19.159 18.930
12.681 -10.038
25.492 21.719
20.405 17.417
46.107 18.293
16.771 -13.276
43.561 11.747
44.576 22.545
46.423 11.120
30.310 8.402
6.937 -17.224
18.427 -28.413
27.371 -10.655
8.769 -8.965
22.681 -13.361
22.541 15.212
25.324 23.741
28.646 -5.178
38.793 23.461
35.837 16.163
32.262 21.552
5.289 -21.126
23.565 -11.570
34.560 -24.753
37.082 0.204
39.206 -16.004
21.387 -26.448
19.497 -25.993
23.777 -26.356
27.682 -30.057
6.674 17.640
32.565 4.267
44.609 14.686
23.732 26.054
38.109 -18.547
37.023 -10.519
30.120 21.443
41.569 22.142
17.823 -8.279
39.716 -18.811
40.197 -25.291
34.054 21.533
37.517 20.417
5.957 11.526
21.769 6.954
9.819 10.267
31.996 26.320
16.244 16.011
5.606 0.323
39.642 9.451
10.064 16.308
35.809 21.391
26.879 -25.903
20.050 22.486
29.698 -26.528
47.550 9.526
15.348 -26.831
25.331 -17.834
34.459 2.494
11.388 23.582
14.291 3.214
17.784 -25.698
25.005 -15.886
13.629 -22.397
9.608 -11.319
19.059 -5.108
30.292 25.184
13.472 15.192
22.570 26.704
29.099 -5.175
37.463 5.496
29.438 19.212
23.766 21.744
21.164 12.942
41.381 22.142
30.429 18.752
14.297 -18.782
40.579 15.220
3.267 14.746
25.776 26.644
37.799 3.019
26.157 -26.755
32.950 -11.883
27.339 -12.733
38.475 2.829
39.133 16.232
37.755 -11.050
47.274 2.210
22.939 4.443
28.278 -22.554
53.366 0.819
36.789 -17.098
35.086 25.413
31.153 28.828
32.398 14.794
22.662 26.049
42.168 15.656
32.981 17.155
12.626 0.635
31.952 -11.216
45.501 -6.056
41.612 15.992
35.851 7.519
32.177 -19.456
30.982 28.635
26.601 5.213
25.006 25.632
21.525 -2.219
37.337 -16.754
5.886 -7.020
27.244 -5.398
38.979 25.541
15.449 17.087
29.968 23.477
43.294 12.942
45.198 -13.929
29.788 15.760
24.905 2.060
23.066 29.239
29.692 18.390
11.731 24.151
38.443 25.121
1.714 4.811
17.721 19.652
12.352 18.537
22.489 -2.006
28.537 22.481
23.246 28.768
16.657 12.935
37.824 16.004
24.403 13.435
10.965 12.033
20.019 -3.268
1.777 -5.038
27.752 12.594
27.424 22.684
17.447 -20.073
37.063 19.576
5.956 -4.335
10.492 -10.003
39.950 10.780
18.391 21.527
44.903 11.665
8.186 0.782
23.635 19.275
25.868 26.938
22.900 12.650
36.246 12.737
44.122 -5.548
31.700 19.393
40.514 -17.143
25.827 -14.216
35.270 25.211
37.434 -4.842
26.510 -28.708
36.454 -20.193
34.051 -17.310
5.719 0.322
29.471 13.243
43.834 19.537
18.846 12.036
41.582 23.763
45.591 10.459
35.756 20.329
12.998 26.862
6.997 5.112
21.918 2.090
33.812 10.954
23.464 1.083
27.723 29.767
41.582 19.377
21.806 19.314
34.007 -15.973
32.314 -24.700
26.989 -12.969
40.228 6.917
10.210 18.376
39.190 -23.665
35.384 -9.193
25.703 -0.688
9.857 -5.182
3.797 -3.872
10.529 -8.893
7.776 11.936
29.185 -19.663
8.022 -15.642
24.832 -10.818
25.612 -24.960
33.904 -23.529
16.857 -7.138
0.712 15.687
5.158 18.641
40.146 9.497
42.333 14.313
18.887 18.675
24.432 14.923
20.972 -11.101
18.000 -23.310
20.999 -26.485
39.761 -17.029
39.144 -4.354
43.787 1.901
37.981 25.504
43.419 8.469
42.132 -5.879
32.186 21.940
31.925 26.969
22.192 26.475
32.965 3.774
14.347 -13.445
37.767 -20.176
35.909 -19.064
46.169 4.578
33.195 -13.469
31.621 -22.220
31.102 -14.854
27.168 -8.201
31.936 -17.158
37.343 -17.217
43.420 1.756
43.292 -12.900
26.222 -25.004
41.115 -18.746
32.254 1.421
4.249 16.064
34.677 21.282
16.803 22.592
37.675 23.663
26.613 7.281
31.586 -18.383
12.804 -23.777
36.871 -19.478
24.380 -11.344
25.864 -21.290
16.393 -13.510
24.148 11.636
28.158 24.655
12.306 -3.657
37.706 -25.516
42.212 -17.668
21.782 21.651
23.226 23.226
16.960 26.039
18.946 20.856
8.501 16.346
32.523 15.908
47.643 15.382
30.233 24.659
26.254 20.754
44.544 17.295
22.338 7.362
39.761 -2.850
41.349 2.865
33.014 14.098
19.639 18.089
32.405 -24.201
22.791 -27.924
33.082 -23.794
42.801 -8.710
43.796 15.827
37.096 -26.558
48.978 12.025
41.786 16.182
31.473 21.874
48.184 3.617
43.048 18.162
31.877 -15.370
29.253 -5.882
19.158 -17.975
40.342 3.550
40.216 -28.650
35.129 -13.643
46.003 -11.637
23.527 22.271
16.476 12.356
5.513 -1.963
23.919 -9.186
14.785 17.987
30.767 17.313
12.378 -5.340
9.641 9.099
24.709 16.501
6.971 21.565
24.395 -19.101
45.704 14.162
27.374 -17.354
15.111 21.315
18.156 20.589
34.179 4.623
43.805 15.049
24.830 -15.758
37.220 -3.807
26.379 -25.545
10.564 22.595
29.178 19.969
31.628 -22.949
16.112 -1.624
29.422 19.099
42.453 14.761
16.273 2.384
3.734 -4.230
34.440 26.006
16.768 26.786
41.281 -1.624
18.809 4.838
21.191 16.980
13.135 10.160
17.314 5.274
16.569 17.589
14.116 4.437
25.961 3.655
17.173 8.934
21.812 19.485
28.626 16.711
36.552 18.719
15.850 4.565
30.256 24.660
35.766 4.769
37.728 -2.147
40.891 -14.682
32.489 -17.903
16.498 20.675
23.545 9.639
13.429 13.913
12.811 23.568
21.317 23.617
15.303 25.893
24.643 -30.696
24.304 -18.400
33.324 -4.539
41.694 13.313
23.932 -26.808
41.681 2.006
31.756 -12.599
13.024 -6.459
35.153 16.426
37.934 17.960
20.609 -26.583
7.279 14.566
23.187 26.906
7.978 -15.695
47.614 3.481
45.339 -11.861
47.057 0.360
25.934 -9.259
36.177 -11.022
42.361 8.863
27.893 -4.806
47.146 17.061
17.495 14.377
21.181 -24.621
31.371 -15.402
24.517 -25.452
43.741 10.145
23.742 26.436
39.051 19.932
15.409 12.048
24.092 12.636
15.517 24.989
27.382 25.008
24.758 -12.426
26.455 -2.387
5.118 -2.505
27.556 26.484
19.920 18.685
23.423 24.261
40.226 18.122
14.753 -10.307
20.497 29.101
4.780 13.706
22.118 17.182
30.711 16.882
45.517 -10.778
47.402 5.559
49.205 3.094
26.521 -16.270
35.233 15.973
5.569 -2.103
48.523 1.424
33.945 24.200
32.118 24.287
33.252 15.999
23.275 17.856
27.728 2.580
28.349 21.189
8.129 0.043
26.917 2.607
10.770 -19.387
35.101 -17.005
42.201 -15.843
16.872 -4.213
34.243 -28.002
40.161 17.497
25.724 3.129
14.652 -8.418
8.532 -6.130
5.225 -2.800
20.347 25.369
43.538 -0.208
14.955 -16.186
30.168 11.173
23.346 21.078
43.998 14.798
38.367 6.412
25.315 25.527
13.346 7.475
5.505 -2.310
11.604 5.065
6.878 12.504
21.583 -25.637
5.517 -17.176
7.277 11.678
0.010 12.610
21.010 4.920
21.696 0.185
16.667 -22.486
32.507 -19.351
23.882 23.472
31.321 18.067
31.093 -23.531
23.636 -20.556
34.808 25.812
32.907 26.415
38.941 20.049
13.142 -17.492
34.654 -22.693
9.943 -17.561
46.822 8.368
27.287 -15.349
29.921 -19.572
5.563 -1.951
25.411 25.503
5.470 24.033
29.691 14.151
23.102 -26.318
24.235 -14.801
28.268 -28.340
26.813 -25.765
48.195 9.486
19.311 26.229
29.418 21.929
9.600 20.975
22.290 16.844
22.681 30.158
20.448 24.387
34.848 23.208
22.918 20.111
24.678 18.737
18.481 24.964
0.629 19.512
16.890 -18.516
18.289 -17.273
34.478 -24.592
37.880 -19.100
21.272 19.473
41.166 19.484
15.909 21.489
31.871 -25.932
40.724 -23.278
17.830 -28.342
41.059 -9.562
40.559 -7.325
5.441 -1.886
41.979 16.555
39.014 19.499
44.324 7.302
29.117 16.038
50.106 1.765
34.999 0.392
24.791 -8.436
43.957 -0.538
36.134 -29.445
31.558 -27.552
31.208 -19.549
40.602 5.853
33.083 5.465
15.168 9.507
34.465 -6.351
34.895 25.498
27.687 19.782
21.227 -1.887
39.796 20.773
37.658 19.282
27.841 17.490
27.643 24.653
19.309 -17.655
49.924 -14.879
43.553 -17.590
11.624 -8.109
37.493 -2.023
19.708 21.918
20.970 18.609
47.453 -8.812
26.866 -13.354
31.608 19.814
9.791 21.261
25.221 11.740
27.581 13.251
8.794 -0.080
34.465 23.977
35.165 12.094
42.025 -16.111
38.934 14.097
44.027 9.884
31.051 23.918
22.239 12.585
23.853 20.110
37.151 -17.752
36.186 -10.954
23.416 -10.680
29.181 -29.148
29.181 -10.378
20.642 -18.965
48.193 -0.443
34.978 -23.297
35.145 8.779
23.204 8.528
24.856 32.531
13.900 4.108
21.392 22.806
43.892 11.087
26.317 22.978
20.476 27.120
32.022 18.725
29.034 -10.110
15.129 -31.542
23.236 -24.207
19.638 -24.237
23.757 -18.186
25.940 4.562
15.745 -4.340
25.956 -15.694
37.045 -8.122
44.374 10.929
16.583 -28.825
12.385 -2.952
24.819 -24.006
26.489 3.979
43.544 -21.390
33.133 -21.829
30.481 -12.431
25.429 -1.543
26.694 10.475
26.223 27.193
45.561 13.258
47.151 -9.516
36.834 -21.907
41.109 10.765
48.005 11.483
38.941 6.849
16.802 3.806
34.996 25.213
27.839 -16.155
22.507 -22.829
23.126 9.027
30.709 22.175
45.950 0.320
30.722 -9.571
24.965 -22.490
20.693 -11.613
39.259 4.348
21.841 21.673
12.107 26.068
25.860 -19.693
20.317 -30.597
24.295 -20.188
19.024 -9.996
18.730 -21.922
29.383 -23.265
10.277 -13.920
1.653 -4.775
20.387 -11.413
18.523 13.093
35.023 13.690
20.902 13.674
10.080 20.351
21.280 27.506
20.337 17.265
38.050 23.455
16.259 2.828
31.275 22.549
37.542 -2.215
44.353 21.538
37.549 12.711
31.874 -4.859
40.773 9.216
3.481 -17.343
21.012 -15.495
13.416 -14.976
36.718 16.144
20.713 22.626
22.838 17.378
40.675 -9.910
44.947 -11.780
44.617 2.783
47.660 -13.813
19.646 -24.037
31.780 -6.673
16.291 -5.538
33.190 16.743
36.144 16.328
39.962 -13.938
38.380 16.230
41.218 16.238
35.833 -12.746
40.653 8.309
17.795 -25.537
30.089 -24.348
28.846 -15.713
20.780 -9.294
38.818 -26.225
37.658 -11.490
36.639 0.313
38.820 3.504
34.600 22.346
39.851 -15.112
39.370 -10.417
27.090 -26.338
13.171 -9.634
11.583 26.791
44.163 -5.027
22.197 18.063
24.948 5.457
22.480 26.914
49.356 6.315
27.832 -0.100
40.593 -5.679
35.146 22.041
25.421 8.620
33.038 22.152
43.365 14.439
17.574 0.471
30.912 -11.616
27.594 0.892
14.692 -15.824
13.221 18.230
47.407 7.503
25.496 25.217
21.100 19.290
41.438 -15.630
45.571 -14.928
38.262 -7.095
35.538 11.520
12.107 19.688
21.004 26.522
20.626 26.260
19.280 -2.355
33.916 -24.760
27.624 -25.022
37.163 7.693
43.123 -5.477
19.945 20.190
28.093 21.506
40.257 9.688
37.373 21.029
37.029 -10.671
18.910 -4.803
27.377 25.813
39.967 22.002
17.230 19.934
29.174 28.715
26.617 14.857
27.498 4.562
29.535 32.586
31.205 -25.019
44.194 15.948
34.387 -16.378
30.398 0.883
16.276 10.022
5.413 -0.722
22.199 12.775
35.210 -18.139
29.763 -18.447
36.074 -13.368
23.348 -23.186
38.693 -17.601
21.126 -22.146
14.193 -4.455
24.911 19.517
5.475 -1.764
27.931 28.107
19.789 24.422
39.110 -14.059
27.254 -24.686
3.658 -4.075
33.875 -23.107
36.272 -21.017
41.926 -1.854
30.688 -9.844
5.286 -1.684
14.895 11.434
11.398 4.971
14.782 -14.040
27.617 -22.402
45.124 11.870
19.668 -12.004
34.308 22.482
9.175 -21.876
39.138 -10.869
13.264 -19.930
22.982 -15.905
23.313 13.670
28.108 24.330
5.070 -2.481
33.392 21.546
39.649 19.527
29.549 8.677
32.018 -21.452
14.875 15.151
38.315 15.338
28.708 13.918
29.869 5.034
38.281 -20.471
51.441 -12.458
28.841 -25.706
41.776 5.004
13.689 11.421
28.444 1.869
24.281 27.277
24.967 18.490
27.174 12.705
17.469 -28.155
27.592 -6.439
36.411 9.714
39.766 -13.736
37.175 -22.218
28.996 24.927
20.660 3.001
23.664 17.282
16.314 -20.666
15.452 -15.372
18.066 -15.089
23.165 25.035
43.849 -18.122
10.578 20.500
23.202 -17.456
29.050 21.483
22.280 9.889
15.433 -6.855
25.254 9.540
32.298 22.310
38.836 -14.311
46.106 10.825
38.541 -1.682
15.595 8.689
12.309 1.746
20.462 -6.348
10.281 0.455
16.510 4.123
10.900 4.191
26.435 -20.870
44.742 -17.489
41.405 -3.668
22.829 -19.978
31.416 16.117
23.953 2.670
12.611 20.838
41.808 14.343
39.424 -18.191
48.401 5.418
40.506 12.089
23.022 -23.687
37.533 -16.155
21.447 -25.679
21.797 -22.986
16.946 -17.593
19.951 -12.323
16.239 -23.260
37.933 -22.688
20.567 -28.598
26.581 -9.190
24.811 -11.702
41.956 5.195
27.271 -28.641
26.526 -27.540
33.360 -18.890
10.872 -18.803
16.971 -11.069
4.657 -20.610
41.521 10.295
25.276 3.049
5.333 -1.393
22.449 -23.618
47.945 -10.391
18.211 -25.603
43.236 -16.299
33.984 8.054
43.871 -4.582
50.169 7.906
47.396 -5.637
38.086 -12.836
32.670 -25.430
34.918 -17.624
14.171 9.518
12.805 1.552
14.287 -0.192
37.862 20.932
39.173 15.908
4.455 -14.422
4.938 -2.229
12.473 15.320
29.925 8.381
16.476 19.292
21.142 26.567
35.749 5.861
44.546 -13.499
43.148 11.958
43.854 18.820
40.601 14.523
33.288 13.632
28.499 -17.226
36.993 -9.402
20.199 -17.613
19.084 -2.582
22.890 -20.839
41.059 5.488
50.148 12.439
17.870 -13.313
27.354 -18.995
39.257 -2.470
18.368 -21.962
26.034 -20.866
22.926 -0.613
44.948 -5.076
29.399 -27.493
27.820 25.962
27.546 5.361
44.452 -1.474
23.207 24.793
36.487 20.907
30.310 1.641
20.317 -30.224
14.139 -20.425
5.887 -0.662
39.011 5.090
29.493 -14.959
24.193 -22.535
37.724 -7.101
40.534 -22.029
25.754 -8.677
41.064 -27.380
27.023 5.376
38.441 -12.858
14.442 10.744
25.947 25.799
37.411 22.240
42.363 15.084
40.448 17.340
36.958 10.849
45.579 4.687
32.976 -19.670
48.840 -2.398
23.144 9.265
19.468 10.163
5.339 -2.098
25.344 8.799
33.269 -26.712
25.699 24.166
28.349 24.981
37.500 13.764
1.328 9.801
34.674 22.499
19.202 26.438
27.005 15.800
18.914 -17.606
19.966 -27.386
25.762 -23.322
42.249 -12.840
14.822 -18.692
42.902 4.626
42.227 17.616
21.495 13.550
45.796 6.643
5.519 -2.023
7.186 -18.037
35.029 -20.158
36.130 -20.072
8.724 25.851
16.671 4.099
13.891 22.198
26.329 20.277
24.774 6.048
42.419 18.851
39.320 14.243
1.308 12.545
9.483 15.147
35.776 -18.764
38.182 7.538
45.038 12.521
34.626 -14.119
32.878 -18.660
20.601 26.693
39.081 2.654
44.957 -16.291
19.091 -30.681
33.198 22.461
47.495 -13.620
19.116 -15.473
21.443 -20.997
25.397 -19.787
9.074 -13.546
16.345 7.649
23.166 -18.943
26.450 -30.722
30.864 -20.582
40.764 -2.267
44.576 16.404
41.436 -9.393
21.705 -21.709
37.773 -19.804
34.084 -3.488
29.725 19.079
36.672 -5.974
37.102 -14.520
24.295 -21.704
33.628 -19.503
35.185 -24.473
27.740 -14.397
27.947 -16.382
30.661 17.975
26.685 24.862
28.474 -23.973
16.073 -13.548
10.283 22.070
38.719 -3.032
12.350 24.448
19.155 13.907
22.681 12.981
19.250 19.437
5.544 -2.075
42.320 -5.298
33.174 -14.434
48.057 15.022
24.412 9.443
25.463 26.813
16.389 16.669
34.326 11.736
35.772 -25.055
5.550 -2.367
31.756 16.850
32.790 24.354
32.049 6.881
26.715 4.949
30.028 24.712
25.662 22.187
46.449 11.644
42.638 -2.389
45.115 -10.841
43.498 -23.334
22.790 -22.201
24.220 -28.804
30.903 5.298
18.753 23.057
39.529 8.679
24.835 10.081
37.428 28.965
36.288 14.719
37.301 -15.949
39.904 10.715
44.586 13.868
37.217 -1.402
36.929 20.471
50.113 -8.239
27.819 10.643
2.677 -17.204
17.953 -4.561
22.563 -11.979
22.235 -26.093
5.245 -4.886
3.246 -3.994
14.376 15.368
11.806 1.814
11.111 8.688
16.604 28.269
28.115 25.424
37.150 13.432
48.388 15.788
32.033 29.064
28.037 2.106
39.423 5.739
30.425 26.089
32.778 26.188
43.584 3.895
21.479 28.765
43.819 -14.808
20.180 -25.911
39.821 -9.309
48.810 -13.839
5.837 -0.402
21.969 9.375
20.368 22.272
33.380 7.616
36.967 -7.719
4.029 -3.707
40.445 -8.461
23.719 -15.565
22.776 24.338
4.607 13.997
23.207 -30.901
11.177 -22.504
31.265 -15.393
15.329 18.458
19.171 -12.014
32.364 -7.549
46.039 -14.087
14.770 1.778
20.616 20.077
26.986 1.887
22.365 18.503
42.101 23.043
32.760 15.080
48.712 3.404
31.363 21.865
38.688 14.297
36.817 -6.353
20.052 28.771
26.518 22.267
34.713 -24.003
38.142 -10.698
27.302 -14.396
19.551 -16.871
47.331 -7.985
48.815 -1.415
28.311 -17.800
39.827 -11.399
27.478 -24.771
28.862 24.549
15.228 -27.072
11.648 -12.648
8.870 -12.113
42.946 12.974
30.418 24.755
28.578 24.236
18.254 24.677
37.324 18.792
32.755 20.162
38.290 -9.607
48.896 -8.930
38.368 -16.033
25.825 -5.082
38.855 7.748
46.848 10.642
34.707 21.540
24.561 25.097
31.186 29.363
41.485 16.142
25.360 1.377
39.795 -10.540
45.987 -1.990
21.256 -20.803
39.096 1.936
34.281 -14.436
21.509 -15.507
24.826 -19.211
40.190 -15.381
11.328 -13.319
44.268 -18.725
38.566 18.308
34.580 8.774
23.244 11.759
44.356 -19.018
29.088 17.458
36.092 -19.349
13.013 -14.111
18.177 20.010
29.049 0.015
4.458 6.290
28.225 14.820
5.566 -2.082
9.814 -20.963
40.608 -0.765
15.396 -15.898
18.820 -24.243
11.321 -10.209
5.538 -2.096
29.453 -15.756
27.429 -20.312
12.429 -24.102
32.202 -13.834
16.150 -28.856
5.557 -1.039
16.970 -3.550
25.105 24.669
35.383 18.798
36.540 25.462
50.928 12.272
23.501 23.002
24.445 16.505
18.550 6.152
13.678 22.029
40.055 17.156
19.091 26.970
38.559 15.729
48.225 13.194
18.152 23.474
29.516 17.260
31.543 26.610
50.939 5.982
24.483 -12.570
27.028 -21.911
39.490 16.691
29.422 24.736
46.484 11.325
40.391 16.918
41.181 21.336
44.681 17.457
34.568 -15.931
34.189 -24.339
8.766 4.636
38.964 0.470
37.661 20.269
-0.285 14.232
24.070 -19.715
39.486 9.990
46.772 -10.574
26.768 17.081
25.676 3.966
3.990 -3.602
48.525 0.393
20.374 -25.467
24.892 10.668
51.084 -11.073
22.988 -24.830
46.759 3.875
43.706 5.586
38.957 -5.285
15.162 -16.269
22.529 -29.153
8.641 13.934
18.678 -13.958
27.980 -20.588
39.095 2.545
18.590 -27.295
15.902 -12.106
8.087 4.052
29.665 22.797
46.445 11.230
8.486 15.501
37.598 16.159
15.617 28.263
30.204 16.221
30.709 -11.581
21.665 -1.346
30.581 -25.180
47.600 -11.819
25.320 1.732
41.289 17.923
34.769 26.581
30.285 19.105
37.988 13.996
36.947 -17.627
34.592 6.738
23.935 27.013
15.520 23.143
19.579 11.287
2.911 20.480
45.372 -0.498
43.764 8.321
32.934 19.275
47.166 -0.828
31.057 26.146
34.180 26.085
28.565 5.369
42.567 5.581
40.871 23.327
3.107 -4.506
30.776 31.320
27.162 8.023
22.106 23.490
31.437 -10.029
15.035 -22.344
28.855 24.618
30.159 15.457
29.294 -6.686
16.865 -13.426
35.643 19.640
31.235 23.731
46.204 -16.520
26.567 -17.973
31.001 24.156
10.940 -4.608
19.700 -24.574
35.143 -6.980
41.172 -15.449
27.225 19.984
28.597 -14.237
33.314 -3.431
38.312 1.386
29.001 -25.045
26.700 -24.839
11.433 -0.773
5.203 -1.504
24.361 21.502
25.880 23.893
14.567 -4.127
19.872 16.328
28.508 21.102
19.990 21.728
36.377 16.902
40.553 10.433
29.891 32.047
17.817 -17.575
42.130 -18.914
43.653 20.007
46.190 8.588
44.135 11.475
42.914 -15.032
48.419 -3.284
23.925 10.338
42.756 12.548
49.062 7.897
27.593 21.283
42.784 11.071
28.188 -16.267
18.704 7.394
35.040 12.797
39.515 -20.158
17.767 -18.990
29.306 21.656
43.448 6.535
36.929 6.640
45.699 7.367
42.984 14.892
47.232 -7.629
44.036 -10.003
7.779 -17.728
25.432 -14.702
5.387 -11.830
21.479 -21.407
23.749 -22.300
41.346 -18.024
36.886 -7.832
19.063 24.235
17.798 16.508
47.438 -11.858
37.887 -15.684
4.446 -13.209
32.226 -13.996
13.951 -24.386
22.211 -27.441
8.540 19.094
23.344 20.391
19.546 19.043
23.078 31.064
29.250 21.459
23.423 30.127
29.508 22.312
4.902 6.954
33.161 19.424
37.158 21.606
34.806 6.008
47.789 -8.058
37.675 14.371
25.061 -25.112
14.628 -23.669
36.616 -7.387
45.915 -8.993
30.390 -25.576
22.384 -8.318
17.888 -7.778
42.022 9.689
37.590 -9.937
47.538 4.135
51.000 -2.886
26.548 -5.412
43.467 -10.523
36.825 8.503
26.716 23.061
26.088 16.905
19.956 12.112
29.452 6.117
27.689 18.013
21.852 23.983
9.625 1.673
37.671 -26.274
36.308 5.690
38.901 -15.088
42.942 1.225
46.707 11.061
39.717 27.158
45.908 1.471
13.006 -5.043
5.775 0.473
18.783 -23.096
22.678 0.150
29.066 -19.101
14.058 -21.437
14.821 -19.523
42.009 -9.738
20.241 -3.490
5.273 0.154
31.602 16.121
37.385 -7.107
47.662 -2.755
34.959 24.561
28.166 20.128
33.655 7.744
19.577 10.907
26.013 6.842
20.791 -10.149
25.167 -0.419
5.034 -19.819
-0.247 -17.248
47.475 2.754
32.619 14.945
34.922 18.517
27.846 19.279
9.159 -0.437
5.643 0.289
33.385 19.451
4.714 -2.487
17.427 -24.891
29.292 -26.624
26.477 20.895
13.152 22.919
4.986 -2.542
25.429 -17.955
17.277 -23.661
39.614 18.427
11.217 4.040
19.333 19.762
3.697 23.408
11.475 17.755
31.892 23.950
32.812 -4.490
36.222 -17.891
33.860 -25.151
11.814 -23.398
16.991 -13.565
29.310 10.670
16.822 -7.359
10.389 -3.066
25.209 5.116
22.366 8.008
40.393 12.175
5.042 -2.353
36.013 23.258
36.125 18.004
23.525 27.080
39.889 5.778
10.305 18.886
27.273 13.836
42.608 -5.139
37.825 -4.318
43.008 14.991
25.112 -11.660
10.929 8.351
30.343 26.621
25.107 14.958
50.363 -5.187
41.283 -15.692
5.918 -0.264
42.209 8.818
36.900 21.848
33.319 27.163
33.872 21.690
26.039 28.590
20.648 29.331
37.697 16.148
21.775 -15.187
35.916 27.399
39.210 15.779
10.290 11.623
13.149 -3.783
34.894 27.626
32.799 -3.082
4.832 -2.528
5.055 2.361
24.723 28.113
31.373 18.951
36.720 23.317
28.833 18.587
39.138 9.219
45.781 -16.373
26.454 -28.882
28.159 -7.812
23.057 24.545
25.503 0.171
12.559 -18.625
5.291 -1.505
20.958 25.604
19.895 26.558
26.661 19.054
33.916 16.946
17.532 -11.692
16.156 24.751
39.639 15.559
47.739 -5.948
42.781 1.676
17.245 0.467
22.624 24.648
19.124 27.754
39.524 10.748
33.850 4.988
36.773 12.890
48.705 16.172
43.738 1.231
29.775 10.767
36.452 24.718
20.305 -7.084
30.311 -14.194
15.737 -20.053
24.173 -9.719
22.436 1.836
47.579 15.447
27.494 -22.495
31.100 5.028
15.098 17.698
35.312 21.389
48.407 4.606
31.163 -25.025
39.640 -10.258
31.987 21.175
22.557 17.575
42.450 -4.567
38.400 -22.219
15.639 -10.782
34.148 16.101
35.506 22.284
41.002 -13.970
17.087 28.401
29.677 11.160
39.660 15.842
38.264 -17.580
47.583 -8.193
22.714 25.815
32.546 19.656
23.632 27.195
36.302 8.562
33.743 -3.816
24.975 -23.853
15.807 -23.723
29.436 9.305
34.091 -12.265
38.082 -21.553
4.347 8.960
35.166 19.888
29.500 21.775
30.755 -9.188
10.082 -26.758
18.148 -4.802
30.408 21.774
31.499 -26.662
22.548 -14.385
21.028 10.824
44.063 11.683
39.285 -3.137
43.548 13.696
36.895 -16.461
29.376 -8.452
31.071 3.986
37.656 -2.732
30.419 -18.091
29.847 24.389
32.211 -5.132
31.526 -20.729
38.201 -7.987
19.907 24.764
26.864 -2.078
38.289 -16.038
22.528 21.941
23.945 14.321
16.158 26.733
39.085 19.840
34.639 20.492
35.568 3.188
28.336 -32.064
20.525 -11.171
41.346 -0.152
37.826 -5.106
25.671 -12.592
26.502 23.077
28.033 26.636
30.652 16.241
42.732 -10.070
52.238 5.407
32.303 1.866
25.767 23.126
40.659 -0.577
27.776 0.745
41.007 6.469
28.530 24.324
17.131 22.196
26.512 8.575
23.668 -12.554
4.044 -4.116
31.519 21.253
38.002 22.083
24.600 -17.564
34.945 -21.634
14.072 -22.245
33.627 -19.088
39.529 -9.853
30.884 -23.232
44.510 5.436
43.613 -14.288
14.352 7.594
49.624 1.231
17.635 -28.581
36.046 -26.483
20.465 22.220
28.373 -3.443
7.642 -12.795
23.407 -25.814
16.831 -16.970
9.925 -4.117
21.073 -26.379
14.242 16.105
17.095 12.657
23.101 -26.426
23.971 -19.109
2.650 9.126
5.186 0.759
15.243 -14.783
19.993 12.749
39.094 -21.790
26.332 -24.655
41.622 -17.421
26.212 18.286
32.984 4.040
27.585 -3.434
30.539 -20.366
19.209 -6.359
24.205 -13.320
15.073 -2.144
11.821 12.851
25.290 16.976
20.944 7.680
31.145 -20.920
16.958 2.467
23.865 22.556
6.315 6.471
11.899 -17.617
5.247 -0.627
