# Supplementary material for: Myosin V executes steps of variable length via structurally constrained diffusion
Source: eLife. 2020 Jan 15;9:e51569. doi: 10.7554/eLife.51569 (PMC7054003; doi:10.7554/eLife.51569)
Supplement: Source data 1. [file elife-51569-data1.zip › myosin_elife_source_data/Figure 3/BD_diffusion_contours/cont_xz_5kbT.txt]

-35.	-15.	0.
-34.5	-15.	0.
-34.	-15.	0.
-33.5	-15.	0.
-33.	-15.	0.
-32.5	-15.	0.
-32.	-15.	0.
-31.5	-15.	0.
-31.	-15.	0.
-30.5	-15.	0.
-30.	-15.	0.
-29.5	-15.	0.
-29.	-15.	0.
-28.5	-15.	0.
-28.	-15.	0.
-27.5	-15.	3.8267292318299833e-22
-27.	-15.	1.0172756788768575e-21
-26.5	-15.	1.6518784345707165e-21
-26.	-15.	2.2864811902645754e-21
-25.5	-15.	2.6656164933023073e-21
-25.	-15.	2.0310137376084507e-21
-24.5	-15.	1.3964109819145935e-21
-24.	-15.	7.618082262207366e-22
-23.5	-15.	1.2720547052687968e-22
-23.	-15.	3.4840792155084216e-22
-22.5	-15.	7.841623758715278e-22
-22.	-15.	1.2199168301922135e-21
-21.5	-15.	1.6556712845128994e-21
-21.	-15.	1.7447214879483955e-21
-20.5	-15.	1.3089670336277096e-21
-20.	-15.	8.732125793070239e-22
-19.5	-15.	4.374581249863381e-22
-19.	-15.	1.703670665652328e-24
-18.5	-15.	5.116447588684792e-15
-18.	-15.	1.0252977485701777e-14
-17.5	-15.	1.538950738271876e-14
-17.	-15.	2.0526037279735746e-14
-16.5	-15.	8.097620950734613e-14
-16.	-15.	1.7917695759083964e-13
-15.5	-15.	2.7737770567433315e-13
-15.	-15.	3.755784537578267e-13
-14.5	-15.	6.771864207962954e-13
-14.	-15.	1.8313373178101556e-12
-13.5	-15.	2.9854882148240154e-12
-13.	-15.	4.139639111837875e-12
-12.5	-15.	5.293790008851736e-12
-12.	-15.	1.6920334817193e-11
-11.5	-15.	3.131560911050056e-11
-11.	-15.	4.571088340380812e-11
-10.5	-15.	6.010615769711569e-11
-10.	-15.	1.1154389603551064e-10
-9.5	-15.	2.2112270166042008e-10
-9.	-15.	3.3070150728532957e-10
-8.5	-15.	4.40280312910239e-10
-8.	-15.	5.498591185351484e-10
-7.5	-15.	1.2283256831208977e-9
-7.	-15.	1.9140292561436057e-9
-6.5	-15.	2.599732829166314e-9
-6.	-15.	3.2854364021890217e-9
-5.5	-15.	5.5111149992359895e-9
-5.	-15.	8.82607196846535e-9
-4.5	-15.	1.214102893769471e-8
-4.	-15.	1.5455985906924074e-8
-3.5	-15.	2.0354590591577433e-8
-3.	-15.	3.227736999969544e-8
-2.5	-15.	4.420014940781346e-8
-2.	-15.	5.612292881593147e-8
-1.5	-15.	6.804570822404946e-8
-1.	-15.	9.468624615026216e-8
-0.5	-15.	1.254237368642962e-7
0.	-15.	1.5616122757833021e-7
0.5	-15.	1.8689871829236422e-7
1.	-15.	2.2656359502956166e-7
1.5	-15.	2.807622867164729e-7
2.	-15.	3.349609784033841e-7
2.5	-15.	3.891596700902953e-7
3.	-15.	4.433583617772065e-7
3.5	-15.	5.028256998219837e-7
4.	-15.	5.62407225849111e-7
4.5	-15.	6.219887518762382e-7
5.	-15.	6.815702779033655e-7
5.5	-15.	7.233450504562417e-7
6.	-15.	7.520686616873377e-7
6.5	-15.	7.807922729184336e-7
7.	-15.	8.095158841495295e-7
7.5	-15.	8.302819222537916e-7
8.	-15.	8.136182146272582e-7
8.5	-15.	7.969545070007248e-7
9.	-15.	7.802907993741915e-7
9.5	-15.	7.636270917476582e-7
10.	-15.	7.37113739288782e-7
10.5	-15.	7.077177391112441e-7
11.	-15.	6.783217389337063e-7
11.5	-15.	6.489257387561685e-7
12.	-15.	6.340237170634354e-7
12.5	-15.	6.436041501777552e-7
13.	-15.	6.531845832920751e-7
13.5	-15.	6.62765016406395e-7
14.	-15.	6.723454495207149e-7
14.5	-15.	7.534593134156819e-7
15.	-15.	8.367753031771128e-7
15.5	-15.	9.200912929385435e-7
16.	-15.	1.0034072826999744e-6
16.5	-15.	1.136894863123667e-6
17.	-15.	1.308478266131343e-6
17.5	-15.	1.4800616691390189e-6
18.	-15.	1.6516450721466947e-6
18.5	-15.	1.8362300084086088e-6
19.	-15.	2.085819138068681e-6
19.5	-15.	2.335408267728753e-6
20.	-15.	2.584997397388825e-6
20.5	-15.	2.834586527048897e-6
21.	-15.	3.100784828575538e-6
21.5	-15.	3.3720868913568163e-6
22.	-15.	3.6433889541380944e-6
22.5	-15.	3.9146910169193725e-6
23.	-15.	4.162302971313054e-6
23.5	-15.	4.368381363263707e-6
24.	-15.	4.57445975521436e-6
24.5	-15.	4.780538147165014e-6
25.	-15.	4.986616539115667e-6
25.5	-15.	5.080659813533566e-6
26.	-15.	5.170214961091445e-6
26.5	-15.	5.259770108649325e-6
27.	-15.	5.349325256207205e-6
27.5	-15.	5.3855832228299086e-6
28.	-15.	5.379922772474837e-6
28.5	-15.	5.374262322119765e-6
29.	-15.	5.368601871764694e-6
29.5	-15.	5.355030463230233e-6
30.	-15.	5.29930771050869e-6
30.5	-15.	5.2435849577871465e-6
31.	-15.	5.187862205065603e-6
31.5	-15.	5.132139452344059e-6
32.	-15.	5.044075460631906e-6
32.5	-15.	4.945589802211335e-6
33.	-15.	4.847104143790765e-6
33.5	-15.	4.748618485370194e-6
34.	-15.	4.630239615974399e-6
34.5	-15.	4.47564744485299e-6
35.	-15.	4.32105527373158e-6
35.5	-15.	4.16646310261017e-6
36.	-15.	4.01187093148876e-6
36.5	-15.	3.815569642249847e-6
37.	-15.	3.6172035900143936e-6
37.5	-15.	3.4188375377789394e-6
38.	-15.	3.220471485543486e-6
38.5	-15.	3.016460447292729e-6
39.	-15.	2.8078512852248924e-6
39.5	-15.	2.599242123157055e-6
40.	-15.	2.390632961089218e-6
40.5	-15.	2.185229768189801e-6
41.	-15.	1.9980838173047947e-6
41.5	-15.	1.8109378664197883e-6
42.	-15.	1.6237919155347821e-6
42.5	-15.	1.4366459646497757e-6
43.	-15.	1.2829628005404498e-6
43.5	-15.	1.1405747327303922e-6
44.	-15.	9.98186664920335e-7
44.5	-15.	8.557985971102775e-7
45.	-15.	7.317757681247943e-7
45.5	-15.	6.424802809645019e-7
46.	-15.	5.531847938042097e-7
46.5	-15.	4.638893066439175e-7
47.	-15.	3.745938194836252e-7
47.5	-15.	3.25961951259931e-7
48.	-15.	2.7973414975596133e-7
48.5	-15.	2.3350634825199158e-7
49.	-15.	1.872785467480219e-7
49.5	-15.	1.5467001209071166e-7
50.	-15.	1.3354921148285375e-7
50.5	-15.	1.124284108749958e-7
51.	-15.	9.130761026713789e-8
51.5	-15.	7.181369062236828e-8
52.	-15.	6.225412552972915e-8
52.5	-15.	5.269456043708999e-8
53.	-15.	4.313499534445084e-8
53.5	-15.	3.35754302518117e-8
54.	-15.	2.7827220411194956e-8
54.5	-15.	2.342518697347106e-8
55.	-15.	1.902315353574716e-8
55.5	-15.	1.4621120098023264e-8
56.	-15.	1.1083834675945764e-8
56.5	-15.	9.245857038552261e-9
57.	-15.	7.407879401158759e-9
57.5	-15.	5.569901763765257e-9
58.	-15.	3.731924126371754e-9
58.5	-15.	3.0334444085223587e-9
59.	-15.	2.413493932610005e-9
59.5	-15.	1.7935434566976517e-9
60.	-15.	1.1735929807852983e-9
60.5	-15.	7.980703547209101e-10
61.	-15.	6.360238812863433e-10
61.5	-15.	4.739774078517763e-10
62.	-15.	3.1193093441720923e-10
62.5	-15.	1.6694443079441013e-10
63.	-15.	1.3407480007165466e-10
63.5	-15.	1.0120516934889919e-10
64.	-15.	6.83355386261437e-11
64.5	-15.	3.546590790338823e-11
65.	-15.	2.274014812931387e-11
-35.	-14.5	0.
-34.5	-14.5	0.
-34.	-14.5	3.66553996075932e-17
-33.5	-14.5	8.2009606715791e-17
-33.	-14.5	1.273638138239889e-16
-32.5	-14.5	1.727180209321868e-16
-32.	-14.5	3.9002287657017424e-16
-31.5	-14.5	8.584085396133382e-16
-31.	-14.5	1.3267942026565037e-15
-30.5	-14.5	1.7951798656996677e-15
-30.	-14.5	2.2788740761008703e-15
-29.5	-14.5	5.9754651766788476e-15
-29.	-14.5	9.672056277256822e-15
-28.5	-14.5	1.3368647377834808e-14
-28.	-14.5	1.706523847841277e-14
-27.5	-14.5	3.104831706489571e-14
-27.	-14.5	5.1803427097694995e-14
-26.5	-14.5	7.255853713049433e-14
-26.	-14.5	9.331364716329367e-14
-25.5	-14.5	1.2642444508987742e-13
-25.	-14.5	2.0856470226659277e-13
-24.5	-14.5	2.907049594433071e-13
-24.	-14.5	3.728452166200227e-13
-23.5	-14.5	4.549854737967378e-13
-23.	-14.5	6.516307633531598e-13
-22.5	-14.5	8.769826836846437e-13
-22.	-14.5	1.1023346040161267e-12
-21.5	-14.5	1.3276865243476081e-12
-21.	-14.5	1.6281584993943375e-12
-20.5	-14.5	2.042339361784695e-12
-20.	-14.5	2.4565202241750528e-12
-19.5	-14.5	2.870701086565407e-12
-19.	-14.5	3.2848819489557583e-12
-18.5	-14.5	3.7619126807772895e-12
-18.	-14.5	4.239190101426315e-12
-17.5	-14.5	4.716467522075328e-12
-17.	-14.5	5.193744942724348e-12
-16.5	-14.5	5.626635946840961e-12
-16.	-14.5	6.02923401211505e-12
-15.5	-14.5	6.431832077389139e-12
-15.	-14.5	6.834430142663248e-12
-14.5	-14.5	7.522018787673709e-12
-14.	-14.5	9.404091606412548e-12
-13.5	-14.5	1.1286164425151399e-11
-13.	-14.5	1.3168237243890237e-11
-12.5	-14.5	1.505031006262909e-11
-12.	-14.5	3.2279291165435685e-11
-11.5	-14.5	5.356574354261932e-11
-11.	-14.5	7.485219591980291e-11
-10.5	-14.5	9.613864829698657e-11
-10.	-14.5	1.6847611826622923e-10
-9.5	-14.5	3.2094218457431563e-10
-9.	-14.5	4.734082508824021e-10
-8.5	-14.5	6.258743171904883e-10
-8.	-14.5	7.783403834985749e-10
-7.5	-14.5	1.6579578402690395e-9
-7.	-14.5	2.546825629226885e-9
-6.5	-14.5	3.435693418184731e-9
-6.	-14.5	4.324561207142576e-9
-5.5	-14.5	7.077916682095607e-9
-5.	-14.5	1.1150089722185301e-8
-4.5	-14.5	1.5222262762275e-8
-4.	-14.5	1.9294435802364698e-8
-3.5	-14.5	2.521498690213364e-8
-3.	-14.5	3.9333908333734565e-8
-2.5	-14.5	5.345282976533549e-8
-2.	-14.5	6.757175119693642e-8
-1.5	-14.5	8.169067262853733e-8
-1.	-14.5	1.1255655920280977e-7
-0.5	-14.5	1.4808426472488333e-7
0.	-14.5	1.8361197024695686e-7
0.5	-14.5	2.191396757690304e-7
1.	-14.5	2.646044754837076e-7
1.5	-14.5	3.262468984980212e-7
2.	-14.5	3.878893215123347e-7
2.5	-14.5	4.495317445266482e-7
3.	-14.5	5.111741675409617e-7
3.5	-14.5	5.781350735418881e-7
4.	-14.5	6.452112476401879e-7
4.5	-14.5	7.122874217384877e-7
5.	-14.5	7.793635958367876e-7
5.5	-14.5	8.265516009087482e-7
6.	-14.5	8.591629060374588e-7
6.5	-14.5	8.917742111661695e-7
7.	-14.5	9.2438551629488e-7
7.5	-14.5	9.48480328186493e-7
8.	-14.5	9.325164222627884e-7
8.5	-14.5	9.165525163390838e-7
9.	-14.5	9.005886104153791e-7
9.5	-14.5	8.846247044916745e-7
10.	-14.5	8.613273533907807e-7
10.5	-14.5	8.358837585044726e-7
11.	-14.5	8.104401636181645e-7
11.5	-14.5	7.849965687318563e-7
12.	-14.5	7.779540423065292e-7
12.5	-14.5	8.019936185260866e-7
13.	-14.5	8.260331947456441e-7
13.5	-14.5	8.500727709652017e-7
14.	-14.5	8.741123471847589e-7
14.5	-14.5	9.824026826696669e-7
15.	-14.5	1.0932866415027453e-6
15.5	-14.5	1.2041706003358237e-6
16.	-14.5	1.3150545591689021e-6
16.5	-14.5	1.482403839354702e-6
17.	-14.5	1.6926278387990816e-6
17.5	-14.5	1.9028518382434614e-6
18.	-14.5	2.1130758376878408e-6
18.5	-14.5	2.337129784592946e-6
19.	-14.5	2.630329774648796e-6
19.5	-14.5	2.923529764704646e-6
20.	-14.5	3.2167297547604956e-6
20.5	-14.5	3.509929744816345e-6
21.	-14.5	3.81513978594096e-6
21.5	-14.5	4.124040344196918e-6
22.	-14.5	4.432940902452874e-6
22.5	-14.5	4.741841460708831e-6
23.	-14.5	5.021076747991618e-6
23.5	-14.5	5.248302801538751e-6
24.	-14.5	5.475528855085883e-6
24.5	-14.5	5.702754908633016e-6
25.	-14.5	5.929980962180149e-6
25.5	-14.5	6.028760940508831e-6
26.	-14.5	6.122395369005039e-6
26.5	-14.5	6.216029797501245e-6
27.	-14.5	6.309664225997453e-6
27.5	-14.5	6.3449275583193495e-6
28.	-14.5	6.33428182179461e-6
28.5	-14.5	6.323636085269868e-6
29.	-14.5	6.312990348745129e-6
29.5	-14.5	6.29386819601511e-6
30.	-14.5	6.229581813006063e-6
30.5	-14.5	6.165295429997015e-6
31.	-14.5	6.101009046987968e-6
31.5	-14.5	6.036722663978922e-6
32.	-14.5	5.936273402324218e-6
32.5	-14.5	5.824170985743341e-6
33.	-14.5	5.712068569162464e-6
33.5	-14.5	5.599966152581586e-6
34.	-14.5	5.465375972812678e-6
34.5	-14.5	5.28984940753634e-6
35.	-14.5	5.114322842260002e-6
35.5	-14.5	4.938796276983665e-6
36.	-14.5	4.7632697117073256e-6
36.5	-14.5	4.5399639759189605e-6
37.	-14.5	4.3142929860151595e-6
37.5	-14.5	4.0886219961113584e-6
38.	-14.5	3.862951006207557e-6
38.5	-14.5	3.6293635503597574e-6
39.	-14.5	3.3893277365345385e-6
39.5	-14.5	3.14929192270932e-6
40.	-14.5	2.909256108884102e-6
40.5	-14.5	2.672278335097798e-6
41.	-14.5	2.452715381650443e-6
41.5	-14.5	2.2331524282030875e-6
42.	-14.5	2.0135894747557323e-6
42.5	-14.5	1.7940265213083766e-6
43.	-14.5	1.6106860080426836e-6
43.5	-14.5	1.4395720900330594e-6
44.	-14.5	1.2684581720234354e-6
44.5	-14.5	1.0973442540138114e-6
45.	-14.5	9.471917066715101e-7
45.5	-14.5	8.366755991948653e-7
46.	-14.5	7.261594917182206e-7
46.5	-14.5	6.15643384241576e-7
47.	-14.5	5.051272767649314e-7
47.5	-14.5	4.4268208570526995e-7
48.	-14.5	3.8307888690716577e-7
48.5	-14.5	3.234756881090617e-7
49.	-14.5	2.638724893109576e-7
49.5	-14.5	2.2093356612684083e-7
50.	-14.5	1.920508156086717e-7
50.5	-14.5	1.6316806509050253e-7
51.	-14.5	1.342853145723334e-7
51.5	-14.5	1.0750295999273033e-7
52.	-14.5	9.354642268371616e-8
52.5	-14.5	7.958988537470196e-8
53.	-14.5	6.563334806568778e-8
53.5	-14.5	5.167681075667358e-8
54.	-14.5	4.306699916681257e-8
54.5	-14.5	3.634565913625979e-8
55.	-14.5	2.962431910570698e-8
55.5	-14.5	2.2902979075154163e-8
56.	-14.5	1.748016785198433e-8
56.5	-14.5	1.4609082763014249e-8
57.	-14.5	1.173799767404418e-8
57.5	-14.5	8.866912585074113e-9
58.	-14.5	5.995827496104041e-9
58.5	-14.5	4.887375013816874e-9
59.	-14.5	3.900395506637637e-9
59.5	-14.5	2.913415999458398e-9
60.	-14.5	1.9264364922791627e-9
60.5	-14.5	1.3245905915137478e-9
61.	-14.5	1.059109145931363e-9
61.5	-14.5	7.936277003489788e-10
62.	-14.5	5.281462547665943e-10
62.5	-14.5	2.902774706335105e-10
63.	-14.5	2.338770764390579e-10
63.5	-14.5	1.7747668224460535e-10
64.	-14.5	1.2107628805015283e-10
64.5	-14.5	6.467589385570018e-11
65.	-14.5	4.238147485485828e-11
-35.	-14.	0.
-34.5	-14.	0.
-34.	-14.	1.44291362575701e-16
-33.5	-14.	3.2282495959660925e-16
-33.	-14.	5.013585566175177e-16
-32.5	-14.	6.79892153638426e-16
-32.	-14.	1.5352971976425275e-15
-31.5	-14.	3.3790639074568515e-15
-31.	-14.	5.222830617271176e-15
-30.5	-14.	7.066597327085499e-15
-30.	-14.	8.970625040217003e-15
-29.5	-14.	2.3521991891967675e-14
-29.	-14.	3.807335874371833e-14
-28.5	-14.	5.262472559546901e-14
-28.	-14.	6.717609244721967e-14
-27.5	-14.	1.2221948138125238e-13
-27.	-14.	2.0392048762555675e-13
-26.5	-14.	2.856214938698611e-13
-26.	-14.	3.673225001141654e-13
-25.5	-14.	4.976607901135807e-13
-25.	-14.	8.210000479593822e-13
-24.5	-14.	1.1443393058051834e-12
-24.	-14.	1.4676785636509851e-12
-23.5	-14.	1.7910178214967864e-12
-23.	-14.	2.5650979586191926e-12
-22.5	-14.	3.4521796968739574e-12
-22.	-14.	4.339261435128721e-12
-21.5	-14.	5.226343173383485e-12
-21.	-14.	6.409129642787128e-12
-20.5	-14.	8.039523027396613e-12
-20.	-14.	9.669916412006098e-12
-19.5	-14.	1.1300309796615581e-11
-19.	-14.	1.2930703181225061e-11
-18.5	-14.	1.4790412910043027e-11
-18.	-14.	1.665102271678619e-11
-17.5	-14.	1.851163252352935e-11
-17.	-14.	2.037224233027251e-11
-16.5	-14.	2.1863359694413616e-11
-16.	-14.	2.3102305046463054e-11
-15.5	-14.	2.4341250398512485e-11
-15.	-14.	2.5580195750561923e-11
-14.5	-14.	2.722791650036259e-11
-14.	-14.	3.05889421028186e-11
-13.5	-14.	3.3949967705274615e-11
-13.	-14.	3.731099330773062e-11
-12.5	-14.	4.067201891018663e-11
-12.	-14.	6.912364828401487e-11
-11.5	-14.	1.0420882248490164e-10
-11.	-14.	1.3929399668578838e-10
-10.5	-14.	1.7437917088667513e-10
-10.	-14.	2.8701192173625034e-10
-9.5	-14.	5.213617070236434e-10
-9.	-14.	7.557114923110363e-10
-8.5	-14.	9.900612775984293e-10
-8.	-14.	1.2244110628858223e-9
-7.5	-14.	2.450932082991361e-9
-7.	-14.	3.69007483995832e-9
-6.5	-14.	4.929217596925279e-9
-6.	-14.	6.168360353892237e-9
-5.5	-14.	9.734388094162824e-9
-5.	-14.	1.494630323346742e-8
-4.5	-14.	2.0158218372772018e-8
-4.	-14.	2.5370133512076618e-8
-3.5	-14.	3.273968274902616e-8
-3.	-14.	4.9679288977536707e-8
-2.5	-14.	6.661889520604726e-8
-2.	-14.	8.355850143455782e-8
-1.5	-14.	1.0049810766306837e-7
-1.	-14.	1.3603825684284158e-7
-0.5	-14.	1.7675620169071713e-7
0.	-14.	2.1747414653859266e-7
0.5	-14.	2.581920913864682e-7
1.	-14.	3.094557070824413e-7
1.5	-14.	3.7788771095264177e-7
2.	-14.	4.4631971482284217e-7
2.5	-14.	5.147517186930426e-7
3.	-14.	5.83183722563243e-7
3.5	-14.	6.560157927894547e-7
4.	-14.	7.289432261630997e-7
4.5	-14.	8.018706595367447e-7
5.	-14.	8.747980929103898e-7
5.5	-14.	9.264115356990448e-7
6.	-14.	9.62403246545499e-7
6.5	-14.	9.98394957391953e-7
7.	-14.	1.034386668238407e-6
7.5	-14.	1.0620522228443572e-6
8.	-14.	1.050554340805782e-6
8.5	-14.	1.0390564587672066e-6
9.	-14.	1.0275585767286315e-6
9.5	-14.	1.0160606946900562e-6
10.	-14.	1.0044484026377278e-6
10.5	-14.	9.928026267623022e-7
11.	-14.	9.811568508868763e-7
11.5	-14.	9.695110750114504e-7
12.	-14.	9.821666614298046e-7
12.5	-14.	1.0358708118936367e-6
13.	-14.	1.0895749623574688e-6
13.5	-14.	1.1432791128213007e-6
14.	-14.	1.1969832632851326e-6
14.5	-14.	1.3497799077793345e-6
15.	-14.	1.5056270720360484e-6
15.5	-14.	1.6614742362927628e-6
16.	-14.	1.817321400549477e-6
16.5	-14.	2.0345176783698583e-6
17.	-14.	2.2982969908350643e-6
17.5	-14.	2.5620763033002703e-6
18.	-14.	2.825855615765476e-6
18.5	-14.	3.1031635842937957e-6
19.	-14.	3.448111219463521e-6
19.5	-14.	3.7930588546332467e-6
20.	-14.	4.138006489802971e-6
20.5	-14.	4.482954124972697e-6
21.	-14.	4.828849402223279e-6
21.5	-14.	5.175035876348358e-6
22.	-14.	5.521222350473437e-6
22.5	-14.	5.867408824598517e-6
23.	-14.	6.1758996466709714e-6
23.5	-14.	6.418302349063148e-6
24.	-14.	6.660705051455326e-6
24.5	-14.	6.903107753847503e-6
25.	-14.	7.145510456239681e-6
25.5	-14.	7.243431539729423e-6
26.	-14.	7.3355646894993164e-6
26.5	-14.	7.42769783926921e-6
27.	-14.	7.519830989039104e-6
27.5	-14.	7.550959410393804e-6
28.	-14.	7.534107402043706e-6
28.5	-14.	7.517255393693608e-6
29.	-14.	7.500403385343509e-6
29.5	-14.	7.474952284660047e-6
30.	-14.	7.403683308009984e-6
30.5	-14.	7.332414331359922e-6
31.	-14.	7.26114535470986e-6
31.5	-14.	7.189876378059798e-6
32.	-14.	7.077860096078706e-6
32.5	-14.	6.952713369851201e-6
33.	-14.	6.8275666436236965e-6
33.5	-14.	6.702419917396192e-6
34.	-14.	6.551270940154233e-6
34.5	-14.	6.352787856683554e-6
35.	-14.	6.154304773212876e-6
35.5	-14.	5.955821689742197e-6
36.	-14.	5.7573386062715185e-6
36.5	-14.	5.502969420697792e-6
37.	-14.	5.245833656475286e-6
37.5	-14.	4.988697892252781e-6
38.	-14.	4.731562128030275e-6
38.5	-14.	4.4633176332528444e-6
39.	-14.	4.1860245210999835e-6
39.5	-14.	3.908731408947123e-6
40.	-14.	3.631438296794263e-6
40.5	-14.	3.3568219434628343e-6
41.	-14.	3.097449103418585e-6
41.5	-14.	2.838076263374336e-6
42.	-14.	2.578703423330087e-6
42.5	-14.	2.3193305832858377e-6
43.	-14.	2.0981004084593257e-6
43.5	-14.	1.8897449855066834e-6
44.	-14.	1.6813895625540414e-6
44.5	-14.	1.4730341396013993e-6
45.	-14.	1.2882310911276208e-6
45.5	-14.	1.1479638838228646e-6
46.	-14.	1.0076966765181084e-6
46.5	-14.	8.674294692133524e-7
47.	-14.	7.271622619085964e-7
47.5	-14.	6.434555317921857e-7
48.	-14.	5.630927037783463e-7
48.5	-14.	4.827298757645066e-7
49.	-14.	4.023670477506672e-7
49.5	-14.	3.42642802985889e-7
50.	-14.	3.003270250785506e-7
50.5	-14.	2.580112471712122e-7
51.	-14.	2.156954692638738e-7
51.5	-14.	1.7620882457615746e-7
52.	-14.	1.5399794444443092e-7
52.5	-14.	1.3178706431270438e-7
53.	-14.	1.0957618418097782e-7
53.5	-14.	8.736530404925128e-8
54.	-14.	7.324949977404796e-8
54.5	-14.	6.19928884570179e-8
55.	-14.	5.073627713998784e-8
55.5	-14.	3.947966582295778e-8
56.	-14.	3.0356584255861904e-8
56.5	-14.	2.54260809281136e-8
57.	-14.	2.0495577600365298e-8
57.5	-14.	1.5565074272617e-8
58.	-14.	1.0634570944868698e-8
58.5	-14.	8.696307337217851e-9
59.	-14.	6.9642558804476035e-9
59.5	-14.	5.232204423677355e-9
60.	-14.	3.5001529669071096e-9
60.5	-14.	2.4357699954169936e-9
61.	-14.	1.954509199073602e-9
61.5	-14.	1.4732484027302103e-9
62.	-14.	9.919876063868187e-10
62.5	-14.	5.601038364542978e-10
63.	-14.	4.5272226994718735e-10
63.5	-14.	3.453407034400771e-10
64.	-14.	2.379591369329669e-10
64.5	-14.	1.305775704258566e-10
65.	-14.	8.72403202816709e-11
-35.	-13.5	0.
-34.5	-13.5	0.
-34.	-13.5	2.519273255438088e-16
-33.5	-13.5	5.636403124774275e-16
-33.	-13.5	8.753532994110464e-16
-32.5	-13.5	1.1870662863446653e-15
-32.	-13.5	2.6805715187148807e-15
-31.5	-13.5	5.899719275300365e-15
-31.	-13.5	9.118867031885848e-15
-30.5	-13.5	1.233801478847133e-14
-30.	-13.5	1.5662376004333132e-14
-29.5	-13.5	4.10685186072565e-14
-29.	-13.5	6.647466121017984e-14
-28.5	-13.5	9.188080381310322e-14
-28.	-13.5	1.1728694641602657e-13
-27.5	-13.5	2.1339064569760903e-13
-27.	-13.5	3.5603754815341845e-13
-26.5	-13.5	4.986844506092278e-13
-26.	-13.5	6.413313530650372e-13
-25.5	-13.5	8.688971351372839e-13
-25.	-13.5	1.4334353936521717e-12
-24.5	-13.5	1.9979736521670592e-12
-24.	-13.5	2.5625119106819475e-12
-23.5	-13.5	3.127050169196835e-12
-23.	-13.5	4.4785651538852245e-12
-22.5	-13.5	6.027376710063271e-12
-22.	-13.5	7.576188266241316e-12
-21.5	-13.5	9.124999822419361e-12
-21.	-13.5	1.1190100786179918e-11
-20.5	-13.5	1.403670669300853e-11
-20.	-13.5	1.688331259983714e-11
-19.5	-13.5	1.9729918506665752e-11
-19.	-13.5	2.257652441349436e-11
-18.5	-13.5	2.5818913139308757e-11
-18.	-13.5	2.906285533214607e-11
-17.5	-13.5	3.2306797524983374e-11
-17.	-13.5	3.555073971782068e-11
-16.5	-13.5	3.810008344198627e-11
-16.	-13.5	4.017537608081105e-11
-15.5	-13.5	4.225066871963583e-11
-15.	-13.5	4.4325961358460604e-11
-14.5	-13.5	4.6933814213051473e-11
-14.	-13.5	5.1773792599224645e-11
-13.5	-13.5	5.661377098539783e-11
-13.	-13.5	6.1453749371571e-11
-12.5	-13.5	6.629372775774417e-11
-12.	-13.5	1.0596800540259407e-10
-11.5	-13.5	1.5485190142718395e-10
-11.	-13.5	2.0373579745177383e-10
-10.5	-13.5	2.526196934763637e-10
-10.	-13.5	4.0554772520627145e-10
-9.5	-13.5	7.21781229472971e-10
-9.	-13.5	1.0380147337396705e-9
-8.5	-13.5	1.35424823800637e-9
-8.	-13.5	1.6704817422730697e-9
-7.5	-13.5	3.2439063257136826e-9
-7.	-13.5	4.8333240506897545e-9
-6.5	-13.5	6.4227417756658265e-9
-6.	-13.5	8.0121595006419e-9
-5.5	-13.5	1.239085950623004e-8
-5.	-13.5	1.874251674474954e-8
-4.5	-13.5	2.509417398326904e-8
-4.	-13.5	3.1445831221788534e-8
-3.5	-13.5	4.026437859591868e-8
-3.	-13.5	6.002466962133885e-8
-2.5	-13.5	7.978496064675904e-8
-2.	-13.5	9.954525167217921e-8
-1.5	-13.5	1.193055426975994e-7
-1.	-13.5	1.5951995448287343e-7
-0.5	-13.5	2.0542813865655094e-7
0.	-13.5	2.513363228302284e-7
0.5	-13.5	2.9724450700390596e-7
1.	-13.5	3.5430693868117496e-7
1.5	-13.5	4.295285234072624e-7
2.	-13.5	5.047501081333497e-7
2.5	-13.5	5.79971692859437e-7
3.	-13.5	6.551932775855243e-7
3.5	-13.5	7.338965120370212e-7
4.	-13.5	8.126752046860115e-7
4.5	-13.5	8.914538973350016e-7
5.	-13.5	9.702325899839918e-7
5.5	-13.5	1.0262714704893414e-6
6.	-13.5	1.065643587053539e-6
6.5	-13.5	1.1050157036177366e-6
7.	-13.5	1.144387820181934e-6
7.5	-13.5	1.1756241175022212e-6
8.	-13.5	1.1685922593487755e-6
8.5	-13.5	1.1615604011953295e-6
9.	-13.5	1.1545285430418837e-6
9.5	-13.5	1.147496684888438e-6
10.	-13.5	1.147569451884675e-6
10.5	-13.5	1.1497214950201316e-6
11.	-13.5	1.151873538155588e-6
11.5	-13.5	1.1540255812910448e-6
12.	-13.5	1.1863792805530801e-6
12.5	-13.5	1.2697480052611867e-6
13.	-13.5	1.3531167299692933e-6
13.5	-13.5	1.4364854546773999e-6
14.	-13.5	1.5198541793855063e-6
14.5	-13.5	1.717157132889002e-6
15.	-13.5	1.917967502569352e-6
15.5	-13.5	2.118777872249702e-6
16.	-13.5	2.3195882419300517e-6
16.5	-13.5	2.5866315173850144e-6
17.	-13.5	2.903966142871047e-6
17.5	-13.5	3.2213007683570792e-6
18.	-13.5	3.538635393843111e-6
18.5	-13.5	3.869197383994645e-6
19.	-13.5	4.265892664278246e-6
19.5	-13.5	4.6625879445618475e-6
20.	-13.5	5.059283224845448e-6
20.5	-13.5	5.455978505129049e-6
21.	-13.5	5.842559018505597e-6
21.5	-13.5	6.226031408499798e-6
22.	-13.5	6.609503798493999e-6
22.5	-13.5	6.9929761884882e-6
23.	-13.5	7.330722545350325e-6
23.5	-13.5	7.588301896587547e-6
24.	-13.5	7.84588124782477e-6
24.5	-13.5	8.10346059906199e-6
25.	-13.5	8.361039950299213e-6
25.5	-13.5	8.458102138950016e-6
26.	-13.5	8.548734009993594e-6
26.5	-13.5	8.639365881037175e-6
27.	-13.5	8.729997752080755e-6
27.5	-13.5	8.75699126246826e-6
28.	-13.5	8.733932982292803e-6
28.5	-13.5	8.710874702117347e-6
29.	-13.5	8.68781642194189e-6
29.5	-13.5	8.656036373304984e-6
30.	-13.5	8.577784803013906e-6
30.5	-13.5	8.499533232722828e-6
31.	-13.5	8.421281662431752e-6
31.5	-13.5	8.343030092140674e-6
32.	-13.5	8.219446789833194e-6
32.5	-13.5	8.081255753959061e-6
33.	-13.5	7.943064718084929e-6
33.5	-13.5	7.804873682210796e-6
34.	-13.5	7.637165907495788e-6
34.5	-13.5	7.415726305830769e-6
35.	-13.5	7.19428670416575e-6
35.5	-13.5	6.9728471025007315e-6
36.	-13.5	6.751407500835711e-6
36.5	-13.5	6.465974865476622e-6
37.	-13.5	6.177374326935412e-6
37.5	-13.5	5.888773788394203e-6
38.	-13.5	5.6001732498529935e-6
38.5	-13.5	5.297271716145931e-6
39.	-13.5	4.9827213056654285e-6
39.5	-13.5	4.668170895184926e-6
40.	-13.5	4.353620484704424e-6
40.5	-13.5	4.0413655518278706e-6
41.	-13.5	3.7421828251867278e-6
41.5	-13.5	3.443000098545585e-6
42.	-13.5	3.1438173719044413e-6
42.5	-13.5	2.8446346452632985e-6
43.	-13.5	2.585514808875967e-6
43.5	-13.5	2.3399178809803075e-6
44.	-13.5	2.0943209530846475e-6
44.5	-13.5	1.8487240251889874e-6
45.	-13.5	1.6292704755837314e-6
45.5	-13.5	1.4592521684508639e-6
46.	-13.5	1.2892338613179963e-6
46.5	-13.5	1.119215554185129e-6
47.	-13.5	9.491972470522613e-7
47.5	-13.5	8.442289778791015e-7
48.	-13.5	7.431065206495265e-7
48.5	-13.5	6.419840634199516e-7
49.	-13.5	5.408616061903768e-7
49.5	-13.5	4.643520398449372e-7
50.	-13.5	4.0860323454842956e-7
50.5	-13.5	3.528544292519219e-7
51.	-13.5	2.9710562395541425e-7
51.5	-13.5	2.4491468915958456e-7
52.	-13.5	2.1444946620514568e-7
52.5	-13.5	1.839842432507068e-7
53.	-13.5	1.5351902029626788e-7
53.5	-13.5	1.2305379734182898e-7
54.	-13.5	1.0343200038128335e-7
54.5	-13.5	8.764011777777602e-8
55.	-13.5	7.18482351742687e-8
55.5	-13.5	5.605635257076139e-8
56.	-13.5	4.323300065973948e-8
56.5	-13.5	3.624307909321295e-8
57.	-13.5	2.9253157526686414e-8
57.5	-13.5	2.2263235960159883e-8
58.	-13.5	1.5273314393633354e-8
58.5	-13.5	1.2505239660618828e-8
59.	-13.5	1.002811625425757e-8
59.5	-13.5	7.550992847896312e-9
60.	-13.5	5.073869441535057e-9
60.5	-13.5	3.5469493993202394e-9
61.	-13.5	2.8499092522158406e-9
61.5	-13.5	2.1528691051114418e-9
62.	-13.5	1.455828958007043e-9
62.5	-13.5	8.299302022750849e-10
63.	-13.5	6.715674634553169e-10
63.5	-13.5	5.13204724635549e-10
64.	-13.5	3.5484198581578097e-10
64.5	-13.5	1.9647924699601303e-10
65.	-13.5	1.3209916570848352e-10
-35.	-13.	0.
-34.5	-13.	0.
-34.	-13.	3.5956328851191657e-16
-33.5	-13.	8.0445566535824575e-16
-33.	-13.	1.2493480422045752e-15
-32.5	-13.	1.6942404190509045e-15
-32.	-13.	3.8258458397872336e-15
-31.5	-13.	8.420374643143878e-15
-31.	-13.	1.3014903446500519e-14
-30.5	-13.	1.760943224985716e-14
-30.	-13.	2.2354126968449264e-14
-29.5	-13.	5.861504532254533e-14
-29.	-13.	9.487596367664136e-14
-28.5	-13.	1.3113688203073743e-13
-28.	-13.	1.6739780038483345e-13
-27.5	-13.	3.0456181001396567e-13
-27.	-13.	5.081546086812802e-13
-26.5	-13.	7.117474073485945e-13
-26.	-13.	9.15340206015909e-13
-25.5	-13.	1.2401334801609871e-12
-25.	-13.	2.0458707393449614e-12
-24.5	-13.	2.8516079985289355e-12
-24.	-13.	3.65734525771291e-12
-23.5	-13.	4.4630825168968844e-12
-23.	-13.	6.392032349151258e-12
-22.5	-13.	8.602573723252584e-12
-22.	-13.	1.0813115097353912e-11
-21.5	-13.	1.3023656471455238e-11
-21.	-13.	1.5971071929572708e-11
-20.5	-13.	2.0033890358620446e-11
-20.	-13.	2.4096708787668187e-11
-19.5	-13.	2.8159527216715926e-11
-19.	-13.	3.222234564576366e-11
-18.5	-13.	3.684741336857449e-11
-18.	-13.	4.147468794750595e-11
-17.5	-13.	4.6101962526437397e-11
-17.	-13.	5.0729237105368846e-11
-16.5	-13.	5.4336807189558934e-11
-16.	-13.	5.724844711515906e-11
-15.5	-13.	6.016008704075918e-11
-15.	-13.	6.307172696635928e-11
-14.5	-13.	6.663971192574036e-11
-14.	-13.	7.29586430956307e-11
-13.5	-13.	7.927757426552104e-11
-13.	-13.	8.559650543541138e-11
-12.5	-13.	9.191543660530171e-11
-12.	-13.	1.4281236252117326e-10
-11.5	-13.	2.0549498036946628e-10
-11.	-13.	2.681775982177593e-10
-10.5	-13.	3.308602160660523e-10
-10.	-13.	5.240835286762926e-10
-9.5	-13.	9.222007519222986e-10
-9.	-13.	1.3203179751683046e-9
-8.5	-13.	1.7184351984143107e-9
-8.	-13.	2.1165524216603166e-9
-7.5	-13.	4.036880568436004e-9
-7.	-13.	5.9765732614211896e-9
-6.5	-13.	7.916265954406374e-9
-6.	-13.	9.85595864739156e-9
-5.5	-13.	1.5047330918297255e-8
-5.	-13.	2.2538730256031657e-8
-4.5	-13.	3.003012959376606e-8
-4.	-13.	3.7521528931500454e-8
-3.5	-13.	4.778907444281119e-8
-3.	-13.	7.0370050265141e-8
-2.5	-13.	9.295102608747081e-8
-2.	-13.	1.1553200190980061e-7
-1.5	-13.	1.3811297773213042e-7
-1.	-13.	1.8300165212290524e-7
-0.5	-13.	2.3410007562238477e-7
0.	-13.	2.851984991218642e-7
0.5	-13.	3.3629692262134374e-7
1.	-13.	3.9915817027990867e-7
1.5	-13.	4.81169335861883e-7
2.	-13.	5.631805014438572e-7
2.5	-13.	6.451916670258314e-7
3.	-13.	7.272028326078055e-7
3.5	-13.	8.117772312845877e-7
4.	-13.	8.964071832089231e-7
4.5	-13.	9.810371351332585e-7
5.	-13.	1.065667087057594e-6
5.5	-13.	1.126131405279638e-6
6.	-13.	1.1688839275615792e-6
6.5	-13.	1.21163644984352e-6
7.	-13.	1.2543889721254613e-6
7.5	-13.	1.2891960121600854e-6
8.	-13.	1.286630177891769e-6
8.5	-13.	1.2840643436234525e-6
9.	-13.	1.281498509355136e-6
9.5	-13.	1.2789326750868198e-6
10.	-13.	1.2906905011316219e-6
10.5	-13.	1.306640363277961e-6
11.	-13.	1.3225902254242998e-6
11.5	-13.	1.338540087570639e-6
12.	-13.	1.3905918996763556e-6
12.5	-13.	1.5036251986287367e-6
13.	-13.	1.6166584975811178e-6
13.5	-13.	1.729691796533499e-6
14.	-13.	1.84272509548588e-6
14.5	-13.	2.0845343579986698e-6
15.	-13.	2.330307933102655e-6
15.5	-13.	2.576081508206641e-6
16.	-13.	2.8218550833106263e-6
16.5	-13.	3.138745356400171e-6
17.	-13.	3.5096352949070293e-6
17.5	-13.	3.880525233413888e-6
18.	-13.	4.2514151719207466e-6
18.5	-13.	4.635231183695495e-6
19.	-13.	5.083674109092971e-6
19.5	-13.	5.532117034490448e-6
20.	-13.	5.980559959887924e-6
20.5	-13.	6.429002885285401e-6
21.	-13.	6.856268634787916e-6
21.5	-13.	7.2770269406512394e-6
22.	-13.	7.697785246514562e-6
22.5	-13.	8.118543552377886e-6
23.	-13.	8.485545444029679e-6
23.5	-13.	8.758301444111946e-6
24.	-13.	9.031057444194213e-6
24.5	-13.	9.303813444276478e-6
25.	-13.	9.576569444358745e-6
25.5	-13.	9.672772738170608e-6
26.	-13.	9.761903330487874e-6
26.5	-13.	9.85103392280514e-6
27.	-13.	9.940164515122406e-6
27.5	-13.	9.963023114542713e-6
28.	-13.	9.9337585625419e-6
28.5	-13.	9.904494010541086e-6
29.	-13.	9.875229458540272e-6
29.5	-13.	9.83712046194992e-6
30.	-13.	9.751886298017828e-6
30.5	-13.	9.666652134085734e-6
31.	-13.	9.581417970153644e-6
31.5	-13.	9.49618380622155e-6
32.	-13.	9.361033483587682e-6
32.5	-13.	9.209798138066923e-6
33.	-13.	9.058562792546161e-6
33.5	-13.	8.907327447025401e-6
34.	-13.	8.723060874837344e-6
34.5	-13.	8.478664754977983e-6
35.	-13.	8.234268635118623e-6
35.5	-13.	7.989872515259264e-6
36.	-13.	7.745476395399903e-6
36.5	-13.	7.428980310255453e-6
37.	-13.	7.108914997395539e-6
37.5	-13.	6.788849684535625e-6
38.	-13.	6.468784371675712e-6
38.5	-13.	6.131225799039018e-6
39.	-13.	5.7794180902308735e-6
39.5	-13.	5.427610381422729e-6
40.	-13.	5.075802672614585e-6
40.5	-13.	4.725909160192906e-6
41.	-13.	4.3869165469548695e-6
41.5	-13.	4.047923933716833e-6
42.	-13.	3.7089313204787963e-6
42.5	-13.	3.36993870724076e-6
43.	-13.	3.0729292092926095e-6
43.5	-13.	2.790090776453931e-6
44.	-13.	2.507252343615253e-6
44.5	-13.	2.2244139107765756e-6
45.	-13.	1.970309860039842e-6
45.5	-13.	1.7705404530788631e-6
46.	-13.	1.5707710461178842e-6
46.5	-13.	1.3710016391569052e-6
47.	-13.	1.1712322321959263e-6
47.5	-13.	1.0450024239660173e-6
48.	-13.	9.23120337520707e-7
48.5	-13.	8.012382510753966e-7
49.	-13.	6.793561646300863e-7
49.5	-13.	5.860612767039854e-7
50.	-13.	5.168794440183085e-7
50.5	-13.	4.4769761133263157e-7
51.	-13.	3.785157786469547e-7
51.5	-13.	3.1362055374301166e-7
52.	-13.	2.7490098796586043e-7
52.5	-13.	2.3618142218870918e-7
53.	-13.	1.9746185641155794e-7
53.5	-13.	1.5874229063440669e-7
54.	-13.	1.3361450098851872e-7
54.5	-13.	1.1328734709853415e-7
55.	-13.	9.296019320854958e-8
55.5	-13.	7.263303931856501e-8
56.	-13.	5.610941706361705e-8
56.5	-13.	4.706007725831229e-8
57.	-13.	3.8010737453007535e-8
57.5	-13.	2.896139764770277e-8
58.	-13.	1.991205784239801e-8
58.5	-13.	1.6314171984019805e-8
59.	-13.	1.3091976628067537e-8
59.5	-13.	9.86978127211527e-9
60.	-13.	6.647585916163005e-9
60.5	-13.	4.6581288032234856e-9
61.	-13.	3.74530930535808e-9
61.5	-13.	2.8324898074926735e-9
62.	-13.	1.9196703096272676e-9
62.5	-13.	1.0997565680958722e-9
63.	-13.	8.904126569634463e-10
63.5	-13.	6.810687458310208e-10
64.	-13.	4.717248346985951e-10
64.5	-13.	2.6238092356616943e-10
65.	-13.	1.7695801113529614e-10
-35.	-12.5	0.
-34.5	-12.5	0.
-34.	-12.5	1.3472352452421048e-15
-33.5	-12.5	3.014187099274453e-15
-33.	-12.5	4.6811389533067996e-15
-32.5	-12.5	6.348090807339148e-15
-32.	-12.5	1.4334885378817044e-14
-31.5	-12.5	3.1549858068477824e-14
-31.	-12.5	4.8764830758138585e-14
-30.5	-12.5	6.597980344779938e-14
-30.	-12.5	8.375742398686421e-14
-29.5	-12.5	2.196213320969043e-13
-29.	-12.5	3.5548524020694453e-13
-28.5	-12.5	4.913491483169848e-13
-28.	-12.5	6.272130564270252e-13
-27.5	-12.5	1.1411448598878958e-12
-27.	-12.5	1.9039748105216202e-12
-26.5	-12.5	2.666804761155345e-12
-26.	-12.5	3.4296347117890707e-12
-25.5	-12.5	4.646583636700758e-12
-25.	-12.5	7.665553455590615e-12
-24.5	-12.5	1.0684523274480472e-11
-24.	-12.5	1.3703493093370334e-11
-23.5	-12.5	1.6722462912260198e-11
-23.	-12.5	2.3949932232386213e-11
-22.5	-12.5	3.223248043235035e-11
-22.	-12.5	4.051502863231448e-11
-21.5	-12.5	4.879757683227863e-11
-21.	-12.5	5.984111508700873e-11
-20.5	-12.5	7.506395151030812e-11
-20.	-12.5	9.028678793360758e-11
-19.5	-12.5	1.05509624356907e-10
-19.	-12.5	1.2073246078020637e-10
-18.5	-12.5	1.379824513147041e-10
-18.	-12.5	1.5524039852875195e-10
-17.5	-12.5	1.7249834574279976e-10
-17.	-12.5	1.8975629295684756e-10
-16.5	-12.5	2.0239000238445137e-10
-16.	-12.5	2.1186775187201987e-10
-15.5	-12.5	2.2134550135958826e-10
-15.	-12.5	2.3082325084715675e-10
-14.5	-12.5	2.400371320742914e-10
-14.	-12.5	2.4814505933856574e-10
-13.5	-12.5	2.5625298660283985e-10
-13.	-12.5	2.6436091386711406e-10
-12.5	-12.5	2.7246884113138837e-10
-12.	-12.5	3.5302521979316925e-10
-11.5	-12.5	4.5273578280123003e-10
-11.	-12.5	5.52446345809291e-10
-10.5	-12.5	6.521569088173518e-10
-10.	-12.5	9.59192393784128e-10
-9.5	-12.5	1.59164068668671e-9
-9.	-12.5	2.2240889795892915e-9
-8.5	-12.5	2.856537272491874e-9
-8.	-12.5	3.488985565394455e-9
-7.5	-12.5	6.303035949114324e-9
-7.	-12.5	9.144839211128092e-9
-6.5	-12.5	1.198664247314186e-8
-6.	-12.5	1.482844573515563e-8
-5.5	-12.5	2.1852013730829612e-8
-5.	-12.5	3.1833490660654844e-8
-4.5	-12.5	4.1814967590480075e-8
-4.	-12.5	5.17964445203053e-8
-3.5	-12.5	6.500958509384178e-8
-3.	-12.5	9.255657647258627e-8
-2.5	-12.5	1.2010356785133078e-7
-2.	-12.5	1.4765055923007526e-7
-1.5	-12.5	1.7519755060881977e-7
-1.	-12.5	2.2652844137997862e-7
-0.5	-12.5	2.844800083092097e-7
0.	-12.5	3.4243157523844075e-7
0.5	-12.5	4.0038314216767187e-7
1.	-12.5	4.697405162487588e-7
1.5	-12.5	5.576665833455931e-7
2.	-12.5	6.455926504424274e-7
2.5	-12.5	7.335187175392617e-7
3.	-12.5	8.214447846360958e-7
3.5	-12.5	9.087915692133786e-7
4.	-12.5	9.961257989335642e-7
4.5	-12.5	1.0834600286537497e-6
5.	-12.5	1.1707942583739354e-6
5.5	-12.5	1.2340060323436068e-6
6.	-12.5	1.2795376569287926e-6
6.5	-12.5	1.3250692815139784e-6
7.	-12.5	1.3706009060991642e-6
7.5	-12.5	1.4099047478933716e-6
8.	-12.5	1.419915195506017e-6
8.5	-12.5	1.4299256431186621e-6
9.	-12.5	1.4399360907313077e-6
9.5	-12.5	1.4499465383439529e-6
10.	-12.5	1.4898718076328181e-6
10.5	-12.5	1.5385521025014857e-6
11.	-12.5	1.587232397370153e-6
11.5	-12.5	1.6359126922388207e-6
12.	-12.5	1.7293598437100635e-6
12.5	-12.5	1.8984247798203145e-6
13.	-12.5	2.067489715930566e-6
13.5	-12.5	2.2365546520408165e-6
14.	-12.5	2.4056195881510673e-6
14.5	-12.5	2.718643645027938e-6
15.	-12.5	3.0360994214531922e-6
15.5	-12.5	3.353555197878447e-6
16.	-12.5	3.671010974303701e-6
16.5	-12.5	4.060047007384771e-6
17.	-12.5	4.5034346909134516e-6
17.5	-12.5	4.946822374442134e-6
18.	-12.5	5.390210057970815e-6
18.5	-12.5	5.84400667947696e-6
19.	-12.5	6.349845210512184e-6
19.5	-12.5	6.855683741547411e-6
20.	-12.5	7.361522272582636e-6
20.5	-12.5	7.867360803617863e-6
21.	-12.5	8.331169968171404e-6
21.5	-12.5	8.78206410878941e-6
22.	-12.5	9.232958249407418e-6
22.5	-12.5	9.683852390025424e-6
23.	-12.5	0.00001007091099784227
23.5	-12.5	0.00001034605297597122
24.	-12.5	0.000010621194954100171
24.5	-12.5	0.000010896336932229121
25.	-12.5	0.000011171478910358073
25.5	-12.5	0.000011258092095606799
26.	-12.5	0.000011337152817325815
26.5	-12.5	0.000011416213539044832
27.	-12.5	0.00001149527426076385
27.5	-12.5	0.000011510876058755761
28.	-12.5	0.0000114765671939494
28.5	-12.5	0.000011442258329143043
29.	-12.5	0.000011407949464336682
29.5	-12.5	0.000011365799744525399
30.	-12.5	0.000011281872205828059
30.5	-12.5	0.000011197944667130719
31.	-12.5	0.000011114017128433382
31.5	-12.5	0.000011030089589736042
32.	-12.5	0.000010891539178597225
32.5	-12.5	0.000010735387049373122
33.	-12.5	0.00001057923492014902
33.5	-12.5	0.000010423082790924915
34.	-12.5	0.000010228260579012682
34.5	-12.5	9.963043930833522e-6
35.	-12.5	9.697827282654364e-6
35.5	-12.5	9.432610634475205e-6
36.	-12.5	9.167393986296045e-6
36.5	-12.5	8.815422801225284e-6
37.	-12.5	8.459156930348622e-6
37.5	-12.5	8.102891059471962e-6
38.	-12.5	7.746625188595302e-6
38.5	-12.5	7.367788304080419e-6
39.	-12.5	6.970566198573987e-6
39.5	-12.5	6.573344093067554e-6
40.	-12.5	6.1761219875611215e-6
40.5	-12.5	5.780400646117875e-6
41.	-12.5	5.393225803804446e-6
41.5	-12.5	5.006050961491018e-6
42.	-12.5	4.6188761191775875e-6
42.5	-12.5	4.231701276864159e-6
43.	-12.5	3.887770663443694e-6
43.5	-12.5	3.558436793952778e-6
44.	-12.5	3.229102924461861e-6
44.5	-12.5	2.8997690549709445e-6
45.	-12.5	2.6006632472001375e-6
45.5	-12.5	2.3587165236151897e-6
46.	-12.5	2.1167698000302415e-6
46.5	-12.5	1.8748230764452936e-6
47.	-12.5	1.6328763528603458e-6
47.5	-12.5	1.4701715686558912e-6
48.	-12.5	1.3121516333225638e-6
48.5	-12.5	1.1541316979892362e-6
49.	-12.5	9.961117626559088e-7
49.5	-12.5	8.707738001947401e-7
50.	-12.5	7.730027998023749e-7
50.5	-12.5	6.752317994100096e-7
51.	-12.5	5.774607990176443e-7
51.5	-12.5	4.852084511355152e-7
52.	-12.5	4.2665509656056517e-7
52.5	-12.5	3.681017419856151e-7
53.	-12.5	3.095483874106651e-7
53.5	-12.5	2.5099503283571515e-7
54.	-12.5	2.122308297656583e-7
54.5	-12.5	1.8045618474716932e-7
55.	-12.5	1.4868153972868037e-7
55.5	-12.5	1.1690689471019138e-7
56.	-12.5	9.098520516809342e-8
56.5	-12.5	7.656510062472546e-8
57.	-12.5	6.214499608135748e-8
57.5	-12.5	4.7724891537989496e-8
58.	-12.5	3.330478699462154e-8
58.5	-12.5	2.7427865953124796e-8
59.	-12.5	2.2139703971758145e-8
59.5	-12.5	1.6851541990391497e-8
60.	-12.5	1.1563380009024853e-8
60.5	-12.5	8.255437951773383e-9
61.	-12.5	6.676962201344005e-9
61.5	-12.5	5.098486450914626e-9
62.	-12.5	3.5200107004852477e-9
62.5	-12.5	2.0984057419416274e-9
63.	-12.5	1.707744145528263e-9
63.5	-12.5	1.3170825491148983e-9
64.	-12.5	9.264209527015341e-10
64.5	-12.5	5.357593562881695e-10
65.	-12.5	3.7104684438101815e-10
-35.	-12.	0.
-34.5	-12.	0.
-34.	-12.	2.63089689056298e-15
-33.5	-12.	5.886140148917453e-15
-33.	-12.	9.141383407271928e-15
-32.5	-12.	1.2396626665626402e-14
-32.	-12.	2.7993316500174378e-14
-31.5	-12.	6.16108768425861e-14
-31.	-12.	9.52284371849978e-14
-30.5	-12.	1.2884599752740954e-13
-30.	-12.	1.6356230184255686e-13
-29.5	-12.	4.288786108831409e-13
-29.	-12.	6.94194919923725e-13
-28.5	-12.	9.595112289643092e-13
-28.	-12.	1.2248275380048935e-12
-27.5	-12.	2.228438373245018e-12
-27.	-12.	3.7180998409208975e-12
-26.5	-12.	5.2077613085967766e-12
-26.	-12.	6.697422776272656e-12
-25.5	-12.	9.073892027727329e-12
-25.	-12.	1.4969364548870777e-11
-24.5	-12.	2.0864837070014225e-11
-24.	-12.	2.6760309591157676e-11
-23.5	-12.	3.265578211230113e-11
-23.	-12.	4.6769651850623696e-11
-22.5	-12.	6.294388950093467e-11
-22.	-12.	7.911812715124561e-11
-21.5	-12.	9.529236480155658e-11
-21.	-12.	1.1685830487793068e-10
-20.5	-12.	1.4658564055072119e-10
-20.	-12.	1.7631297622351172e-10
-19.5	-12.	2.0604031189630225e-10
-19.	-12.	2.3576764756909276e-10
-18.5	-12.	2.694237565360902e-10
-18.	-12.	3.030952861314228e-10
-17.5	-12.	3.367668157267554e-10
-17.	-12.	3.70438345322088e-10
-16.5	-12.	3.9477810730050627e-10
-16.	-12.	4.1274910406208486e-10
-15.5	-12.	4.307201008236634e-10
-15.	-12.	4.48691097585242e-10
-14.5	-12.	4.6512687638602685e-10
-14.	-12.	4.751280791419191e-10
-13.5	-12.	4.851292818978113e-10
-13.	-12.	4.951304846537035e-10
-12.5	-12.	5.051316874095958e-10
-12.	-12.	6.215485197465784e-10
-11.5	-12.	7.660999021947563e-10
-11.	-12.	9.106512846429342e-10
-10.5	-12.	1.0552026670911122e-9
-10.	-12.	1.5007768605657166e-9
-9.5	-12.	2.4188300848456252e-9
-9.	-12.	3.336883309125533e-9
-8.5	-12.	4.254936533405441e-9
-8.	-12.	5.17298975768535e-9
-7.5	-12.	9.06467836595034e-9
-7.	-12.	1.2994195568737471e-8
-6.5	-12.	1.69237127715246e-8
-6.	-12.	2.0853229974311736e-8
-5.5	-12.	3.0051898341169304e-8
-5.	-12.	4.2977622220773415e-8
-4.5	-12.	5.590334610037754e-8
-4.	-12.	6.882906997998165e-8
-3.5	-12.	8.549116827469171e-8
-3.	-12.	1.1872573181427496e-7
-2.5	-12.	1.5196029535385823e-7
-2.	-12.	1.8519485889344148e-7
-1.5	-12.	2.1842942243302473e-7
-1.	-12.	2.767971599076222e-7
-0.5	-12.	3.4216116837642434e-7
0.	-12.	4.075251768452264e-7
0.5	-12.	4.728891853140286e-7
1.	-12.	5.489772179297472e-7
1.5	-12.	6.42523998499586e-7
2.	-12.	7.360707790694247e-7
2.5	-12.	8.296175596392635e-7
3.	-12.	9.231643402091023e-7
3.5	-12.	1.012241273280841e-6
4.	-12.	1.1012213308303765e-6
4.5	-12.	1.190201388379912e-6
5.	-12.	1.2791814459294477e-6
5.5	-12.	1.3445763062754873e-6
6.	-12.	1.3926847918787118e-6
6.5	-12.	1.4407932774819364e-6
7.	-12.	1.488901763085161e-6
7.5	-12.	1.5330138756360858e-6
8.	-12.	1.5583283943969415e-6
8.5	-12.	1.5836429131577968e-6
9.	-12.	1.6089574319186526e-6
9.5	-12.	1.634271950679508e-6
10.	-12.	1.7079083180172834e-6
10.5	-12.	1.7956868061048729e-6
11.	-12.	1.8834652941924623e-6
11.5	-12.	1.9712437822800516e-6
12.	-12.	2.1133838784045642e-6
12.5	-12.	2.347348701149031e-6
13.	-12.	2.581313523893498e-6
13.5	-12.	2.815278346637965e-6
14.	-12.	3.0492431693824317e-6
14.5	-12.	3.4424651034960477e-6
15.	-12.	3.8405896992118964e-6
15.5	-12.	4.238714294927747e-6
16.	-12.	4.636838890643596e-6
16.5	-12.	5.105520608461057e-6
17.	-12.	5.627777099773616e-6
17.5	-12.	6.1500335910861746e-6
18.	-12.	6.672290082398734e-6
18.5	-12.	7.201693103536253e-6
19.	-12.	7.766826864870586e-6
19.5	-12.	8.33196062620492e-6
20.	-12.	8.897094387539252e-6
20.5	-12.	9.462228148873586e-6
21.	-12.	9.961187675990691e-6
21.5	-12.	0.000010439812806223565
22.	-12.	0.00001091843793645644
22.5	-12.	0.000011397063066689315
23.	-12.	0.000011801084476922913
23.5	-12.	0.000012074310442392135
24.	-12.	0.000012347536407861357
24.5	-12.	0.00001262076237333058
25.	-12.	0.000012893988338799802
25.5	-12.	0.000012968074775109812
26.	-12.	0.000013034183681789885
26.5	-12.	0.000013100292588469959
27.	-12.	0.000013166401495150032
27.5	-12.	0.000013173696480814019
28.	-12.	0.000013134734114363098
28.5	-12.	0.000013095771747912178
29.	-12.	0.000013056809381461257
29.5	-12.	0.000013011388555729697
30.	-12.	0.000012931555622907777
30.5	-12.	0.000012851722690085858
31.	-12.	0.000012771889757263942
31.5	-12.	0.000012692056824442023
32.	-12.	0.000012552853175635839
32.5	-12.	0.000012394517859845348
33.	-12.	0.00001223618254405486
33.5	-12.	0.00001207784722826437
34.	-12.	0.0000118744884676711
34.5	-12.	0.000011589169706080488
35.	-12.	0.000011303850944489873
35.5	-12.	0.000011018532182899262
36.	-12.	0.000010733213421308648
36.5	-12.	0.000010344283330012007
37.	-12.	9.950224076334213e-6
37.5	-12.	9.55616482265642e-6
38.	-12.	9.162105568978626e-6
38.5	-12.	8.739763385812275e-6
39.	-12.	8.294383340134735e-6
39.5	-12.	7.849003294457196e-6
40.	-12.	7.403623248779658e-6
40.5	-12.	6.9593197211981975e-6
41.	-12.	6.521146711528952e-6
41.5	-12.	6.0829737018597065e-6
42.	-12.	5.64480069219046e-6
42.5	-12.	5.206627682521215e-6
43.	-12.	4.8127383310201195e-6
43.5	-12.	4.433796574495086e-6
44.	-12.	4.054854817970052e-6
44.5	-12.	3.6759130614450176e-6
45.	-12.	3.328323974255997e-6
45.5	-12.	3.0400205231299845e-6
46.	-12.	2.7517170720039717e-6
46.5	-12.	2.4634136208779597e-6
47.	-12.	2.175110169751947e-6
47.5	-12.	1.9708135501630916e-6
48.	-12.	1.7714834838031274e-6
48.5	-12.	1.5721534174431635e-6
49.	-12.	1.3728233510831995e-6
49.5	-12.	1.2103105495028097e-6
50.	-12.	1.0788527930271242e-6
50.5	-12.	9.473950365514387e-7
51.	-12.	8.159372800757531e-7
51.5	-12.	6.913995023405752e-7
52.	-12.	6.091177493921808e-7
52.5	-12.	5.268359964437867e-7
53.	-12.	4.445542434953924e-7
53.5	-12.	3.6227249054699816e-7
54.	-12.	3.071373032856055e-7
54.5	-12.	2.6159032382195893e-7
55.	-12.	2.1604334435831243e-7
55.5	-12.	1.704963648946659e-7
56.	-12.	1.332602215143767e-7
56.5	-12.	1.1235562003780057e-7
57.	-12.	9.145101856122442e-8
57.5	-12.	7.054641708464827e-8
58.	-12.	4.9641815608072134e-8
58.5	-12.	4.099843002761966e-8
59.	-12.	3.3200034133444294e-8
59.5	-12.	2.5401638239268936e-8
60.	-12.	1.760324234509357e-8
60.5	-12.	1.2688927409003871e-8
61.	-12.	1.0293484635754909e-8
61.5	-12.	7.898041862505947e-9
62.	-12.	5.5025990892569845e-9
62.5	-12.	3.3421858394248333e-9
63.	-12.	2.726369414523968e-9
63.5	-12.	2.1105529896231024e-9
64.	-12.	1.494736564722237e-9
64.5	-12.	8.789201398213715e-10
65.	-12.	6.153274174373875e-10
-35.	-11.5	0.
-34.5	-11.5	0.
-34.	-11.5	3.914558535883855e-15
-33.5	-11.5	8.758093198560455e-15
-33.	-11.5	1.3601627861237054e-14
-32.5	-11.5	1.8445162523913655e-14
-32.	-11.5	4.165174762153172e-14
-31.5	-11.5	9.167189561669438e-14
-31.	-11.5	1.4169204361185702e-13
-30.5	-11.5	1.9171219160701967e-13
-30.	-11.5	2.433671796982495e-13
-29.5	-11.5	6.381358896693775e-13
-29.	-11.5	1.0329045996405056e-12
-28.5	-11.5	1.4276733096116337e-12
-28.	-11.5	1.822442019582762e-12
-27.5	-11.5	3.3157318866021406e-12
-27.	-11.5	5.532224871320173e-12
-26.5	-11.5	7.748717856038207e-12
-26.	-11.5	9.96521084075624e-12
-25.5	-11.5	1.35012004187539e-11
-25.	-11.5	2.2273175642150935e-11
-24.5	-11.5	3.1045150865547974e-11
-24.	-11.5	3.981712608894502e-11
-23.5	-11.5	4.858910131234206e-11
-23.	-11.5	6.958937146886119e-11
-22.5	-11.5	9.365529856951897e-11
-22.	-11.5	1.1772122567017675e-10
-21.5	-11.5	1.4178715277083454e-10
-21.	-11.5	1.7387549466885263e-10
-20.5	-11.5	2.1810732959113427e-10
-20.	-11.5	2.623391645134159e-10
-19.5	-11.5	3.0657099943569756e-10
-19.	-11.5	3.5080283435797915e-10
-18.5	-11.5	4.008650617574763e-10
-18.	-11.5	4.509501737340937e-10
-17.5	-11.5	5.01035285710711e-10
-17.	-11.5	5.511203976873284e-10
-16.5	-11.5	5.871662122165612e-10
-16.	-11.5	6.136304562521499e-10
-15.5	-11.5	6.400947002877386e-10
-15.	-11.5	6.665589443233272e-10
-14.5	-11.5	6.902166206977622e-10
-14.	-11.5	7.021110989452725e-10
-13.5	-11.5	7.140055771927827e-10
-13.	-11.5	7.25900055440293e-10
-12.5	-11.5	7.377945336878033e-10
-12.	-11.5	8.900718196999876e-10
-11.5	-11.5	1.0794640215882826e-9
-11.	-11.5	1.2688562234765775e-9
-10.5	-11.5	1.4582484253648726e-9
-10.	-11.5	2.0423613273473053e-9
-9.5	-11.5	3.2460194830045405e-9
-9.	-11.5	4.449677638661775e-9
-8.5	-11.5	5.653335794319009e-9
-8.	-11.5	6.856993949976244e-9
-7.5	-11.5	1.1826320782786357e-8
-7.	-11.5	1.684355192634685e-8
-6.5	-11.5	2.1860783069907343e-8
-6.	-11.5	2.6878014213467836e-8
-5.5	-11.5	3.8251782951508996e-8
-5.	-11.5	5.4121753780892e-8
-4.5	-11.5	6.9991724610275e-8
-4.	-11.5	8.586169543965801e-8
-3.5	-11.5	1.0597275145554164e-7
-3.	-11.5	1.4489488715596366e-7
-2.5	-11.5	1.8381702285638568e-7
-2.	-11.5	2.227391585568077e-7
-1.5	-11.5	2.6166129425722973e-7
-1.	-11.5	3.270658784352658e-7
-0.5	-11.5	3.9984232844363895e-7
0.	-11.5	4.7261877845201206e-7
0.5	-11.5	5.453952284603852e-7
1.	-11.5	6.282139196107356e-7
1.5	-11.5	7.273814136535788e-7
2.	-11.5	8.265489076964222e-7
2.5	-11.5	9.257164017392656e-7
3.	-11.5	1.0248838957821088e-6
3.5	-11.5	1.1156909773483033e-6
4.	-11.5	1.2063168627271888e-6
4.5	-11.5	1.2969427481060742e-6
5.	-11.5	1.38756863348496e-6
5.5	-11.5	1.4551465802073677e-6
6.	-11.5	1.5058319268286312e-6
6.5	-11.5	1.5565172734498945e-6
7.	-11.5	1.607202620071158e-6
7.5	-11.5	1.6561230033787997e-6
8.	-11.5	1.6967415932878658e-6
8.5	-11.5	1.7373601831969315e-6
9.	-11.5	1.7779787731059972e-6
9.5	-11.5	1.818597363015063e-6
10.	-11.5	1.925944828401748e-6
10.5	-11.5	2.0528215097082598e-6
11.	-11.5	2.179698191014772e-6
11.5	-11.5	2.306574872321283e-6
12.	-11.5	2.497407913099065e-6
12.5	-11.5	2.7962726224777476e-6
13.	-11.5	3.0951373318564306e-6
13.5	-11.5	3.394002041235113e-6
14.	-11.5	3.692866750613796e-6
14.5	-11.5	4.166286561964157e-6
15.	-11.5	4.6450799769706015e-6
15.5	-11.5	5.123873391977046e-6
16.	-11.5	5.602666806983491e-6
16.5	-11.5	6.150994209537343e-6
17.	-11.5	6.75211950863378e-6
17.5	-11.5	7.353244807730216e-6
18.	-11.5	7.954370106826653e-6
18.5	-11.5	8.559379527595546e-6
19.	-11.5	9.183808519228988e-6
19.5	-11.5	9.80823751086243e-6
20.	-11.5	0.00001043266650249587
20.5	-11.5	0.000011057095494129312
21.	-11.5	0.000011591205383809978
21.5	-11.5	0.000012097561503657721
22.	-11.5	0.000012603917623505463
22.5	-11.5	0.000013110273743353206
23.	-11.5	0.000013531257956003556
23.5	-11.5	0.000013802567908813049
24.	-11.5	0.000014073877861622542
24.5	-11.5	0.000014345187814432039
25.	-11.5	0.000014616497767241532
25.5	-11.5	0.000014678057454612825
26.	-11.5	0.000014731214546253955
26.5	-11.5	0.000014784371637895082
27.	-11.5	0.000014837528729536213
27.5	-11.5	0.000014836516902872276
28.	-11.5	0.000014792901034776796
28.5	-11.5	0.000014749285166681312
29.	-11.5	0.00001470566929858583
29.5	-11.5	0.000014656977366933996
30.	-11.5	0.000014581239039987496
30.5	-11.5	0.000014505500713040997
31.	-11.5	0.0000144297623860945
31.5	-11.5	0.000014354024059148001
32.	-11.5	0.000014214167172674451
32.5	-11.5	0.000014053648670317575
33.	-11.5	0.0000138931301679607
33.5	-11.5	0.000013732611665603823
34.	-11.5	0.000013520716356329518
34.5	-11.5	0.000013215295481327451
35.	-11.5	0.000012909874606325385
35.5	-11.5	0.000012604453731323318
36.	-11.5	0.000012299032856321251
36.5	-11.5	0.00001187314385879873
37.	-11.5	0.000011441291222319803
37.5	-11.5	0.000011009438585840876
38.	-11.5	0.00001057758594936195
38.5	-11.5	0.00001011173846754413
39.	-11.5	9.618200481695484e-6
39.5	-11.5	9.12466249584684e-6
40.	-11.5	8.631124509998194e-6
40.5	-11.5	8.13823879627852e-6
41.	-11.5	7.649067619253456e-6
41.5	-11.5	7.159896442228395e-6
42.	-11.5	6.670725265203333e-6
42.5	-11.5	6.1815540881782705e-6
43.	-11.5	5.737705998596545e-6
43.5	-11.5	5.309156355037393e-6
44.	-11.5	4.880606711478241e-6
44.5	-11.5	4.45205706791909e-6
45.	-11.5	4.055984701311856e-6
45.5	-11.5	3.7213245226447793e-6
46.	-11.5	3.386664343977702e-6
46.5	-11.5	3.052004165310625e-6
47.	-11.5	2.717343986643548e-6
47.5	-11.5	2.471455531670292e-6
48.	-11.5	2.230815334283691e-6
48.5	-11.5	1.9901751368970905e-6
49.	-11.5	1.7495349395104902e-6
49.5	-11.5	1.5498472988108793e-6
50.	-11.5	1.3847027862518735e-6
50.5	-11.5	1.2195582736928677e-6
51.	-11.5	1.054413761133862e-6
51.5	-11.5	8.975905535456351e-7
52.	-11.5	7.915804022237966e-7
52.5	-11.5	6.855702509019582e-7
53.	-11.5	5.795600995801197e-7
53.5	-11.5	4.7354994825828123e-7
54.	-11.5	4.020437768055527e-7
54.5	-11.5	3.4272446289674857e-7
55.	-11.5	2.834051489879445e-7
55.5	-11.5	2.2408583507914043e-7
56.	-11.5	1.7553523786066e-7
56.5	-11.5	1.4814613945087567e-7
57.	-11.5	1.2075704104109136e-7
57.5	-11.5	9.336794263130704e-8
58.	-11.5	6.597884422152273e-8
58.5	-11.5	5.456899410211453e-8
59.	-11.5	4.426036429513044e-8
59.5	-11.5	3.395173448814637e-8
60.	-11.5	2.3643104681162296e-8
60.5	-11.5	1.712241686623436e-8
61.	-11.5	1.3910007070165815e-8
61.5	-11.5	1.0697597274097269e-8
62.	-11.5	7.485187478028722e-9
62.5	-11.5	4.585965936908039e-9
63.	-11.5	3.744994683519673e-9
63.5	-11.5	2.904023430131306e-9
64.	-11.5	2.0630521767429395e-9
64.5	-11.5	1.2220809233545734e-9
65.	-11.5	8.59607990493757e-10
-35.	-11.	5.167631903424998e-23
-34.5	-11.	1.7924517495401212e-23
-34.	-11.	6.674046799515389e-15
-33.5	-11.	1.4931932500288655e-14
-33.	-11.	2.3189818201061934e-14
-32.5	-11.	3.14477039018352e-14
-32.	-11.	7.101328648096407e-14
-31.5	-11.	1.562940895458838e-13
-31.	-11.	2.415748926108034e-13
-30.5	-11.	3.2685569567572314e-13
-30.	-11.	4.1492378508861966e-13
-29.5	-11.	1.0879764213693358e-12
-29.	-11.	1.7610290576500523e-12
-28.5	-11.	2.4340816939307713e-12
-28.	-11.	3.1071343302114854e-12
-27.5	-11.	5.653087588444539e-12
-27.	-11.	9.432050844022767e-12
-26.5	-11.	1.3211014099600988e-11
-26.	-11.	1.6989977355179235e-11
-25.5	-11.	2.3018588671848554e-11
-25.	-11.	3.7974183972460143e-11
-24.5	-11.	5.292977927307171e-11
-24.	-11.	6.78853745736833e-11
-23.5	-11.	8.284096987429489e-11
-23.	-11.	1.1864495693283257e-10
-22.5	-11.	1.596756757079637e-10
-22.	-11.	2.0070639448309483e-10
-21.5	-11.	2.4173711325822595e-10
-21.	-11.	2.9644561434875466e-10
-20.5	-11.	3.7185811271814285e-10
-20.	-11.	4.472706110875306e-10
-19.5	-11.	5.226831094569188e-10
-19.	-11.	5.980956078263066e-10
-18.5	-11.	6.833744053405134e-10
-18.	-11.	7.686919285639333e-10
-17.5	-11.	8.540094517873515e-10
-17.	-11.	9.393269750107713e-10
-16.5	-11.	1.0000425228413346e-9
-16.	-11.	1.0439676605824332e-9
-15.5	-11.	1.0878927983235308e-9
-15.	-11.	1.1318179360646302e-9
-14.5	-11.	1.1688904183174996e-9
-14.	-11.	1.1772412897147655e-9
-13.5	-11.	1.1855921611120297e-9
-13.	-11.	1.1939430325092947e-9
-12.5	-11.	1.202293903906559e-9
-12.	-11.	1.389246099307223e-9
-11.5	-11.	1.623417560523256e-9
-11.	-11.	1.8575890217392889e-9
-10.5	-11.	2.091760482955322e-9
-10.	-11.	2.839715248079128e-9
-9.5	-11.	4.394093408980011e-9
-9.	-11.	5.948471569880894e-9
-8.5	-11.	7.502849730781777e-9
-8.	-11.	9.057227891682654e-9
-7.5	-11.	1.535273478841993e-8
-7.	-11.	2.1708555144396737e-8
-6.5	-11.	2.806437550037354e-8
-6.	-11.	3.442019585635034e-8
-5.5	-11.	4.84188684652909e-8
-5.	-11.	6.782359866027172e-8
-4.5	-11.	8.722832885525252e-8
-4.	-11.	1.0663305905023334e-7
-3.5	-11.	1.3084958519557487e-7
-3.	-11.	1.7640854448422697e-7
-2.5	-11.	2.2196750377287904e-7
-2.	-11.	2.675264630615311e-7
-1.5	-11.	3.130854223501832e-7
-1.	-11.	3.865206144425475e-7
-0.5	-11.	4.677156573001431e-7
0.	-11.	5.489107001577385e-7
0.5	-11.	6.301057430153341e-7
1.	-11.	7.205225625912677e-7
1.5	-11.	8.259524661745629e-7
2.	-11.	9.313823697578583e-7
2.5	-11.	1.0368122733411534e-6
3.	-11.	1.1422421769244487e-6
3.5	-11.	1.2351526795955175e-6
4.	-11.	1.3277918478415181e-6
4.5	-11.	1.4204310160875185e-6
5.	-11.	1.513070184333519e-6
5.5	-11.	1.5835330726953862e-6
6.	-11.	1.6377422286347041e-6
6.5	-11.	1.6919513845740223e-6
7.	-11.	1.7461605405133404e-6
7.5	-11.	1.8010918197480132e-6
8.	-11.	1.8594197239210442e-6
8.5	-11.	1.9177476280940756e-6
9.	-11.	1.976075532267106e-6
9.5	-11.	2.0344034364401375e-6
10.	-11.	2.1789772193888282e-6
10.5	-11.	2.348792164829009e-6
11.	-11.	2.518607110269191e-6
11.5	-11.	2.688422055709372e-6
12.	-11.	2.9319822288178357e-6
12.5	-11.	3.300108904182211e-6
13.	-11.	3.6682355795465856e-6
13.5	-11.	4.036362254910961e-6
14.	-11.	4.404488930275336e-6
14.5	-11.	4.961998734999901e-6
15.	-11.	5.525338617819208e-6
15.5	-11.	6.088678500638515e-6
16.	-11.	6.652018383457822e-6
16.5	-11.	7.283310652773549e-6
17.	-11.	7.966199892126607e-6
17.5	-11.	8.649089131479662e-6
18.	-11.	9.33197837083272e-6
18.5	-11.	0.000010015299427302368
19.	-11.	0.000010700779454011186
19.5	-11.	0.000011386259480720004
20.	-11.	0.000012071739507428819
20.5	-11.	0.000012757219534137636
21.	-11.	0.000013327158808875922
21.5	-11.	0.000013861594061018968
22.	-11.	0.000014396029313162016
22.5	-11.	0.000014930464565305061
23.	-11.	0.000015368195800338778
23.5	-11.	0.00001563638528961988
24.	-11.	0.000015904574778900984
24.5	-11.	0.00001617276426818209
25.	-11.	0.000016440953757463193
25.5	-11.	0.000016487987680870978
26.	-11.	0.000016526162112207912
26.5	-11.	0.000016564336543544842
27.	-11.	0.000016602510974881772
27.5	-11.	0.000016591626483446755
28.	-11.	0.000016542156979724946
28.5	-11.	0.000016492687476003138
29.	-11.	0.00001644321797228133
29.5	-11.	0.000016390435919425967
30.	-11.	0.000016320003868239333
30.5	-11.	0.000016249571817052702
31.	-11.	0.00001617913976586607
31.5	-11.	0.000016108707714679438
32.	-11.	0.00001597131992394857
32.5	-11.	0.000015812356262177376
33.	-11.	0.000015653392600406182
33.5	-11.	0.000015494428938634985
34.	-11.	0.000015277959712656228
34.5	-11.	0.00001495680822345994
35.	-11.	0.000014635656734263654
35.5	-11.	0.000014314505245067366
36.	-11.	0.000013993353755871077
36.5	-11.	0.000013533325856385519
37.	-11.	0.000013066423036355015
37.5	-11.	0.00001259952021632451
38.	-11.	0.000012132617396294008
38.5	-11.	0.000011624900483342707
39.	-11.	0.000011083938447689088
39.5	-11.	0.000010542976412035472
40.	-11.	0.000010002014376381852
40.5	-11.	9.461117935881889e-6
41.	-11.	8.920595044387649e-6
41.5	-11.	8.380072152893412e-6
42.	-11.	7.839549261399173e-6
42.5	-11.	7.2990263699049354e-6
43.	-11.	6.803946472421296e-6
43.5	-11.	6.324205494463923e-6
44.	-11.	5.844464516506551e-6
44.5	-11.	5.364723538549179e-6
45.	-11.	4.9177035581721145e-6
45.5	-11.	4.532556623862504e-6
46.	-11.	4.147409689552892e-6
46.5	-11.	3.7622627552432806e-6
47.	-11.	3.3771158209336688e-6
47.5	-11.	3.0829252140573652e-6
48.	-11.	2.794112020344207e-6
48.5	-11.	2.5052988266310494e-6
49.	-11.	2.2164856329178913e-6
49.5	-11.	1.972369400745215e-6
50.	-11.	1.765954669892457e-6
50.5	-11.	1.5595399390396994e-6
51.	-11.	1.3531252081869412e-6
51.5	-11.	1.156667113498102e-6
52.	-11.	1.0210080299496743e-6
52.5	-11.	8.853489464012472e-7
53.	-11.	7.496898628528197e-7
53.5	-11.	6.140307793043922e-7
54.	-11.	5.220319233500545e-7
54.5	-11.	4.454539253965308e-7
55.	-11.	3.688759274430071e-7
55.5	-11.	2.9229792948948355e-7
56.	-11.	2.2955597167691474e-7
56.5	-11.	1.9400307969082262e-7
57.	-11.	1.5845018770473065e-7
57.5	-11.	1.2289729571863853e-7
58.	-11.	8.734440373254649e-8
58.5	-11.	7.239159045212422e-8
59.	-11.	5.885844502440577e-8
59.5	-11.	4.5325299596687334e-8
60.	-11.	3.1792154168968886e-8
60.5	-11.	2.318527399848342e-8
61.	-11.	1.888085017494113e-8
61.5	-11.	1.4576426351398846e-8
62.	-11.	1.0272002527856558e-8
62.5	-11.	6.382921806506943e-9
63.	-11.	5.223445551768041e-9
63.5	-11.	4.0639692970291454e-9
64.	-11.	2.904493042290243e-9
64.5	-11.	1.745016787551345e-9
65.	-11.	1.238705561896988e-9
-35.	-10.5	3.8277044740520927e-22
-34.5	-10.5	1.3276827199495177e-22
-34.	-10.5	1.7413442462817853e-14
-33.5	-10.5	3.8959323302563127e-14
-33.	-10.5	6.050520414230839e-14
-32.5	-10.5	8.205108498205367e-14
-32.	-10.5	1.8528272988837953e-13
-31.5	-10.5	4.077912008532748e-13
-31.	-10.5	6.302996718181701e-13
-30.5	-10.5	8.528081427830653e-13
-30.	-10.5	1.0825889986328778e-12
-29.5	-10.5	2.83866900191003e-12
-29.	-10.5	4.594749005187183e-12
-28.5	-10.5	6.350829008464335e-12
-28.	-10.5	8.106909011741487e-12
-27.5	-10.5	1.4749625150931977e-11
-27.	-10.5	2.4609421330754056e-11
-26.5	-10.5	3.4469217510576127e-11
-26.	-10.5	4.4329013690398203e-11
-25.5	-10.5	6.005842803964658e-11
-25.	-10.5	9.907947999949596e-11
-24.5	-10.5	1.3810053195934533e-10
-24.	-10.5	1.7712158391919473e-10
-23.5	-10.5	2.1614263587904405e-10
-23.	-10.5	3.0955987560140076e-10
-22.5	-10.5	4.166143437076679e-10
-22.	-10.5	5.23668811813935e-10
-21.5	-10.5	6.307232799202021e-10
-21.	-10.5	7.734654395706058e-10
-20.5	-10.5	9.702278966333156e-10
-20.	-10.5	1.1669903536960252e-9
-19.5	-10.5	1.3637528107587354e-9
-19.	-10.5	1.5605152678214446e-9
-18.5	-10.5	1.7827201863607776e-9
-18.	-10.5	2.0050249678122663e-9
-17.5	-10.5	2.227329749263754e-9
-17.	-10.5	2.4496345307152425e-9
-16.5	-10.5	2.6051154251559847e-9
-16.	-10.5	2.7149902067230312e-9
-15.5	-10.5	2.8248649882900777e-9
-15.	-10.5	2.934739769857126e-9
-14.5	-10.5	3.0187125868396514e-9
-14.	-10.5	2.9941222127394974e-9
-13.5	-10.5	2.9695318386393426e-9
-13.	-10.5	2.944941464539187e-9
-12.5	-10.5	2.920351090439032e-9
-12.	-10.5	3.135567866596831e-9
-11.5	-10.5	3.4141857269047166e-9
-11.	-10.5	3.6928035872126023e-9
-10.5	-10.5	3.971421447520488e-9
-10.	-10.5	5.020034168130157e-9
-9.5	-10.5	7.277214518813926e-9
-9.	-10.5	9.534394869497696e-9
-8.5	-10.5	1.1791575220181466e-8
-8.	-10.5	1.4048755570865232e-8
-7.5	-10.5	2.3014327266094744e-8
-7.	-10.5	3.206523861575376e-8
-6.5	-10.5	4.1116149965412777e-8
-6.	-10.5	5.0167061315071796e-8
-5.5	-10.5	6.922275971983591e-8
-5.	-10.5	9.535519507643562e-8
-4.5	-10.5	1.2148763043303531e-7
-4.	-10.5	1.47620065789635e-7
-3.5	-10.5	1.794918748675404e-7
-3.	-10.5	2.3682033281316392e-7
-2.5	-10.5	2.9414879075878744e-7
-2.	-10.5	3.514772487044109e-7
-1.5	-10.5	4.088057066500344e-7
-1.	-10.5	4.956448495290503e-7
-0.5	-10.5	5.906988223198177e-7
0.	-10.5	6.857527951105851e-7
0.5	-10.5	7.808067679013523e-7
1.	-10.5	8.835121919492488e-7
1.5	-10.5	9.986742047880107e-7
2.	-10.5	1.1138362176267728e-6
2.5	-10.5	1.228998230465535e-6
3.	-10.5	1.344160243304297e-6
3.5	-10.5	1.4411924806334838e-6
4.	-10.5	1.5378317892395633e-6
4.5	-10.5	1.6344710978456424e-6
5.	-10.5	1.731110406451722e-6
5.5	-10.5	1.8082532215400165e-6
6.	-10.5	1.871106408680263e-6
6.5	-10.5	1.93395959582051e-6
7.	-10.5	1.9968127829607565e-6
7.5	-10.5	2.064257644397764e-6
8.	-10.5	2.1533001963199308e-6
8.5	-10.5	2.2423427482420974e-6
9.	-10.5	2.331385300164264e-6
9.5	-10.5	2.4204278520864308e-6
10.	-10.5	2.621235013356153e-6
10.5	-10.5	2.8547517800631118e-6
11.	-10.5	3.0882685467700713e-6
11.5	-10.5	3.32178531347703e-6
12.	-10.5	3.6398857802314896e-6
12.5	-10.5	4.100860518256411e-6
13.	-10.5	4.561835256281334e-6
13.5	-10.5	5.022809994306256e-6
14.	-10.5	5.483784732331178e-6
14.5	-10.5	6.146429500062789e-6
15.	-10.5	6.815282592825944e-6
15.5	-10.5	7.484135685589097e-6
16.	-10.5	8.152988778352252e-6
16.5	-10.5	8.88519298549998e-6
17.	-10.5	9.66550036781588e-6
17.5	-10.5	0.000010445807750131778
18.	-10.5	0.000011226115132447676
18.5	-10.5	0.000012002375242947606
19.	-10.5	0.000012758400075444892
19.5	-10.5	0.000013514424907942178
20.	-10.5	0.000014270449740439462
20.5	-10.5	0.000015026474572936746
21.	-10.5	0.000015635914759291154
21.5	-10.5	0.000016200311577829337
22.	-10.5	0.000016764708396367524
22.5	-10.5	0.000017329105214905703
23.	-10.5	0.000017782416733178954
23.5	-10.5	0.000018040973200965758
24.	-10.5	0.00001829952966875256
24.5	-10.5	0.000018558086136539366
25.	-10.5	0.000018816642604326166
25.5	-10.5	0.000018838341936642332
26.	-10.5	0.000018850552772002336
26.5	-10.5	0.000018862763607362336
27.	-10.5	0.000018874974442722336
27.5	-10.5	0.000018845750602596242
28.	-10.5	0.000018783938247019817
28.5	-10.5	0.00001872212589144339
29.	-10.5	0.000018660313535866965
29.5	-10.5	0.000018599012883531443
30.	-10.5	0.00001854043869984105
30.5	-10.5	0.000018481864516150658
31.	-10.5	0.000018423290332460272
31.5	-10.5	0.00001836471614876988
32.	-10.5	0.000018246680149332737
32.5	-10.5	0.000018109483126850994
33.	-10.5	0.00001797228610436925
33.5	-10.5	0.000017835089081887504
34.	-10.5	0.000017635472193372483
34.5	-10.5	0.00001732222712059143
35.	-10.5	0.00001700898204781038
35.5	-10.5	0.000016695736975029324
36.	-10.5	0.00001638249190224827
36.5	-10.5	0.000015903573079528985
37.	-10.5	0.000015416452764095163
37.5	-10.5	0.000014929332448661342
38.	-10.5	0.00001444221213322752
38.5	-10.5	0.000013901471049927242
39.	-10.5	0.000013317053165807882
39.5	-10.5	0.000012732635281688528
40.	-10.5	0.000012148217397569168
40.5	-10.5	0.00001156240015474368
41.	-10.5	0.000010968613892498268
41.5	-10.5	0.00001037482763025286
42.	-10.5	9.781041368007449e-6
42.5	-10.5	9.187255105762041e-6
43.	-10.5	8.634059814485632e-6
43.5	-10.5	8.094565681126792e-6
44.	-10.5	7.555071547767956e-6
44.5	-10.5	7.0155774144091184e-6
45.	-10.5	6.504284975945331e-6
45.5	-10.5	6.046319908174906e-6
46.	-10.5	5.588354840404479e-6
46.5	-10.5	5.130389772634053e-6
47.	-10.5	4.672424704863627e-6
47.5	-10.5	4.293648751448197e-6
48.	-10.5	3.9195545238447765e-6
48.5	-10.5	3.545460296241358e-6
49.	-10.5	3.171366068637938e-6
49.5	-10.5	2.8435996512320297e-6
50.	-10.5	2.5549103419138478e-6
50.5	-10.5	2.2662210325956667e-6
51.	-10.5	1.9775317232774847e-6
51.5	-10.5	1.7016996640478046e-6
52.	-10.5	1.5043788689133859e-6
52.5	-10.5	1.3070580737789675e-6
53.	-10.5	1.109737278644549e-6
53.5	-10.5	9.124164835101304e-7
54.	-10.5	7.776385942398321e-7
54.5	-10.5	6.649509533130731e-7
55.	-10.5	5.522633123863139e-7
55.5	-10.5	4.3957567145955486e-7
56.	-10.5	3.4708669819160685e-7
56.5	-10.5	2.9428992724366747e-7
57.	-10.5	2.4149315629572815e-7
57.5	-10.5	1.8869638534778877e-7
58.	-10.5	1.358996143998494e-7
58.5	-10.5	1.1320525052062153e-7
59.	-10.5	9.258541364757893e-8
59.5	-10.5	7.196557677453632e-8
60.	-10.5	5.134573990149372e-8
[truncated: 34,381 more rows]
