# Supplementary material for: Myosin V executes steps of variable length via structurally constrained diffusion
Source: eLife. 2020 Jan 15;9:e51569. doi: 10.7554/eLife.51569 (PMC7054003; doi:10.7554/eLife.51569)
Supplement: Source data 1. [file elife-51569-data1.zip › myosin_elife_source_data/Figure 3/BD_diffusion_contours/cont_rz_4IQ.txt]

-30.	0.	0
-29.5	0.	0
-29.	0.	0
-28.5	0.	0
-28.	0.	0
-27.5	0.	0
-27.	0.	0
-26.5	0.	0
-26.	0.	0
-25.5	0.	0
-25.	0.	0
-24.5	0.	0
-24.	0.	0
-23.5	0.	0
-23.	0.	0
-22.5	0.	0
-22.	0.	0
-21.5	0.	0
-21.	0.	0
-20.5	0.	0
-20.	0.	0
-19.5	0.	0
-19.	0.	0
-18.5	0.	0
-18.	0.	0
-17.5	0.	0
-17.	0.	0
-16.5	0.	0
-16.	0.	0
-15.5	0.	0
-15.	0.	0
-14.5	0.	0
-14.	0.	0
-13.5	0.	0
-13.	0.	0
-12.5	0.	0
-12.	0.	0
-11.5	0.	0
-11.	0.	0
-10.5	0.	0
-10.	0.	0
-9.5	0.	0
-9.	0.	0
-8.5	0.	0
-8.	0.	0
-7.5	0.	0
-7.	0.	0
-6.5	0.	0
-6.	0.	0
-5.5	0.	0
-5.	0.	0
-4.5	0.	0
-4.	0.	0
-3.5	0.	0
-3.	0.	0
-2.5	0.	0
-2.	0.	0
-1.5	0.	0
-1.	0.	0
-0.5	0.	0
0.	0.	0
0.5	0.	0
1.	0.	0
1.5	0.	0
2.	0.	0
2.5	0.	0
3.	0.	0
3.5	0.	0
4.	0.	0
4.5	0.	0
5.	0.	0
5.5	0.	0
6.	0.	0
6.5	0.	0
7.	0.	0
7.5	0.	0
8.	0.	0
8.5	0.	0
9.	0.	0
9.5	0.	0
10.	0.	0
10.5	0.	0
11.	0.	0
11.5	0.	0
12.	0.	0
12.5	0.	0
13.	0.	0
13.5	0.	0
14.	0.	0
14.5	0.	0
15.	0.	0
15.5	0.	0
16.	0.	0
16.5	0.	0
17.	0.	0
17.5	0.	0
18.	0.	0
18.5	0.	0
19.	0.	0
19.5	0.	0
20.	0.	0
20.5	0.	0
21.	0.	0
21.5	0.	0
22.	0.	0
22.5	0.	0
23.	0.	0
23.5	0.	0
24.	0.	0
24.5	0.	0
25.	0.	0
25.5	0.	0
26.	0.	0
26.5	0.	0
27.	0.	0
27.5	0.	0
28.	0.	0
28.5	0.	0
29.	0.	0
29.5	0.	0
30.	0.	0
30.5	0.	0
31.	0.	0
31.5	0.	0
32.	0.	0
32.5	0.	0
33.	0.	0
33.5	0.	0
34.	0.	0
34.5	0.	0
35.	0.	0
35.5	0.	0
36.	0.	0
36.5	0.	0
37.	0.	0
37.5	0.	0
38.	0.	0
38.5	0.	0
39.	0.	0
39.5	0.	0
40.	0.	0
40.5	0.	0
41.	0.	0
41.5	0.	0
42.	0.	0
42.5	0.	0
43.	0.	0
43.5	0.	0
44.	0.	0
44.5	0.	0
45.	0.	0
-30.	0.5	2.8088626571717893e-14
-29.5	0.5	5.5486223548475964e-14
-29.	0.5	8.288382052523403e-14
-28.5	0.5	2.6155523232342883e-13
-28.	0.5	6.237743468697724e-13
-27.5	0.5	9.859934614161162e-13
-27.	0.5	1.8360603319059786e-12
-26.5	0.5	4.152132273604248e-12
-26.	0.5	6.468204215302518e-12
-25.5	0.5	9.274289307364236e-12
-25.	0.5	2.189218439658074e-11
-24.5	0.5	3.4510079485797254e-11
-24.	0.5	4.7127974575013766e-11
-23.5	0.5	9.582197882729908e-11
-23.	0.5	1.5111095484274461e-10
-22.5	0.5	2.063999308581902e-10
-22.	0.5	3.49351152466081e-10
-21.5	0.5	5.409040266530961e-10
-21.	0.5	7.324569008401111e-10
-20.5	0.5	1.066384495535909e-9
-20.	0.5	1.5806305809419617e-9
-19.5	0.5	2.094876666348014e-9
-19.	0.5	2.735457957979626e-9
-18.5	0.5	3.778107925635551e-9
-18.	0.5	4.8207578932914754e-9
-17.5	0.5	5.881503646907507e-9
-17.	0.5	7.4136389565864415e-9
-16.5	0.5	8.945774266265376e-9
-16.	0.5	1.0477909575944311e-8
-15.5	0.5	1.1969150228626358e-8
-15.	0.5	1.3452301082290393e-8
-14.5	0.5	1.493545193595443e-8
-14.	0.5	1.5867224600494927e-8
-13.5	0.5	1.6478948629178298e-8
-13.	0.5	1.709067265786167e-8
-12.5	0.5	1.715350054443739e-8
-12.	0.5	1.6490533176248043e-8
-11.5	0.5	1.5827565808058696e-8
-11.	0.5	1.497078941202559e-8
-10.5	0.5	1.3459611570408546e-8
-10.	0.5	1.1948433728791503e-8
-9.5	0.5	1.043677416601911e-8
-9.	0.5	8.907330170697818e-9
-8.5	0.5	7.377886175376526e-9
-8.	0.5	5.848442180055234e-9
-7.5	0.5	4.738824804840536e-9
-7.	0.5	3.718722745247603e-9
-6.5	0.5	2.698620685654671e-9
-6.	0.5	2.008806034954664e-9
-5.5	0.5	1.519598580687541e-9
-5.	0.5	1.0303911264204177e-9
-4.5	0.5	6.733450877586578e-10
-4.	0.5	4.987969304207477e-10
-3.5	0.5	3.242487730828377e-10
-3.	0.5	1.7746260464851467e-10
-2.5	0.5	1.303243861593425e-10
-2.	0.5	8.318616767017032e-11
-1.5	0.5	3.6638034440853706e-11
-1.	0.5	2.6904586320803082e-11
-0.5	0.5	1.7171138200752458e-11
0.	0.5	7.437690080701838e-12
0.5	0.5	5.840536856514323e-12
1.	0.5	6.106758801738521e-12
1.5	0.5	6.372980746962716e-12
2.	0.5	1.5358195074951292e-11
2.5	0.5	2.988192288505285e-11
3.	0.5	4.4405650695154407e-11
3.5	0.5	9.263093687803175e-11
4.	0.5	1.8947050260324466e-10
4.5	0.5	2.863100683284576e-10
5.	0.5	4.6538687224296723e-10
5.5	0.5	9.589360331600755e-10
6.	0.5	1.4524851940771837e-9
6.5	0.5	1.953505453505976e-9
7.	0.5	3.889629992263776e-9
7.5	0.5	5.825754531021575e-9
8.	0.5	7.761879069779375e-9
8.5	0.5	1.2947168284941922e-8
9.	0.5	1.8929274474481065e-8
9.5	0.5	2.4911380664020202e-8
10.	0.5	3.625289469069734e-8
10.5	0.5	5.1153370211028584e-8
11.	0.5	6.605384573135981e-8
11.5	0.5	8.810717016106045e-8
12.	0.5	1.209426313446344e-7
12.5	0.5	1.5377809252820832e-7
13.	0.5	1.9547681510544993e-7
13.5	0.5	2.7337168822312214e-7
14.	0.5	3.5126656134079435e-7
14.5	0.5	4.2916143445846667e-7
15.	0.5	6.485788294631843e-7
15.5	0.5	8.687671229331929e-7
16.	0.5	1.0889554164032018e-6
16.5	0.5	1.6357015599243557e-6
17.	0.5	2.2679694717373033e-6
17.5	0.5	2.9002373835502508e-6
18.	0.5	4.106577971900767e-6
18.5	0.5	5.7112839913939626e-6
19.	0.5	7.3159900108871585e-6
19.5	0.5	9.650447650035002e-6
20.	0.5	0.000013134870010194743
20.5	0.5	0.000016619292370354484
21.	0.5	0.000020710073763243197
21.5	0.5	0.00002745265167989911
22.	0.5	0.00003419522959655502
22.5	0.5	0.00004093780751321093
23.	0.5	0.00005304666686911776
23.5	0.5	0.00006524286228705553
24.	0.5	0.0000774390577049933
24.5	0.5	0.00009590897311114161
25.	0.5	0.00011612919993052342
25.5	0.5	0.00013634942674990523
26.	0.5	0.0001611340052186311
26.5	0.5	0.00018922723814827498
27.	0.5	0.00021732047107791887
27.5	0.5	0.00024585352688970405
28.	0.5	0.0002751114596675402
28.5	0.5	0.0003043693924453764
29.	0.5	0.00033189368614076697
29.5	0.5	0.0003512738023758826
30.	0.5	0.0003706539186109983
30.5	0.5	0.00039003403484611394
31.	0.5	0.0003933800430957072
31.5	0.5	0.0003962877027381853
32.	0.5	0.0003991953623806633
32.5	0.5	0.00039108560017387615
33.	0.5	0.00037970847411076397
33.5	0.5	0.00036833134804765185
34.	0.5	0.00035208551949678275
34.5	0.5	0.0003321540585924053
35.	0.5	0.0003122225976880278
35.5	0.5	0.0002907213888692012
36.	0.5	0.00026651304689758473
36.5	0.5	0.0002423047049259682
37.	0.5	0.00021804709725051994
37.5	0.5	0.0001935400153149622
38.	0.5	0.00016903293337940448
38.5	0.5	0.00014452585144384675
39.	0.5	0.00012415145281714153
39.5	0.5	0.00010393676415154101
40.	0.5	0.0000837220754859405
40.5	0.5	0.00006881034203051726
41.	0.5	0.00005556705270437861
41.5	0.5	0.00004232376337823995
42.	0.5	0.00003261107195932913
42.5	0.5	0.00002568874721662069
43.	0.5	0.000018766422473912255
43.5	0.5	0.000013256460143220776
44.	0.5	0.000010296611247342847
44.5	0.5	7.336762351464919e-6
45.	0.5	4.668922083761959e-6
-30.	1.	5.72654037714943e-14
-29.5	1.	1.1312198277655976e-13
-29.	1.	1.6897856178162527e-13
-28.5	1.	5.095005788163473e-13
-28.	1.	1.195420689128577e-12
-27.5	1.	1.881340799440806e-12
-27.	1.	3.474940158464645e-12
-26.5	1.	7.796157643082403e-12
-26.	1.	1.2117375127700158e-11
-25.5	1.	1.733393297346664e-11
-25.	1.	4.047839642719337e-11
-24.5	1.	6.362285988092007e-11
-24.	1.	8.676732333464681e-11
-23.5	1.	1.7488596084440685e-10
-23.	1.	2.7488234385319803e-10
-22.5	1.	3.748787268619894e-10
-22.	1.	6.310517419425337e-10
-21.5	1.	9.738121169706895e-10
-21.	1.	1.3165724919988462e-9
-20.5	1.	1.9110091286486893e-9
-20.	1.	2.8241953542778617e-9
-19.5	1.	3.737381579907035e-9
-19.	1.	4.872594631974772e-9
-18.5	1.	6.714420154272299e-9
-18.	1.	8.556245676569826e-9
-17.5	1.	1.0429675838189725e-8
-17.	1.	1.3126396954540389e-8
-16.5	1.	1.5823118070891066e-8
-16.	1.	1.8519839187241736e-8
-15.5	1.	2.1138327777634647e-8
-15.	1.	2.374134037536383e-8
-14.5	1.	2.634435297309303e-8
-14.	1.	2.7975736592466122e-8
-13.5	1.	2.904313611668225e-8
-13.	1.	3.011053564089838e-8
-12.5	1.	3.021368046654551e-8
-12.	1.	2.9041809071603042e-8
-11.5	1.	2.786993767666055e-8
-11.	1.	2.635800647980099e-8
-10.5	1.	2.369785412711923e-8
-10.	1.	2.103770177443748e-8
-9.5	1.	1.8376729720158717e-8
-9.	1.	1.568549549532696e-8
-8.5	1.	1.2994261270495191e-8
-8.	1.	1.0303027045663429e-8
-7.5	1.	8.349810855480831e-9
-7.	1.	6.553954666170501e-9
-6.5	1.	4.75809847686017e-9
-6.	1.	3.5431392169530753e-9
-5.5	1.	2.6810002622905922e-9
-5.	1.	1.8188613076281066e-9
-4.5	1.	1.1894299516559698e-9
-4.	1.	8.813377969508773e-10
-3.5	1.	5.732456422457845e-10
-3.	1.	3.1411736432733227e-10
-2.5	1.	2.3073838016806272e-10
-2.	1.	1.4735939600879338e-10
-1.5	1.	6.502343483165494e-11
-1.	1.	4.77603796584278e-11
-0.5	1.	3.0497324485200655e-11
0.	1.	1.3234269311973493e-11
0.5	1.	1.018705276895006e-11
1.	1.	1.0395549183104953e-11
1.5	1.	1.0604045597259842e-11
2.	1.	2.5163521942812297e-11
2.5	1.	4.883908560009352e-11
3.	1.	7.251464925737475e-11
3.5	1.	1.5119176520805027e-10
4.	1.	3.092082638922378e-10
4.5	1.	4.672247625764255e-10
5.	1.	7.594181242911712e-10
5.5	1.	1.564699173548494e-9
6.	1.	2.369980222805818e-9
6.5	1.	3.187451381045391e-9
7.	1.	6.346489517494938e-9
7.5	1.	9.505527653944485e-9
8.	1.	1.266456579039403e-8
8.5	1.	2.1104954033527716e-8
9.	1.	3.084052729550385e-8
9.5	1.	4.0576100557479986e-8
10.	1.	5.89197244070694e-8
10.5	1.	8.297959928806041e-8
11.	1.	1.070394741690514e-7
11.5	1.	1.421826513343384e-7
12.	1.	1.9403269347439946e-7
12.5	1.	2.4588273561446046e-7
13.	1.	3.106888398077067e-7
13.5	1.	4.2840544180295795e-7
14.	1.	5.461220437982093e-7
14.5	1.	6.638386457934607e-7
15.	1.	9.811837880111644e-7
15.5	1.	1.2996163425589609e-6
16.	1.	1.6180488971067569e-6
16.5	1.	2.3914480535579565e-6
17.	1.	3.2839977626674174e-6
17.5	1.	4.176547471776876e-6
18.	1.	5.856293039996455e-6
18.5	1.	8.082296304540326e-6
19.	1.	0.000010308299569084198
19.5	1.	0.000013500825944772116
20.	1.	0.0000182164287343011
20.5	1.	0.000022932031523830086
21.	1.	0.00002840314825175541
21.5	1.	0.00003717836226752071
22.	1.	0.00004595357628328601
22.5	1.	0.00005472879029905131
23.	1.	0.00006977270165631945
23.5	1.	0.00008491863586611005
24.	1.	0.00010006457007590065
24.5	1.	0.00012226708745198284
25.	1.	0.00014643832802221487
25.5	1.	0.00017060956859244692
26.	1.	0.00019976382448994492
26.5	1.	0.00023253022010804287
27.	1.	0.00026529661572614085
27.5	1.	0.0002982818477730227
28.	1.	0.0003316277465632672
28.5	1.	0.0003649736453535117
29.	1.	0.00039612091484135433
29.5	1.	0.000416939605913174
30.	1.	0.0004377582969849937
30.5	1.	0.00045857698805681343
31.	1.	0.0004597378975247618
31.5	1.	0.0004603613925513947
32.	1.	0.0004609848875780275
32.5	1.	0.00044859744837725645
33.	1.	0.0004323514425523457
33.5	1.	0.00041610543672743503
34.	1.	0.00039482482044601836
34.5	1.	0.0003697329786414831
35.	1.	0.00034464113683694783
35.5	1.	0.00031844210495436746
36.	1.	0.00029033365122186673
36.5	1.	0.0002622251974893659
37.	1.	0.00023431478435252646
37.5	1.	0.00020740721959156607
38.	1.	0.00018049965483060565
38.5	1.	0.00015359209006964527
39.	1.	0.00013184798264057073
39.5	1.	0.00011030342003697919
40.	1.	0.00008875885743338763
40.5	1.	0.00007298338146259423
41.	1.	0.000059023006382216343
41.5	1.	0.00004506263130183845
42.	1.	0.00003481558818755801
42.5	1.	0.00002750333347120394
43.	1.	0.00002019107875484987
43.5	1.	0.000014356140583916735
44.	1.	0.000011188594817295918
44.5	1.	8.021049050675104e-6
45.	1.	5.162066085745637e-6
-30.	1.5	2.1217175950157736e-13
-29.5	1.5	4.1912374864564107e-13
-29.	1.5	6.260757377897049e-13
-28.5	1.5	1.718233177175658e-12
-28.	1.5	3.8844524232518696e-12
-27.5	1.5	6.050671669328081e-12
-27.	1.5	1.0959410926170036e-11
-26.5	1.5	2.4109549666129852e-11
-26.	1.5	3.7259688406089675e-11
-25.5	1.5	5.2987028042306566e-11
-25.	1.5	1.2031911644866536e-10
-24.5	1.5	1.8765120485502417e-10
-24.	1.5	2.5498329326138296e-10
-23.5	1.5	5.018275320677481e-10
-23.	1.5	7.814878807733521e-10
-22.5	1.5	1.0611482294789564e-9
-22.	1.5	1.758512519302109e-9
-21.5	1.5	2.687459991713451e-9
-21.	1.5	3.6164074641247934e-9
-20.5	1.5	5.202347061290008e-9
-20.	1.5	7.62037137069059e-9
-19.5	1.5	1.0038395680091171e-8
-19.	1.5	1.3025339882691184e-8
-18.5	1.5	1.7822902637764893e-8
-18.	1.5	2.26204653928386e-8
-17.5	1.5	2.7497374704874175e-8
-17.	1.5	3.4441236971803765e-8
-16.5	1.5	4.1385099238733356e-8
-16.	1.5	4.8328961505662946e-8
-15.5	1.5	5.5019669316719664e-8
-15.	1.5	6.166029800206854e-8
-14.5	1.5	6.830092668741743e-8
-14.	1.5	7.243021512251902e-8
-13.5	1.5	7.510179079872028e-8
-13.	1.5	7.777336647492152e-8
-12.5	1.5	7.79774437917253e-8
-12.	1.5	7.491879349394861e-8
-11.5	1.5	7.186014319617196e-8
-11.	1.5	6.793466755666991e-8
-10.5	1.5	6.108233261136107e-8
-10.	1.5	5.422999766605224e-8
-9.5	1.5	4.737578506165051e-8
-9.	1.5	4.045225206075643e-8
-8.5	1.5	3.352871905986233e-8
-8.	1.5	2.6605186058968242e-8
-7.5	1.5	2.157437650392802e-8
-7.	1.5	1.694713291761391e-8
-6.5	1.5	1.2319889331299796e-8
-6.	1.5	9.184741595060299e-9
-5.5	1.5	6.955850522663671e-9
-5.	1.5	4.7269594502670414e-9
-4.5	1.5	3.0980133364302683e-9
-4.	1.5	2.2975138864445718e-9
-3.5	1.5	1.4970144364588753e-9
-3.	1.5	8.234189550011419e-10
-2.5	1.5	6.053283131869966e-10
-2.	1.5	3.8723767137285136e-10
-1.5	1.5	1.7186923924976047e-10
-1.	1.5	1.2633608245974435e-10
-0.5	1.5	8.080292566972823e-11
0.	1.5	3.526976887971212e-11
0.5	1.5	2.588004865457501e-11
1.	1.5	2.4767902324460593e-11
1.5	1.5	2.3655755994346174e-11
2.	1.5	5.341849929732254e-11
2.5	1.5	1.0279371443014671e-10
3.	1.5	1.521689295629709e-10
3.5	1.5	3.165831240325552e-10
4.	1.5	6.469403006598995e-10
4.5	1.5	9.772974772872437e-10
5.	1.5	1.587957907263533e-9
5.5	1.5	3.2704882917394855e-9
6.	1.5	4.953018676215438e-9
6.5	1.5	6.661014373793067e-9
7.	1.5	1.3260577188243336e-8
7.5	1.5	1.9860140002693603e-8
8.	1.5	2.6459702817143875e-8
8.5	1.5	4.4014032957088385e-8
9.	1.5	6.425488268734144e-8
9.5	1.5	8.44957324175945e-8
10.	1.5	1.2218674327304864e-7
10.5	1.5	1.7146568574145035e-7
11.	1.5	2.2074462820985205e-7
11.5	1.5	2.908678334311185e-7
12.	1.5	3.924114830630957e-7
12.5	1.5	4.939551326950728e-7
13.	1.5	6.166124061834628e-7
13.5	1.5	8.254943630718875e-7
14.	1.5	1.0343763199603121e-6
14.5	1.5	1.243258276848737e-6
15.	1.5	1.7470329959397376e-6
15.5	1.5	2.2524140486006624e-6
16.	1.5	2.7577951012615866e-6
16.5	1.5	3.915434198227266e-6
17.	1.5	5.243892221526373e-6
17.5	1.5	6.57235024482548e-6
18.	1.5	9.003557933632554e-6
18.5	1.5	0.000012199995120196047
19.	1.5	0.000015396432306759536
19.5	1.5	0.000019880324922266247
20.	1.5	0.00002639302882545546
20.5	1.5	0.00003290573272864467
21.	1.5	0.00004032759695397355
21.5	1.5	0.00005172550186092062
22.	1.5	0.00006312340676786769
22.5	1.5	0.00007452131167481475
23.	1.5	0.00009255303715462793
23.5	1.5	0.00011069272785609648
24.	1.5	0.00012883241855756502
24.5	1.5	0.00015383055982533383
25.	1.5	0.00018074214707504822
25.5	1.5	0.0002076537343247626
26.	1.5	0.00023913498236784688
26.5	1.5	0.000273928733419116
27.	1.5	0.0003087224844703852
27.5	1.5	0.0003432753913976078
28.	1.5	0.000377431360455022
28.5	1.5	0.00041158732951243626
29.	1.5	0.00044319596802325136
29.5	1.5	0.0004628379219850441
30.	1.5	0.00048247987594683683
30.5	1.5	0.0005021218299086296
31.	1.5	0.0004998539169913739
31.5	1.5	0.0004969870209790073
32.	1.5	0.0004941201249666407
32.5	1.5	0.00047724969994790027
33.	1.5	0.00045622634104295533
33.5	1.5	0.00043520298213801034
34.	1.5	0.0004095137743066245
34.5	1.5	0.0003802924952913622
35.	1.5	0.0003510712162760999
35.5	1.5	0.00032146347409796116
36.	1.5	0.00029118925086835866
36.5	1.5	0.00026091502763875616
37.	1.5	0.00023114149166481037
37.5	1.5	0.00020390336212852998
38.	1.5	0.00017666523259224958
38.5	1.5	0.00014942710305596916
39.	1.5	0.0001281673954359449
39.5	1.5	0.00010713872742393213
40.	1.5	0.00008611005941191935
40.5	1.5	0.00007085672125679116
41.	1.5	0.000057420448268630314
41.5	1.5	0.00004398417528046946
42.	1.5	0.00003410928302728762
42.5	1.5	0.000027049086297436405
43.	1.5	0.000019988889567585185
43.5	1.5	0.00001433559299348611
44.	1.5	0.000011222547390454174
44.5	1.5	8.109501787422242e-6
45.	1.5	5.294508074472836e-6
-30.	2.	3.670781152316604e-13
-29.5	2.	7.251255145147223e-13
-29.	2.	1.0831729137977844e-12
-28.5	2.	2.9269657755349685e-12
-28.	2.	6.573484157375162e-12
-27.5	2.	1.0220002539215356e-11
-27.	2.	1.8443881693875424e-11
-26.5	2.	4.042294168917731e-11
-26.	2.	6.240200168447918e-11
-25.5	2.	8.864012311114649e-11
-25.	2.	2.0015983647013735e-10
-24.5	2.	3.1167954982912823e-10
-24.	2.	4.2319926318811906e-10
-23.5	2.	8.287691032910893e-10
-23.	2.	1.2880934176935063e-9
-22.5	2.	1.7474177320959234e-9
-22.	2.	2.8859732966616843e-9
-21.5	2.	4.401107866456213e-9
-21.	2.	5.9162424362507405e-9
-20.5	2.	8.493684993931325e-9
-20.	2.	1.2416547387103315e-8
-19.5	2.	1.6339409780275306e-8
-19.	2.	2.1178085133407597e-8
-18.5	2.	2.8931385121257488e-8
-18.	2.	3.6684685109107375e-8
-17.5	2.	4.456507357155862e-8
-17.	2.	5.575607698906713e-8
-16.5	2.	6.694708040657564e-8
-16.	2.	7.813808382408416e-8
-15.5	2.	8.890101085580467e-8
-15.	2.	9.957925562877325e-8
-14.5	2.	1.1025750040174183e-7
-14.	2.	1.1688469365257192e-7
-13.5	2.	1.211604454807583e-7
-13.	2.	1.2543619730894467e-7
-12.5	2.	1.2574120711690508e-7
-12.	2.	1.207957779162942e-7
-11.5	2.	1.1585034871568334e-7
-11.	2.	1.0951132863353881e-7
-10.5	2.	9.846681109560291e-8
-10.	2.	8.7422293557667e-8
-9.5	2.	7.63748404031423e-8
-9.	2.	6.521900862618589e-8
-8.5	2.	5.4063176849229465e-8
-8.	2.	4.290734507227305e-8
-7.5	2.	3.479894215237521e-8
-7.	2.	2.734031116905732e-8
-6.5	2.	1.9881680185739426e-8
-6.	2.	1.4826343973167524e-8
-5.5	2.	1.1230700783036751e-8
-5.	2.	7.635057592905977e-9
-4.5	2.	5.006596721204567e-9
-4.	2.	3.7136899759382666e-9
-3.5	2.	2.420783230671966e-9
-3.	2.	1.3327205456749514e-9
-2.5	2.	9.799182462059303e-10
-2.	2.	6.271159467369092e-10
-1.5	2.	2.78715043667866e-10
-1.	2.	2.0491178526106087e-10
-0.5	2.	1.311085268542558e-10
0.	2.	5.7305268447450734e-11
0.5	2.	4.157304454019996e-11
1.	2.	3.9140255465816233e-11
1.5	2.	3.67074663914325e-11
2.	2.	8.167347665183278e-11
2.5	2.	1.567483432601999e-10
3.	2.	2.3182320986856704e-10
3.5	2.	4.819744828570603e-10
4.	2.	9.84672337427561e-10
4.5	2.	1.487370191998062e-9
5.	2.	2.416497690235895e-9
5.5	2.	4.976277409930477e-9
6.	2.	7.536057129625059e-9
6.5	2.	1.0134577366540741e-8
7.	2.	2.0174664858991735e-8
7.5	2.	3.021475235144272e-8
8.	2.	4.025483984389372e-8
8.5	2.	6.692311188064905e-8
9.	2.	9.766923807917901e-8
9.5	2.	1.28415364277709e-7
10.	2.	1.8545376213902788e-7
10.5	2.	2.5995177219484025e-7
11.	2.	3.3444978225065265e-7
11.5	2.	4.3955301552789864e-7
12.	2.	5.90790272651792e-7
12.5	2.	7.420275297756854e-7
13.	2.	9.22535972559219e-7
13.5	2.	1.2225832843408171e-6
14.	2.	1.5226305961224152e-6
14.5	2.	1.822677907904013e-6
15.	2.	2.5128822038683113e-6
15.5	2.	3.2052117546423634e-6
16.	2.	3.8975413054164156e-6
16.5	2.	5.4394203428965745e-6
17.	2.	7.203786680385328e-6
17.5	2.	8.968153017874084e-6
18.	2.	0.000012150822827268652
18.5	2.	0.000016317693935851764
19.	2.	0.000020484565044434875
19.5	2.	0.000026259823899760377
20.	2.	0.00003456962891660982
20.5	2.	0.00004287943393345925
21.	2.	0.00005225204565619169
21.5	2.	0.00006627264145432053
22.	2.	0.00008029323725244937
22.5	2.	0.00009431383305057822
23.	2.	0.0001153333726529364
23.5	2.	0.0001364668198460829
24.	2.	0.0001576002670392294
24.5	2.	0.00018539403219868482
25.	2.	0.00021504596612788155
25.5	2.	0.0002446979000570783
26.	2.	0.00027850614024574886
26.5	2.	0.0003153272467301892
27.	2.	0.00035214835321462946
27.5	2.	0.00038826893502219285
28.	2.	0.00042323497434677685
28.5	2.	0.00045820101367136085
29.	2.	0.0004902710212051484
29.5	2.	0.0005087362380569142
30.	2.	0.00052720145490868
30.5	2.	0.0005456666717604458
31.	2.	0.000539969936457986
31.5	2.	0.00053361264940662
32.	2.	0.0005272553623552538
32.5	2.	0.0005059019515185442
33.	2.	0.0004801012395335649
33.5	2.	0.0004543005275485857
34.	2.	0.00042420272816723055
34.5	2.	0.00039085201194124125
35.	2.	0.00035750129571525196
35.5	2.	0.0003244848432415548
36.	2.	0.0002920448505148506
36.5	2.	0.00025960485778814637
37.	2.	0.00022796819897709427
37.5	2.	0.0002003995046654939
38.	2.	0.00017283081035389348
38.5	2.	0.00014526211604229305
39.	2.	0.00012448680823131904
39.5	2.	0.00010397403481088507
40.	2.	0.00008346126139045108
40.5	2.	0.00006873006105098809
41.	2.	0.00005581789015504428
41.5	2.	0.000042905719259100464
42.	2.	0.000033402977867017235
42.5	2.	0.000026594839123668872
43.	2.	0.0000197867003803205
43.5	2.	0.000014315045403055482
44.	2.	0.00001125649996361243
44.5	2.	8.197954524169381e-6
45.	2.	5.426950063200035e-6
-30.	2.5	1.2118572637248494e-12
-29.5	2.5	2.3939008768313276e-12
-29.	2.5	3.5759444899378063e-12
-28.5	2.5	8.98038858778036e-12
-28.	2.5	1.9508071694110953e-11
-27.5	2.5	3.0035754800441545e-11
-27.	2.5	5.317619974706668e-11
-26.5	2.5	1.142185774063975e-10
-26.	2.5	1.752609550657283e-10
-25.5	2.5	2.47383622145146e-10
-25.	2.5	5.413731808023496e-10
-24.5	2.5	8.353627394595532e-10
-24.	2.5	1.1293522981167568e-9
-23.5	2.5	2.147564337057726e-9
-23.	2.5	3.2981694449443534e-9
-22.5	2.5	4.448774552830982e-9
-22.	2.5	7.19364694077859e-9
-21.5	2.5	1.0822412091683963e-8
-21.	2.5	1.4451177242589334e-8
-20.5	2.5	2.047760593944144e-8
-20.	2.5	2.954069079471206e-8
-19.5	2.5	3.860377564998269e-8
-19.	2.5	4.966860411207699e-8
-18.5	2.5	6.710409064947268e-8
-18.	2.5	8.453957718686833e-8
-17.5	2.5	1.0224260366836654e-7
-17.	2.5	1.2691496189138816e-7
-16.5	2.5	1.5158732011440984e-7
-16.	2.5	1.7625967833743144e-7
-15.5	2.5	1.9966660353055343e-7
-15.	2.5	2.2282320020561444e-7
-14.5	2.5	2.4597979688067544e-7
-14.	2.5	2.6014632045054863e-7
-13.5	2.5	2.690945370755192e-7
-13.	2.5	2.780427537004898e-7
-12.5	2.5	2.783325543659914e-7
-12.	2.5	2.671734911480001e-7
-11.5	2.5	2.560144279300089e-7
-11.	2.5	2.418377364609288e-7
-10.5	2.5	2.1747194125546617e-7
-10.	2.5	1.9310614605000351e-7
-9.5	2.5	1.687353282661473e-7
-9.	2.5	1.441790843168221e-7
-8.5	2.5	1.1962284036749688e-7
-8.	2.5	9.506659641817166e-8
-7.5	2.5	7.718149863058075e-8
-7.	2.5	6.07188207792839e-8
-6.5	2.5	4.425614292798704e-8
-6.	2.5	3.3069072508752995e-8
-5.5	2.5	2.508625628732188e-8
-5.	2.5	1.7103440065890765e-8
-4.5	2.5	1.1257533449542725e-8
-4.	2.5	8.362423582169746e-9
-3.5	2.5	5.4673137147967674e-9
-3.	2.5	3.028951098792767e-9
-2.5	2.5	2.230021716483373e-9
-2.	2.5	1.431092334173979e-9
-1.5	2.5	6.420938607589112e-10
-1.	2.5	4.726724360620691e-10
-0.5	2.5	3.0325101136522703e-10
0.	2.5	1.3382958666838494e-10
0.5	2.5	9.346552551627206e-11
1.	2.5	8.265819623498418e-11
1.5	2.5	7.18508669536963e-11
2.	2.5	1.4843785611769233e-10
2.5	2.5	2.8053981647562083e-10
3.	2.5	4.126417768335493e-10
3.5	2.5	8.530185178412085e-10
4.	2.5	1.738079632093293e-9
4.5	2.5	2.623140746345377e-9
5.	2.5	4.256580361556583e-9
5.5	2.5	8.751793503074227e-9
6.	2.5	1.324700664459187e-8
6.5	2.5	1.7810168284003688e-8
7.	2.5	3.5425383774587385e-8
7.5	2.5	5.304059926517108e-8
8.	2.5	7.065581475575478e-8
8.5	2.5	1.1732606416632549e-7
9.	2.5	1.7112169702903648e-7
9.5	2.5	2.2491732989174748e-7
10.	2.5	3.2408802507532375e-7
10.5	2.5	4.533904259397186e-7
11.	2.5	5.826928268041133e-7
11.5	2.5	7.623666100068035e-7
12.	2.5	1.0179697382487443e-6
12.5	2.5	1.2735728664906853e-6
13.	2.5	1.5717419618740535e-6
13.5	2.5	2.043743700357726e-6
14.	2.5	2.5157454388413987e-6
14.5	2.5	2.98774717732507e-6
15.	2.5	3.963339741310788e-6
15.5	2.5	4.9416754545093494e-6
16.	2.5	5.920011167707912e-6
16.5	2.5	7.951211225395157e-6
17.	2.5	0.000010258144420405389
17.5	2.5	0.000012565077615415623
18.	2.5	0.000016601908203338082
18.5	2.5	0.000021839164014276667
19.	2.5	0.000027076419825215248
19.5	2.5	0.00003421884011840188
20.	2.5	0.000044363476348220426
20.5	2.5	0.00005450811257803896
21.	2.5	0.0000658195406390231
21.5	2.5	0.00008223371204980052
22.	2.5	0.00009864788346057796
22.5	2.5	0.00011506205487135539
23.	2.5	0.00013811473508166603
23.5	2.5	0.00016127545681437393
24.	2.5	0.00018443617854708186
24.5	2.5	0.00021302946732066946
25.	2.5	0.0002431383934055614
25.5	2.5	0.00027324731949045336
26.	2.5	0.0003063237279487384
26.5	2.5	0.00034155123574088693
27.	2.5	0.0003767787435330354
27.5	2.5	0.00041078789638584215
28.	2.5	0.00044278906496165115
28.5	2.5	0.0004747902335374601
29.	2.5	0.000503848376206315
29.5	2.5	0.0005190809622762671
30.	2.5	0.0005343135483462195
30.5	2.5	0.0005495461344161717
31.	2.5	0.0005409698553498635
31.5	2.5	0.0005317426774073038
32.	2.5	0.000522515499464744
32.5	2.5	0.000498766746813138
33.	2.5	0.0004707114268910389
33.5	2.5	0.00044265610696893993
34.	2.5	0.00041089169405470355
34.5	2.5	0.0003763194790272
35.	2.5	0.0003417472639996965
35.5	2.5	0.0003080281875471373
36.	2.5	0.00027578040447799113
36.5	2.5	0.00024353262140884506
37.	2.5	0.00021227427957022535
37.5	2.5	0.00018602632223256103
38.	2.5	0.00015977836489489667
38.5	2.5	0.00013353040755723232
39.	2.5	0.0001143398766348145
39.5	2.5	0.00009542208407970978
40.	2.5	0.00007650429152460506
40.5	2.5	0.00006304778402573256
41.	2.5	0.00005130953523908398
41.5	2.5	0.000039571286452435385
42.	2.5	0.000030923082623708895
42.5	2.5	0.00002471705961112728
43.	2.5	0.000018511036598545662
43.5	2.5	0.000013505566625468727
44.	2.5	0.00001066777430311248
44.5	2.5	7.829981980756237e-6
45.	2.5	5.2540875734095785e-6
-30.	3.	2.1620220584591784e-12
-29.5	3.	4.270854873888354e-12
-29.	3.	6.37968768931753e-12
-28.5	3.	1.5773891041351503e-11
-28.	3.	3.40077804106999e-11
-27.5	3.	5.224166978004829e-11
-27.	3.	9.207092574703264e-11
-26.5	3.	1.9679525719818995e-10
-26.	3.	3.015195886493473e-10
-25.5	3.	4.24930532335564e-10
-25.	3.	9.225140642572544e-10
-24.5	3.	1.4200975961789448e-9
-24.	3.	1.917681128100635e-9
-23.5	3.	3.6178761117001243e-9
-23.	3.	5.537917102806081e-9
-22.5	3.	7.457958093912038e-9
-22.	3.	1.1987133029832275e-8
-21.5	3.	1.7962862530505658e-8
-21.	3.	2.3938592031179037e-8
-20.5	3.	3.378941441425509e-8
-20.	3.	4.8548066624282724e-8
-19.5	3.	6.330671883431036e-8
-19.	3.	8.126594140552864e-8
-18.5	3.	1.094111535048681e-7
-18.	3.	1.3755636560420752e-7
-17.5	3.	1.6612373151946333e-7
-17.	3.	2.0568807210682137e-7
-16.5	3.	2.452524126941794e-7
-16.	3.	2.8481675328153735e-7
-15.5	3.	3.221771100165073e-7
-15.	3.	3.591014736972715e-7
-14.5	3.	3.960258373780358e-7
-14.	3.	4.185018243845599e-7
-13.5	3.	4.3259122059703913e-7
-13.	3.	4.466806168095184e-7
-12.5	3.	4.469374664223968e-7
-12.	3.	4.28903794544712e-7
-11.5	3.	4.108701226670272e-7
-11.	3.	3.8802716484493257e-7
-10.5	3.	3.489455224307792e-7
-10.	3.	3.098638800166259e-7
-9.5	3.	2.7077497087056417e-7
-9.	3.	2.3141778473055768e-7
-8.5	3.	1.9206059859055115e-7
-8.	3.	1.5270341245054463e-7
-7.5	3.	1.24018258461813e-7
-7.	3.	9.760859221157787e-8
-6.5	3.	7.119892596134274e-8
-6.	3.	5.323676146806109e-8
-5.5	3.	4.040536974630122e-8
-5.	3.	2.7573978024541336e-8
-4.5	3.	1.817181234489977e-8
-4.	3.	1.3504965853544579e-8
-3.5	3.	8.838119362189383e-9
-3.	3.	4.906498087435588e-9
-2.5	3.	3.6138694956895745e-9
-2.	3.	2.3212409039435604e-9
-1.5	3.	1.0446609131396001e-9
-1.	3.	7.69333165563369e-10
-0.5	3.	4.940054179871383e-10
0.	3.	2.186776704109074e-10
0.5	3.	1.508878754332161e-10
1.	3.	1.306284456318523e-10
1.5	3.	1.1036901583048848e-10
2.	3.	2.210849697201017e-10
2.5	3.	4.1499963471667486e-10
3.	3.	6.089142997132481e-10
3.5	3.	1.2554782578736729e-9
4.	3.	2.5549858879292226e-9
4.5	3.	3.854493517984773e-9
5.	3.	6.251187319249329e-9
5.5	3.	1.2843483124274498e-8
6.	3.	1.9435778929299667e-8
6.5	3.	2.6127665119506657e-8
7.	3.	5.1949614677361794e-8
7.5	3.	7.777156423521694e-8
8.	3.	1.0359351379307209e-7
8.5	3.	1.7192900758418386e-7
9.	3.	2.5069041605175716e-7
9.5	3.	3.2945182451933043e-7
10.	3.	4.742354623317026e-7
10.5	3.	6.628617370740561e-7
11.	3.	8.514880118164096e-7
11.5	3.	1.1117802319985132e-6
12.	3.	1.4801010201145546e-6
12.5	3.	1.848421808230596e-6
13.	3.	2.2733881116998736e-6
13.5	3.	2.9296856949428566e-6
14.	3.	3.5859832781858405e-6
14.5	3.	4.242280861428823e-6
15.	3.	5.518378720411401e-6
15.5	3.	6.797852742247661e-6
16.	3.	8.077326764083921e-6
16.5	3.	0.000010613900131048489
17.	3.	0.000013479693447547234
17.5	3.	0.000016345486764045978
18.	3.	0.000021252166478476826
18.5	3.	0.000027575075571266258
19.	3.	0.000033897984664055686
19.5	3.	0.000042419144944093134
20.	3.	0.00005440437607395487
20.5	3.	0.00006638960720381661
21.	3.	0.00007963802898744732
21.5	3.	0.0000984107761356134
22.	3.	0.00011718352328377949
22.5	3.	0.00013595627043194554
23.	3.	0.00016089625438529668
23.5	3.	0.00018593660992412546
24.	3.	0.0002109769654629543
24.5	3.	0.00024006485160931636
25.	3.	0.00027028196236740645
25.5	3.	0.00030049907312549657
26.	3.	0.0003323763809100652
26.5	3.	0.00036545714949688175
27.	3.	0.0003985379180836983
27.5	3.	0.0004298736184618802
28.	3.	0.00045833325258705376
28.5	3.	0.00048679288671222735
29.	3.	0.0005123085898918663
29.5	3.	0.0005239944848409437
30.	3.	0.0005356803797900212
30.5	3.	0.0005473662747390986
31.	3.	0.0005359943602512992
31.5	3.	0.0005239920796303224
32.	3.	0.0005119897990093457
32.5	3.	0.000486164615093735
33.	3.	0.00045624006426340705
33.5	3.	0.0004263155134330791
34.	3.	0.0003933033542443041
34.5	3.	0.00035795385994633484
35.	3.	0.0003226043656483656
35.5	3.	0.0002885960496238392
36.	3.	0.000256900683426746
36.5	3.	0.00022520531722965286
37.	3.	0.0001946676969129953
37.5	3.	0.0001699927310283681
38.	3.	0.0001453177651437409
38.5	3.	0.00012064279925911371
39.	3.	0.0001032051399100246
39.5	3.	0.00008604717050059721
40.	3.	0.0000688892010911698
40.5	3.	0.000056822347478555524
41.	3.	0.000046357287946041905
41.5	3.	0.000035892228413528286
42.	3.	0.000028172252015172993
42.5	3.	0.00002262181989861752
43.	3.	0.00001707138778206205
43.5	3.	0.000012575569943899651
44.	3.	9.983927703299166e-6
44.5	3.	7.392285462698681e-6
45.	3.	5.0345864712453395e-6
-30.	3.5	5.3173639405634324e-12
-29.5	3.5	1.0503960856278687e-11
-29.	3.5	1.569055777199394e-11
-28.5	3.5	3.730890418130085e-11
-28.	3.5	7.886467251152581e-11
-27.5	3.5	1.2042044084175078e-10
-27.	3.5	2.096483053370794e-10
-26.5	3.5	4.421330238031954e-10
-26.	3.5	6.746177422693115e-10
-25.5	3.5	9.465718356210217e-10
-25.	3.5	2.0088435088104977e-9
-24.5	3.5	3.0711151819999743e-9
-24.	3.5	4.133386855189451e-9
-23.5	3.5	7.616600023495076e-9
-23.	3.5	1.1542378678238973e-8
-22.5	3.5	1.546815733298287e-8
-22.	3.5	2.4399730573619288e-8
-21.5	3.5	3.6106613614977656e-8
-21.	3.5	4.7813496656336025e-8
-20.5	3.5	6.663528440891692e-8
-20.	3.5	9.446814431314282e-8
-19.5	3.5	1.2230100421736868e-7
-19.	3.5	1.557807591955073e-7
-18.5	3.5	2.0723206536550182e-7
-18.	3.5	2.586833715354962e-7
-17.5	3.5	3.1084189453537034e-7
-17.	3.5	3.814231944299349e-7
-16.5	3.5	4.520044943244995e-7
-16.	3.5	5.22585794219064e-7
-15.5	3.5	5.880679332312573e-7
-15.	3.5	6.52541353996907e-7
-14.5	3.5	7.170147747625569e-7
-14.	3.5	7.554990470623133e-7
-13.5	3.5	7.788978631766889e-7
-13.	3.5	8.022966792910648e-7
-12.5	3.5	8.013660943543985e-7
-12.	3.5	7.682651907007541e-7
-11.5	3.5	7.351642870471099e-7
-11.	3.5	6.936825921781288e-7
-10.5	3.5	6.239029281821626e-7
-10.	3.5	5.541232641861965e-7
-9.5	3.5	4.843359044846278e-7
-9.	3.5	4.1426443071482077e-7
-8.5	3.5	3.441929569450136e-7
-8.	3.5	2.741214831752065e-7
-7.5	3.5	2.229165962121136e-7
-7.	3.5	1.757344376607628e-7
-6.5	3.5	1.2855227910941202e-7
-6.	3.5	9.635720046137802e-8
-5.5	3.5	7.326484871473392e-8
-5.	3.5	5.0172496968089824e-8
-4.5	3.5	3.3214393859183984e-8
-4.	3.5	2.4726897506214842e-8
-3.5	3.5	1.6239401153245697e-8
-3.	3.5	9.082141253666757e-9
-2.5	3.5	6.699587373277809e-9
-2.	3.5	4.317033492888861e-9
-1.5	3.5	1.9639369034502216e-9
-1.	3.5	1.4486440421934285e-9
-0.5	3.5	9.333511809366358e-10
0.	3.5	4.1805831967984286e-10
0.5	3.5	2.835073380829769e-10
1.	3.5	2.3615390446021107e-10
1.5	3.5	1.8880047083744526e-10
2.	3.5	3.473830207479068e-10
2.5	3.5	6.367810561158009e-10
3.	3.5	9.261790914836948e-10
3.5	3.5	1.882617568736937e-9
4.	3.5	3.801257560506867e-9
4.5	3.5	5.719897552276798e-9
5.	3.5	9.241069269783228e-9
5.5	3.5	1.889026692857653e-8
6.	3.5	2.8539464587369836e-8
6.5	3.5	3.833374095410969e-8
7.	3.5	7.599581671982968e-8
7.5	3.5	1.1365789248554968e-7
8.	3.5	1.5131996825126967e-7
8.5	3.5	2.507870409075054e-7
9.	3.5	3.654110155765219e-7
9.5	3.5	4.800349902455383e-7
10.	3.5	6.901812643324356e-7
10.5	3.5	9.637599540414066e-7
11.	3.5	1.2373386437503773e-6
11.5	3.5	1.61234617951948e-6
12.	3.5	2.1402465979517946e-6
12.5	3.5	2.6681470163841093e-6
13.	3.5	3.270141787400658e-6
13.5	3.5	4.174726115603322e-6
14.	3.5	5.079310443805987e-6
14.5	3.5	5.9838947720086496e-6
15.	3.5	7.611561822464689e-6
15.5	3.5	9.243167633716047e-6
16.	3.5	0.000010874773444967408
16.5	3.5	0.000013897305749741257
17.	3.5	0.00001728410580453648
17.5	3.5	0.000020670905859331702
18.	3.5	0.000026282031857701854
18.5	3.5	0.00003343668117590394
19.	3.5	0.00004059133049410602
19.5	3.5	0.00005010452270533592
20.	3.5	0.00006333437829479696
20.5	3.5	0.00007656423388425801
21.	3.5	0.00009108523536327509
21.5	3.5	0.00011125281914220712
22.	3.5	0.00013142040292113917
22.5	3.5	0.00015158798670007121
23.	3.5	0.00017717970498377144
23.5	3.5	0.00020285970088632847
24.	3.5	0.00022853969678888553
24.5	3.5	0.00025674714153745015
25.	3.5	0.0002856597217670124
25.5	3.5	0.0003145723019965746
26.	3.5	0.0003438202158173049
26.5	3.5	0.0003733112097220319
27.	3.5	0.00040280220362675897
27.5	3.5	0.00043017660454736274
28.	3.5	0.00045406262511534163
28.5	3.5	0.00047794864568332057
29.	3.5	0.000499085382235518
29.5	3.5	0.0005073067103039401
30.	3.5	0.0005155280383723625
30.5	3.5	0.0005237493664407847
31.	3.5	0.0005110359927155458
31.5	3.5	0.0004977502954547594
32.	3.5	0.000484464598193973
32.5	3.5	0.0004586600537223107
33.	3.5	0.0004291428776151085
33.5	3.5	0.00039962570150790637
34.	3.5	0.000367475437064336
34.5	3.5	0.0003333319114620548
35.	3.5	0.00029918838585977353
35.5	3.5	0.000266534300078689
36.	3.5	0.00023644885088054416
36.5	3.5	0.00020636340168239933
37.	3.5	0.0001774689933282261
37.5	3.5	0.00015460584019217775
38.	3.5	0.0001317426870561294
38.5	3.5	0.00010887953392008104
39.	3.5	0.0000930802205028027
39.5	3.5	0.00007755389329869929
40.	3.5	0.00006202756609459586
40.5	3.5	0.00005120458200369205
41.	3.5	0.00004186138887729965
41.5	3.5	0.00003251819575090724
42.	3.5	0.000025621777342564657
42.5	3.5	0.000020659138655623844
43.	3.5	0.00001569649996868303
43.5	3.5	0.000011662752513008112
44.	3.5	9.306179405911936e-6
44.5	3.5	6.9496062988157614e-6
45.	3.5	4.801311570698815e-6
-30.	4.	9.617280309268793e-12
-29.5	4.	1.899808272293794e-11
-29.	4.	2.837888513660708e-11
-28.5	4.	6.64953468242249e-11
-28.	4.	1.3947814841946433e-10
-27.5	4.	2.1246095001470378e-10
-27.	4.	3.6806510700940913e-10
-26.5	4.	7.719502584948476e-10
-26.	4.	1.1758354099802862e-9
-25.5	4.	1.6468117945767156e-9
-25.	4.	3.461193823024948e-9
-24.5	4.	5.27557585147318e-9
-24.	4.	7.089957879921412e-9
-23.5	4.	1.2927670249956735e-8
-23.	4.	1.950087629190375e-8
-22.5	4.	2.607408233385077e-8
-22.	4.	4.076694955420845e-8
-21.5	4.	5.996151472887138e-8
-21.	4.	7.91560799035343e-8
-20.5	4.	1.0962010812451594e-7
-20.	4.	1.5435698310063368e-7
-19.5	4.	1.9909385807675136e-7
-19.	4.	2.5257145382407255e-7
-18.5	4.	3.338668695835084e-7
-18.	4.	4.151622853429442e-7
-17.5	4.	4.975176892317652e-7
-17.	4.	6.07485451867772e-7
-16.5	4.	7.174532145037788e-7
-16.	4.	8.274209771397855e-7
-15.5	4.	9.283788351546504e-7
-15.	4.	1.0275543498780176e-6
-14.5	4.	1.1267298646013846e-6
-14.	4.	1.1852184164954207e-6
-13.5	4.	1.2200901347758589e-6
-13.	4.	1.2549618530562973e-6
-12.5	4.	1.2522446107850563e-6
-12.	4.	1.199824178589391e-6
-11.5	4.	1.1474037463937255e-6
-11.	4.	1.0821072061326562e-6
-10.5	4.	9.73334137325722e-7
-10.	4.	8.645610685187878e-7
-9.5	4.	7.557808171829738e-7
-9.	4.	6.467353975044887e-7
-8.5	4.	5.376899778260033e-7
-8.	4.	4.2864455814751796e-7
-7.5	4.	3.4883696051966957e-7
-7.	4.	2.752634432088132e-7
-6.5	4.	2.0168992589795675e-7
-6.	4.	1.5139102828715026e-7
-5.5	4.	1.1522847399539001e-7
-5.	4.	7.906591970362974e-8
-4.5	4.	5.2475887246932775e-8
-4.	4.	3.910427368975655e-8
-3.5	4.	2.573266013258032e-8
-3.	4.	1.4450587604589233e-8
-2.5	4.	1.0668643421425688e-8
-2.	4.	6.886699238262141e-9
-1.5	4.	3.1514053535594907e-9
-1.	4.	2.3265655420728432e-9
-0.5	4.	1.5017257305861964e-9
0.	4.	6.768859190995491e-10
0.5	4.	4.551570886824017e-10
1.	4.	3.715528027794714e-10
1.5	4.	2.8794851687654103e-10
2.	4.	5.015280390379104e-10
2.5	4.	9.038858575175005e-10
3.	4.	1.3062436759970905e-9
3.5	4.	2.626374499974687e-9
4.	4.	5.270386936552469e-9
4.5	4.	7.914399373130251e-9
5.	4.	1.2747538468789195e-8
5.5	4.	2.595182226016186e-8
6.	4.	3.915610605153453e-8
6.5	4.	5.255814372354006e-8
7.	4.	1.039462205176819e-7
7.5	4.	1.5533429731182377e-7
8.	4.	2.0672237410596562e-7
8.5	4.	3.422344291787872e-7
9.	4.	4.983768371331719e-7
9.5	4.	6.545192450875565e-7
10.	4.	9.402790308070443e-7
10.5	4.	1.3121123661410658e-6
11.	4.	1.6839457014750872e-6
11.5	4.	2.1913661869806184e-6
12.	4.	2.9031694595043716e-6
12.5	4.	3.614972732028125e-6
13.	4.	4.420067989178845e-6
13.5	4.	5.606152880933572e-6
14.	4.	6.792237772688299e-6
14.5	4.	7.978322664443025e-6
15.	4.	9.98406309663838e-6
15.5	4.	0.00001199426833902626
16.	4.	0.00001400447358141414
16.5	4.	0.0000175028879941667
17.	4.	0.000021391047378040658
17.5	4.	0.000025279206761914616
18.	4.	0.000031508928399983224
18.5	4.	0.00003936352698319002
19.	4.	0.00004721812556639682
19.5	4.	0.00005752263286988374
20.	4.	0.0000716877805914828
20.5	4.	0.00008585292831308187
21.	4.	0.00010130165222024019
21.5	4.	0.00012236385375885618
22.	4.	0.0001434260552974722
22.5	4.	0.00016448825683608817
23.	4.	0.00019009039985450865
23.5	4.	0.00021576643027805043
24.	4.	0.00024144246070159224
24.5	4.	0.0002680557643209873
25.	4.	0.00029493055872656707
25.5	4.	0.00032180535313214683
26.	4.	0.0003476814939675956
26.5	4.	0.0003728337204678723
27.	4.	0.00039798594696814903
27.5	4.	0.00042073060470038446
28.	4.	0.0004395073216660074
28.5	4.	0.00045828403863163044
29.	4.	0.00047460761774910533
29.5	4.	0.00047940700467909744
30.	4.	0.00048420639160908966
30.5	4.	0.0004890057785390818
31.	4.	0.00047570572076830115
31.5	4.	0.00046191085116381543
32.	4.	0.0004481159815593297
32.5	4.	0.0004234205395138718
33.	4.	0.0003954923868674979
33.5	4.	0.00036756423422112396
34.	4.	0.00033737085199606135
34.5	4.	0.0003054626795482785
35.	4.	0.0002735545071004956
35.5	4.	0.00024310767766719176
36.	4.	0.00021518103003230263
36.5	4.	0.00018725438239741355
37.	4.	0.0001604819951809164
37.5	4.	0.00013955461253058266
38.	4.	0.00011862722988024893
38.5	4.	0.00009769984722991519
39.	4.	0.00008347943638813219
39.5	4.	0.0000695182203906238
40.	4.	0.00005555700439311539
40.5	4.	0.00004590222194891899
41.	4.	0.00003760235266076589
41.5	4.	0.000029302483372612788
42.	4.	0.000023175295357806752
42.5	4.	0.000018765260522847477
43.	4.	0.000014355225687888205
43.5	4.	0.00001075885179548941
44.	4.	8.631596369676952e-6
44.5	4.	6.504340943864494e-6
45.	4.	4.56088752176768e-6
-30.	4.5	1.8379314802847774e-11
-29.5	4.5	3.630616959467176e-11
-29.	4.5	5.423302438649574e-11
-28.5	4.5	1.2468541277786322e-10
-28.	4.5	2.588695252564238e-10
-27.5	4.5	3.9305363773498436e-10
-27.	4.5	6.7638219317643e-10
-26.5	4.5	1.4078966981530356e-9
-26.	4.5	2.1394112031296413e-9
-25.5	4.5	2.9887102730380494e-9
-25.	4.5	6.196476193991586e-9
-24.5	4.5	9.404242114945121e-9
-24.	4.5	1.2612008035898659e-8
-23.5	4.5	2.264614390897498e-8
-23.	4.5	3.3928189219170465e-8
-22.5	4.5	4.521023452936597e-8
-22.	4.5	6.974294005613367e-8
-21.5	4.5	1.0162206911948212e-7
-21.	4.5	1.3350119818283058e-7
-20.5	4.5	1.830381922181371e-7
-20.	4.5	2.5493898475313966e-7
-19.5	4.5	3.268397772881421e-7
-19.	4.5	4.11873026297311e-7
-18.5	4.5	5.387010334365911e-7
-18.	4.5	6.655290405758711e-7
-17.5	4.5	7.93851361466903e-7
-17.	4.5	9.611000875226426e-7
-16.5	4.5	1.1283488135783827e-6
-16.	4.5	1.2955975396341223e-6
-15.5	4.5	1.446145931497553e-6
-15.	4.5	1.5933906559122091e-6
-14.5	4.5	1.7406353803268653e-6
-14.	4.5	1.8254504210766116e-6
-13.5	4.5	1.8740280199251695e-6
-13.	4.5	1.922605618773728e-6
-12.5	4.5	1.914906272209521e-6
-12.	4.5	1.8327929576833273e-6
-11.5	4.5	1.7506796431571335e-6
-11.	4.5	1.6494937800636811e-6
-10.5	4.5	1.4839089387995863e-6
-10.	4.5	1.3183240975354917e-6
-9.5	4.5	1.152741887467118e-6
-9.	4.5	9.872568172530123e-7
-8.5	4.5	8.217717470389068e-7
-8.	4.5	6.562866768248011e-7
-7.5	4.5	5.348280960891277e-7
-7.	4.5	4.227568312420455e-7
-6.5	4.5	3.106855663949633e-7
-6.	4.5	2.3379929464316426e-7
-5.5	4.5	1.7828338891595497e-7
-5.	4.5	1.227674831887457e-7
-4.5	4.5	8.185284651259191e-8
-4.	4.5	6.110068051104104e-8
-3.5	4.5	4.034851450949016e-8
-3.	4.5	2.2822079757763317e-8
-2.5	4.5	1.6873976343725472e-8
-2.	4.5	1.0925872929687622e-8
-1.5	4.5	5.050855168844939e-9
-1.	4.5	3.735560369127989e-9
-0.5	4.5	2.420265569411039e-9
0.	4.5	1.1049707696940888e-9
0.5	4.5	7.442347656606396e-10
1.	4.5	6.021119240538079e-10
1.5	4.5	4.599890824469762e-10
2.	4.5	7.448135302689038e-10
2.5	4.5	1.3008451560357512e-9
3.	4.5	1.8568767818025988e-9
3.5	4.5	3.621583651576289e-9
4.	4.5	7.129796727742946e-9
4.5	4.5	1.0638009803909602e-8
5.	4.5	1.696509820331392e-8
5.5	4.5	3.40714684282402e-8
6.	4.5	5.1177838653166486e-8
6.5	4.5	6.853678637630383e-8
7.	4.5	1.34412702250518e-7
7.5	4.5	2.0028861812473218e-7
8.	4.5	2.661645339989464e-7
8.5	4.5	4.3918216173297736e-7
9.	4.5	6.384749534479652e-7
9.5	4.5	8.37767745162953e-7
10.	4.5	1.2019232471298887e-6
10.5	4.5	1.6755572689923106e-6
11.	4.5	2.1491912908547325e-6
11.5	4.5	2.7939175354636068e-6
12.	4.5	3.6965465774823365e-6
12.5	4.5	4.599175619501066e-6
13.	4.5	5.614534106408308e-6
13.5	4.5	7.09026172565762e-6
14.	4.5	8.565989344906933e-6
14.5	4.5	0.000010041716964156245
15.	4.5	0.000012414611262505861
15.5	4.5	0.000014792392588070698
16.	4.5	0.000017170173913635537
16.5	4.5	0.000021066207926842076
17.	4.5	0.000025359854964940078
17.5	4.5	0.000029653502003038072
18.	4.5	0.000036284361164687506
18.5	4.5	0.000044537078591541326
19.	4.5	0.000052789796018395146
19.5	4.5	0.00006346329171792313
20.	4.5	0.0000779515231932824
20.5	4.5	0.00009243975466864165
21.	4.5	0.000108160155814954
21.5	4.5	0.00012926921792574364
22.	4.5	0.0001503782800365333
22.5	4.5	0.00017148734214732293
23.	4.5	0.0001963566214956122
23.5	4.5	0.0002212870982614469
24.	4.5	0.0002462175750272816
24.5	4.5	0.00027090725070369286
25.	4.5	0.00029552974504336467
25.5	4.5	0.00032015223938303643
26.	4.5	0.00034283827765343837
26.5	4.5	0.0003641205976075965
27.	4.5	0.0003854029175617546
27.5	4.5	0.00040416390852533073
28.	4.5	0.0004187694692388659
28.5	4.5	0.00043337502995240113
29.	4.5	0.0004458456096546558
29.5	4.5	0.00044828661376286166
30.	4.5	0.00045072761787106757
30.5	4.5	0.0004531686219792734
31.	4.5	0.0004402383720535059
31.5	4.5	0.00042688789495941136
32.	4.5	0.00041353741786531674
32.5	4.5	0.0003907106053234867
33.	4.5	0.00036507345871657703
33.5	4.5	0.00033943631210966746
34.	4.5	0.00031168383048450846
34.5	4.5	0.000282330029575336
35.	4.5	0.00025297622866616356
35.5	4.5	0.00022489653586996123
36.	4.5	0.00019901412601397572
36.5	4.5	0.00017313171615799023
37.	4.5	0.0001483175700419679
37.5	4.5	0.000128912953992523
38.	4.5	0.00010950833794307809
38.5	4.5	0.00009010372189363317
39.	4.5	0.00007700016966092417
39.5	4.5	0.00006414012572098312
40.	4.5	0.00005128008178104207
40.5	4.5	0.00004242578181450849
41.	4.5	0.000034831790440252334
41.5	4.5	0.000027237799065996175
42.	4.5	0.000021629848875429722
42.5	4.5	0.00001759154305733292
43.	4.5	0.000013553237239236115
43.5	4.5	0.00001024989187956525
44.	4.5	8.273566074607802e-6
44.5	4.5	6.297240269650354e-6
45.	4.5	4.487479853101749e-6
-30.	5.	3.261406331608124e-11
-29.5	5.	6.442443864942025e-11
-29.	5.	9.623481398275924e-11
-28.5	5.	2.18447942631215e-10
-28.	5.	4.503510246445934e-10
-27.5	5.	6.822541066579717e-10
-27.	5.	1.168549497008302e-9
-26.5	5.	2.4193055404103237e-9
-26.	5.	3.6700615838123456e-9
-25.5	5.	5.117592304434508e-9
-25.	5.	1.0505253496460226e-8
-24.5	5.	1.589291468848594e-8
-24.	5.	2.1280575880511664e-8
-23.5	5.	3.777022492320165e-8
-23.	5.	5.628939705163036e-8
-22.5	5.	7.480856918005908e-8
-22.	5.	1.1418338011863397e-7
-21.5	5.	1.6512096252075184e-7
-21.	5.	2.1605854492286972e-7
-20.5	5.	2.9378216641004293e-7
-20.	5.	4.054304770742188e-7
-19.5	5.	5.170787877383946e-7
-19.	5.	6.478431557176251e-7
-18.5	5.	8.394454174645386e-7
-18.	5.	1.0310476792114518e-6
-17.5	5.	1.2246786053595213e-6
-17.	5.	1.4711556037130107e-6
-16.5	5.	1.7176326020665003e-6
-16.	5.	1.96410960041999e-6
-15.5	5.	2.1815601129009137e-6
-15.	5.	2.3932685931910283e-6
-14.5	5.	2.604977073481143e-6
-14.	5.	2.7238726880955444e-6
-13.5	5.	2.7888948785603232e-6
-13.	5.	2.8539170690251025e-6
-12.5	5.	2.8373164553670266e-6
-12.	5.	2.712787511796643e-6
-11.5	5.	2.58825856822626e-6
-11.	5.	2.43637423558619e-6
-10.5	5.	2.192123688890572e-6
-10.	5.	1.9478731421949537e-6
-9.5	5.	1.7036464473876812e-6
-9.	5.	1.4603003290191466e-6
-8.5	5.	1.216954210650612e-6
-8.	5.	9.736080922820774e-7
-7.5	5.	7.944950382724639e-7
-7.	5.	6.290777404490164e-7
-6.5	5.	4.636604426255687e-7
-6.	5.	3.4978185673319517e-7
-5.5	5.	2.672064214601859e-7
-5.	5.	1.8463098618717671e-7
-4.5	5.	1.2363625723832854e-7
-4.	5.	9.244170229330506e-8
-3.5	5.	6.124714734828157e-8
-3.	5.	3.487675787861332e-8
-2.5	5.	2.5822065835551716e-8
-2.	5.	1.676737379249011e-8
-1.5	5.	7.82353834324115e-9
-1.	5.	5.79590784121906e-9
-0.5	5.	3.7682773391969676e-9
0.	5.	1.740646837174875e-9
0.5	5.	1.1773358505827197e-9
1.	5.	9.493834836153855e-10
1.5	5.	7.214311166480512e-10
2.	5.	1.0974283360385173e-9
2.5	5.	1.8570688458132676e-9
3.	5.	2.616709355588018e-9
3.5	5.	4.925194789218428e-9
4.	5.	9.467878987878972e-9
4.5	5.	1.4010563186539515e-8
5.	5.	2.205479870912029e-8
5.5	5.	4.34888454929221e-8
6.	5.	6.492289227672391e-8
6.5	5.	8.666697520841213e-8
7.	5.	1.6796511192250288e-7
7.5	5.	2.492632486365936e-7
8.	5.	3.3056138535068436e-7
8.5	5.	5.428759755041122e-7
9.	5.	7.873207112242459e-7
9.5	5.	1.0317654469443795e-6
10.	5.	1.4777289930656386e-6
10.5	5.	2.0575128619275495e-6
11.	5.	2.6372967307894605e-6
11.5	5.	3.4253296842005543e-6
12.	5.	4.527275336863137e-6
12.5	5.	5.629220989525719e-6
13.	5.	6.863627692678904e-6
13.5	5.	8.63898426872278e-6
14.	5.	0.000010414340844766655
14.5	5.	0.00001218969742081053
15.	5.	0.000014916352980197784
15.5	5.	0.000017648190435134338
16.	5.	0.00002038002789007089
16.5	5.	0.000024577693833715168
17.	5.	0.00002915924350377159
17.5	5.	0.000033740793173828015
18.	5.	0.000040506081079178475
18.5	5.	0.0000487867273340196
19.	5.	0.00005706737358886073
19.5	5.	0.00006759188098220588
20.	5.	0.0000816523327690015
20.5	5.	0.00009571278455579711
21.	5.	0.00011090023437634876
21.5	5.	0.00013101639690157708
22.	5.	0.00015113255942680542
22.5	5.	0.00017124872195203376
23.	5.	0.00019447350670513826
23.5	5.	0.00021774888418745348
24.	5.	0.0002410242616697687
24.5	5.	0.0002633861992799789
25.	5.	0.00028549329538683023
25.5	5.	0.00030760039149368154
26.	5.	0.00032731914296230233
26.5	5.	0.00034530660645213046
27.	5.	0.00036329406994195865
27.5	5.	0.0003788637961712813
28.	5.	0.0003904488228288768
28.5	5.	0.0004020338494864724
29.	5.	0.0004118290476911325
29.5	5.	0.0004132161056480586
30.	5.	0.00041460316360498474
30.5	5.	0.00041599022156191083
31.	5.	0.0004046029009523127
31.5	5.	0.00039286634787799276
32.	5.	0.00038112979480367287
32.5	5.	0.00036110315915363834
33.	5.	0.00033861798859912014
33.5	5.	0.000316132818044602
34.	5.	0.0002914148775522741
34.5	5.	0.00026500671894918136
35.	5.	0.00023859856034608862
35.5	5.	0.00021308209471537502
36.	5.	0.0001891034120531354
36.5	5.	0.00016512472939089577
37.	5.	0.00014206795087073743
37.5	5.	0.00012367955899380902
38.	5.	0.00010529116711688061
38.5	5.	0.00008690277523995219
39.	5.	0.00007434939233961795
39.5	5.	0.00006202150677044902
40.	5.	0.00004969362120128007
40.5	5.	0.00004118880223835419
41.	5.	0.00003388681693746049
41.5	5.	0.000026584831636566793
42.	5.	0.000021189507522071634
42.5	5.	0.000017301090729546874
43.	5.	0.000013412673937022113
43.5	5.	0.000010225320319424754
44.	5.	8.303782476747587e-6
44.5	5.	6.382244634070423e-6
45.	5.	4.618915010244069e-6
-30.	5.5	5.157891661093708e-11
-29.5	5.5	1.0188382944265549e-10
-29.	5.5	1.5218874227437387e-10
-28.5	5.5	3.424520396913413e-10
-28.	5.5	7.025334910385692e-10
-27.5	5.5	1.0626149423857973e-9
-27.	5.5	1.8139842907672252e-9
-26.5	5.5	3.741191868116593e-9
-26.	5.5	5.6683994454659615e-9
-25.5	5.5	7.893679572699185e-9
-25.	5.5	1.6087434673835862e-8
-24.5	5.5	2.428118977497253e-8
-24.	5.5	3.247494487610921e-8
-23.5	5.5	5.714291436728682e-8
-23.	5.5	8.482248852546073e-8
-22.5	5.5	1.1250206268363468e-7
-22.	5.5	1.7032059581843271e-7
-21.5	5.5	2.4484875352854046e-7
-21.	5.5	3.193769112386482e-7
-20.5	5.5	4.314035786588071e-7
-20.	5.5	5.909223475604444e-7
-19.5	5.5	7.504411164620817e-7
-19.	5.5	9.357157978588275e-7
-18.5	5.5	1.2029600738452026e-6
-18.	5.5	1.4702043498315773e-6
-17.5	5.5	1.7399912759293994e-6
-17.	5.5	2.076013440988415e-6
-16.5	5.5	2.412035606047432e-6
-16.	5.5	2.7480577711064486e-6
-15.5	5.5	3.038831435240095e-6
-15.	5.5	3.3206540210365294e-6
-14.5	5.5	3.602476606832963e-6
-14.	5.5	3.756724727921888e-6
-13.5	5.5	3.8369219811940346e-6
-13.	5.5	3.917119234466181e-6
-12.5	5.5	3.887728131383949e-6
-12.	5.5	3.713430363966095e-6
-11.5	5.5	3.53913259654824e-6
-11.	5.5	3.328509119677172e-6
-10.5	5.5	2.995230898377952e-6
-10.	5.5	2.661952677078732e-6
-9.5	5.5	2.328732803681779e-6
-9.	5.5	1.9976670485350168e-6
-8.5	5.5	1.6666012933882551e-6
-8.	5.5	1.335535538241493e-6
-7.5	5.5	1.091205615116672e-6
-7.	5.5	8.653694820644983e-7
-6.5	5.5	6.395333490123246e-7
-6.	5.5	4.835553313917028e-7
-5.5	5.5	3.700071500514934e-7
-5.	5.5	2.56458968711284e-7
-4.5	5.5	1.724111812487162e-7
-4.	5.5	1.2909963557221333e-7
-3.5	5.5	8.578808989571045e-8
-3.	5.5	4.9143507953828375e-8
-2.5	5.5	3.6429101577566346e-8
-2.	5.5	2.3714695201304335e-8
-1.5	5.5	1.1155496741906865e-8
-1.	5.5	8.279527087839347e-9
-0.5	5.5	5.403557433771828e-9
0.	5.5	2.5275877797043102e-9
0.5	5.5	1.734680414012924e-9
1.	5.5	1.4188362071890443e-9
1.5	5.5	1.1029920003651642e-9
2.	5.5	1.6216554345312624e-9
2.5	5.5	2.6704181757785186e-9
3.	5.5	3.7191809170257757e-9
3.5	5.5	6.704924066222223e-9
4.	5.5	1.2484748900855985e-8
4.5	5.5	1.8264573735489744e-8
5.	5.5	2.8219406726770888e-8
5.5	5.5	5.413932663529305e-8
6.	5.5	8.005924654381521e-8
6.5	5.5	1.063413977471872e-7
7.	5.5	2.0220363553794396e-7
7.5	5.5	2.980658733287007e-7
8.	5.5	3.9392811111945744e-7
8.5	5.5	6.418217036063379e-7
9.	5.5	9.269990831967345e-7
9.5	5.5	1.212176462787131e-6
10.	5.5	1.7311333210419327e-6
10.5	5.5	2.4053334800225573e-6
11.	5.5	3.0795336390031815e-6
11.5	5.5	3.9953172547647604e-6
12.	5.5	5.275261487014929e-6
12.5	5.5	6.5552057192650955e-6
13.	5.5	7.985806902986472e-6
13.5	5.5	0.000010031667126603733
14.	5.5	0.000012077527350220995
14.5	5.5	0.000014123387573838258
15.	5.5	0.000017168437520374157
15.5	5.5	0.00002021893023187539
16.	5.5	0.000023269422943376624
16.5	5.5	0.000027718532596037105
17.	5.5	0.00003253392403905131
17.5	5.5	0.000037349315482065525
18.	5.5	0.00004416354119593765
18.5	5.5	0.00005236481511578892
19.	5.5	0.000060566089035640184
19.5	5.5	0.00007080152754788614
20.	5.5	0.00008424246428032442
20.5	5.5	0.0000976834010127627
21.	5.5	0.00011213793274544494
21.5	5.5	0.00013102523046836547
22.	5.5	0.000149912528191286
22.5	5.5	0.00016879982591420651
23.	5.5	0.0001902605037959991
23.5	5.5	0.0002117630633591251
24.	5.5	0.00023326562292225113
24.5	5.5	0.0002534410358193546
25.	5.5	0.0002732461867409573
25.5	5.5	0.0002930513376625599
26.	5.5	0.00031024532121021306
26.5	5.5	0.0003255464947283707
27.	5.5	0.00034084766824652845
27.5	5.5	0.0003539014189829546
28.	5.5	0.00036325116732749846
28.5	5.5	0.00037260091567204237
29.	5.5	0.0003804727314255664
29.5	5.5	0.00038140161112194424
30.	5.5	0.00038233049081832203
30.5	5.5	0.0003832593705146998
31.	5.5	0.0003736186970462876
31.5	5.5	0.0003636890677524686
32.	5.5	0.00035375943845864974
32.5	5.5	0.00033646760346883444
33.	5.5	0.0003169924078776882
33.5	5.5	0.000297517212286542
34.	5.5	0.00027560986508735034
34.5	5.5	0.00025186136684683067
35.	5.5	0.00022811286860631105
35.5	5.5	0.0002048669181801223
36.	5.5	0.00018248764439450401
36.5	5.5	0.00016010837060888574
37.	5.5	0.0001385087870733164
37.5	5.5	0.00012085744000077849
38.	5.5	0.00010320609292824058
38.5	5.5	0.00008555474585570268
39.	5.5	0.0000733199887651654
39.5	5.5	0.00006129455895927452
40.	5.5	0.00004926912915338364
40.5	5.5	0.00004093632140322139
41.	5.5	0.000033765306152970006
41.5	5.5	0.000026594290902718614
42.	5.5	0.00002128758816269299
42.5	5.5	0.00001745432296476509
43.	5.5	0.000013621057766837189
43.5	5.5	0.000010471407574050105
44.	5.5	8.556069335487409e-6
44.5	5.5	6.640731096924712e-6
45.	5.5	4.879152699125878e-6
-30.	6.	8.552515594244623e-11
-29.5	6.	1.6892881236132455e-10
-29.	6.	2.523324687802029e-10
-28.5	6.	5.622384954083703e-10
-28.	6.	1.146970603258854e-9
-27.5	6.	1.7317027111093381e-9
-27.	6.	2.9448542999123217e-9
-26.5	6.	6.04643549549038e-9
-26.	6.	9.14801669106844e-9
-25.5	6.	1.2719622382460085e-8
-25.	6.	2.5702793954299624e-8
-24.5	6.	3.868596552613916e-8
-24.	6.	5.16691370979787e-8
-23.5	6.	8.99719744299649e-8
-23.	6.	1.3290342844525354e-7
-22.5	6.	1.7583488246054222e-7
-22.	6.	2.635043293643722e-7
-21.5	6.	3.7597738896100304e-7
-21.	6.	4.884504485576339e-7
-20.5	6.	6.541523387774258e-7
-20.	6.	8.872688821458997e-7
-19.5	6.	1.1203854255143733e-6
-19.	6.	1.3879762527954227e-6
-18.5	6.	1.7652833666424504e-6
-18.	6.	2.142590480489478e-6
-17.5	6.	2.5228897294698745e-6
-17.	6.	2.9811331614389643e-6
-16.5	6.	3.4393765934080545e-6
-16.	6.	3.8976200253771455e-6
-15.5	6.	4.282053799673579e-6
-15.	6.	4.651886515054038e-6
-14.5	6.	5.021719230434498e-6
-14.	6.	5.215348376248764e-6
-13.5	6.	5.306699787496743e-6
-13.	6.	5.398051198744723e-6
-12.5	6.	5.343551498331134e-6
-12.	6.	5.096195560415671e-6
-11.5	6.	4.848839622500207e-6
-11.	6.	4.554010239665958e-6
-10.5	6.	4.0988854808766415e-6
-10.	6.	3.643760722087325e-6
-9.5	6.	3.188770853367994e-6
-9.	6.	2.7387609265186377e-6
-8.5	6.	2.2887509996692816e-6
-8.	6.	1.8387410728199255e-6
-7.5	6.	1.5052423436375714e-6
-7.	6.	1.1965860997411276e-6
-6.5	6.	8.879298558446837e-7
-6.	6.	6.736769297045199e-7
-5.5	6.	5.167618989825535e-7
-5.	6.	3.598468682605872e-7
-4.5	6.	2.4332991905043856e-7
-4.	6.	1.8259751370042516e-7
-3.5	6.	1.2186510835041174e-7
-3.	6.	7.041642499979504e-8
-2.5	6.	5.229042138632978e-8
-2.	6.	3.416441777286454e-8
-1.5	6.	1.625881506225351e-8
-1.	6.	1.210375043212753e-8
-0.5	6.	7.948685802001545e-9
0.	6.	3.7936211718755605e-9
0.5	6.	2.6855341278743434e-9
1.	6.	2.275266232319396e-9
1.5	6.	1.8649983367644484e-9
2.	6.	2.6894201763991194e-9
2.5	6.	4.298146605872887e-9
3.	6.	5.906873035346655e-9
3.5	6.	9.992634661640607e-9
4.	6.	1.7651503506373933e-8
4.5	6.	2.5310372351107252e-8
5.	6.	3.7788506850220785e-8
5.5	6.	6.86953466746046e-8
6.	6.	9.960218649898841e-8
6.5	6.	1.3090678197887677e-7
7.	6.	2.386152479805045e-7
7.5	6.	3.4632371398213223e-7
8.	6.	4.5403217998375996e-7
8.5	6.	7.257290958523698e-7
9.	6.	1.0376421267749887e-6
9.5	6.	1.3495551576976077e-6
10.	6.	1.913586939528041e-6
10.5	6.	2.6450403756859126e-6
11.	6.	3.376493811843784e-6
11.5	6.	4.370758327898355e-6
12.	6.	5.7611817786352414e-6
12.5	6.	7.151605229372126e-6
13.	6.	8.706017584543828e-6
13.5	6.	0.000010930134556136263
14.	6.	0.000013154251527728699
14.5	6.	0.000015378368499321136
15.	6.	0.000018629797388295208
15.5	6.	0.00002188682222885299
16.	6.	0.000025143847069410776
16.5	6.	0.000029685442193517264
17.	6.	0.00003456345159193064
17.5	6.	0.00003944146099034402
18.	6.	0.000046033854041112635
18.5	6.	0.000053815906887107124
19.	6.	0.00006159795973310161
19.5	6.	0.00007110066029856247
20.	6.	0.00008331480969316371
20.5	6.	0.00009552895908776496
21.	6.	0.00010861722962582688
21.5	6.	0.00012552830362596993
22.	6.	0.00014243937762611295
22.5	6.	0.000159350451626256
23.	6.	0.00017866818162451503
23.5	6.	0.00019802507987362302
24.	6.	0.000217381978122731
24.5	6.	0.0002358181231549179
25.	6.	0.00025399738632636245
25.5	6.	0.00027217664949780694
26.	6.	0.0002882474294635598
26.5	6.	0.000302789790302078
27.	6.	0.0003173321511405962
27.5	6.	0.00033000873076124526
28.	6.	0.00033961029568065846
28.5	6.	0.0003492118606000717
29.	6.	0.00035754205678812794
29.5	6.	0.0003598996992477521
30.	6.	0.00036225734170737626
30.5	6.	0.00036461498416700037
31.	6.	0.0003573661814701211
31.5	6.	0.0003498547528848866
32.	6.	0.00034234332429965207
32.5	6.	0.00032757922763040735
33.	6.	0.00031066425520421805
33.5	6.	0.0002937492827780287
34.	6.	0.00027394323189158115
34.5	6.	0.00025194862002067125
35.	6.	0.0002299540081497614
35.5	6.	0.00020805148334188285
36.	6.	0.0001863077687091799
36.5	6.	0.0001645640540764769
37.	6.	0.00014347094625504555
37.5	6.	0.00012567241539568084
38.	6.	0.00010787388453631613
38.5	6.	0.00009007535367695141
39.	6.	0.0000774258680507636
39.5	6.	0.00006497537028608351
40.	6.	0.000052524872521403436
40.5	6.	0.000043801986227175524
41.	6.	0.00003625190098964782
41.5	6.	0.000028701815752120115
42.	6.	0.000023090981500354418
42.5	6.	0.0000190128115365228
43.	6.	0.000014934641572691185
43.5	6.	0.00001157473676631377
44.	6.	9.511707048226678e-6
44.5	6.	7.448677330139584e-6
45.	6.	5.5473391628392044e-6
-30.	6.5	1.2028554828221096e-10
-29.5	6.5	2.3752511548476605e-10
-29.	6.5	3.5476468268732104e-10
-28.5	6.5	7.867578787437834e-10
-28.	6.5	1.600656598740212e-9
-27.5	6.5	2.414555318736641e-9
-27.	6.5	4.09851178536499e-9
-26.5	6.5	8.397032023716895e-9
-26.	6.5	1.2695552262068802e-8
-25.5	6.5	1.7639122310576567e-8
-25.	6.5	3.549888893718796e-8
-24.5	6.5	5.335865556379936e-8
-24.	6.5	7.121842219041075e-8
-23.5	6.5	1.2338716540146824e-7
-23.	6.5	1.818278358531988e-7
-22.5	6.5	2.4026850630492937e-7
-22.	6.5	3.582476885986821e-7
-21.5	6.5	5.092361789254175e-7
-21.	6.5	6.60224669252153e-7
-20.5	6.5	8.803285365242195e-7
-20.	6.5	1.1879674690881862e-6
-19.5	6.5	1.495606401652153e-6
-19.	6.5	1.8464643248210157e-6
-18.5	6.5	2.334869039979061e-6
-18.	6.5	2.823273755137107e-6
-17.5	6.5	3.3151066904238415e-6
-17.	6.5	3.896243686231121e-6
-16.5	6.5	4.477380682038399e-6
-16.	6.5	5.058517677845679e-6
-15.5	6.5	5.536720868096106e-6
-15.	6.5	5.9945616476976905e-6
-14.5	6.5	6.452402427299274e-6
-14.	6.5	6.685066642223238e-6
-13.5	6.5	6.787026644006988e-6
-13.	6.5	6.888986645790738e-6
-12.5	6.5	6.80875329795067e-6
-12.	6.5	6.487609040992231e-6
[truncated: 13,855 more rows]
