# Supplementary material for: Myosin V executes steps of variable length via structurally constrained diffusion
Source: eLife. 2020 Jan 15;9:e51569. doi: 10.7554/eLife.51569 (PMC7054003; doi:10.7554/eLife.51569)
Supplement: Source data 1. [file elife-51569-data1.zip › myosin_elife_source_data/Figure 3/BD_diffusion_contours/lastbead_yz_3kbT.dat]

-37.337 11.578
-34.113 27.678
-21.524 16.052
-37.028 36.854
-13.884 35.178
-24.140 24.891
-22.266 37.856
-16.470 51.428
-34.168 34.709
-27.143 31.470
-30.482 16.821
-30.603 38.574
-33.548 32.541
-14.382 39.448
-1.799 56.359
-22.924 33.318
-35.720 26.860
1.222 42.893
13.428 41.940
10.712 46.751
19.529 46.727
-23.143 20.917
-20.923 36.265
-8.639 46.497
-17.056 42.382
-14.290 43.651
-17.891 8.089
-37.443 28.942
-24.786 48.254
9.890 59.774
-18.716 30.289
9.269 51.118
-1.048 47.588
12.675 12.314
19.806 36.801
3.662 37.827
-7.721 48.422
6.810 53.495
1.968 53.731
-14.271 49.593
-17.072 34.937
-32.690 20.795
19.441 30.707
-8.474 19.920
1.775 54.615
16.317 44.476
34.965 27.879
12.474 37.983
30.111 -7.168
20.041 24.419
-2.608 33.406
-7.693 25.070
-8.950 18.369
-4.872 5.889
-24.339 20.096
30.506 1.385
4.572 49.911
-22.242 18.227
-34.394 19.939
-6.956 59.307
-9.000 50.139
2.337 41.663
-3.471 39.020
-25.315 1.793
-15.916 -10.333
-13.342 23.775
-31.079 24.665
-42.848 9.192
-40.685 21.360
-12.457 49.270
8.579 45.485
-17.612 30.622
-30.254 18.314
-7.972 -17.790
-28.951 11.253
-26.155 0.314
-29.142 35.063
-33.160 24.687
17.565 -0.345
22.948 3.249
14.053 -4.903
-25.268 1.572
23.014 -11.020
29.252 -13.282
18.894 21.806
39.757 39.295
32.551 27.777
19.988 -0.936
27.243 14.906
38.737 8.162
30.000 14.230
33.286 12.804
10.114 38.974
24.490 44.249
-5.447 47.704
-25.539 47.073
2.788 45.476
-29.791 28.297
-31.577 35.519
8.978 50.886
-4.724 25.148
-21.748 -6.485
-4.327 -20.895
-28.994 0.187
-17.026 17.329
-34.167 11.733
-28.684 47.503
-22.777 29.488
-46.717 22.962
-35.584 13.520
-28.959 41.797
-32.569 35.483
-31.132 29.021
-25.955 -5.017
-39.953 10.175
-19.939 -22.473
14.060 2.025
0.374 3.520
-7.656 -22.078
-21.255 2.271
-33.220 18.243
-27.826 26.607
-13.483 52.539
-7.667 12.200
30.854 0.962
30.131 9.253
38.828 1.969
2.924 -23.354
-27.153 -23.587
-29.538 -10.725
3.371 -23.020
-40.124 0.772
-17.330 -36.988
22.227 -13.471
10.828 -20.620
-14.665 -24.936
22.571 -16.280
30.189 15.989
12.252 47.267
-22.504 15.398
16.611 -1.507
-28.546 -16.277
-5.563 -16.316
1.720 -9.624
30.551 -9.639
41.274 0.907
43.502 24.646
11.730 54.311
34.603 5.977
25.170 -10.734
13.744 47.355
28.312 41.147
4.132 46.863
-26.653 31.177
-35.396 23.941
-40.378 2.939
-13.380 29.743
-14.636 39.986
7.968 50.044
0.582 57.940
-28.280 16.690
-27.366 -4.195
-31.999 15.983
-24.088 38.500
-22.344 31.702
0.268 35.787
3.848 46.415
-20.061 22.155
17.503 47.445
9.739 46.517
-27.766 30.282
-47.930 21.921
9.489 33.982
-19.020 41.082
-9.165 39.517
-11.825 44.383
-21.136 4.905
3.200 24.660
27.475 33.388
28.005 48.915
-26.663 26.443
8.738 30.478
-9.647 47.968
-35.427 27.689
-24.060 46.419
10.935 60.425
-16.922 48.674
3.507 55.476
13.719 41.144
-7.845 58.353
-27.426 29.397
-4.496 45.288
-18.159 41.277
-7.890 37.165
-21.738 46.388
39.797 25.931
-6.925 45.842
25.760 37.987
21.155 -0.674
3.052 -18.471
-17.586 12.315
-13.977 17.116
5.417 -14.655
20.629 -0.715
33.292 16.440
16.692 -3.473
21.938 -5.761
3.179 -8.475
-13.366 -1.372
-34.729 6.261
-28.989 -6.363
-18.859 -20.263
-16.357 -20.204
-26.816 28.937
-35.731 5.212
-17.949 12.591
-2.312 44.652
27.667 0.224
29.749 2.085
29.517 16.207
20.471 -10.507
32.572 -5.314
28.776 -12.837
20.015 -18.797
12.336 -7.475
12.121 43.250
-9.997 43.744
8.758 58.493
-20.327 41.620
-25.324 33.766
27.137 23.561
33.814 25.697
15.115 44.558
23.897 -15.666
33.676 31.419
44.253 13.079
36.185 26.531
-6.311 36.031
5.035 53.178
-8.308 40.864
-11.903 48.509
22.661 37.415
-29.303 25.602
-29.395 3.460
5.524 -12.968
-20.125 6.645
-11.284 2.273
32.448 13.876
32.193 12.877
29.308 20.426
3.142 51.796
2.588 27.496
-26.187 23.736
-18.464 23.644
-39.848 30.388
-33.458 36.757
7.697 47.947
2.958 45.307
-25.798 24.055
-40.453 24.446
-36.797 3.963
-40.971 4.113
-46.271 27.814
-12.849 10.155
4.007 -16.004
27.918 -7.877
40.257 11.958
30.779 3.832
21.166 8.216
35.889 -0.180
-6.846 7.596
18.118 -7.011
-17.976 -9.901
-17.847 27.640
-35.719 6.764
-25.373 7.306
6.847 -28.376
-16.883 11.224
-12.908 -2.378
-34.375 15.502
-30.220 30.954
-29.397 41.032
-35.572 6.406
-9.147 -4.837
-22.843 2.353
24.840 9.436
0.375 3.659
-21.811 -10.737
-21.533 27.875
-20.863 40.221
-18.193 37.289
8.830 43.167
2.797 41.833
17.143 48.590
4.489 46.636
-26.348 -1.972
-22.924 -19.987
-36.993 8.544
-31.440 13.079
-31.255 -0.370
-7.403 -21.858
15.228 -11.706
1.198 -21.743
9.925 -6.866
19.849 -5.527
-14.890 -15.416
-32.784 14.420
-28.524 0.934
35.795 31.725
36.220 10.767
-0.875 50.147
2.748 41.722
16.935 2.625
16.537 -5.746
8.631 5.281
8.373 -14.692
9.922 30.290
-27.659 31.491
-8.053 -14.164
-10.343 -10.042
-13.590 -12.359
-1.845 -21.293
11.730 -16.090
11.599 -11.222
23.431 -11.289
25.670 10.766
15.711 8.197
-35.947 8.928
-29.329 34.508
-21.066 23.009
-33.040 42.550
-36.764 10.903
-32.685 -3.389
33.166 1.795
39.054 30.327
31.059 24.326
21.164 47.181
12.938 48.741
31.374 29.267
32.754 36.145
-7.170 44.578
19.597 5.382
-19.838 9.852
-33.822 -0.012
-11.776 -14.063
-19.097 23.231
-9.552 52.090
25.918 31.583
26.839 40.228
-14.152 -17.948
-7.973 -18.102
-39.331 4.092
-20.236 -4.228
-3.112 -12.666
-9.719 -12.426
5.010 -18.908
-0.337 3.043
-20.547 0.255
1.558 -19.633
-27.716 -18.200
0.424 -11.655
23.326 -7.846
-2.777 -16.038
11.882 -4.068
29.215 -7.156
27.017 26.472
33.083 0.566
30.786 19.299
9.378 -25.399
14.864 -17.507
11.963 3.343
15.873 16.457
9.133 25.188
-26.124 1.194
-21.772 30.667
-25.395 34.015
-36.394 33.163
-29.016 29.925
-32.842 21.612
-35.438 -15.930
-38.066 3.752
-29.768 37.306
-27.405 -0.697
-16.505 16.730
8.718 -6.698
15.685 -4.668
21.411 -0.417
23.408 -0.708
-0.278 -2.296
31.770 10.484
-13.163 40.231
-8.326 52.886
-12.107 31.136
-36.121 8.730
2.891 46.780
0.155 40.864
-6.836 50.644
-7.693 -14.421
10.457 -6.230
14.434 -13.874
19.159 8.628
19.691 -19.664
30.505 -9.158
20.315 -25.075
12.942 -9.095
-9.697 34.178
-24.965 6.880
-4.964 -27.017
12.691 -23.415
27.600 -2.497
6.225 2.162
-12.794 -2.215
-31.319 6.872
-26.835 -0.297
-30.236 12.509
-37.742 34.721
-34.142 18.019
-32.808 41.275
-20.882 42.182
-35.303 18.181
-46.231 19.799
-26.559 29.731
9.291 44.891
-1.939 54.058
33.128 4.339
20.217 23.480
23.942 1.823
32.053 25.787
25.108 20.307
33.441 7.408
22.497 18.280
-2.607 8.575
15.584 24.645
33.771 18.008
32.542 35.254
18.935 -7.629
23.414 6.184
20.532 -0.640
19.737 -6.418
42.086 -6.639
32.727 7.160
10.075 37.874
-1.744 48.650
3.793 47.344
-35.908 27.433
-27.340 25.016
-35.152 28.233
7.314 51.637
-23.270 45.555
-16.545 35.315
-23.300 32.390
-41.823 3.733
-14.811 1.652
29.508 40.888
-33.959 33.480
-14.892 24.577
-10.133 24.172
4.489 26.333
-12.538 -10.730
-14.462 35.959
10.381 43.411
-12.859 40.785
-9.537 44.891
-17.606 40.683
-31.412 25.990
-17.335 25.040
-37.766 30.891
-41.864 13.116
-32.284 13.107
-10.458 -22.954
8.795 6.890
-6.758 9.864
-19.478 -14.485
-11.541 -10.451
-25.840 -4.810
-22.120 51.606
-2.789 42.784
-17.615 41.399
-29.899 28.480
-41.242 15.398
-35.321 31.511
-22.595 43.408
-25.246 1.066
-32.027 25.588
-16.641 30.451
-19.361 24.497
-25.496 -0.062
-31.798 -0.703
-23.266 -6.736
-23.754 36.613
0.916 39.520
26.866 14.078
27.283 34.033
25.630 7.234
17.946 14.780
17.126 -2.306
26.354 -2.629
-1.334 -30.964
-9.901 -25.991
14.038 -4.403
16.421 0.439
23.273 40.184
-0.476 36.532
-23.834 31.699
-29.132 24.800
4.212 47.339
13.370 35.113
36.771 -0.862
32.284 5.559
21.078 -3.440
-8.446 -23.496
-22.353 -6.439
-30.516 -10.812
-32.961 7.211
-28.577 30.293
-15.439 -18.286
-26.919 2.791
-5.095 -11.521
24.678 -11.470
0.443 -2.580
-17.250 17.781
17.247 12.347
25.904 -14.885
17.510 12.677
0.778 44.355
15.562 -5.323
-33.948 -3.241
-29.257 21.355
-31.286 27.426
10.603 41.571
-21.562 38.340
-0.342 46.245
9.744 42.538
13.010 48.429
24.190 20.511
2.548 41.508
-11.268 41.260
-29.777 11.609
-28.363 -4.244
7.356 -26.114
-17.531 -17.491
-34.453 0.128
-21.112 1.661
-7.054 8.724
25.267 -4.154
15.539 -22.087
15.635 3.408
-20.938 31.149
1.373 50.653
3.944 55.885
-6.976 44.196
-13.818 53.846
-39.453 14.115
-29.482 21.565
-40.739 32.211
-28.666 16.657
-0.974 48.247
26.902 35.852
31.005 -5.083
23.481 -7.396
-34.062 -6.966
-14.979 -16.701
-18.232 18.840
-17.490 41.279
-37.901 24.462
-34.260 30.243
-24.996 11.715
-30.807 40.444
-2.707 49.996
-16.638 45.356
7.613 41.700
29.284 10.797
-5.780 -0.303
-40.566 11.084
-25.000 31.788
-8.012 54.252
-15.331 40.930
2.927 49.981
-37.792 13.671
-20.576 40.964
-8.759 34.263
20.798 37.808
-20.811 24.874
-31.500 11.397
-38.977 25.146
-40.274 -6.635
-35.575 -6.139
-14.006 22.080
-26.347 4.618
-13.124 33.284
-34.421 1.950
-33.984 13.742
-21.692 23.414
22.991 -7.558
-4.236 -27.262
-6.274 -1.898
21.378 36.239
32.901 4.588
22.353 41.480
30.654 30.283
23.587 -13.173
31.368 -17.983
14.862 7.971
20.108 27.464
15.078 -20.442
48.741 15.451
43.389 6.411
39.315 24.360
32.299 2.569
27.528 1.665
-4.734 5.588
5.122 6.699
-7.472 51.319
-17.453 44.202
-32.762 32.232
-33.644 39.399
32.511 -0.288
17.255 39.763
37.948 11.056
31.405 31.352
22.862 7.476
8.032 36.612
14.459 38.257
30.067 -9.625
0.835 -16.142
-2.279 7.946
-34.875 2.396
-35.511 3.171
-22.651 -10.943
-37.367 17.544
-24.437 14.272
-14.424 15.444
-26.831 6.870
-36.359 26.100
-38.976 3.506
-32.476 41.426
-4.371 42.522
-11.538 39.077
12.481 52.512
32.656 3.200
17.837 -17.654
14.393 17.038
25.489 -17.320
31.639 1.354
20.643 31.462
15.122 44.774
30.489 31.549
21.015 35.664
-3.142 -17.323
26.075 -12.898
-31.530 -1.637
-40.326 -1.740
-33.997 19.541
-36.489 4.152
-4.249 44.357
-8.816 43.372
-23.231 31.645
-32.804 3.129
-4.240 19.723
-9.604 14.784
38.815 8.633
36.396 14.862
39.189 4.397
39.173 -13.538
33.843 4.436
5.438 41.781
1.991 53.162
-6.025 59.015
-5.754 42.037
10.795 49.650
2.203 50.034
-28.293 21.325
-16.804 4.444
18.047 3.946
-31.132 -6.358
-27.201 -18.036
-27.200 27.453
-27.837 4.835
-22.006 13.877
-20.196 10.255
-10.482 54.430
11.004 -1.519
9.729 2.865
-17.512 -7.095
-40.166 27.369
-35.041 16.303
-28.848 41.203
7.586 53.498
15.718 53.009
-19.591 41.298
14.866 16.674
-9.575 -11.888
-19.446 -0.902
-25.427 -16.309
-31.577 3.289
-36.748 3.392
-32.137 23.490
-1.771 47.269
-9.400 37.395
-15.637 7.297
8.606 9.481
3.994 37.652
11.110 49.116
-25.880 31.296
-28.956 38.829
-3.190 48.331
-21.851 48.010
-34.425 24.621
-19.361 22.414
-5.300 40.259
-5.087 50.247
-3.835 52.254
-11.586 39.670
-16.573 42.964
9.805 45.900
17.289 29.659
-32.411 25.787
-28.197 33.256
-19.652 7.955
-9.466 43.725
-25.828 31.558
-7.828 42.052
-7.934 50.868
2.018 52.681
12.039 46.901
-25.233 21.023
-40.193 24.164
-32.336 15.554
-7.677 0.442
-3.017 -26.197
-12.282 -21.592
16.819 -10.255
15.790 -12.152
-16.259 -23.851
-20.296 -8.835
-13.542 -22.675
-11.280 -24.028
-2.925 -13.953
-33.514 8.046
-31.505 39.114
-29.831 23.196
2.677 32.208
32.192 36.551
16.647 31.107
-23.976 24.860
15.146 -4.477
40.341 18.314
34.987 18.562
32.303 14.484
20.228 46.976
23.329 33.041
23.883 -23.962
2.140 -14.638
5.845 -26.362
-19.779 -12.378
21.102 -0.934
46.881 6.245
40.095 17.673
18.522 -16.883
14.986 -15.909
22.489 6.359
25.801 -13.539
22.638 25.216
20.305 36.037
38.228 24.885
43.975 36.169
33.558 32.205
22.782 31.282
29.329 8.207
17.061 7.154
-10.710 31.298
-12.592 28.509
-43.034 1.802
-34.130 33.764
-16.639 47.124
-17.305 12.554
-5.617 0.242
5.742 8.839
31.338 39.702
23.673 36.126
41.810 -1.695
34.968 8.814
28.674 -5.566
16.724 44.447
18.875 21.024
27.546 0.551
21.959 -11.823
16.380 -21.586
29.688 25.865
-5.712 49.774
-13.116 36.703
-43.751 1.633
-34.078 15.129
-12.008 6.158
23.492 24.262
18.342 -4.296
-0.017 -12.614
-8.483 -2.193
-30.691 7.924
6.487 -9.756
-36.266 11.851
-32.700 15.532
13.685 44.073
35.039 33.363
22.263 0.415
26.714 11.512
20.791 18.595
5.589 4.728
14.787 -5.700
-23.128 12.472
-6.560 -11.670
26.117 28.601
10.842 44.708
36.747 10.934
26.095 26.417
43.528 1.326
28.194 25.756
28.468 28.768
31.319 23.115
13.305 48.441
23.159 15.359
-7.837 51.297
9.697 46.310
20.227 42.227
-4.351 51.415
-27.241 19.624
2.541 41.517
-27.441 26.810
-32.702 18.217
0.384 -9.555
24.472 3.417
41.672 -0.317
26.474 34.640
9.762 43.423
25.973 35.118
35.443 31.839
-0.596 31.948
0.633 47.308
31.400 13.006
30.939 22.714
11.366 35.469
27.950 -8.846
0.037 17.864
13.632 -6.930
19.690 -5.289
24.580 -17.765
37.335 2.143
14.727 -9.004
22.115 -10.918
18.303 7.445
9.698 33.536
12.976 -11.979
35.640 -14.798
24.790 -8.389
6.072 18.657
-7.096 -11.508
-6.036 -7.171
-13.803 -3.026
-28.212 -21.447
-33.445 14.211
-8.214 35.650
18.763 45.372
32.741 25.922
5.219 39.231
-26.911 40.263
-30.605 31.898
-31.592 28.626
-28.105 -4.076
-30.536 11.962
-26.358 10.894
-31.093 19.098
-20.201 50.388
-17.782 23.431
-10.452 41.793
-27.527 39.225
-31.623 28.670
-35.477 11.640
14.159 46.438
40.021 26.112
33.262 23.409
26.299 10.764
10.016 17.972
39.347 27.398
13.000 8.945
17.820 0.550
13.182 3.094
7.567 -2.870
7.760 18.718
14.668 -17.797
31.730 5.331
28.054 33.569
-22.526 55.354
-23.069 45.346
10.188 33.126
10.624 37.217
17.045 20.066
17.943 -13.275
29.836 -3.306
10.918 9.570
-2.876 11.042
17.973 -12.005
-18.759 -8.305
-19.279 -11.564
-24.631 -13.181
-31.156 -0.358
-24.536 21.001
-35.254 20.908
-15.038 42.536
-20.960 43.874
-6.978 46.664
-0.044 36.278
-11.496 29.090
12.610 10.998
27.674 7.258
29.198 13.167
9.157 -19.672
33.241 -9.166
24.849 11.975
19.186 -2.033
-24.295 -6.233
-30.219 -7.743
-26.637 39.327
-41.883 19.913
-28.511 33.506
-32.857 42.111
3.003 36.920
14.692 40.368
30.175 13.779
7.804 41.865
8.593 25.473
-6.324 6.822
28.373 -9.218
24.678 14.129
12.294 44.331
19.916 31.151
20.511 39.828
23.748 45.526
20.859 1.106
1.149 2.362
25.211 24.139
2.953 2.372
21.213 4.018
-24.028 33.578
-31.025 13.611
-30.388 21.745
-38.300 22.693
-19.141 35.902
-27.348 36.427
-36.596 41.999
-34.426 19.802
-26.343 30.122
-30.574 44.381
-7.902 50.902
-34.069 23.948
-31.796 -8.624
-43.985 7.606
-26.647 42.018
-36.338 20.181
-21.778 39.623
16.915 48.870
22.311 44.306
-17.033 40.495
-30.500 16.370
-26.889 11.939
26.343 0.368
17.564 0.697
-4.510 -3.992
-31.775 -1.921
-27.729 9.129
-10.743 19.779
-16.690 29.734
-43.506 5.336
-26.607 -17.961
-22.959 -11.402
5.739 -10.998
7.058 -10.909
9.257 -4.554
24.667 -11.278
17.995 9.828
-38.093 23.728
-21.688 -15.051
-23.964 -4.844
-31.910 11.294
-30.181 34.816
-20.364 20.970
-25.486 -0.024
-10.514 4.765
-14.598 20.202
-26.729 -0.860
27.159 28.206
32.053 26.021
30.605 6.592
33.944 -8.619
12.175 21.414
35.638 15.212
19.260 25.573
34.993 33.921
40.630 0.514
9.159 41.901
18.661 32.816
27.239 41.913
21.613 38.753
-4.423 42.406
-21.230 33.201
-1.017 43.656
-5.284 43.551
17.771 33.676
27.411 20.202
3.610 -17.138
-15.368 -14.741
12.560 -6.862
7.330 -9.447
-0.851 -15.806
-24.935 -13.033
-11.122 -4.586
18.694 -8.520
16.094 -8.323
-6.897 13.909
-15.083 5.789
17.460 -5.501
19.862 19.580
24.686 22.270
20.389 17.662
-19.862 8.505
-6.030 -2.393
36.153 1.625
28.333 1.291
33.317 22.100
11.172 31.380
25.727 21.677
34.698 13.297
37.558 26.724
35.217 6.928
8.490 -5.509
-29.878 -3.002
-30.856 6.020
-19.779 41.318
-23.394 36.247
19.572 39.475
-13.508 44.094
0.324 54.367
-34.128 32.366
15.769 37.193
20.864 -11.387
12.103 -15.833
-30.540 13.044
-36.663 30.487
-15.436 44.715
9.286 52.779
35.063 13.503
27.500 33.172
8.066 43.593
1.957 42.243
-41.811 20.771
-30.550 38.289
-25.087 26.672
-1.956 29.821
30.766 20.223
-6.586 32.760
8.062 48.847
1.686 37.375
28.961 18.727
32.630 -3.089
32.004 -17.816
2.064 -14.693
2.998 -1.390
10.191 10.270
13.453 40.555
30.496 32.069
18.655 42.170
14.393 38.053
1.067 40.781
-28.853 45.188
11.084 44.581
1.555 14.894
-3.005 44.651
1.959 41.221
21.384 21.902
42.471 13.881
0.109 36.252
39.416 9.988
13.399 -22.360
5.615 -30.633
-28.267 4.852
-30.153 10.378
-44.522 14.172
-26.660 -3.615
-36.660 16.471
-21.575 -12.389
-25.331 -6.495
-22.873 41.496
-9.668 52.818
28.892 30.258
30.899 41.387
35.496 22.260
41.350 14.794
26.410 21.093
7.471 13.336
-26.189 5.678
-23.682 -5.403
-11.516 -13.777
-18.368 -14.666
-22.322 -14.000
-36.329 26.539
-26.763 42.954
-15.715 40.269
-8.561 38.993
-4.441 56.210
1.243 49.179
26.179 17.357
14.829 28.736
26.233 28.477
14.350 39.469
-26.907 30.283
-31.304 -5.301
-44.901 7.605
-33.374 8.341
0.073 -5.524
14.543 -30.967
9.765 0.561
43.833 19.754
45.886 29.869
33.009 3.670
-2.989 -12.596
7.424 -6.361
41.997 -8.780
41.172 12.970
24.077 36.301
-9.406 46.908
-27.135 17.378
-21.904 -11.099
30.214 -9.137
26.743 -8.681
16.439 -20.585
-13.638 -16.055
-28.232 35.472
-24.991 9.510
-3.400 21.832
-23.374 35.817
-14.491 47.150
-9.617 47.948
3.516 58.995
5.414 40.463
-6.132 35.993
12.048 18.785
-6.672 -8.175
-24.015 -4.519
-38.572 5.662
-36.090 17.992
-31.640 -0.896
-28.501 -6.250
-33.187 19.327
-32.694 13.544
-45.371 9.376
-26.544 -10.482
-34.844 2.015
-38.639 22.075
-35.263 31.433
-40.074 20.908
-32.163 22.134
-34.189 13.679
-34.493 8.880
-37.449 3.702
-39.467 16.012
9.430 35.722
-10.373 45.824
28.451 29.340
-7.763 35.065
22.065 36.049
-12.039 48.290
15.307 52.046
2.824 41.549
-17.027 -4.713
4.803 38.933
-34.830 32.630
-37.866 8.718
-28.474 -3.050
-18.919 11.863
-33.936 20.516
-22.846 52.254
-33.604 20.229
-17.230 26.248
-20.644 30.040
2.574 49.685
-30.828 37.159
-8.609 23.527
-2.437 41.796
15.508 36.911
23.600 24.748
23.167 38.287
7.621 48.066
-5.369 47.175
-26.808 29.038
9.997 38.829
31.367 34.730
2.419 42.205
29.954 18.550
31.635 -5.080
9.739 -7.207
28.491 19.313
21.893 32.897
20.973 35.390
9.097 52.841
36.610 25.187
18.088 57.827
27.664 27.431
-28.105 35.754
-25.648 -18.511
-9.475 41.135
-31.486 26.343
-30.851 -5.231
-27.668 4.425
-13.438 -10.286
-30.416 -7.643
-36.188 4.250
-23.819 24.054
-10.248 37.126
-24.890 19.887
-33.752 -4.409
-23.078 -1.293
-30.239 33.649
-20.710 39.079
-26.634 32.373
7.164 44.708
-5.208 43.168
-38.977 -2.102
10.406 -4.047
-33.394 10.827
-29.582 -2.700
-29.486 -0.204
-33.485 9.468
-18.982 -23.376
-7.691 -15.509
-17.720 -2.430
-12.695 4.901
34.541 -4.946
38.547 26.743
41.769 3.331
13.545 -18.423
-24.019 -3.683
-22.216 33.599
-10.687 39.510
22.727 30.824
31.096 9.480
-10.622 -6.029
10.848 19.516
-23.298 37.929
-35.181 19.208
-28.062 10.206
-11.803 -20.189
0.357 -10.615
16.345 -11.182
33.370 18.507
33.346 0.704
36.164 3.574
36.173 -3.986
-5.191 10.962
-7.415 -20.145
-10.921 20.101
-5.845 25.974
-5.389 33.052
18.139 52.469
28.329 27.804
26.613 -5.764
35.199 28.349
-10.088 49.428
15.124 40.311
23.730 14.128
-16.723 -7.344
-25.220 -1.551
-35.581 14.763
-30.486 -15.012
4.014 -18.278
-0.625 44.497
9.998 50.222
-20.253 0.967
-39.153 12.032
-42.180 26.311
-39.320 6.717
-25.200 0.445
-34.278 4.174
-24.729 42.904
-2.275 31.417
-25.419 -3.196
-27.872 19.412
-12.005 52.778
-32.658 29.943
-16.395 40.701
-18.220 41.836
-24.260 41.981
-37.399 11.890
-34.703 28.225
-17.113 45.192
25.667 36.124
22.732 45.020
23.058 37.838
21.237 16.631
1.429 2.423
4.834 44.060
1.984 50.259
-18.817 49.044
7.594 49.827
22.625 30.984
23.677 44.726
-4.474 49.216
-33.525 37.964
-26.905 3.952
-5.162 54.315
-23.533 12.766
-15.222 0.850
-18.095 -4.587
-15.071 18.158
7.974 6.117
-21.927 11.386
-7.175 -2.786
31.404 -4.750
41.739 21.661
-4.737 19.603
-0.937 37.125
21.840 18.397
20.483 1.332
1.940 -12.408
-17.699 -14.545
31.475 24.977
30.087 -5.640
36.359 9.293
31.267 33.660
-28.731 6.579
-38.126 1.562
-41.630 -8.662
-34.908 -10.083
-28.971 23.898
-14.960 45.717
-21.607 38.786
-36.407 12.192
-15.033 30.337
-8.903 45.924
-32.350 37.635
-35.960 -3.726
14.400 -12.445
14.174 16.915
32.063 14.683
23.408 5.497
23.553 8.100
15.997 40.387
20.725 34.973
20.540 43.477
14.863 39.013
-0.246 36.474
-36.606 -2.139
-35.154 -2.813
-16.177 41.888
12.190 25.391
22.895 44.997
22.428 33.431
31.396 13.437
23.791 35.516
32.775 25.033
41.207 32.416
29.487 -1.136
30.061 34.053
40.020 31.849
34.808 22.808
30.353 6.483
22.808 3.870
33.941 -6.639
21.101 -3.526
20.009 0.065
-20.456 17.324
2.891 -17.641
-13.548 37.182
9.892 51.958
-24.949 46.435
-26.997 0.296
-1.284 5.487
11.888 -0.453
4.626 3.020
-19.142 10.078
-26.541 16.067
-27.590 13.617
-29.792 20.027
-34.109 -0.088
-2.942 4.210
-11.609 21.776
-6.500 35.226
6.716 48.596
37.316 8.729
30.465 5.401
-5.138 41.908
-34.179 32.856
-17.026 21.863
-22.234 10.767
-6.779 9.714
24.259 12.906
11.797 37.225
0.870 24.700
-14.859 -5.668
3.503 5.979
-24.989 9.769
-25.997 -16.082
-8.869 -3.488
-19.367 15.228
-35.717 -4.089
-36.979 5.919
-24.137 -16.726
-15.979 -5.342
9.129 -17.579
-9.756 17.301
12.197 40.635
39.677 20.800
29.094 7.498
30.674 24.671
29.770 30.444
40.604 31.068
34.983 14.915
30.901 32.263
10.509 53.386
-8.037 50.541
11.023 44.678
23.133 19.409
36.556 9.881
-6.951 49.834
-5.552 38.632
-18.732 29.942
-7.280 50.249
-14.548 45.850
-15.179 45.040
10.635 43.918
35.170 11.905
24.966 47.208
29.650 34.564
23.881 36.921
28.304 40.985
37.891 25.432
31.364 1.712
44.413 10.648
35.146 4.328
14.788 36.666
13.783 42.485
0.088 35.542
-21.493 -1.674
2.885 45.852
5.223 45.613
-0.273 35.943
-20.211 33.328
-8.950 17.607
-20.763 -12.344
-33.687 19.122
-34.366 36.306
-14.682 31.179
0.171 44.092
-3.571 45.668
3.898 37.146
-34.166 -4.611
-38.450 -7.793
-30.478 -10.913
-47.104 9.601
4.440 -16.377
34.045 27.258
11.001 41.368
19.956 50.370
30.332 9.011
29.446 20.333
27.062 28.205
42.778 -7.977
0.028 53.774
22.009 39.638
11.580 41.761
30.584 24.569
-5.229 59.321
9.906 51.880
-22.403 37.134
-20.759 -0.302
-19.317 16.181
-29.339 25.021
-8.309 20.582
31.526 11.212
35.074 27.619
39.656 23.301
2.397 -26.187
15.260 -21.998
12.437 11.871
1.969 -2.203
2.135 -10.910
-20.325 -3.192
8.402 -25.837
2.058 -16.713
15.765 -26.802
32.320 -11.187
35.449 13.319
1.180 3.218
-20.599 47.480
-15.807 45.665
35.129 20.368
30.827 17.982
27.450 3.313
41.893 10.821
36.250 -6.222
32.799 -13.104
7.155 -17.834
6.968 -27.543
31.505 1.687
32.409 17.129
42.485 35.740
27.174 44.734
-0.328 35.933
36.994 27.886
-0.603 13.984
29.800 4.989
23.618 24.190
32.853 -2.767
-11.224 19.393
10.593 19.230
14.707 47.930
-5.628 46.348
-2.847 40.615
-21.683 35.498
-38.072 22.035
-15.591 26.974
-29.334 27.762
-38.284 26.885
-34.143 36.847
-22.918 14.440
-12.258 32.426
2.506 36.173
-19.507 29.518
32.824 41.905
37.723 -9.536
33.653 -18.585
30.376 18.903
31.983 37.658
26.178 37.387
15.153 50.116
26.755 43.935
10.161 46.814
12.557 52.863
-6.608 46.730
-31.303 -11.656
-2.304 -0.499
-13.860 -11.163
-33.561 15.455
-29.512 18.005
-28.753 2.981
-21.787 -3.208
-9.017 -22.754
4.836 -16.615
-22.609 -25.251
-11.874 6.049
-37.209 13.833
-33.644 -5.284
-32.643 -5.186
-26.887 15.252
-3.621 42.424
6.392 51.768
5.923 42.671
16.366 49.167
-0.848 55.246
-4.999 45.330
15.458 52.131
-7.030 43.685
-12.258 37.334
-33.736 21.447
-27.119 -2.622
-31.187 13.432
-26.392 36.514
-10.715 45.137
-4.306 43.557
-25.024 -4.898
-34.522 2.856
-33.490 15.078
-19.663 26.426
7.762 -2.396
24.983 22.350
35.322 29.136
20.680 35.203
-0.638 -8.378
-19.483 -16.904
0.903 3.048
36.606 8.249
28.444 7.565
23.624 -20.487
30.870 -0.385
6.280 -14.892
-17.450 -10.532
-26.555 -22.373
-13.057 -9.559
-9.124 -23.033
14.005 -17.465
-11.586 -15.395
21.421 -8.053
25.266 19.823
21.376 32.158
27.950 39.462
13.262 53.795
40.728 19.081
4.781 54.599
31.805 38.027
19.701 40.810
29.971 16.731
6.969 -0.627
32.767 14.198
26.591 9.305
13.062 -23.370
0.188 11.265
19.767 -8.670
-18.835 4.610
-38.971 0.852
-24.771 21.619
-35.661 7.911
9.816 9.432
33.202 18.507
39.938 13.527
19.577 37.426
21.709 32.690
41.461 6.356
40.505 29.111
39.964 0.459
25.706 -15.063
32.960 22.164
16.863 2.501
-8.403 -7.127
4.208 -1.227
15.519 -16.009
30.118 -9.970
-9.764 44.508
19.609 32.002
27.426 35.239
24.748 36.355
18.679 48.913
-9.666 53.871
-10.471 53.908
24.312 38.721
-10.173 50.716
-13.106 46.457
4.040 47.082
-38.621 14.680
-25.203 7.967
-35.945 23.560
5.197 31.544
-16.768 40.104
-12.590 41.659
-30.913 27.663
-31.785 32.145
-3.504 -6.397
3.148 -14.488
20.024 -14.366
24.717 35.548
42.365 25.337
30.376 34.336
0.866 46.988
34.598 26.925
18.842 33.210
3.008 48.024
36.955 -15.797
31.112 -3.774
-19.670 11.188
-22.317 -18.820
-34.013 6.445
-40.444 29.205
-41.861 5.181
-9.732 52.728
5.741 47.548
-29.193 18.639
29.216 36.493
20.633 47.715
3.691 40.101
4.449 48.199
18.404 42.202
42.377 23.232
26.379 10.348
0.317 43.776
-3.406 -17.096
-1.454 -28.005
34.857 -0.632
33.474 6.849
32.718 7.615
31.697 13.119
30.907 4.258
28.787 9.974
3.827 -12.317
-7.999 10.607
17.361 -9.883
34.672 36.228
34.805 19.334
36.450 12.395
26.773 30.126
19.998 35.303
17.008 -0.620
44.487 13.051
41.587 4.882
39.137 23.065
5.740 -6.647
1.485 -11.381
1.831 1.543
21.167 -29.156
23.271 -1.727
17.596 9.250
7.777 -32.246
3.414 -15.936
-29.929 12.002
-27.626 -16.530
-31.197 17.976
-39.877 10.193
10.916 20.125
10.723 -9.219
-4.514 -20.311
8.841 -11.927
24.490 10.601
26.381 28.323
25.532 28.294
28.683 11.190
33.840 -5.891
32.377 -0.048
32.764 -11.239
10.171 -13.091
27.405 44.231
15.127 61.710
19.558 46.089
-16.564 47.449
15.001 42.085
25.970 19.997
21.994 1.658
1.447 -9.272
24.433 12.477
40.427 7.887
15.751 44.084
2.448 57.841
-12.187 33.224
-19.121 36.974
4.487 57.348
-37.547 36.887
-24.308 35.710
-13.166 35.084
25.264 30.150
23.823 34.262
41.874 1.771
-9.570 10.070
39.095 17.875
24.147 34.040
21.383 16.765
14.983 33.185
37.425 20.129
18.790 30.908
21.285 47.339
-26.361 36.961
-13.765 36.533
5.125 50.792
5.495 49.719
-34.222 30.444
-32.148 12.628
-18.557 -6.844
-39.118 -8.104
-32.451 22.135
-14.971 -11.105
-19.266 -28.563
-1.949 -12.865
-32.054 33.135
-32.066 44.873
-20.865 41.195
0.072 44.020
-36.097 25.623
-20.897 44.216
-6.422 47.075
-17.055 41.027
-31.575 32.659
-22.661 46.596
-14.697 43.196
-5.116 50.443
34.683 26.305
38.948 28.013
12.270 42.376
30.489 13.906
-27.492 -17.229
-17.603 -17.582
5.107 -25.524
-41.422 18.375
-30.680 22.668
-29.950 16.489
-19.759 33.011
0.040 40.533
0.125 52.481
-0.877 36.314
-22.435 13.298
-5.985 -26.555
2.350 -23.308
1.423 -26.616
33.000 -8.295
38.308 2.632
41.047 -9.026
42.776 14.138
38.720 22.139
5.554 34.524
23.343 42.438
21.484 41.530
-10.456 47.276
11.568 42.220
-1.295 56.803
2.382 42.227
-27.359 37.736
-22.520 19.295
-43.239 11.308
-32.716 24.724
-3.000 42.165
-0.831 36.086
28.643 19.322
36.104 9.000
-8.116 -10.253
-7.006 11.088
11.399 41.020
-25.206 43.930
-24.380 26.316
-34.418 9.834
-30.268 -4.435
-16.084 -22.205
16.680 41.268
14.390 42.182
15.151 46.629
-24.202 34.894
-24.295 25.520
-20.698 36.314
-16.394 38.190
21.874 46.314
4.267 45.622
1.353 49.879
24.852 35.165
0.025 56.369
-3.160 50.702
10.549 50.492
19.120 47.040
1.580 47.390
-7.729 36.934
12.842 41.638
13.421 42.685
2.920 42.068
39.692 25.272
19.869 47.047
34.463 31.792
35.425 46.192
4.514 -9.461
10.052 -17.136
-16.426 3.555
14.865 -9.105
20.094 8.642
27.689 -10.035
35.236 -2.254
32.710 16.499
33.873 28.405
14.934 45.810
23.999 34.608
31.385 28.591
15.718 40.842
-29.716 3.534
-14.419 39.023
14.769 43.542
21.435 45.169
7.539 51.196
-19.755 32.122
-29.674 27.507
-29.140 0.787
-22.977 12.309
-8.652 40.907
-34.405 33.816
-29.744 25.512
-21.056 -3.290
-8.912 -8.859
1.946 -6.370
-2.927 38.060
20.693 26.747
37.651 2.453
26.654 44.584
0.409 49.575
-24.204 33.594
-41.788 22.527
-46.511 14.946
-34.503 1.443
-15.646 -7.504
4.450 -8.088
-26.989 8.787
-7.439 -8.105
10.959 -2.269
-23.099 12.887
-28.093 2.109
-9.963 -12.317
7.431 -29.842
39.560 17.609
22.023 42.888
5.681 35.487
-29.578 -7.002
-29.141 -4.607
-6.027 1.129
-28.236 6.547
-11.982 -8.547
-0.238 10.332
11.324 10.624
-2.510 18.029
20.918 29.835
31.341 -7.753
4.071 -11.655
39.948 17.323
36.086 22.479
34.928 34.217
13.086 36.250
14.937 14.944
31.365 -5.779
11.427 -17.515
18.702 -21.791
3.659 -20.104
15.411 -13.795
45.492 5.551
46.214 14.838
41.751 36.299
35.126 24.518
37.128 7.473
25.615 -9.486
22.310 12.373
28.944 5.933
-16.044 11.427
-2.305 1.745
-9.150 21.775
-30.837 41.914
-36.024 11.766
-15.702 -1.674
-25.365 -12.308
8.779 -9.301
21.439 34.771
-11.541 43.153
-30.000 33.271
-2.009 41.061
23.642 45.024
4.689 42.706
21.161 47.622
8.884 3.098
28.399 2.755
17.003 -18.663
-20.017 -4.448
-34.987 11.586
-15.512 37.630
-35.672 -2.645
25.968 -7.641
-1.577 -7.368
9.560 1.840
-19.574 -16.296
-29.299 7.136
-35.712 14.278
9.866 41.026
24.870 13.549
-5.092 47.390
-38.108 -2.032
-30.156 12.060
-25.107 1.717
-27.145 30.365
-26.426 36.363
-23.359 34.818
-26.254 14.094
-29.761 16.438
-39.919 3.602
-30.941 17.186
-28.349 13.268
-28.355 31.388
-40.410 18.532
1.693 42.018
-12.926 4.481
-8.545 16.845
12.984 -13.885
-11.268 -9.711
-36.979 21.765
-34.454 31.672
-13.944 -23.104
-33.768 -8.306
12.132 -20.483
5.291 -19.556
-3.814 -20.497
-2.868 -24.921
31.272 1.007
23.883 -23.994
-24.976 -8.732
-12.656 -6.701
27.012 38.756
34.517 8.875
23.857 -11.821
-15.528 -14.505
23.932 -18.450
4.280 0.775
-23.917 7.481
21.582 2.348
25.458 4.136
31.396 12.666
36.059 40.600
29.873 21.942
31.075 22.369
19.842 28.663
17.733 46.099
-4.123 53.664
-3.727 40.392
12.700 56.274
-11.677 45.248
-2.789 -12.775
18.951 -15.233
-34.465 -5.875
-39.969 24.176
-28.576 30.024
-22.796 38.364
-24.227 34.328
-37.385 2.826
-41.520 36.561
-30.031 2.331
-21.334 7.119
-27.652 27.275
-22.358 4.124
12.478 0.343
7.020 -21.939
14.107 -19.942
33.499 -3.562
7.098 45.710
20.999 23.398
9.382 40.683
9.948 37.683
22.041 -18.970
8.308 -15.615
5.754 -19.471
32.833 16.968
36.097 15.566
28.113 27.859
20.369 5.536
33.486 -19.182
-4.456 -28.798
-7.612 -2.080
37.863 3.753
24.913 0.438
11.393 40.941
-31.691 40.118
-24.996 43.186
-25.132 30.156
-32.721 17.087
-9.182 -14.460
-20.280 -9.624
-25.600 -12.527
-29.088 -3.352
-36.870 14.817
-28.166 27.296
-16.718 43.120
26.041 26.701
33.514 13.052
15.917 32.702
22.839 25.240
-27.388 6.335
-34.951 13.831
-10.819 -6.228
14.178 13.618
-14.867 5.325
-27.624 18.305
-31.197 4.474
2.723 -3.521
-6.525 -9.862
-28.042 27.413
-6.693 51.262
22.841 28.074
18.824 -17.589
9.959 -17.602
-2.670 -14.367
34.669 -4.738
28.704 12.699
39.764 27.812
26.046 27.112
27.702 -11.053
17.658 -0.724
36.063 7.026
7.332 -16.575
-34.826 13.129
-14.136 44.149
-30.905 23.890
-2.128 -6.095
-17.360 -4.393
-19.483 -9.108
-33.970 7.029
9.751 46.798
40.869 9.830
34.073 20.894
29.316 17.953
29.258 17.705
26.147 10.419
26.150 -0.284
-7.106 -12.721
5.598 -6.699
27.488 5.295
22.588 15.589
-6.519 42.937
-19.670 50.417
-8.274 51.430
-9.943 45.333
-32.129 37.293
-16.168 55.193
-19.299 44.418
-33.489 46.110
-39.069 24.755
-39.669 33.759
-11.190 55.500
1.303 36.933
13.227 36.659
-39.993 9.724
-15.952 -4.298
-36.236 6.647
6.106 12.642
-3.781 34.646
-36.733 15.094
-2.585 30.360
-40.810 7.295
-34.425 15.366
-35.585 3.864
-25.764 6.954
-43.216 21.321
-24.544 15.830
-10.826 46.953
-25.725 41.028
-18.515 34.736
-26.927 47.939
6.550 48.613
-17.375 38.187
5.178 43.264
24.928 -2.562
31.808 -24.170
4.597 -31.859
39.068 3.087
36.854 36.594
14.079 43.432
6.013 48.075
-2.517 49.768
-9.705 48.082
17.153 36.248
20.400 43.891
-17.964 43.811
-29.890 43.932
-28.577 35.561
0.954 48.358
25.511 43.191
8.634 54.781
-26.739 52.618
-2.378 44.456
8.388 23.272
40.589 11.540
22.685 -4.546
23.763 -22.054
20.028 -10.754
42.080 29.763
28.799 27.161
30.644 38.382
30.983 10.648
29.714 8.199
9.439 -16.419
23.531 -11.750
19.225 23.027
-19.702 27.186
-35.941 27.463
-33.597 -9.500
-40.502 26.685
-31.210 12.334
-36.975 19.204
-33.916 11.792
-35.673 24.927
-23.045 22.874
-33.657 24.490
-39.825 25.383
-34.290 12.640
14.209 3.221
-12.425 23.277
-8.814 37.902
-2.947 22.331
-21.113 25.607
-6.598 13.478
-8.572 -10.250
-25.486 23.159
-16.130 -16.086
-26.280 -10.521
-19.689 2.184
-9.048 -15.452
5.215 8.144
-10.597 13.656
8.490 -21.090
-9.022 -21.733
15.000 -5.664
15.160 7.317
40.494 17.149
35.129 25.659
-20.016 38.630
-6.323 42.012
24.309 35.794
-17.726 20.610
-20.862 46.546
15.393 48.113
17.895 30.630
-31.862 12.513
-24.268 35.693
-35.642 10.448
-28.011 -15.341
-19.956 -10.576
-36.883 17.803
-27.258 15.338
-28.704 32.680
-13.440 -7.854
-34.363 18.122
-22.619 -10.156
-42.588 11.728
-17.500 34.958
-27.199 29.045
-7.283 46.862
2.364 41.958
-38.781 13.528
-32.257 -3.875
2.573 43.251
19.708 -1.552
-11.403 -18.576
10.705 3.828
9.749 7.227
29.010 -9.101
29.717 31.537
-6.459 43.747
18.423 48.764
27.340 -1.151
19.412 -11.071
7.816 -21.150
-18.010 -14.236
-35.710 5.749
-22.710 11.917
7.214 -13.335
3.524 -9.906
2.791 44.345
23.525 31.412
27.343 30.012
-13.231 50.562
33.414 25.241
17.907 30.411
-10.641 30.555
-40.967 7.115
-31.048 25.009
-34.957 24.217
-25.495 8.824
-26.640 35.736
-22.683 21.858
-30.134 36.294
-16.771 33.344
-22.048 31.766
12.782 44.628
11.182 12.478
38.406 9.848
11.759 41.977
-14.005 19.830
-19.636 10.341
-41.231 33.835
-40.232 -5.383
0.654 -19.778
-6.855 -2.282
15.604 -14.852
15.665 -9.354
31.512 9.523
31.843 -9.074
36.909 7.053
30.981 39.765
38.099 31.976
31.561 29.166
16.195 48.630
15.451 48.298
-0.440 44.211
3.565 47.239
21.285 -0.571
27.339 12.376
13.261 38.469
23.497 38.065
30.285 27.635
29.957 23.308
26.741 44.724
35.477 28.620
42.742 27.809
39.253 15.844
24.207 -10.013
-11.262 -1.882
9.946 -10.593
16.780 22.276
33.670 -6.508
10.903 2.708
9.368 -12.066
5.259 -15.919
-22.589 -4.847
-10.939 -15.147
-6.680 -18.931
11.972 -20.863
-24.590 -14.936
-7.715 -21.694
-22.364 -17.186
14.499 2.458
14.572 -0.033
-19.882 0.174
-15.378 25.072
-22.539 36.752
-37.383 33.473
-29.210 -0.410
-35.535 -1.640
9.980 -21.085
-6.607 -15.874
-3.488 -22.536
26.920 26.523
22.329 34.329
24.806 31.736
21.796 30.807
28.864 17.629
26.546 0.798
41.219 20.179
5.462 45.565
20.918 39.794
-6.704 44.388
11.574 43.456
23.811 43.942
-4.882 62.620
-26.340 39.062
-39.413 35.746
3.969 35.009
-28.275 30.866
-17.501 43.279
-24.789 -10.214
-17.044 -17.760
-23.566 -26.916
20.867 6.641
38.192 -2.200
41.041 -0.683
28.639 13.011
30.242 0.587
33.379 25.714
18.456 47.732
-29.137 18.299
-32.006 13.912
-24.677 32.135
35.569 34.636
4.058 46.724
37.203 6.377
41.415 15.394
37.963 25.859
-26.974 40.090
-20.643 30.213
-7.470 16.132
-34.134 43.297
6.864 42.610
4.421 48.919
-13.955 51.540
-27.362 30.495
-25.825 22.585
-19.085 43.755
-25.365 40.168
-26.653 12.812
-34.393 4.928
-14.133 -2.414
14.301 -9.869
17.361 -18.723
29.708 26.579
36.517 11.199
30.327 -16.894
19.344 -13.332
18.196 -16.191
24.797 31.099
25.493 29.070
20.686 47.357
9.389 49.133
-26.509 34.244
-23.735 35.092
10.211 55.295
15.406 43.656
15.451 46.168
32.136 37.218
4.012 44.500
17.766 11.528
31.395 9.971
40.393 35.449
24.370 21.080
22.709 37.812
-1.392 53.664
36.327 29.091
22.395 -8.931
20.015 -14.888
-7.291 -17.418
-20.074 -19.144
-6.156 -16.238
-38.525 15.265
-28.193 -2.423
-23.497 -6.268
-17.928 8.229
18.211 36.841
21.085 20.651
22.498 35.230
15.573 47.000
-6.386 48.755
-22.187 40.830
-22.109 17.755
-11.871 46.200
-0.341 36.367
-39.230 16.896
-37.241 22.704
-15.490 37.701
10.339 52.170
32.099 22.510
50.396 26.062
34.930 7.098
29.624 18.113
-20.845 -13.835
-5.899 13.330
-4.665 38.363
-19.395 47.113
-36.651 24.017
-18.863 46.731
-11.521 34.669
-22.581 36.024
-23.014 25.754
-18.862 39.521
-21.080 47.970
4.108 51.543
-10.740 49.797
-21.989 44.833
2.487 59.960
-35.010 8.065
-25.828 -9.419
-7.790 -7.105
-25.954 7.117
-27.516 26.012
-38.373 5.092
-33.564 11.528
-36.908 21.293
-40.315 35.286
-19.040 34.595
-18.878 45.834
26.943 43.024
42.692 29.942
32.192 20.004
30.683 17.059
2.418 -17.690
10.433 29.465
26.849 33.947
2.041 41.990
-34.905 0.343
7.139 16.730
8.847 10.522
14.878 -0.079
-16.094 -14.869
-16.439 37.184
-17.825 24.762
23.188 16.121
24.262 14.352
10.177 -5.479
20.999 8.534
32.844 4.033
-26.305 1.150
-8.870 -6.224
-48.068 0.572
-27.217 29.699
-20.024 -4.321
26.801 6.960
11.930 5.847
13.789 47.754
15.778 42.590
-3.870 49.927
-17.301 44.245
-17.277 47.123
41.250 29.807
44.297 14.365
42.820 22.842
20.020 8.200
1.309 28.069
-27.461 10.555
-9.280 46.437
-27.452 25.792
-9.719 35.599
-44.140 23.098
-29.764 7.425
-33.086 35.086
32.137 36.876
20.794 11.889
24.526 -13.515
34.876 22.179
18.761 42.019
5.590 49.735
22.986 24.318
32.824 -11.436
37.884 2.231
30.597 21.913
34.887 26.411
37.928 -12.630
49.881 9.699
27.074 23.102
27.992 19.125
29.235 21.148
11.198 44.619
-10.217 52.662
-20.699 49.826
-19.440 45.054
23.326 31.625
4.812 48.845
-30.131 32.984
-31.884 19.563
-42.267 19.609
-38.842 22.238
-32.140 33.253
-17.302 44.690
12.020 46.531
-5.882 45.178
2.387 41.540
16.897 -16.524
27.030 25.386
-22.684 16.296
-42.768 12.573
-26.520 40.094
20.666 43.257
-10.206 55.683
9.095 41.586
6.952 52.156
-6.623 46.978
17.658 30.162
24.151 37.747
31.778 51.842
35.351 28.818
21.369 -7.012
1.384 -17.245
11.386 -5.962
6.044 2.551
26.282 14.714
21.203 -7.538
4.972 27.533
-14.239 2.999
-12.402 -12.332
10.251 -7.786
18.425 -16.363
-14.939 3.229
-17.319 -13.342
-27.470 -15.497
1.047 27.518
-3.734 51.777
0.256 56.721
34.002 45.800
32.239 16.896
23.452 -15.318
10.967 -16.944
-10.257 -9.372
7.386 -23.621
-16.920 -0.873
-1.647 -10.549
10.199 31.420
-4.034 35.903
13.181 23.388
10.987 35.122
7.001 20.474
18.947 23.607
20.473 30.220
33.011 24.738
-0.292 50.508
-4.140 42.324
2.274 47.113
24.427 39.763
23.400 45.441
29.161 36.292
26.366 43.798
-3.683 49.229
-1.777 48.700
-26.849 23.660
-30.052 29.027
-11.086 30.838
14.589 46.806
21.478 44.476
16.401 49.478
5.685 49.911
25.589 35.194
2.220 40.615
46.004 16.978
41.059 13.105
34.110 -13.655
-37.729 -7.166
-27.129 4.218
-18.800 -16.969
22.529 1.707
22.225 2.561
-28.788 15.817
-28.266 13.117
4.375 -6.667
20.199 9.730
22.267 25.816
20.662 19.230
18.044 42.907
15.294 16.504
36.321 -10.054
24.514 -20.319
-9.633 16.490
-29.211 40.713
-28.186 9.309
-28.250 -11.331
-28.999 8.657
-30.731 6.940
6.026 -2.976
36.475 -8.236
5.339 -11.979
24.185 -6.081
30.021 -8.891
24.017 -7.981
35.036 -4.694
26.038 16.947
16.253 29.290
-11.083 58.381
26.276 37.875
11.070 53.606
-22.117 26.760
-21.368 48.022
-34.548 28.272
-22.510 48.020
9.635 47.368
11.425 34.953
2.389 41.843
12.658 -1.500
-2.333 26.678
-24.086 18.634
-20.792 38.088
-15.726 53.511
-33.136 30.089
-31.700 43.413
-29.207 23.042
-29.480 22.515
-34.009 -3.585
-31.626 -14.143
-42.261 14.565
-42.825 6.874
-18.421 -14.849
4.177 -22.759
19.028 -2.905
12.595 10.722
41.335 6.137
38.460 10.818
32.297 26.940
33.476 -0.989
36.285 10.463
39.505 2.551
26.164 -17.589
-17.032 5.848
-24.480 32.174
-17.533 42.464
-24.095 7.147
-18.882 -12.335
-26.718 2.955
-29.284 21.017
-23.207 18.343
-39.950 -6.720
-32.769 9.251
-15.922 42.091
-6.110 55.985
15.025 40.938
9.811 45.109
-25.939 37.662
20.563 37.182
38.396 18.628
36.993 35.349
34.417 17.894
6.510 43.902
-23.515 39.426
-20.218 44.384
-0.921 50.883
-11.368 29.516
-2.989 -2.546
24.465 -1.184
23.000 45.899
20.622 34.254
19.402 35.902
-20.725 7.159
-8.380 33.160
22.344 46.684
34.291 0.960
-9.425 3.448
14.048 -5.006
-19.444 -14.452
23.886 -20.665
16.738 -30.932
-26.474 -10.623
-10.290 1.892
-24.273 13.076
10.855 -9.227
7.985 32.314
31.947 17.813
19.045 0.805
15.202 -4.455
15.264 -22.040
19.576 -21.986
13.452 -5.693
-5.906 -17.310
-26.453 8.780
-27.811 15.726
-11.870 40.745
5.266 43.399
23.600 31.853
0.026 36.186
-30.120 10.650
-22.167 31.351
6.171 36.474
33.562 1.705
41.465 21.760
13.728 47.833
35.808 29.825
39.062 -7.224
31.837 7.906
16.887 38.666
-19.570 45.343
-17.322 39.511
-33.114 40.099
-24.002 -7.411
-34.344 -1.658
-38.052 12.335
-45.377 19.902
-34.286 7.905
-28.842 -2.169
4.347 -16.256
14.521 -12.621
30.847 34.032
34.745 1.268
12.534 45.637
-13.919 46.036
26.843 46.686
10.272 51.415
30.682 33.341
14.568 44.445
20.820 25.216
19.885 0.715
8.951 4.081
0.931 -10.962
27.220 4.945
14.934 19.262
-9.628 1.310
-19.870 40.353
-30.185 36.751
-33.123 18.613
-14.348 -2.761
-25.425 -1.486
-26.314 4.093
-8.086 6.377
2.126 -9.652
-29.817 17.123
-15.624 32.351
12.172 44.086
14.832 50.928
27.404 28.598
27.520 19.608
18.894 38.173
0.969 52.363
22.259 19.653
16.405 55.116
16.678 50.225
-16.612 46.543
-15.020 40.917
22.247 2.395
13.697 9.977
-36.468 3.799
-23.405 3.824
-40.922 16.961
-36.085 8.768
11.437 40.513
5.557 44.014
-4.154 46.270
21.480 50.443
28.447 35.096
20.956 25.717
37.415 7.553
32.067 -11.179
40.242 16.720
25.372 15.316
12.407 23.903
23.342 25.882
9.567 43.289
14.427 44.793
43.866 19.800
22.296 26.080
36.167 28.406
-5.698 51.491
4.271 45.981
2.901 50.839
-27.618 22.298
-48.589 2.161
-28.255 34.865
-24.796 39.160
29.842 25.702
5.947 42.322
14.041 44.838
3.209 47.374
38.663 22.556
23.822 2.592
32.399 38.973
37.385 3.261
11.100 10.427
21.669 13.101
39.004 5.230
18.509 -7.323
22.610 -7.525
3.626 -8.498
0.088 -15.112
12.501 -21.548
27.264 0.581
26.361 -2.786
22.348 4.672
3.845 3.960
22.127 14.524
32.850 14.482
38.378 14.423
38.897 -5.780
18.687 -9.134
25.694 14.715
-11.612 17.087
-8.155 -13.821
-29.691 13.708
-41.861 17.991
-34.155 33.935
24.277 42.245
27.028 38.318
0.621 25.144
15.371 0.850
-28.819 3.199
-38.055 9.209
-36.059 -12.019
-4.129 -11.319
10.885 -24.822
28.172 2.995
-23.642 4.947
11.677 -1.702
6.294 -24.648
0.106 -17.845
0.638 4.638
19.002 -18.232
-18.068 -5.915
-12.471 2.251
-21.216 45.304
-3.119 47.903
-5.445 31.015
-4.289 37.201
-26.546 31.747
-22.910 33.826
-20.345 25.354
-27.571 30.794
-3.013 47.102
4.326 44.238
7.384 49.733
-14.179 37.196
15.354 47.292
31.245 38.705
27.267 34.172
-21.324 38.535
-13.078 -22.315
-29.641 -0.595
-37.309 -0.238
-8.941 11.303
-2.661 -13.643
-18.618 -11.712
-32.372 29.172
-34.622 23.400
-20.763 25.026
8.869 39.956
14.736 -14.440
0.036 -23.563
12.679 -2.104
-36.384 13.662
-6.070 -8.760
28.382 4.501
2.738 -10.190
0.339 47.217
-29.548 1.793
4.180 -2.996
-27.638 12.828
-21.392 -9.766
-33.718 29.103
-22.824 10.832
-27.144 30.276
-30.691 22.068
-25.717 42.722
-31.739 23.715
-4.551 25.417
32.913 29.455
31.206 -1.173
36.049 -4.826
26.668 -22.013
13.702 0.295
24.495 16.317
28.153 13.819
35.139 31.373
42.082 18.862
22.169 9.308
23.481 4.156
24.761 -4.356
-1.393 -12.367
6.593 -17.896
13.309 -19.891
-3.322 -13.840
10.423 -15.942
-4.923 -11.233
29.596 13.115
20.005 -2.962
33.817 24.832
18.077 41.849
12.544 45.909
10.437 44.008
-34.698 28.971
-36.204 21.534
-20.432 29.952
-32.380 11.732
-18.859 36.341
29.260 23.547
-8.154 23.119
-16.148 50.074
-19.213 46.391
1.960 40.980
-26.530 -3.333
-47.637 7.909
-35.984 0.170
-26.282 27.765
-22.691 23.536
-22.981 -5.843
-48.854 10.401
-17.369 -22.952
1.206 9.164
11.872 36.492
34.374 23.163
20.724 30.610
32.562 22.307
2.346 41.830
-28.526 22.172
12.422 18.272
24.286 20.534
0.415 41.224
-10.294 41.660
38.209 12.346
15.274 30.804
-7.052 13.057
-12.130 5.318
-31.629 14.499
-37.268 27.721
-30.271 30.926
-11.893 41.341
23.108 30.461
36.195 7.422
15.836 -10.413
21.802 12.330
31.875 28.207
12.737 38.214
29.444 38.525
-7.276 50.569
36.912 19.826
31.903 22.782
29.635 29.662
31.931 32.857
0.748 49.767
-16.832 43.349
-27.737 20.637
-32.543 20.008
-39.998 17.412
-38.087 12.331
-26.244 18.682
7.300 -24.928
-11.812 -21.651
-10.231 -27.594
-20.173 -17.485
-27.757 -10.628
-34.457 -7.661
20.142 -13.765
33.797 13.620
33.367 -12.438
27.523 -10.868
23.578 39.480
10.848 34.520
2.315 41.651
4.437 1.597
-19.407 -17.572
-17.049 -0.850
21.960 -14.938
26.240 -16.104
37.460 28.456
24.585 38.370
-22.075 27.109
-21.741 -0.749
-33.748 -5.768
-22.483 24.188
-13.694 31.363
13.472 55.128
16.329 -8.013
-12.313 -20.273
-26.675 -1.865
-9.691 1.234
-20.443 9.033
-3.559 -17.915
-21.176 14.226
-0.431 34.928
-13.024 -17.383
-7.886 -13.544
-3.392 16.820
13.866 -11.301
24.859 5.757
15.811 37.018
24.981 16.942
36.015 20.239
29.230 14.105
18.778 35.084
13.642 52.395
35.150 33.734
27.818 35.179
35.084 12.988
34.068 26.759
4.733 47.079
-27.242 18.441
-46.946 7.613
-6.608 6.489
-14.582 -11.409
-36.242 -2.977
-28.205 1.306
25.894 -8.846
5.197 -16.176
-17.637 -7.106
5.971 18.103
-8.741 -19.002
-23.225 -2.813
-17.793 -9.858
-29.231 2.124
24.238 1.543
31.966 16.292
21.804 45.691
35.861 20.964
33.289 -3.794
27.596 -10.965
8.137 -10.290
39.348 19.837
18.958 31.943
11.786 42.364
29.296 32.824
38.541 25.230
-0.249 -19.702
22.352 -15.259
33.588 24.286
3.667 53.466
12.253 40.933
-9.072 49.807
-7.450 39.059
3.499 52.094
-31.719 7.594
17.313 14.770
21.844 21.623
39.330 16.200
45.068 1.655
25.333 25.988
34.273 2.990
30.676 6.601
39.285 6.110
11.571 -16.446
-17.696 -19.482
-21.820 -20.941
-22.895 -11.072
-33.789 21.818
-27.041 28.913
-0.496 36.447
4.523 18.004
-28.063 21.457
-18.496 15.950
-13.754 31.940
-17.448 40.376
-27.736 38.685
-32.814 28.414
29.793 18.030
20.658 14.689
29.414 18.167
24.816 23.939
8.265 -2.122
-26.582 -6.763
-8.361 37.060
-13.134 21.220
-15.495 3.624
-5.802 2.517
-15.974 -23.828
0.238 -22.117
31.233 5.562
38.526 12.645
25.732 -9.267
28.714 8.054
14.848 40.690
19.237 49.988
25.097 36.616
37.312 8.538
31.506 39.147
33.775 22.935
31.226 -0.517
-2.450 1.505
9.889 -3.084
32.654 9.864
33.763 5.477
23.484 -24.636
31.643 6.546
-19.323 14.558
19.019 -1.859
24.652 3.029
7.567 13.865
4.502 -11.748
35.706 28.133
5.647 38.227
-28.950 28.107
-30.206 37.709
-2.390 42.636
-1.059 13.784
22.061 42.315
26.105 37.473
25.681 26.234
17.564 46.212
-0.980 42.006
4.661 42.838
3.526 48.941
23.120 56.285
25.528 6.510
-2.340 45.814
14.901 50.194
26.178 22.033
27.014 21.942
18.327 40.449
17.785 39.085
7.700 39.276
29.009 35.010
34.361 31.134
18.473 46.142
21.121 40.166
2.596 46.145
1.532 41.906
27.146 3.583
26.801 8.696
14.148 14.606
15.319 5.434
-25.720 17.597
-16.378 -8.170
-2.248 -12.647
-11.043 -20.816
-24.276 -4.847
-16.598 8.939
24.009 21.496
31.798 32.731
14.452 27.543
29.300 10.503
34.729 8.893
26.052 30.926
33.286 12.502
23.898 39.037
15.989 38.999
3.355 57.384
25.684 29.201
16.683 47.865
24.269 23.619
37.650 20.615
17.576 -26.712
6.065 -18.246
4.342 -17.110
28.283 -7.019
35.081 9.996
39.363 16.468
13.042 -23.346
29.294 16.406
-2.250 -8.511
-41.359 0.191
-30.765 -3.827
-22.241 31.117
-30.376 18.249
8.587 44.396
-35.664 41.265
-25.019 37.344
-31.948 23.845
-9.869 -8.307
-16.504 30.190
7.087 53.165
22.510 -8.890
17.014 -8.521
28.128 29.841
29.462 31.746
26.110 30.014
21.032 36.151
-22.052 4.813
-34.458 6.711
-22.705 30.905
-18.413 40.634
-30.721 31.981
-39.196 29.816
-32.782 39.847
-25.079 34.070
-17.749 42.931
4.896 50.627
-17.144 53.054
22.290 45.452
4.840 41.634
5.475 61.565
26.936 44.205
34.478 14.491
13.552 48.825
31.459 0.820
40.196 0.863
36.088 20.968
11.494 42.962
37.846 13.896
38.448 10.727
29.381 24.907
21.909 29.313
9.821 41.969
25.690 37.881
16.887 36.644
20.758 43.707
7.158 38.057
-27.740 18.286
-37.330 -0.216
-39.879 0.354
-21.068 -18.257
-26.662 26.117
-18.737 42.747
-27.816 21.318
30.706 34.598
11.361 34.280
30.733 13.085
38.439 -18.667
9.770 -18.947
26.174 -13.918
25.241 0.715
11.689 -5.242
4.415 -21.629
-28.045 6.983
-14.375 -26.412
-4.213 -18.644
-26.551 -0.519
-8.021 44.725
-20.190 -21.971
21.041 0.965
16.207 33.098
17.155 42.456
24.574 42.362
-23.530 34.537
-41.411 17.845
-23.713 28.892
-37.519 21.054
-37.084 18.117
-33.227 11.573
-26.124 13.604
0.814 14.465
-30.374 7.622
-30.932 7.522
-12.174 -7.862
-23.916 12.011
-33.267 -6.536
-36.865 9.571
-8.412 -7.091
-1.934 -21.176
7.528 -0.030
36.692 6.375
23.137 9.527
18.749 31.964
30.849 21.297
24.368 30.262
16.932 35.700
-23.902 28.995
7.767 45.611
-18.834 34.351
-31.268 5.861
-25.752 -2.450
-21.720 21.633
-42.171 12.231
-3.935 1.483
-21.907 -11.665
-36.322 11.297
-38.055 22.340
-29.006 25.840
-25.648 1.820
-21.853 44.615
8.484 46.936
32.271 40.257
22.654 -7.787
34.551 -7.324
33.788 -4.928
34.036 5.466
31.765 -9.323
17.880 41.219
-16.669 30.423
0.495 -3.958
-21.413 -15.573
34.585 -6.054
20.584 -9.752
7.792 47.177
38.734 8.472
31.660 20.514
34.636 24.144
-6.171 56.727
-25.957 33.038
-8.013 -20.234
-25.533 21.332
29.957 23.706
-32.552 3.578
-5.579 -14.498
11.464 -16.181
37.240 0.963
6.368 32.918
3.809 57.830
-37.571 36.312
-17.501 38.088
-19.406 41.400
-20.671 45.820
-21.498 -7.661
-11.456 -23.331
-27.500 12.965
-40.695 17.733
-33.026 -11.903
-7.190 -8.148
17.769 -6.074
6.268 53.731
26.708 16.943
39.345 7.174
30.299 31.982
42.016 20.583
32.859 13.841
5.640 -19.563
24.218 -11.441
19.759 -20.427
-7.604 -13.894
-22.425 6.190
1.369 11.574
43.287 2.957
13.223 -4.308
-14.886 -8.158
-39.394 6.481
-38.389 -2.421
-28.131 -9.748
-6.612 -4.408
-31.376 -1.352
-31.526 24.663
-28.899 26.486
-13.496 43.765
-37.196 20.994
-25.632 44.388
-28.110 30.676
3.555 -14.990
26.778 -18.898
14.679 -13.948
10.530 -16.213
12.445 -19.279
11.468 2.564
-3.555 -5.683
-31.874 -0.156
-14.385 48.873
-4.036 53.162
-4.498 46.823
19.272 36.198
26.228 32.338
33.375 28.720
24.366 43.549
37.048 36.356
-17.128 42.369
-18.888 46.139
3.143 52.649
6.782 47.718
-22.292 36.794
-36.434 20.736
-27.323 29.491
-20.373 17.894
30.924 -6.198
28.198 31.883
28.202 -11.930
-20.435 -6.477
-11.324 -17.437
7.703 -6.978
22.691 20.928
8.891 35.334
-9.407 42.983
-0.253 54.664
12.024 50.047
-30.230 42.839
-33.947 32.700
-23.379 42.282
8.952 -16.949
-2.934 11.848
-8.948 21.776
-12.385 29.364
12.660 38.066
29.536 14.447
40.772 10.892
15.081 -13.701
20.835 -16.315
27.540 28.643
-7.525 16.749
-7.119 48.793
-5.673 -16.998
-5.181 3.090
23.377 -8.495
-6.233 -12.285
-3.366 39.509
-10.375 53.064
-22.523 45.275
-29.769 28.443
-9.454 7.026
19.564 -8.129
37.370 10.040
17.712 -2.252
3.688 -4.761
-22.777 49.966
-17.553 15.642
-22.423 1.010
5.146 0.400
10.612 3.635
39.889 12.943
35.776 -5.857
20.501 -18.564
29.928 27.024
34.138 15.643
35.887 4.357
21.187 -12.224
28.190 32.361
-26.573 35.867
-14.031 27.618
-20.648 8.872
-35.106 20.828
-27.344 36.811
-32.694 -2.728
23.279 -1.461
38.899 1.643
31.598 24.602
21.019 32.076
24.445 21.007
11.917 46.646
0.322 45.086
-0.060 45.324
1.760 42.059
-24.638 38.045
-33.833 5.897
-37.922 12.168
-10.128 34.958
6.123 48.427
-17.241 35.639
-0.782 45.983
3.321 35.861
33.350 27.566
29.077 30.018
25.266 0.912
23.680 7.493
35.529 19.394
22.576 31.724
33.652 27.130
5.841 42.055
-13.265 47.306
-31.866 36.008
-35.778 24.391
-8.832 6.874
-5.868 10.923
32.148 22.210
35.677 2.324
33.639 -13.150
31.047 4.943
10.120 -10.207
-8.579 -22.496
-25.710 -26.902
-34.811 3.314
-30.189 24.526
-37.669 27.264
-11.556 -0.578
12.443 -2.635
2.868 25.115
-18.045 4.605
-12.127 20.809
-20.151 27.492
-36.584 5.603
-44.136 25.679
-37.759 -3.495
-19.874 24.824
-12.669 -14.573
1.733 -21.087
-16.482 -14.702
23.841 -22.796
6.374 7.450
30.204 31.295
17.632 -4.731
24.559 38.145
26.175 31.523
25.600 31.428
-8.997 48.595
-12.058 50.645
-18.151 53.729
15.656 51.152
-28.226 11.642
-27.820 27.583
4.047 46.398
22.245 43.447
20.434 42.553
29.698 38.817
35.518 31.448
-3.080 51.095
-26.513 42.748
-40.371 11.796
-9.746 40.057
-32.231 25.916
-33.029 10.806
-38.309 6.774
-33.410 0.259
-34.912 -1.391
-32.711 -11.400
-40.595 17.979
-35.517 14.060
-26.504 2.638
11.456 -4.759
-41.776 7.814
-32.019 9.470
-25.594 22.977
-16.379 15.692
-23.333 6.126
-36.368 14.780
-31.101 25.984
-41.748 23.242
-20.331 37.371
-6.791 54.056
-33.131 21.391
-8.664 -13.992
-12.121 -9.507
-22.697 36.136
21.810 24.738
-26.033 27.030
-3.626 5.695
28.073 20.156
13.715 -12.777
-8.767 -16.449
-10.464 -8.581
-14.873 36.594
-32.097 30.472
-17.076 41.826
-14.981 46.354
-28.824 -6.853
-18.039 25.461
-27.091 13.011
-30.772 15.874
-24.307 6.522
-26.231 3.348
-34.959 22.072
-11.435 -5.594
0.612 -0.414
-15.238 -6.720
-41.947 12.297
-34.241 7.204
-30.062 29.317
4.756 17.879
-23.494 14.914
-13.590 41.210
-3.526 52.212
16.800 46.342
18.948 23.150
39.626 32.155
15.383 49.294
17.481 51.871
13.454 45.676
2.838 45.208
-9.195 43.216
25.948 17.869
15.532 42.526
0.661 36.526
18.350 47.404
-16.298 48.005
-22.441 35.524
1.911 35.375
34.778 29.928
24.009 -14.821
40.128 23.192
39.888 27.578
30.256 36.190
29.297 27.622
35.333 26.961
20.730 36.152
32.338 30.176
27.193 26.843
48.069 13.464
0.126 43.506
-38.655 23.055
-27.566 41.516
21.903 43.815
42.019 10.273
-0.136 6.998
-4.967 36.247
20.875 32.396
22.263 24.865
11.914 52.413
-30.949 45.322
-29.596 19.661
-32.342 28.097
-39.868 -9.093
-26.367 -0.561
-27.941 -1.387
-30.154 19.940
7.994 -21.887
29.381 24.859
30.791 38.025
-15.623 37.793
-26.466 36.479
8.120 31.699
40.875 34.275
0.799 48.520
-4.122 51.226
21.423 35.725
24.143 36.521
25.779 39.223
30.749 7.557
32.250 1.629
43.246 13.340
9.630 40.524
0.131 35.342
26.298 -9.512
7.786 -21.424
-44.088 16.212
-26.327 -3.438
-34.684 14.617
-34.157 41.938
-28.631 30.588
-27.860 28.697
-27.886 -7.519
-4.572 2.843
16.379 -16.218
-17.725 -5.230
-15.229 32.771
-29.986 17.209
-26.174 9.299
-31.985 8.269
33.695 24.348
33.262 27.806
18.320 37.553
-1.021 45.952
11.794 47.676
2.366 38.851
27.260 42.395
47.946 17.642
4.208 14.350
29.414 -14.541
20.408 -13.435
5.778 -21.619
-17.640 -4.464
-39.017 21.090
-39.121 16.602
-10.635 48.751
-0.341 36.272
15.120 40.728
-19.499 30.233
-38.255 16.004
-36.884 23.533
-29.769 23.581
-34.510 26.380
-31.526 27.876
-36.926 22.619
-27.591 24.344
37.977 9.291
13.303 -17.282
19.979 27.972
19.000 -0.661
30.463 3.790
-9.445 -23.763
-34.692 14.542
-33.488 31.801
-23.885 17.004
-28.753 6.027
-33.512 14.063
-26.394 -0.576
16.404 -9.200
32.073 0.925
-10.073 -27.806
11.031 -7.095
35.544 -5.088
31.703 1.774
25.739 3.141
38.443 10.549
41.898 25.131
24.763 43.201
14.125 46.643
-19.734 7.102
-12.277 -20.237
6.187 -15.830
12.204 3.547
10.863 2.902
27.410 3.894
37.458 30.144
23.665 41.523
19.474 41.511
-21.034 37.006
-15.445 38.663
-0.170 35.716
-17.841 17.303
6.083 23.430
9.032 45.171
-2.277 35.704
-3.509 23.325
3.996 46.261
-33.716 9.915
-15.018 37.179
-28.585 29.039
-26.962 32.686
-30.361 30.160
-19.265 35.424
-29.380 28.904
-13.020 38.084
-6.418 51.793
-13.401 43.137
11.696 54.274
-34.291 28.404
-20.311 36.259
-13.921 50.582
-22.384 50.367
-23.857 50.030
-29.188 22.005
-32.364 -12.921
-20.550 49.327
0.412 40.848
1.915 40.897
-3.479 -19.448
17.076 -16.608
28.300 -10.306
40.763 14.240
36.604 -2.625
-19.641 -0.500
-5.713 20.373
-41.997 8.512
-39.369 13.663
-21.045 -9.758
-38.401 28.183
-27.717 44.612
-15.406 50.564
-21.005 42.380
-5.530 54.108
1.651 41.186
-0.511 47.965
22.086 39.434
27.890 38.022
1.288 51.171
-16.393 49.507
16.694 44.344
32.270 22.952
-13.761 35.497
-10.943 44.776
-27.690 41.535
-27.713 28.720
-32.675 3.806
-8.443 -14.670
38.578 12.069
-11.490 2.923
28.150 34.228
12.241 54.973
23.543 24.863
38.127 5.086
32.436 38.442
30.003 13.037
25.999 40.121
-14.046 53.695
-9.787 25.315
-0.369 35.590
16.269 -7.713
-13.621 -8.343
-21.909 16.316
13.934 -4.943
-25.866 -19.827
9.700 -17.589
3.347 -23.698
-3.596 -18.940
-23.895 26.598
-16.313 14.272
-12.399 27.119
11.352 48.518
8.187 46.451
31.438 18.003
-5.967 -19.709
-25.350 -10.116
10.845 -5.189
30.507 3.854
30.148 14.749
37.255 -5.077
16.955 -14.035
33.151 0.580
-11.037 1.813
-11.535 12.807
-10.249 13.549
-14.577 34.694
-11.362 4.725
-32.478 -9.445
-28.149 -18.182
-13.465 -9.311
-24.829 6.801
-21.572 -3.087
6.684 0.572
20.647 -28.294
-11.099 20.670
21.770 7.895
-7.437 -13.254
-17.570 -30.248
-14.370 -21.071
-27.963 -5.810
0.222 -25.671
13.626 -18.866
3.105 -8.881
11.256 -15.755
-21.925 -5.790
-26.085 -4.474
-38.833 19.366
-30.298 20.902
2.355 42.158
-30.818 -8.007
-14.781 -21.750
-29.558 13.155
0.352 9.852
-17.758 31.675
-13.117 33.666
-19.566 11.225
-14.399 41.337
-41.938 20.211
-16.735 48.143
-13.696 55.393
-13.796 44.086
-2.294 44.256
6.637 52.732
-9.569 32.500
-12.288 33.167
-22.722 32.732
-22.220 37.163
-19.170 33.566
-4.837 41.333
-14.706 47.132
15.986 44.051
21.883 47.613
26.047 35.168
36.134 4.365
8.443 -30.104
-9.750 -12.637
13.268 -18.552
12.265 -10.759
9.895 -23.372
11.700 -10.304
-12.707 8.738
-36.520 15.499
-33.062 -7.892
-26.206 4.869
-0.409 29.127
23.353 22.652
-1.120 57.816
-28.818 30.664
-35.280 36.394
-3.569 58.620
-37.089 29.455
-32.771 5.589
-27.505 35.456
-34.328 20.937
-4.808 17.365
20.081 -2.096
2.217 -6.657
3.408 -12.912
11.337 33.155
29.381 38.701
-1.784 20.372
18.342 41.084
-29.308 22.945
-31.086 -0.737
25.002 -12.928
20.579 37.762
35.979 24.473
14.649 -2.700
22.533 55.022
-6.310 43.797
-27.609 34.273
-13.773 47.322
-4.497 44.248
9.747 40.401
-3.145 44.073
-10.546 45.202
-4.447 50.364
-26.425 8.584
-14.833 -6.272
-2.967 -17.943
-33.245 -11.954
-29.717 -5.804
-24.913 -18.194
-29.467 0.797
-13.933 10.456
-18.186 -19.814
-4.118 -24.105
19.993 -7.873
10.476 -11.005
-11.183 2.547
-32.974 27.629
-40.105 11.152
-20.936 26.552
7.343 47.839
18.730 31.577
3.608 43.554
11.469 34.533
36.366 21.515
25.502 39.079
35.514 32.293
39.175 16.754
36.607 1.961
50.673 9.680
27.956 20.083
2.750 51.225
28.813 29.578
38.514 8.918
9.449 38.580
27.153 31.737
18.622 38.849
34.799 33.993
23.301 45.838
-13.439 52.347
10.380 31.118
-8.430 42.036
26.939 39.805
42.042 19.943
17.863 28.248
-8.218 37.845
-10.930 43.962
-16.926 35.387
-43.785 4.185
0.703 50.052
-30.872 32.419
-23.736 44.198
8.638 43.564
-10.739 30.706
-18.237 19.267
13.287 25.540
33.945 19.646
38.975 44.153
9.875 53.653
44.612 9.679
-11.095 16.457
-22.934 41.534
-31.092 9.693
-24.769 37.506
-23.979 44.046
-41.690 13.798
-36.411 37.801
-5.762 18.872
-2.548 44.908
17.125 44.576
28.298 25.961
18.833 -14.730
33.025 12.935
25.121 15.048
12.550 -22.085
23.357 -19.409
3.470 -16.280
-7.629 -17.657
-6.612 6.092
0.132 -17.726
15.627 -9.815
36.151 -5.491
24.452 14.420
2.262 41.015
9.137 -1.682
-3.972 -12.701
-23.410 -20.301
-6.731 -5.578
-32.746 37.128
-16.710 49.859
-35.123 22.642
-19.088 37.626
5.878 44.283
8.390 51.318
-16.590 40.329
-1.861 21.791
-21.629 7.939
-29.305 23.556
-22.133 29.989
29.782 45.639
-22.891 36.009
-4.693 44.354
-21.918 46.819
-2.026 30.847
-3.002 0.109
-36.326 16.398
-14.134 19.918
-15.224 -0.822
-4.317 18.835
-26.228 33.714
-0.120 4.754
-15.588 -9.435
-17.567 -25.540
1.425 47.076
22.991 19.564
40.439 32.739
29.583 26.272
22.814 4.783
12.894 -6.125
10.191 -6.812
-28.340 -15.408
-23.038 19.112
-3.920 49.865
-7.135 55.891
-2.235 43.945
0.336 18.430
15.068 2.193
20.643 -10.019
-16.889 23.775
8.709 39.942
17.403 51.674
22.995 39.502
-24.130 40.709
-8.951 8.756
-35.223 13.084
-20.023 -3.719
34.215 -10.573
39.763 8.584
9.450 50.643
-31.885 40.076
-15.457 49.994
-32.049 39.897
-41.075 4.915
-23.046 41.409
-27.158 22.925
-32.981 2.624
-33.520 21.852
-18.253 32.442
-32.508 18.944
-39.015 27.375
-22.693 19.102
-27.506 -9.030
-12.696 32.713
-24.977 10.835
-37.370 4.207
-26.299 -3.903
-38.608 4.217
-27.135 33.572
-34.452 -7.939
-6.277 41.882
-22.836 44.373
-28.285 36.035
-28.098 40.348
-37.152 29.864
-34.683 3.680
-32.627 6.850
-22.632 47.779
-27.332 40.912
-21.507 36.779
-20.755 43.804
15.599 45.768
14.395 40.119
-35.716 16.757
-39.921 28.388
-7.903 -15.401
-29.490 3.028
-33.325 7.079
-34.910 13.613
-40.182 19.670
-35.609 3.018
-30.007 38.039
-9.726 44.351
1.460 44.971
31.825 13.865
3.248 3.151
-1.727 9.186
-0.651 -0.413
23.680 3.704
6.687 10.636
41.555 18.204
37.804 15.142
26.338 18.984
26.417 25.340
33.106 31.356
19.431 13.168
5.780 -23.512
14.078 -28.223
17.483 -10.716
32.756 -2.054
33.576 20.746
33.333 12.940
0.214 -22.295
-36.452 -9.546
-23.016 31.272
-34.563 24.698
-30.359 32.275
-30.182 8.660
-1.494 41.923
-33.520 18.982
-10.188 54.678
-30.008 19.457
-22.167 29.279
-25.659 26.043
-24.748 38.549
23.354 41.407
28.821 8.584
5.674 -4.623
27.042 -4.442
33.632 -8.356
26.278 30.134
31.645 -3.729
46.982 25.866
22.094 32.322
24.204 8.773
-27.259 8.030
17.978 1.043
22.117 -15.126
25.670 -6.270
27.844 36.212
23.193 14.216
1.181 -7.866
-3.816 -18.345
-7.929 -33.862
34.757 -7.976
12.663 -28.797
21.599 -1.221
29.261 -9.754
4.760 -14.562
6.816 -18.012
-3.656 -7.421
23.157 -4.088
35.893 1.690
30.280 -10.962
17.705 -9.249
20.659 -17.988
-7.933 -11.756
24.571 11.201
5.939 13.869
-1.825 47.837
29.550 26.202
18.207 34.930
0.210 9.432
14.708 13.971
30.718 15.383
13.811 53.268
-11.024 64.151
18.988 35.751
18.939 8.519
12.703 -24.836
28.840 -7.386
13.046 -1.138
32.215 6.676
14.809 36.792
10.013 52.947
21.503 41.193
18.137 39.823
24.482 34.032
23.663 38.706
-13.401 46.286
-22.114 43.649
-38.044 21.319
-1.646 52.135
-2.213 31.054
0.173 -10.899
-6.689 30.003
28.351 47.612
26.791 37.021
24.915 31.618
10.452 38.892
14.906 26.114
31.744 8.024
32.611 11.957
22.153 -21.379
14.655 -15.896
2.299 -4.432
-25.178 0.991
-16.230 12.563
-12.174 10.183
-39.644 25.820
-22.306 4.676
-19.854 -9.227
7.740 -11.481
18.605 13.923
39.955 3.966
42.994 10.881
36.807 24.793
13.701 -5.826
-17.066 -18.163
-21.407 4.958
-35.936 8.664
-40.281 7.192
-34.716 33.173
-23.635 38.995
-12.730 50.963
11.439 16.670
-6.263 12.012
-34.269 30.010
-9.899 27.453
-22.231 26.072
-40.321 21.962
-49.472 19.775
-19.057 44.246
-27.492 44.389
-3.927 44.895
-1.966 42.519
-2.086 45.097
34.577 28.559
27.164 40.112
10.607 46.130
-24.677 48.190
-23.379 23.264
-34.538 16.486
-25.730 20.879
-31.529 14.919
-38.818 14.768
-7.045 -10.112
-13.350 0.367
-2.012 -14.222
3.046 -15.244
24.183 9.312
4.115 14.046
27.219 1.188
32.123 -5.984
3.330 1.378
-35.380 0.101
-23.011 22.118
-17.039 32.288
-2.443 53.279
13.278 37.231
33.397 5.337
30.078 -7.706
25.346 13.237
8.014 47.336
23.039 37.671
18.073 0.678
22.530 15.127
4.105 21.381
-36.532 11.613
-24.006 53.212
6.640 45.538
12.288 37.731
1.943 41.839
19.830 4.664
-0.864 -4.619
-11.194 -4.935
13.673 -2.460
-19.294 -8.610
-17.563 -29.834
16.265 -23.891
9.159 -14.045
3.231 24.429
-12.744 31.543
-11.434 46.243
-16.382 37.772
3.766 56.710
-7.720 52.958
-10.332 44.166
19.550 52.809
-11.935 39.532
11.290 38.102
12.525 56.871
3.985 47.517
-27.846 -15.923
-14.913 11.729
11.461 5.831
33.182 9.274
27.731 34.085
31.472 22.730
28.196 -1.133
41.204 0.708
39.157 0.203
33.877 16.751
33.703 16.872
16.853 39.416
-24.396 22.025
-29.884 40.880
0.839 47.795
-3.718 51.943
-11.368 52.360
-5.682 -13.056
1.044 22.477
-6.961 42.243
0.876 47.753
15.891 43.159
2.741 48.797
23.113 30.104
13.465 46.506
34.374 26.672
43.479 7.157
40.180 -5.169
-17.610 37.691
-10.464 43.155
-11.110 26.065
-0.417 39.698
23.820 42.822
36.759 34.238
29.773 17.159
24.351 25.304
33.514 10.413
28.992 46.841
5.704 52.042
23.430 29.655
38.122 27.036
16.727 40.455
10.225 52.722
-38.129 34.058
-11.613 44.758
-21.999 29.368
-25.260 43.745
-26.516 48.173
5.732 51.638
2.968 41.427
15.267 -23.867
-7.567 -27.831
-6.359 -14.268
-0.594 5.054
34.472 0.400
39.589 -1.402
22.479 1.538
18.315 17.709
-23.707 32.423
-19.567 34.741
-5.871 49.277
15.603 42.390
1.852 48.968
1.840 41.259
-11.640 -24.214
5.818 -18.919
19.115 -0.909
19.596 -17.660
4.159 -18.782
-0.154 -27.231
-11.443 -12.498
-6.787 -22.217
13.622 -14.702
28.239 -20.713
40.933 13.296
38.476 19.069
30.029 41.184
29.481 38.670
13.759 40.194
4.466 33.782
-41.624 20.925
7.778 5.071
-5.245 2.381
-14.156 -20.480
1.691 -12.294
20.778 -12.477
4.378 -23.821
10.965 -10.530
-4.759 44.070
16.114 43.711
31.446 31.958
35.294 31.138
33.991 28.295
0.331 35.892
26.882 -18.279
29.411 -5.705
16.629 0.461
37.293 16.917
1.032 31.541
20.986 23.855
20.380 36.140
34.561 25.096
28.699 1.514
26.250 14.770
22.757 47.250
8.375 40.319
2.486 41.014
30.754 -5.742
9.275 52.403
26.853 36.502
29.930 -3.689
15.637 -12.322
-21.838 -15.968
-8.567 -19.893
-37.692 3.789
-12.325 10.039
36.169 14.055
15.374 -16.779
-7.104 -20.802
26.965 -10.101
5.084 -10.656
21.446 40.135
12.224 -6.856
19.189 25.089
11.911 16.266
-1.633 35.730
-16.377 35.061
-28.204 21.331
-4.329 37.611
-17.658 48.357
2.570 44.569
5.661 51.600
-21.790 28.543
2.564 50.857
-11.366 40.849
-30.188 26.227
-17.567 42.122
26.234 32.526
36.611 11.633
-5.485 24.308
2.396 20.876
21.142 10.643
0.403 35.609
-10.775 -10.170
2.123 -18.951
8.550 -10.830
6.036 -28.012
11.830 -26.094
-21.985 -3.991
20.457 -0.759
22.019 -7.008
24.802 18.692
7.857 44.583
-14.288 53.799
-29.438 8.256
-17.300 10.941
-26.447 18.760
21.838 -7.712
24.325 -2.100
4.279 -12.416
-23.328 0.346
29.326 22.709
33.493 5.201
39.025 16.256
37.506 18.062
35.384 22.283
-9.953 44.469
-29.044 47.471
-28.808 26.146
-32.934 7.290
-7.417 8.311
11.100 -1.748
27.208 16.975
32.692 10.319
11.910 52.125
25.485 46.716
26.760 -1.392
25.928 -7.125
17.885 44.996
31.354 14.167
-30.135 8.291
-45.744 34.536
-34.169 21.753
-29.676 43.683
-0.633 43.268
2.644 42.788
2.094 41.353
14.147 -13.205
11.081 18.501
21.090 32.474
13.320 51.314
7.583 34.532
3.107 41.538
-3.809 55.710
23.809 38.628
4.697 44.730
13.573 4.340
-20.326 14.144
9.198 42.427
1.255 41.387
-29.552 14.554
9.690 53.310
-6.956 36.760
18.653 36.109
32.439 34.774
27.826 -13.841
-5.440 -25.388
-57.990 4.730
-33.972 2.329
-32.549 21.090
-30.408 3.910
-1.747 43.709
-13.511 38.803
21.864 23.969
39.882 9.377
33.923 20.725
28.659 20.400
39.624 42.105
4.052 47.887
11.547 34.901
-22.358 36.235
-21.516 30.175
-8.831 53.492
-17.843 43.679
-20.513 45.575
-4.195 54.871
-5.519 49.311
27.436 4.122
24.830 20.163
21.946 0.419
3.474 -20.441
-15.337 -16.730
-19.097 -7.929
-22.666 13.663
-30.776 5.531
-35.597 -0.878
-41.005 5.302
-34.570 37.877
-29.888 33.796
-36.890 24.663
-25.015 -6.034
-1.895 43.788
10.398 41.766
5.616 48.493
24.403 35.273
27.616 18.401
31.813 20.342
0.415 -16.140
-3.055 -2.966
29.931 7.892
26.303 11.984
33.897 7.561
35.909 6.448
23.321 -19.290
40.577 4.424
31.068 29.501
30.610 25.825
23.060 17.145
18.364 41.658
6.134 45.425
45.563 19.905
10.049 56.602
41.441 -1.455
40.316 30.428
-3.957 50.345
4.444 52.351
18.362 52.755
3.929 46.221
-19.833 25.807
-11.758 -2.125
-6.372 3.716
-0.755 13.716
-24.974 28.326
-34.263 -1.011
-15.863 9.562
-22.994 37.856
-8.223 20.047
-39.740 4.778
-39.165 8.504
-35.439 29.103
-22.819 53.490
-19.689 43.112
-35.716 27.945
-24.809 37.526
-2.092 -18.519
14.809 17.278
-6.380 12.063
-13.725 40.393
-8.340 -15.987
-36.961 28.770
-23.119 33.624
-16.801 7.079
-15.055 4.088
-30.565 35.090
-17.881 46.654
-0.687 58.921
-4.461 38.225
3.825 47.018
-5.922 -0.991
6.291 -10.373
-2.595 -21.377
16.549 -15.246
35.745 7.175
44.249 0.716
36.320 -15.209
31.027 28.633
1.648 54.364
-17.004 45.503
24.930 19.682
34.494 11.827
14.388 -25.874
-16.286 -13.001
-36.580 20.485
5.263 -13.676
7.332 -33.180
-7.701 -13.582
-16.129 -7.482
37.237 8.645
15.427 -10.507
43.421 -3.825
41.553 11.906
41.180 3.127
27.878 -5.614
26.106 0.161
41.400 13.017
27.133 21.170
16.335 43.273
19.482 46.419
34.644 14.519
8.674 44.686
30.558 38.563
27.839 41.471
27.425 4.811
44.187 14.814
25.312 54.996
12.132 46.141
7.484 3.996
26.759 -12.353
36.901 -4.472
6.687 52.278
34.533 13.914
31.333 19.760
-6.772 44.636
-10.728 25.081
-10.999 29.983
-43.448 5.542
-37.439 9.801
-39.711 6.726
-17.665 -13.287
-22.470 -16.912
3.180 -23.423
26.648 -12.140
42.218 -4.914
20.069 10.657
21.090 -2.312
30.814 18.724
24.979 36.276
-0.180 35.426
-20.072 3.760
-15.302 31.527
6.161 24.632
-14.027 38.994
-10.758 44.733
-15.174 50.670
10.807 45.260
-12.916 52.033
1.104 45.319
-18.809 45.223
1.938 42.122
-29.613 19.951
27.488 10.483
2.231 -11.295
37.066 1.999
7.915 37.284
30.871 15.100
-3.095 10.965
-13.666 42.787
20.831 38.579
-19.915 38.460
-29.507 27.016
-22.484 3.738
-14.039 -9.447
-17.273 -15.549
-19.944 -7.606
-9.510 -20.690
-7.058 -3.373
23.470 30.526
30.577 35.459
4.404 46.729
-26.950 26.678
-1.399 55.241
-23.631 44.215
-34.182 11.609
-33.696 34.634
-40.165 15.999
-2.105 -15.496
-26.521 32.607
-28.344 16.654
-27.009 28.321
-19.980 -4.583
-34.983 21.092
-33.402 16.726
-34.249 28.113
7.174 1.820
24.516 -15.448
14.970 -17.954
-4.186 -20.424
-34.839 -4.521
26.120 -21.751
22.576 -9.953
-17.479 -10.766
-0.721 -20.346
-31.450 0.458
-4.100 -23.359
-21.861 -19.390
-39.062 7.710
-0.081 -1.591
39.767 4.821
36.151 -10.338
31.386 19.466
25.756 -6.528
18.542 37.342
-7.846 25.388
-32.526 36.401
-12.414 -20.182
-22.443 -10.499
-14.058 -12.523
-35.105 -4.342
-32.496 15.386
-21.518 38.447
-25.421 41.697
10.996 41.543
18.453 33.897
27.411 15.715
34.112 24.001
-5.476 50.173
10.995 48.897
25.112 33.949
8.336 34.576
-30.126 15.548
1.801 45.463
8.932 57.029
-40.099 18.601
-4.352 -18.856
-18.679 -10.683
-19.751 2.317
-12.463 24.928
32.997 23.131
29.693 24.276
2.209 41.915
24.459 31.248
15.190 31.825
34.717 29.134
38.195 32.378
24.287 32.381
-19.316 46.146
-28.752 37.214
-8.026 50.523
12.479 51.132
34.576 24.536
39.071 12.676
34.667 4.884
33.929 31.565
38.989 30.821
30.587 30.768
33.506 33.753
27.048 28.831
38.551 -0.974
26.325 -2.264
29.006 23.599
26.673 50.095
-11.852 38.369
-20.957 38.890
17.875 40.713
29.165 8.989
20.646 40.367
5.374 22.429
23.271 -18.962
3.733 13.877
25.387 1.466
27.817 29.840
18.443 50.266
13.653 50.325
-5.863 53.250
27.885 40.948
5.456 50.003
19.109 9.706
22.612 16.174
5.599 -19.946
-10.473 -13.455
23.530 -24.113
42.731 19.646
13.528 -16.619
-20.695 23.283
-26.634 40.911
3.445 21.157
-20.724 -7.334
-43.294 6.334
-29.967 36.251
2.787 53.556
14.747 39.666
20.543 31.869
4.370 35.381
14.892 50.722
10.931 40.444
29.715 21.099
34.802 -5.396
-14.305 -15.376
-9.008 -14.651
24.481 30.081
12.360 6.731
-1.826 17.976
-9.226 -8.347
21.066 -6.622
-5.809 0.895
4.489 -8.106
15.937 8.111
26.001 25.682
2.881 -5.333
8.385 -6.036
21.569 9.841
-22.189 -12.411
-5.671 4.038
-31.568 16.625
-36.355 13.934
8.599 57.267
29.644 38.081
21.379 0.469
-20.407 27.425
-30.193 11.122
-21.501 -12.219
-25.970 36.485
-16.330 48.994
-31.791 17.711
-14.421 -12.563
-17.806 -2.357
-2.821 -18.086
-3.309 2.525
0.720 -22.751
-35.914 1.025
-29.985 9.735
-35.536 6.763
-27.336 3.581
-24.030 -0.109
-35.545 1.678
-38.570 25.238
-10.719 33.290
5.675 46.003
-10.324 5.483
-19.294 33.330
-28.194 -12.206
-30.313 20.576
-26.579 28.749
-14.762 50.985
-20.311 45.729
24.474 18.945
15.079 3.127
24.292 18.003
25.164 12.888
6.269 51.869
7.565 32.104
-9.581 23.143
-14.516 8.298
-35.257 24.078
-37.993 19.244
-21.899 42.959
-28.055 40.655
-15.219 60.126
-39.036 14.139
-9.875 -4.219
-3.926 -10.922
7.143 -8.164
23.881 1.934
-10.258 -6.516
-24.525 -0.657
10.591 30.614
27.528 24.702
31.474 -2.233
36.098 3.194
39.232 23.353
33.123 20.207
19.136 38.149
28.317 21.691
45.522 10.242
36.198 3.852
23.473 37.619
24.696 38.100
40.964 11.784
19.706 36.132
1.439 35.071
19.449 22.957
21.558 11.536
20.590 8.450
35.270 24.146
33.412 -7.893
-27.698 -16.417
-31.454 -9.219
-38.885 29.433
-24.471 17.730
-1.175 21.860
0.980 11.889
3.655 47.542
15.507 34.835
10.730 33.832
-5.120 55.804
0.775 35.838
31.226 -5.898
-3.116 -23.840
-36.301 9.488
-43.780 4.616
-39.536 12.023
-38.769 2.270
-38.238 22.001
-14.769 -13.207
-10.091 -2.228
4.139 -22.265
-3.257 -16.481
39.880 -5.329
23.814 8.430
26.523 19.705
1.785 25.399
8.149 25.430
-26.815 8.785
5.723 43.996
-1.382 52.387
26.781 44.213
25.951 43.949
15.237 44.731
30.455 31.787
36.568 -0.389
13.753 14.676
13.039 -7.926
26.560 -17.889
43.180 -3.071
6.104 -31.682
-11.978 -21.867
-31.850 0.306
-43.582 5.693
-20.420 43.912
-38.730 10.031
-26.002 30.461
-34.343 14.551
-37.640 23.884
8.265 46.413
25.387 43.768
19.600 21.850
-21.129 49.344
-20.881 45.065
-2.093 49.392
3.493 47.457
-8.921 53.280
17.505 42.823
-3.566 50.314
-32.214 34.963
-5.803 46.002
-23.002 34.230
-14.512 36.590
7.737 36.660
-6.137 4.608
-17.737 -5.549
-22.239 32.060
32.898 -6.965
31.761 -6.609
23.633 20.600
35.165 0.974
-3.277 -18.509
11.481 -22.222
13.947 2.719
41.664 -7.509
30.597 -9.457
-12.298 -11.015
21.814 18.690
20.114 10.003
7.506 51.291
-3.799 43.544
11.530 26.418
25.768 -8.651
19.584 -10.463
3.449 -20.070
11.710 -25.285
16.016 -14.495
11.666 -16.875
13.203 31.843
30.760 38.395
4.040 43.869
26.124 39.041
-21.664 9.065
29.034 25.109
28.472 -0.907
30.330 13.796
38.494 23.598
27.058 -7.985
43.569 10.152
47.132 10.102
33.669 25.518
27.504 40.602
23.152 -9.156
27.060 -9.476
20.745 -4.303
4.413 -2.531
23.689 -4.664
-9.592 -18.126
-19.021 -13.914
-32.246 5.993
-0.561 -7.429
21.790 -14.791
15.849 -2.653
22.056 -9.742
35.545 3.922
37.553 -2.506
16.569 36.517
-20.520 29.139
-26.384 36.979
-26.078 48.164
-15.157 32.340
-28.805 8.741
-3.349 49.665
-29.910 32.001
-30.107 34.392
-32.641 4.224
-18.055 44.640
-26.454 38.042
-24.197 35.928
-39.796 33.952
-24.367 26.515
-5.320 2.527
-19.688 25.283
-1.560 42.804
3.957 44.323
-1.417 23.028
-28.720 24.517
-35.665 19.431
-36.796 -3.397
-26.075 36.638
-5.212 55.443
-35.674 26.983
-27.284 33.626
-25.907 29.763
-37.316 15.148
-32.640 -1.743
-16.237 -15.323
-16.066 -16.917
-9.215 -22.951
-38.470 0.359
-36.592 16.016
-24.927 25.089
-27.691 22.813
-11.976 31.087
-28.718 39.485
-22.613 28.691
-4.174 47.904
-22.077 6.332
-10.982 -8.520
2.458 -29.818
-35.304 7.184
-29.834 11.987
-27.922 0.953
-16.840 47.966
18.747 11.097
26.162 -14.679
37.679 -1.305
11.018 38.964
16.355 41.276
33.541 24.447
1.480 1.971
-37.734 2.830
-30.853 -1.560
-37.425 11.453
-36.946 1.010
-30.345 0.352
-18.199 -16.856
-19.442 -15.655
22.485 -12.627
-23.000 8.261
-25.885 35.558
-23.121 35.712
-4.115 25.695
-33.622 37.322
-25.656 38.263
-19.528 27.024
1.222 42.943
24.490 43.674
23.991 29.863
-7.399 54.291
-6.512 48.781
-29.338 42.232
17.219 52.104
-1.728 50.823
-0.239 53.778
11.619 44.223
24.164 30.031
20.493 50.258
19.475 -7.312
19.409 -4.895
5.622 4.261
-27.634 17.333
-24.617 35.905
-16.386 47.743
-18.605 43.905
12.229 48.898
16.135 23.553
-8.813 8.463
-4.926 -14.800
4.831 -20.959
14.741 -7.932
5.622 -17.895
-28.415 -0.324
-35.240 -1.626
-32.768 16.230
-39.604 -6.304
5.927 -24.742
1.219 5.878
20.494 27.026
21.682 42.013
29.449 22.842
-5.424 53.379
28.403 35.817
25.159 30.458
22.429 39.766
34.725 12.271
24.109 43.004
-9.078 55.980
-28.448 44.007
10.974 40.694
2.671 41.636
36.298 -7.867
-9.277 -22.603
16.057 -19.322
-13.769 -19.003
25.386 30.505
7.587 34.257
-9.195 -4.463
-28.994 5.474
-16.128 45.472
-25.442 27.823
14.229 46.320
32.523 38.285
16.517 -13.971
-11.310 43.375
-31.020 15.568
-24.529 4.081
-19.241 -18.311
-28.904 10.306
7.603 -9.193
-20.036 14.806
-24.018 8.343
-20.300 35.077
-29.895 17.875
32.233 25.262
36.632 -0.097
20.503 -13.101
23.391 42.290
32.434 47.443
-11.001 49.562
6.339 53.399
-2.765 39.911
7.433 36.831
27.538 28.412
27.145 34.880
21.483 44.649
35.947 28.744
28.549 22.298
13.734 42.437
10.677 53.808
-31.088 34.084
-41.334 -12.230
-28.789 -19.579
0.807 -19.577
-14.097 -20.260
-28.586 3.438
-32.421 32.212
-15.759 47.478
-17.104 29.219
-27.575 28.481
-38.473 24.562
-4.374 49.841
-1.980 42.094
6.402 43.996
29.910 26.549
21.269 4.942
3.920 14.399
-3.897 24.255
-18.481 48.092
-13.402 28.696
-14.438 41.400
18.481 42.320
38.558 25.506
32.985 33.673
18.026 -12.486
35.105 -9.768
29.771 1.868
23.262 7.285
39.879 3.851
40.310 3.382
36.896 10.961
21.100 46.556
-26.377 31.413
-34.312 35.294
-34.702 14.320
-29.387 -2.592
-33.718 29.058
-17.258 -12.295
-2.040 -4.119
20.708 1.756
18.758 -18.577
25.813 -1.630
-19.468 3.093
-6.557 11.850
-9.442 48.744
-23.078 36.076
-37.230 35.636
-12.745 17.120
-19.315 -12.525
-11.460 -18.263
-13.950 -0.196
-32.178 27.912
-38.056 -5.396
-34.286 11.671
-44.603 28.824
-27.559 28.305
4.325 46.023
19.703 34.514
-21.844 18.243
-24.261 38.067
-37.035 10.560
-28.430 28.717
-11.242 42.710
6.803 41.424
17.077 30.636
-5.025 50.877
5.416 39.439
-6.385 34.047
28.130 19.665
25.790 -13.333
20.233 -18.342
-3.366 0.523
-5.336 -6.582
-25.993 8.035
9.903 -13.479
19.303 -21.207
25.935 -13.651
39.099 -5.038
28.280 -3.324
37.871 27.567
13.487 29.466
5.864 0.679
-6.910 11.448
12.073 -17.083
-13.136 -21.077
2.295 -14.755
28.111 0.200
14.858 -31.935
14.340 -2.246
14.494 -11.126
-30.950 -2.931
-20.266 -7.201
-30.980 2.357
-32.137 25.033
-40.889 25.050
-32.935 -6.869
-11.758 14.875
16.274 49.697
25.321 32.373
31.646 -2.444
40.783 1.396
29.115 -5.185
26.204 -0.727
28.015 11.549
-6.955 18.379
4.810 41.358
16.525 -1.175
15.745 19.120
-24.154 12.097
-32.401 7.840
-31.803 34.853
-13.834 37.647
-1.317 46.567
12.737 17.583
33.877 -0.307
26.345 -4.496
37.026 -6.753
34.575 29.826
5.325 49.114
15.655 41.995
38.993 8.606
24.750 15.254
37.629 9.571
30.560 -14.291
32.044 31.371
40.220 18.780
1.999 62.088
1.819 42.194
29.115 16.859
-13.016 0.156
-1.088 -5.524
33.629 4.268
30.276 39.385
35.339 5.753
21.061 11.056
25.709 39.164
28.264 25.568
14.848 34.373
18.312 21.950
5.802 47.626
-0.647 42.440
-27.821 29.762
-41.159 -1.391
-33.982 -4.435
-42.888 17.214
-28.646 15.120
-34.484 -9.428
-31.075 26.032
-42.110 25.868
-33.714 -5.697
-27.741 -3.004
-30.973 20.042
-23.510 35.813
-4.543 25.460
-1.946 47.328
-10.510 45.305
0.448 45.989
-26.970 4.062
-42.131 7.674
-28.279 16.569
-43.678 16.150
-18.731 -12.071
14.032 -14.327
22.646 -8.330
18.763 -13.686
-6.468 -1.748
-24.638 -23.359
-12.300 -19.606
-29.723 -0.891
-32.183 46.556
-34.780 5.295
-32.617 32.812
-17.774 27.433
-15.388 43.196
-17.540 43.652
-22.051 36.283
-29.775 33.824
-24.208 3.921
-20.679 -1.224
-26.021 38.667
-42.549 19.198
-24.033 29.265
-38.037 11.677
-17.798 6.259
4.626 15.011
27.689 33.717
38.139 33.628
38.724 11.835
34.452 35.615
13.028 48.284
-12.441 50.826
13.522 11.298
26.320 20.739
-28.474 24.585
-31.751 34.623
-27.737 42.230
-25.735 19.903
-17.110 43.408
-30.962 25.596
-25.096 -13.131
-14.375 -5.989
-26.981 -14.274
-27.779 32.414
-23.012 35.966
-28.694 46.260
-27.487 34.882
0.739 37.209
23.112 34.713
26.989 9.363
30.877 39.380
38.212 32.362
23.874 41.595
30.247 36.253
35.728 21.968
-2.906 47.765
-1.958 45.125
22.389 32.232
8.898 28.316
-3.979 37.338
-15.710 13.920
-42.515 23.952
-24.025 20.881
11.182 35.535
-26.254 9.447
-15.873 2.901
25.410 7.569
32.182 -5.975
-27.603 -14.019
-12.853 3.140
-28.659 37.990
-5.926 36.700
-35.766 10.696
-26.707 19.557
-35.239 26.695
-8.843 38.483
7.029 44.942
-8.805 51.729
-14.505 41.553
5.148 55.827
4.158 49.937
-26.267 44.597
-23.989 43.391
-20.586 41.263
-8.561 22.809
-0.582 33.146
19.855 44.001
8.198 14.873
16.565 -2.005
28.525 -6.402
42.011 28.637
25.863 19.697
29.971 45.102
15.884 23.423
30.806 16.277
-6.123 4.671
4.226 25.263
15.600 45.500
19.692 52.658
13.065 48.542
32.088 0.310
27.196 37.859
14.987 49.443
-6.127 54.326
33.930 22.228
37.830 26.831
24.317 27.709
4.078 -19.764
18.761 -11.850
30.427 -0.252
9.535 17.582
-1.162 -19.566
37.999 27.387
38.670 40.323
24.338 39.261
26.984 42.085
16.375 37.696
24.653 45.125
26.249 -2.905
20.855 -1.091
9.693 -12.272
17.833 14.379
17.272 50.663
-14.926 38.726
-38.677 27.418
-10.651 40.075
-23.955 32.272
3.336 38.421
22.512 34.799
32.681 7.775
32.243 5.148
31.866 -3.807
35.994 -16.043
37.169 -3.074
25.105 -23.680
23.728 -14.148
17.905 -21.627
23.202 -16.859
26.157 0.445
17.180 -17.958
25.532 -8.260
15.542 -16.465
-5.701 -31.680
-27.738 0.779
-28.494 -7.150
-31.836 -12.046
-27.693 18.902
15.861 15.679
7.649 40.411
-6.207 39.565
5.598 48.795
4.145 47.252
31.575 20.761
24.901 36.202
28.496 -2.155
25.473 34.117
-26.027 -7.911
-16.341 0.030
-18.927 -1.810
-38.308 2.876
-18.712 9.171
-28.754 30.060
-31.684 23.364
-16.274 4.434
-23.819 -1.501
-21.286 20.718
-33.699 31.636
-28.933 35.867
-46.908 10.697
-39.704 14.820
-29.893 38.982
-17.430 32.359
-23.965 28.387
-22.326 42.005
-0.043 32.420
2.159 23.174
6.945 -14.640
-6.246 -21.163
-27.251 -7.152
-34.858 9.395
-36.865 31.504
1.084 49.631
-36.679 7.046
-24.315 9.516
-14.480 48.375
-29.186 39.265
-20.794 46.976
0.102 35.998
27.004 4.400
18.311 46.485
15.786 52.265
1.823 41.574
-0.263 2.942
39.593 36.073
25.197 20.957
27.394 -2.435
4.873 -3.121
-5.451 -15.295
-13.306 -14.525
18.578 -3.690
21.789 -2.165
19.477 16.507
35.450 -6.557
29.974 5.586
26.255 -2.153
37.696 -4.010
37.421 1.861
30.361 21.885
24.892 40.555
40.707 34.450
20.333 44.728
24.548 38.175
21.844 32.996
34.214 36.892
-6.398 40.250
-15.498 5.345
-10.328 27.862
19.743 16.307
28.568 14.534
35.285 13.086
42.609 16.615
23.396 26.734
25.696 33.112
-32.703 2.815
-33.536 14.893
-18.843 39.176
-19.592 29.877
-7.026 15.569
-39.285 10.395
-33.187 22.817
-15.417 41.334
6.613 41.916
4.119 46.568
15.824 39.736
-1.220 40.840
-24.071 -5.285
5.473 -27.183
4.011 -10.304
0.885 -2.549
10.347 -12.083
31.507 13.947
26.861 42.242
19.430 -19.439
-8.228 -7.261
-7.706 -9.029
30.573 -20.736
5.697 -24.151
31.952 11.579
23.166 -13.792
32.602 1.696
34.994 13.121
26.842 -1.009
-3.169 11.892
-30.178 42.785
-2.624 41.302
-1.494 40.007
28.550 30.514
30.792 35.707
15.441 34.090
40.472 19.916
38.076 28.155
22.455 12.801
-6.802 -26.969
-0.473 -33.279
22.151 -2.370
40.890 7.097
38.934 9.697
38.265 4.745
36.783 17.596
-8.325 -12.567
-21.387 8.764
-42.531 -5.472
-40.222 -7.779
-31.514 25.324
-34.104 30.731
2.786 43.073
-6.604 48.423
-3.913 25.088
5.904 45.314
38.022 20.359
-7.110 41.020
6.424 55.111
26.253 23.090
14.131 35.294
-8.527 34.341
-31.199 27.852
-14.998 36.178
-37.346 24.214
-25.551 26.737
-24.540 -10.923
-42.380 18.945
-31.583 -19.915
-31.961 13.156
1.095 20.723
9.511 40.713
19.534 10.301
4.446 38.973
17.573 35.143
-2.091 53.458
0.320 51.342
25.736 20.407
24.394 5.239
31.240 -6.069
-7.854 -24.797
-13.208 -21.065
2.986 0.958
12.101 -18.423
23.268 6.539
25.198 -15.294
-3.512 -14.190
1.970 -13.971
9.760 11.373
0.409 34.591
38.227 13.922
27.184 -3.765
19.098 -27.628
8.739 -6.452
-9.802 43.655
3.388 34.458
-15.117 23.469
-42.896 22.835
-31.871 18.426
-11.544 49.489
0.707 60.648
-4.535 43.600
24.182 21.182
32.606 -6.352
20.088 -6.969
27.555 -8.949
15.385 37.918
-23.621 34.278
-32.181 26.548
-40.916 12.005
-35.591 18.886
-18.071 33.176
-20.822 2.004
-34.597 5.057
-16.777 -15.733
14.722 -1.870
-26.719 22.935
-12.367 43.752
-37.816 12.285
-4.624 34.169
-1.804 22.216
-31.036 21.239
-22.765 -9.580
8.602 -19.983
15.103 -7.362
-5.685 7.677
-25.585 36.168
-31.521 39.468
-23.223 38.013
1.342 41.841
22.550 -20.789
44.208 -9.386
25.305 8.323
27.901 30.083
37.735 -3.857
28.621 12.743
12.659 15.725
41.938 -9.112
32.664 26.494
-1.631 47.456
12.990 41.124
-13.888 23.157
-31.320 -16.185
-35.356 -0.435
-7.631 8.511
38.892 21.523
43.356 7.671
2.741 -19.915
3.361 -12.157
-0.689 -10.662
-9.656 -14.203
-4.483 21.763
-21.700 11.710
-10.538 -22.578
8.986 -18.718
6.307 -2.092
42.612 27.292
31.825 30.472
37.792 20.698
13.568 49.506
22.687 46.941
25.459 42.739
14.545 53.233
1.735 53.630
7.075 51.639
13.161 46.034
22.808 37.946
39.149 35.909
27.364 33.238
12.439 40.567
29.152 35.387
36.576 15.038
16.482 40.465
29.871 28.329
-5.460 39.333
-0.137 36.442
-14.026 35.928
-29.004 22.298
-23.284 31.993
-37.648 17.940
-18.474 39.401
-27.130 36.387
3.740 48.038
26.705 23.462
13.318 46.681
15.561 36.028
-12.408 45.029
22.921 4.664
38.079 2.999
33.338 22.056
2.598 -11.841
25.769 6.087
29.827 17.524
29.129 39.550
26.635 37.657
12.084 19.495
21.962 27.559
14.167 34.835
4.518 11.846
-20.901 10.033
-28.364 47.050
-38.313 25.902
-45.639 10.065
-9.971 51.498
2.220 41.862
14.894 42.798
19.342 34.051
18.046 55.742
5.576 35.827
7.074 54.298
17.793 50.671
17.447 50.820
2.783 41.420
23.817 12.342
11.785 51.686
28.736 32.293
29.154 6.208
34.814 22.993
11.795 42.181
-5.006 40.960
28.056 38.398
41.360 10.709
37.285 25.321
15.191 -8.279
-11.904 -12.931
-8.982 -2.171
28.846 -15.679
29.900 3.369
11.583 -19.592
21.224 -9.324
20.307 -17.064
-10.620 17.980
-31.565 -4.347
0.364 -10.690
-30.196 7.315
-27.337 24.462
-13.797 49.239
-33.175 32.200
-22.124 12.815
-3.868 9.628
-19.041 7.891
-24.179 0.259
-7.742 11.003
-25.759 33.457
-2.775 49.602
-13.948 52.328
-4.283 45.444
9.444 46.093
6.628 42.808
-16.267 49.948
16.843 53.745
5.784 50.394
28.449 11.415
23.422 -4.184
22.123 2.406
-11.862 -26.139
-36.168 1.196
-34.520 -4.879
-25.034 -8.305
-7.199 -15.043
-18.398 -1.328
-32.947 22.195
-19.553 31.134
-21.227 25.679
5.841 16.461
16.667 -2.489
38.879 15.885
34.093 -8.632
32.759 -0.812
17.657 -13.813
32.788 14.410
24.868 -5.038
31.269 -6.455
27.432 10.543
20.268 -4.754
34.268 -7.174
3.300 -21.526
20.522 -22.877
-18.747 -10.959
-33.353 4.213
-29.559 37.044
-33.550 30.785
-26.637 0.595
9.612 -4.607
5.141 7.398
-30.909 17.815
-5.011 -18.402
-24.948 -0.758
12.106 -1.233
-6.689 -17.461
38.409 30.167
34.556 23.603
37.694 -6.232
27.236 -12.408
23.283 -6.973
-12.241 15.912
-39.399 10.096
-37.462 10.207
-27.613 22.846
15.241 2.077
23.493 10.152
-2.868 7.769
34.027 13.939
36.018 22.786
29.692 14.440
37.378 19.099
33.427 26.951
33.590 39.287
-10.965 54.387
34.785 39.892
29.838 2.443
-22.640 11.421
-20.144 33.123
-32.221 32.193
-37.994 36.184
-34.173 6.571
-38.318 2.037
-14.863 -13.245
-28.782 -17.406
-32.743 -8.575
-36.924 21.218
-38.404 43.411
-17.019 34.285
-21.174 26.268
-5.315 44.654
26.759 36.311
32.459 20.426
39.455 18.692
43.960 15.311
33.196 7.374
38.225 18.662
29.389 -3.988
37.232 11.294
44.875 22.626
35.056 23.052
19.166 46.131
22.977 1.345
16.952 8.749
26.711 -6.342
36.354 32.420
2.613 48.978
34.454 25.439
26.567 23.379
33.684 -3.789
33.548 1.510
19.718 -11.754
30.172 30.164
-15.613 39.947
31.563 37.548
39.155 6.746
28.046 -12.375
17.842 -16.981
-8.364 -19.814
-4.449 -2.552
-12.869 36.953
-25.821 30.078
-33.695 31.411
-2.537 59.040
-7.838 51.945
-22.496 32.336
5.501 45.586
-18.054 37.313
-6.534 1.550
-21.476 -25.848
5.627 -15.285
-5.807 -12.195
13.914 -0.808
15.829 -13.245
2.038 -3.463
-5.229 -11.172
20.589 2.335
-6.662 -17.477
-19.440 -8.150
-25.021 -14.315
-34.083 15.959
-32.859 6.712
-6.683 -19.094
-22.209 3.694
-16.205 -2.218
30.926 -10.316
-0.798 7.069
23.747 1.731
-23.735 -5.730
-10.525 -7.086
-31.922 -19.057
-26.800 -15.326
-42.982 6.004
-44.978 15.103
-15.222 -4.062
9.027 -26.101
24.727 24.766
19.714 45.025
11.650 48.253
-19.437 33.514
8.889 47.383
24.616 28.150
23.933 30.679
36.816 -0.095
41.846 18.119
35.465 19.756
31.635 42.257
12.799 45.705
-6.464 51.748
2.181 41.691
-19.191 -16.352
-17.602 -24.229
-6.343 -13.364
0.380 -11.018
-33.636 -0.462
-12.215 -11.547
-27.957 15.580
28.701 34.581
30.611 2.231
-9.875 48.035
2.316 43.991
31.892 23.049
4.016 -4.629
-16.560 10.786
-28.032 20.457
-32.846 32.973
-33.900 22.600
-36.894 20.344
3.315 42.620
-11.672 37.885
23.719 6.150
20.688 -12.284
23.466 -11.921
20.605 -9.325
24.036 -18.396
10.328 1.756
34.713 27.551
14.333 46.165
31.913 28.707
37.011 36.587
32.550 33.834
26.006 44.451
-26.098 30.591
-36.163 3.442
6.275 8.217
-20.055 41.573
-36.086 -6.167
-36.523 19.217
-31.017 11.192
-24.408 18.123
-13.374 42.150
2.107 41.192
31.499 38.511
18.991 32.609
23.098 17.714
-3.448 -4.445
25.707 -32.669
29.504 16.478
3.759 38.162
16.645 45.242
30.313 27.392
29.426 33.430
26.844 8.548
-47.627 15.997
-39.567 28.917
-12.895 50.475
18.495 45.404
33.866 -1.307
34.072 -8.306
16.181 -10.607
22.794 -10.775
20.220 -13.166
-22.856 11.683
-20.744 14.110
-30.138 8.898
14.214 34.941
-20.756 20.573
-32.970 14.850
-25.857 49.187
-20.941 28.045
22.762 14.488
29.973 -3.957
14.162 48.771
30.085 34.903
36.518 21.110
28.189 -14.193
12.110 10.017
13.671 2.347
33.589 -10.845
4.889 -15.746
15.064 -0.810
-13.104 20.148
-35.325 6.595
-26.282 18.209
-17.159 25.005
-12.706 40.280
1.292 45.454
1.573 41.240
-31.560 30.817
-39.621 16.238
-5.476 6.011
-7.460 -2.707
-20.591 -9.663
-25.322 -0.186
-21.731 18.989
-6.938 52.108
3.811 46.672
28.082 38.034
19.719 48.710
-17.252 42.638
-29.339 32.045
-22.598 45.992
-23.256 42.403
-19.952 32.740
-36.780 7.183
-27.441 33.492
-35.163 26.980
1.080 -21.987
-31.219 19.270
-26.005 35.258
-17.921 0.233
-7.083 7.593
-3.211 -10.181
-31.680 25.231
-24.117 8.228
6.398 1.218
-0.218 -17.124
2.761 -25.852
-28.987 11.580
-31.459 38.125
-35.592 25.549
-16.229 43.652
-21.459 44.673
-16.821 40.283
6.271 51.794
21.483 46.534
-1.696 46.041
14.917 40.552
13.869 50.003
-8.236 39.943
9.424 62.577
13.466 38.970
27.719 28.089
4.538 52.159
24.151 42.056
3.630 47.495
34.251 25.232
12.401 2.602
-25.627 -9.211
-11.749 -2.560
21.851 29.999
14.948 36.842
32.291 20.014
31.004 6.175
21.881 28.003
29.083 33.232
19.583 29.948
7.949 47.828
7.870 49.851
19.821 35.235
2.598 40.910
19.692 35.312
2.613 54.751
-5.345 53.774
-17.709 30.052
-28.859 39.771
-42.794 21.511
-25.316 9.827
-12.422 -4.346
-14.633 -17.198
0.219 -14.243
13.466 -5.452
11.860 -2.481
17.261 -4.690
-4.652 -18.808
-19.774 -7.856
-33.739 12.527
-21.714 44.062
-29.433 31.945
-20.774 54.818
-21.444 -7.432
-3.803 -10.187
9.301 -12.095
32.321 7.976
29.699 -5.910
8.094 -14.581
21.701 36.384
-16.347 22.395
-34.002 36.165
-19.703 9.336
-5.550 -19.259
-24.069 -18.044
-7.616 0.743
-10.180 -10.186
-36.499 12.606
-27.645 3.571
-27.905 9.214
16.823 45.517
18.001 43.714
36.181 8.838
-3.389 -23.938
19.234 1.777
26.845 39.631
14.664 37.952
-24.151 26.054
-29.627 21.583
-10.001 42.244
9.561 41.929
12.569 45.996
-4.579 42.076
7.151 38.604
7.430 45.798
7.747 49.202
14.182 19.022
16.253 14.168
-5.625 35.045
-22.451 37.823
8.846 50.480
-32.067 28.421
-38.745 5.770
-16.838 24.015
-33.826 8.827
-35.627 -2.907
-34.505 -2.429
-30.785 36.721
-24.271 33.643
-18.502 45.439
2.334 41.227
26.538 14.990
36.338 -2.860
20.878 -15.687
30.418 43.151
30.025 23.580
15.051 24.638
33.285 8.037
-10.705 -8.709
-18.011 -22.482
24.891 -14.630
22.805 4.122
-31.619 -3.591
-15.467 -22.420
-34.716 -3.722
-36.862 27.449
-7.765 45.979
-20.882 44.226
-24.915 19.633
-3.286 52.159
18.965 2.866
33.572 -6.154
30.667 10.568
13.993 -19.030
35.683 28.022
44.460 1.544
-8.609 -25.436
4.330 -15.352
-27.390 7.883
2.588 -8.968
-23.205 -15.903
30.538 -6.685
-24.254 2.610
-27.382 34.486
-41.258 -5.038
-25.838 1.457
-33.251 15.100
-21.618 -6.482
29.341 -13.853
39.893 6.486
34.016 3.097
15.898 42.150
37.774 28.664
6.803 -3.504
12.021 -3.876
-3.616 -6.934
10.626 -13.712
17.998 -21.159
37.257 10.172
21.059 -14.775
28.254 12.374
22.265 12.131
33.779 2.349
28.728 -16.437
23.093 -16.092
19.060 11.578
27.248 6.441
11.527 -18.136
-4.339 -0.942
7.572 29.563
-13.621 0.336
-23.656 32.872
-23.562 40.078
-15.669 29.020
-7.377 -23.987
22.879 -23.074
-2.367 -17.199
33.428 -6.166
31.545 16.280
-3.407 10.245
-27.113 18.094
-10.720 30.018
5.830 50.321
-15.769 38.834
-49.040 13.248
-30.784 22.540
-36.346 32.335
-33.861 43.616
-10.513 43.146
-5.867 15.005
-21.940 -17.348
-17.858 -6.313
-41.975 3.467
-33.654 -6.109
-32.229 10.714
-27.816 6.255
-21.719 -9.377
-28.465 -12.974
30.154 -5.923
31.808 -15.416
32.874 26.637
50.614 0.378
36.170 20.943
-1.130 47.619
-26.428 45.300
11.090 41.173
34.210 34.651
34.247 29.917
-10.306 46.983
-15.820 20.641
-4.064 24.847
23.946 -11.597
41.189 3.398
38.976 23.714
29.143 38.178
10.117 23.633
-28.411 6.081
-23.191 22.787
-17.451 15.368
-15.780 25.599
-19.349 -12.807
-17.354 -6.164
-35.762 -7.100
-9.309 -27.020
-42.714 2.905
-41.139 36.396
-38.243 28.382
-27.681 34.637
-33.917 18.639
-16.932 53.198
-14.482 36.626
29.516 49.587
14.397 34.577
21.104 37.162
7.750 37.106
26.459 46.445
-15.087 46.639
17.195 52.630
28.708 21.077
17.741 -12.905
31.660 -4.868
17.632 36.533
29.069 28.475
27.170 23.817
9.754 34.338
-16.344 35.162
-18.973 41.083
-1.018 39.837
-17.145 33.423
-10.065 -31.555
-27.898 4.719
1.026 -13.216
-30.412 -13.432
11.012 2.976
32.120 -3.296
0.562 -4.129
-32.662 3.495
-34.971 28.981
-24.134 36.328
8.907 35.459
-4.764 32.142
-23.879 36.457
-31.304 34.711
-16.216 55.585
29.570 20.955
23.092 -10.579
23.138 -9.768
-27.964 -1.862
-15.463 27.815
-10.960 50.392
-36.195 16.002
-39.724 19.881
-23.361 44.214
-31.841 43.791
-40.167 -6.988
-17.112 2.987
-30.836 29.135
-33.906 21.668
-36.260 12.115
-43.625 22.484
-45.341 31.842
-36.848 28.894
-13.336 46.352
2.428 37.733
-19.983 21.356
-22.657 10.893
-25.534 -5.865
31.206 2.276
28.580 21.198
35.629 32.561
32.358 39.496
30.995 -7.327
-5.530 -5.984
-1.449 -18.665
-18.297 -9.857
22.504 14.417
17.687 -9.161
13.609 -20.183
33.029 -14.402
30.219 -18.618
35.528 -0.143
23.132 -13.778
20.659 -6.807
33.194 17.536
13.553 -1.618
-4.548 -0.756
53.230 21.536
32.611 30.584
7.851 40.612
7.703 46.136
13.788 -0.217
17.061 -20.904
10.637 -25.254
40.696 -10.439
26.152 -9.891
18.757 9.553
-13.876 23.692
-32.455 20.436
-16.946 47.040
22.210 20.798
27.579 27.024
33.479 0.471
14.676 -15.523
44.191 8.649
35.011 23.481
24.840 26.153
26.773 40.361
34.018 37.038
33.406 4.566
44.673 6.777
22.681 -13.793
25.002 -5.891
29.428 5.189
26.173 -13.299
-17.342 -8.622
-22.204 -4.768
-5.854 -26.636
14.989 -16.171
-14.672 5.309
-26.937 -6.135
-34.127 30.458
-33.387 -3.030
-22.333 48.364
-29.034 40.988
5.197 50.511
19.073 41.260
-15.064 45.644
-2.451 36.599
2.722 33.102
-9.135 45.417
-5.569 38.174
5.300 52.484
-10.112 43.585
-7.977 17.374
-33.320 22.701
-38.949 -1.624
-18.872 -18.619
13.636 -4.975
1.481 -26.630
-9.658 -12.531
24.997 18.083
16.867 53.897
-22.915 34.791
-26.431 39.410
11.121 43.463
24.685 -0.460
-0.051 -8.003
-11.183 -7.110
-18.212 -1.148
20.764 -10.626
27.170 -10.982
27.454 -2.136
31.479 38.241
30.337 28.376
19.992 25.911
22.838 42.554
22.612 33.538
34.994 23.905
38.386 24.556
32.156 6.677
27.860 17.175
28.866 17.306
38.955 19.188
17.409 49.988
22.894 39.720
9.686 35.417
30.082 24.678
21.007 -1.240
14.435 5.496
21.679 9.119
23.554 38.249
43.971 18.672
38.246 -8.717
33.228 -18.860
39.885 10.380
19.462 3.678
24.638 -11.051
16.075 -23.156
-2.086 -15.556
-23.483 -24.502
-28.147 33.783
5.927 58.428
19.620 45.721
26.163 35.071
-24.672 34.243
-32.086 16.082
-38.448 28.023
-28.675 9.111
-11.677 16.166
-29.748 21.907
-26.475 36.968
-4.785 44.489
-13.223 33.563
-35.694 -0.790
-27.294 29.197
-36.336 14.518
-12.599 37.413
-15.163 50.943
-24.745 44.484
-16.922 42.033
-39.366 10.541
-26.856 31.629
-12.730 41.313
-7.842 46.160
30.474 23.611
33.900 -5.955
14.683 -23.971
-16.702 -1.709
20.527 3.377
8.327 48.882
24.848 36.836
13.737 33.080
13.501 54.323
21.983 41.090
30.026 21.704
39.242 23.372
37.814 12.142
35.624 33.801
34.848 43.670
30.687 31.506
36.399 5.755
20.171 -18.220
4.894 -13.774
9.225 -7.388
-29.674 -21.984
-40.008 -13.671
-6.395 -20.311
-10.873 -12.173
-20.563 -24.456
-35.398 9.730
-27.795 -1.044
-18.620 28.189
-10.638 46.192
18.623 36.307
35.842 39.586
24.895 13.256
33.306 9.009
36.701 24.889
17.838 47.439
23.339 35.860
4.836 51.922
-23.349 13.859
-9.843 -14.009
-2.075 18.197
-18.976 20.257
-31.634 -11.773
-14.850 -13.938
-41.600 2.540
-26.945 3.324
-3.726 -1.660
-17.202 4.832
-10.208 -3.259
-21.978 24.168
-4.716 22.055
-20.974 5.509
-35.243 28.500
-11.698 -16.437
-28.081 -0.700
-45.103 10.960
-36.389 31.718
-17.001 -8.892
-8.866 -17.148
12.082 -0.479
17.724 -14.046
-13.108 -3.286
0.984 -16.123
33.723 15.714
42.344 22.572
32.568 -0.753
2.308 -12.844
29.237 -15.094
12.265 -6.984
43.087 11.059
20.101 35.495
35.824 46.381
18.681 47.254
-36.266 34.139
-39.325 29.984
18.007 56.126
-25.302 45.296
-32.358 24.646
-7.268 43.120
-49.066 14.360
-35.005 -9.400
-37.887 5.963
-32.351 -8.235
-32.683 -7.492
-30.954 -6.138
-24.028 -7.428
-9.975 34.500
37.102 33.122
25.465 32.787
-12.436 40.325
-16.504 27.230
-35.582 27.682
-18.661 24.519
-26.596 15.343
-14.437 42.443
1.834 39.517
-8.820 46.174
-30.833 29.037
-27.847 24.978
-32.173 8.942
-35.737 24.856
-42.106 8.891
-16.434 -9.690
-6.335 -22.850
-19.131 -15.722
23.383 7.438
3.036 5.749
13.966 31.452
20.756 41.118
16.390 23.722
23.865 39.453
25.447 42.453
38.693 34.830
25.111 7.008
44.020 15.093
42.612 13.998
5.664 -7.300
27.857 -9.822
34.902 24.424
10.053 38.212
25.567 35.295
1.965 48.786
-28.045 40.118
-15.343 45.642
3.785 37.722
-26.630 31.904
-11.857 54.066
-18.337 -19.224
-4.579 -12.628
-21.720 -6.469
27.424 18.829
30.744 6.853
27.069 40.092
19.448 11.999
12.566 -19.917
-3.562 -6.651
-12.489 -21.818
4.686 -20.379
-20.404 31.018
-26.608 43.308
-18.176 40.013
39.644 10.924
41.972 -5.237
38.060 -7.212
41.972 19.725
22.649 8.837
-14.620 -4.034
23.314 -2.608
11.724 0.773
28.877 43.287
33.200 18.206
38.905 17.499
34.863 22.504
5.945 38.581
-6.880 25.424
15.168 19.302
34.064 15.158
16.338 40.495
-22.245 39.055
9.641 51.210
-23.610 41.536
-12.141 42.685
-1.936 9.849
-26.384 39.065
-0.227 50.643
-5.609 47.098
-39.170 43.294
-22.356 40.615
-9.867 47.277
-24.451 30.260
-10.946 42.244
28.068 23.633
-10.061 44.034
-13.142 47.305
-11.313 38.588
-2.457 56.331
23.608 27.697
35.894 18.550
41.390 -8.382
26.182 -15.980
18.749 -5.482
36.073 31.101
30.765 0.671
36.024 9.776
36.052 18.866
37.229 27.431
18.278 46.577
21.306 36.203
32.127 -9.593
28.718 7.982
24.431 21.884
37.791 23.630
-6.443 51.357
22.813 43.423
33.124 27.813
17.845 35.200
17.067 45.424
19.195 47.472
-12.191 40.369
41.426 8.739
23.088 -10.992
38.962 -1.580
34.163 4.127
41.060 13.128
23.570 -13.612
-15.797 1.457
-33.409 9.614
-27.540 31.752
-15.912 51.023
15.003 48.998
24.108 43.348
-17.803 9.525
-38.431 26.705
-28.358 29.917
-32.981 30.074
-9.128 42.575
24.164 30.814
-22.788 11.767
-25.305 -4.609
2.565 -4.044
-43.537 16.469
-39.420 31.378
-28.929 33.729
-36.804 25.354
-1.052 51.218
-8.048 25.728
-12.198 58.659
-31.226 18.301
-4.766 -9.690
-26.130 -1.858
-28.041 -17.126
2.592 35.216
23.527 4.538
21.526 1.425
-8.716 -16.279
0.711 -25.060
-2.482 -24.998
-27.074 -5.424
14.602 -7.583
29.808 -3.084
16.886 -6.443
1.316 54.926
-1.417 58.073
-12.586 40.728
-22.317 48.081
-3.435 54.937
-8.928 34.131
-9.199 -5.824
-20.302 -0.191
-49.258 3.703
-43.370 23.695
-26.325 -4.612
-22.322 -6.889
-41.270 11.146
-23.864 42.762
-41.469 17.304
-44.726 17.649
-34.580 9.488
-12.247 44.295
-4.867 49.173
-12.958 49.972
-15.403 52.178
-41.053 19.715
-46.466 7.548
-45.723 19.112
-3.260 44.153
29.687 37.328
36.178 15.997
34.988 33.021
24.705 33.282
27.837 15.307
38.340 16.025
12.401 47.302
9.822 45.237
29.519 23.639
17.495 -0.196
21.309 5.550
40.984 -5.173
29.064 -5.136
4.553 -20.888
-2.436 -12.537
15.701 6.461
14.432 -23.012
-5.589 -18.964
-29.776 40.063
-29.311 3.311
-23.207 -5.904
-13.150 -9.365
-20.921 -9.769
-22.597 -22.482
-28.039 14.404
-22.012 -12.657
-34.639 18.170
-20.962 23.672
-21.382 -3.727
-30.535 -0.208
-8.158 -0.339
-2.133 1.872
-4.658 4.509
22.839 11.536
14.054 -6.685
-5.587 13.881
12.806 18.541
19.168 4.292
21.635 -20.046
35.067 -7.495
40.818 6.031
4.790 7.117
29.691 19.866
31.475 1.743
35.862 23.901
10.344 -2.136
-15.027 33.064
-2.958 8.089
-4.862 -6.798
27.857 -3.520
36.554 10.461
22.000 49.749
29.758 -12.776
31.560 -4.073
-9.646 -18.719
-19.903 35.732
14.247 17.242
19.007 33.455
9.932 36.846
12.380 45.552
20.913 41.968
36.646 14.285
34.998 24.907
16.609 31.862
-42.390 20.560
-31.407 -4.840
-36.658 28.614
-32.957 1.310
-28.629 32.939
-32.098 -10.317
-27.198 13.189
1.371 24.289
-9.580 -17.289
7.614 -18.432
-8.912 -24.052
22.644 28.873
-4.415 -17.407
-3.852 -17.876
-32.135 5.186
-28.190 17.342
-7.848 49.676
-13.930 27.323
-25.640 36.050
0.525 49.351
9.092 43.872
34.815 30.853
22.314 41.898
29.455 -12.945
3.847 -11.970
20.589 -16.072
28.509 8.938
24.219 -7.609
21.642 -20.098
25.468 -24.122
15.455 -21.275
-1.639 -4.715
41.900 -3.991
7.095 -6.009
-30.403 -8.393
-35.530 1.192
-42.251 5.099
-2.706 17.520
-22.338 -4.791
9.207 -4.312
26.306 -17.451
15.118 -5.933
18.741 -28.619
-22.977 -2.279
-5.891 -3.646
-23.129 40.411
-4.625 0.596
37.867 -13.343
20.640 -11.177
31.062 -7.354
2.290 -29.439
-12.771 -16.124
-6.225 -2.170
-28.235 28.597
-33.655 -0.844
-19.496 -20.347
-7.850 -25.367
-27.247 -13.077
-40.389 16.292
-33.010 26.290
-29.460 8.972
-38.977 -1.645
-12.533 -19.543
-9.356 -25.208
22.021 0.119
20.146 -10.874
-27.860 -17.104
-23.465 -12.938
17.869 -14.297
19.840 -13.747
17.923 50.651
13.365 42.416
20.865 36.130
30.234 -6.112
31.858 -16.861
34.972 14.893
18.227 31.354
-2.817 41.598
-9.436 50.392
-22.557 34.293
-16.932 42.282
-30.724 28.034
-28.994 31.633
-6.448 53.807
23.125 47.490
31.650 29.326
-12.844 41.382
-29.951 11.242
-33.917 38.257
-29.236 27.342
-39.413 10.732
-30.435 39.737
-26.021 12.594
-12.404 44.236
-15.971 48.363
-13.301 41.668
16.707 45.503
0.410 46.100
-10.195 50.360
-7.492 54.290
-9.989 49.335
-8.807 40.426
0.094 0.382
-36.652 -10.359
-23.805 -9.750
-6.668 12.824
-33.370 0.817
-13.168 -7.540
-25.746 -6.948
-29.153 -6.764
-14.304 -9.054
-26.578 3.494
-29.170 -10.113
-7.478 -18.388
25.741 -14.749
32.978 21.215
1.167 33.786
-19.745 24.195
0.040 -14.180
-16.745 -21.710
-34.627 28.330
-30.998 23.841
-28.397 7.242
-23.686 13.343
-15.662 16.098
-16.185 38.757
22.652 42.869
35.397 0.843
25.791 24.694
1.306 44.397
6.676 36.524
19.919 35.431
42.883 29.760
31.585 45.484
11.963 47.006
-29.662 39.136
-24.188 31.831
14.304 47.908
-6.659 51.546
-27.769 42.548
18.817 32.242
30.291 26.101
25.103 29.872
30.253 30.047
38.020 13.059
29.457 -3.708
12.560 -1.256
35.834 12.696
15.501 -11.617
-10.004 -25.002
8.930 -24.291
-3.255 -26.554
-6.945 -15.121
8.030 -14.027
0.825 -12.111
-33.340 10.324
-17.725 31.731
30.228 38.274
26.290 12.055
-2.116 -33.908
-11.691 0.460
-4.269 -23.235
-8.645 -9.263
33.632 -0.314
-0.419 10.048
-28.349 -1.056
-9.615 -1.171
18.919 -11.270
26.206 30.981
13.881 52.751
27.951 37.014
10.570 27.129
13.079 -2.397
-0.303 2.931
-0.093 5.915
-11.288 -5.566
-29.021 -3.819
-16.212 13.843
-44.550 12.469
-42.277 -6.035
-26.419 11.041
2.000 46.196
-14.182 48.246
-15.142 50.753
-24.560 43.463
-43.434 32.406
-38.839 14.915
-31.893 16.256
-0.394 56.648
7.425 48.000
19.362 36.661
-0.440 52.002
-2.658 44.430
-30.604 24.681
-13.775 38.193
-14.789 16.986
-1.163 38.373
0.687 39.858
7.549 40.260
0.200 54.898
-20.619 39.329
11.932 41.510
14.545 42.183
22.944 33.311
15.591 38.746
35.236 21.838
28.195 -8.133
44.694 21.494
6.315 53.311
2.265 41.738
-42.736 10.532
-1.376 30.591
-27.897 27.935
-27.714 0.799
-6.324 48.843
3.873 47.523
17.159 -18.348
25.917 -10.006
32.138 -14.034
25.058 42.566
37.394 26.774
3.570 47.871
-2.228 42.007
26.397 42.982
26.105 30.452
7.426 49.607
22.246 36.493
25.228 16.500
32.817 21.617
38.500 12.373
30.381 -6.458
10.619 -8.474
-25.629 14.146
-8.767 49.872
-23.330 30.725
-2.851 40.580
-27.854 8.418
-25.778 9.667
20.831 -8.847
14.428 -0.886
4.650 -14.563
18.480 -12.802
24.766 7.004
21.012 28.015
16.014 42.196
41.817 37.121
4.556 45.044
31.192 30.860
-22.440 40.016
-35.003 19.596
-38.709 36.787
-24.454 46.367
19.504 47.906
-36.706 26.194
-13.245 50.102
-28.430 39.691
-18.267 36.807
-38.835 36.553
-26.156 2.512
-10.241 51.116
26.063 29.687
-17.311 39.304
-37.464 29.736
-12.893 27.184
0.120 36.045
-36.081 21.438
-22.859 8.368
-27.487 12.813
-5.134 -5.022
2.954 4.520
30.917 12.060
39.205 15.812
27.477 31.431
33.593 12.408
38.985 6.446
-0.712 39.462
-32.747 29.720
-25.478 -12.393
23.776 -5.881
3.331 36.704
16.935 5.979
17.973 37.568
-0.182 35.991
-8.380 38.933
8.003 34.568
-3.747 45.583
-15.398 38.947
-33.900 31.480
-39.995 31.766
-22.142 13.469
18.782 24.901
-17.656 -10.683
13.038 -23.118
21.637 -15.744
12.483 5.170
2.069 -14.165
-8.021 -12.382
-0.860 48.106
-10.057 30.569
-28.594 15.518
-27.642 11.887
-40.025 12.209
-18.885 35.651
-21.751 22.659
-28.633 20.835
-15.722 53.158
-22.346 27.834
-19.058 -5.514
13.983 -26.378
-6.884 -24.139
-17.034 -15.913
-29.586 19.354
-22.274 39.036
1.466 16.676
-9.951 36.367
-8.743 47.863
-11.277 47.884
-11.373 45.968
-26.446 15.891
-38.348 13.304
-41.499 9.202
-28.216 -4.520
-18.648 42.311
-36.277 22.827
-38.428 20.271
-33.901 9.175
-23.945 7.078
4.789 34.234
1.214 -4.648
4.974 -1.908
-0.363 35.876
-24.958 5.200
-9.402 -25.841
-4.258 -21.853
19.722 -11.671
39.173 15.137
18.750 14.966
25.395 1.776
29.086 1.828
22.907 14.649
5.214 22.159
-25.346 9.488
-25.450 0.746
-22.539 40.062
-33.782 14.189
-26.843 32.952
0.634 46.330
-4.169 53.116
-16.073 47.126
-11.380 53.378
-30.326 32.275
-32.239 24.388
-4.329 45.824
-22.956 36.495
-34.777 16.161
-41.564 12.574
-35.935 37.262
-12.045 35.992
-23.921 37.947
-8.680 46.308
-20.870 18.193
-4.781 -4.352
25.386 1.150
29.503 39.587
49.098 8.905
37.787 -0.485
39.211 2.682
25.129 28.312
19.192 47.162
38.463 22.417
32.222 8.059
36.996 19.973
33.235 40.192
13.554 59.808
-8.962 43.234
-37.775 15.053
-18.885 -6.211
-39.498 17.763
-36.176 -9.875
23.249 4.863
35.315 -7.871
41.944 20.586
31.411 35.433
17.231 35.988
30.277 28.177
40.531 8.701
24.115 38.889
47.127 24.931
33.327 26.551
35.265 11.439
-9.100 48.827
-20.627 29.763
-24.870 20.102
-24.617 29.865
-43.995 29.184
-27.913 5.993
-34.881 3.246
-2.675 -3.458
38.176 12.731
34.323 0.039
34.229 0.661
19.676 -6.990
20.870 -9.068
37.068 9.426
29.616 25.009
30.184 40.806
-9.553 32.951
-13.259 38.925
-22.676 43.440
-5.740 44.279
28.486 2.036
-9.608 -15.259
-1.788 -6.820
-1.025 -0.103
8.829 -23.695
-22.615 10.695
-32.925 14.212
-34.078 9.522
-11.300 -11.479
-18.457 -11.412
-24.479 29.965
-36.819 20.865
-26.550 25.118
-21.985 -3.019
-21.286 39.125
-6.865 48.289
-1.423 50.520
-8.243 48.503
-29.924 30.877
-20.397 12.330
-28.462 3.226
-19.326 -22.807
-16.871 -11.456
16.477 -22.781
10.688 -9.196
-7.565 44.497
27.243 40.864
2.385 41.426
-38.624 35.177
-37.387 33.348
-7.794 47.486
-30.806 36.689
-4.348 58.460
-23.885 39.186
-14.091 43.706
-15.563 34.773
15.233 26.538
-8.285 36.952
39.229 21.765
22.374 14.437
-12.589 51.416
-37.323 27.126
-14.646 38.729
-24.543 -8.992
-17.235 -17.149
-30.349 0.035
-19.530 -23.168
21.081 -14.371
-1.078 -21.208
-7.542 12.386
25.226 37.333
-3.535 22.189
-8.707 -8.904
-1.975 -3.324
-11.188 -21.995
-11.277 -9.642
1.146 -25.403
-11.675 -25.781
39.577 15.578
-11.473 36.368
-11.657 33.869
2.707 38.125
17.132 43.878
12.143 44.099
38.263 4.149
27.930 13.070
35.189 32.295
37.021 5.202
2.851 -21.302
-5.732 -6.482
-36.153 7.550
-22.403 36.392
-28.100 28.198
0.482 53.116
11.810 38.875
35.852 36.757
28.918 31.881
15.948 28.167
15.501 32.498
22.823 9.572
19.224 20.763
22.214 -14.354
3.799 -17.554
23.832 28.648
24.154 29.588
9.807 20.052
5.967 47.613
-5.285 41.869
8.770 49.964
-0.903 47.904
-30.143 36.296
15.653 36.929
11.970 45.983
29.968 29.908
26.916 40.899
13.233 49.545
31.733 28.667
25.606 38.794
25.351 46.385
25.455 36.108
38.547 24.821
24.910 37.478
32.372 37.275
8.969 51.565
-4.932 47.077
5.492 53.981
0.548 35.962
20.282 -12.555
23.116 -9.301
9.433 -11.062
-0.079 13.822
8.961 3.650
-2.066 -16.806
15.999 -19.881
-33.600 -7.715
-34.984 23.696
-21.922 37.494
-32.653 -2.009
-38.674 -9.083
-36.717 34.453
-29.370 26.405
-29.710 42.137
-35.129 44.775
-39.590 19.928
-29.906 39.203
3.486 57.026
24.484 46.526
6.832 52.411
-16.944 55.522
-13.587 50.476
-14.774 39.764
26.865 43.831
28.371 6.575
-5.742 43.046
-24.563 19.215
-25.113 33.376
-25.486 16.605
-38.038 3.006
-29.280 -0.727
-39.950 24.588
-24.849 -9.664
-35.765 23.738
6.448 6.159
9.579 -4.372
1.998 -18.785
-1.131 -19.707
26.332 -2.765
24.069 40.303
34.421 21.207
4.417 47.911
-21.595 47.783
-13.410 45.701
-31.898 26.329
-25.426 16.231
-34.690 25.909
-22.226 -10.266
-3.276 -21.311
8.627 -19.808
6.975 5.838
-8.314 22.666
35.070 4.457
18.298 -4.356
28.723 -11.275
35.483 31.254
22.725 17.419
-1.937 13.994
4.275 19.850
-4.428 47.436
3.401 50.723
-11.347 53.733
35.570 32.743
28.054 27.886
27.366 13.552
5.074 9.924
13.792 9.729
18.223 -3.394
18.066 19.494
33.471 15.429
38.062 8.899
33.589 6.365
31.344 5.350
47.411 3.623
31.086 10.475
26.278 10.745
-4.431 -15.706
-10.951 -17.815
-2.958 -27.328
13.428 -20.284
-0.412 -22.814
-9.653 -2.935
-24.209 -14.515
-20.254 -29.031
-2.937 -11.943
-20.151 25.566
-37.095 17.704
-39.693 30.180
-5.112 44.914
21.438 21.571
28.160 -6.456
16.253 -13.669
39.999 3.066
41.592 28.597
46.544 18.201
31.273 4.021
25.763 1.198
17.533 17.573
33.003 16.295
32.265 28.180
27.131 6.685
33.483 14.799
35.584 14.124
32.964 34.717
22.162 45.636
8.845 41.040
-17.364 43.240
-37.662 7.058
-28.795 -5.977
27.914 -4.617
31.564 2.493
19.892 32.736
27.615 23.828
36.121 34.614
24.877 43.888
29.495 48.882
23.361 -7.930
18.652 -14.788
25.533 -8.127
17.746 -1.180
15.941 -8.115
22.806 1.909
38.254 1.740
34.658 -13.061
16.328 -25.913
29.440 27.070
37.140 -5.865
-2.333 -3.259
-10.525 -6.765
33.052 15.822
43.263 10.245
29.734 -5.398
40.400 8.455
-9.848 -21.827
-51.966 8.172
-39.027 16.502
-11.970 7.222
-15.384 22.585
26.460 16.472
36.520 28.675
34.824 24.942
-3.760 51.664
17.326 42.134
20.672 45.561
-18.144 36.507
2.642 50.688
6.570 46.418
4.131 38.813
0.409 54.133
-19.370 46.301
-19.678 14.116
-36.705 14.897
-22.314 25.755
-10.254 47.882
-2.170 37.569
-10.869 34.272
-22.446 28.959
2.071 47.952
7.045 47.796
-39.873 24.997
-37.068 32.161
-40.614 8.578
-20.706 46.084
-19.901 54.719
-16.329 59.405
3.774 43.630
9.572 30.351
-3.651 -8.641
28.459 -9.841
17.239 32.719
12.802 9.417
21.391 19.648
18.141 22.511
-7.361 6.040
-35.632 6.884
-37.840 6.244
-23.039 -7.681
-0.859 3.583
-11.859 37.714
-18.335 4.828
-29.608 6.605
-46.072 4.703
-37.188 0.406
-35.741 2.243
-38.479 14.959
-25.152 39.870
-4.383 52.408
6.709 40.560
-18.214 44.835
-23.878 47.031
1.043 49.672
-11.514 41.534
-0.906 36.216
23.048 13.726
-24.611 3.898
-30.483 12.323
26.850 30.670
28.155 33.851
2.853 41.932
33.230 -1.813
2.723 -24.495
23.823 29.573
15.346 50.134
36.747 17.246
33.618 30.321
45.920 16.796
30.014 32.866
-5.612 52.317
1.454 43.215
-14.389 37.261
0.671 39.151
-25.706 13.582
-29.819 3.546
-16.213 -19.487
-14.542 -8.213
-32.685 4.516
-15.805 32.640
-33.578 16.149
-7.864 46.299
-8.438 40.848
-11.225 2.200
8.947 -18.426
-13.450 -19.939
-24.776 -7.143
5.115 -3.223
14.161 -0.327
15.330 -8.461
-7.617 -6.554
-11.200 -19.770
-17.014 -15.962
-8.694 -30.520
-0.613 -20.611
0.986 -21.756
-21.069 6.223
-9.702 -19.508
-26.124 -3.543
-27.551 -11.708
-32.208 24.423
-28.954 30.063
-35.891 24.291
-18.394 42.234
-9.898 28.859
-33.882 32.021
4.947 46.397
20.535 39.335
-0.423 52.683
-26.340 29.472
-25.872 -18.900
-22.820 -18.274
15.910 -9.140
19.277 -10.868
3.939 -14.211
-21.989 11.539
-5.460 -14.701
18.640 5.911
4.349 -1.216
-11.249 -28.288
-15.526 -22.203
-24.224 -10.238
-33.922 31.648
-34.758 42.447
-33.322 31.966
-18.068 -9.598
-3.203 -2.227
-2.048 0.607
-18.928 -2.038
-12.278 -14.222
-5.222 -22.801
-31.525 -10.290
-7.725 -8.548
8.382 3.472
14.904 -18.894
29.258 -5.131
-16.160 28.524
-32.012 7.618
-27.132 34.527
-11.390 46.539
1.221 49.140
7.139 52.918
5.300 22.696
23.804 30.230
23.030 36.137
26.196 42.834
0.214 36.581
-12.324 -13.712
-33.388 10.446
-17.312 31.223
15.572 25.780
-22.931 -1.242
-32.820 -4.694
13.822 30.811
10.053 41.164
20.326 43.503
-13.049 14.395
-18.927 34.889
0.334 20.594
-27.007 23.179
-35.810 35.935
-35.030 13.333
-20.958 45.424
-7.734 52.378
21.901 23.107
25.039 34.126
41.413 21.200
27.818 5.348
-7.169 -30.010
13.137 -11.312
15.646 -20.458
35.368 17.362
30.697 26.011
33.133 7.841
10.511 48.813
19.759 2.145
5.547 -20.092
16.755 11.031
-9.622 11.259
-31.120 17.614
-25.636 3.781
-15.140 -16.496
-20.226 -13.693
-3.606 -27.022
18.442 10.531
13.691 28.864
39.743 10.874
30.154 29.005
26.887 33.974
26.376 35.071
21.518 0.463
19.305 7.782
20.401 12.057
25.381 23.221
-13.916 40.862
-24.051 30.570
-4.461 47.013
0.538 34.873
33.130 31.947
26.779 11.450
10.569 -13.322
-24.433 14.622
-8.227 8.610
-34.641 1.631
-29.387 12.424
-22.824 -7.499
-0.155 -20.014
-6.081 -24.628
-26.949 -18.411
-32.079 0.681
-24.995 38.122
-0.579 58.501
-29.366 32.753
31.142 28.353
40.431 32.860
35.370 12.043
23.361 28.874
19.060 31.769
2.532 -3.941
4.220 9.442
33.054 6.056
-21.605 -0.802
-19.941 0.877
-32.966 11.774
-16.315 42.398
-32.955 40.776
-29.317 33.230
-1.477 45.249
-2.446 42.761
-28.585 32.079
3.767 42.013
17.009 20.743
45.353 21.149
40.114 27.447
-1.454 44.354
-13.562 41.794
-10.521 39.248
-22.744 41.608
-7.733 32.495
-8.524 -19.666
37.195 2.075
39.119 -3.206
8.319 42.955
19.730 49.798
21.785 41.426
31.475 34.554
30.124 24.232
38.983 23.121
39.776 19.239
38.109 -1.215
27.196 -8.273
20.938 -11.538
10.348 -25.372
-5.785 -10.869
-8.640 3.146
-9.573 12.784
7.420 34.467
10.376 48.935
2.356 41.525
-13.332 -21.851
-8.652 44.898
15.992 44.009
22.458 34.965
-27.611 18.115
-22.851 -5.088
-32.379 26.423
-41.179 0.911
-36.473 25.741
-38.551 32.648
-1.937 47.486
-27.063 22.860
-11.828 35.988
-21.128 40.985
2.427 56.470
29.351 43.429
14.860 51.214
7.819 49.592
29.068 32.147
4.647 48.570
17.137 41.084
23.650 32.845
0.130 35.555
-30.210 9.557
-24.320 14.938
-41.666 16.429
-19.258 34.604
-27.319 27.680
7.042 37.786
0.867 39.693
-8.611 33.826
-19.015 16.820
-35.171 33.918
-31.740 7.052
-32.517 29.520
-37.105 32.800
-32.829 25.299
-18.893 42.330
-11.267 47.622
-18.774 27.141
-11.302 -5.122
-30.521 4.726
-38.735 12.802
-12.665 45.249
2.676 41.255
-18.591 8.057
-1.073 -8.301
14.249 -2.809
8.218 -0.336
0.144 6.204
13.811 10.072
9.798 14.758
31.722 4.934
32.491 26.977
-4.970 -5.532
-16.279 15.503
8.011 -9.199
2.459 -8.093
24.064 5.996
46.747 -6.452
25.929 21.098
23.101 20.779
30.503 28.175
34.276 7.481
-25.145 4.148
23.250 11.692
22.790 0.690
20.289 46.281
0.082 32.713
12.042 -5.683
-0.249 -7.535
-32.423 20.066
-23.690 -19.930
6.732 -12.966
16.135 -3.235
9.308 16.247
-28.817 22.450
-20.919 4.444
-12.909 -10.414
5.341 8.176
28.398 -7.120
9.847 2.353
29.292 2.625
29.010 9.178
10.330 48.885
10.062 44.473
28.884 13.163
29.094 41.560
18.512 51.889
34.971 20.734
34.951 13.077
35.848 4.709
39.501 7.425
9.044 -6.740
-20.805 -6.651
-27.262 -4.641
-1.399 -14.520
-40.503 -11.442
-26.950 -9.991
-39.709 -8.754
-29.018 21.253
-23.947 36.797
-34.766 8.887
-32.307 8.268
-9.799 11.820
-17.657 -20.301
19.855 0.581
4.561 34.183
32.531 3.706
21.695 8.683
19.084 40.437
32.864 44.829
30.888 23.561
34.942 0.886
-26.102 -13.328
22.435 2.435
27.589 29.812
5.546 44.947
21.431 28.800
36.054 12.217
25.886 -2.692
20.472 12.784
25.590 37.615
-5.795 48.929
-39.898 29.790
-23.498 -13.929
17.763 16.318
-4.732 -18.456
11.748 -24.213
-19.728 -11.582
-19.247 5.359
-19.671 29.451
0.074 37.302
5.457 45.162
22.227 -20.191
-3.603 -27.435
-25.835 -20.478
18.876 -11.868
9.606 -15.058
35.504 5.628
20.532 43.775
28.740 29.788
37.212 26.122
24.391 10.867
31.215 -5.504
16.531 -8.936
26.282 -9.199
32.978 27.271
22.657 25.104
21.466 9.730
27.252 7.993
-31.004 15.432
-14.126 -7.284
-0.038 -5.410
31.030 34.071
36.388 -5.788
24.354 26.671
-4.532 50.276
-21.239 26.485
-38.244 27.005
-13.279 12.539
-22.932 0.005
-12.099 40.934
-4.307 50.052
31.773 30.665
20.942 25.030
29.529 28.023
29.718 14.049
26.913 -13.895
0.811 -20.771
9.158 8.897
30.784 25.848
41.099 23.402
31.524 13.639
-5.781 50.110
7.113 28.014
-25.513 33.995
-23.803 43.693
9.175 40.020
-1.201 55.385
-30.874 35.101
-9.170 43.679
-6.798 32.688
-1.066 48.774
13.127 37.436
15.090 -2.099
27.388 14.399
3.673 13.851
19.600 29.748
5.589 46.630
-18.846 43.980
-12.677 55.167
-23.403 33.790
-27.972 32.249
-10.750 38.985
24.742 35.972
20.171 23.851
29.033 38.150
-19.089 26.632
-36.750 25.037
-11.256 52.864
14.310 41.865
20.944 33.456
38.182 21.149
25.583 33.233
42.565 15.629
31.094 -3.104
37.341 19.039
25.519 17.766
15.045 -7.423
-5.038 29.253
-15.142 -13.646
-24.541 -2.553
-0.809 10.265
-29.911 23.876
-10.497 -2.713
-16.391 -6.133
-10.307 36.903
-30.884 31.853
-21.508 11.067
-16.338 0.126
-18.765 -5.948
21.184 -15.407
2.289 -18.511
-11.065 -19.855
-22.293 -3.827
-16.862 -15.699
-23.144 7.804
-13.862 4.242
-17.457 -18.167
-33.827 -12.987
-10.158 -18.322
10.058 19.352
22.938 46.566
-0.182 36.531
-20.903 1.024
-26.984 -0.680
-2.586 -7.596
24.502 -26.674
-10.598 -1.285
-10.718 -28.147
-23.842 -7.467
3.481 1.060
25.789 -15.138
44.321 -2.591
40.768 -0.436
32.803 3.632
15.378 4.634
26.776 48.784
22.359 27.006
31.918 21.041
42.293 3.270
33.575 30.426
24.032 34.388
20.611 32.758
-14.903 40.595
13.246 52.901
24.456 18.553
13.804 47.948
13.389 48.822
-11.392 13.482
-27.874 19.622
-8.693 45.019
19.061 34.451
-0.251 45.574
-28.793 28.835
-32.236 45.862
-11.669 44.943
-27.496 34.958
-6.672 41.507
8.183 49.442
-4.462 53.862
-2.112 55.412
-5.751 40.608
-14.510 48.930
-26.749 43.653
-14.789 35.543
-1.409 -10.666
33.738 -5.759
-24.712 8.182
-46.755 10.741
-34.962 8.761
-17.758 18.634
-16.849 11.396
-31.372 13.185
-33.534 5.317
-7.058 45.324
-28.169 23.464
2.510 47.671
-0.268 44.732
-28.847 31.938
-29.558 16.215
-36.808 16.709
-31.417 13.749
-24.526 33.535
-10.117 46.745
-24.196 38.499
-28.022 34.130
-27.351 39.683
-24.770 27.827
-40.817 23.549
-18.293 35.056
-10.199 42.062
-7.685 56.580
-6.682 52.941
12.781 47.056
23.199 38.404
28.697 14.696
27.828 20.383
19.817 51.639
30.219 39.624
-12.345 43.991
-37.502 11.334
-32.063 44.084
-27.907 11.278
-29.870 28.882
-25.829 45.555
-33.806 36.624
-22.503 33.606
9.702 41.637
-21.193 48.883
-12.345 47.412
5.375 47.648
31.288 30.337
30.982 -3.762
-19.924 32.994
-11.726 38.995
-18.571 30.151
-10.023 48.611
-9.363 48.086
-27.001 33.137
-27.237 0.575
-19.718 -14.027
-19.111 25.461
-47.451 7.931
-30.798 34.058
-34.660 6.843
-5.842 -16.222
-6.471 -11.178
-24.028 4.616
-22.339 46.530
-33.499 33.875
-28.738 37.707
-25.268 5.060
-40.583 7.520
-23.472 22.042
19.516 -2.358
1.685 25.318
21.840 -9.497
15.587 -10.221
8.858 -10.726
5.145 -3.929
25.397 29.433
30.031 31.502
-0.004 45.593
10.735 46.038
-4.579 46.399
4.041 41.894
-3.889 2.894
33.300 -0.822
38.917 14.555
15.611 34.189
25.541 7.994
-1.951 -10.333
26.449 -8.049
36.991 23.912
33.156 -7.712
32.515 1.146
36.307 28.332
25.776 -18.056
31.903 28.991
30.050 31.188
33.983 17.567
19.895 -6.821
23.423 -11.444
-10.824 -9.652
24.287 -13.326
30.478 -9.377
8.820 -4.540
4.258 56.540
0.787 48.748
19.865 22.252
32.978 37.274
3.299 42.430
30.230 29.109
9.740 -12.350
34.168 -0.832
2.432 -24.988
-2.177 -13.454
-35.325 4.376
-47.367 16.750
-46.343 19.683
-26.331 20.907
-5.339 34.170
-3.588 55.954
-29.904 29.539
-34.249 3.351
-21.730 -14.789
-8.868 -16.642
19.094 -9.975
17.087 5.108
6.638 7.319
1.135 8.691
23.016 -9.601
18.448 -6.140
21.727 34.595
14.948 47.569
16.169 32.215
32.659 26.918
28.149 4.094
34.213 -2.708
20.176 -16.950
38.238 -22.291
24.625 -11.916
11.951 -21.572
11.742 -15.683
24.346 6.115
29.957 20.638
12.107 56.116
-10.092 40.674
-36.374 30.150
-37.326 17.661
-42.322 6.627
-33.473 14.623
-33.005 27.508
-34.904 21.248
-17.067 50.613
30.080 30.653
28.240 35.250
17.959 44.707
-10.363 34.487
-29.310 26.569
-17.097 43.836
-29.964 23.826
-7.006 47.462
-34.842 22.485
-30.612 5.462
-49.347 13.570
-34.567 12.166
-34.876 5.630
-19.306 41.797
-39.882 28.800
-29.162 12.362
-22.712 29.100
-38.419 -13.081
-43.699 15.717
4.058 52.249
-9.788 46.693
-20.114 29.155
-21.669 -2.615
-14.992 6.378
-4.759 10.470
8.155 44.819
-2.109 30.668
-25.007 -0.470
21.301 -10.559
-0.922 -21.661
-8.647 -20.454
7.366 -22.548
32.567 -12.045
28.040 -14.508
25.063 31.832
7.970 40.685
18.513 42.184
36.308 13.695
27.133 0.643
30.611 -18.151
24.994 -9.356
24.056 -19.545
37.623 -5.715
15.504 -11.114
-2.684 22.823
-29.395 27.607
12.571 40.874
16.261 47.350
14.007 36.084
-3.271 46.825
29.674 13.797
19.460 39.561
-2.437 -24.347
-22.556 -5.404
-15.138 45.064
-8.242 49.983
-25.432 1.391
-9.154 -13.976
-11.549 7.551
-26.165 40.278
-31.030 -2.731
-26.496 16.358
4.652 15.801
11.657 1.663
-18.848 35.537
5.807 41.953
1.974 49.211
-41.131 16.298
-32.269 22.071
-42.552 31.946
-29.798 37.430
20.957 33.034
25.178 24.675
37.040 5.466
26.747 -0.234
-19.221 -10.202
-25.275 34.960
-32.125 5.550
-31.288 -0.470
-40.847 14.102
-39.029 -13.093
-24.826 -6.115
-4.520 -16.755
21.829 3.034
20.430 9.629
8.945 -14.339
-12.410 -20.067
-16.258 -0.212
12.294 -2.967
-13.308 -20.383
-14.809 3.637
-14.741 43.108
-18.829 49.976
22.988 52.214
-3.699 51.740
8.810 53.740
6.830 51.592
0.002 36.778
-26.563 18.349
-24.184 32.788
1.542 38.704
-21.302 39.841
18.465 43.982
-28.987 34.839
-9.864 13.355
-6.603 41.525
29.812 20.591
35.458 26.222
35.833 18.200
38.198 19.174
23.415 17.930
9.914 47.385
13.685 45.426
32.206 33.409
-4.773 42.299
-13.427 31.285
13.860 44.621
28.506 26.766
11.473 45.925
30.070 32.045
8.223 39.577
-9.502 51.192
-10.514 49.659
-20.059 34.935
-24.832 34.938
-31.372 24.128
1.563 49.506
12.779 37.905
20.151 50.786
3.029 44.952
-24.229 50.940
-37.800 14.914
-21.260 46.388
-9.778 35.751
-3.250 41.018
11.439 48.472
-26.480 -4.717
-10.601 -6.294
29.551 0.252
37.291 15.877
23.446 39.910
27.340 12.918
33.427 16.175
12.694 -10.505
-10.599 -2.446
4.392 -16.573
13.909 -22.260
-4.639 -23.372
8.289 5.979
-12.243 0.242
-22.062 6.921
-18.032 -24.029
32.529 -8.008
15.085 -22.411
17.437 8.091
38.276 21.317
14.590 -26.167
13.792 0.477
30.265 35.878
5.053 46.874
37.210 27.378
39.429 -0.377
21.197 10.983
26.623 24.206
-5.159 24.976
8.401 45.957
11.111 36.860
12.458 32.281
-28.518 28.804
-22.180 35.520
-22.605 45.098
-2.016 49.687
-38.154 18.153
-34.611 31.917
-39.039 2.666
-32.278 15.439
-35.894 -0.153
25.619 -9.800
-18.918 -12.277
2.017 2.714
-25.570 -15.017
-21.018 -9.544
-22.865 -17.034
-33.850 6.105
-40.195 20.197
-25.941 18.668
-40.300 24.585
-34.081 7.887
-15.624 -15.858
-16.209 -32.763
3.675 -22.724
-23.882 -14.693
6.117 -15.452
-27.953 10.805
-20.351 2.129
-6.263 26.901
-0.908 -15.755
7.494 22.497
36.844 -12.969
19.341 9.037
30.637 -7.057
31.379 36.606
-6.523 47.487
31.012 34.384
6.171 4.882
29.777 -0.547
22.979 -3.860
16.730 -26.352
0.203 -11.063
9.183 -6.013
-36.902 -22.370
-37.177 -0.333
-24.545 -5.797
-20.814 -0.550
-20.069 3.836
-15.574 38.433
-16.397 24.962
7.625 38.153
20.511 44.454
-5.159 43.822
25.119 38.273
6.288 34.177
23.534 33.841
27.968 39.746
33.234 6.109
19.704 36.960
23.644 27.920
0.840 46.123
-23.033 36.127
-32.290 36.224
-22.309 36.869
-21.473 43.827
32.966 32.785
31.231 31.848
-1.101 53.906
1.717 45.745
23.783 40.101
6.580 39.481
23.371 21.123
-6.539 47.829
-8.243 44.259
-39.200 27.513
-27.551 8.906
-28.804 18.128
-13.784 -11.224
-26.852 -6.068
-30.897 2.989
-29.505 13.819
-35.732 -6.732
-17.936 35.283
-17.498 51.706
-0.390 35.888
-29.475 0.130
-29.219 -22.897
-23.933 6.206
-16.729 45.431
31.380 23.241
7.082 -17.111
39.525 29.270
26.441 47.066
4.777 16.053
8.261 -1.504
11.315 -17.338
-5.082 -15.570
-15.850 0.093
-15.795 -3.944
11.793 -15.167
21.358 -1.820
25.135 11.286
9.744 11.277
-5.361 9.249
28.359 37.507
22.194 39.156
46.968 31.738
15.585 44.620
35.381 15.767
-35.520 25.934
-27.615 39.643
6.976 55.575
-14.133 38.303
5.079 8.733
-16.391 -17.580
-22.707 18.132
-22.692 -6.648
-4.628 -18.131
-9.698 -23.573
4.639 4.581
18.233 -0.158
23.612 11.022
21.950 38.542
-5.313 41.633
-11.813 44.618
-46.328 25.678
-24.014 30.089
-2.812 36.689
-13.097 48.628
-15.860 30.001
-34.452 19.912
-32.415 39.498
-38.612 -6.695
-39.739 19.943
-27.684 41.355
-20.228 30.839
-29.761 21.077
-38.718 10.856
-12.719 24.743
-27.573 3.192
-28.506 37.711
28.439 51.416
22.130 35.979
10.685 45.891
-6.704 44.432
-23.854 40.735
-29.905 24.890
-11.856 35.399
-27.884 7.261
-34.664 14.595
-12.125 54.935
-30.292 47.772
1.717 41.507
-0.462 35.064
0.895 34.556
16.094 41.437
-1.315 39.547
33.306 16.418
7.145 -14.878
-5.513 40.626
25.929 39.076
-6.166 49.407
26.413 33.750
14.179 43.897
8.423 56.645
23.606 43.582
31.499 7.227
-23.852 0.190
-21.372 -15.464
-32.042 -9.762
-26.999 3.488
-17.769 5.274
-0.986 46.385
17.042 47.043
34.940 17.127
17.996 47.594
-7.251 48.869
2.386 41.633
13.474 43.658
24.787 40.610
4.612 46.712
-25.518 25.051
13.225 46.330
-8.146 41.796
22.365 38.885
38.249 39.465
36.178 8.008
-15.356 -3.604
-16.783 38.118
-40.281 39.089
-20.841 30.292
-1.155 53.548
-13.542 49.434
-18.734 -0.848
-4.850 -12.426
-4.074 -12.246
-16.282 -37.448
-23.633 -5.853
-2.042 29.516
30.856 32.790
36.232 33.678
33.868 36.042
4.454 54.579
13.007 43.648
10.825 48.489
22.937 29.510
27.832 24.983
-20.273 11.748
-37.827 17.346
-26.265 -9.170
-37.230 1.414
12.335 41.601
-25.798 -0.069
10.795 -0.027
13.937 -20.555
8.418 8.999
16.578 16.384
38.814 39.663
16.070 48.431
25.957 29.400
49.011 29.468
33.035 21.812
26.943 29.003
27.208 34.350
31.592 35.846
7.350 35.861
-14.670 52.774
-20.659 36.273
-30.319 33.566
-21.661 37.796
-19.046 22.439
-31.423 1.851
-25.008 -12.685
19.148 -16.351
30.629 -13.638
31.677 7.183
34.353 6.771
38.029 0.030
33.659 14.815
23.835 15.453
16.669 52.805
26.971 6.483
33.172 -2.023
-8.018 -20.629
25.536 1.844
30.685 27.457
35.613 18.196
33.314 14.862
29.066 -12.595
31.572 19.596
-0.908 -17.972
25.415 -18.309
39.505 -0.801
36.581 21.685
27.971 39.855
29.633 16.931
25.413 44.079
46.161 19.703
36.637 12.652
44.584 7.683
34.725 13.621
31.477 35.901
31.358 2.463
11.533 14.872
-10.837 0.243
-3.228 22.656
-35.310 19.699
-32.326 28.773
-33.974 38.559
-21.017 47.232
-5.570 45.741
-33.148 31.906
5.201 30.485
32.216 -15.363
-2.819 -18.272
-26.380 31.097
-26.630 10.900
-10.659 44.017
-3.823 25.277
19.455 -19.388
23.885 -20.157
48.749 12.710
27.321 -9.784
20.988 -15.011
3.032 -25.805
8.816 -13.099
28.417 -9.302
26.404 19.193
26.568 4.151
-7.937 37.080
-21.138 31.537
-25.940 29.706
-14.451 -14.658
-35.123 -5.382
-27.653 33.934
-18.172 27.078
-27.316 29.733
-39.215 26.668
-28.803 25.716
-14.661 17.682
21.618 1.950
35.947 -19.037
20.384 -10.552
5.676 -11.712
-21.135 -23.954
1.498 -13.795
-32.138 5.516
-7.488 36.241
30.448 8.753
21.709 32.986
-0.999 37.278
17.901 18.623
23.428 -7.553
22.145 -12.673
5.156 -17.044
30.239 23.559
31.684 37.393
27.814 11.794
-14.285 2.489
7.182 -27.899
37.430 -1.305
-0.814 -14.516
31.712 -9.242
39.097 2.075
35.503 1.000
29.428 29.756
27.694 28.186
-22.800 4.573
-32.455 17.847
-18.092 20.904
-7.416 48.858
-2.343 45.568
23.977 40.081
27.293 37.866
7.348 39.328
-8.892 35.672
-40.301 12.401
18.962 -28.427
21.258 -26.197
23.494 -19.877
-8.494 -29.904
-26.655 -7.458
-9.820 44.354
12.557 41.833
10.133 48.637
1.814 44.373
-11.650 34.704
-30.226 35.005
-28.220 -0.260
-21.426 -13.765
-26.190 -13.544
-23.411 -1.608
6.891 -0.807
-23.207 -1.533
-18.214 -19.998
19.547 17.065
15.353 -10.170
33.128 9.970
-31.405 33.574
-10.348 43.800
-18.022 12.211
-23.729 31.564
2.248 -0.170
-17.977 37.993
9.658 2.102
33.684 -9.665
30.043 35.389
13.421 41.206
2.027 54.153
0.393 49.630
19.917 39.916
-5.256 -3.283
-31.796 -3.583
-41.797 10.719
-29.381 34.321
-26.206 15.776
-26.518 39.670
-35.840 14.157
-37.869 -12.173
-19.379 35.784
-1.792 52.983
-12.388 27.895
-16.308 21.578
-34.033 24.844
-31.274 21.255
-27.177 9.292
-12.952 7.140
-4.617 36.769
-18.765 36.220
13.268 34.758
30.375 31.196
11.834 46.159
15.015 9.407
27.087 2.224
-8.507 -20.752
-3.094 -29.652
18.305 -18.263
48.904 27.148
13.936 37.963
33.534 20.906
19.863 37.791
30.612 41.079
38.310 24.979
1.306 27.530
-5.193 -14.787
-15.408 -8.852
3.213 -18.455
2.020 -13.748
-5.434 7.863
6.572 -3.954
13.347 -12.562
3.167 -18.216
2.202 43.344
-34.160 32.993
-27.418 47.608
-10.763 44.063
-36.791 26.322
-23.877 4.671
-35.825 -7.135
-18.532 -22.075
8.643 -23.461
-8.572 -25.662
0.977 -5.905
2.859 31.337
-22.951 8.611
-15.097 -6.028
-12.640 -13.026
-21.830 1.138
-21.074 26.127
-16.414 -4.890
8.291 30.097
12.010 36.584
22.783 19.716
30.819 -7.875
26.306 33.801
22.945 25.171
36.204 -3.800
38.533 12.760
12.213 35.755
-22.280 43.862
22.075 44.308
24.405 41.787
19.918 2.781
-20.085 -3.715
-17.696 -19.824
15.278 -12.614
-21.098 21.357
-26.024 33.072
-19.396 35.456
-37.494 13.493
-25.749 1.088
-39.116 6.910
39.939 22.689
-8.249 -13.931
29.429 6.414
39.426 -3.301
43.912 17.146
29.460 -0.207
18.236 20.549
29.445 7.653
-33.593 8.530
-14.989 -3.483
-17.606 28.659
-29.669 -2.961
-32.787 -7.361
-35.465 20.427
-37.677 6.244
-27.395 16.899
-17.554 33.982
-4.984 44.659
35.780 28.206
36.479 -3.551
33.710 25.409
26.381 23.610
34.472 24.900
36.101 25.355
34.109 -11.907
16.480 41.483
24.535 27.640
19.029 29.643
-7.544 49.765
-20.344 34.198
13.491 46.553
13.291 38.962
-35.106 11.978
-29.354 32.730
-36.176 23.966
-32.584 21.468
-30.306 -4.303
-40.352 2.755
-14.609 39.112
-36.070 19.491
-22.759 16.990
-33.080 17.577
-31.185 -5.406
-20.205 -9.170
-37.109 14.440
8.652 44.051
9.210 31.650
23.630 9.072
3.354 -18.649
-1.999 3.500
20.887 -3.726
36.003 21.757
29.073 5.459
28.139 23.938
5.522 -8.926
28.270 20.043
-6.875 48.146
-33.071 20.072
-32.283 25.782
-34.106 3.512
-46.691 19.420
-33.591 9.517
-19.320 1.885
-28.157 -12.658
-26.253 3.135
-32.346 14.165
20.458 -1.102
18.018 -17.590
26.442 -20.768
-19.455 -24.306
-9.705 -24.285
27.246 -22.490
15.411 20.283
6.302 37.204
6.448 44.243
0.812 36.617
-15.114 -13.318
21.176 -10.247
-5.854 13.800
10.719 -19.755
12.380 -4.362
25.887 -12.756
-23.019 41.072
30.512 -2.845
13.595 -13.367
26.211 -13.013
-35.639 9.173
-26.420 24.248
-4.830 51.038
15.675 37.890
19.445 40.695
-17.269 37.847
-24.959 42.473
-22.744 47.757
-20.001 45.771
31.600 30.943
29.325 39.884
17.067 13.534
25.430 37.710
1.901 -8.070
-23.677 -3.751
-35.459 -4.676
-24.417 41.509
-6.546 42.592
8.794 51.842
34.362 23.646
23.192 7.489
7.346 47.869
11.131 45.101
-34.712 8.855
-25.544 33.102
15.485 54.827
24.399 24.732
31.798 25.932
29.298 28.723
40.803 20.192
17.281 38.393
3.499 47.553
16.406 36.816
35.172 16.434
-3.100 48.406
-2.867 51.392
29.412 2.553
37.672 26.034
33.923 6.151
21.603 -15.641
24.609 -8.436
16.256 -23.879
24.106 16.085
-26.444 -3.384
23.535 -13.024
29.726 14.146
27.241 13.604
30.347 33.415
-11.548 26.779
-32.040 38.199
-26.007 17.821
-20.983 -3.343
20.269 -6.279
-15.599 1.014
7.086 -16.512
28.392 -13.963
14.195 -10.727
-9.578 -16.193
-10.257 3.919
-21.202 -18.637
-5.402 -17.740
-12.637 20.986
5.697 15.111
43.788 34.352
29.598 17.989
5.640 -10.762
19.302 -1.340
15.887 -20.983
-14.540 -17.226
-32.764 8.135
-32.656 -13.079
-22.478 48.608
-31.104 38.335
-21.626 44.794
14.341 31.200
16.669 32.735
-21.314 31.029
-21.229 43.607
21.528 44.689
14.474 41.133
3.731 44.427
10.719 49.739
15.332 40.756
-21.175 42.005
7.538 34.926
23.517 37.905
34.841 11.266
23.534 -15.633
8.975 -12.580
-30.418 -7.798
-23.893 -8.513
-3.229 -23.904
-27.730 18.548
3.971 56.885
20.904 24.610
22.512 43.617
16.210 30.505
-24.582 25.619
16.410 -9.526
35.583 -5.715
17.887 8.494
8.823 -10.273
-21.303 -2.996
-14.341 -20.199
-11.745 -13.248
3.752 -24.453
-15.643 -4.985
-8.808 -11.220
-33.602 -24.864
12.186 -16.804
16.829 3.093
23.756 5.600
8.962 -1.924
-32.406 -7.788
7.011 -7.117
-9.243 -11.509
-20.562 -13.091
-0.988 42.513
-2.773 52.931
13.263 39.323
31.156 14.302
43.089 18.544
32.397 12.375
11.898 45.845
2.011 42.222
-5.322 54.534
20.549 31.381
-21.128 45.653
-17.706 38.624
-36.732 11.977
-18.929 30.724
22.235 37.809
25.758 28.817
32.570 26.386
9.279 52.742
21.463 39.599
20.738 35.952
30.972 20.816
26.768 15.284
-19.833 -4.493
-28.569 -8.587
-39.984 26.152
-19.913 28.125
9.865 27.654
8.501 33.591
-0.115 36.699
5.966 -20.985
-7.605 -3.237
-23.612 26.106
-17.019 46.534
-4.770 49.745
9.874 45.495
4.956 54.155
2.936 57.462
19.071 52.696
-19.575 40.486
-17.696 2.219
-14.759 -18.381
-38.652 29.418
-42.340 23.804
-28.975 23.203
-15.803 35.263
-3.193 49.437
-27.937 24.047
-44.757 9.466
-17.194 35.533
15.203 50.671
26.550 23.244
14.971 45.134
-1.315 56.985
16.272 35.754
28.857 38.726
36.315 36.321
-21.655 -0.505
-2.993 3.777
-4.330 -16.614
12.100 -14.486
-20.266 -11.417
-20.894 -13.564
-13.324 -14.124
-9.493 12.851
12.607 -7.234
-18.384 -15.232
-31.529 -2.508
-28.041 28.850
-31.489 0.774
-1.758 -23.588
-4.250 -19.253
-15.137 -13.022
2.507 -19.545
-3.724 19.644
-34.175 13.300
-26.562 38.891
28.132 3.050
28.705 7.661
10.364 3.475
-37.647 23.010
-22.421 38.881
-20.250 31.558
-8.238 50.720
-5.847 46.026
3.435 33.537
-2.354 44.611
17.422 34.028
-12.358 27.169
7.206 34.466
42.368 10.095
25.967 -9.298
22.264 49.097
28.119 35.066
31.948 16.723
25.827 11.663
-25.162 -7.555
28.545 -10.716
41.939 19.560
-1.175 46.289
-22.566 45.054
-19.635 36.559
-11.079 25.230
10.698 21.488
-2.457 16.288
20.311 35.754
33.441 -5.027
6.243 1.984
-5.272 -13.691
8.528 2.612
16.918 -2.016
15.868 -12.619
-1.550 -19.623
-13.663 -22.569
-34.911 8.106
-6.495 -12.494
-29.565 -9.275
-34.350 26.640
-14.755 -5.429
26.126 -1.443
33.706 24.992
30.251 32.654
0.408 -0.261
-20.521 34.288
1.220 27.195
-19.931 -7.657
-28.465 5.332
-18.779 -20.798
-21.733 22.854
-26.526 -0.519
-10.530 0.714
-12.798 9.274
-9.163 61.795
-16.420 50.060
25.239 45.666
13.881 46.601
-6.169 52.121
32.735 17.181
39.559 5.235
21.304 35.723
30.415 28.826
27.369 20.269
15.907 48.308
32.059 36.050
26.382 38.094
3.471 48.488
-21.958 36.413
-5.282 44.296
-34.168 14.924
-18.296 27.614
5.861 -13.419
-10.503 -10.744
-49.529 10.287
-16.424 34.313
-38.249 11.462
-39.384 40.736
-1.779 31.215
21.514 -6.634
11.581 25.709
11.698 47.215
15.935 36.604
23.380 -5.379
9.373 11.988
0.856 44.016
-22.505 44.850
15.668 49.490
-4.189 54.172
-30.386 -9.993
-24.845 24.562
-18.968 17.355
-25.265 28.390
-25.667 32.361
-32.054 16.353
-29.695 30.244
-30.187 28.227
-26.614 28.764
-11.649 -11.930
-28.311 10.763
-30.594 35.861
-19.268 11.619
-20.329 -7.274
4.885 -11.404
5.476 7.953
21.163 -17.290
-0.145 -17.941
-6.240 -6.176
9.415 -0.511
33.891 16.581
32.162 -18.054
31.216 21.033
7.207 51.093
24.435 41.054
32.038 32.182
32.819 28.428
33.297 31.190
11.226 46.128
4.473 38.998
-2.171 -25.608
35.852 3.746
13.127 3.753
-22.336 -0.010
-16.260 -23.742
-24.595 -9.743
-41.842 19.923
-36.991 0.233
-36.275 11.931
-33.943 24.410
-41.817 16.490
-28.800 26.712
-29.885 19.338
-19.693 46.542
-18.919 28.908
0.149 36.367
23.795 19.049
26.478 23.981
22.151 37.870
33.402 18.081
30.824 33.538
-11.204 51.690
-12.373 47.884
10.800 31.822
13.161 36.739
32.163 12.275
24.725 26.561
21.698 -2.661
4.295 -16.863
6.018 19.197
-2.259 33.756
13.756 5.965
34.107 -3.592
18.359 38.246
18.579 -5.659
35.433 -10.143
-1.987 -27.402
8.234 -21.426
-11.595 -8.993
3.110 -15.534
22.208 -14.643
32.049 14.841
34.735 -1.007
32.497 25.571
0.054 48.709
-27.436 36.005
-31.758 36.467
-31.133 22.495
8.932 62.202
14.467 50.619
0.982 18.152
-7.806 33.184
-25.063 32.541
-27.951 15.550
10.225 -15.019
-22.306 -16.438
-17.869 33.020
-17.383 52.367
-41.309 26.064
-6.611 39.939
-5.635 52.084
-4.508 47.845
-4.865 45.328
-33.336 25.029
-38.449 33.310
-28.174 30.713
-21.944 45.675
-44.588 35.497
-14.816 41.474
-40.082 21.655
-4.624 13.765
7.102 -4.524
16.286 -14.982
-0.564 11.459
-39.130 14.040
-30.150 18.648
-2.696 26.916
-8.781 47.358
15.071 55.297
36.527 28.461
31.047 3.854
23.777 15.103
17.994 31.476
24.449 42.027
-7.575 54.820
5.705 46.761
18.818 51.687
10.938 41.077
0.101 49.418
14.198 44.217
34.847 26.520
26.618 16.568
-3.639 -26.229
22.764 4.117
4.490 1.453
-6.360 18.153
-25.453 39.077
-46.039 18.874
-28.390 4.515
-25.997 -9.535
-1.991 -21.807
35.745 -0.983
-6.936 16.023
0.748 -14.332
4.369 -20.387
10.744 -18.430
-0.117 -12.305
-3.657 -23.859
-6.042 -9.330
35.753 -5.858
25.238 27.094
28.573 4.064
0.391 19.508
-27.808 13.007
-20.282 -7.203
-19.949 2.083
-20.122 -12.355
12.954 -16.563
25.319 17.978
15.013 15.725
17.650 3.732
-10.805 -3.858
38.010 38.925
15.286 30.461
26.459 13.738
28.341 18.363
43.750 7.022
9.447 -11.673
-15.720 -7.153
30.751 -17.059
31.040 16.318
24.086 26.347
31.978 32.373
7.528 -16.473
4.527 -2.405
4.336 5.623
29.442 43.430
20.304 34.392
5.580 54.951
-12.608 50.869
-3.933 52.420
-7.441 47.390
-5.797 49.533
-22.781 35.785
-31.062 26.601
-36.269 36.823
-19.828 22.148
-1.603 -6.076
23.390 -9.417
32.757 -14.706
4.318 47.338
-1.925 8.159
8.888 -21.024
-29.080 -10.939
25.870 -18.519
-4.714 -2.828
-32.217 -6.826
-15.731 -30.569
-35.438 14.989
-32.207 7.676
-17.224 7.308
-25.937 13.407
-38.675 20.344
-36.895 -1.628
-38.902 17.994
-25.627 26.908
2.119 47.433
-22.625 30.451
2.385 41.262
-32.490 15.179
-30.728 13.031
-44.791 3.065
-8.896 -14.297
3.355 1.445
-3.707 12.490
6.130 -11.287
-17.683 -27.635
15.544 2.354
-5.770 -12.696
35.034 -0.291
23.336 -2.780
5.186 -14.734
29.021 2.096
26.450 -4.211
19.910 -11.551
-6.858 -16.626
-5.616 18.999
2.388 -10.055
-2.661 2.299
-5.734 18.070
10.147 48.444
-3.005 41.455
-14.265 14.195
5.071 -13.693
14.315 3.562
-26.297 31.416
17.900 15.326
24.693 39.477
29.182 22.430
43.939 16.154
3.838 45.964
-9.887 35.501
-36.180 38.545
-32.524 35.612
-14.818 46.193
-21.421 17.905
-19.667 45.634
-37.356 29.402
-30.737 36.399
-21.867 47.353
-24.282 16.675
-13.282 -6.296
15.267 6.332
3.173 38.697
-31.256 4.393
-31.321 20.661
-26.735 -16.620
-6.047 -24.628
-33.673 -16.378
-36.879 -4.997
-13.437 -15.683
1.357 -11.092
-29.080 7.480
18.385 11.326
-13.317 14.668
-18.383 37.809
-29.935 34.441
-42.791 21.403
-34.195 25.555
26.217 46.511
-8.256 40.101
16.962 1.366
-5.513 0.264
-9.241 -14.822
-4.973 -28.950
4.254 -25.693
7.747 -22.681
-10.935 -20.985
13.983 -5.712
5.244 4.467
22.721 -17.002
27.308 27.315
5.135 -3.594
-10.143 1.070
17.625 -3.138
-23.618 -1.353
-31.976 19.987
-18.102 39.949
-30.553 25.183
-22.197 43.189
-4.994 48.123
-12.843 35.120
1.106 33.395
11.118 28.316
-8.603 -20.093
-22.592 27.468
-34.342 5.538
-32.897 0.046
-25.555 29.480
-29.606 15.690
6.259 36.664
23.715 16.522
35.090 18.680
12.862 48.724
-28.482 29.668
-28.507 23.877
-33.318 39.320
-18.324 39.753
-25.933 34.401
-23.628 33.931
18.165 35.273
9.024 7.998
33.787 7.410
15.905 -10.091
10.506 -26.988
-23.248 -8.561
-22.660 -1.843
-37.522 8.268
-29.622 14.147
-30.202 33.896
-32.558 27.178
-23.695 19.311
-7.732 -5.045
15.930 -14.211
29.752 19.191
23.674 -14.752
30.142 -11.391
3.095 47.650
-2.713 11.792
9.048 -1.398
-19.668 13.962
-23.146 39.473
-38.064 33.685
-21.516 24.210
4.997 -0.091
23.393 -0.840
30.874 -1.031
39.097 21.511
-1.657 -6.000
-16.896 15.628
-20.300 -12.653
-20.151 -9.571
-0.927 -8.362
13.725 35.472
-23.459 49.307
-23.393 54.279
2.970 41.835
-7.746 44.775
-39.283 20.489
-33.415 -1.395
-38.658 28.126
-40.050 22.519
-11.966 6.164
-42.632 2.830
-25.124 43.274
-14.978 19.956
-30.328 14.430
-29.257 -9.406
-34.885 2.997
-31.597 -2.717
-20.910 37.920
-21.358 32.849
-24.747 38.243
-34.314 15.803
-42.703 14.886
-42.864 9.926
-21.315 -1.530
-1.932 -8.282
-17.094 -10.321
16.832 -18.028
-3.136 -27.249
8.043 -3.958
39.600 3.704
7.088 -2.439
-23.488 1.634
-12.923 51.688
-5.804 29.076
-19.057 0.809
-17.160 3.297
-31.544 4.918
-26.918 0.527
-26.953 -17.766
-27.469 -22.077
-31.843 7.663
-27.566 -21.853
-19.564 -13.707
-44.494 4.958
-23.360 -17.643
-24.646 -5.686
-38.950 27.949
-26.285 15.267
-20.777 43.070
-7.733 35.132
8.357 40.485
-26.166 32.817
3.539 58.448
23.753 40.807
38.087 15.985
9.737 49.005
40.148 0.124
28.032 -21.649
15.449 -14.937
-16.482 -9.973
-23.291 -5.922
2.316 1.656
15.727 -0.973
-18.912 -24.162
5.020 -20.167
35.556 -6.151
38.558 16.235
-14.342 41.190
18.705 46.074
33.835 1.941
2.196 -11.003
18.772 37.913
7.271 51.404
6.089 43.768
16.478 29.338
26.010 40.886
11.123 45.451
17.555 38.255
2.582 33.757
3.808 52.481
-16.980 45.278
-14.991 42.798
12.661 39.823
-24.473 -8.483
-9.022 28.335
-17.974 18.342
-4.186 -12.227
28.129 33.835
33.444 41.694
38.148 -0.152
37.566 6.706
11.684 42.666
-25.425 17.305
-4.671 45.758
-18.179 44.524
-36.854 9.543
-36.475 15.334
-16.352 28.365
-30.758 30.252
-37.989 29.208
-36.600 18.761
0.810 39.910
-12.440 32.416
-28.477 -5.021
-11.154 16.578
-23.180 -6.219
-16.704 -20.146
-30.712 24.231
-14.543 16.140
23.324 34.589
40.807 14.027
38.487 3.652
24.588 39.563
12.037 40.870
30.001 43.217
-5.517 48.489
5.359 37.516
31.449 39.045
15.981 44.461
9.706 60.581
24.731 46.227
27.317 6.275
32.168 21.946
35.341 21.538
12.257 -21.511
-9.131 -17.648
1.052 -17.130
39.595 19.300
38.625 17.804
22.487 28.313
-19.321 26.709
-21.242 7.199
-34.068 25.827
-33.607 37.720
-36.078 28.762
-4.894 38.575
-30.716 19.086
8.937 25.785
0.219 56.443
-15.704 29.233
-24.773 27.701
-10.160 51.087
-13.296 49.343
-26.381 11.962
-22.846 -25.355
-39.596 4.841
-35.312 17.441
-9.131 19.974
-31.089 44.847
-28.692 -7.641
-11.751 -11.263
24.205 -9.497
11.737 -15.133
-1.305 -10.320
-12.125 -0.533
-4.627 29.551
10.332 32.225
14.469 -4.645
4.098 -7.069
27.239 -11.422
41.454 18.200
15.218 -9.461
12.895 -15.662
11.983 -6.071
16.215 7.176
22.472 -6.792
-9.321 45.481
18.007 43.849
16.946 36.789
7.346 35.832
-7.907 -7.985
-18.507 -11.230
-28.345 -9.511
-31.720 16.229
-29.286 6.202
-7.601 -20.510
-2.488 -24.420
-18.279 -16.254
-25.225 21.460
-13.447 -10.337
10.104 -9.828
26.001 -7.376
0.128 -4.755
-7.482 -23.544
-21.889 -27.203
-29.093 8.854
-19.809 12.670
-27.679 -3.295
-32.896 3.304
-28.414 -12.574
-27.950 18.491
-22.793 -7.861
-22.390 33.109
-37.088 7.234
33.446 -9.274
23.700 49.849
13.197 17.369
-1.238 31.657
-5.494 49.521
-6.864 13.811
-3.728 -19.518
-9.310 -22.501
26.849 -13.710
31.862 26.428
21.061 -7.009
1.432 4.638
38.017 14.971
38.393 25.237
32.807 2.792
40.246 11.635
28.209 21.036
27.564 26.178
33.498 15.628
28.129 31.084
-4.646 46.677
-15.288 42.775
19.901 15.857
7.015 23.163
-3.613 -13.640
7.993 7.821
20.339 -13.606
-15.410 -17.788
-34.814 -11.852
16.909 -10.294
16.402 24.381
23.173 13.924
3.345 -9.951
-22.183 -3.153
-34.169 27.923
-23.610 43.824
-19.185 41.687
8.582 36.671
2.956 9.959
12.940 4.527
-18.712 -9.982
-6.634 -23.906
21.997 -14.756
27.634 -20.832
28.804 -0.103
13.513 46.776
-26.276 -2.960
-28.741 -0.359
-33.177 30.948
-38.444 30.928
-5.511 36.940
10.754 48.117
-22.373 47.404
-7.080 51.073
9.599 43.438
23.906 50.194
4.203 58.295
1.975 37.955
-22.258 47.981
-30.555 43.154
-24.403 47.170
-31.900 24.196
6.506 49.645
25.006 22.921
23.018 19.251
31.266 5.219
30.026 -3.230
28.933 -9.543
30.152 -17.319
11.538 0.693
-0.398 -19.106
24.153 -21.639
19.778 -14.219
17.477 37.344
9.287 -16.051
17.554 39.164
34.884 13.715
35.346 17.508
8.435 27.136
35.136 3.915
13.621 25.131
-15.514 9.785
-23.887 30.569
-23.992 40.199
-21.291 42.832
-9.453 51.353
15.833 44.194
26.212 29.795
18.451 42.119
21.699 23.645
20.744 38.623
23.290 7.981
3.024 -10.058
-5.163 -3.743
-9.959 -8.239
-4.015 -24.369
-41.128 23.754
-36.112 27.740
-23.124 -10.821
-34.171 -13.895
-22.352 -7.778
-10.830 -16.579
29.781 -3.523
19.812 -10.082
-6.073 -9.441
1.319 -11.133
-27.636 9.961
-4.021 -11.044
-28.833 7.849
-29.672 -1.920
-34.587 20.620
8.633 -3.910
29.103 -13.259
36.657 16.591
19.658 -1.546
-9.442 -10.230
-2.489 43.234
-4.798 27.412
-31.591 30.663
-19.632 23.940
-29.026 4.956
-37.866 11.254
-17.939 16.083
-21.756 -3.995
-37.849 -0.749
-2.806 -14.911
-0.040 -8.468
-10.378 -21.282
-14.780 -18.937
18.404 2.349
-7.282 -4.770
-17.084 48.796
2.842 51.048
27.619 30.992
25.959 20.770
28.506 19.324
31.183 12.064
29.697 27.656
-35.675 34.981
-16.927 6.396
-13.764 3.377
-22.372 36.982
-20.701 26.024
-10.018 7.295
25.118 -8.049
14.225 -4.589
-3.242 17.046
-17.441 -19.323
-33.053 13.345
-30.922 5.809
-26.251 14.794
-32.716 30.935
-3.948 41.902
11.822 49.521
5.742 48.361
-19.076 31.350
10.859 24.435
32.498 7.318
28.701 38.700
21.667 41.408
31.628 2.704
38.129 7.129
30.375 -6.025
12.961 -28.108
-8.793 8.225
25.366 2.391
32.645 7.223
12.074 28.479
26.185 -11.035
6.459 -5.962
-14.579 -10.831
7.508 4.494
35.325 -9.293
28.890 -10.208
-27.359 -17.769
-32.194 21.776
-45.699 -5.319
-7.798 -20.779
24.290 -8.368
29.179 -3.525
7.857 22.185
4.159 40.421
20.764 27.415
13.322 48.439
5.565 52.331
-5.342 43.995
33.430 33.549
29.796 26.146
24.744 31.225
19.631 51.489
-9.396 48.950
-12.738 40.877
-23.559 5.685
19.837 -11.335
14.080 -8.047
-0.831 -13.895
-34.903 21.624
-41.500 13.229
-36.168 15.799
-11.905 -13.434
-2.720 -6.902
-3.912 -10.417
-5.045 -3.135
-30.037 -10.568
-22.964 11.213
20.772 -5.034
26.962 -3.666
21.308 37.561
11.771 44.856
19.061 40.607
19.950 37.225
-16.772 40.877
0.880 47.837
23.511 34.111
-0.141 53.243
15.091 11.882
-28.574 -13.582
-35.686 11.271
-23.555 49.215
-30.990 16.421
-31.891 28.534
-18.897 -3.027
9.644 -4.325
14.915 -18.020
-9.027 -12.532
-29.150 10.269
-6.895 -1.880
-29.227 13.439
-40.100 29.312
-34.249 -9.654
-37.127 17.205
-35.464 -14.228
-33.722 -0.020
19.950 -11.043
15.745 -11.726
36.509 30.323
38.875 16.542
3.744 22.494
21.325 36.388
32.190 33.678
32.255 1.531
33.232 -2.130
16.588 -23.944
3.623 -14.729
22.134 -11.262
31.905 3.143
40.409 -3.172
30.132 7.848
26.880 -1.109
29.717 2.533
17.601 -15.952
-13.063 -8.161
-33.557 16.502
-28.300 27.456
-33.802 34.614
-26.295 22.647
3.693 43.410
-3.764 15.250
17.818 -2.147
3.460 7.156
-25.079 1.996
-19.626 29.382
-14.146 21.182
-37.533 14.993
-28.911 41.421
4.864 43.244
-1.398 47.748
-19.632 37.206
-6.110 55.029
-34.375 37.596
-31.899 -13.289
-32.414 -24.616
-29.689 -12.263
-24.284 53.654
-35.273 18.071
-26.015 -8.879
-13.634 5.346
-32.911 0.387
-24.937 -7.008
-0.392 25.664
21.307 0.489
26.766 9.026
20.279 -8.994
22.560 0.782
7.165 18.484
41.589 22.343
6.778 43.154
19.267 39.515
31.022 -0.340
17.748 33.013
-15.960 50.076
1.297 41.363
-13.000 -2.033
-0.289 9.647
-9.861 13.032
38.136 -8.794
31.988 -10.603
27.276 -13.779
6.806 -12.455
20.224 -13.198
-12.715 -6.273
-17.671 -16.030
-44.976 8.722
-34.603 27.359
-26.586 28.163
-31.363 26.418
-3.762 20.564
-19.256 1.156
-31.579 -21.553
6.764 -14.590
-12.565 -16.108
9.698 -4.501
6.268 22.289
22.018 37.012
22.329 21.734
32.805 14.597
28.495 17.632
-18.550 -4.901
-31.991 12.486
-31.971 18.217
-21.743 31.203
-19.850 36.297
-14.184 50.547
-30.113 23.312
-34.680 0.531
-40.053 22.934
-42.340 26.767
-31.596 20.556
-19.967 40.713
-28.261 11.805
-0.753 -8.141
23.666 -9.526
29.615 4.728
37.812 12.475
7.962 -6.324
-34.205 20.993
-29.238 -1.853
20.189 36.065
31.060 6.916
37.466 19.105
27.201 -8.564
1.127 -26.309
40.204 -10.635
30.886 11.506
27.955 35.621
7.503 43.015
-11.385 48.177
-31.859 28.143
-4.436 50.385
1.347 52.928
4.159 46.992
33.412 14.371
28.147 10.010
-0.477 -11.179
-11.839 -10.246
-1.794 1.622
28.899 -7.500
34.497 26.233
20.720 10.640
4.363 -3.127
34.920 17.126
35.461 6.861
27.487 -2.009
42.178 1.129
42.055 -8.961
34.851 7.025
17.043 -10.324
-2.838 -28.058
25.798 -17.828
-12.585 -20.778
-23.715 -9.838
-10.920 -6.011
-24.953 15.147
-23.100 31.831
-20.079 2.039
6.183 31.675
29.093 42.892
29.211 1.948
39.695 12.998
27.891 26.058
34.699 18.251
28.025 28.959
36.766 22.961
14.206 19.484
-14.107 34.138
-30.277 10.085
-19.582 4.236
1.454 -11.222
-4.335 -17.479
-8.501 -11.088
-21.742 8.972
-18.092 37.649
34.360 30.719
-15.272 47.181
-9.794 46.888
32.532 36.933
37.642 23.935
21.439 7.610
16.142 -12.939
2.916 0.217
28.818 -9.546
22.126 -3.311
32.329 5.034
-2.347 -8.745
25.269 19.217
17.471 12.017
-19.568 1.380
-15.525 45.754
-8.113 53.183
-2.526 54.562
3.312 50.319
15.713 31.285
-13.261 33.636
12.163 31.454
11.791 37.943
-20.458 2.495
-6.921 -14.123
-6.149 -19.403
-43.987 19.476
-36.462 -1.147
-22.459 -8.344
-14.312 -16.242
-33.606 1.313
-19.612 2.693
10.336 -9.612
-24.658 -3.760
-24.143 37.296
-24.515 29.057
-24.438 27.732
-38.108 14.875
24.905 15.349
11.397 41.001
-11.384 24.554
14.395 53.338
2.132 42.051
3.174 59.764
-1.906 55.429
-19.084 47.686
-34.275 29.970
-32.975 14.794
-19.699 34.147
-14.387 49.949
-13.460 47.826
-18.237 23.657
-24.397 33.037
-27.287 32.997
-14.090 38.196
0.558 36.278
-17.426 32.828
-12.676 25.340
7.905 51.254
-4.230 56.814
19.176 38.502
16.033 40.198
1.956 42.000
35.192 -7.861
39.118 28.101
31.873 33.416
43.717 4.399
24.703 15.980
19.751 40.271
33.388 12.329
21.645 9.400
15.511 39.800
-29.915 29.679
-17.327 10.575
9.933 -2.894
26.555 14.050
18.905 24.592
8.238 42.620
29.435 31.955
25.266 12.896
35.462 19.530
41.028 10.482
16.732 43.227
-11.503 44.381
-0.177 36.501
-31.695 29.041
-24.807 43.834
-16.606 33.454
24.366 21.139
13.719 21.653
19.501 16.574
16.684 -5.252
21.006 1.734
14.853 -18.445
-15.081 -10.267
-34.763 -6.913
-25.842 27.747
-19.545 41.324
-23.273 49.700
21.252 15.540
22.227 -0.606
33.897 26.129
11.406 36.373
11.849 43.498
-14.841 50.115
-20.241 48.064
28.089 32.469
-0.334 19.188
-8.284 20.774
-5.803 47.326
12.709 36.314
-1.022 42.627
-25.424 41.241
-33.632 33.748
-33.871 26.575
-26.382 -14.735
-23.313 -2.126
-23.111 4.507
-17.684 -5.769
-1.835 4.412
-10.519 0.498
14.853 9.402
31.249 8.168
10.269 37.644
-8.547 43.640
11.751 37.866
0.611 35.803
-31.225 6.723
-41.015 29.028
-4.232 0.018
-7.181 -14.425
-18.308 -26.467
-4.087 -29.034
-11.203 -22.741
-10.545 9.490
-10.266 -22.853
-16.415 -22.837
20.302 -12.918
13.797 -14.250
34.063 6.764
41.183 16.521
27.847 4.901
27.841 -14.022
16.067 -10.246
3.720 13.013
-17.312 -17.794
-9.807 -15.372
-12.342 -5.501
-28.943 -12.181
-32.649 -0.209
-25.134 33.488
-29.045 -5.517
-20.630 -12.401
-6.134 -15.713
-29.030 -4.116
-22.445 -17.955
10.733 -13.072
-5.105 -28.304
14.260 -19.018
36.411 7.617
12.152 -18.018
22.619 -13.316
25.836 -15.675
31.282 -11.865
9.419 41.490
22.278 40.249
14.426 54.669
-15.342 50.778
-19.364 33.301
-22.681 46.591
-41.487 19.388
-30.658 27.687
-30.810 11.600
-24.926 0.177
-2.033 11.093
25.371 24.611
33.876 12.265
7.821 45.524
2.403 45.850
-29.831 38.232
-28.865 37.594
-5.585 49.349
-35.301 44.029
-40.100 18.526
-6.096 35.331
21.032 38.864
17.801 47.945
-26.897 33.525
-26.790 30.207
-16.878 -19.259
-10.621 7.741
-6.462 35.265
13.261 -2.804
32.310 -0.828
-10.274 -12.329
16.776 -16.389
12.238 -7.406
18.042 14.113
12.657 48.832
-1.965 45.643
-28.965 22.629
-15.136 35.659
-20.359 8.527
-10.382 49.238
2.228 42.514
5.044 52.241
12.175 47.698
2.487 41.930
29.779 38.537
-29.245 15.049
-29.797 5.786
-43.163 26.782
-30.192 12.199
-32.798 -2.313
-37.947 20.536
-27.770 42.029
-30.885 30.864
-17.763 -6.160
-26.176 31.929
-19.507 -13.650
3.142 -13.812
7.129 -30.671
4.874 -27.388
10.905 12.661
16.292 -13.466
30.527 14.544
41.581 11.334
23.904 -2.998
20.920 29.296
36.525 29.396
13.042 13.073
39.525 -8.696
20.495 -15.620
-0.415 -10.650
11.417 -25.315
32.182 -1.504
26.065 10.114
32.696 -3.410
11.890 -22.448
21.257 0.264
-17.507 -21.618
-36.094 18.204
-7.303 -24.860
0.255 -7.459
-1.909 9.958
28.503 36.891
44.305 22.529
32.887 7.355
26.760 -7.868
-19.209 2.722
-15.862 -8.359
-10.491 -5.318
10.043 -22.335
6.961 -11.133
-19.299 -14.255
-19.131 -21.430
-15.600 -2.449
-32.334 23.109
-32.204 34.650
-20.059 35.683
-17.404 32.811
-31.957 29.464
-30.067 29.163
-31.639 39.346
8.768 53.826
7.144 59.538
5.656 46.874
-24.140 34.877
-32.277 6.733
-29.570 15.800
-13.401 32.975
16.138 33.703
7.908 16.327
-14.760 -8.308
-34.129 11.408
-21.610 -17.022
-32.396 -10.645
-25.601 14.849
-22.328 37.034
11.697 48.773
20.061 45.830
-16.708 19.034
0.816 -14.538
-21.581 42.369
-34.441 9.227
-28.583 32.113
-30.317 25.336
15.236 45.827
4.530 41.419
19.400 45.265
13.606 46.200
16.784 8.368
26.712 -8.672
-19.078 -27.426
-35.711 -6.771
-10.840 -18.919
-26.288 -1.237
25.346 -21.487
28.022 29.981
40.172 5.552
13.072 40.306
18.479 38.830
1.035 60.518
10.288 43.084
3.975 47.245
-27.045 -6.485
-28.002 -8.527
-24.854 -7.102
-9.306 -13.690
-15.982 21.511
-20.445 -11.144
-11.141 -3.133
1.385 -9.397
-24.499 -5.441
13.276 -13.376
15.137 25.816
25.823 24.055
39.052 17.368
29.638 10.952
-2.340 55.777
4.634 51.680
12.707 47.167
33.495 24.247
34.884 11.582
30.720 24.587
16.045 42.476
-2.464 43.786
-27.143 37.785
-6.987 41.769
-30.936 39.714
-23.860 42.862
-35.608 8.259
-24.638 34.233
-37.803 18.390
-5.913 40.190
14.825 29.025
29.407 -0.516
46.127 -3.926
25.163 -12.662
12.275 -18.384
4.498 -6.589
20.962 -5.294
15.700 -14.866
11.826 -20.211
15.250 -17.001
24.943 -2.479
41.626 16.112
33.085 -11.456
4.940 -19.988
12.408 5.634
26.697 47.083
-15.617 43.184
-23.120 42.778
-16.088 41.070
14.026 41.742
-13.804 46.214
-8.053 44.981
0.192 36.349
36.806 16.422
23.755 46.829
20.494 38.759
1.913 41.211
-39.178 35.651
-15.272 35.840
-16.756 8.240
-20.286 -5.097
-26.214 17.518
-14.729 27.091
-7.931 43.719
16.834 41.125
20.651 42.632
30.762 54.045
15.398 27.239
16.395 45.533
5.729 46.810
16.371 27.933
6.341 44.254
20.401 41.236
18.415 41.477
-19.079 50.215
-30.732 6.402
-22.552 19.893
10.935 52.884
4.275 45.656
4.546 46.646
-19.822 16.564
27.259 36.513
-12.375 17.710
-21.723 27.897
-32.897 19.378
-16.141 23.332
-8.032 19.230
-18.545 -0.602
5.943 18.920
8.847 47.239
4.010 43.379
23.087 28.800
11.784 53.436
3.487 34.048
2.585 9.043
-24.317 1.740
-4.645 17.284
9.776 28.394
1.232 25.816
-8.465 52.018
22.356 31.748
30.357 36.384
32.946 27.679
23.452 35.915
25.376 -9.551
29.472 -2.882
20.929 -3.991
24.347 -18.150
-11.598 -27.875
-14.558 -29.764
31.107 12.242
23.501 27.361
-1.307 45.816
25.065 42.500
29.419 0.642
33.374 -3.784
26.256 33.430
5.511 46.500
15.649 50.076
26.606 30.079
24.955 -7.579
15.262 -17.332
31.525 17.919
0.731 44.959
18.913 32.265
27.893 -9.143
39.866 15.960
5.983 43.988
19.748 35.911
-2.919 49.161
-4.435 -13.738
3.874 -25.079
-18.187 -2.585
-31.285 -4.145
-24.078 -14.601
0.592 -21.576
9.206 -16.249
32.273 23.432
24.083 35.243
33.177 20.288
32.721 25.642
39.919 19.270
33.091 19.422
21.592 -17.567
30.134 26.001
19.441 -10.384
33.063 15.957
29.373 20.706
2.197 20.277
29.563 26.744
27.343 -6.441
-4.584 -2.033
-5.843 -13.561
-32.346 31.590
-33.088 31.662
2.534 45.541
-26.610 31.686
-9.816 -2.436
5.076 11.061
3.397 -2.739
4.591 -4.489
-28.914 -5.442
-22.103 3.142
-20.258 32.632
-26.759 38.928
-40.663 2.248
-37.590 -4.110
-24.861 -8.744
-16.530 17.885
12.749 -19.386
24.224 29.134
8.061 41.028
15.002 41.860
-9.515 36.879
-28.366 -2.834
-16.700 31.158
-30.813 41.908
-19.366 41.121
-38.593 -2.087
-6.396 -15.430
-26.326 8.768
-19.943 -14.436
-4.430 -13.075
0.685 -25.894
29.832 -1.476
8.978 -16.676
26.588 10.353
33.670 -3.505
39.687 -3.324
42.417 9.702
9.566 24.547
19.649 18.752
33.103 36.785
26.185 31.249
25.251 34.027
41.255 5.488
29.418 -5.884
40.875 15.511
29.653 24.009
21.157 -4.747
7.143 -20.230
-6.768 -20.376
-16.783 -25.836
-17.512 20.246
-36.884 24.181
-23.836 46.764
-2.299 44.810
-27.418 -1.025
23.727 13.813
16.390 40.410
-13.322 39.323
-39.374 24.507
-24.497 16.964
-6.404 52.985
-15.085 45.342
-25.229 36.528
-20.498 22.906
-19.559 47.351
-11.078 16.150
-23.723 -16.716
-24.965 12.056
3.164 -20.121
38.189 10.308
36.940 5.541
7.635 -18.187
-14.661 -12.849
-2.180 -24.700
-34.964 20.120
-44.194 29.811
-30.279 43.472
-26.235 46.754
-27.368 0.620
22.735 29.459
16.039 52.412
32.796 30.557
33.716 -4.396
41.031 14.401
30.221 12.085
11.734 32.109
34.035 34.521
18.672 32.329
-0.682 36.774
4.322 41.131
13.157 39.278
33.161 18.009
32.377 20.721
9.571 18.481
43.486 17.884
10.111 15.128
-7.023 51.688
-14.092 37.085
-11.709 -5.817
-18.986 -14.387
-15.957 7.882
4.820 51.233
21.737 46.000
24.399 41.631
28.064 33.805
26.143 32.581
20.499 -12.573
-3.780 -10.077
-4.975 -15.807
-36.111 18.617
-35.901 25.195
-27.902 -1.335
-33.711 34.575
-21.998 28.979
-21.419 42.745
-18.236 36.592
-22.282 -1.787
-11.621 -3.550
11.377 43.386
24.053 39.382
-11.155 55.238
-14.895 34.662
-40.501 20.414
-29.253 4.899
-30.228 7.472
-43.154 2.868
-34.677 10.761
-29.708 25.879
-41.573 5.481
-34.430 -10.381
-16.270 -9.788
-37.174 11.056
-17.898 40.802
-25.854 38.841
-28.077 35.852
-22.768 30.387
-38.995 8.145
-48.302 24.269
-30.646 19.132
-30.897 19.527
-10.105 49.645
-9.096 40.210
0.817 54.536
-1.017 42.765
34.445 9.479
17.964 21.724
25.152 34.881
25.487 39.776
26.693 32.196
3.728 49.993
24.245 38.096
26.803 9.815
-2.359 -23.739
-5.884 -13.778
4.925 -25.899
-21.460 6.152
-26.772 9.780
-43.797 12.168
-8.920 14.289
-12.261 0.458
-6.958 -18.529
-16.652 -16.379
10.282 -8.080
0.425 -12.704
25.192 -18.682
-20.618 4.617
-13.055 -26.784
3.933 3.979
-12.681 1.260
-21.693 1.711
-23.846 -24.853
-27.831 30.154
2.973 -4.673
-34.437 1.273
-14.881 -9.145
25.443 20.936
-10.651 7.136
32.762 12.976
27.564 -4.057
18.276 -8.692
-4.801 -5.340
30.117 39.037
-7.179 40.367
-38.954 11.633
-33.891 30.525
-30.443 27.432
-35.870 16.379
-27.171 25.608
-23.923 51.521
-15.446 0.887
-21.313 -12.790
-4.291 -10.259
-13.536 -15.565
3.584 -14.347
3.600 1.091
-5.992 -20.078
-2.874 -10.321
8.309 -10.053
15.531 -21.792
13.069 -7.881
5.223 -22.851
-19.233 -23.829
-12.704 -18.500
-26.234 6.540
-29.153 5.249
8.642 6.455
14.703 -0.921
33.799 27.121
29.984 5.985
24.697 28.757
-21.637 43.422
-11.247 51.609
-0.810 36.475
-10.940 -18.049
10.735 -18.799
26.991 -13.628
21.411 -4.151
11.317 -15.205
4.676 -13.149
-3.849 -28.183
10.335 -16.608
14.350 -25.097
-13.972 -14.976
28.003 11.047
33.749 20.742
14.131 28.457
30.873 26.411
41.670 35.608
30.817 16.137
27.899 29.897
18.425 34.335
6.335 -8.778
-34.287 -3.708
-22.364 20.800
-29.195 37.220
-36.361 10.555
-32.924 13.192
-39.746 8.740
-34.383 9.856
1.440 22.978
22.290 13.096
22.437 21.987
22.022 -5.555
-22.416 -28.148
-34.311 13.049
-32.669 1.444
-28.261 45.931
-15.466 36.883
14.100 49.831
29.981 9.357
19.089 -8.246
-12.737 -22.453
-12.367 -16.712
-3.606 -15.977
11.402 -31.644
-21.510 -6.135
-18.158 0.093
-14.228 47.501
7.841 49.617
25.239 46.025
-27.651 46.218
-7.659 48.329
26.504 49.016
24.039 40.922
10.016 36.261
11.720 51.313
14.746 12.687
20.759 46.468
31.249 38.931
27.014 -8.893
2.413 -0.010
11.672 39.210
11.817 50.837
29.718 6.389
26.508 29.902
29.108 29.000
23.352 25.079
-8.492 44.948
-13.200 24.520
-6.394 48.390
-0.142 36.456
17.964 -6.309
-29.413 12.819
-27.864 22.857
-26.864 27.826
-28.969 5.919
-11.692 38.293
19.350 7.123
10.469 -8.123
-11.226 -15.551
-5.509 -27.618
28.850 9.707
28.710 6.085
-6.897 12.856
-37.689 5.588
-19.966 45.561
-16.517 46.326
-16.215 41.109
-13.102 44.887
14.814 50.514
-16.786 48.627
-3.098 48.054
-5.387 40.600
-3.142 45.035
32.547 38.777
4.811 46.417
-28.565 25.382
-43.005 27.649
-29.858 17.578
-8.004 -5.124
-27.497 -3.291
7.953 -21.920
-11.712 -19.897
4.208 11.346
-12.533 1.184
-6.992 -25.390
-27.859 14.892
8.186 33.016
-10.722 52.711
-4.180 40.318
-21.021 55.169
2.998 41.329
-18.546 37.840
-24.682 24.828
-43.653 7.388
-30.233 45.694
-17.934 41.572
6.761 39.697
-13.765 31.808
-4.392 47.043
-37.065 7.524
-21.771 19.022
-18.832 -7.729
-13.840 23.154
-9.231 52.436
0.024 39.023
-30.772 14.715
-35.405 14.813
-17.294 22.438
-35.349 12.033
-28.394 -7.260
-35.715 -12.789
-36.385 11.214
-14.110 50.431
-8.297 44.675
4.672 33.112
10.088 46.358
-23.283 28.577
1.503 47.957
-10.410 43.452
16.265 46.300
-0.640 36.195
8.473 -14.797
28.399 1.300
23.159 34.666
35.479 16.845
30.333 28.569
31.142 35.040
23.109 -14.305
13.464 -17.072
17.156 -14.993
36.676 1.282
28.120 1.783
28.685 -14.254
42.346 5.299
33.996 6.765
26.339 10.097
26.189 41.122
18.166 46.514
16.675 41.234
-2.099 42.387
23.393 40.724
29.407 7.727
32.654 19.436
32.981 12.751
26.977 48.449
-8.451 52.310
-16.861 26.693
-23.523 11.977
-41.024 12.247
-37.013 9.469
-14.771 52.146
-14.731 42.059
21.089 35.321
40.964 8.648
11.993 47.069
-29.036 44.156
-36.789 19.994
-31.025 35.607
-29.858 30.080
-28.732 34.577
20.496 -24.884
15.617 -15.402
-13.250 -17.648
-27.436 35.943
-7.235 42.328
8.317 48.265
8.384 54.874
-8.233 38.461
-5.241 44.912
15.985 39.792
-0.874 34.671
-34.193 9.642
-2.843 -5.155
8.514 -9.088
7.410 -5.592
-0.685 50.093
5.509 49.542
-12.655 35.879
18.879 40.833
15.166 47.782
33.408 16.962
4.674 46.977
29.127 40.313
25.660 17.356
37.994 28.133
32.136 18.976
0.084 36.066
15.137 -19.030
31.399 -2.583
18.540 41.825
35.770 36.470
20.292 48.582
-2.864 30.817
-14.838 -3.858
-22.218 -17.422
-18.820 17.637
5.519 55.106
32.462 35.387
-1.223 42.230
-31.618 17.480
-29.089 -12.158
0.740 -24.855
26.086 26.312
30.581 -6.866
26.716 29.691
22.313 -6.389
44.918 20.355
42.201 26.665
23.167 3.992
6.195 -11.539
-13.493 -10.447
-28.160 21.852
-17.372 45.661
-49.595 14.364
-39.238 12.966
-1.411 54.775
-17.585 36.626
-22.436 32.271
13.516 52.296
16.251 23.449
28.846 39.578
26.467 28.944
12.963 1.324
16.027 -17.072
29.289 2.277
41.101 6.711
5.774 40.193
24.559 4.927
12.034 14.969
26.528 34.815
34.581 28.626
19.595 0.298
32.632 5.611
30.054 3.721
-29.299 27.601
-0.005 50.670
4.394 54.588
-0.066 35.342
11.458 34.431
-11.809 48.762
2.325 47.707
36.531 11.198
32.266 -9.686
6.607 -7.950
5.649 -12.571
-3.195 1.754
-12.420 -14.484
-3.717 -20.531
-18.550 -15.616
17.877 11.117
1.541 43.217
-2.844 26.778
16.498 33.514
-17.150 10.290
-22.395 15.268
-15.916 -7.683
17.246 1.542
24.407 -4.574
36.775 22.300
11.316 7.790
14.745 9.472
8.701 8.350
12.022 1.496
-2.017 -2.762
34.876 -9.672
29.626 -2.085
29.799 22.549
17.629 42.064
26.202 22.697
27.043 23.808
38.828 12.922
12.469 14.556
1.905 41.105
-21.136 -13.080
24.620 -12.430
-18.385 -10.641
-10.947 -11.831
-31.631 5.919
-27.766 29.008
-37.306 29.094
-28.939 4.890
-35.937 10.725
-8.502 4.894
-7.641 -10.975
-32.553 12.529
-26.600 -1.374
24.511 4.361
14.235 35.373
31.249 -20.902
18.467 30.838
31.728 38.238
3.144 20.460
7.547 34.425
-7.703 -28.929
-29.609 6.877
-17.921 36.912
-33.719 2.018
-19.346 -15.529
-23.835 2.616
-21.259 25.137
-12.545 -16.822
-29.795 13.408
-26.815 10.997
23.143 -16.559
0.193 -12.588
8.216 -7.393
0.257 -5.011
28.219 -7.172
-0.425 -30.921
-29.525 -19.191
-38.666 -13.768
-14.808 -9.743
16.759 -28.834
23.996 -22.668
36.636 9.806
32.628 25.885
45.352 15.853
42.057 21.888
43.124 19.210
33.449 18.769
28.391 29.525
34.329 23.793
34.803 22.234
26.433 31.993
30.878 23.780
37.193 -0.164
33.659 -0.611
-4.654 -18.495
21.229 -6.470
19.896 -21.701
21.244 -9.910
26.264 17.213
20.260 30.309
20.916 32.447
-28.618 34.405
-35.250 38.546
-42.917 17.065
-28.476 41.268
-3.732 48.553
24.205 26.893
29.613 5.119
-17.447 -2.527
-22.192 8.766
-26.612 -3.570
-20.104 -24.839
-16.230 -11.654
-18.013 4.667
-35.081 30.985
-35.983 10.635
-38.339 10.300
11.829 2.063
25.560 26.716
-30.948 37.518
-39.633 31.476
-27.140 6.994
-28.694 19.332
-32.531 24.911
-12.501 29.752
-30.255 39.055
-18.595 24.774
-36.645 21.747
-29.950 11.515
-22.446 -9.244
-32.608 2.316
-38.110 25.596
-15.883 49.918
-36.139 26.646
-0.962 -24.045
12.935 -20.875
-5.562 -2.415
-10.238 -13.549
-23.932 -13.872
-33.542 2.653
-19.251 -28.212
-35.432 31.320
-35.249 24.317
-22.962 9.348
-16.443 -20.673
14.100 13.816
30.969 18.441
36.066 14.706
40.271 32.029
8.606 51.094
31.940 36.797
-1.918 49.467
-16.223 -7.394
-9.502 -5.371
-22.324 -6.150
-28.957 38.814
-46.441 22.849
-39.728 24.113
-36.833 -2.479
-24.896 6.259
-22.543 6.894
-13.250 24.396
-17.748 39.642
-25.926 36.269
-29.746 14.187
-42.715 -4.276
2.651 -6.230
-22.642 -4.789
-16.559 17.884
-15.442 35.391
-3.256 41.270
28.836 34.611
27.668 34.562
8.971 38.950
-27.709 19.197
-24.265 -9.606
-14.284 -0.408
19.780 19.284
5.772 43.004
-40.281 12.789
-38.452 26.116
-24.380 37.546
11.802 41.780
18.106 46.523
12.348 48.673
31.355 36.595
19.512 8.669
34.776 26.650
10.287 43.191
20.912 20.824
25.066 31.926
4.588 49.073
12.061 43.279
-17.054 42.469
12.002 15.118
22.243 9.468
13.492 -19.827
35.275 23.431
27.418 -3.168
-25.056 3.834
-30.410 -6.544
35.619 -6.737
8.177 -17.382
27.122 7.468
-11.248 -4.498
13.581 -4.636
22.505 -15.658
-17.902 -16.200
-17.757 21.144
-45.426 -0.222
-29.933 6.652
18.361 -18.635
31.956 0.333
11.616 -12.364
-26.537 12.786
-25.568 1.700
28.613 -3.815
17.262 1.751
19.689 -17.055
8.055 -17.260
-0.471 7.457
2.639 -26.241
0.376 -13.936
27.783 -6.863
25.428 16.768
20.602 17.505
27.200 11.252
16.492 6.539
-7.703 6.389
22.969 -15.070
9.095 19.556
-6.441 43.405
2.483 48.682
-11.137 40.798
-9.995 51.737
-26.614 9.144
-45.329 32.409
-27.525 12.463
-14.718 3.268
0.980 -5.032
20.345 -10.026
12.115 -7.363
19.359 17.469
18.624 -1.599
-4.101 -10.260
34.486 -17.452
8.893 -15.583
-22.744 -17.669
-29.979 -14.468
5.906 3.238
29.907 -0.234
26.182 30.118
13.512 -10.945
-1.490 -15.164
-16.646 6.603
20.479 -12.524
12.813 -14.301
-1.257 -11.624
12.777 28.645
-32.813 16.503
10.907 -21.250
15.901 -22.444
-13.887 17.219
-39.078 2.480
-29.478 12.602
-11.269 42.110
-25.424 14.716
-27.843 7.626
-27.919 2.562
-30.980 24.237
9.821 41.230
34.972 26.448
-2.739 -21.395
7.945 -20.709
27.471 -0.831
9.811 -22.285
34.297 3.080
38.660 -3.176
12.260 -11.509
-9.749 -19.692
7.382 -7.750
24.485 -18.618
9.828 -12.802
30.712 0.704
11.632 -12.258
-5.784 -15.978
22.580 8.806
12.538 -2.690
22.441 8.290
24.866 30.298
23.014 46.442
20.568 51.241
10.164 48.943
-36.055 7.967
-10.976 18.448
-30.642 -8.574
-40.843 -12.338
-33.760 -4.671
-31.721 6.206
-40.757 -4.130
-17.579 10.150
-20.789 29.331
-26.273 31.287
-9.788 40.589
36.203 19.791
4.195 -9.145
8.104 -22.723
-1.089 -18.729
46.856 18.436
39.949 13.914
28.539 20.569
31.417 -3.939
-27.488 2.996
28.219 19.162
26.029 42.953
31.846 33.146
17.386 1.877
26.081 0.935
26.721 3.848
-1.669 -15.578
31.918 0.979
27.117 20.335
28.877 31.487
18.842 -1.351
34.645 18.106
37.988 -0.311
29.895 7.961
22.164 -1.238
28.674 -12.226
15.913 -27.604
-32.091 5.181
-32.447 36.360
-32.251 26.877
-46.260 13.528
-33.917 12.152
-30.138 18.846
-17.464 -11.469
-33.436 -8.426
-35.388 19.056
-8.609 0.847
-11.122 -2.603
-5.977 -0.914
-16.225 -2.577
-15.523 36.598
26.780 19.531
10.706 25.420
7.577 37.613
-27.175 24.201
-18.360 39.110
2.559 -2.674
-16.524 18.004
-9.805 0.329
-32.967 4.645
-9.167 32.068
-26.231 19.237
-31.656 35.684
-20.185 33.546
-26.694 18.655
-11.690 20.661
27.225 -5.441
6.681 -20.948
-27.327 -14.578
-45.672 16.217
-11.972 48.451
-3.294 50.862
24.611 44.710
0.678 41.323
-35.778 25.413
-38.613 37.427
-20.580 20.553
-40.541 29.375
-27.307 -4.374
-15.581 32.590
4.949 46.871
16.160 41.501
23.297 36.904
-18.315 42.455
-25.549 6.955
-37.936 28.423
19.618 43.987
23.525 37.948
14.659 43.829
14.288 31.523
24.008 20.090
-5.192 20.173
-11.178 3.915
-13.320 32.672
21.415 25.278
24.134 31.767
-20.712 18.898
0.299 45.275
17.630 47.729
-27.121 36.112
-37.215 17.877
-36.770 30.701
-23.962 -14.648
-25.825 -12.686
-14.456 -5.812
-13.989 -6.568
-23.481 13.902
-20.741 31.361
-7.798 53.248
22.510 -0.227
14.327 1.658
37.442 23.842
-13.768 37.308
14.190 41.062
2.685 41.343
33.401 13.892
-5.624 50.773
-37.316 11.209
-31.592 30.133
-0.960 50.614
21.798 30.577
41.321 23.718
37.574 16.094
28.164 -6.063
28.633 23.900
24.938 44.192
33.864 19.578
24.575 12.220
20.563 4.328
27.410 19.672
11.178 -22.973
-14.880 -6.003
2.985 -8.303
-7.366 -16.146
25.229 -2.283
23.773 44.365
14.691 38.040
16.559 42.376
18.712 40.460
17.848 40.390
-13.258 4.561
-27.594 32.963
-21.532 5.657
-10.988 25.413
-0.681 45.688
-27.393 33.973
-23.456 2.132
1.397 10.248
-20.632 -10.049
-28.212 -17.227
-5.907 -8.232
-11.801 -21.593
-0.151 25.802
-31.602 21.980
-24.731 33.385
-15.946 41.389
11.711 47.954
11.784 39.942
1.517 51.671
-2.112 48.743
2.623 41.652
11.005 56.318
-2.680 45.978
-25.969 51.920
-18.186 54.526
-28.259 33.670
-5.853 51.326
-13.777 31.885
-12.742 51.637
-19.154 49.910
15.103 50.660
-39.459 9.913
-21.595 -12.661
22.790 -9.681
26.627 2.871
10.778 -20.817
1.390 -9.687
-17.081 -0.965
-20.207 -15.352
5.466 -6.508
-21.038 35.989
-1.549 11.119
-5.060 -5.879
0.857 35.478
-29.101 -2.489
-33.698 -4.648
-9.726 -9.614
29.129 -6.913
-13.096 -10.861
-10.944 -31.346
-37.873 1.271
-1.555 -11.622
37.443 -5.667
12.330 -14.539
28.515 11.257
22.183 -5.495
33.557 22.537
2.239 41.757
-9.212 -5.137
17.915 -9.537
19.977 -12.634
-14.849 1.175
-8.048 41.514
20.465 44.639
-1.606 44.393
3.422 52.030
-8.078 51.738
-14.612 14.822
12.042 10.294
26.747 -4.800
-5.729 -16.446
-6.536 3.253
21.061 -26.692
27.060 -2.353
36.403 39.437
46.902 22.136
33.347 18.506
24.486 13.536
16.410 -12.455
29.180 -8.925
23.322 -9.463
-15.880 42.266
-4.877 43.858
-44.746 21.645
-16.473 24.105
-37.785 19.581
-25.028 -10.146
-28.282 -20.770
20.534 11.226
25.044 19.646
25.879 11.422
34.369 0.406
-0.058 47.792
-32.005 41.847
-30.461 5.009
-30.541 13.843
-15.877 45.538
-0.178 36.543
29.666 -3.161
35.112 23.982
18.544 -8.936
20.474 5.256
22.495 22.331
17.291 31.137
37.795 19.832
22.328 21.578
12.028 -5.268
1.403 -16.453
22.027 21.625
2.633 32.550
14.092 40.647
-3.084 58.070
12.807 47.813
-12.888 35.755
9.033 48.118
-9.543 44.041
-12.254 39.649
17.940 51.857
6.706 48.999
22.295 31.685
23.517 6.799
10.323 30.074
1.769 43.479
10.845 44.804
28.092 39.188
26.509 19.219
27.792 44.569
24.596 43.717
26.766 37.728
23.456 48.323
-1.626 47.334
-20.124 46.932
-0.411 38.718
-22.720 41.325
-10.772 -5.033
0.507 -25.308
-28.871 -3.670
-28.178 2.916
-34.267 16.121
-33.449 24.345
-20.938 13.909
-35.623 37.841
-21.637 20.595
-20.585 33.802
-32.245 18.584
-31.780 20.167
-30.691 11.861
-4.071 -3.913
20.042 -11.073
41.926 15.057
27.512 -0.079
6.293 -25.311
-7.134 -26.455
-31.811 30.881
-17.106 41.583
-25.776 16.287
-28.545 18.503
-14.595 38.621
-33.136 31.590
-21.533 33.579
-8.815 41.772
10.393 42.996
23.625 12.317
13.950 48.490
24.178 50.994
20.209 47.626
35.922 10.863
28.121 28.063
29.207 -14.056
7.851 -25.660
-35.084 -6.026
-35.655 -8.960
-43.141 10.631
6.133 40.035
22.244 42.884
-24.828 45.047
-20.433 30.474
-19.785 58.546
-12.815 40.378
1.545 41.458
-23.745 -3.759
-25.043 -17.220
-23.696 12.664
-12.582 -29.305
14.628 -21.795
-24.198 1.432
-4.553 -2.311
24.287 -14.694
-3.231 -21.851
9.045 -22.129
-1.225 -25.001
-11.463 -19.870
-14.682 32.248
5.668 39.782
-22.363 28.972
-13.577 34.745
21.392 29.309
25.371 26.342
20.643 38.595
23.280 38.744
33.065 30.017
26.070 22.917
1.782 41.849
20.313 43.588
-25.311 12.090
-40.346 14.421
-21.716 -3.921
-35.100 20.842
-24.090 39.784
-3.393 50.499
-18.764 42.277
-26.650 28.889
28.951 36.005
-22.730 31.626
-28.642 5.353
-24.775 1.085
-36.024 24.067
-37.099 22.224
-30.702 15.563
-22.929 29.655
14.644 42.395
21.200 43.954
15.606 47.649
-21.326 48.687
-19.298 33.371
-27.437 32.174
-29.794 34.328
-43.157 25.434
-14.628 8.788
7.016 -15.185
-22.856 6.160
-46.166 19.606
-36.852 5.315
-16.320 -9.775
-27.365 -8.730
-33.116 -6.499
-39.147 34.910
-27.493 49.781
-23.078 33.802
-0.220 36.635
22.001 25.653
34.949 8.946
26.464 -2.599
22.970 11.366
7.685 5.506
26.474 -11.382
7.782 -13.235
9.292 -9.985
-23.150 -0.845
-26.245 -1.628
-18.129 -16.543
-24.182 0.333
-9.424 -10.802
-27.090 11.400
-36.954 16.023
-34.251 -2.413
-28.260 28.045
-36.161 25.962
-29.275 32.106
-19.643 41.669
-32.344 40.746
-36.262 20.371
-16.403 -6.685
-25.452 38.718
6.386 35.005
-16.702 25.943
5.369 -1.257
26.582 11.283
28.913 7.185
-5.848 -22.191
-31.965 3.849
-31.374 15.431
-16.484 49.964
-14.565 47.723
-7.322 51.443
-34.416 16.385
-39.824 6.263
-27.887 -11.782
8.469 -24.126
-16.107 -7.472
-36.744 19.568
-17.158 18.071
-6.710 30.114
12.719 0.439
10.631 -15.058
17.010 2.313
31.076 41.053
24.793 2.601
4.918 -16.849
-21.298 -4.905
-32.885 7.802
-31.985 18.773
-2.958 -18.906
-35.701 12.512
-26.955 10.235
16.163 -6.080
17.664 32.763
24.732 38.581
33.757 34.127
26.893 -7.779
30.604 5.822
9.761 31.309
11.722 26.072
27.394 1.539
40.257 2.047
23.943 -8.756
25.006 48.286
29.920 9.957
22.164 9.844
25.282 26.124
18.867 28.101
17.831 -1.215
-12.545 -21.023
-5.535 -19.736
-26.743 -14.895
2.833 -7.259
-24.903 -3.385
-6.789 1.932
6.701 -23.129
22.985 1.238
31.919 11.555
24.003 55.496
-33.162 26.336
-41.832 26.881
-19.897 40.332
-30.009 37.963
-1.185 23.736
-20.507 36.885
-4.941 50.197
-11.700 47.202
-19.544 44.082
-23.068 24.593
3.354 48.027
30.091 13.421
44.221 31.342
28.174 26.285
26.450 46.977
30.478 24.603
-5.347 -4.482
15.068 -16.078
4.461 -18.705
-9.805 -3.054
-21.915 2.595
-12.215 8.991
14.384 19.353
3.546 4.452
4.494 2.174
-18.937 4.492
-32.889 11.537
-15.786 21.197
11.235 28.994
32.151 26.090
20.825 -0.288
15.964 30.838
29.305 8.902
16.420 -9.972
21.488 7.650
23.335 2.075
16.376 -6.577
31.492 33.614
26.263 34.239
23.945 -5.284
18.462 2.410
19.914 37.074
5.436 -13.638
29.838 22.134
30.436 16.029
-0.593 18.724
21.634 37.937
26.710 44.080
29.235 -9.112
7.480 22.492
25.888 18.441
12.679 51.295
18.094 17.215
16.981 48.952
14.033 27.699
0.857 29.464
-0.639 0.786
6.269 -6.064
33.101 8.711
20.609 29.766
-14.477 -7.584
-22.659 -5.198
-19.712 -17.617
-39.391 7.507
-43.804 27.713
-2.406 54.789
-14.155 55.836
32.570 30.267
29.687 40.160
24.333 34.689
2.703 41.466
-15.650 -18.539
-19.249 0.428
-28.603 8.443
-28.062 3.746
-25.646 32.493
-43.821 22.440
-21.082 -1.754
-32.913 28.293
-32.004 28.071
-34.559 29.220
-30.035 16.408
-10.799 -17.796
-5.162 -31.427
-36.571 29.190
-16.769 48.607
0.866 46.191
-22.677 30.402
-23.738 21.668
-2.423 -21.072
-26.425 -4.265
-22.343 1.338
-30.040 5.126
-39.280 26.437
-37.689 38.021
-5.725 38.605
-15.468 47.621
1.617 45.172
-13.782 35.577
-11.637 44.951
-5.133 49.999
15.854 46.580
-31.709 39.596
-0.898 41.937
9.276 55.465
-35.331 38.658
-43.276 22.244
-20.206 38.657
-34.761 50.084
-20.610 23.769
-5.303 -4.525
-30.108 13.715
-38.728 15.107
-15.633 8.722
-31.748 -12.437
-34.698 7.859
-25.788 17.244
-16.989 15.995
-35.739 19.910
-31.264 26.332
9.561 48.222
5.917 49.471
-27.004 41.132
-40.583 13.185
-27.793 20.887
-15.637 49.306
-21.386 41.588
-30.730 14.421
-19.629 38.474
-32.762 39.514
-7.132 54.667
-10.778 45.825
-6.771 53.999
-12.874 54.232
22.554 36.491
10.116 -17.082
34.210 16.152
28.416 29.628
27.379 37.334
23.436 27.267
-3.541 30.309
2.181 45.434
2.148 41.769
17.712 25.430
-11.387 13.259
-10.155 54.253
-27.729 43.064
-35.709 20.224
-31.036 27.281
-40.237 14.706
-24.898 -10.634
-30.682 -2.658
-20.739 17.809
-9.979 43.178
-36.000 13.462
-43.032 22.962
-8.745 54.784
32.023 41.188
-2.136 50.470
-2.913 57.782
2.626 52.598
-13.262 34.710
-37.221 10.745
-32.633 17.144
-13.960 47.483
-9.171 44.722
-9.379 27.045
-12.157 33.880
38.853 39.576
12.707 10.271
-8.334 29.528
-5.326 38.294
-8.533 43.434
-20.594 7.599
11.804 47.050
1.921 47.407
-6.718 53.719
-4.496 48.119
-1.669 44.425
24.033 39.960
-26.310 41.336
-18.682 51.504
9.416 16.877
32.937 32.286
35.495 16.443
19.177 46.177
-22.156 43.352
13.011 43.458
25.192 31.138
29.073 41.644
11.121 45.316
17.249 32.610
21.568 33.446
23.983 23.239
37.652 21.978
26.736 25.502
34.896 25.801
39.653 9.028
32.731 -5.638
23.221 -2.233
7.828 -12.772
8.174 -11.779
45.071 -2.674
39.880 -1.475
26.590 24.917
25.318 24.205
34.340 35.326
24.998 26.085
29.930 34.551
16.613 51.192
23.981 35.094
22.018 45.771
14.200 18.995
17.261 0.928
29.168 -12.814
23.861 0.407
2.474 -4.056
-22.493 -14.652
-19.907 14.313
16.053 -8.365
24.968 46.151
28.007 8.560
17.080 32.300
31.793 31.368
14.675 -4.268
11.337 -16.649
-3.213 -26.869
-7.761 3.077
17.791 16.357
14.467 -18.510
39.868 3.533
43.037 24.515
34.098 23.762
-1.460 34.750
-33.048 42.486
-30.952 14.439
-30.327 0.925
-26.072 12.570
-21.126 12.089
5.375 -23.136
10.322 18.678
32.859 8.526
34.716 13.913
26.339 5.911
33.052 12.358
23.087 32.720
23.259 24.371
3.569 47.531
31.475 5.161
28.545 16.398
32.493 -5.918
31.714 31.401
-15.910 53.012
-22.274 30.213
-28.390 2.968
-21.318 22.484
-37.979 6.256
-36.447 -8.432
-37.908 20.195
-22.724 41.345
-16.691 -7.141
-38.366 5.449
-37.546 13.127
-25.688 31.832
-46.095 2.238
-27.663 -7.629
-25.415 -11.576
11.230 10.644
7.972 2.934
15.095 3.468
15.980 -11.819
-0.774 -5.029
23.894 20.849
24.435 24.004
41.004 18.372
24.460 -18.017
26.137 0.339
10.250 -18.398
-8.315 -21.387
32.306 5.427
29.629 -7.238
32.875 -6.655
28.756 -3.575
4.220 40.213
29.284 17.880
27.709 9.850
20.935 -4.740
29.671 28.710
35.970 9.796
18.476 17.425
28.119 -5.724
24.582 -4.182
8.392 -0.126
24.035 -7.330
27.845 -5.740
-6.073 -8.244
9.158 29.669
43.653 0.235
8.030 -9.153
31.362 17.767
-12.764 47.991
-34.650 19.741
-28.047 35.360
-23.666 -15.484
-24.100 26.635
8.778 -1.643
36.657 -10.951
30.000 2.390
43.418 21.832
33.991 44.922
15.536 40.007
7.349 44.784
4.050 49.943
17.919 35.300
1.465 38.308
8.442 50.240
6.684 34.029
21.795 4.298
-6.901 -10.205
-29.890 12.012
-35.359 -0.704
-2.847 47.011
-28.724 38.294
-38.480 9.364
-35.312 30.770
-43.210 10.769
-43.049 13.912
-24.668 -16.096
6.611 -21.424
-0.781 -5.035
-31.691 2.655
9.867 -21.091
18.307 -9.403
34.634 17.242
18.076 41.108
-21.795 27.733
-11.988 39.362
-33.453 26.910
-21.958 41.251
-31.497 32.138
-24.938 17.453
-32.170 28.320
-22.567 47.071
33.074 50.604
18.508 42.225
-8.274 22.584
-35.785 26.253
-6.238 51.462
-2.867 45.256
-0.889 44.874
31.187 28.235
24.355 25.333
29.710 41.572
-11.557 44.387
25.515 29.585
34.424 10.206
31.941 4.903
28.747 8.527
-6.808 39.932
-20.062 41.159
-18.540 48.894
-25.439 13.551
-33.465 13.651
-18.810 5.348
-3.395 1.784
-27.101 -12.753
-35.224 19.252
-24.920 24.992
-29.281 10.462
-25.487 36.669
-39.375 -3.081
-24.587 25.713
-7.590 55.188
1.261 41.688
36.515 29.939
31.186 24.026
31.174 34.738
40.823 25.147
1.999 52.959
20.082 41.752
-6.926 50.359
-14.784 42.996
-3.232 46.243
-8.038 36.627
-3.419 32.249
21.197 25.947
-6.449 -3.309
-25.950 28.812
12.251 48.583
-3.781 45.662
-18.459 14.213
-9.066 -1.036
-29.687 31.966
-29.877 23.035
-27.826 27.265
-30.210 -4.478
-23.250 1.480
-36.234 13.980
-29.887 3.210
-28.022 15.162
-15.783 -9.287
-14.380 9.022
-23.642 -12.579
-31.496 -17.698
-14.083 4.180
-35.977 -4.560
-37.691 6.577
-37.684 20.469
-24.925 51.570
18.786 22.915
22.257 45.169
7.666 45.500
16.498 47.667
5.979 54.537
14.510 38.909
0.348 38.359
-15.389 17.303
-20.341 -6.958
9.234 -15.065
23.530 7.407
33.131 -4.654
32.104 8.599
11.370 27.241
37.972 14.221
12.098 -1.299
42.461 10.390
31.344 -7.658
-16.247 4.313
-41.104 22.003
-28.328 40.185
32.549 10.654
-9.670 -10.091
-11.283 -13.052
-12.204 -12.919
-3.190 19.628
-0.696 31.128
28.234 19.737
25.692 -5.910
4.804 -19.189
-13.036 43.861
-28.099 52.559
-17.947 -18.528
-27.170 15.531
20.341 16.400
28.749 -1.020
14.589 -0.996
21.396 38.250
21.611 49.579
34.289 19.104
52.351 12.503
29.916 38.719
22.496 33.199
3.236 12.314
11.240 2.749
-10.655 -19.650
-3.555 -20.069
-31.829 6.531
-28.423 -24.996
7.507 -24.861
37.719 11.166
12.845 -16.805
-14.238 -7.809
9.617 39.300
3.007 25.557
-16.663 36.401
23.661 44.012
4.847 56.430
20.706 49.503
0.260 36.339
-17.226 22.262
21.977 26.712
-22.605 5.462
-21.752 3.032
24.180 -4.368
5.017 -20.270
-10.581 -13.694
-31.622 5.213
-37.457 3.523
-9.019 39.670
6.009 49.324
29.727 18.959
9.664 -6.043
-8.554 -10.424
-3.293 -10.869
11.621 -15.962
15.300 -14.271
-10.897 -19.869
-29.055 -13.311
-20.006 -23.040
-43.691 -3.776
3.866 -30.813
7.740 -24.157
24.398 -26.615
19.539 -15.806
-20.216 -3.685
-42.706 11.785
-32.478 5.312
-18.599 32.660
-35.450 3.245
-28.445 12.260
-26.679 15.682
-13.076 8.197
-13.193 -15.641
-4.995 45.488
-31.149 32.369
-26.848 24.487
-31.035 35.290
-21.601 45.361
-3.773 50.100
13.420 44.635
23.869 41.576
21.243 36.112
29.778 28.465
-26.403 32.910
-37.097 6.169
-17.840 12.314
-2.048 54.673
-5.475 59.839
-8.584 54.901
-33.524 40.000
-27.885 19.928
-1.547 -21.549
-10.609 -4.975
2.914 -18.899
34.692 4.413
24.704 39.483
1.379 51.107
16.255 50.694
24.925 46.156
29.823 39.694
26.557 41.434
15.807 31.742
24.454 24.384
43.555 21.299
34.542 24.806
22.505 20.986
1.770 48.403
-21.790 45.699
-16.508 41.625
-30.137 20.494
-23.788 42.182
20.956 46.632
15.929 36.829
-4.305 51.567
-40.699 20.613
-11.357 54.992
-7.062 52.799
-25.786 42.319
-38.302 21.930
-23.860 43.286
-7.573 39.237
-16.824 30.450
-22.503 36.037
19.638 35.535
39.587 22.251
17.896 44.926
37.340 24.679
17.840 48.811
0.624 36.332
18.167 6.649
29.680 6.164
30.824 9.918
25.280 -0.034
30.495 15.128
43.390 -6.925
32.489 -20.011
28.053 29.816
13.399 5.455
20.947 31.182
42.990 22.573
33.321 9.005
27.252 6.367
26.733 33.932
22.964 1.396
32.211 -4.738
36.775 -7.707
38.013 7.468
22.812 34.856
19.422 42.876
25.627 42.395
29.933 -6.528
-13.258 -17.157
14.486 0.370
25.928 5.946
-1.139 3.633
11.838 -25.589
21.661 -3.724
20.191 -1.651
28.330 8.953
29.295 10.762
44.981 21.886
-15.198 27.048
-36.988 -1.244
-36.550 2.142
-30.003 16.791
-29.029 -4.265
-29.434 -2.771
-19.123 -20.932
-33.282 -3.914
12.567 -14.261
42.370 17.653
42.160 11.177
9.816 25.492
12.109 44.939
10.944 48.574
-16.302 46.385
-23.979 44.503
5.381 9.888
30.269 -2.622
33.485 22.627
35.003 24.514
20.335 44.910
-4.842 46.165
4.445 37.375
-27.324 -7.558
-5.928 -18.344
0.642 -9.881
15.192 9.637
0.829 17.300
-7.845 -6.671
3.655 -8.779
5.358 9.019
-27.954 -8.058
-33.040 38.683
-27.389 15.229
-20.802 6.983
-36.146 2.954
-24.853 -13.509
-38.833 13.727
-34.274 5.545
-31.896 -3.916
-26.961 26.988
7.057 28.707
3.824 -5.591
6.233 8.024
-7.153 -13.804
-15.622 -3.605
-26.196 3.568
-14.553 16.270
-20.518 -11.996
-47.731 11.323
-15.559 3.933
-4.357 0.028
9.863 21.051
-10.030 32.963
-41.681 17.421
-31.788 20.629
-37.033 29.189
-29.865 -9.502
-30.079 11.778
-34.181 0.371
-24.747 36.429
-43.299 11.311
-12.616 35.858
-35.974 37.040
-19.455 36.706
-26.115 35.265
-18.029 33.300
-11.593 35.443
26.515 25.674
30.014 4.963
19.065 30.333
20.850 22.239
-8.480 46.250
5.117 44.585
19.989 35.252
37.488 12.482
31.541 34.680
11.654 56.978
1.399 34.828
4.614 25.933
19.153 35.122
9.735 57.283
-7.133 44.576
-7.947 53.578
-33.550 11.858
-29.783 24.494
-26.941 7.469
-23.969 35.572
-14.617 22.380
11.059 42.098
33.540 33.390
23.971 35.503
21.102 16.594
26.221 10.311
15.909 25.212
12.817 30.787
30.342 28.611
33.213 9.984
13.162 -12.754
23.384 -14.874
-18.947 -21.066
4.508 -24.873
34.068 -19.146
25.645 0.301
24.300 29.269
23.633 -2.715
9.058 -8.421
38.690 6.857
31.616 15.401
33.594 16.480
-0.895 -17.846
-18.619 31.408
-11.143 31.974
-20.863 38.919
-9.114 49.715
-23.489 33.679
-24.642 31.286
-26.391 17.389
-30.929 27.731
7.739 49.782
24.034 39.531
18.838 39.166
33.654 -3.787
0.517 -22.976
5.570 -22.257
3.741 -23.555
35.808 -8.029
21.153 -3.268
-14.841 -4.233
-30.738 37.347
-40.630 8.976
-18.070 18.362
-24.107 28.611
-27.089 34.534
-27.124 22.518
-31.531 20.426
-48.889 19.901
-44.197 11.578
-38.538 3.013
-33.772 3.696
-25.947 11.814
2.961 -0.987
7.952 8.865
-5.938 -15.760
-27.706 -7.345
-16.236 -15.187
-6.865 -7.263
-16.197 1.696
-18.185 39.697
-45.973 11.836
-34.745 22.914
-25.741 14.687
-34.691 26.776
-22.479 36.538
-15.358 39.897
14.935 50.888
24.852 36.067
8.050 35.395
-6.155 45.269
13.845 46.008
0.853 47.496
23.353 35.157
36.384 5.760
5.213 -18.346
-32.058 -2.043
-37.801 -4.473
-8.856 -19.803
-25.514 1.526
-33.287 15.870
6.769 1.147
20.033 1.957
21.171 -0.640
-6.103 -22.389
-22.069 -3.232
-24.767 19.714
14.682 14.764
-19.195 34.522
-9.023 44.539
-17.356 47.330
4.631 44.380
-43.103 1.118
-23.613 5.834
-29.040 5.290
-5.233 -21.793
20.486 20.582
18.100 23.909
7.755 45.853
27.579 26.475
39.941 27.699
33.138 7.318
42.858 11.841
25.660 14.937
28.489 -8.196
28.719 4.213
31.875 25.276
-7.390 46.601
13.371 28.094
27.054 24.244
0.839 -17.739
-34.764 -7.471
1.425 47.136
-21.148 40.400
-13.794 11.294
20.530 -4.714
23.756 8.248
14.436 6.636
26.734 -7.163
20.985 -6.203
25.025 0.313
21.206 -13.474
14.718 4.310
-26.877 10.912
-14.673 30.951
-34.975 11.846
-6.810 -20.392
-32.968 5.677
-2.198 -28.119
-35.412 -1.906
-29.271 -2.849
39.226 1.125
-19.821 -11.272
-3.882 -11.244
33.524 -11.138
30.947 28.860
27.573 49.195
38.048 -10.118
21.602 -22.017
25.515 -3.434
-31.937 -4.830
-31.371 -6.687
8.675 37.992
4.122 49.456
23.077 25.853
30.044 12.533
27.925 19.134
20.229 38.909
30.580 26.105
15.787 3.201
22.747 -0.399
19.074 -13.453
-2.633 -21.637
21.791 6.641
28.089 -0.146
12.674 44.396
35.742 22.619
22.770 40.850
-17.591 47.531
2.465 42.008
36.625 7.438
16.955 34.583
25.583 38.450
1.660 40.881
16.823 -14.437
12.697 -7.968
31.106 30.838
11.601 50.292
-17.689 43.365
-9.840 42.464
-32.870 32.258
-18.294 40.101
-16.531 39.534
-28.651 31.536
-33.305 23.830
-37.437 20.193
-29.033 35.638
2.203 49.379
0.894 35.779
27.524 10.895
35.173 27.555
13.963 37.909
-26.774 43.420
17.767 36.253
28.307 38.671
-12.587 42.705
-27.311 37.216
21.176 10.417
11.810 10.687
27.228 -9.395
-1.595 -20.382
13.274 -1.976
-1.189 23.783
-37.289 24.885
-6.715 16.270
12.232 55.832
-15.672 38.472
-39.543 9.403
-29.395 -9.744
-2.035 -1.443
-11.991 -6.972
-27.744 1.326
-33.154 0.234
12.979 4.770
38.504 16.441
0.141 -17.447
-0.285 -12.475
-0.177 -12.565
-12.040 6.492
-15.893 -2.508
-2.352 6.733
19.897 32.295
8.602 27.438
13.541 36.699
-19.802 51.848
-11.572 36.367
-0.443 35.697
-25.515 -15.214
12.930 -6.890
-0.685 31.791
33.148 25.424
26.457 39.266
10.192 -16.332
37.910 -2.562
18.451 -11.249
-36.594 0.809
19.579 -10.138
-25.017 7.855
-8.499 -29.149
-26.702 -4.570
-44.027 24.105
-32.704 2.644
-20.307 -15.475
-35.191 0.536
-44.960 32.939
-27.207 29.301
5.276 44.420
13.604 53.969
41.104 21.794
36.554 10.974
34.876 12.654
28.675 20.453
23.320 -8.008
31.796 22.551
31.113 -17.966
2.801 15.923
28.162 -13.714
20.611 37.970
-10.267 21.569
-10.431 38.826
-6.727 47.675
-32.672 23.890
-36.205 12.109
-23.853 18.570
31.207 2.647
23.630 0.346
33.228 13.756
44.129 15.826
35.260 34.086
32.532 -3.410
11.931 3.412
32.254 39.162
16.434 28.898
-23.065 25.563
23.201 36.944
13.491 37.017
-1.723 60.624
-4.953 51.508
2.056 41.088
24.307 1.756
-1.547 -11.975
19.287 -31.462
-25.951 -8.821
-23.795 25.255
34.026 35.786
33.934 15.409
-18.310 8.287
-34.680 9.659
-36.139 16.540
-32.480 10.806
-24.099 9.678
-32.288 26.232
-24.738 -5.827
-23.326 -17.757
-36.617 0.317
-22.202 -6.831
-3.387 -17.412
7.234 -4.156
-17.502 0.364
18.477 6.123
11.290 -5.647
-31.403 13.528
27.576 21.176
34.288 31.271
-3.992 41.062
-31.367 33.117
-34.349 14.092
-18.156 -15.874
17.914 -19.454
26.998 -17.750
38.593 -5.812
30.158 19.234
23.073 16.759
34.048 -4.509
24.492 25.238
30.977 33.669
38.222 29.094
6.982 45.707
-16.521 20.675
7.621 42.246
-22.359 37.014
-23.523 32.324
-21.220 50.009
-48.245 7.881
-32.486 38.530
-9.622 42.093
9.775 48.702
12.600 34.617
28.640 38.124
32.883 14.950
-24.794 6.963
-26.168 -4.758
-32.050 41.620
-34.556 21.823
-26.381 -11.836
-26.694 -15.256
-3.247 -28.195
25.540 6.009
11.238 0.399
9.082 2.063
6.644 0.901
-5.801 -15.825
18.630 2.098
-8.207 -20.506
-36.954 2.442
-40.516 4.612
-24.645 -11.054
-29.161 -7.929
-25.836 -17.474
-37.949 -1.596
-31.814 -5.597
-38.176 24.554
-42.500 6.024
-23.752 -6.639
-27.289 42.230
2.235 56.199
-27.137 11.309
-28.310 3.141
-25.455 16.729
-17.589 35.718
-25.740 36.231
-26.383 28.323
-25.626 27.509
2.932 45.502
14.127 20.565
22.076 -8.799
21.265 -23.464
40.642 15.439
43.001 11.644
-27.914 15.307
-17.096 46.310
-11.101 46.667
-31.387 28.880
-16.305 49.692
-0.121 42.843
-28.011 21.755
17.417 -3.413
-6.655 -8.232
-15.747 -11.582
12.436 4.649
1.430 -19.518
-5.645 -30.779
-5.550 -11.016
-31.241 1.705
-3.591 -16.703
-47.041 13.790
-12.944 -3.672
-40.411 27.345
-26.674 17.375
2.747 3.870
14.554 46.948
9.632 43.269
26.499 47.587
19.485 43.592
-10.597 50.178
0.101 36.235
-18.720 -30.211
-16.484 -12.970
-6.296 -14.229
8.671 -10.587
5.632 -17.011
37.572 6.211
14.917 -22.726
16.396 -10.251
25.034 -18.610
20.502 -15.039
27.379 11.511
-5.609 -24.107
-27.590 -10.485
4.614 -1.085
-15.499 -28.595
-10.913 0.532
-17.771 -5.240
-20.240 -7.915
-23.915 19.546
-35.378 4.870
-32.649 26.192
-20.201 -21.872
-15.428 2.632
-11.163 47.720
30.000 30.235
15.716 29.383
42.011 13.961
21.374 -11.834
30.879 -2.317
24.899 -9.766
37.055 7.986
-1.207 30.632
-7.987 10.464
1.786 22.801
20.399 -11.482
18.292 18.063
22.767 33.685
-1.802 55.403
-4.986 47.956
35.117 20.602
20.816 31.380
29.255 36.557
28.412 1.988
32.379 -9.225
15.858 -23.626
35.478 14.176
22.161 41.165
-14.687 36.364
-16.504 41.317
-28.492 38.535
-38.548 40.228
-15.796 35.229
17.116 38.512
27.922 50.181
26.628 6.298
21.251 36.402
11.538 45.765
26.698 33.952
16.540 31.278
18.361 50.395
33.351 20.638
5.340 4.160
0.368 19.814
2.035 46.535
-7.246 42.539
8.946 44.070
-13.191 19.658
5.131 12.045
1.380 -9.688
9.197 -31.902
-46.781 0.932
-26.754 10.591
-14.036 7.287
29.338 -2.821
-1.245 -15.829
-43.552 21.406
3.070 -14.620
15.938 -1.635
17.265 6.923
35.010 1.082
31.240 -6.474
1.947 -24.913
-7.013 -19.514
-3.396 -26.285
21.998 25.829
28.373 32.224
-12.967 55.732
-28.720 38.720
-26.410 4.221
-21.287 -2.516
-24.082 36.605
-23.923 11.871
-30.569 32.305
-25.230 33.492
-26.210 41.723
-8.424 46.583
9.335 51.733
-1.024 46.805
-23.842 8.352
8.590 17.200
2.755 -14.338
8.908 -2.600
-6.228 -11.434
-24.261 -2.011
-28.955 8.052
-15.003 10.130
-18.946 4.446
-34.477 33.536
-26.276 22.208
-16.833 -0.883
-28.277 1.022
-16.002 -17.930
2.313 -12.300
-13.733 -13.261
1.481 -13.480
13.289 -20.614
-25.761 5.674
-30.399 0.961
-34.835 19.365
-34.717 41.212
-37.559 14.144
0.118 56.207
-12.490 53.833
4.048 37.452
33.812 47.779
-5.882 50.801
23.834 27.013
25.157 38.267
10.303 46.954
17.697 36.087
12.403 44.434
27.986 45.168
13.336 38.895
37.907 13.766
31.456 33.609
13.511 47.602
29.794 40.597
41.007 33.519
30.634 25.973
22.265 43.550
37.119 14.943
44.373 15.904
35.630 -1.456
21.630 -16.006
-24.412 -8.059
-26.680 40.247
8.448 49.243
-20.984 50.812
-11.485 45.930
-15.216 43.389
-37.681 20.347
-17.910 27.573
36.379 10.217
23.571 2.064
43.560 13.096
38.724 3.991
31.866 15.067
22.296 8.265
26.745 25.979
33.396 18.185
23.680 -23.409
38.185 21.416
7.477 -14.518
18.851 7.197
16.711 -14.015
-9.779 -15.790
29.475 24.506
14.221 -20.222
13.893 -10.343
26.899 -3.422
3.185 -15.461
-15.539 -15.729
-28.851 9.928
-33.646 24.799
-23.973 32.979
-0.276 50.763
34.472 23.647
29.544 23.868
25.949 20.799
36.177 10.885
27.103 -12.144
32.281 -13.601
16.576 42.513
15.348 42.159
24.492 27.415
35.035 19.502
16.812 -11.959
-4.596 13.945
-9.793 -15.023
-36.456 -5.401
-40.410 13.533
-27.717 32.832
-26.146 31.850
-7.407 57.722
-22.608 43.244
-30.842 35.093
-35.545 13.276
-35.295 27.719
-46.896 24.419
-17.523 41.387
-15.397 -7.553
-27.512 10.333
25.927 4.964
-5.261 -6.589
-13.290 6.631
-7.286 -22.243
-40.789 19.390
-35.297 0.432
-5.841 -2.425
21.229 -18.973
14.603 -13.830
12.278 -18.737
6.042 -26.812
-23.709 -16.997
-35.064 -2.379
-8.780 28.764
-8.860 1.008
1.497 2.774
-35.262 8.538
-25.671 12.610
-38.589 1.544
-5.219 -15.606
28.196 19.144
19.715 -20.009
20.416 -14.279
30.011 -14.350
-11.377 -17.379
24.852 -14.649
21.314 -0.565
7.680 41.092
7.170 55.872
-3.315 41.472
9.006 24.906
-38.942 7.716
-38.666 6.287
-34.899 39.888
-31.519 16.196
-13.823 -14.930
-34.306 -3.738
-30.644 35.996
-23.636 9.446
-39.122 27.666
9.608 49.617
4.991 54.560
19.154 46.889
41.524 13.267
13.948 30.554
1.931 35.062
10.518 28.246
24.358 18.664
20.204 42.099
-46.189 21.648
-24.370 41.786
-32.194 31.588
-18.869 33.274
4.022 47.077
10.184 39.799
-12.830 29.373
-18.287 42.868
7.153 45.033
34.636 23.918
42.444 29.089
14.925 21.064
-28.281 11.450
-38.273 2.319
-28.270 26.545
-30.712 34.991
-15.529 31.305
-11.826 37.589
-21.596 35.706
-16.415 15.831
17.318 13.813
21.242 -8.780
11.008 9.022
-17.630 -25.885
-24.871 0.759
-28.867 18.249
-5.670 7.836
-18.759 34.827
44.468 22.841
46.629 11.714
22.061 27.418
-21.102 22.770
-2.510 46.788
-32.773 18.013
9.574 12.600
-24.523 23.352
13.468 42.272
-7.512 38.577
-22.384 38.603
-24.044 12.576
-20.900 -4.452
-22.707 -16.606
-26.096 -6.456
-42.987 24.045
-33.791 31.392
-23.876 28.191
-31.260 31.624
-32.917 -8.593
-31.089 30.747
24.162 42.464
0.847 52.600
21.706 38.084
-3.380 -8.546
7.909 14.882
6.511 -1.636
-26.118 45.537
8.035 24.704
-11.268 44.078
-33.352 34.589
1.413 32.123
43.467 13.713
32.154 33.802
27.906 25.898
22.150 15.916
28.191 3.595
36.268 19.445
22.361 23.786
20.493 -0.715
34.813 12.120
3.924 53.458
1.690 41.229
-36.763 11.911
-25.854 43.034
-20.476 25.016
-19.941 48.212
2.897 48.725
9.448 28.430
-11.004 44.620
-12.488 41.501
9.768 47.448
5.236 33.098
2.319 46.311
15.943 52.307
12.437 25.692
38.353 14.723
22.175 43.365
-14.900 28.461
-29.583 -1.148
-20.213 -12.665
-22.423 41.967
5.379 22.185
14.001 9.046
8.914 18.302
29.277 42.626
31.568 44.330
0.293 44.286
11.768 44.074
7.896 32.647
27.785 2.619
19.338 35.657
16.381 44.557
10.836 42.432
10.503 53.767
-0.200 54.071
14.846 39.760
28.852 36.678
-21.884 24.950
-31.964 21.072
-29.489 -2.695
-35.533 -1.505
-24.465 5.148
-4.922 53.450
-5.471 34.558
-21.503 47.385
-27.016 40.389
-23.999 25.997
-7.992 27.231
7.280 -14.588
-4.374 -23.396
-8.181 -8.461
-13.201 -30.593
-7.968 2.278
-3.078 -15.360
-19.816 1.179
-34.972 37.593
-27.232 34.421
-0.803 36.222
-6.456 -2.301
-3.879 -22.017
18.977 -4.656
2.421 -16.275
9.242 16.424
32.507 22.210
-4.183 46.341
19.619 46.143
31.170 34.184
16.917 37.808
39.528 1.712
12.528 45.712
20.981 43.082
13.628 53.700
14.733 46.074
21.581 22.629
36.852 23.900
3.192 47.351
33.543 -0.331
29.488 11.154
23.521 29.713
36.202 -1.067
40.764 10.041
36.586 -2.446
35.562 15.193
7.883 38.315
31.513 15.738
2.542 7.164
27.791 33.159
-12.726 54.812
5.578 51.448
28.571 46.340
13.188 46.125
9.413 5.867
36.616 -7.381
17.726 2.385
34.799 9.700
31.512 19.238
-3.246 32.379
-16.514 39.768
19.234 37.729
23.518 38.498
14.229 49.233
17.828 35.901
14.663 33.344
-10.953 54.377
-13.495 53.257
-5.017 50.112
-5.479 33.311
20.473 34.203
36.905 29.215
27.219 36.267
11.919 48.709
37.018 24.954
22.885 42.312
-2.004 45.839
-3.578 45.282
-4.048 52.760
22.058 25.224
22.638 28.561
-14.530 38.208
-5.400 2.822
5.958 2.209
15.077 44.008
0.851 34.428
-0.264 36.017
2.464 -17.699
40.618 14.620
20.109 -19.997
-3.180 10.741
-0.363 -20.530
-18.578 -20.638
-14.972 -7.617
-15.152 -10.522
-4.997 -19.465
-12.613 -6.078
-32.360 17.566
-25.889 -22.922
-4.017 18.953
11.565 30.714
-28.844 -6.934
17.568 -24.908
18.631 -20.444
19.924 -10.794
29.626 -4.751
20.964 -0.720
29.975 23.349
3.554 51.191
32.470 9.433
25.924 -5.761
36.931 15.448
31.734 26.311
31.854 17.097
1.116 39.096
7.855 47.409
-45.191 10.089
-34.816 -13.850
-12.077 -18.869
-9.435 -9.333
6.689 -15.858
11.905 -12.060
28.166 30.031
28.335 -6.917
-18.819 20.568
10.226 21.293
-27.641 38.499
-14.700 33.520
-28.908 40.721
-41.646 14.059
-28.493 26.194
-18.863 37.813
-42.317 30.099
-27.946 22.998
11.310 39.700
12.591 32.024
25.919 1.205
21.850 20.604
25.484 31.350
24.843 17.634
-13.343 22.542
18.750 39.183
29.488 3.288
21.354 25.580
1.157 44.230
-25.197 48.594
1.135 44.789
25.785 44.611
34.945 16.515
40.488 12.295
11.171 -7.677
28.798 2.688
-18.485 -19.042
-14.831 -28.328
-20.314 1.631
5.761 -25.348
-7.509 -20.115
-10.667 -6.705
-16.794 33.179
15.465 44.146
-18.214 41.755
-18.797 40.301
-39.880 21.183
-34.575 2.127
-15.434 16.377
31.209 9.998
44.748 -1.080
33.474 33.560
34.330 35.798
13.943 50.884
15.175 48.813
32.895 38.092
29.652 4.783
38.131 23.546
30.574 5.699
29.150 8.820
35.660 3.624
34.014 23.185
13.497 42.868
24.652 26.514
15.678 38.962
31.149 10.047
-18.342 31.099
-0.531 35.881
-36.557 29.603
-40.292 30.055
-2.395 45.665
-24.889 43.819
-20.190 42.217
-1.992 38.013
-9.344 46.985
-5.974 50.947
9.570 55.530
27.209 43.010
5.157 53.066
-3.275 30.895
-27.454 20.250
-19.441 13.446
-10.650 -26.429
-3.833 -6.810
23.276 -7.092
34.465 26.630
42.223 34.307
27.041 12.479
4.672 47.492
30.278 26.336
32.123 -8.110
-1.933 -11.637
36.396 -7.718
30.521 -9.654
-6.862 -14.172
-20.446 8.773
-8.266 -11.157
-10.406 -18.060
3.751 -28.325
9.078 -11.957
23.404 -13.621
25.274 2.634
6.209 -9.606
7.359 -19.811
-42.449 15.123
-32.234 7.254
-18.275 14.969
-19.287 6.040
-3.393 2.626
-15.969 -6.547
-33.596 20.691
-42.383 10.650
-34.187 26.090
30.299 33.419
33.313 18.335
15.612 57.010
42.266 8.222
38.176 35.756
0.951 48.817
-25.161 -4.231
-34.863 -1.111
11.338 1.735
10.057 9.169
7.610 47.264
-24.642 -3.522
-1.100 -1.259
-4.640 15.977
-0.876 -8.025
43.056 6.928
22.240 38.186
26.545 27.408
32.092 37.064
26.250 43.936
30.550 19.488
23.668 -4.123
27.920 25.095
18.883 32.112
-31.767 22.004
-26.922 34.652
-30.806 33.899
-30.431 25.168
-31.792 12.711
3.643 -6.325
18.564 34.002
-6.832 49.460
-6.692 47.505
-2.121 47.761
-39.222 -1.869
11.635 -16.232
34.674 -0.042
42.240 14.310
44.911 5.948
35.613 15.639
10.560 -18.493
-29.346 10.803
-14.446 0.781
-23.151 -18.577
-8.953 -24.582
-28.873 -5.610
-27.266 -15.436
-31.058 -3.865
-4.768 -7.584
15.770 22.482
1.350 43.360
20.002 46.093
6.176 29.957
31.680 21.554
32.772 42.490
21.178 43.008
7.992 -10.542
26.630 -0.375
18.643 -6.314
5.410 -5.162
-1.726 38.933
-27.347 33.551
-33.584 23.199
-34.641 8.112
-21.449 40.817
-30.390 34.446
-22.818 33.289
-37.759 24.740
-32.324 12.950
-47.916 2.137
-37.226 29.754
-37.135 24.498
-15.664 51.883
-30.633 33.123
-27.645 24.287
-31.140 40.726
0.325 -13.481
-20.888 -3.905
-32.820 13.118
3.897 6.947
24.276 -27.624
14.906 -24.641
8.147 -12.349
20.780 -2.901
11.320 -13.632
7.390 -18.058
31.147 5.413
8.854 45.067
33.473 13.549
9.155 17.702
-18.463 21.559
-16.354 20.864
-21.144 41.340
19.777 37.865
22.027 26.126
30.396 32.751
28.770 45.231
30.673 -1.959
35.201 2.048
43.290 7.629
30.400 -9.537
-25.741 46.908
0.252 48.245
30.409 25.083
26.828 33.412
-12.233 40.013
18.386 20.378
45.789 10.648
43.176 21.690
2.356 -19.943
-25.862 -2.673
-30.199 2.771
-30.235 33.239
-35.814 23.651
-38.236 26.928
-29.576 9.116
-8.223 18.881
-1.255 -12.584
-21.437 -14.686
-5.607 -20.983
-29.995 -9.522
-27.707 2.143
-8.175 1.431
-43.589 14.523
-35.408 47.443
-22.323 35.487
-2.909 47.157
-4.184 51.925
-6.327 42.840
-15.614 41.125
-6.342 47.702
21.595 35.878
37.557 15.332
30.110 -4.366
34.969 16.960
36.577 34.517
17.587 40.279
-30.966 36.248
-48.853 11.964
-32.848 42.518
-13.797 37.501
12.338 52.124
33.292 19.399
43.539 29.496
40.463 2.702
34.569 -14.381
22.017 -8.369
-26.326 -2.359
4.512 -21.570
10.516 -22.094
36.988 8.884
3.181 14.813
0.728 19.941
8.525 -3.656
-13.523 -13.499
6.671 -9.322
-9.588 -21.579
9.328 -24.703
2.797 -19.605
21.849 1.750
36.772 23.677
32.502 23.732
34.116 25.332
34.775 10.655
14.496 -3.627
37.368 18.919
37.031 36.119
-34.408 35.883
-24.218 59.621
-17.758 45.808
-0.306 45.852
-36.440 22.193
-31.485 10.968
-37.771 9.402
-23.907 41.666
-25.144 6.707
0.757 48.847
-29.886 45.802
-32.791 26.668
-30.727 11.197
0.153 43.262
-25.594 31.096
24.384 44.834
40.288 27.969
12.387 45.192
-29.778 39.523
12.751 35.905
22.146 48.783
29.563 24.755
27.244 35.187
27.828 11.894
32.114 50.566
39.701 10.003
29.474 15.251
22.587 31.470
23.110 44.969
-25.755 45.970
5.662 48.074
-24.327 41.303
-43.779 13.481
-27.170 37.359
-37.455 14.081
-13.318 44.570
16.657 34.848
32.982 34.731
24.425 27.590
-4.306 51.540
-17.322 50.699
-38.459 17.026
-6.055 41.363
2.362 50.104
-21.865 40.144
0.123 46.633
16.844 46.361
24.899 45.570
32.466 28.062
2.011 41.771
-33.497 31.666
-25.572 42.405
-27.597 48.962
-25.535 42.966
13.749 26.329
26.463 29.536
1.362 43.457
-30.872 5.873
-38.639 15.941
-35.421 18.012
-40.297 36.524
-35.495 25.570
-34.232 42.942
-35.918 5.831
-33.331 4.556
-4.620 -18.503
-22.761 -4.864
11.752 -25.062
10.747 -16.256
29.645 24.571
23.586 38.602
-13.987 53.037
-10.903 33.144
-28.768 25.619
-1.410 22.062
27.670 1.476
17.203 33.223
-27.844 43.896
-27.830 17.006
-35.579 32.730
-26.238 29.797
0.557 35.245
42.922 19.814
29.612 -2.859
41.429 1.175
13.746 36.984
21.666 43.661
22.811 13.923
10.543 -25.457
-14.694 -3.161
-20.495 -6.164
-34.510 30.157
-28.125 7.578
-29.626 11.781
-11.858 39.528
-33.839 -12.230
-23.925 -11.160
5.623 15.051
-22.546 25.284
-4.167 -9.276
-9.215 -6.158
23.296 -0.556
-17.967 37.684
35.155 42.295
32.944 14.433
23.387 33.254
29.187 24.501
24.529 -7.815
28.955 -0.280
21.347 42.021
13.633 44.729
-7.600 38.609
-21.572 31.895
-40.820 29.414
-30.249 6.671
4.587 12.576
24.204 42.208
32.780 29.138
0.375 35.656
-3.401 54.787
-31.756 23.197
-23.570 -9.371
-3.055 7.753
-5.505 -18.452
-49.244 2.344
-40.853 9.884
-30.312 19.422
-33.970 32.412
-32.175 13.016
-25.454 -4.940
-4.992 -21.918
16.575 -5.710
40.939 21.395
40.143 22.064
-9.349 40.170
23.399 29.513
24.714 27.623
19.609 34.875
-9.847 46.308
15.450 45.072
15.416 38.043
25.834 32.424
30.853 27.408
-0.558 43.549
-32.101 26.205
-28.900 38.849
-7.354 50.664
-23.444 34.353
-0.316 50.008
-32.747 13.386
-18.801 34.980
-14.333 14.603
-37.890 18.501
-26.153 35.705
-7.971 34.220
1.918 41.280
5.074 53.317
-20.959 41.974
-29.122 32.250
-31.554 30.535
-28.869 26.830
-26.445 37.389
14.342 51.564
-18.039 45.302
-40.102 33.204
26.984 38.447
4.814 47.083
6.080 28.975
-22.805 -2.419
-22.281 -12.093
-28.115 -10.585
-21.160 -4.029
-6.228 48.385
27.344 31.178
-4.656 29.857
-33.106 15.178
-36.236 29.243
-25.421 41.427
-32.087 31.206
-42.446 15.454
-18.623 17.467
-9.666 -1.593
-34.597 28.198
-24.854 29.478
-33.323 38.651
-16.554 32.600
-18.480 26.074
15.297 54.309
2.873 41.176
-35.338 33.554
-27.527 15.466
-34.280 20.441
-23.040 39.715
-34.284 35.099
-32.173 21.911
-9.805 38.310
32.769 32.759
29.633 44.191
25.584 38.017
-9.613 3.089
-23.050 -15.647
-20.258 17.266
-25.031 26.352
-33.702 4.583
-34.431 2.809
-19.526 38.717
-41.208 15.245
-32.658 23.982
27.844 24.721
-16.326 21.382
-38.671 21.382
-21.151 0.936
-37.688 20.561
3.946 -17.315
-14.600 12.751
31.690 9.477
39.328 21.905
29.378 26.003
34.854 8.863
35.303 16.416
9.321 -28.402
-24.299 3.059
17.891 15.416
15.516 17.564
12.999 -20.063
23.059 12.022
11.365 44.754
21.691 46.070
-2.868 54.459
8.274 47.908
-7.735 42.448
12.787 40.385
25.765 -2.094
14.532 -25.699
-1.674 -25.186
-34.287 -6.764
-16.021 -12.556
-20.482 27.024
-26.125 16.565
-14.092 -8.122
-36.031 -3.126
-21.344 -2.159
40.098 14.126
28.890 -16.491
22.915 41.783
33.565 -5.276
35.570 15.226
25.549 30.035
40.621 8.054
8.244 -12.117
22.626 -8.920
26.524 6.792
24.545 -14.827
2.227 -23.384
25.662 31.728
18.281 18.279
6.680 35.543
-16.144 36.484
-13.305 59.225
-18.831 44.953
-22.486 -7.383
-5.105 -14.583
-41.697 -6.944
-38.991 19.179
-26.978 -4.477
-34.567 -14.822
-15.141 -25.329
-40.685 2.660
-34.073 -13.878
-13.244 11.047
-28.293 30.539
-20.941 20.391
-10.999 -7.024
-47.218 15.756
-13.257 7.461
-19.410 -22.573
-25.980 -9.053
-35.977 2.724
-42.800 1.858
-29.818 21.176
-16.252 54.341
-27.798 6.101
-10.650 -20.634
27.647 -9.685
13.370 -0.782
-21.562 11.933
-25.301 29.798
-44.440 -9.102
-37.934 18.063
-23.154 45.713
-38.549 28.410
-25.700 30.266
-30.923 7.166
-5.811 47.236
-20.073 62.513
-22.753 46.965
28.619 24.568
-9.130 42.157
35.802 35.162
12.398 40.878
2.896 41.504
-15.338 48.819
16.225 40.385
35.250 27.869
32.482 26.710
-24.223 40.915
4.052 48.427
-21.605 54.116
-1.556 46.424
4.356 46.893
-43.001 2.842
20.734 42.638
1.092 53.542
20.217 50.228
-8.200 41.243
1.947 41.363
-10.328 -4.539
-11.063 -7.177
-13.671 8.392
-16.529 20.318
-31.061 20.583
-50.130 5.264
-5.180 -19.869
-5.714 -2.915
26.869 -10.967
37.064 23.961
23.513 43.312
-40.217 35.424
-8.354 43.445
-28.826 27.530
-32.025 32.255
0.101 46.443
33.910 -3.939
26.069 4.185
33.397 9.983
3.779 -8.801
-31.792 -4.365
-42.022 26.630
-35.677 -14.492
-24.509 -6.185
-10.511 -17.201
26.901 -6.159
24.294 11.579
34.914 4.585
19.675 36.320
8.634 -21.662
-23.282 -6.469
26.175 42.198
39.479 8.900
-28.995 0.937
-30.501 -2.415
9.446 -16.832
20.177 -27.918
7.264 -17.667
4.052 -18.487
-12.865 -13.437
-33.503 8.051
1.392 -32.188
-24.508 32.745
-1.122 40.263
32.863 34.825
33.113 3.510
8.111 -10.167
-31.119 14.586
15.453 1.665
22.859 17.123
19.579 7.048
12.265 -3.692
-36.093 15.106
-18.497 41.807
-11.412 22.320
-8.558 12.663
9.907 2.882
7.323 -11.208
10.712 -18.890
-32.505 -3.586
-26.303 13.163
-32.792 15.850
-32.448 8.336
4.930 -15.601
-6.436 -4.536
21.668 -6.580
29.793 14.694
20.190 -5.154
18.463 31.967
13.834 38.464
-7.432 14.643
-15.183 8.176
5.177 16.144
19.391 7.166
-3.140 -8.114
13.169 36.713
17.005 44.797
6.378 18.385
-0.559 52.591
-24.459 34.001
-30.686 38.768
-23.311 36.090
-5.229 42.626
-7.725 14.623
26.282 21.061
-3.710 27.174
7.440 45.509
38.435 14.605
29.939 3.137
-13.143 -9.939
-34.891 0.201
-42.292 11.633
-38.653 -3.976
-14.455 -2.477
-27.316 -11.686
-29.969 -8.334
-22.808 -5.348
-10.339 4.071
-24.084 -5.412
-24.172 2.120
0.822 -13.231
15.355 -25.425
42.577 2.273
-19.158 1.287
-39.625 -5.364
-21.218 24.959
-21.335 40.321
-26.633 37.800
24.371 40.728
17.799 43.154
40.591 14.031
35.941 14.699
32.239 25.237
36.706 18.864
28.140 40.121
7.058 43.034
39.092 -0.490
17.990 34.091
-12.213 51.466
-26.583 35.565
-0.346 42.260
-8.723 40.877
-14.454 28.771
-18.691 45.152
-10.487 50.348
-33.166 18.346
-29.745 6.050
2.158 22.415
19.848 -6.967
18.386 50.339
22.805 43.786
-1.921 42.427
-20.926 35.796
-9.490 30.881
-15.471 39.348
13.541 44.796
-28.223 29.038
-24.398 34.578
-10.745 32.621
-19.356 29.844
11.994 45.189
-26.962 28.265
-4.778 42.904
2.323 42.087
-32.661 11.941
-36.195 41.176
-22.758 42.082
-35.026 33.341
-9.695 -5.018
13.417 -12.415
34.428 25.182
24.698 -2.878
38.754 6.518
23.035 37.212
18.660 40.864
28.262 23.940
31.158 32.462
23.464 35.306
7.219 47.227
36.634 11.493
44.338 25.511
9.444 39.429
12.590 52.730
3.590 48.756
10.971 43.597
-22.981 49.157
-2.492 10.745
-21.937 31.344
-26.188 43.740
-36.201 43.442
-31.519 33.283
-41.999 17.687
-22.544 28.287
-35.351 2.733
-24.879 -7.786
-18.972 -4.967
-11.886 0.539
27.671 -12.217
16.611 32.370
-26.540 11.754
-7.418 -20.200
32.779 21.738
17.553 36.017
-28.690 19.291
-37.806 9.782
-19.231 -15.389
-5.801 -4.868
-9.478 19.543
-14.206 29.067
-40.858 -2.262
-33.071 23.263
-28.754 30.220
-33.300 32.317
15.507 43.653
-29.275 36.472
-25.680 8.518
9.655 36.510
33.349 33.048
-5.817 38.986
-10.760 37.662
-15.146 38.626
-30.115 42.284
-26.512 8.042
-2.499 51.976
19.487 48.196
12.204 15.296
-4.574 2.782
38.965 3.202
28.407 35.985
33.136 8.309
23.056 -6.161
17.050 21.334
25.259 -9.811
26.225 -1.865
23.298 0.935
41.426 19.397
23.724 40.421
30.461 11.310
38.778 19.646
-19.042 6.775
-38.315 20.585
-30.889 13.673
-20.486 26.378
-29.108 17.715
-13.611 25.624
-29.798 4.244
-10.270 9.535
33.263 36.945
19.639 20.136
18.376 38.267
-5.198 37.435
-14.414 37.930
-16.253 53.085
-25.766 36.749
-33.566 21.922
-29.095 36.656
-34.066 20.109
-39.280 0.762
-25.067 6.491
-33.465 28.001
-35.673 18.063
-22.296 35.556
3.085 -10.138
30.382 9.826
22.067 27.109
14.951 42.171
19.763 40.965
30.512 25.093
19.120 -4.363
11.149 -17.045
23.248 -0.949
14.479 42.440
1.103 50.565
27.186 21.602
32.691 5.577
37.012 7.212
-11.764 -19.156
18.058 -15.952
-7.867 -16.043
-3.195 40.965
14.821 46.226
34.975 33.665
42.056 9.023
29.182 18.141
-2.598 14.707
-21.374 32.226
-19.058 39.110
-26.503 31.986
5.736 37.818
-30.389 24.346
9.255 37.898
24.663 28.201
41.639 -4.360
33.878 -12.534
19.630 -26.096
-6.336 -25.128
-34.529 -9.302
-26.184 0.766
-19.828 -8.116
-30.260 23.235
5.112 48.925
0.004 35.683
-22.238 -0.863
-27.102 29.057
-28.531 44.456
-29.446 18.625
-15.361 -10.861
-33.194 26.643
-30.793 -9.237
-46.168 -3.984
-40.378 16.006
-34.806 24.029
-30.172 9.441
-9.766 -21.229
-21.195 13.079
-38.296 19.921
1.768 35.538
-20.089 34.392
-23.840 32.133
-28.660 12.055
-27.613 29.415
-36.210 35.544
-1.232 49.586
12.439 53.901
20.161 41.973
10.985 45.713
-21.025 16.420
-30.018 11.322
-8.893 -19.681
-9.298 -19.600
-5.645 -23.390
-3.742 -16.076
-3.266 -12.598
27.236 17.053
26.186 28.844
-12.106 42.310
-4.791 45.491
1.086 47.546
27.505 -7.614
19.400 8.579
-35.279 23.946
-27.931 42.789
-19.158 34.323
10.285 53.150
-2.608 43.658
22.451 21.502
-4.965 43.132
2.225 52.451
-2.511 57.962
-11.533 45.398
-35.289 22.741
-28.332 -1.479
-42.061 32.976
-31.959 1.197
-23.341 -0.916
-28.211 -9.976
-30.754 1.804
-16.639 12.157
-5.598 10.459
-23.791 31.935
-22.236 -15.454
-0.622 -14.966
6.589 -12.529
-15.018 4.699
-23.934 -4.980
-23.297 40.850
-30.094 14.709
-13.070 42.533
19.468 49.091
29.697 45.808
42.904 13.168
26.042 25.533
29.809 37.861
14.183 29.513
-15.260 3.924
-12.796 4.683
-25.611 -10.797
-24.454 6.166
-31.899 10.976
-2.755 -18.358
4.137 -5.803
-14.802 -30.788
-12.578 -11.304
-1.291 -28.437
38.094 1.727
29.937 37.928
33.665 23.062
29.793 8.484
-15.885 12.730
-27.940 12.562
-30.960 30.842
-32.045 17.838
-18.521 -2.991
27.777 -29.178
-1.551 -7.630
32.645 41.661
23.446 20.190
39.557 10.031
13.283 2.246
11.174 -25.597
15.987 -9.023
4.778 -26.172
23.044 -22.643
30.077 -12.832
29.204 -18.537
13.642 0.756
35.628 19.205
28.731 30.694
15.420 50.893
14.364 46.185
12.117 45.468
-2.298 47.745
29.410 36.509
-21.735 37.320
-1.011 44.257
-8.711 44.362
0.201 36.384
-34.465 2.202
-32.041 34.307
-27.518 5.576
2.370 -20.971
-15.133 -23.991
-16.960 -13.265
-22.497 25.150
-15.958 -11.241
-19.506 -11.011
-12.307 -27.769
-23.337 -22.374
-32.973 -3.563
-43.273 4.852
-10.889 31.125
1.955 7.031
12.219 36.970
3.974 46.630
14.547 34.030
3.215 51.169
2.298 33.571
-7.813 42.714
0.076 36.559
-3.784 48.585
29.574 21.035
30.818 35.994
27.194 11.802
-15.563 1.239
2.656 -12.276
9.926 -14.460
9.733 -17.416
37.589 16.019
38.586 -1.073
28.559 29.666
31.632 34.900
31.611 21.953
31.208 19.897
3.551 -21.799
-15.916 -10.574
24.490 -13.629
-25.318 -7.118
-36.506 1.850
-40.619 2.522
-36.436 -0.209
-29.146 -1.271
-22.801 35.132
-18.980 42.217
0.315 51.773
4.796 36.660
21.040 48.052
14.209 45.247
26.199 45.070
-14.247 42.498
-15.844 36.739
-10.982 43.640
-20.781 50.578
-47.158 -4.489
-27.344 23.983
-3.511 44.956
2.635 41.331
-22.615 -10.902
-17.348 -22.066
10.740 -2.138
0.366 -7.524
22.208 22.529
-10.048 32.724
-31.396 9.666
-16.386 -12.051
-4.579 51.908
14.914 47.456
-3.463 39.864
22.322 48.522
19.394 47.850
14.728 49.730
-7.529 42.938
-22.046 42.845
6.077 52.255
-16.795 40.551
-18.388 37.270
-18.124 45.049
2.293 38.991
-16.092 27.454
-8.684 -14.966
-30.589 -13.939
-20.167 8.089
18.475 -4.203
22.410 -11.728
11.518 -12.231
-26.867 4.101
-28.447 -12.116
-36.598 6.413
-39.474 12.576
-24.139 25.324
-36.514 33.478
-14.253 -10.212
-36.730 23.172
-26.389 38.716
18.231 20.989
33.051 43.825
16.361 34.624
23.283 41.858
36.583 4.808
28.521 15.793
-1.374 45.970
30.919 22.730
13.384 -12.078
5.125 -26.358
-4.476 -35.801
-4.226 -3.336
-29.539 -3.809
-23.208 25.342
-9.754 47.534
-21.059 13.992
-16.190 -16.258
-17.027 -13.414
4.543 45.100
8.449 34.344
14.571 45.009
13.425 -11.485
6.935 12.353
-1.412 -15.163
-11.355 -9.458
22.119 4.173
32.211 11.126
11.258 -13.678
1.632 15.273
-30.661 11.129
-14.503 23.350
12.391 4.940
0.189 58.212
-15.122 36.783
-23.496 34.868
-35.351 28.544
-19.388 35.508
-5.106 -2.414
-29.610 -2.279
-36.866 16.310
-21.458 -19.130
-28.032 -10.883
-38.252 8.080
-32.278 4.525
0.590 -6.644
-30.043 20.485
13.179 49.987
11.162 50.984
-21.431 37.058
-32.087 23.452
21.669 26.668
7.891 9.322
4.327 7.798
17.865 -10.418
2.102 4.655
-31.082 -7.473
-22.233 36.500
36.878 17.278
14.728 47.565
0.021 42.731
0.125 56.929
17.505 48.831
25.112 26.141
41.271 6.450
26.377 41.692
38.478 18.859
9.478 18.258
23.629 35.637
34.928 1.695
41.951 27.911
-6.767 50.774
-26.547 41.860
-31.259 11.780
-38.868 26.476
-36.829 8.136
-31.103 16.810
-42.492 9.174
-31.962 22.158
-29.715 -6.186
20.020 -10.439
5.891 -3.768
-24.423 -13.783
7.052 0.766
-7.691 -16.179
29.942 -5.904
27.782 15.441
30.859 20.384
29.843 41.722
-18.755 0.755
-26.131 24.669
-26.485 30.295
-9.035 41.303
8.089 42.790
10.767 44.283
6.665 41.594
34.667 4.428
47.033 6.195
25.125 37.311
-0.445 51.807
-9.712 47.556
1.924 43.546
-23.258 40.334
19.238 46.205
17.370 40.648
18.699 46.756
16.039 41.512
27.031 3.636
8.844 20.191
-31.886 -3.701
-18.937 -25.927
-38.394 -1.799
-23.203 -1.592
32.117 -5.009
-23.109 -7.114
-21.128 -9.550
-39.231 -1.817
-25.384 34.111
-5.524 50.568
-37.108 11.940
-36.740 14.221
-2.479 -1.291
-8.357 -26.171
-42.770 9.553
-23.551 42.262
-28.225 18.102
2.385 41.768
31.397 26.615
34.281 34.334
13.916 29.918
27.789 -2.657
1.518 38.744
32.749 47.593
16.802 41.112
9.845 55.145
0.845 48.495
1.533 41.973
-15.046 48.832
3.458 46.828
-26.950 43.567
12.916 33.413
-0.037 48.317
12.958 45.209
-5.106 -19.205
7.963 -11.447
34.362 1.755
18.632 13.316
39.298 13.970
15.244 -20.654
-4.217 29.444
-5.964 32.834
-1.118 37.022
22.284 48.017
5.986 47.408
-28.035 18.042
0.861 44.952
1.979 40.884
-41.051 7.954
-36.598 6.510
-33.673 27.524
-1.723 16.867
21.821 39.441
2.285 50.530
-27.066 38.366
-36.495 14.379
-29.396 22.609
-13.625 30.079
-2.855 30.166
-26.771 9.651
-34.853 -5.656
-28.420 -3.928
-17.710 -23.047
-21.217 -14.631
-10.918 -12.071
-6.241 -8.470
18.806 3.738
-16.221 4.888
17.230 -13.134
10.178 -9.067
-9.722 30.608
26.835 25.647
30.981 -5.221
21.427 -15.675
23.446 18.501
14.681 42.362
27.807 45.916
24.013 -3.664
33.395 20.349
14.874 11.253
-26.228 -11.605
-24.139 14.257
-35.063 2.746
-8.261 -18.203
-23.055 -15.956
-9.690 -14.056
20.324 -28.956
3.817 -9.458
-2.688 -29.498
-30.370 6.494
14.029 -9.597
16.097 -1.732
-6.247 -15.264
0.824 -22.191
0.760 -16.806
12.065 -8.017
18.197 12.113
9.616 5.473
-21.311 8.115
-40.437 15.378
-9.965 47.181
-34.104 35.255
-41.164 13.297
-29.891 20.544
-28.132 12.538
-30.301 4.401
-16.595 41.729
-32.156 34.832
2.473 41.362
16.295 44.829
31.500 12.210
38.338 17.226
9.437 -5.050
5.804 -21.419
28.635 -0.371
27.658 -0.981
29.116 40.118
10.035 45.511
2.281 51.065
27.834 40.708
13.864 52.222
30.136 12.723
37.396 -4.328
31.617 36.646
24.422 37.033
43.828 10.503
29.191 6.012
30.462 22.741
31.688 42.259
-15.881 54.060
-26.049 9.415
-5.774 11.725
-23.940 6.276
-13.975 21.326
-29.586 39.264
-5.946 44.739
-3.059 32.448
-22.550 7.525
-26.583 4.580
-33.143 -1.043
-14.643 24.786
17.431 9.255
12.040 -1.955
-7.303 6.446
-21.190 -14.240
-34.531 -0.169
-8.870 -13.922
-12.935 0.086
26.550 12.387
-8.882 -8.336
-10.351 -24.231
8.153 -14.670
-27.111 6.880
-33.197 4.129
-28.467 25.920
-4.035 25.733
-33.786 24.549
-29.103 13.677
-22.087 31.062
18.769 13.606
5.957 50.074
-14.284 42.307
-32.202 43.418
-13.008 56.266
3.549 45.723
-4.048 50.630
-33.718 20.137
-30.116 48.650
-19.893 19.323
-39.853 -4.574
-32.482 5.999
-19.346 -9.316
-36.774 1.697
-21.874 33.209
-33.109 26.855
-34.244 34.551
-27.243 38.121
-41.644 16.060
-41.312 26.611
-31.519 14.978
-37.483 -0.552
-27.689 -9.066
-22.269 12.495
25.556 -2.684
-18.078 35.656
34.636 24.874
12.727 46.127
37.871 10.158
-2.277 -2.817
-10.871 -6.749
22.454 33.586
4.093 44.798
-2.902 52.915
-38.908 37.052
9.781 53.473
21.309 37.533
15.946 30.918
25.847 11.064
41.436 30.987
29.333 24.698
41.424 5.881
22.818 19.326
0.593 43.956
-32.531 27.108
-18.889 3.461
-15.878 22.238
-27.129 39.271
-10.917 7.608
-6.980 1.954
-17.664 35.146
-37.484 -4.862
-31.618 18.891
-15.591 -14.036
-30.507 -19.535
-35.297 -0.664
-37.767 37.860
-30.956 44.177
-3.182 49.904
-6.331 33.070
-18.629 32.460
-10.996 44.006
-18.750 29.410
-11.687 42.259
-38.147 47.113
-12.206 7.797
6.284 -7.968
39.713 20.053
29.456 28.381
-7.686 57.520
-18.241 39.203
-14.257 44.310
-1.362 41.856
8.832 40.801
-6.922 49.892
1.498 49.883
4.542 5.691
-3.756 8.064
15.129 34.346
32.793 -8.027
25.731 -15.183
-19.352 -20.549
-33.382 13.049
-29.648 22.115
-26.637 25.826
-39.494 -2.659
-20.332 -20.079
-35.274 18.040
-32.244 20.086
-2.139 -8.898
-22.002 -2.596
-19.844 -0.787
-21.747 -5.271
-20.113 3.932
-25.627 5.162
-14.215 34.853
31.898 28.209
32.321 33.038
43.002 25.631
20.731 -9.621
1.084 -18.838
-21.144 -12.369
-21.438 14.898
-23.896 53.029
0.203 49.066
30.196 28.171
24.747 12.418
31.657 1.621
21.306 39.510
-13.840 44.743
-25.315 27.783
-29.629 35.945
-21.571 35.689
-35.894 4.546
-28.414 24.948
-33.838 23.918
10.856 49.160
15.116 13.813
-17.217 38.752
8.784 42.463
-13.865 10.202
-9.290 0.898
16.370 -19.231
43.723 5.408
35.768 32.242
29.961 33.952
32.164 -12.938
35.582 -4.099
16.554 48.215
15.136 47.221
24.397 45.707
-22.065 7.203
-11.933 -5.569
-31.341 44.382
-9.050 40.147
-11.299 48.214
-19.547 47.834
11.940 41.518
-25.937 13.489
-22.950 5.500
-33.119 8.440
-21.950 46.291
16.346 43.233
2.479 42.150
34.795 -3.158
35.209 11.832
45.691 1.821
26.214 45.768
38.729 14.640
33.577 18.780
18.703 -17.382
15.528 -34.522
26.086 17.385
5.949 51.387
2.660 42.323
-17.980 40.668
10.800 53.314
9.534 56.029
31.624 10.906
32.669 23.091
31.098 27.726
10.300 31.407
14.096 -12.569
-10.813 -15.013
9.300 32.396
-22.276 25.670
-30.970 16.207
19.286 47.019
20.984 23.117
15.160 4.081
14.357 -12.015
-22.595 -15.207
-3.100 -16.802
-20.609 4.007
-36.881 17.819
-38.849 19.842
-33.297 38.124
-43.756 22.006
-35.758 30.480
-26.643 46.629
-30.987 25.016
-8.818 41.998
-33.484 37.873
-17.364 26.428
-24.999 37.047
-29.749 32.262
-25.179 47.945
-29.351 43.763
-11.274 45.099
4.810 47.801
26.245 33.633
18.660 36.057
30.841 12.547
14.632 15.181
18.918 45.981
29.735 34.285
38.240 21.855
2.124 47.287
-9.427 31.413
-35.903 12.207
-11.254 -13.204
9.481 -1.634
4.443 42.655
-11.212 53.618
-29.241 38.231
28.185 33.507
16.156 35.178
-8.766 45.815
-25.020 22.223
-37.789 18.692
-25.742 10.977
-31.780 30.832
33.766 30.840
-1.217 30.324
2.220 6.590
30.944 23.068
-23.918 39.576
-13.111 47.269
-12.093 36.467
-26.755 40.973
-37.952 18.873
-30.458 38.277
-30.226 -13.513
-3.197 35.739
-0.291 49.640
-19.238 34.598
-28.129 19.687
6.382 17.616
-18.096 5.539
-37.146 1.501
-39.427 19.754
-38.944 23.978
-11.071 34.642
28.705 37.109
4.011 51.210
27.460 7.407
6.703 41.242
-10.837 12.234
-35.609 13.616
-26.836 -3.213
-15.984 -14.931
-31.366 1.351
-39.804 18.069
-25.198 41.322
-14.706 42.693
-5.215 52.232
25.099 28.115
2.730 -12.841
-20.044 -0.343
-42.782 9.875
-32.593 2.571
3.509 -9.653
20.707 -8.590
-7.569 0.363
-19.367 4.374
-0.162 -8.550
20.712 -12.858
36.187 14.565
42.744 1.058
33.889 4.795
28.689 19.963
-9.142 4.434
13.146 4.208
-11.152 -1.061
0.967 -13.238
26.241 -6.563
30.543 -18.190
25.116 -13.854
37.733 6.487
-16.511 32.590
-27.252 38.372
-33.591 31.089
-35.202 -11.827
-34.631 15.518
-23.948 33.694
-40.552 -12.900
0.774 -17.220
13.557 -23.099
-45.061 -9.150
-10.647 8.125
-3.934 -22.834
15.604 -5.471
-12.660 -10.534
12.466 -23.740
-4.416 -20.474
20.227 -0.648
29.650 -10.342
-3.731 -19.951
-9.325 5.132
32.441 -11.050
28.984 -10.203
-10.663 -8.770
-6.991 6.094
1.340 42.650
6.631 27.636
-32.289 -4.148
-25.756 -9.636
-7.200 19.320
-36.971 26.983
-29.331 15.239
-28.767 26.465
-18.607 12.408
12.848 -9.910
-16.149 -17.283
-6.377 -2.472
-2.270 -10.784
11.645 -6.471
8.871 14.479
-14.972 -17.653
-12.945 13.421
32.590 2.312
4.150 11.193
30.985 11.960
38.370 20.962
11.394 44.166
-27.286 47.004
-31.499 39.892
-31.359 37.783
-20.493 -4.955
-45.028 -4.141
-29.005 7.698
-28.428 -16.342
-40.005 7.528
-14.057 28.078
-32.275 3.920
-37.358 10.992
-22.465 -15.187
-14.867 -10.840
-13.203 27.208
-2.820 30.746
-28.010 6.283
-32.132 6.897
-28.303 -4.574
-31.447 -2.042
-33.226 16.846
18.841 22.178
27.483 20.137
21.442 19.940
22.769 30.576
18.992 38.666
-21.997 40.683
-8.549 46.924
2.568 41.765
-3.038 46.336
29.715 19.126
34.850 20.897
8.118 47.170
-26.601 28.868
-32.399 24.669
-23.519 -6.312
-21.773 -14.702
-0.041 -14.027
30.632 2.875
19.494 -23.785
4.941 -20.003
3.420 6.065
9.017 -21.923
29.551 -14.937
29.540 19.233
24.026 49.158
1.822 51.481
33.127 28.315
39.968 0.091
19.534 -6.290
35.860 -15.960
19.425 -27.814
17.169 -8.364
10.422 -17.511
30.875 -10.252
20.050 -17.843
15.819 -0.820
5.080 33.255
35.646 19.513
37.544 19.916
31.788 31.816
19.715 35.383
-11.018 35.108
-20.354 15.334
-25.971 27.119
33.496 25.043
12.602 51.984
-2.621 41.131
19.704 25.029
28.571 37.802
18.387 27.816
31.981 -0.732
35.218 33.226
15.742 45.379
28.218 40.368
14.077 25.188
-24.577 43.371
1.784 41.844
-22.035 4.564
-31.703 -4.354
-15.019 -12.412
9.283 -27.309
36.623 -5.787
28.821 16.882
24.272 0.628
15.736 -4.888
19.644 -22.214
10.276 -25.852
2.375 -12.471
35.613 -1.725
33.444 19.232
23.222 28.451
10.580 -5.977
18.346 -6.553
5.522 4.286
6.665 -5.299
-3.821 -15.610
-2.802 -15.500
-3.392 34.576
-4.790 50.111
-28.223 45.609
10.053 33.594
30.925 24.340
29.909 10.494
36.693 13.737
45.909 22.591
37.828 24.739
36.324 21.283
28.308 34.005
32.167 23.936
12.643 44.264
27.302 39.203
37.486 12.609
35.911 30.621
16.297 37.137
26.902 34.455
15.930 41.010
-6.232 55.349
-11.647 31.981
-12.819 54.280
-42.613 24.601
-24.489 49.081
-18.352 48.814
-25.226 43.195
-11.893 51.538
31.448 17.670
29.464 22.151
29.754 10.842
34.264 7.450
23.863 13.322
-21.264 3.943
-7.380 -32.392
20.515 -10.481
10.836 -16.271
26.724 6.036
28.600 -18.309
25.596 -3.322
21.870 13.791
14.354 37.143
32.667 30.439
26.391 28.305
16.085 40.372
4.716 46.590
-4.563 -16.059
21.486 -3.510
37.503 21.054
31.622 19.530
21.324 19.550
29.894 33.939
1.209 47.095
6.952 43.980
9.994 42.585
-11.453 39.276
-21.333 31.036
-10.390 29.281
-33.932 23.108
-31.904 32.804
-8.441 -20.136
29.159 14.227
-34.299 29.856
-17.338 41.020
8.853 38.330
29.447 31.761
16.482 26.231
-0.636 2.427
-5.486 -12.640
16.691 -27.782
17.652 -7.119
44.495 2.285
33.023 -1.623
-25.937 -5.602
-13.751 29.446
-36.673 36.004
-6.257 47.348
13.189 48.708
17.386 50.321
23.859 43.730
19.523 43.470
27.647 37.525
29.790 43.122
25.193 37.428
34.068 19.082
-2.084 48.994
9.177 40.849
39.006 21.741
24.564 34.440
-14.637 18.682
-17.463 14.709
-33.315 17.322
-38.207 13.011
-38.479 7.040
-35.586 1.690
-13.646 16.417
-37.805 5.089
-28.368 20.498
-33.941 26.388
-13.703 39.839
-2.574 47.872
-17.128 41.778
-3.344 8.574
30.082 13.061
23.887 0.136
-14.669 -11.148
-2.865 -16.443
-39.129 -1.459
-32.603 12.827
-47.558 4.137
-40.440 3.833
4.018 -21.706
-1.602 -18.789
-44.150 0.224
-1.428 30.505
18.489 32.035
16.059 43.383
21.068 25.356
28.922 6.296
20.741 -10.353
29.785 23.603
2.687 51.644
11.457 43.365
-15.805 49.213
-21.368 41.407
-34.372 27.159
14.020 41.103
3.948 47.409
-23.660 -5.733
26.542 -9.695
21.643 -9.098
23.584 29.436
13.457 49.625
7.539 42.214
17.507 47.725
34.845 32.618
39.150 10.711
35.258 -3.313
18.634 16.177
-11.057 -23.700
-20.670 -5.442
13.073 14.631
47.143 20.996
34.655 16.096
30.390 -3.774
7.154 -0.724
38.047 13.036
17.266 -24.939
32.062 -3.501
39.866 0.837
16.982 -11.121
28.522 -1.038
22.534 16.497
-14.960 -15.275
-20.162 -9.575
-34.671 42.342
-1.186 45.452
-26.545 33.582
-24.594 13.860
-32.659 -10.169
-13.725 19.689
-3.260 -11.230
22.324 31.516
35.701 6.277
32.887 10.158
39.912 16.104
-13.117 35.844
-38.698 11.414
-21.181 -8.642
-10.148 -15.214
-39.877 5.717
-35.729 22.172
-19.151 -2.265
-26.812 -17.518
1.325 -16.695
1.058 -10.228
18.823 -10.531
18.997 2.641
12.190 0.168
-41.669 -10.962
-29.541 1.354
-15.120 8.275
-5.775 -11.692
-22.173 9.156
-13.055 0.791
4.784 -23.814
-21.932 3.914
11.252 24.414
30.249 9.256
-17.291 -11.042
-32.254 9.682
1.896 -13.539
15.472 38.811
24.804 43.538
4.084 46.695
-12.547 39.009
-27.832 38.754
-0.134 46.672
11.064 38.383
26.509 11.105
33.479 25.633
-19.933 40.629
-37.249 23.726
-29.280 -11.934
-23.883 5.953
-2.688 16.400
-25.525 -13.619
-8.021 25.172
17.544 -17.277
-4.493 -3.529
7.599 5.552
-32.548 -3.554
-25.859 -9.313
-20.022 -20.203
5.784 -1.362
-26.136 20.138
-33.455 -8.801
-19.334 -18.423
-20.774 -4.616
-8.913 51.608
-35.520 7.888
-32.464 30.044
-7.216 47.685
18.543 28.968
-10.801 32.493
-23.825 -6.967
-10.048 -24.246
-37.125 7.807
-12.547 33.489
-14.345 6.826
-33.056 22.439
-44.440 13.723
-11.977 44.170
-17.112 51.459
-1.817 56.785
8.045 49.192
-20.541 26.984
4.852 44.173
14.950 20.406
-6.161 -24.674
-22.945 -12.165
19.071 10.231
9.172 9.414
-37.964 -1.278
-24.907 16.348
-15.164 24.314
-23.685 35.885
-10.076 46.354
-17.749 48.734
-10.635 45.052
-14.873 52.807
-34.820 21.699
-9.451 15.005
14.680 -3.372
32.547 -13.107
36.938 31.605
36.348 -2.697
19.060 -15.120
21.831 -8.393
11.860 -6.569
-11.275 -12.920
-14.093 -17.096
-26.782 -17.134
-14.628 -14.052
13.527 -22.119
9.359 -2.223
-5.098 -7.913
16.365 19.026
34.171 13.147
32.309 37.614
15.669 32.967
3.272 2.025
9.511 40.644
15.635 43.774
15.577 40.060
12.437 41.173
4.850 52.694
37.589 24.211
42.499 12.742
23.321 44.790
28.683 32.276
31.026 40.149
34.142 2.333
39.940 12.269
31.950 45.476
14.647 58.277
18.287 15.043
18.219 44.335
2.406 41.966
1.277 41.818
-16.064 30.419
-0.246 47.960
-6.661 45.390
-17.017 29.942
-29.636 -3.207
-30.957 2.835
-45.235 6.225
-20.487 52.054
-39.180 20.849
-16.891 44.555
2.793 52.327
2.652 55.891
-40.866 31.367
-4.969 43.732
-23.866 45.715
-26.372 24.918
-6.268 -22.534
15.428 6.833
17.495 18.476
-8.011 43.385
-13.968 30.369
11.396 -4.090
30.672 23.731
15.771 35.376
24.740 36.356
-0.257 51.787
27.896 34.432
-10.568 38.700
-37.055 36.820
-23.154 29.188
5.293 53.799
-5.605 48.041
-22.951 9.963
-17.779 22.057
-28.985 27.544
-29.695 -0.478
9.107 -30.694
14.467 -28.199
40.692 18.062
25.572 6.198
35.311 -3.903
32.244 -19.917
21.780 -15.980
22.311 -6.672
16.213 -9.440
-9.191 12.445
-27.393 -4.295
-3.401 14.355
18.948 40.440
15.907 44.172
-29.029 40.667
-8.689 52.253
7.280 50.602
-19.234 42.446
0.147 35.918
1.946 33.737
29.288 11.869
15.828 54.649
35.063 11.716
30.075 32.829
-9.671 30.047
-19.820 34.633
0.890 -7.100
-13.302 -18.671
4.967 2.636
24.072 -23.618
-2.913 -24.110
-6.940 -11.028
27.967 35.597
3.641 49.507
27.615 34.415
20.670 51.425
36.397 44.907
33.671 30.938
36.064 -3.662
4.103 -19.159
26.775 4.349
12.231 6.012
-25.616 16.311
-21.653 36.612
-15.057 -4.775
3.205 41.838
24.148 29.479
30.807 -7.986
29.773 16.676
10.485 42.156
26.405 31.761
28.409 40.132
23.139 30.275
-20.343 25.513
27.013 30.847
41.664 -14.894
22.046 -9.048
27.090 -10.067
26.005 20.564
21.155 17.835
-4.066 52.151
-23.997 7.847
-4.134 14.390
-4.909 -2.092
-36.758 12.926
-28.350 -11.590
-7.246 11.913
10.186 46.674
15.926 46.564
20.870 41.370
32.447 17.426
26.596 13.414
10.780 -5.078
33.227 3.596
19.887 35.176
4.900 33.538
27.526 36.065
27.475 49.429
38.022 1.355
17.711 37.220
15.361 45.062
7.222 47.146
26.690 37.485
28.000 36.161
-12.753 38.476
-18.742 52.572
-10.615 47.660
-20.932 44.176
-17.808 40.574
-25.762 31.641
-28.605 13.786
-25.918 37.624
-24.503 25.086
-14.945 -0.516
-3.122 4.086
-0.084 -8.574
-25.744 -10.672
-11.430 -15.962
-5.953 -11.112
-23.496 48.818
-10.250 33.658
-37.346 8.378
-13.668 18.185
34.480 6.658
27.880 30.943
29.302 5.406
26.417 16.773
26.175 5.988
-1.102 11.877
-38.574 9.542
-10.465 -28.617
-6.135 -19.769
19.651 -26.834
-19.377 -18.847
-4.871 -5.848
-7.616 -16.582
9.238 3.453
9.412 -0.532
13.755 12.945
9.601 45.260
-14.296 -11.864
-10.850 -16.664
11.900 -8.199
28.594 -3.698
18.504 -6.067
18.264 -14.150
32.155 22.032
23.790 39.916
36.186 27.348
17.252 16.468
27.238 33.282
17.636 43.829
-19.393 42.820
-20.959 57.057
-12.729 43.473
27.743 29.434
19.878 42.769
37.057 30.052
4.791 50.512
0.598 35.481
-1.743 16.287
-29.536 14.598
-4.884 45.159
19.980 46.316
-17.655 1.198
-17.596 9.838
-42.605 6.276
26.234 -5.699
30.933 31.921
29.422 40.807
19.263 -5.806
-14.766 39.649
-28.073 -15.069
-18.704 -21.935
24.173 -14.559
29.715 -20.822
30.318 -12.750
31.794 25.614
32.287 32.509
17.593 43.107
-34.709 26.136
-33.604 22.819
-39.414 8.735
-35.580 14.009
-9.542 -8.875
-15.391 -10.921
-7.972 -18.510
9.875 -7.340
4.982 32.644
13.173 -1.397
34.203 9.276
40.978 27.545
-18.982 17.534
-8.550 -18.282
25.722 -9.255
-3.860 -16.030
-5.201 6.979
1.265 40.610
-1.865 42.431
21.947 43.204
-40.028 30.978
2.276 50.414
11.598 47.191
31.591 19.788
40.309 3.060
25.208 -9.701
25.203 -20.460
34.249 14.191
13.875 42.312
17.892 38.179
37.190 -1.624
41.690 22.219
22.303 14.090
-16.285 15.914
8.698 1.430
24.682 -15.178
24.690 9.172
18.753 34.190
26.177 28.832
30.980 19.502
17.451 -20.162
30.843 -9.544
-11.041 18.357
-17.624 14.355
-31.013 10.794
-25.008 -11.904
-24.931 38.668
-0.580 52.053
-31.254 14.556
-20.547 25.789
13.185 -0.125
2.362 -14.786
37.469 3.966
25.593 22.339
6.808 -12.350
-22.584 6.665
-24.237 34.119
-29.497 21.059
-23.791 46.414
19.659 36.409
26.706 29.767
24.040 6.701
20.976 -13.334
-2.450 -20.251
40.530 -12.061
13.845 17.155
-9.771 -7.474
1.785 -14.508
17.340 -14.528
-34.801 4.099
-35.674 2.094
-30.169 5.304
-36.058 11.401
-32.558 22.371
-30.150 8.677
-30.338 4.250
-20.526 -23.462
-22.690 -11.878
-12.905 -23.290
-11.912 -15.656
-22.922 34.626
-23.271 22.678
7.800 -26.770
20.761 -2.291
28.105 28.071
33.622 36.004
29.614 37.217
-0.855 16.578
16.857 -1.126
24.556 3.720
46.073 7.325
38.103 10.648
33.409 41.023
32.307 12.100
39.410 8.687
24.140 26.563
30.676 29.899
17.799 38.198
23.712 -8.521
21.575 -12.478
34.423 -16.476
24.048 -10.918
-10.246 -22.241
-2.171 -17.203
-14.859 -5.344
-32.834 -3.570
1.562 -32.342
23.657 -18.884
7.396 -3.363
16.393 -5.994
25.836 -7.312
7.519 -5.115
-13.531 -11.018
1.746 -16.004
-9.095 -21.208
-4.082 -21.732
-21.327 0.684
-9.063 -21.873
-10.321 -21.544
-2.519 32.848
-10.246 49.138
-13.419 36.812
-31.102 6.526
-19.947 15.583
2.708 17.037
8.060 -7.104
-33.097 -6.701
-34.630 40.739
-27.609 11.466
-11.067 -18.677
-30.672 -1.635
-14.638 28.111
-24.074 6.670
-18.756 8.607
-21.719 1.469
-36.351 17.022
-27.806 31.444
1.298 32.677
-3.862 -15.151
10.849 -28.915
-16.702 -15.103
-13.498 -6.744
-30.076 -10.726
-12.685 -3.580
-3.719 26.874
-32.622 5.695
-27.761 28.093
-39.390 6.688
-4.017 -10.687
-27.611 16.444
6.457 -13.754
1.274 -19.511
-4.271 -24.661
6.163 10.612
-3.377 3.639
23.587 2.945
-2.463 -3.222
-13.584 -1.114
12.578 -13.340
19.527 1.205
-11.707 -10.076
-5.068 -22.956
0.771 -17.128
5.488 -23.265
-6.200 -24.851
-3.844 -22.391
14.532 -19.951
-24.038 -9.157
-20.092 4.895
-0.593 -32.541
22.229 -17.883
26.633 -8.689
5.544 27.966
-8.521 38.466
-1.530 42.629
-26.006 47.558
11.559 38.819
38.225 16.212
7.109 39.086
0.783 50.603
34.386 34.185
-36.560 38.390
-17.546 56.947
-30.655 37.329
-21.231 31.259
-8.099 46.245
14.850 41.420
13.570 39.410
22.527 43.866
-0.039 36.107
-15.283 35.170
-3.657 55.385
1.003 41.150
-0.527 35.993
34.747 17.371
27.686 24.237
29.370 7.551
24.044 -23.305
44.206 -14.121
23.410 -7.771
30.382 37.499
18.622 35.242
16.219 51.707
-27.911 36.203
6.390 16.397
21.939 9.151
-12.110 19.874
-34.188 9.167
-26.131 20.996
-37.343 10.165
-24.647 -5.349
-0.533 2.871
-8.773 2.852
0.037 3.126
-26.647 -15.606
-37.828 -3.602
4.907 -0.304
3.810 -1.333
-15.782 -10.748
-29.354 -9.248
-41.258 -4.529
-5.211 -16.037
-12.220 9.104
-15.838 46.164
-22.815 34.322
-26.441 46.983
29.736 23.523
39.356 29.925
14.876 39.095
33.669 36.360
30.217 38.980
31.666 18.367
34.606 23.521
23.239 39.414
-15.283 44.207
11.766 46.836
16.463 34.375
26.572 21.621
26.350 -19.281
28.025 2.858
29.755 27.068
-0.062 44.865
-25.889 35.761
-22.689 25.979
-20.648 -6.495
-8.789 -26.534
-20.173 -16.744
-31.963 4.726
-30.502 -10.136
-21.496 3.032
-35.754 -10.413
-42.008 24.442
-20.024 19.482
-12.518 -22.213
-7.737 -20.693
-32.117 7.162
-9.806 12.847
-6.496 -2.686
-26.249 27.190
-32.327 32.423
-22.629 42.573
-23.332 47.635
-22.162 38.406
-30.950 14.609
-20.043 -14.689
-35.850 21.433
-26.786 30.837
-43.841 9.324
-31.563 15.755
-21.880 41.121
-34.441 26.810
-33.551 43.909
-12.315 52.807
6.355 54.854
-14.238 54.353
-18.804 31.494
-4.637 48.387
26.830 42.265
35.024 -12.115
8.193 -15.863
-14.649 -10.116
-37.861 29.189
16.859 34.984
-37.852 21.642
-28.842 13.286
-29.491 29.193
-17.172 34.824
-31.791 37.610
-9.658 49.622
17.373 47.943
25.067 42.497
4.549 46.894
6.329 48.021
17.097 41.801
2.555 41.284
1.951 -9.430
7.324 16.974
20.821 4.426
32.069 2.800
31.175 4.891
28.476 12.337
36.570 10.707
1.618 42.459
26.075 25.211
24.499 40.145
32.341 16.092
15.928 54.455
-12.651 50.112
0.854 51.187
10.522 52.115
-9.506 12.494
1.350 33.404
-0.057 46.795
0.388 51.834
38.495 9.835
27.323 4.671
4.797 28.111
41.521 26.803
27.470 14.278
37.787 36.016
28.968 -2.110
25.817 29.855
-14.619 32.352
-6.944 -3.883
-12.615 -19.830
-25.471 -20.114
13.515 2.647
-3.838 -18.338
-13.308 -11.453
-2.016 -16.452
-0.198 -23.553
8.172 42.829
23.355 37.960
31.787 32.805
-20.839 42.665
-19.946 40.984
-17.868 44.069
-5.391 35.691
-39.188 29.981
-31.572 37.528
-19.750 6.359
-29.937 30.671
0.203 41.937
-33.712 17.956
-29.357 14.427
-40.911 14.655
-19.012 10.512
-26.031 -14.257
28.877 21.184
14.044 16.109
10.567 -8.262
15.926 -8.066
36.607 -4.371
21.074 41.715
5.883 46.129
-0.107 36.712
34.070 12.051
30.994 34.060
-4.806 48.232
16.550 35.476
-1.775 -18.178
-20.167 21.070
-33.299 39.300
-32.709 -1.147
-46.060 15.220
-27.983 18.384
-22.395 -7.848
-33.937 35.091
-15.462 48.255
-9.586 55.560
27.834 37.825
27.595 15.872
20.332 16.216
-3.307 27.422
22.502 7.806
20.414 5.897
17.225 39.577
29.947 -4.797
19.549 8.146
31.314 41.497
14.425 43.866
31.410 30.859
29.314 23.824
30.230 36.867
29.955 11.116
-24.287 46.721
-26.822 -10.063
-34.600 -6.598
-19.867 -23.456
-18.550 -18.055
-11.707 -17.819
1.295 34.718
25.565 21.524
23.599 -1.756
9.123 -17.776
17.539 -25.042
10.810 -18.831
-1.605 -21.482
-29.654 -6.031
-5.375 -20.053
21.503 -3.227
18.892 23.710
22.432 -20.809
17.678 -14.280
11.112 7.482
34.632 26.256
15.157 53.100
27.626 33.125
34.465 35.615
27.700 25.505
16.299 43.769
30.975 45.625
35.592 30.142
31.510 39.661
24.236 36.336
25.968 43.061
42.520 28.583
42.115 0.237
3.362 -8.793
-26.134 -16.074
9.986 -17.602
23.144 27.626
23.885 38.763
21.651 16.306
-33.678 6.333
-26.538 -13.258
-32.387 -11.880
-27.278 11.423
-22.813 -14.462
12.849 -30.860
34.928 0.341
29.773 31.350
-24.469 23.525
-13.572 41.050
-24.224 50.288
-8.188 51.036
0.927 50.050
23.754 11.449
33.862 13.017
29.950 29.600
21.973 16.194
39.451 -9.572
36.744 -19.548
37.331 6.027
18.102 40.223
31.919 31.358
39.425 19.088
38.377 1.063
8.411 8.549
17.201 52.908
28.275 28.758
17.160 28.389
19.454 44.816
31.357 28.726
-18.437 43.675
-30.140 18.878
-7.101 42.430
8.475 39.990
-10.036 45.471
-7.564 55.785
4.110 42.964
2.572 33.604
12.468 27.035
8.636 1.965
3.404 17.276
15.142 -3.413
-6.009 9.056
6.786 37.049
10.437 34.570
-19.911 27.152
-18.652 34.955
-11.308 11.701
-35.363 15.307
-14.749 38.413
-21.954 27.634
-22.304 47.816
-17.325 30.140
-17.477 48.449
-12.931 34.605
-3.999 49.046
7.682 51.458
-2.684 46.035
-38.316 28.219
-31.468 25.806
-34.593 26.271
-22.438 23.657
2.400 41.221
7.786 46.060
-9.575 45.463
8.402 48.195
29.808 17.609
12.329 -5.429
-39.757 2.891
-25.285 20.784
26.419 37.788
16.756 44.069
19.710 -2.267
39.081 23.209
30.983 21.725
33.837 32.564
-4.547 31.901
6.418 11.163
42.713 11.901
40.163 0.415
7.423 46.858
17.598 44.328
17.574 41.591
1.990 43.119
34.199 -2.451
6.706 14.940
18.499 10.519
9.658 35.454
-21.049 30.450
-17.080 0.472
-36.291 0.174
-24.351 -17.077
-29.832 26.801
-35.176 3.870
-45.919 9.578
-20.856 -20.249
-11.430 -10.237
-28.656 24.847
-11.719 -0.825
-3.597 -7.709
-28.545 -1.494
-24.612 -16.812
-2.802 -16.074
-30.880 -14.334
1.427 4.497
22.662 35.665
28.670 8.411
38.961 5.481
15.156 6.136
13.414 -31.486
13.436 -24.103
-23.501 -20.642
-22.872 -12.092
-34.798 4.853
-2.708 15.467
27.928 22.103
15.529 -20.685
-3.027 -13.317
25.258 -23.128
-33.743 16.142
-31.848 28.844
7.554 41.433
-2.172 28.640
1.276 23.835
9.638 -2.872
12.747 46.923
20.661 18.739
29.639 7.624
32.677 1.077
41.073 6.678
21.721 29.068
31.973 4.313
43.952 12.607
14.567 -2.416
-22.518 6.534
-40.259 4.404
-31.420 -11.672
-13.098 -3.513
-27.413 -21.647
-31.042 0.182
-25.350 40.843
25.781 -5.414
19.521 -2.484
-8.176 45.143
3.064 11.010
24.205 24.629
37.517 -8.366
27.132 16.952
25.931 20.034
35.811 12.412
31.441 36.177
-21.993 19.223
-27.017 24.198
-27.858 25.153
-23.849 32.602
-22.874 9.198
-30.156 -13.183
-20.475 -13.377
0.024 -30.652
-8.076 -19.751
-3.415 -0.162
-30.752 -15.293
-11.379 -17.024
17.397 -16.669
23.478 15.396
-9.788 43.630
-8.485 1.436
-0.932 -15.508
-23.500 0.652
8.416 -0.845
-17.665 52.427
9.627 48.749
19.425 40.702
-8.945 38.376
14.376 46.999
25.190 34.211
-8.057 52.902
24.694 22.402
34.010 28.628
-13.214 54.769
39.725 28.594
34.592 -2.377
47.549 21.927
26.867 32.461
-1.534 26.113
-26.966 42.852
-41.427 12.919
-28.592 0.323
-24.986 -1.450
-8.561 -20.267
-36.515 -15.668
-16.829 49.265
-28.519 28.136
1.908 46.138
-6.830 51.422
-2.748 41.669
11.285 49.778
-9.670 46.030
3.827 46.883
