# Supplementary material for: Myosin V executes steps of variable length via structurally constrained diffusion
Source: eLife. 2020 Jan 15;9:e51569. doi: 10.7554/eLife.51569 (PMC7054003; doi:10.7554/eLife.51569)
Supplement: Source data 1. [file elife-51569-data1.zip › myosin_elife_source_data/Figure 3/BD_diffusion_contours/cont_xy_0kbT_volEx.txt]

-55.	-15.	0.
-54.5	-15.	0.
-54.	-15.	0.
-53.5	-15.	0.
-53.	-15.	0.
-52.5	-15.	0.
-52.	-15.	0.
-51.5	-15.	0.
-51.	-15.	0.
-50.5	-15.	0.
-50.	-15.	0.
-49.5	-15.	0.
-49.	-15.	0.
-48.5	-15.	0.
-48.	-15.	0.
-47.5	-15.	0.
-47.	-15.	0.
-46.5	-15.	0.
-46.	-15.	0.
-45.5	-15.	0.
-45.	-15.	0.
-44.5	-15.	0.
-44.	-15.	0.
-43.5	-15.	0.
-43.	-15.	0.
-42.5	-15.	0.
-42.	-15.	0.
-41.5	-15.	0.
-41.	-15.	0.
-40.5	-15.	0.
-40.	-15.	0.
-39.5	-15.	0.
-39.	-15.	0.
-38.5	-15.	0.
-38.	-15.	0.
-37.5	-15.	0.
-37.	-15.	0.
-36.5	-15.	0.
-36.	-15.	0.
-35.5	-15.	0.
-35.	-15.	0.
-34.5	-15.	0.
-34.	-15.	0.
-33.5	-15.	0.
-33.	-15.	0.
-32.5	-15.	0.
-32.	-15.	0.
-31.5	-15.	0.
-31.	-15.	0.
-30.5	-15.	0.
-30.	-15.	0.
-29.5	-15.	0.
-29.	-15.	0.
-28.5	-15.	0.
-28.	-15.	0.
-27.5	-15.	0.
-27.	-15.	0.
-26.5	-15.	0.
-26.	-15.	0.
-25.5	-15.	0.
-25.	-15.	0.
-24.5	-15.	0.
-24.	-15.	0.
-23.5	-15.	0.
-23.	-15.	0.
-22.5	-15.	0.
-22.	-15.	0.
-21.5	-15.	0.
-21.	-15.	0.
-20.5	-15.	0.
-20.	-15.	0.
-19.5	-15.	0.
-19.	-15.	0.
-18.5	-15.	0.
-18.	-15.	0.
-17.5	-15.	0.
-17.	-15.	0.
-16.5	-15.	0.
-16.	-15.	0.
-15.5	-15.	0.
-15.	-15.	0.
-14.5	-15.	0.
-14.	-15.	1.6746484307188657e-16
-13.5	-15.	3.4657167738313827e-16
-13.	-15.	2.3809253344144663e-15
-12.5	-15.	7.638928060008804e-15
-12.	-15.	1.2896930785603135e-14
-11.5	-15.	6.66260402142585e-14
-11.	-15.	1.3281021491882933e-13
-10.5	-15.	3.181117838476585e-13
-10.	-15.	9.116980055200786e-13
-9.5	-15.	1.5052842271924994e-12
-9.	-15.	4.254530256754839e-12
-8.5	-15.	8.133468954970647e-12
-8.	-15.	1.327100405799311e-11
-7.5	-15.	3.1712252411549517e-11
-7.	-15.	5.0153500765105936e-11
-6.5	-15.	9.231427351655299e-11
-6.	-15.	1.5666006681313858e-10
-5.5	-15.	2.2100586010972428e-10
-5.	-15.	3.8505645278524287e-10
-4.5	-15.	5.546871678048205e-10
-4.	-15.	8.037796732397727e-10
-3.5	-15.	1.184024860650716e-9
-3.	-15.	1.5642700480616603e-9
-2.5	-15.	2.3854256819154574e-9
-2.	-15.	3.3116418301594403e-9
-1.5	-15.	4.719149595175269e-9
-1.	-15.	7.668815506061973e-9
-0.5	-15.	1.0618481416948687e-8
0.	-15.	1.8711262172833948e-8
0.5	-15.	2.9358557572456325e-8
1.	-15.	4.2494221189168124e-8
1.5	-15.	7.842251263064635e-8
2.	-15.	1.1435080407212456e-7
2.5	-15.	1.8429725412806076e-7
3.	-15.	2.8456685325036455e-7
3.5	-15.	3.8483645237266834e-7
4.	-15.	5.934971030118576e-7
4.5	-15.	8.067917991075344e-7
5.	-15.	1.0647318884998017e-6
5.5	-15.	1.3927120390710146e-6
6.	-15.	1.7206921896422272e-6
6.5	-15.	2.065065106107226e-6
7.	-15.	2.4130468915640667e-6
7.5	-15.	2.7308195675289735e-6
8.	-15.	2.957895767682455e-6
8.5	-15.	3.1849719678359373e-6
9.	-15.	3.2827059095654246e-6
9.5	-15.	3.3196128262268135e-6
10.	-15.	3.341797879735333e-6
10.5	-15.	3.2453889629345127e-6
11.	-15.	3.148980046133692e-6
11.5	-15.	3.0433005750842914e-6
12.	-15.	2.929746640782825e-6
12.5	-15.	2.8161927064813593e-6
13.	-15.	2.7570083950594567e-6
13.5	-15.	2.6994478982227915e-6
14.	-15.	2.669903772366011e-6
14.5	-15.	2.682159806516855e-6
15.	-15.	2.694415840667699e-6
15.5	-15.	2.771543563767886e-6
16.	-15.	2.8618105687691975e-6
16.5	-15.	2.9827226292564986e-6
17.	-15.	3.1900193339825486e-6
17.5	-15.	3.397316038708599e-6
18.	-15.	3.698272877467434e-6
18.5	-15.	4.040888671879964e-6
19.	-15.	4.384140979647699e-6
19.5	-15.	4.731955834917e-6
20.	-15.	5.079770690186302e-6
20.5	-15.	5.298708823250306e-6
21.	-15.	5.413353061658401e-6
21.5	-15.	5.527997300066494e-6
22.	-15.	5.34694157643557e-6
22.5	-15.	5.160772009338519e-6
23.	-15.	4.92512964954491e-6
23.5	-15.	4.619254045002078e-6
24.	-15.	4.313378440459246e-6
24.5	-15.	4.049554789335723e-6
25.	-15.	3.79352908797603e-6
25.5	-15.	3.556815066942489e-6
26.	-15.	3.3713067178725896e-6
26.5	-15.	3.185798368802691e-6
27.	-15.	3.0205179205391377e-6
27.5	-15.	2.863736555605304e-6
28.	-15.	2.703083799578732e-6
28.5	-15.	2.5175035662818655e-6
29.	-15.	2.331923332985e-6
29.5	-15.	2.110624676295049e-6
30.	-15.	1.8617940117993883e-6
30.5	-15.	1.6129633473037276e-6
31.	-15.	1.3498475819359376e-6
31.5	-15.	1.0866600325624434e-6
32.	-15.	8.519389659367775e-7
32.5	-15.	6.556863717755009e-7
33.	-15.	4.594337776142244e-7
33.5	-15.	3.414158060930603e-7
34.	-15.	2.3660457595705613e-7
34.5	-15.	1.4973713122696776e-7
35.	-15.	1.0769775218724594e-7
35.5	-15.	6.565837314752416e-8
36.	-15.	4.424128598817775e-8
36.5	-15.	3.099824258898027e-8
37.	-15.	1.9201501434043384e-8
37.5	-15.	1.5835639315876385e-8
38.	-15.	1.2469777197709385e-8
38.5	-15.	1.0718076177610032e-8
39.	-15.	1.0151105844340858e-8
39.5	-15.	9.59242922946219e-9
40.	-15.	1.0210261001114587e-8
40.5	-15.	1.082809277276699e-8
41.	-15.	1.1978291535781486e-8
41.5	-15.	1.3813558172821077e-8
42.	-15.	1.564882480986068e-8
42.5	-15.	1.7971406628663545e-8
43.	-15.	2.0368373555975735e-8
43.5	-15.	2.2341539015327165e-8
44.	-15.	2.3315671815350904e-8
44.5	-15.	2.4289804615374656e-8
45.	-15.	2.3289848745734275e-8
45.5	-15.	2.1552853746111252e-8
46.	-15.	1.9574485879631863e-8
46.5	-15.	1.6313948327577624e-8
47.	-15.	1.3053410775523391e-8
47.5	-15.	1.013226221452667e-8
48.	-15.	7.448216383560772e-9
48.5	-15.	4.7898518929501276e-9
49.	-15.	3.4574451813574323e-9
49.5	-15.	2.125038469764736e-9
50.	-15.	1.197353556137227e-9
50.5	-15.	7.657581684756616e-10
51.	-15.	3.3416278081409626e-10
51.5	-15.	1.9934464193759867e-10
52.	-15.	1.0516038920256326e-10
52.5	-15.	3.5800892382224244e-11
53.	-15.	2.1733373446030166e-11
53.5	-15.	7.66585450983612e-12
54.	-15.	2.9361608906956273e-12
54.5	-15.	1.4848861928068761e-12
55.	-15.	2.623172269582638e-13
-55.	-14.5	0.
-54.5	-14.5	0.
-54.	-14.5	0.
-53.5	-14.5	0.
-53.	-14.5	0.
-52.5	-14.5	0.
-52.	-14.5	0.
-51.5	-14.5	0.
-51.	-14.5	0.
-50.5	-14.5	0.
-50.	-14.5	0.
-49.5	-14.5	0.
-49.	-14.5	0.
-48.5	-14.5	0.
-48.	-14.5	0.
-47.5	-14.5	0.
-47.	-14.5	0.
-46.5	-14.5	0.
-46.	-14.5	0.
-45.5	-14.5	0.
-45.	-14.5	0.
-44.5	-14.5	0.
-44.	-14.5	0.
-43.5	-14.5	0.
-43.	-14.5	0.
-42.5	-14.5	0.
-42.	-14.5	0.
-41.5	-14.5	0.
-41.	-14.5	0.
-40.5	-14.5	0.
-40.	-14.5	0.
-39.5	-14.5	0.
-39.	-14.5	0.
-38.5	-14.5	0.
-38.	-14.5	0.
-37.5	-14.5	0.
-37.	-14.5	0.
-36.5	-14.5	0.
-36.	-14.5	0.
-35.5	-14.5	0.
-35.	-14.5	0.
-34.5	-14.5	0.
-34.	-14.5	0.
-33.5	-14.5	0.
-33.	-14.5	0.
-32.5	-14.5	0.
-32.	-14.5	0.
-31.5	-14.5	0.
-31.	-14.5	0.
-30.5	-14.5	0.
-30.	-14.5	0.
-29.5	-14.5	0.
-29.	-14.5	0.
-28.5	-14.5	0.
-28.	-14.5	0.
-27.5	-14.5	0.
-27.	-14.5	0.
-26.5	-14.5	0.
-26.	-14.5	0.
-25.5	-14.5	0.
-25.	-14.5	0.
-24.5	-14.5	0.
-24.	-14.5	0.
-23.5	-14.5	0.
-23.	-14.5	0.
-22.5	-14.5	0.
-22.	-14.5	0.
-21.5	-14.5	0.
-21.	-14.5	0.
-20.5	-14.5	0.
-20.	-14.5	0.
-19.5	-14.5	0.
-19.	-14.5	0.
-18.5	-14.5	0.
-18.	-14.5	0.
-17.5	-14.5	0.
-17.	-14.5	0.
-16.5	-14.5	0.
-16.	-14.5	0.
-15.5	-14.5	0.
-15.	-14.5	0.
-14.5	-14.5	0.
-14.	-14.5	4.3930424336976873e-16
-13.5	-14.5	9.091484858158294e-16
-13.	-14.5	6.253093041834414e-15
-12.5	-14.5	2.006620123878244e-14
-12.	-14.5	3.387930943573046e-14
-11.5	-14.5	1.7511126542582585e-13
-11.	-14.5	3.490845837365252e-13
-10.5	-14.5	8.363144944746957e-13
-10.	-14.5	2.397257105963365e-12
-9.5	-14.5	3.958199717452034e-12
-9.	-14.5	1.1190808357690433e-11
-8.5	-14.5	2.139570395539698e-11
-8.	-14.5	3.491271348474479e-11
-7.5	-14.5	8.343968636006517e-11
-7.	-14.5	1.3196665923538557e-10
-6.5	-14.5	2.427935007783136e-10
-6.	-14.5	4.1188980182495777e-10
-5.5	-14.5	5.809861028716019e-10
-5.	-14.5	1.0092769455846597e-9
-4.5	-14.5	1.4520739832092994e-9
-4.	-14.5	2.089019170898585e-9
-3.5	-14.5	3.0464083159735714e-9
-3.	-14.5	4.003797461048557e-9
-2.5	-14.5	5.882717531873264e-9
-2.	-14.5	7.98122077172202e-9
-1.5	-14.5	1.0910003103177554e-8
-1.	-14.5	1.6499171819619003e-8
-0.5	-14.5	2.2088340536060452e-8
0.	-14.5	3.507186213734509e-8
0.5	-14.5	5.1728057457681594e-8
1.	-14.5	7.145561058391903e-8
1.5	-14.5	1.1931578287231284e-7
2.	-14.5	1.6717595516070664e-7
2.5	-14.5	2.53424107232262e-7
3.	-14.5	3.738905850666583e-7
3.5	-14.5	4.943570629010546e-7
4.	-14.5	7.331960424963078e-7
4.5	-14.5	9.77095804751027e-7
5.	-14.5	1.2696154166586877e-6
5.5	-14.5	1.638410249653115e-6
6.	-14.5	2.0072050826475423e-6
6.5	-14.5	2.39352828917944e-6
7.	-14.5	2.7837103688354147e-6
7.5	-14.5	3.140535992042919e-6
8.	-14.5	3.3972158944293183e-6
8.5	-14.5	3.6538957968157176e-6
9.	-14.5	3.7728944289205067e-6
9.5	-14.5	3.827144368827777e-6
10.	-14.5	3.867455233056221e-6
10.5	-14.5	3.7954779779054185e-6
11.	-14.5	3.7235007227546156e-6
11.5	-14.5	3.652456452617755e-6
12.	-14.5	3.5822046654339092e-6
12.5	-14.5	3.5119528782500644e-6
13.	-14.5	3.5010030539026347e-6
13.5	-14.5	3.4918243544423556e-6
14.	-14.5	3.5037878981325333e-6
14.5	-14.5	3.54729546825082e-6
15.	-14.5	3.590803038369107e-6
15.5	-14.5	3.6790426344160974e-6
16.	-14.5	3.776342372232244e-6
16.5	-14.5	3.901554867539153e-6
17.	-14.5	4.1054499949158395e-6
17.5	-14.5	4.309345122292527e-6
18.	-14.5	4.615362392501931e-6
18.5	-14.5	4.966802423029394e-6
19.	-14.5	5.321226310666827e-6
19.5	-14.5	5.6970385787533916e-6
20.	-14.5	6.0728508468399565e-6
20.5	-14.5	6.32097841385119e-6
21.	-14.5	6.465776733072364e-6
21.5	-14.5	6.610575052293538e-6
22.	-14.5	6.4447862363361765e-6
22.5	-14.5	6.273626117721408e-6
23.	-14.5	6.044537640023805e-6
23.5	-14.5	5.73321211041082e-6
24.	-14.5	5.421886580797835e-6
24.5	-14.5	5.129679534746128e-6
25.	-14.5	4.841017745507699e-6
25.5	-14.5	4.563464808482619e-6
26.	-14.5	4.315367425439502e-6
26.5	-14.5	4.067270042396385e-6
27.	-14.5	3.829554515999023e-6
27.5	-14.5	3.5962010964556666e-6
28.	-14.5	3.3598301775406286e-6
28.5	-14.5	3.1040298997210376e-6
29.	-14.5	2.848229621901447e-6
29.5	-14.5	2.5639588975747345e-6
30.	-14.5	2.257742956158236e-6
30.5	-14.5	1.9515270147417372e-6
31.	-14.5	1.6417900291910458e-6
31.5	-14.5	1.3320353500549553e-6
32.	-14.5	1.0551909710893023e-6
32.5	-14.5	8.228202626897055e-7
33.	-14.5	5.90449554290109e-7
33.5	-14.5	4.46447834698587e-7
34.	-14.5	3.1736363298179115e-7
34.5	-14.5	2.0941367588425275e-7
35.	-14.5	1.5426234988246985e-7
35.5	-14.5	9.911102388068697e-8
36.	-14.5	7.00434377464288e-8
36.5	-14.5	5.131464578414061e-8
37.	-14.5	3.457054188058038e-8
37.5	-14.5	2.9395710592932838e-8
38.	-14.5	2.4220879305285286e-8
38.5	-14.5	2.1440614862594186e-8
39.	-14.5	2.0417868195719998e-8
39.5	-14.5	1.9408676987585324e-8
40.	-14.5	2.0322400223782968e-8
40.5	-14.5	2.123612345998061e-8
41.	-14.5	2.3074229252310474e-8
41.5	-14.5	2.6101861823705153e-8
42.	-14.5	2.9129494395099836e-8
42.5	-14.5	3.304157439075499e-8
43.	-14.5	3.7088658835453516e-8
43.5	-14.5	4.040330414587082e-8
44.	-14.5	4.1991361250641874e-8
44.5	-14.5	4.357941835541293e-8
45.	-14.5	4.170726560730521e-8
45.5	-14.5	3.854322050465751e-8
46.	-14.5	3.4956295186135064e-8
46.5	-14.5	2.9123035387330753e-8
47.	-14.5	2.3289775588526452e-8
47.5	-14.5	1.8071376997696134e-8
48.	-14.5	1.3282530557471594e-8
48.5	-14.5	8.539535731566668e-9
49.	-14.5	6.1639136302395795e-9
49.5	-14.5	3.788291528912489e-9
50.	-14.5	2.134343099786694e-9
50.5	-14.5	1.364989352104857e-9
51.	-14.5	5.956356044230206e-10
51.5	-14.5	3.553213625105778e-10
52.	-14.5	1.874416860163806e-10
52.5	-14.5	6.381141592293859e-11
53.	-14.5	3.873749049223201e-11
53.5	-14.5	1.3663565061525438e-11
54.	-14.5	5.233377493365752e-12
54.5	-14.5	2.646643114384493e-12
55.	-14.5	4.675510508867868e-13
-55.	-14.	0.
-54.5	-14.	0.
-54.	-14.	0.
-53.5	-14.	0.
-53.	-14.	0.
-52.5	-14.	0.
-52.	-14.	0.
-51.5	-14.	0.
-51.	-14.	0.
-50.5	-14.	0.
-50.	-14.	0.
-49.5	-14.	0.
-49.	-14.	0.
-48.5	-14.	0.
-48.	-14.	0.
-47.5	-14.	0.
-47.	-14.	0.
-46.5	-14.	0.
-46.	-14.	0.
-45.5	-14.	0.
-45.	-14.	0.
-44.5	-14.	0.
-44.	-14.	0.
-43.5	-14.	0.
-43.	-14.	0.
-42.5	-14.	0.
-42.	-14.	0.
-41.5	-14.	0.
-41.	-14.	0.
-40.5	-14.	0.
-40.	-14.	0.
-39.5	-14.	0.
-39.	-14.	0.
-38.5	-14.	0.
-38.	-14.	0.
-37.5	-14.	0.
-37.	-14.	0.
-36.5	-14.	0.
-36.	-14.	0.
-35.5	-14.	0.
-35.	-14.	0.
-34.5	-14.	0.
-34.	-14.	0.
-33.5	-14.	0.
-33.	-14.	0.
-32.5	-14.	0.
-32.	-14.	0.
-31.5	-14.	0.
-31.	-14.	0.
-30.5	-14.	0.
-30.	-14.	0.
-29.5	-14.	0.
-29.	-14.	0.
-28.5	-14.	0.
-28.	-14.	0.
-27.5	-14.	0.
-27.	-14.	0.
-26.5	-14.	0.
-26.	-14.	0.
-25.5	-14.	0.
-25.	-14.	0.
-24.5	-14.	0.
-24.	-14.	0.
-23.5	-14.	0.
-23.	-14.	0.
-22.5	-14.	0.
-22.	-14.	0.
-21.5	-14.	0.
-21.	-14.	0.
-20.5	-14.	0.
-20.	-14.	0.
-19.5	-14.	0.
-19.	-14.	0.
-18.5	-14.	0.
-18.	-14.	0.
-17.5	-14.	0.
-17.	-14.	0.
-16.5	-14.	0.
-16.	-14.	0.
-15.5	-14.	0.
-15.	-14.	0.
-14.5	-14.	0.
-14.	-14.	7.11143643667651e-16
-13.5	-14.	1.4717252942485205e-15
-13.	-14.	1.0125260749254364e-14
-12.5	-14.	3.2493474417556076e-14
-12.	-14.	5.486168808585778e-14
-11.5	-14.	2.8359649063739314e-13
-11.	-14.	5.653589525542212e-13
-10.5	-14.	1.3545172051017327e-12
-10.	-14.	3.882816206406651e-12
-9.5	-14.	6.41111520771157e-12
-9.	-14.	1.812708645862603e-11
-8.5	-14.	3.4657938955823313e-11
-8.	-14.	5.6554422911496465e-11
-7.5	-14.	1.3516712030858081e-10
-7.	-14.	2.1377981770566525e-10
-6.5	-14.	3.932727280400742e-10
-6.	-14.	6.671195368367768e-10
-5.5	-14.	9.409663456334796e-10
-5.	-14.	1.6334974383840766e-9
-4.5	-14.	2.3494607986137778e-9
-4.	-14.	3.374258668557398e-9
-3.5	-14.	4.908791771296427e-9
-3.	-14.	6.4433248740354536e-9
-2.5	-14.	9.380009381831072e-9
-2.	-14.	1.26507997132846e-8
-1.5	-14.	1.7100856611179838e-8
-1.	-14.	2.532952813317603e-8
-0.5	-14.	3.3558199655172225e-8
0.	-14.	5.143246210185623e-8
0.5	-14.	7.409755734290688e-8
1.	-14.	1.0041699997866993e-7
1.5	-14.	1.6020905311397933e-7
2.	-14.	2.2000110624928873e-7
2.5	-14.	3.225509603364633e-7
3.	-14.	4.6321431688295214e-7
3.5	-14.	6.038776734294409e-7
4.	-14.	8.728949819807579e-7
4.5	-14.	1.1473998103945197e-6
5.	-14.	1.4744989448175734e-6
5.5	-14.	1.8841084602352156e-6
6.	-14.	2.2937179756528577e-6
6.5	-14.	2.721991472251655e-6
7.	-14.	3.154373846106762e-6
7.5	-14.	3.5502524165568648e-6
8.	-14.	3.836536021176181e-6
8.5	-14.	4.122819625795498e-6
9.	-14.	4.263082948275589e-6
9.5	-14.	4.33467591142874e-6
10.	-14.	4.393112586377109e-6
10.5	-14.	4.345566992876324e-6
11.	-14.	4.298021399375539e-6
11.5	-14.	4.261612330151218e-6
12.	-14.	4.234662690084993e-6
12.5	-14.	4.207713050018769e-6
13.	-14.	4.244997712745813e-6
13.5	-14.	4.28420081066192e-6
14.	-14.	4.337672023899055e-6
14.5	-14.	4.412431129984785e-6
15.	-14.	4.487190236070515e-6
15.5	-14.	4.586541705064309e-6
16.	-14.	4.690874175695291e-6
16.5	-14.	4.820387105821808e-6
17.	-14.	5.0208806558491305e-6
17.5	-14.	5.221374205876455e-6
18.	-14.	5.532451907536428e-6
18.5	-14.	5.892716174178825e-6
19.	-14.	6.258311641685954e-6
19.5	-14.	6.662121322589782e-6
20.	-14.	7.0659310034936105e-6
20.5	-14.	7.3432480044520745e-6
21.	-14.	7.518200404486327e-6
21.5	-14.	7.69315280452058e-6
22.	-14.	7.5426308962367845e-6
22.5	-14.	7.386480226104297e-6
23.	-14.	7.163945630502699e-6
23.5	-14.	6.847170175819562e-6
24.	-14.	6.530394721136426e-6
24.5	-14.	6.209804280156534e-6
25.	-14.	5.8885064030393685e-6
25.5	-14.	5.5701145500227495e-6
26.	-14.	5.259428133006414e-6
26.5	-14.	4.9487417159900786e-6
27.	-14.	4.638591111458909e-6
27.5	-14.	4.328665637306029e-6
28.	-14.	4.0165765555025256e-6
28.5	-14.	3.6905562331602093e-6
29.	-14.	3.364535910817894e-6
29.5	-14.	3.0172931188544196e-6
30.	-14.	2.653691900517083e-6
30.5	-14.	2.2900906821797474e-6
31.	-14.	1.933732476446154e-6
31.5	-14.	1.5774106675474674e-6
32.	-14.	1.2584429762418268e-6
32.5	-14.	9.899541536039102e-7
33.	-14.	7.214653309659936e-7
33.5	-14.	5.514798633041137e-7
34.	-14.	3.9812269000652616e-7
34.5	-14.	2.6909022054153774e-7
35.	-14.	2.0082694757769375e-7
35.5	-14.	1.3256367461384978e-7
36.	-14.	9.584558950467985e-8
36.5	-14.	7.163104897930094e-8
37.	-14.	4.993958232711737e-8
37.5	-14.	4.2955781869989284e-8
38.	-14.	3.597198141286118e-8
38.5	-14.	3.216315354757834e-8
39.	-14.	3.068463054709914e-8
39.5	-14.	2.9224924745708458e-8
40.	-14.	3.043453944645135e-8
40.5	-14.	3.164415414719423e-8
41.	-14.	3.417016696883946e-8
41.5	-14.	3.839016547458923e-8
42.	-14.	4.2610163980339e-8
42.5	-14.	4.811174215284644e-8
43.	-14.	5.3808944114931304e-8
43.5	-14.	5.846506927641448e-8
44.	-14.	6.066705068593285e-8
44.5	-14.	6.28690320954512e-8
45.	-14.	6.012468246887615e-8
45.5	-14.	5.553358726320378e-8
46.	-14.	5.033810449263826e-8
46.5	-14.	4.193212244708388e-8
47.	-14.	3.3526140401529514e-8
47.5	-14.	2.60104917808656e-8
48.	-14.	1.9116844731382412e-8
48.5	-14.	1.2289219570183208e-8
49.	-14.	8.870382079121725e-9
49.5	-14.	5.451544588060242e-9
50.	-14.	3.0713326434361614e-9
50.5	-14.	1.964220535734053e-9
51.	-14.	8.57108428031945e-10
51.5	-14.	5.112980830835571e-10
52.	-14.	2.6972298283019796e-10
52.5	-14.	9.182193946365294e-11
53.	-14.	5.574160753843384e-11
53.5	-14.	1.9661275613214756e-11
54.	-14.	7.530594096035877e-12
54.5	-14.	3.80840003596211e-12
55.	-14.	6.727848748153098e-13
-55.	-13.5	0.
-54.5	-13.5	0.
-54.	-13.5	0.
-53.5	-13.5	0.
-53.	-13.5	0.
-52.5	-13.5	0.
-52.	-13.5	0.
-51.5	-13.5	0.
-51.	-13.5	0.
-50.5	-13.5	0.
-50.	-13.5	0.
-49.5	-13.5	0.
-49.	-13.5	0.
-48.5	-13.5	0.
-48.	-13.5	0.
-47.5	-13.5	0.
-47.	-13.5	0.
-46.5	-13.5	0.
-46.	-13.5	0.
-45.5	-13.5	0.
-45.	-13.5	0.
-44.5	-13.5	0.
-44.	-13.5	0.
-43.5	-13.5	0.
-43.	-13.5	0.
-42.5	-13.5	0.
-42.	-13.5	0.
-41.5	-13.5	0.
-41.	-13.5	0.
-40.5	-13.5	0.
-40.	-13.5	0.
-39.5	-13.5	0.
-39.	-13.5	0.
-38.5	-13.5	0.
-38.	-13.5	0.
-37.5	-13.5	0.
-37.	-13.5	0.
-36.5	-13.5	0.
-36.	-13.5	0.
-35.5	-13.5	0.
-35.	-13.5	0.
-34.5	-13.5	0.
-34.	-13.5	0.
-33.5	-13.5	0.
-33.	-13.5	0.
-32.5	-13.5	0.
-32.	-13.5	0.
-31.5	-13.5	0.
-31.	-13.5	0.
-30.5	-13.5	0.
-30.	-13.5	0.
-29.5	-13.5	0.
-29.	-13.5	0.
-28.5	-13.5	0.
-28.	-13.5	0.
-27.5	-13.5	0.
-27.	-13.5	0.
-26.5	-13.5	0.
-26.	-13.5	0.
-25.5	-13.5	0.
-25.	-13.5	0.
-24.5	-13.5	0.
-24.	-13.5	0.
-23.5	-13.5	0.
-23.	-13.5	0.
-22.5	-13.5	0.
-22.	-13.5	0.
-21.5	-13.5	0.
-21.	-13.5	0.
-20.5	-13.5	0.
-20.	-13.5	0.
-19.5	-13.5	0.
-19.	-13.5	0.
-18.5	-13.5	0.
-18.	-13.5	0.
-17.5	-13.5	0.
-17.	-13.5	0.
-16.5	-13.5	0.
-16.	-13.5	0.
-15.5	-13.5	0.
-15.	-13.5	0.
-14.5	-13.5	0.
-14.	-13.5	9.829830439655333e-16
-13.5	-13.5	2.0343021026812116e-15
-13.	-13.5	1.3997428456674312e-14
-12.5	-13.5	4.492074759632971e-14
-12.	-13.5	7.584406673598511e-14
-11.5	-13.5	3.920817158489605e-13
-11.	-13.5	7.81633321371917e-13
-10.5	-13.5	1.87271991572877e-12
-10.	-13.5	5.3683753068499375e-12
-9.5	-13.5	8.864030697971105e-12
-9.	-13.5	2.5063364559561624e-11
-8.5	-13.5	4.7920173956249646e-11
-8.	-13.5	7.819613233824815e-11
-7.5	-13.5	1.868945542570965e-10
-7.	-13.5	2.955929761759449e-10
-6.5	-13.5	5.437519553018347e-10
-6.	-13.5	9.22349271848596e-10
-5.5	-13.5	1.3009465883953573e-9
-5.	-13.5	2.2577179311834936e-9
-4.5	-13.5	3.2468476140182566e-9
-4.	-13.5	4.6594981662162106e-9
-3.5	-13.5	6.771175226619281e-9
-3.	-13.5	8.88285228702235e-9
-2.5	-13.5	1.2877301231788879e-8
-2.	-13.5	1.7320378654847177e-8
-1.5	-13.5	2.3291710119182123e-8
-1.	-13.5	3.415988444673306e-8
-0.5	-13.5	4.502805877428399e-8
0.	-13.5	6.779306206636736e-8
0.5	-13.5	9.646705722813215e-8
1.	-13.5	1.2937838937342084e-7
1.5	-13.5	2.0110232335564582e-7
2.	-13.5	2.728262573378708e-7
2.5	-13.5	3.9167781344066463e-7
3.	-13.5	5.525380486992459e-7
3.5	-13.5	7.133982839578271e-7
4.	-13.5	1.012593921465208e-6
4.5	-13.5	1.3177038160380125e-6
5.	-13.5	1.679382472976459e-6
5.5	-13.5	2.1298066708173163e-6
6.	-13.5	2.580230868658173e-6
6.5	-13.5	3.050454655323869e-6
7.	-13.5	3.5250373233781097e-6
7.5	-13.5	3.95996884107081e-6
8.	-13.5	4.275856147923044e-6
8.5	-13.5	4.591743454775279e-6
9.	-13.5	4.753271467630671e-6
9.5	-13.5	4.842207454029704e-6
10.	-13.5	4.918769939697997e-6
10.5	-13.5	4.89565600784723e-6
11.	-13.5	4.872542075996464e-6
11.5	-13.5	4.870768207684682e-6
12.	-13.5	4.887120714736077e-6
12.5	-13.5	4.903473221787474e-6
13.	-13.5	4.988992371588991e-6
13.5	-13.5	5.076577266881484e-6
14.	-13.5	5.171556149665577e-6
14.5	-13.5	5.27756679171875e-6
15.	-13.5	5.383577433771923e-6
15.5	-13.5	5.49404077571252e-6
16.	-13.5	5.605405979158337e-6
16.5	-13.5	5.739219344104463e-6
17.	-13.5	5.9363113167824215e-6
17.5	-13.5	6.133403289460382e-6
18.	-13.5	6.449541422570924e-6
18.5	-13.5	6.818629925328255e-6
19.	-13.5	7.195396972705081e-6
19.5	-13.5	7.627204066426173e-6
20.	-13.5	8.059011160147264e-6
20.5	-13.5	8.365517595052958e-6
21.	-13.5	8.570624075900291e-6
21.5	-13.5	8.775730556747623e-6
22.	-13.5	8.64047555613739e-6
22.5	-13.5	8.499334334487187e-6
23.	-13.5	8.283353620981594e-6
23.5	-13.5	7.961128241228304e-6
24.	-13.5	7.638902861475014e-6
24.5	-13.5	7.2899290255669395e-6
25.	-13.5	6.935995060571037e-6
25.5	-13.5	6.57676429156288e-6
26.	-13.5	6.203488840573326e-6
26.5	-13.5	5.8302133895837724e-6
27.	-13.5	5.447627706918795e-6
27.5	-13.5	5.061130178156392e-6
28.	-13.5	4.673322933464421e-6
28.5	-13.5	4.2770825665993814e-6
29.	-13.5	3.880842199734342e-6
29.5	-13.5	3.4706273401341047e-6
30.	-13.5	3.0496408448759307e-6
30.5	-13.5	2.628654349617757e-6
31.	-13.5	2.2256749237012623e-6
31.5	-13.5	1.8227859850399793e-6
32.	-13.5	1.4616949813943515e-6
32.5	-13.5	1.1570880445181147e-6
33.	-13.5	8.52481107641878e-7
33.5	-13.5	6.565118919096404e-7
34.	-13.5	4.788817470312612e-7
34.5	-13.5	3.2876676519882274e-7
35.	-13.5	2.4739154527291766e-7
35.5	-13.5	1.660163253470126e-7
36.	-13.5	1.216477412629309e-7
36.5	-13.5	9.194745217446128e-8
37.	-13.5	6.530862277365436e-8
37.5	-13.5	5.651585314704573e-8
38.	-13.5	4.772308352043708e-8
38.5	-13.5	4.2885692232562496e-8
39.	-13.5	4.0951392898478274e-8
39.5	-13.5	3.9041172503831596e-8
40.	-13.5	4.054667866911972e-8
40.5	-13.5	4.2052184834407846e-8
41.	-13.5	4.526610468536845e-8
41.5	-13.5	5.06784691254733e-8
42.	-13.5	5.609083356557815e-8
42.5	-13.5	6.318190991493789e-8
43.	-13.5	7.052922939440908e-8
43.5	-13.5	7.652683440695813e-8
44.	-13.5	7.934274012122382e-8
44.5	-13.5	8.215864583548947e-8
45.	-13.5	7.854209933044708e-8
45.5	-13.5	7.252395402175005e-8
46.	-13.5	6.571991379914145e-8
46.5	-13.5	5.474120950683702e-8
47.	-13.5	4.376250521453258e-8
47.5	-13.5	3.394960656403507e-8
48.	-13.5	2.4951158905293237e-8
48.5	-13.5	1.603890340879975e-8
49.	-13.5	1.1576850528003872e-8
49.5	-13.5	7.1147976472079945e-9
50.	-13.5	4.008322187085628e-9
50.5	-13.5	2.5634517193632484e-9
51.	-13.5	1.1185812516408694e-9
51.5	-13.5	6.672748036565363e-10
52.	-13.5	3.5200427964401534e-10
52.5	-13.5	1.1983246300436728e-10
53.	-13.5	7.274572458463568e-11
53.5	-13.5	2.5658986164904075e-11
54.	-13.5	9.827810698706001e-12
54.5	-13.5	4.970156957539726e-12
55.	-13.5	8.780186987438327e-13
-55.	-13.	0.
-54.5	-13.	0.
-54.	-13.	0.
-53.5	-13.	0.
-53.	-13.	0.
-52.5	-13.	0.
-52.	-13.	0.
-51.5	-13.	0.
-51.	-13.	0.
-50.5	-13.	0.
-50.	-13.	0.
-49.5	-13.	0.
-49.	-13.	0.
-48.5	-13.	0.
-48.	-13.	0.
-47.5	-13.	0.
-47.	-13.	0.
-46.5	-13.	0.
-46.	-13.	0.
-45.5	-13.	0.
-45.	-13.	0.
-44.5	-13.	0.
-44.	-13.	0.
-43.5	-13.	0.
-43.	-13.	0.
-42.5	-13.	0.
-42.	-13.	0.
-41.5	-13.	0.
-41.	-13.	0.
-40.5	-13.	0.
-40.	-13.	0.
-39.5	-13.	0.
-39.	-13.	0.
-38.5	-13.	0.
-38.	-13.	0.
-37.5	-13.	0.
-37.	-13.	0.
-36.5	-13.	0.
-36.	-13.	0.
-35.5	-13.	0.
-35.	-13.	0.
-34.5	-13.	0.
-34.	-13.	0.
-33.5	-13.	0.
-33.	-13.	0.
-32.5	-13.	0.
-32.	-13.	0.
-31.5	-13.	0.
-31.	-13.	0.
-30.5	-13.	0.
-30.	-13.	0.
-29.5	-13.	0.
-29.	-13.	0.
-28.5	-13.	0.
-28.	-13.	0.
-27.5	-13.	0.
-27.	-13.	0.
-26.5	-13.	0.
-26.	-13.	0.
-25.5	-13.	0.
-25.	-13.	0.
-24.5	-13.	0.
-24.	-13.	0.
-23.5	-13.	0.
-23.	-13.	0.
-22.5	-13.	0.
-22.	-13.	0.
-21.5	-13.	0.
-21.	-13.	0.
-20.5	-13.	0.
-20.	-13.	0.
-19.5	-13.	0.
-19.	-13.	0.
-18.5	-13.	0.
-18.	-13.	0.
-17.5	-13.	0.
-17.	-13.	0.
-16.5	-13.	0.
-16.	-13.	0.
-15.5	-13.	0.
-15.	-13.	0.
-14.5	-13.	0.
-14.	-13.	2.790270397631835e-15
-13.5	-13.	5.774517649920536e-15
-13.	-13.	3.9794025982420766e-14
-12.5	-13.	1.2773993874187995e-13
-12.	-13.	2.1568585150133906e-13
-11.5	-13.	1.115625286146961e-12
-11.	-13.	2.2242133984608776e-12
-10.5	-13.	5.330248813138453e-12
-10.	-13.	1.528269892258176e-11
-9.5	-13.	2.5235149032025066e-11
-9.	-13.	7.13762070551698e-11
-8.5	-13.	1.3648222647864833e-10
-8.	-13.	2.227232147236472e-10
-7.5	-13.	5.323666882186153e-10
-7.	-13.	8.420101617135832e-10
-6.5	-13.	1.5479412758766765e-9
-6.	-13.	2.62452271601294e-9
-5.5	-13.	3.701104156149205e-9
-5.	-13.	6.399577644220065e-9
-4.5	-13.	9.188822650941055e-9
-4.	-13.	1.3094344892110878e-8
-3.5	-13.	1.884229671310025e-8
-3.	-13.	2.459024853408962e-8
-2.5	-13.	3.453931961607956e-8
-2.	-13.	4.548943695164796e-8
-1.5	-13.	5.92505986928346e-8
-1.	-13.	8.20189296376019e-8
-0.5	-13.	1.0478726058236918e-7
0.	-13.	1.460398982291871e-7
0.5	-13.	1.9647343763938588e-7
1.	-13.	2.523389347504395e-7
1.5	-13.	3.5795936338054043e-7
2.	-13.	4.6357979201064134e-7
2.5	-13.	6.197793224039531e-7
3.	-13.	8.210641162235156e-7
3.5	-13.	1.0223489100430783e-6
4.	-13.	1.360267761093878e-6
4.5	-13.	1.7040281315621292e-6
5.	-13.	2.104454466377375e-6
5.5	-13.	2.5937788333649664e-6
6.	-13.	3.0831032003525588e-6
6.5	-13.	3.597681582113302e-6
7.	-13.	4.117819637660937e-6
7.5	-13.	4.5978307584177815e-6
8.	-13.	4.957369225996573e-6
8.5	-13.	5.3169076935753655e-6
9.	-13.	5.512371499638138e-6
9.5	-13.	5.630674340130331e-6
10.	-13.	5.736378861636542e-6
10.5	-13.	5.7405959116008045e-6
11.	-13.	5.744812961565067e-6
11.5	-13.	5.781568415192031e-6
12.	-13.	5.845962180084153e-6
12.5	-13.	5.910355944976275e-6
13.	-13.	6.057896838373713e-6
13.5	-13.	6.207921021388343e-6
14.	-13.	6.357899810121347e-6
14.5	-13.	6.507810871016341e-6
15.	-13.	6.6577219319113344e-6
15.5	-13.	6.778820609895774e-6
16.	-13.	6.89408355233153e-6
16.5	-13.	7.024062518418624e-6
17.	-13.	7.195524146147861e-6
17.5	-13.	7.366985773877098e-6
18.	-13.	7.658285420961676e-6
18.5	-13.	8.002887647478858e-6
19.	-13.	8.358317700580907e-6
19.5	-13.	8.791361950978329e-6
20.	-13.	9.224406201375748e-6
20.5	-13.	9.54743439318627e-6
21.	-13.	9.781431741968033e-6
21.5	-13.	0.000010015429090749795
22.	-13.	9.919382951398058e-6
22.5	-13.	9.8176290306733e-6
23.	-13.	9.633529983615175e-6
23.5	-13.	9.332531018512204e-6
24.	-13.	9.031532053409231e-6
24.5	-13.	8.664169172250817e-6
25.	-13.	8.284500026068962e-6
25.5	-13.	7.886002812726501e-6
26.	-13.	7.4375822465502715e-6
26.5	-13.	6.989161680374041e-6
27.	-13.	6.518545135226762e-6
27.5	-13.	6.038602586523026e-6
28.	-13.	5.559020802249036e-6
28.5	-13.	5.081761941933649e-6
29.	-13.	4.604503081618261e-6
29.5	-13.	4.122585793734201e-6
30.	-13.	3.6370777576591708e-6
30.5	-13.	3.1515697215841412e-6
31.	-13.	2.6911132689013784e-6
31.5	-13.	2.2307827028344143e-6
32.	-13.	1.8145324417444337e-6
32.5	-13.	1.4578505514029735e-6
33.	-13.	1.1011686610615133e-6
33.5	-13.	8.634452681406823e-7
34.	-13.	6.458031903458723e-7
34.5	-13.	4.6027574262911694e-7
35.	-13.	3.5497867630592377e-7
35.5	-13.	2.496816099827306e-7
36.	-13.	1.9059772863427832e-7
36.5	-13.	1.4983133587878235e-7
37.	-13.	1.1311473208537819e-7
37.5	-13.	1.0000542130374566e-7
38.	-13.	8.689611052211311e-8
38.5	-13.	7.924768617978782e-8
39.	-13.	7.560733745623887e-8
39.5	-13.	7.200167150469578e-8
40.	-13.	7.331594257197596e-8
40.5	-13.	7.463021363925612e-8
41.	-13.	7.851772324096514e-8
41.5	-13.	8.571656333600596e-8
42.	-13.	9.29154034310468e-8
42.5	-13.	1.0281668962041314e-7
43.	-13.	1.1313048449715446e-7
43.5	-13.	1.2146166650163336e-7
44.	-13.	1.251192096446798e-7
44.5	-13.	1.2877675278772626e-7
45.	-13.	1.2273725274311856e-7
45.5	-13.	1.130772971514718e-7
46.	-13.	1.0223396770090671e-7
46.5	-13.	8.510457093727618e-8
47.	-13.	6.797517417364563e-8
47.5	-13.	5.27019209014135e-8
48.	-13.	3.872539999450706e-8
48.5	-13.	2.4882904486670252e-8
49.	-13.	1.7960297817346254e-8
49.5	-13.	1.103769114802226e-8
50.	-13.	6.2183973522158216e-9
50.5	-13.	3.977248572633931e-9
51.	-13.	1.7360997930520412e-9
51.5	-13.	1.035901446378033e-9
52.	-13.	5.466855948135551e-10
52.5	-13.	1.8638029845849053e-10
53.	-13.	1.131964381475187e-10
53.5	-13.	4.0012577836546824e-11
54.	-13.	1.537871405778887e-11
54.5	-13.	7.790278079787813e-12
55.	-13.	1.3963196212906435e-12
-55.	-12.5	0.
-54.5	-12.5	0.
-54.	-12.5	0.
-53.5	-12.5	0.
-53.	-12.5	0.
-52.5	-12.5	0.
-52.	-12.5	0.
-51.5	-12.5	0.
-51.	-12.5	0.
-50.5	-12.5	0.
-50.	-12.5	0.
-49.5	-12.5	0.
-49.	-12.5	0.
-48.5	-12.5	0.
-48.	-12.5	0.
-47.5	-12.5	0.
-47.	-12.5	0.
-46.5	-12.5	0.
-46.	-12.5	0.
-45.5	-12.5	0.
-45.	-12.5	0.
-44.5	-12.5	0.
-44.	-12.5	0.
-43.5	-12.5	0.
-43.	-12.5	0.
-42.5	-12.5	0.
-42.	-12.5	0.
-41.5	-12.5	0.
-41.	-12.5	0.
-40.5	-12.5	0.
-40.	-12.5	0.
-39.5	-12.5	0.
-39.	-12.5	0.
-38.5	-12.5	0.
-38.	-12.5	0.
-37.5	-12.5	0.
-37.	-12.5	0.
-36.5	-12.5	0.
-36.	-12.5	0.
-35.5	-12.5	0.
-35.	-12.5	0.
-34.5	-12.5	0.
-34.	-12.5	0.
-33.5	-12.5	0.
-33.	-12.5	0.
-32.5	-12.5	0.
-32.	-12.5	0.
-31.5	-12.5	0.
-31.	-12.5	0.
-30.5	-12.5	0.
-30.	-12.5	0.
-29.5	-12.5	0.
-29.	-12.5	0.
-28.5	-12.5	0.
-28.	-12.5	0.
-27.5	-12.5	0.
-27.	-12.5	0.
-26.5	-12.5	0.
-26.	-12.5	0.
-25.5	-12.5	0.
-25.	-12.5	0.
-24.5	-12.5	0.
-24.	-12.5	0.
-23.5	-12.5	0.
-23.	-12.5	0.
-22.5	-12.5	0.
-22.	-12.5	0.
-21.5	-12.5	0.
-21.	-12.5	0.
-20.5	-12.5	0.
-20.	-12.5	0.
-19.5	-12.5	0.
-19.	-12.5	0.
-18.5	-12.5	0.
-18.	-12.5	0.
-17.5	-12.5	0.
-17.	-12.5	0.
-16.5	-12.5	0.
-16.	-12.5	0.
-15.5	-12.5	0.
-15.	-12.5	0.
-14.5	-12.5	0.
-14.	-12.5	5.414855495414795e-15
-13.5	-12.5	1.1206146420999173e-14
-13.	-12.5	7.72606947679924e-14
-12.5	-12.5	2.480277758497248e-13
-12.	-12.5	4.187948569314572e-13
-11.5	-12.5	2.1665559208104373e-12
-11.	-12.5	4.319539071236598e-12
-10.5	-12.5	1.0352340453564183e-11
-10.	-12.5	2.9683537505443124e-11
-9.5	-12.5	4.901473455732206e-11
-9.	-12.5	1.3864865106656326e-10
-8.5	-12.5	2.6512533212830813e-10
-8.	-12.5	4.326604843340236e-10
-7.5	-12.5	1.0341950699710003e-9
-7.	-12.5	1.635729655607977e-9
-6.5	-12.5	3.0065486910953198e-9
-6.	-12.5	5.096884317164196e-9
-5.5	-12.5	7.187219943233072e-9
-5.	-12.5	1.2413828142635656e-8
-4.5	-12.5	1.7815962342516986e-8
-4.	-12.5	2.533482882383744e-8
-3.5	-12.5	3.6347388491338454e-8
-3.	-12.5	4.735994815883946e-8
-2.5	-12.5	6.58701711160988e-8
-2.	-12.5	8.616694362849213e-8
-1.5	-12.5	1.1105460129498176e-7
-1.	-12.5	1.5065240700982911e-7
-0.5	-12.5	1.9025021272467642e-7
0.	-12.5	2.5722792339537784e-7
0.5	-12.5	3.3780485754479985e-7
1.	-12.5	4.2533393291671753e-7
1.5	-12.5	5.765423168336152e-7
2.	-12.5	7.27750700750513e-7
2.5	-12.5	9.325008455593983e-7
3.	-12.5	1.1849771126197546e-6
3.5	-12.5	1.4374533796801113e-6
4.	-12.5	1.8186437683524345e-6
4.5	-12.5	2.2053370752278237e-6
5.	-12.5	2.646729739464866e-6
5.5	-12.5	3.173935206617717e-6
6.	-12.5	3.7011406737705684e-6
6.5	-12.5	4.261353428994204e-6
7.	-12.5	4.82883274186865e-6
7.5	-12.5	5.357131371367399e-6
8.	-12.5	5.767798267861644e-6
8.5	-12.5	6.178465164355888e-6
9.	-12.5	6.414609416701001e-6
9.5	-12.5	6.568679230421337e-6
10.	-12.5	6.709389572283764e-6
10.5	-12.5	6.742480872153087e-6
11.	-12.5	6.775572172022409e-6
11.5	-12.5	6.852929734440355e-6
12.	-12.5	6.967887320373483e-6
12.5	-12.5	7.08284490630661e-6
13.	-12.5	7.299746309571934e-6
13.5	-12.5	7.519692388313955e-6
14.	-12.5	7.731852814131865e-6
14.5	-12.5	7.932397119566968e-6
15.	-12.5	8.132941425002071e-6
15.5	-12.5	8.264421785016928e-6
16.	-12.5	8.381913752517615e-6
16.5	-12.5	8.503728260104302e-6
17.	-12.5	8.637727476826443e-6
17.5	-12.5	8.771726693548586e-6
18.	-12.5	9.022273073678615e-6
18.5	-12.5	9.324658298180506e-6
19.	-12.5	9.641447491868984e-6
19.5	-12.5	0.000010061484784104459
20.	-12.5	0.000010481522076339933
20.5	-12.5	0.00001081432919548086
21.	-12.5	0.000011076545021424192
21.5	-12.5	0.000011338760847367523
22.	-12.5	0.000011294667540577105
22.5	-12.5	0.000011245276915023965
23.	-12.5	0.000011106541164297614
23.5	-12.5	0.000010840968061131336
24.	-12.5	0.000010575394957965058
24.5	-12.5	0.000010194962885887867
25.	-12.5	9.793231815864926e-6
25.5	-12.5	9.356305163138623e-6
26.	-12.5	8.82605605312013e-6
26.5	-12.5	8.295806943101638e-6
27.	-12.5	7.728858114809903e-6
27.5	-12.5	7.146489299700573e-6
28.	-12.5	6.5665863882369915e-6
28.5	-12.5	6.002561169212039e-6
29.	-12.5	5.438535950187085e-6
29.5	-12.5	4.8802691835955686e-6
30.	-12.5	4.326441071969345e-6
30.5	-12.5	3.7726129603431217e-6
31.	-12.5	3.248901084946714e-6
31.5	-12.5	2.7253405465336895e-6
32.	-12.5	2.246992174420599e-6
32.5	-12.5	1.8297417254254292e-6
33.	-12.5	1.4124912764302596e-6
33.5	-12.5	1.1246193246592424e-6
34.	-12.5	8.585876821525783e-7
34.5	-12.5	6.300201321624388e-7
35.	-12.5	4.950472592356495e-7
35.5	-12.5	3.600743863088602e-7
36.	-12.5	2.8251471311727484e-7
36.5	-12.5	2.277118707264563e-7
37.	-12.5	1.7818664526307836e-7
37.5	-12.5	1.5942604738306461e-7
38.	-12.5	1.4066544950305087e-7
38.5	-12.5	1.2925720813357243e-7
39.	-12.5	1.2324530693669172e-7
39.5	-12.5	1.1728153586630999e-7
40.	-12.5	1.1814528109257745e-7
40.5	-12.5	1.1900902631884487e-7
41.	-12.5	1.2356250478161408e-7
41.5	-12.5	1.328640569323906e-7
42.	-12.5	1.4216560908316714e-7
42.5	-12.5	1.5552687307525364e-7
43.	-12.5	1.6950782247246103e-7
43.5	-12.5	1.8070066107807692e-7
44.	-12.5	1.8532105020156495e-7
44.5	-12.5	1.8994143932505297e-7
45.	-12.5	1.8065353938302152e-7
45.5	-12.5	1.6617288724605376e-7
46.	-12.5	1.4999642360675147e-7
46.5	-12.5	1.2481183022585656e-7
47.	-12.5	9.962723684496167e-8
47.5	-12.5	7.720995205286603e-8
48.	-12.5	5.6725954546246445e-8
48.5	-12.5	3.6438540288676424e-8
49.	-12.5	2.630095017175134e-8
49.5	-12.5	1.616336005482626e-8
50.	-12.5	9.10611841489725e-9
50.5	-12.5	5.824627484334126e-9
51.	-12.5	2.5431365537710028e-9
51.5	-12.5	1.5177187063896127e-9
52.	-12.5	8.011958877346843e-10
52.5	-12.5	2.7344101292101844e-10
53.	-12.5	1.6612745128568723e-10
53.5	-12.5	5.881388965035597e-11
54.	-12.5	2.2661509950411955e-11
54.5	-12.5	1.149312356736421e-11
55.	-12.5	2.081261837602283e-12
-55.	-12.	0.
-54.5	-12.	0.
-54.	-12.	0.
-53.5	-12.	0.
-53.	-12.	0.
-52.5	-12.	0.
-52.	-12.	0.
-51.5	-12.	0.
-51.	-12.	0.
-50.5	-12.	0.
-50.	-12.	0.
-49.5	-12.	0.
-49.	-12.	0.
-48.5	-12.	0.
-48.	-12.	0.
-47.5	-12.	0.
-47.	-12.	0.
-46.5	-12.	0.
-46.	-12.	0.
-45.5	-12.	0.
-45.	-12.	0.
-44.5	-12.	0.
-44.	-12.	0.
-43.5	-12.	0.
-43.	-12.	0.
-42.5	-12.	0.
-42.	-12.	0.
-41.5	-12.	0.
-41.	-12.	0.
-40.5	-12.	0.
-40.	-12.	0.
-39.5	-12.	0.
-39.	-12.	0.
-38.5	-12.	0.
-38.	-12.	0.
-37.5	-12.	0.
-37.	-12.	0.
-36.5	-12.	0.
-36.	-12.	0.
-35.5	-12.	0.
-35.	-12.	0.
-34.5	-12.	0.
-34.	-12.	0.
-33.5	-12.	0.
-33.	-12.	0.
-32.5	-12.	0.
-32.	-12.	0.
-31.5	-12.	0.
-31.	-12.	0.
-30.5	-12.	0.
-30.	-12.	0.
-29.5	-12.	0.
-29.	-12.	0.
-28.5	-12.	0.
-28.	-12.	0.
-27.5	-12.	0.
-27.	-12.	0.
-26.5	-12.	0.
-26.	-12.	0.
-25.5	-12.	0.
-25.	-12.	0.
-24.5	-12.	0.
-24.	-12.	0.
-23.5	-12.	0.
-23.	-12.	0.
-22.5	-12.	0.
-22.	-12.	0.
-21.5	-12.	0.
-21.	-12.	0.
-20.5	-12.	0.
-20.	-12.	0.
-19.5	-12.	0.
-19.	-12.	0.
-18.5	-12.	0.
-18.	-12.	0.
-17.5	-12.	0.
-17.	-12.	0.
-16.5	-12.	0.
-16.	-12.	0.
-15.5	-12.	0.
-15.	-12.	0.
-14.5	-12.	0.
-14.	-12.	8.039440593197753e-15
-13.5	-12.	1.6637775192077813e-14
-13.	-12.	1.1472736355356403e-13
-12.5	-12.	3.683156129575697e-13
-12.	-12.	6.219038623615753e-13
-11.5	-12.	3.2174865554739132e-12
-11.	-12.	6.414864744012318e-12
-10.5	-12.	1.537443209398991e-11
-10.	-12.	4.408437608830449e-11
-9.5	-12.	7.279432008261906e-11
-9.	-12.	2.0592109507795672e-10
-8.5	-12.	3.9376843777796794e-10
-8.	-12.	6.425977539444e-10
-7.5	-12.	1.5360234517233854e-9
-7.	-12.	2.429449149502371e-9
-6.5	-12.	4.465156106313963e-9
-6.	-12.	7.569245918315452e-9
-5.5	-12.	1.0673335730316939e-8
-5.	-12.	1.8428078641051247e-8
-4.5	-12.	2.6443102034092917e-8
-4.	-12.	3.757531275556401e-8
-3.5	-12.	5.385248026957666e-8
-3.	-12.	7.01296477835893e-8
-2.5	-12.	9.720102261611803e-8
-2.	-12.	1.268444503053363e-7
-1.5	-12.	1.6285860389712892e-7
-1.	-12.	2.1928588438205633e-7
-0.5	-12.	2.7571316486698366e-7
0.	-12.	3.684159485615686e-7
0.5	-12.	4.791362774502139e-7
1.	-12.	5.983289310829955e-7
1.5	-12.	7.951252702866899e-7
2.	-12.	9.919216094903846e-7
2.5	-12.	1.2452223687148435e-6
3.	-12.	1.5488901090159938e-6
3.5	-12.	1.8525578493171443e-6
4.	-12.	2.2770197756109914e-6
4.5	-12.	2.7066460188935184e-6
5.	-12.	3.1890050125523572e-6
5.5	-12.	3.7540915798704676e-6
6.	-12.	4.319178147188579e-6
6.5	-12.	4.925025275875106e-6
7.	-12.	5.539845846076365e-6
7.5	-12.	6.116431984317017e-6
8.	-12.	6.578227309726714e-6
8.5	-12.	7.040022635136411e-6
9.	-12.	7.316847333763864e-6
9.5	-12.	7.5066841207123425e-6
10.	-12.	7.682400282930986e-6
10.5	-12.	7.744365832705369e-6
11.	-12.	7.806331382479752e-6
11.5	-12.	7.924291053688679e-6
12.	-12.	8.089812460662812e-6
12.5	-12.	8.255333867636946e-6
13.	-12.	8.541595780770155e-6
13.5	-12.	8.831463755239567e-6
14.	-12.	9.105805818142382e-6
14.5	-12.	9.356983368117595e-6
15.	-12.	9.608160918092806e-6
15.5	-12.	9.75002296013808e-6
16.	-12.	9.869743952703701e-6
16.5	-12.	9.983394001789979e-6
17.	-12.	0.000010079930807505025
17.5	-12.	0.000010176467613220071
18.	-12.	0.000010386260726395553
18.5	-12.	0.000010646428948882154
19.	-12.	0.000010924577283157059
19.5	-12.	0.000011331607617230589
20.	-12.	0.000011738637951304117
20.5	-12.	0.000012081223997775454
21.	-12.	0.00001237165830088035
21.5	-12.	0.000012662092603985249
22.	-12.	0.000012669952129756152
22.5	-12.	0.000012672924799374631
23.	-12.	0.000012579552344980049
23.5	-12.	0.000012349405103750468
24.	-12.	0.000012119257862520884
24.5	-12.	0.000011725756599524918
25.	-12.	0.00001130196360566089
25.5	-12.	0.000010826607513550743
26.	-12.	0.000010214529859689989
26.5	-12.	9.602452205829234e-6
27.	-12.	8.939171094393045e-6
27.5	-12.	8.25437601287812e-6
28.	-12.	7.5741519742249464e-6
28.5	-12.	6.923360396490428e-6
29.	-12.	6.272568818755909e-6
29.5	-12.	5.637952573456935e-6
30.	-12.	5.015804386279519e-6
30.5	-12.	4.393656199102102e-6
31.	-12.	3.8066889009920495e-6
31.5	-12.	3.2198983902329643e-6
32.	-12.	2.6794519070967643e-6
32.5	-12.	2.201632899447885e-6
33.	-12.	1.723813891799006e-6
33.5	-12.	1.3857933811778028e-6
34.	-12.	1.071372173959284e-6
34.5	-12.	7.997645216957605e-7
35.	-12.	6.351158421653751e-7
35.5	-12.	4.704671626349898e-7
36.	-12.	3.744316976002714e-7
36.5	-12.	3.055924055741303e-7
37.	-12.	2.432585584407785e-7
37.5	-12.	2.1884667346238357e-7
38.	-12.	1.9443478848398862e-7
38.5	-12.	1.7926673008735706e-7
39.	-12.	1.7088327641714454e-7
39.5	-12.	1.625614002279242e-7
40.	-12.	1.629746196131789e-7
40.5	-12.	1.633878389984336e-7
41.	-12.	1.6860728632226303e-7
41.5	-12.	1.8001155052877524e-7
42.	-12.	1.9141581473528748e-7
42.5	-12.	2.0823705653009416e-7
43.	-12.	2.258851604477676e-7
43.5	-12.	2.399396556545205e-7
44.	-12.	2.455228907584501e-7
44.5	-12.	2.5110612586237965e-7
45.	-12.	2.3856982602292447e-7
45.5	-12.	2.192684773406357e-7
46.	-12.	1.9775887951259623e-7
46.5	-12.	1.6451908951443696e-7
47.	-12.	1.312792995162777e-7
47.5	-12.	1.0171798320431854e-7
48.	-12.	7.472650909798584e-8
48.5	-12.	4.79941760906826e-8
49.	-12.	3.4641602526156425e-8
49.5	-12.	2.1289028961630257e-8
50.	-12.	1.1993839477578679e-8
50.5	-12.	7.67200639603432e-9
51.	-12.	3.3501733144899635e-9
51.5	-12.	1.9995359664011923e-9
52.	-12.	1.0557061806558134e-9
52.5	-12.	3.6050172738354645e-10
53.	-12.	2.1905846442385578e-10
53.5	-12.	7.761520146416513e-11
54.	-12.	2.994430584303504e-11
54.5	-12.	1.5195969054940605e-11
55.	-12.	2.7662040539139234e-12
-55.	-11.5	0.
-54.5	-11.5	0.
-54.	-11.5	0.
-53.5	-11.5	0.
-53.	-11.5	0.
-52.5	-11.5	0.
-52.	-11.5	0.
-51.5	-11.5	0.
-51.	-11.5	0.
-50.5	-11.5	0.
-50.	-11.5	0.
-49.5	-11.5	0.
-49.	-11.5	0.
-48.5	-11.5	0.
-48.	-11.5	0.
-47.5	-11.5	0.
-47.	-11.5	0.
-46.5	-11.5	0.
-46.	-11.5	0.
-45.5	-11.5	0.
-45.	-11.5	0.
-44.5	-11.5	0.
-44.	-11.5	0.
-43.5	-11.5	0.
-43.	-11.5	0.
-42.5	-11.5	0.
-42.	-11.5	0.
-41.5	-11.5	0.
-41.	-11.5	0.
-40.5	-11.5	0.
-40.	-11.5	0.
-39.5	-11.5	0.
-39.	-11.5	0.
-38.5	-11.5	0.
-38.	-11.5	0.
-37.5	-11.5	0.
-37.	-11.5	0.
-36.5	-11.5	0.
-36.	-11.5	0.
-35.5	-11.5	0.
-35.	-11.5	0.
-34.5	-11.5	0.
-34.	-11.5	0.
-33.5	-11.5	0.
-33.	-11.5	0.
-32.5	-11.5	0.
-32.	-11.5	0.
-31.5	-11.5	0.
-31.	-11.5	0.
-30.5	-11.5	0.
-30.	-11.5	0.
-29.5	-11.5	0.
-29.	-11.5	0.
-28.5	-11.5	0.
-28.	-11.5	0.
-27.5	-11.5	0.
-27.	-11.5	0.
-26.5	-11.5	0.
-26.	-11.5	0.
-25.5	-11.5	0.
-25.	-11.5	0.
-24.5	-11.5	0.
-24.	-11.5	0.
-23.5	-11.5	0.
-23.	-11.5	0.
-22.5	-11.5	0.
-22.	-11.5	0.
-21.5	-11.5	0.
-21.	-11.5	0.
-20.5	-11.5	0.
-20.	-11.5	0.
-19.5	-11.5	0.
-19.	-11.5	0.
-18.5	-11.5	0.
-18.	-11.5	0.
-17.5	-11.5	0.
-17.	-11.5	0.
-16.5	-11.5	0.
-16.	-11.5	0.
-15.5	-11.5	0.
-15.	-11.5	0.
-14.5	-11.5	0.
-14.	-11.5	1.0664025690980713e-14
-13.5	-11.5	2.2069403963156448e-14
-13.	-11.5	1.5219403233913566e-13
-12.5	-11.5	4.886034500654145e-13
-12.	-11.5	8.250128677916935e-13
-11.5	-11.5	4.268417190137389e-12
-11.	-11.5	8.510190416788038e-12
-10.5	-11.5	2.039652373441564e-11
-10.	-11.5	5.848521467116586e-11
-9.5	-11.5	9.657390560791606e-11
-9.	-11.5	2.731935390893502e-10
-8.5	-11.5	5.224115434276277e-10
-8.	-11.5	8.525350235547764e-10
-7.5	-11.5	2.0378518334757704e-9
-7.	-11.5	3.2231686433967645e-9
-6.5	-11.5	5.923763521532606e-9
-6.	-11.5	1.0041607519466707e-8
-5.5	-11.5	1.4159451517400806e-8
-5.	-11.5	2.4442329139466837e-8
-4.5	-11.5	3.5070241725668845e-8
-4.	-11.5	4.981579668729057e-8
-3.5	-11.5	7.135757204781486e-8
-3.	-11.5	9.289934740833914e-8
-2.5	-11.5	1.2853187411613727e-7
-2.	-11.5	1.675219569821805e-7
-1.5	-11.5	2.1466260649927607e-7
-1.	-11.5	2.8791936175428354e-7
-0.5	-11.5	3.611761170092909e-7
0.	-11.5	4.796039737277593e-7
0.5	-11.5	6.204676973556279e-7
1.	-11.5	7.713239292492736e-7
1.5	-11.5	1.0137082237397647e-6
2.	-11.5	1.256092518230256e-6
2.5	-11.5	1.5579438918702889e-6
3.	-11.5	1.912803105412233e-6
3.5	-11.5	2.2676623189541773e-6
4.	-11.5	2.735395782869548e-6
4.5	-11.5	3.207954962559213e-6
5.	-11.5	3.7312802856398484e-6
5.5	-11.5	4.3342479531232184e-6
6.	-11.5	4.9372156206065885e-6
6.5	-11.5	5.588697122756008e-6
7.	-11.5	6.250858950284078e-6
7.5	-11.5	6.875732597266635e-6
8.	-11.5	7.3886563515917845e-6
8.5	-11.5	7.901580105916933e-6
9.	-11.5	8.219085250826726e-6
9.5	-11.5	8.444689011003348e-6
10.	-11.5	8.655410993578208e-6
10.5	-11.5	8.746250793257652e-6
11.	-11.5	8.837090592937093e-6
11.5	-11.5	8.995652372937002e-6
12.	-11.5	9.211737600952142e-6
12.5	-11.5	9.427822828967283e-6
13.	-11.5	9.783445251968376e-6
13.5	-11.5	0.00001014323512216518
14.	-11.5	0.0000104797588221529
14.5	-11.5	0.000010781569616668221
15.	-11.5	0.000011083380411183543
15.5	-11.5	0.000011235624135259232
16.	-11.5	0.000011357574152889788
16.5	-11.5	0.000011463059743475656
17.	-11.5	0.000011522134138183607
17.5	-11.5	0.000011581208532891558
18.	-11.5	0.000011750248379112492
18.5	-11.5	0.0000119681995995838
19.	-11.5	0.000012207707074445135
19.5	-11.5	0.000012601730450356719
20.	-11.5	0.000012995753826268302
20.5	-11.5	0.000013348118800070047
21.	-11.5	0.000013666771580336511
21.5	-11.5	0.000013985424360602975
22.	-11.5	0.000014045236718935198
22.5	-11.5	0.000014100572683725298
23.	-11.5	0.000014052563525662488
23.5	-11.5	0.0000138578421463696
24.	-11.5	0.00001366312076707671
24.5	-11.5	0.000013256550313161966
25.	-11.5	0.000012810695395456854
25.5	-11.5	0.000012296909863962865
26.	-11.5	0.000011603003666259847
26.5	-11.5	0.00001090909746855683
27.	-11.5	0.000010149484073976184
27.5	-11.5	9.362262726055668e-6
28.	-11.5	8.581717560212901e-6
28.5	-11.5	7.844159623768818e-6
29.	-11.5	7.1066016873247335e-6
29.5	-11.5	6.395635963318303e-6
30.	-11.5	5.7051677005896935e-6
30.5	-11.5	5.014699437861083e-6
31.	-11.5	4.364476717037385e-6
31.5	-11.5	3.714456233932239e-6
32.	-11.5	3.1119116397729296e-6
32.5	-11.5	2.5735240734703404e-6
33.	-11.5	2.035136507167752e-6
33.5	-11.5	1.646967437696363e-6
34.	-11.5	1.28415666576599e-6
34.5	-11.5	9.695089112290822e-7
35.	-11.5	7.751844250951008e-7
35.5	-11.5	5.808599389611195e-7
36.	-11.5	4.663486820832679e-7
36.5	-11.5	3.8347294042180425e-7
37.	-11.5	3.0833047161847865e-7
37.5	-11.5	2.782672995417025e-7
38.	-11.5	2.482041274649264e-7
38.5	-11.5	2.2927625204114167e-7
39.	-11.5	2.185212458975974e-7
39.5	-11.5	2.0784126458953842e-7
40.	-11.5	2.078039581337804e-7
40.5	-11.5	2.0776665167802236e-7
41.	-11.5	2.1365206786291195e-7
41.5	-11.5	2.271590441251599e-7
42.	-11.5	2.4066602038740784e-7
42.5	-11.5	2.609472399849347e-7
43.	-11.5	2.8226249842307416e-7
43.5	-11.5	2.9917865023096406e-7
44.	-11.5	3.0572473131533525e-7
44.5	-11.5	3.122708123997064e-7
45.	-11.5	2.964861126628274e-7
45.5	-11.5	2.723640674352176e-7
46.	-11.5	2.4552133541844096e-7
46.5	-11.5	2.0422634880301734e-7
47.	-11.5	1.6293136218759372e-7
47.5	-11.5	1.2622601435577105e-7
48.	-11.5	9.272706364972524e-8
48.5	-11.5	5.9549811892688774e-8
49.	-11.5	4.298225488056151e-8
49.5	-11.5	2.6414697868434252e-8
50.	-11.5	1.4881560540260107e-8
50.5	-11.5	9.519385307734515e-9
51.	-11.5	4.157210075208925e-9
51.5	-11.5	2.4813532264127717e-9
52.	-11.5	1.3102164735769426e-9
52.5	-11.5	4.4756244184607436e-10
53.	-11.5	2.7198947756202434e-10
53.5	-11.5	9.641651327797426e-11
54.	-11.5	3.722710173565813e-11
54.5	-11.5	1.8898814542517004e-11
55.	-11.5	3.4511462702255633e-12
-55.	-11.	0.
-54.5	-11.	0.
-54.	-11.	0.
-53.5	-11.	0.
-53.	-11.	0.
-52.5	-11.	0.
-52.	-11.	0.
-51.5	-11.	0.
-51.	-11.	0.
-50.5	-11.	0.
-50.	-11.	0.
-49.5	-11.	0.
-49.	-11.	0.
-48.5	-11.	0.
-48.	-11.	0.
-47.5	-11.	0.
-47.	-11.	0.
-46.5	-11.	0.
-46.	-11.	0.
-45.5	-11.	0.
-45.	-11.	0.
-44.5	-11.	0.
-44.	-11.	0.
-43.5	-11.	0.
-43.	-11.	0.
-42.5	-11.	0.
-42.	-11.	0.
-41.5	-11.	0.
-41.	-11.	0.
-40.5	-11.	0.
-40.	-11.	0.
-39.5	-11.	0.
-39.	-11.	0.
-38.5	-11.	0.
-38.	-11.	0.
-37.5	-11.	0.
-37.	-11.	0.
-36.5	-11.	0.
-36.	-11.	0.
-35.5	-11.	0.
-35.	-11.	0.
-34.5	-11.	0.
-34.	-11.	0.
-33.5	-11.	0.
-33.	-11.	0.
-32.5	-11.	0.
-32.	-11.	0.
-31.5	-11.	0.
-31.	-11.	0.
-30.5	-11.	0.
-30.	-11.	0.
-29.5	-11.	0.
-29.	-11.	0.
-28.5	-11.	0.
-28.	-11.	0.
-27.5	-11.	0.
-27.	-11.	0.
-26.5	-11.	0.
-26.	-11.	0.
-25.5	-11.	0.
-25.	-11.	0.
-24.5	-11.	0.
-24.	-11.	0.
-23.5	-11.	0.
-23.	-11.	0.
-22.5	-11.	0.
-22.	-11.	0.
-21.5	-11.	0.
-21.	-11.	0.
-20.5	-11.	0.
-20.	-11.	0.
-19.5	-11.	0.
-19.	-11.	0.
-18.5	-11.	0.
-18.	-11.	0.
-17.5	-11.	0.
-17.	-11.	0.
-16.5	-11.	0.
-16.	-11.	0.
-15.5	-11.	0.
-15.	-11.	0.
-14.5	-11.	0.
-14.	-11.	2.771842395096972e-14
-13.5	-11.	5.736380548232947e-14
-13.	-11.	3.963056328999592e-13
-12.5	-11.	1.2726763282615716e-12
-12.	-11.	2.149047023623185e-12
-11.5	-11.	1.1126672761770067e-11
-11.	-11.	2.2185985245649073e-11
-10.5	-11.	5.318935515920935e-11
-10.	-11.	1.525526200738754e-10
-9.5	-11.	2.5191588498854145e-10
-9.	-11.	7.129312981402498e-10
-8.5	-11.	1.3634737317294174e-9
-8.	-11.	2.225300536649873e-9
-7.5	-11.	5.3204617764820465e-9
-7.	-11.	8.41562301631422e-9
-6.5	-11.	1.5463643092586423e-8
-6.	-11.	2.6208796932057196e-8
-5.5	-11.	3.695395077152796e-8
-5.	-11.	6.366217857805752e-8
-4.5	-11.	9.126380275345109e-8
-4.	-11.	1.2913824373261704e-7
-3.5	-11.	1.839680977250052e-7
-3.	-11.	2.387979517173934e-7
-2.5	-11.	3.247429422788559e-7
-2.	-11.	4.1810207391962597e-7
-1.5	-11.	5.264239802961268e-7
-1.	-11.	6.826897197655625e-7
-0.5	-11.	8.389554592349981e-7
0.	-11.	1.0662046450096452e-6
0.5	-11.	1.3287103355512291e-6
1.	-11.	1.6040418938027383e-6
1.5	-11.	1.9968541477303737e-6
2.	-11.	2.3896664016580092e-6
2.5	-11.	2.829504445234354e-6
3.	-11.	3.3112603964094785e-6
3.5	-11.	3.7930163475846027e-6
4.	-11.	4.307765541004383e-6
4.5	-11.	4.823925295371576e-6
5.	-11.	5.362661232110296e-6
5.5	-11.	5.936814869931501e-6
6.	-11.	6.510968507752707e-6
6.5	-11.	7.139218167921757e-6
7.	-11.	7.779377072625748e-6
7.5	-11.	8.393627187684169e-6
8.	-11.	8.930091629715064e-6
8.5	-11.	9.466556071745954e-6
9.	-11.	9.808402927553422e-6
9.5	-11.	0.000010058725103490995
10.	-11.	0.000010291020001049543
10.5	-11.	0.000010378093706518446
11.	-11.	0.000010465167411987348
11.5	-11.	0.000010627876096933925
12.	-11.	0.000010854829577876264
12.5	-11.	0.000011081783058818601
13.	-11.	0.00001149643341929986
13.5	-11.	0.000011916689574238692
14.	-11.	0.00001231894134845645
14.5	-11.	0.000012694330757255088
15.	-11.	0.00001306972016605373
15.5	-11.	0.000013259142807610736
16.	-11.	0.00001341089925273286
16.5	-11.	0.000013530606965059245
17.	-11.	0.00001355997323936381
17.5	-11.	0.000013589339513668376
18.	-11.	0.000013706624244335853
18.5	-11.	0.000013863014098144428
19.	-11.	0.000014042846499927237
19.5	-11.	0.000014390715813764146
20.	-11.	0.000014738585127601053
20.5	-11.	0.000015073410605701342
21.	-11.	0.000015397680318517214
21.5	-11.	0.000015721950031333083
22.	-11.	0.00001583182523841658
22.5	-11.	0.000015937992700883704
23.	-11.	0.000015937651623510474
23.5	-11.	0.00001578610743148044
24.	-11.	0.000015634563239450403
24.5	-11.	0.00001522038933621203
25.	-11.	0.000014757514406553525
25.5	-11.	0.00001421110788318996
26.	-11.	0.000013443214088205127
26.5	-11.	0.000012675320293220287
27.	-11.	0.000011834908855651104
27.5	-11.	0.000010964027944600725
28.	-11.	0.000010101840223692804
28.5	-11.	9.295627033513353e-6
29.	-11.	8.489413843333903e-6
29.5	-11.	7.707329235671724e-6
30.	-11.	6.943843106304499e-6
30.5	-11.	6.1803569769372715e-6
31.	-11.	5.434926650746493e-6
31.5	-11.	4.689587056703131e-6
32.	-11.	3.988057923336971e-6
32.5	-11.	3.3457325038662943e-6
33.	-11.	2.703407084395618e-6
33.5	-11.	2.226229762103482e-6
34.	-11.	1.7769309945494631e-6
34.5	-11.	1.3844409874731212e-6
35.	-11.	1.1338734782907868e-6
35.5	-11.	8.833059691084526e-7
36.	-11.	7.312068440965891e-7
36.5	-11.	6.181375653243924e-7
37.	-11.	5.14972378518915e-7
37.5	-11.	4.695407682682762e-7
38.	-11.	4.241091580176373e-7
38.5	-11.	3.9325551003129197e-7
39.	-11.	3.731015123256014e-7
39.5	-11.	3.530446638604302e-7
40.	-11.	3.4676895563115474e-7
40.5	-11.	3.404932474018793e-7
41.	-11.	3.4216754148730793e-7
41.5	-11.	3.5407216779204634e-7
42.	-11.	3.659767940967849e-7
42.5	-11.	3.8792760798333464e-7
43.	-11.	4.114118991374597e-7
43.5	-11.	4.294211151959505e-7
44.	-11.	4.345238662081327e-7
44.5	-11.	4.3962661722031495e-7
45.	-11.	4.1537409145023333e-7
45.5	-11.	3.8016157791846735e-7
46.	-11.	3.4138553523491174e-7
46.5	-11.	2.836800697392826e-7
47.	-11.	2.2597460424365348e-7
47.5	-11.	1.7489466757252825e-7
48.	-11.	1.2844343428772335e-7
48.5	-11.	8.243912502275769e-8
49.	-11.	5.9510028053502026e-8
49.5	-11.	3.658093108424636e-8
50.	-11.	2.061893851029479e-8
50.5	-11.	1.3196904827114241e-8
51.	-11.	5.774871143933692e-9
51.5	-11.	3.451618357590209e-9
52.	-11.	1.8264759664016635e-9
52.5	-11.	6.287500488253381e-10
53.	-11.	3.830053828469538e-10
53.5	-11.	1.3726071686856942e-10
54.	-11.	5.391809043763349e-11
54.5	-11.	2.7593227910448484e-11
55.	-11.	5.382035794404668e-12
-55.	-10.5	0.
-54.5	-10.5	0.
-54.	-10.5	0.
-53.5	-10.5	0.
-53.	-10.5	0.
-52.5	-10.5	0.
-52.	-10.5	0.
-51.5	-10.5	0.
-51.	-10.5	0.
-50.5	-10.5	0.
-50.	-10.5	0.
[truncated: 38,001 more rows]
