# Supplementary material for: Myosin V executes steps of variable length via structurally constrained diffusion
Source: eLife. 2020 Jan 15;9:e51569. doi: 10.7554/eLife.51569 (PMC7054003; doi:10.7554/eLife.51569)
Supplement: Source data 1. [file elife-51569-data1.zip › myosin_elife_source_data/Figure 3/BD_diffusion_contours/cont_rz_5kbT.txt]

-40.	0.	0
-39.5	0.	0
-39.	0.	0
-38.5	0.	0
-38.	0.	0
-37.5	0.	0
-37.	0.	0
-36.5	0.	0
-36.	0.	0
-35.5	0.	0
-35.	0.	0
-34.5	0.	0
-34.	0.	0
-33.5	0.	0
-33.	0.	0
-32.5	0.	0
-32.	0.	0
-31.5	0.	0
-31.	0.	0
-30.5	0.	0
-30.	0.	0
-29.5	0.	0
-29.	0.	0
-28.5	0.	0
-28.	0.	0
-27.5	0.	0
-27.	0.	0
-26.5	0.	0
-26.	0.	0
-25.5	0.	0
-25.	0.	0
-24.5	0.	0
-24.	0.	0
-23.5	0.	0
-23.	0.	0
-22.5	0.	0
-22.	0.	0
-21.5	0.	0
-21.	0.	0
-20.5	0.	0
-20.	0.	0
-19.5	0.	0
-19.	0.	0
-18.5	0.	0
-18.	0.	0
-17.5	0.	0
-17.	0.	0
-16.5	0.	0
-16.	0.	0
-15.5	0.	0
-15.	0.	0
-14.5	0.	0
-14.	0.	0
-13.5	0.	0
-13.	0.	0
-12.5	0.	0
-12.	0.	0
-11.5	0.	0
-11.	0.	0
-10.5	0.	0
-10.	0.	0
-9.5	0.	0
-9.	0.	0
-8.5	0.	0
-8.	0.	0
-7.5	0.	0
-7.	0.	0
-6.5	0.	0
-6.	0.	0
-5.5	0.	0
-5.	0.	0
-4.5	0.	0
-4.	0.	0
-3.5	0.	0
-3.	0.	0
-2.5	0.	0
-2.	0.	0
-1.5	0.	0
-1.	0.	0
-0.5	0.	0
0.	0.	0
0.5	0.	0
1.	0.	0
1.5	0.	0
2.	0.	0
2.5	0.	0
3.	0.	0
3.5	0.	0
4.	0.	0
4.5	0.	0
5.	0.	0
5.5	0.	0
6.	0.	0
6.5	0.	0
7.	0.	0
7.5	0.	0
8.	0.	0
8.5	0.	0
9.	0.	0
9.5	0.	0
10.	0.	0
10.5	0.	0
11.	0.	0
11.5	0.	0
12.	0.	0
12.5	0.	0
13.	0.	0
13.5	0.	0
14.	0.	0
14.5	0.	0
15.	0.	0
15.5	0.	0
16.	0.	0
16.5	0.	0
17.	0.	0
17.5	0.	0
18.	0.	0
18.5	0.	0
19.	0.	0
19.5	0.	0
20.	0.	0
20.5	0.	0
21.	0.	0
21.5	0.	0
22.	0.	0
22.5	0.	0
23.	0.	0
23.5	0.	0
24.	0.	0
24.5	0.	0
25.	0.	0
25.5	0.	0
26.	0.	0
26.5	0.	0
27.	0.	0
27.5	0.	0
28.	0.	0
28.5	0.	0
29.	0.	0
29.5	0.	0
30.	0.	0
30.5	0.	0
31.	0.	0
31.5	0.	0
32.	0.	0
32.5	0.	0
33.	0.	0
33.5	0.	0
34.	0.	0
34.5	0.	0
35.	0.	0
35.5	0.	0
36.	0.	0
36.5	0.	0
37.	0.	0
37.5	0.	0
38.	0.	0
38.5	0.	0
39.	0.	0
39.5	0.	0
40.	0.	0
40.5	0.	0
41.	0.	0
41.5	0.	0
42.	0.	0
42.5	0.	0
43.	0.	0
43.5	0.	0
44.	0.	0
44.5	0.	0
45.	0.	0
45.5	0.	0
46.	0.	0
46.5	0.	0
47.	0.	0
47.5	0.	0
48.	0.	0
48.5	0.	0
49.	0.	0
49.5	0.	0
50.	0.	0
50.5	0.	0
51.	0.	0
51.5	0.	0
52.	0.	0
52.5	0.	0
53.	0.	0
53.5	0.	0
54.	0.	0
54.5	0.	0
55.	0.	0
55.5	0.	0
56.	0.	0
56.5	0.	0
57.	0.	0
57.5	0.	0
58.	0.	0
58.5	0.	0
59.	0.	0
59.5	0.	0
60.	0.	0
60.5	0.	0
61.	0.	0
61.5	0.	0
62.	0.	0
62.5	0.	0
63.	0.	0
63.5	0.	0
64.	0.	0
64.5	0.	0
65.	0.	0
65.5	0.	0
66.	0.	0
66.5	0.	0
67.	0.	0
67.5	0.	0
68.	0.	0
68.5	0.	0
69.	0.	0
69.5	0.	0
70.	0.	0
-40.	0.5	5.7834807586680494e-12
-39.5	0.5	7.986659570095578e-12
-39.	0.5	1.0189838381523108e-11
-38.5	0.5	1.8612543012761764e-11
-38.	0.5	3.098393517022502e-11
-37.5	0.5	4.335532732768829e-11
-37.	0.5	5.5726719485151547e-11
-36.5	0.5	7.578727724097467e-11
-36.	0.5	1.2478539116862818e-10
-35.5	0.5	1.7378350509628165e-10
-35.	0.5	2.227816190239352e-10
-34.5	0.5	2.717797329515887e-10
-34.	0.5	3.900319615049032e-10
-33.5	0.5	5.247191005544228e-10
-33.	0.5	6.594062396039425e-10
-32.5	0.5	7.940933786534623e-10
-32.	0.5	9.75429518066137e-10
-31.5	0.5	1.224882112845343e-9
-31.	0.5	1.4743347076245485e-9
-30.5	0.5	1.7237873024037545e-9
-30.	0.5	1.973439259690976e-9
-29.5	0.5	2.2649326253785645e-9
-29.	0.5	2.5564259910661524e-9
-28.5	0.5	2.847919356753741e-9
-28.	0.5	3.139412722441328e-9
-27.5	0.5	3.362259248320468e-9
-27.	0.5	3.539912645008516e-9
-26.5	0.5	3.717566041696563e-9
-26.	0.5	3.89521943838461e-9
-25.5	0.5	4.038831300745488e-9
-25.	0.5	4.047360597533825e-9
-24.5	0.5	4.055889894322164e-9
-24.	0.5	4.064419191110503e-9
-23.5	0.5	4.072948487898842e-9
-23.	0.5	4.0488765341256645e-9
-22.5	0.5	4.016631384439393e-9
-22.	0.5	3.984386234753123e-9
-21.5	0.5	3.952141085066852e-9
-21.	0.5	3.943785980281841e-9
-20.5	0.5	3.971593128501159e-9
-20.	0.5	3.999400276720475e-9
-19.5	0.5	4.027207424939793e-9
-19.	0.5	4.0550145731591086e-9
-18.5	0.5	4.0444585809515635e-9
-18.	0.5	4.033752011531745e-9
-17.5	0.5	4.023045442111926e-9
-17.	0.5	4.012338872692109e-9
-16.5	0.5	3.902817394915975e-9
-16.	0.5	3.725856501899346e-9
-15.5	0.5	3.548895608882716e-9
-15.	0.5	3.371934715866087e-9
-14.5	0.5	3.1733436683611978e-9
-14.	0.5	2.8840939147495093e-9
-13.5	0.5	2.594844161137821e-9
-13.	0.5	2.3055944075261324e-9
-12.5	0.5	2.016344653914444e-9
-12.	0.5	1.760185660516554e-9
-11.5	0.5	1.5127753223220185e-9
-11.	0.5	1.2653649841274817e-9
-10.5	0.5	1.0179546459329453e-9
-10.	0.5	8.14845073761484e-10
-9.5	0.5	6.812690459853591e-10
-9.	0.5	5.476930182092343e-10
-8.5	0.5	4.1411699043310964e-10
-8.	0.5	2.805409626569849e-10
-7.5	0.5	2.331897277559569e-10
-7.	0.5	1.8693538682686446e-10
-6.5	0.5	1.4068104589777197e-10
-6.	0.5	9.442670496867951e-11
-5.5	0.5	8.22299328517829e-11
-5.	0.5	9.412327423509986e-11
-4.5	0.5	1.0601661561841685e-10
-4.	0.5	1.1790995700173383e-10
-3.5	0.5	1.6229410878854077e-10
-3.	0.5	3.5078930683791477e-10
-2.5	0.5	5.392845048872889e-10
-2.	0.5	7.277797029366629e-10
-1.5	0.5	9.162749009860368e-10
-1.	0.5	1.7945390322619786e-9
-0.5	0.5	2.8648127518499433e-9
0.	0.5	3.935086471437908e-9
0.5	0.5	5.0053601910258735e-9
1.	0.5	7.280500606907523e-9
1.5	0.5	1.1517168121266778e-8
2.	0.5	1.575383563562603e-8
2.5	0.5	1.9990503149985283e-8
3.	0.5	2.4227170664344537e-8
3.5	0.5	3.569375082705243e-8
4.	0.5	4.7317025723437093e-8
4.5	0.5	5.894030061982174e-8
5.	0.5	7.05635755162064e-8
5.5	0.5	8.782080150769685e-8
6.	0.5	1.0920733746731657e-7
6.5	0.5	1.305938734269363e-7
7.	0.5	1.51980409386556e-7
7.5	0.5	1.738796382655273e-7
8.	0.5	1.9819040208152592e-7
8.5	0.5	2.225011658975245e-7
9.	0.5	2.4681192971352307e-7
9.5	0.5	2.711226935295217e-7
10.	0.5	2.866641042138331e-7
10.5	0.5	2.9963903090511874e-7
11.	0.5	3.1261395759640426e-7
11.5	0.5	3.2558888428768994e-7
12.	0.5	3.3389364743569313e-7
12.5	0.5	3.3430981960711755e-7
13.	0.5	3.3472599177854207e-7
13.5	0.5	3.3514216394996654e-7
14.	0.5	3.35558336121391e-7
14.5	0.5	3.58335217799471e-7
15.	0.5	3.8180046429187245e-7
15.5	0.5	4.0526571078427377e-7
16.	0.5	4.2873095727667514e-7
16.5	0.5	5.097300594176845e-7
17.	0.5	6.344152302766725e-7
17.5	0.5	7.591004011356604e-7
18.	0.5	8.837855719946483e-7
18.5	0.5	1.0426652483515321e-6
19.	0.5	1.3725083184154653e-6
19.5	0.5	1.7023513884793987e-6
20.	0.5	2.0321944585433316e-6
20.5	0.5	2.362037528607265e-6
21.	0.5	2.934236156872988e-6
21.5	0.5	3.5809071861550425e-6
22.	0.5	4.227578215437097e-6
22.5	0.5	4.874249244719151e-6
23.	0.5	5.692769908134776e-6
23.5	0.5	6.812577817405077e-6
24.	0.5	7.932385726675379e-6
24.5	0.5	9.05219363594568e-6
25.	0.5	0.000010172001545215982
25.5	0.5	0.000012056482804619283
26.	0.5	0.000013971596878781486
26.5	0.5	0.00001588671095294369
27.	0.5	0.000017801825027105892
27.5	0.5	0.00002047073814056575
28.	0.5	0.00002373251680324027
28.5	0.5	0.000026994295465914796
29.	0.5	0.000030256074128589317
29.5	0.5	0.00003379329678196235
30.	0.5	0.00003879814626294845
30.5	0.5	0.00004380299574393456
31.	0.5	0.00004880784522492066
31.5	0.5	0.00005381269470590677
32.	0.5	0.00005962342199824654
32.5	0.5	0.00006569383600079788
33.	0.5	0.00007176425000334921
33.5	0.5	0.00007783466400590054
34.	0.5	0.0000835957352916939
34.5	0.5	0.0000887936837536992
35.	0.5	0.00009399163221570451
35.5	0.5	0.00009918958067770983
36.	0.5	0.00010438752913971512
36.5	0.5	0.00010709677968261642
37.	0.5	0.00010968283003321311
37.5	0.5	0.0001122688803838098
38.	0.5	0.0001148549307344065
38.5	0.5	0.00011574160771283614
39.	0.5	0.00011524405997299545
39.5	0.5	0.00011474651223315477
40.	0.5	0.0001142489644933141
40.5	0.5	0.00011332981241909123
41.	0.5	0.00011000972260567814
41.5	0.5	0.00010668963279226506
42.	0.5	0.00010336954297885198
42.5	0.5	0.00010004945316543891
43.	0.5	0.00009522823003937136
43.5	0.5	0.000089900311358085
44.	0.5	0.00008457239267679865
44.5	0.5	0.00007924447399551229
45.	0.5	0.00007376868862166677
45.5	0.5	0.00006801329799868114
46.	0.5	0.00006225790737569549
46.5	0.5	0.000056502516752709866
47.	0.5	0.00005074712612972423
47.5	0.5	0.0000459916023912511
48.	0.5	0.00004129519160838968
48.5	0.5	0.000036598780825528256
49.	0.5	0.00003190237004266684
49.5	0.5	0.000028057618758140027
50.	0.5	0.000024931234910547437
50.5	0.5	0.00002180485106295484
51.	0.5	0.00001867846721536225
51.5	0.5	0.000015736367241188932
52.	0.5	0.000013919574759280891
52.5	0.5	0.00001210278227737285
53.	0.5	0.000010285989795464808
53.5	0.5	8.469197313556768e-6
54.	0.5	7.280501321538982e-6
54.5	0.5	6.31364995368249e-6
55.	0.5	5.346798585825998e-6
55.5	0.5	4.379947217969508e-6
56.	0.5	3.5758932725315213e-6
56.5	0.5	3.0917509339857075e-6
57.	0.5	2.607608595439893e-6
57.5	0.5	2.1234662568940798e-6
58.	0.5	1.6393239183482657e-6
58.5	0.5	1.3959358737091733e-6
59.	0.5	1.1691395681766753e-6
59.5	0.5	9.423432626441772e-7
60.	0.5	7.155469571116791e-7
60.5	0.5	5.593585277749783e-7
61.	0.5	4.648369574521624e-7
61.5	0.5	3.703153871293464e-7
62.	0.5	2.7579381680653057e-7
62.5	0.5	1.89425192719115e-7
63.	0.5	1.5663713453661272e-7
63.5	0.5	1.2384907635411046e-7
64.	0.5	9.106101817160817e-8
64.5	0.5	5.827295998910591e-8
65.	0.5	4.285491922196687e-8
65.5	0.5	3.385044493148735e-8
66.	0.5	2.4845970641007836e-8
66.5	0.5	1.584149635052832e-8
67.	0.5	9.17533649452256e-9
67.5	0.5	7.2867215455403615e-9
68.	0.5	5.398106596558164e-9
68.5	0.5	3.5094916475759676e-9
69.	0.5	1.6208766985937703e-9
69.5	0.5	1.2056362452321285e-9
70.	0.5	9.066352207951138e-10
-40.	1.	1.0113821291166464e-11
-39.5	1.	1.3966624829849668e-11
-39.	1.	1.7819428368532876e-11
-38.5	1.	3.254875486580627e-11
-38.	1.	5.4183429420077486e-11
-37.5	1.	7.58181039743487e-11
-37.	1.	9.745277852861993e-11
-36.5	1.	1.3253437495469667e-10
-36.	1.	2.1822238010301346e-10
-35.5	1.	3.039103852513302e-10
-35.	1.	3.89598390399647e-10
-34.5	1.	4.752863955479637e-10
-34.	1.	6.820936474006821e-10
-33.5	1.	9.176440864230628e-10
-33.	1.	1.1531945254454434e-9
-32.5	1.	1.3887449644678245e-9
-32.	1.	1.7058927520909015e-9
-31.5	1.	2.142188262295759e-9
-31.	1.	2.578483772500616e-9
-30.5	1.	3.014779282705474e-9
-30.	1.	3.451423922392834e-9
-29.5	1.	3.9613424660221475e-9
-29.	1.	4.4712610096514595e-9
-28.5	1.	4.981179553280772e-9
-28.	1.	5.491098096910085e-9
-27.5	1.	5.881031041322755e-9
-27.	1.	6.1919723715314894e-9
-26.5	1.	6.5029137017402236e-9
-26.	1.	6.813855031948957e-9
-25.5	1.	7.065250331708211e-9
-25.	1.	7.0803569117678825e-9
-24.5	1.	7.095463491827555e-9
-24.	1.	7.1105700718872265e-9
-23.5	1.	7.1256766519468985e-9
-23.	1.	7.083490421605464e-9
-22.5	1.	7.026940774040617e-9
-22.	1.	6.970391126475771e-9
-21.5	1.	6.9138414789109234e-9
-21.	1.	6.89892268170371e-9
-20.5	1.	6.947020314546765e-9
-20.	1.	6.9951179473898195e-9
-19.5	1.	7.043215580232875e-9
-19.	1.	7.091313213075928e-9
-18.5	1.	7.072328334686157e-9
-18.	1.	7.053080154141732e-9
-17.5	1.	7.0338319735973045e-9
-17.	1.	7.014583793052879e-9
-16.5	1.	6.8227517596782005e-9
-16.	1.	6.513134320149469e-9
-15.5	1.	6.203516880620737e-9
-15.	1.	5.893899441092005e-9
-14.5	1.	5.546521086537108e-9
-14.	1.	5.040874990550262e-9
-13.5	1.	4.535228894563417e-9
-13.	1.	4.029582798576572e-9
-12.5	1.	3.5239367025897266e-9
-12.	1.	3.0762128663405317e-9
-11.5	1.	2.6438027272010357e-9
-11.	1.	2.211392588061539e-9
-10.5	1.	1.7789824489220426e-9
-10.	1.	1.4240061544023383e-9
-9.5	1.	1.1905683829358784e-9
-9.	1.	9.57130611469419e-10
-8.5	1.	7.236928400029592e-10
-8.	1.	4.902550685364994e-10
-7.5	1.	4.066220379281894e-10
-7.	1.	3.248947227380967e-10
-6.5	1.	2.43167407548004e-10
-6.	1.	1.6144009235791132e-10
-5.5	1.	1.3433462730542794e-10
-5.	1.	1.458651135348067e-10
-4.5	1.	1.5739559976418548e-10
-4.	1.	1.6892608599356423e-10
-3.5	1.	2.2550032784474418e-10
-3.	1.	4.81863453680052e-10
-2.5	1.	7.382265795153601e-10
-2.	1.	9.94589705350668e-10
-1.5	1.	1.2509528311859759e-9
-1.	1.	2.449041477486036e-9
-0.5	1.	3.909276359687923e-9
0.	1.	5.36951124188981e-9
0.5	1.	6.829746124091697e-9
1.	1.	9.933975656824061e-9
1.5	1.	1.571463409798874e-8
2.	1.	2.1495292539153417e-8
2.5	1.	2.7275950980318094e-8
3.	1.	3.3056609421482775e-8
3.5	1.	4.8701959487119905e-8
4.	1.	6.456110815615416e-8
4.5	1.	8.042025682518841e-8
5.	1.	9.627940549422267e-8
5.5	1.	1.198257583601582e-7
6.	1.	1.490063186200636e-7
6.5	1.	1.78186878879969e-7
7.	1.	2.0736743913987437e-7
7.5	1.	2.3724781666525084e-7
8.	1.	2.704198990718898e-7
8.5	1.	3.035919814785288e-7
9.	1.	3.3676406388516783e-7
9.5	1.	3.699361462918068e-7
10.	1.	3.9114218973778406e-7
10.5	1.	4.0884619067375077e-7
11.	1.	4.265501916097175e-7
11.5	1.	4.4425419254568434e-7
12.	1.	4.555586255260984e-7
12.5	1.	4.5605324990766996e-7
13.	1.	4.565478742892416e-7
13.5	1.	4.5704249867081317e-7
14.	1.	4.575371230523847e-7
14.5	1.	4.878108855050258e-7
15.	1.	5.19001385901194e-7
15.5	1.	5.501918862973623e-7
16.	1.	5.813823866935306e-7
16.5	1.	6.883510446593181e-7
17.	1.	8.528588638995906e-7
17.5	1.	1.017366683139863e-6
18.	1.	1.1818745023801356e-6
18.5	1.	1.3896323630287159e-6
19.	1.	1.8136288780888862e-6
19.5	1.	2.2376253931490563e-6
20.	1.	2.661621908209227e-6
20.5	1.	3.085618423269397e-6
21.	1.	3.7910450280833913e-6
21.5	1.	4.5829510792848225e-6
22.	1.	5.374857130486254e-6
22.5	1.	6.166763181687685e-6
23.	1.	7.1350046944751835e-6
23.5	1.	8.412398018004889e-6
24.	1.	9.689791341534594e-6
24.5	1.	0.000010967184665064299
25.	1.	0.000012244577988594005
25.5	1.	0.000014238161190951085
26.	1.	0.000016260434960184203
26.5	1.	0.000018282708729417322
27.	1.	0.000020304982498650444
27.5	1.	0.00002301518512386403
28.	1.	0.00002626644617149413
28.5	1.	0.000029517707219124235
29.	1.	0.000032768968266754334
29.5	1.	0.00003627668782804648
30.	1.	0.00004115087537386682
30.5	1.	0.00004602506291968716
31.	1.	0.000050899250465507494
31.5	1.	0.00005577343801132784
32.	1.	0.00006149923223286934
32.5	1.	0.00006749944887043538
33.	1.	0.00007349966550800142
33.5	1.	0.00007949988214556747
34.	1.	0.00008532127573691918
34.5	1.	0.00009081714254749533
35.	1.	0.00009631300935807148
35.5	1.	0.00010180887616864764
36.	1.	0.00010730474297922379
36.5	1.	0.00011074865571187838
37.	1.	0.00011409098876503086
37.5	1.	0.00011743332181818333
38.	1.	0.00012077565487133582
38.5	1.	0.0001224797759761308
39.	1.	0.0001228494914053852
39.5	1.	0.00012321920683463963
40.	1.	0.00012358892226389402
40.5	1.	0.00012348056437093668
41.	1.	0.00012064969110564488
41.5	1.	0.0001178188178403531
42.	1.	0.00011498794457506132
42.5	1.	0.00011215707130976954
43.	1.	0.00010740322399824063
43.5	1.	0.00010200029216249546
44.	1.	0.0000965973603267503
44.5	1.	0.00009119442849100514
45.	1.	0.00008550226249465878
45.5	1.	0.00007926317556476702
46.	1.	0.00007302408863487526
46.5	1.	0.00006678500170498352
47.	1.	0.00006054591477509176
47.5	1.	0.00005516118802395094
48.	1.	0.00004982697175186007
48.5	1.	0.000044492755479769204
49.	1.	0.000039158539207678345
49.5	1.	0.000034701732436896336
50.	1.	0.00003098501300833211
50.5	1.	0.00002726829357976787
51.	1.	0.000023551574151203637
51.5	1.	0.00002004087046999387
52.	1.	0.00001778817737712874
52.5	1.	0.000015535484284263603
53.	1.	0.000013282791191398468
53.5	1.	0.000011030098098533334
54.	1.	9.526164796183938e-6
54.5	1.	8.28669457711507e-6
55.	1.	7.0472243580462e-6
55.5	1.	5.807754138977332e-6
56.	1.	4.7713804764330995e-6
56.5	1.	4.134109851190259e-6
57.	1.	3.4968392259474195e-6
57.5	1.	2.859568600704579e-6
58.	1.	2.2222979754617387e-6
58.5	1.	1.8957087728426108e-6
59.	1.	1.5905303829894443e-6
59.5	1.	1.2853519931362781e-6
60.	1.	9.801736032831119e-7
60.5	1.	7.688600306347067e-7
61.	1.	6.395252507328619e-7
61.5	1.	5.101904708310173e-7
62.	1.	3.808556909291726e-7
62.5	1.	2.6261084348176823e-7
63.	1.	2.1724822039837624e-7
63.5	1.	1.7188559731498424e-7
64.	1.	1.2652297423159227e-7
64.5	1.	8.116035114820031e-8
65.	1.	5.976808531782881e-8
65.5	1.	4.722644272146456e-8
66.	1.	3.468480012510032e-8
66.5	1.	2.2143157528736067e-8
67.	1.	1.2854143001580664e-8
67.5	1.	1.0210760232665597e-8
68.	1.	7.56737746375053e-9
68.5	1.	4.923994694835466e-9
69.	1.	2.2806119259204e-9
69.5	1.	1.6975055259220265e-9
70.	1.	1.2769412014527354e-9
-40.	1.5	1.4444161823664876e-11
-39.5	1.5	1.994659008960376e-11
-39.	1.5	2.5449018355542644e-11
-38.5	1.5	4.648496671885078e-11
-38.	1.5	7.738292366992994e-11
-37.5	1.5	1.0828088062100912e-10
-37.	1.5	1.391788375720883e-10
-36.5	1.5	1.8928147266841866e-10
-36.	1.5	3.1165936903739873e-10
-35.5	1.5	4.340372654063787e-10
-35.	1.5	5.564151617753587e-10
-34.5	1.5	6.787930581443388e-10
-34.	1.5	9.74155333296461e-10
-33.5	1.5	1.3105690722917026e-9
-33.	1.5	1.6469828112869445e-9
-32.5	1.5	1.9833965502821866e-9
-32.	1.5	2.436355986115666e-9
-31.5	1.5	3.0594944117461747e-9
-31.	1.5	3.682632837376684e-9
-30.5	1.5	4.305771263007193e-9
-30.	1.5	4.929408585094691e-9
-29.5	1.5	5.65775230666573e-9
-29.	1.5	6.3860960282367665e-9
-28.5	1.5	7.114439749807803e-9
-28.	1.5	7.842783471378841e-9
-27.5	1.5	8.399802834325042e-9
-27.	1.5	8.844032098054463e-9
-26.5	1.5	9.288261361783884e-9
-26.	1.5	9.732490625513306e-9
-25.5	1.5	1.0091669362670935e-8
-25.	1.5	1.0113353226001939e-8
-24.5	1.5	1.0135037089332945e-8
-24.	1.5	1.0156720952663949e-8
-23.5	1.5	1.0178404815994955e-8
-23.	1.5	1.0118104309085264e-8
-22.5	1.5	1.0037250163641841e-8
-22.	1.5	9.956396018198417e-9
-21.5	1.5	9.875541872754995e-9
-21.	1.5	9.85405938312558e-9
-20.5	1.5	9.922447500592372e-9
-20.	1.5	9.990835618059165e-9
-19.5	1.5	1.0059223735525956e-8
-19.	1.5	1.0127611852992749e-8
-18.5	1.5	1.010019808842075e-8
-18.	1.5	1.0072408296751717e-8
-17.5	1.5	1.0044618505082683e-8
-17.	1.5	1.001682871341365e-8
-16.5	1.5	9.742686124440425e-9
-16.	1.5	9.300412138399591e-9
-15.5	1.5	8.858138152358758e-9
-15.	1.5	8.415864166317922e-9
-14.5	1.5	7.919698504713018e-9
-14.	1.5	7.197656066351015e-9
-13.5	1.5	6.475613627989013e-9
-13.	1.5	5.753571189627011e-9
-12.5	1.5	5.0315287512650085e-9
-12.	1.5	4.392240072164509e-9
-11.5	1.5	3.774830132080053e-9
-11.	1.5	3.1574201919955967e-9
-10.5	1.5	2.54001025191114e-9
-10.	1.5	2.0331672350431926e-9
-9.5	1.5	1.699867719886398e-9
-9.	1.5	1.3665682047296033e-9
-8.5	1.5	1.0332686895728088e-9
-8.	1.5	6.999691744160141e-10
-7.5	1.5	5.800543481004218e-10
-7.	1.5	4.62854058649329e-10
-6.5	1.5	3.4565376919823605e-10
-6.	1.5	2.284534797471431e-10
-5.5	1.5	1.8643932175907298e-10
-5.	1.5	1.9760695283451354e-10
-4.5	1.5	2.087745839099541e-10
-4.	1.5	2.1994221498539466e-10
-3.5	1.5	2.8870654690094764e-10
-3.	1.5	6.129376005221893e-10
-2.5	1.5	9.371686541434312e-10
-2.	1.5	1.261399707764673e-9
-1.5	1.5	1.585630761385915e-9
-1.	1.5	3.1035439227100934e-9
-0.5	1.5	4.953739967525902e-9
0.	1.5	6.803936012341711e-9
0.5	1.5	8.65413205715752e-9
1.	1.5	1.2587450706740599e-8
1.5	1.5	1.9912100074710703e-8
2.	1.5	2.7236749442680803e-8
2.5	1.5	3.4561398810650906e-8
3.	1.5	4.1886048178621015e-8
3.5	1.5	6.171016814718738e-8
4.	1.5	8.180519058887124e-8
4.5	1.5	1.0190021303055508e-7
5.	1.5	1.2199523547223893e-7
5.5	1.5	1.5183071521261954e-7
6.	1.5	1.8880529977281063e-7
6.5	1.5	2.257798843330017e-7
7.	1.5	2.6275446889319275e-7
7.5	1.5	3.0061599506497434e-7
8.	1.5	3.4264939606225374e-7
8.5	1.5	3.8468279705953314e-7
9.	1.5	4.2671619805681254e-7
9.5	1.5	4.6874959905409193e-7
10.	1.5	4.95620275261735e-7
10.5	1.5	5.180533504423828e-7
11.	1.5	5.404864256230307e-7
11.5	1.5	5.629195008036787e-7
12.	1.5	5.772236036165036e-7
12.5	1.5	5.777966802082223e-7
13.	1.5	5.783697567999411e-7
13.5	1.5	5.789428333916598e-7
14.	1.5	5.795159099833785e-7
14.5	1.5	6.172865532105805e-7
15.	1.5	6.562023075105157e-7
15.5	1.5	6.951180618104508e-7
16.	1.5	7.34033816110386e-7
16.5	1.5	8.669720299009517e-7
17.	1.5	1.0713024975225087e-6
17.5	1.5	1.2756329651440656e-6
18.	1.5	1.4799634327656226e-6
18.5	1.5	1.7365994777058998e-6
19.	1.5	2.254749437762307e-6
19.5	1.5	2.772899397818714e-6
20.	1.5	3.291049357875121e-6
20.5	1.5	3.809199317931528e-6
21.	1.5	4.647853899293795e-6
21.5	1.5	5.584994972414602e-6
22.	1.5	6.522136045535411e-6
22.5	1.5	7.4592771186562185e-6
23.	1.5	8.577239480815591e-6
23.5	1.5	0.0000100122182186047
24.	1.5	0.000011447196956393808
24.5	1.5	0.000012882175694182918
25.	1.5	0.000014317154431972027
25.5	1.5	0.000016419839577282883
26.	1.5	0.00001854927304158692
26.5	1.5	0.000020678706505890955
27.	1.5	0.000022808139970194993
27.5	1.5	0.000025559632107162308
28.	1.5	0.000028800375539747993
28.5	1.5	0.000032041118972333674
29.	1.5	0.00003528186240491936
29.5	1.5	0.00003876007887413062
30.	1.5	0.00004350360448478519
30.5	1.5	0.000048247130095439766
31.	1.5	0.00005299065570609433
31.5	1.5	0.00005773418131674891
32.	1.5	0.00006337504246749215
32.5	1.5	0.0000693050617400729
33.	1.5	0.00007523508101265364
33.5	1.5	0.00008116510028523438
34.	1.5	0.00008704681618214446
34.5	1.5	0.00009284060134129144
35.	1.5	0.00009863438650043844
35.5	1.5	0.00010442817165958544
36.	1.5	0.00011022195681873243
36.5	1.5	0.00011440053174114033
37.	1.5	0.0001184991474968486
37.5	1.5	0.00012259776325255687
38.	1.5	0.00012669637900826516
38.5	1.5	0.00012921794423942547
39.	1.5	0.00013045492283777496
39.5	1.5	0.00013169190143612447
40.	1.5	0.00013292888003447396
40.5	1.5	0.00013363131632278212
41.	1.5	0.00013128965960561162
41.5	1.5	0.00012894800288844113
42.	1.5	0.00012660634617127066
42.5	1.5	0.00012426468945410016
43.	1.5	0.00011957821795710988
43.5	1.5	0.00011410027296690592
44.	1.5	0.00010862232797670195
44.5	1.5	0.00010314438298649798
45.	1.5	0.0000972358363676508
45.5	1.5	0.00009051305313085291
46.	1.5	0.00008379026989405503
46.5	1.5	0.00007706748665725716
47.	1.5	0.0000703447034204593
47.5	1.5	0.00006433077365665078
48.	1.5	0.00005835875189533046
48.5	1.5	0.00005238673013401015
49.	1.5	0.000046414708372689845
49.5	1.5	0.00004134584611565265
50.	1.5	0.00003703879110611678
50.5	1.5	0.0000327317360965809
51.	1.5	0.00002842468108704503
51.5	1.5	0.00002434537369879881
52.	1.5	0.000021656779994976584
52.5	1.5	0.000018968186291154356
53.	1.5	0.000016279592587332128
53.5	1.5	0.000013590998883509901
54.	1.5	0.000011771828270828896
54.5	1.5	0.000010259739200547648
55.	1.5	8.747650130266402e-6
55.5	1.5	7.235561059985156e-6
56.	1.5	5.966867680334678e-6
56.5	1.5	5.176468768394812e-6
57.	1.5	4.386069856454945e-6
57.5	1.5	3.5956709445150784e-6
58.	1.5	2.805272032575212e-6
58.5	1.5	2.3954816719760482e-6
59.	1.5	2.0119211978022138e-6
59.5	1.5	1.628360723628379e-6
60.	1.5	1.2448002494545449e-6
60.5	1.5	9.78361533494435e-7
61.	1.5	8.142135440135615e-7
61.5	1.5	6.500655545326881e-7
62.	1.5	4.859175650518147e-7
62.5	1.5	3.3579649424442143e-7
63.	1.5	2.7785930626013975e-7
63.5	1.5	2.1992211827585804e-7
64.	1.5	1.619849302915764e-7
64.5	1.5	1.0404774230729471e-7
65.	1.5	7.668125141369075e-8
65.5	1.5	6.060244051144176e-8
66.	1.5	4.452362960919279e-8
66.5	1.5	2.8444818706943815e-8
67.	1.5	1.653294950863877e-8
67.5	1.5	1.3134798919790832e-8
68.	1.5	9.736648330942898e-9
68.5	1.5	6.338497742094964e-9
69.	1.5	2.9403471532470297e-9
69.5	1.5	2.1893748066119244e-9
70.	1.5	1.6472471821103573e-9
-40.	2.	3.865804852566522e-11
-39.5	2.	5.3112090431270325e-11
-39.	2.	6.756613233687544e-11
-38.5	2.	1.2247883918855456e-10
-38.	2.	2.03078170749047e-10
-37.5	2.	2.836775023095394e-10
-37.	2.	3.642768338700319e-10
-36.5	2.	4.949352076782497e-10
-36.	2.	8.13986759968743e-10
-35.5	2.	1.1330383122592364e-9
-35.	2.	1.4520898645497292e-9
-34.5	2.	1.7711414168402224e-9
-34.	2.	2.5415171921330802e-9
-33.5	2.	3.4189981300564464e-9
-33.	2.	4.296479067979809e-9
-32.5	2.	5.173960005903175e-9
-32.	2.	6.3560704096463306e-9
-31.5	2.	7.982998049564023e-9
-31.	2.	9.60992568948172e-9
-30.5	2.	1.1236853329399411e-8
-30.	2.	1.2865102248966775e-8
-29.5	2.	1.4770656073969627e-8
-29.	2.	1.667620989897248e-8
-28.5	2.	1.8581763723975327e-8
-28.	2.	2.048731754897818e-8
-27.5	2.	2.1948835428948513e-8
-27.	2.	2.3118025593828985e-8
-26.5	2.	2.4287215758709457e-8
-26.	2.	2.545640592358993e-8
-25.5	2.	2.640324152764037e-8
-25.	2.	2.6467736628028407e-8
-24.5	2.	2.6532231728416445e-8
-24.	2.	2.6596726828804482e-8
-23.5	2.	2.6661221929192527e-8
-23.	2.	2.6500316640227822e-8
-22.5	2.	2.6282903042246202e-8
-22.	2.	2.6065489444264594e-8
-21.5	2.	2.5848075846282974e-8
-21.	2.	2.5779324310247852e-8
-20.5	2.	2.5935601865554894e-8
-20.	2.	2.6091879420861936e-8
-19.5	2.	2.6248156976168978e-8
-19.	2.	2.6404434531476013e-8
-18.5	2.	2.6311216165134274e-8
-18.	2.	2.6217018515033753e-8
-17.5	2.	2.612282086493324e-8
-17.	2.	2.6028623214832725e-8
-16.5	2.	2.5301343753438503e-8
-16.	2.	2.4141997229864844e-8
-15.5	2.	2.298265070629119e-8
-15.	2.	2.1823304182717534e-8
-14.5	2.	2.0526160440962814e-8
-14.	2.	1.8651465692247333e-8
-13.5	2.	1.6776770943531842e-8
-13.	2.	1.4902076194816358e-8
-12.5	2.	1.302738144610087e-8
-12.	2.	1.137063063251005e-8
-11.5	2.	9.771500626955926e-9
-11.	2.	8.172370621401799e-9
-10.5	2.	6.57324061584767e-9
-10.	2.	5.260779447556124e-9
-9.5	2.	4.398267616758525e-9
-9.	2.	3.535755785960927e-9
-8.5	2.	2.6732439551633277e-9
-8.	2.	1.8107321243657298e-9
-7.5	2.	1.4952598653147445e-9
-7.	2.	1.1867466767196115e-9
-6.5	2.	8.782334881244788e-10
-6.	2.	5.697202995293458e-10
-5.5	2.	4.2659038393576083e-10
-5.	2.	4.0044186063161653e-10
-4.5	2.	3.742933373274723e-10
-4.	2.	3.4814481402332794e-10
-3.5	2.	4.01146552779281e-10
-3.	2.	8.052145449091963e-10
-2.5	2.	1.2092825370391119e-9
-2.	2.	1.6133505291690269e-9
-1.5	2.	2.0174185212989423e-9
-1.	2.	3.9397191607634675e-9
-0.5	2.	6.284647163587132e-9
0.	2.	8.629575166410798e-9
0.5	2.	1.0974503169234462e-8
1.	2.	1.5960181416885433e-8
1.5	2.	2.524501008630019e-8
2.	2.	3.452983875571494e-8
2.5	2.	4.3814667425129696e-8
3.	2.	5.309949609454446e-8
3.5	2.	7.822667462933367e-8
4.	2.	1.0369720624647805e-7
4.5	2.	1.2916773786362244e-7
5.	2.	1.546382694807668e-7
5.5	2.	1.9245479078790228e-7
6.	2.	2.3932009818364764e-7
6.5	2.	2.86185405579393e-7
7.	2.	3.3305071297513834e-7
7.5	2.	3.810429655268829e-7
8.	2.	4.3433598879971114e-7
8.5	2.	4.876290120725394e-7
9.	2.	5.409220353453676e-7
9.5	2.	5.942150586181958e-7
10.	2.	6.283467158103701e-7
10.5	2.	6.568705090481543e-7
11.	2.	6.853943022859386e-7
11.5	2.	7.13918095523723e-7
12.	2.	7.321979889788129e-7
12.5	2.	7.33174433712717e-7
13.	2.	7.341508784466211e-7
13.5	2.	7.351273231805252e-7
14.	2.	7.361037679144294e-7
14.5	2.	7.837878109721276e-7
15.	2.	8.329097273333533e-7
15.5	2.	8.820316436945792e-7
16.	2.	9.31153560055805e-7
16.5	2.	1.09606354876793e-6
17.	2.	1.3488926527282615e-6
17.5	2.	1.6017217566885929e-6
18.	2.	1.8545508606489245e-6
18.5	2.	2.1689195591513936e-6
19.	2.	2.790969792364961e-6
19.5	2.	3.413020025578527e-6
20.	2.	4.0350702587920936e-6
20.5	2.	4.65712049200566e-6
21.	2.	5.6183789819807356e-6
21.5	2.	6.683871323710762e-6
22.	2.	7.749363665440789e-6
22.5	2.	8.814856007170814e-6
23.	2.	0.000010039408652448984
23.5	2.	0.000011542826254422844
24.	2.	0.000013046243856396703
24.5	2.	0.000014549661458370562
25.	2.	0.000016053079060344423
25.5	2.	0.000018076556239162895
26.	2.	0.00002012086700486955
26.5	2.	0.000022165177770576206
27.	2.	0.000024209488536282857
27.5	2.	0.00002675413845324089
28.	2.	0.000029692306841616226
28.5	2.	0.00003263047522999156
29.	2.	0.0000355686436183669
29.5	2.	0.00003871227070522908
30.	2.	0.000042950627421520073
30.5	2.	0.00004718898413781107
31.	2.	0.000051427340854102065
31.5	2.	0.00005566569757039306
32.	2.	0.0000608053490190818
32.5	2.	0.000066235434402903
33.	2.	0.0000716655197867242
33.5	2.	0.00007709560517054541
34.	2.	0.00008261165051559325
34.5	2.	0.00008828417607975196
35.	2.	0.00009395670164391066
35.5	2.	0.00009962922720806938
36.	2.	0.0001053017527722281
36.5	2.	0.00010991459577686001
37.	2.	0.00011447498038784223
37.5	2.	0.00011903536499882445
38.	2.	0.00012359574960980668
38.5	2.	0.00012679669794803515
39.	2.	0.00012889031735991983
39.5	2.	0.00013098393677180454
40.	2.	0.0001330775561836892
40.5	2.	0.0001346416630247817
41.	2.	0.00013319032004500468
41.5	2.	0.00013173897706522764
42.	2.	0.0001302876340854506
42.5	2.	0.00012883629110567354
43.	2.	0.00012485695605883498
43.5	2.	0.00012002431748911113
44.	2.	0.00011519167891938729
44.5	2.	0.00011035904034966343
45.	2.	0.00010495103821300456
45.5	2.	0.00009845506507561038
46.	2.	0.00009195909193821617
46.5	2.	0.000085463118800822
47.	2.	0.00007896714566342782
47.5	2.	0.00007276386334250843
48.	2.	0.00006657788514427799
48.5	2.	0.00006039190694604756
49.	2.	0.000054205928747817124
49.5	2.	0.00004878423366490633
50.	2.	0.000044007204793924014
50.5	2.	0.00003923017592294169
51.	2.	0.00003445314705195938
51.5	2.	0.00002990255238633108
52.	2.	0.000026734651187375732
52.5	2.	0.000023566749988420388
53.	2.	0.00002039884878946504
53.5	2.	0.000017230947590509693
54.	2.	0.000015021668671276912
54.5	2.	0.000013150976581903433
55.	2.	0.000011280284492529954
55.5	2.	9.409592403156475e-6
56.	2.	7.82671382509769e-6
56.5	2.	6.809414735473703e-6
57.	2.	5.792115645849716e-6
57.5	2.	4.774816556225729e-6
58.	2.	3.757517466601743e-6
58.5	2.	3.2158427136872627e-6
59.	2.	2.7069459219853393e-6
59.5	2.	2.198049130283417e-6
60.	2.	1.689152338581494e-6
60.5	2.	1.3332405309805692e-6
61.	2.	1.110941345003282e-6
61.5	2.	8.886421590259949e-7
62.	2.	6.663429730487078e-7
62.5	2.	4.628965246363586e-7
63.	2.	3.833488875764187e-7
63.5	2.	3.038012505164789e-7
64.	2.	2.2425361345653905e-7
64.5	2.	1.4470597639659921e-7
65.	2.	1.0694426893260869e-7
65.5	2.	8.461126432159291e-8
66.	2.	6.227825971057715e-8
66.5	2.	3.994525509956138e-8
67.	2.	2.337795855473541e-8
67.5	2.	1.8590912262356378e-8
68.	2.	1.3803865969977345e-8
68.5	2.	9.016819677598314e-9
69.	2.	4.229773385219281e-9
69.5	2.	3.158129354180738e-9
70.	2.	2.3796058015861967e-9
-40.	2.5	6.35385439008608e-11
-39.5	2.5	8.71890033206067e-11
-39.	2.5	1.1083946274035263e-10
-38.5	2.5	2.005532346420671e-10
-38.	2.5	3.322096538606712e-10
-37.5	2.5	4.638660730792753e-10
-37.	2.5	5.955224922978795e-10
-36.5	2.5	8.089336977847317e-10
-36.	2.5	1.330022464599961e-9
-35.5	2.5	1.8511112314151904e-9
-35.	2.5	2.3721999982304197e-9
-34.5	2.5	2.8932887650456486e-9
-34.	2.5	4.151634309461451e-9
-33.5	2.5	5.584940565137239e-9
-33.	2.5	7.018246820813024e-9
-32.5	2.5	8.45155307648881e-9
-32.	2.5	1.038270653043358e-8
-31.5	2.5	1.3040812034716941e-8
-31.	2.5	1.5698917539000304e-8
-30.5	2.5	1.8357023043283662e-8
-30.	2.5	2.1017294760300674e-8
-29.5	2.5	2.4132202569993344e-8
-29.	2.5	2.7247110379686014e-8
-28.5	2.5	3.036201818937868e-8
-28.	2.5	3.347692599907135e-8
-27.5	2.5	3.5867664610925404e-8
-27.	2.5	3.778165189372406e-8
-26.5	2.5	3.9695639176522726e-8
-26.	2.5	4.1609626459321383e-8
-25.5	2.5	4.316020699561324e-8
-25.	2.5	4.32687280996624e-8
-24.5	2.5	4.3377249203711565e-8
-24.	2.5	4.3485770307760735e-8
-23.5	2.5	4.3594291411809906e-8
-23.	2.5	4.333001579354097e-8
-22.5	2.5	4.297227932347078e-8
-22.	2.5	4.261454285340059e-8
-21.5	2.5	4.22568063833304e-8
-21.	2.5	4.2139421127718125e-8
-20.5	2.5	4.238585441924745e-8
-20.	2.5	4.263228771077677e-8
-19.5	2.5	4.287872100230609e-8
-19.	2.5	4.312515429383541e-8
-18.5	2.5	4.296420776795835e-8
-18.	2.5	4.280166225626941e-8
-17.5	2.5	4.2639116744580474e-8
-17.	2.5	4.247657123289154e-8
-16.5	2.5	4.1283722708312375e-8
-16.	2.5	3.938771072524683e-8
-15.5	2.5	3.74916987421813e-8
-15.	2.5	3.559568675911576e-8
-14.5	2.5	3.347569982209444e-8
-14.	2.5	3.0416964179557276e-8
-13.5	2.5	2.7358228537020105e-8
-13.	2.5	2.429949289448294e-8
-12.5	2.5	2.1240757251945775e-8
-12.	2.5	1.8538855565996562e-8
-11.5	2.5	1.5931294935703556e-8
-11.	2.5	1.3323734305410546e-8
-10.5	2.5	1.071617367511754e-8
-10.	2.5	8.5761769182903e-9
-9.5	2.5	7.170058517795622e-9
-9.	2.5	5.763940117300943e-9
-8.5	2.5	4.357821716806264e-9
-8.	2.5	2.951703316311585e-9
-7.5	2.5	2.4353338063576362e-9
-7.	2.5	1.930283084910193e-9
-6.5	2.5	1.42523236346275e-9
-6.	2.5	9.20181642015307e-10
-5.5	2.5	6.730458215301149e-10
-5.	2.5	6.083422607237777e-10
-4.5	2.5	5.436386999174404e-10
-4.	2.5	4.789351391111032e-10
-3.5	2.5	5.152371530249419e-10
-3.	2.5	9.995433524457353e-10
-2.5	2.5	1.483849551866529e-9
-2.	2.5	1.9681557512873224e-9
-1.5	2.5	2.452461950708116e-9
-1.	2.5	4.781985096037107e-9
-0.5	2.5	7.625157565166282e-9
0.	2.5	1.0468330034295458e-8
0.5	2.5	1.3311502503424633e-8
1.	2.5	1.9357025635620016e-8
1.5	2.5	3.061598658940573e-8
2.	2.5	4.1874947543191445e-8
2.5	2.5	5.313390849697716e-8
3.	2.5	6.439286945076288e-8
3.5	2.5	9.486079905228454e-8
4.	2.5	1.2574504685471143e-7
4.5	2.5	1.5662929465713833e-7
5.	2.5	1.8751354245956522e-7
5.5	2.5	2.3336782786164975e-7
6.	2.5	2.9019415125981063e-7
6.5	2.5	3.4702047465797156e-7
7.	2.5	4.038467980561324e-7
7.5	2.5	4.620418429638324e-7
8.	2.5	5.266748931856861e-7
8.5	2.5	5.913079434075398e-7
9.	2.5	6.559409936293934e-7
9.5	2.5	7.205740438512471e-7
10.	2.5	7.620202006287964e-7
10.5	2.5	7.966803619082543e-7
11.	2.5	8.313405231877123e-7
11.5	2.5	8.660006844671702e-7
12.	2.5	8.882890936424558e-7
12.5	2.5	8.896797995341328e-7
13.	2.5	8.910705054258096e-7
13.5	2.5	8.924612113174865e-7
14.	2.5	8.938519172091633e-7
14.5	2.5	9.515303754528631e-7
15.	2.5	1.0109416279169266e-6
15.5	2.5	1.07035288038099e-6
16.	2.5	1.1297641328450537e-6
16.5	2.5	1.3268471247342122e-6
17.	2.5	1.6284657331094498e-6
17.5	2.5	1.9300843414846877e-6
18.	2.5	2.231702949859926e-6
18.5	2.5	2.6041011537015254e-6
19.	2.5	3.3303784287549016e-6
19.5	2.5	4.056655703808277e-6
20.	2.5	4.782932978861653e-6
20.5	2.5	5.509210253915029e-6
21.	2.5	6.592716473792636e-6
21.5	2.5	7.785994045443575e-6
22.	2.5	8.979271617094515e-6
22.5	2.5	0.000010172549188745455
23.	2.5	0.000011502246137169883
23.5	2.5	0.000013071113907903713
24.	2.5	0.000014639981678637542
24.5	2.5	0.000016208849449371372
25.	2.5	0.000017777717220105205
25.5	2.5	0.00001971567322160787
26.	2.5	0.00002166841489780531
26.5	2.5	0.000023621156574002752
27.	2.5	0.00002557389825020019
27.5	2.5	0.000027903387171258656
28.	2.5	0.000030529189102277645
28.5	2.5	0.000033154991033296634
29.	2.5	0.00003578079296431562
29.5	2.5	0.00003857960245473492
30.	2.5	0.000042300234689995605
30.5	2.5	0.00004602086692525629
31.	2.5	0.00004974149916051698
31.5	2.5	0.000053462131395777665
32.	2.5	0.000058086617200625744
32.5	2.5	0.00006300236150234801
33.	2.5	0.00006791810580407028
33.5	2.5	0.00007283385010579256
34.	2.5	0.00007796994321446096
34.5	2.5	0.00008350715597348433
35.	2.5	0.00008904436873250771
35.5	2.5	0.0000945815814915311
36.	2.5	0.00010011879425055446
36.5	2.5	0.00010515583443176065
37.	2.5	0.00011016811413187366
37.5	2.5	0.00011518039383198668
38.	2.5	0.0001201926735320997
38.5	2.5	0.00012406837639293214
39.	2.5	0.0001270182804970502
39.5	2.5	0.0001299681846011683
40.	2.5	0.00013291808870528638
40.5	2.5	0.00013534557176223897
41.	2.5	0.00013479798956108653
41.5	2.5	0.0001342504073599341
42.	2.5	0.00013370282515878166
42.5	2.5	0.00013315524295762923
43.	2.5	0.00012990449274770562
43.5	2.5	0.00012574130977547655
44.	2.5	0.0001215781268032475
44.5	2.5	0.00011741494383101844
45.	2.5	0.00011253152155176428
45.5	2.5	0.00010628617869799895
46.	2.5	0.0001000408358442336
46.5	2.5	0.00009379549299046826
47.	2.5	0.00008755015013670293
47.5	2.5	0.00008117226152807971
48.	2.5	0.00007478653670501157
48.5	2.5	0.00006840081188194341
49.	2.5	0.00006201508705887527
49.5	2.5	0.00005624924975649609
50.	2.5	0.000051006282228123595
50.5	2.5	0.0000457633146997511
51.	2.5	0.00004052034717137861
51.5	2.5	0.000035501727824260277
52.	2.5	0.0000318530638864632
52.5	2.5	0.00002820439994866612
53.	2.5	0.000024555736010869037
53.5	2.5	0.000020907072073071955
54.	2.5	0.000018305174748986743
54.5	2.5	0.00001607299696599318
55.	2.5	0.000013840819182999617
55.5	2.5	0.000011608641400006052
56.	2.5	9.708833030627513e-6
56.5	2.5	8.462160513228563e-6
57.	2.5	7.215487995829612e-6
57.5	2.5	5.968815478430662e-6
58.	2.5	4.722142961031712e-6
58.5	2.5	4.046951679060791e-6
59.	2.5	3.411144398964452e-6
59.5	2.5	2.775337118868114e-6
60.	2.5	2.139529838771776e-6
60.5	2.5	1.6929934024718343e-6
61.	2.5	1.4117605989771836e-6
61.5	2.5	1.1305277954825328e-6
62.	2.5	8.492949919878822e-7
62.5	2.5	5.918040692797499e-7
63.	2.5	4.90343049315873e-7
63.5	2.5	3.88882029351996e-7
64.	2.5	2.8742100938811904e-7
64.5	2.5	1.8595998942424208e-7
65.	2.5	1.3765484880628037e-7
65.5	2.5	1.0897656046244409e-7
66.	2.5	8.029827211860783e-8
66.5	2.5	5.161998377477155e-8
67.	2.5	3.032911657725826e-8
67.5	2.5	2.4131915036218805e-8
68.	2.5	1.793471349517935e-8
68.5	2.5	1.1737511954139898e-8
69.	2.5	5.540310413100444e-9
69.5	2.5	4.1428717870246695e-9
70.	2.5	3.124102468628201e-9
-40.	3.	8.841903927605637e-11
-39.5	3.	1.2126591620994307e-10
-39.	3.	1.541127931438298e-10
-38.5	3.	2.7862763009557957e-10
-38.	3.	4.613411369722954e-10
-37.5	3.	6.440546438490112e-10
-37.	3.	8.26768150725727e-10
-36.5	3.	1.1229321878912137e-9
-36.	3.	1.8460581692311789e-9
-35.5	3.	2.5691841505711443e-9
-35.	3.	3.2923101319111095e-9
-34.5	3.	4.015436113251075e-9
-34.	3.	5.761751426789823e-9
-33.5	3.	7.750883000218032e-9
-33.	3.	9.740014573646239e-9
-32.5	3.	1.1729146147074447e-8
-32.	3.	1.4409342651220829e-8
-31.5	3.	1.809862601986986e-8
-31.	3.	2.1787909388518886e-8
-30.5	3.	2.5477192757167915e-8
-30.	3.	2.916948727163457e-8
-29.5	3.	3.349374906601706e-8
-29.	3.	3.781801086039954e-8
-28.5	3.	4.214227265478204e-8
-28.	3.	4.646653444916453e-8
-27.5	3.	4.9786493792902296e-8
-27.	3.	5.244527819361914e-8
-26.5	3.	5.510406259433599e-8
-26.	3.	5.776284699505284e-8
-25.5	3.	5.991717246358609e-8
-25.	3.	6.00697195712964e-8
-24.5	3.	6.022226667900668e-8
-24.	3.	6.037481378671698e-8
-23.5	3.	6.052736089442728e-8
-23.	3.	6.015971494685412e-8
-22.5	3.	5.966165560469537e-8
-22.	3.	5.9163596262536595e-8
-21.5	3.	5.866553692037783e-8
-21.	3.	5.849951794518839e-8
-20.5	3.	5.883610697293999e-8
-20.	3.	5.91726960006916e-8
-19.5	3.	5.950928502844321e-8
-19.	3.	5.98458740561948e-8
-18.5	3.	5.961719937078242e-8
-18.	3.	5.938630599750506e-8
-17.5	3.	5.915541262422771e-8
-17.	3.	5.8924519250950354e-8
-16.5	3.	5.726610166318624e-8
-16.	3.	5.463342422062882e-8
-15.5	3.	5.2000746778071404e-8
-15.	3.	4.936806933551399e-8
-14.5	3.	4.642523920322607e-8
-14.	3.	4.218246266686722e-8
-13.5	3.	3.7939686130508375e-8
-13.	3.	3.369690959414952e-8
-12.5	3.	2.9454133057790675e-8
-12.	3.	2.5707080499483072e-8
-11.5	3.	2.2091089244451185e-8
-11.	3.	1.8475097989419294e-8
-10.5	3.	1.4859106734387405e-8
-10.	3.	1.1891574389024478e-8
-9.5	3.	9.94184941883272e-9
-9.	3.	7.99212444864096e-9
-8.5	3.	6.042399478449199e-9
-8.	3.	4.09267450825744e-9
-7.5	3.	3.375407747400528e-9
-7.	3.	2.673819493100775e-9
-6.5	3.	1.9722312388010212e-9
-6.	3.	1.270642984501268e-9
-5.5	3.	9.19501259124469e-10
-5.	3.	8.162426608159388e-10
-4.5	3.	7.129840625074086e-10
-4.	3.	6.097254641988784e-10
-3.5	3.	6.293277532706027e-10
-3.	3.	1.1938721599822744e-9
-2.5	3.	1.758416566693946e-9
-2.	3.	2.322960973405618e-9
-1.5	3.	2.8875053801172894e-9
-1.	3.	5.624251031310747e-9
-0.5	3.	8.965667966745431e-9
0.	3.	1.2307084902180117e-8
0.5	3.	1.5648501837614804e-8
1.	3.	2.2753869854354595e-8
1.5	3.	3.598696309251127e-8
2.	3.	4.922005633066795e-8
2.5	3.	6.245314956882463e-8
3.	3.	7.568624280698131e-8
3.5	3.	1.114949234752354e-7
4.	3.	1.4779288746294482e-7
4.5	3.	1.840908514506542e-7
5.	3.	2.203888154383636e-7
5.5	3.	2.7428086493539723e-7
6.	3.	3.410682043359736e-7
6.5	3.	4.078555437365501e-7
7.	3.	4.746428831371264e-7
7.5	3.	5.430407204007819e-7
8.	3.	6.19013797571661e-7
8.5	3.	6.949868747425403e-7
9.	3.	7.709599519134193e-7
9.5	3.	8.469330290842984e-7
10.	3.	8.956936854472226e-7
10.5	3.	9.364902147683543e-7
11.	3.	9.77286744089486e-7
11.5	3.	1.0180832734106175e-6
12.	3.	1.044380198306099e-6
12.5	3.	1.0461851653555485e-6
13.	3.	1.047990132404998e-6
13.5	3.	1.0497950994544478e-6
14.	3.	1.0516000665038974e-6
14.5	3.	1.1192729399335987e-6
15.	3.	1.1889735285004998e-6
15.5	3.	1.258674117067401e-6
16.	3.	1.3283747056343024e-6
16.5	3.	1.5576307007004945e-6
17.	3.	1.908038813490638e-6
17.5	3.	2.2584469262807826e-6
18.	3.	2.608855039070927e-6
18.5	3.	3.0392827482516573e-6
19.	3.	3.869787065144842e-6
19.5	3.	4.7002913820380275e-6
20.	3.	5.530795698931213e-6
20.5	3.	6.361300015824398e-6
21.	3.	7.5670539656045364e-6
21.5	3.	8.88811676717639e-6
22.	3.	0.000010209179568748241
22.5	3.	0.000011530242370320094
23.	3.	0.000012965083621890783
23.5	3.	0.000014599401561384583
24.	3.	0.000016233719500878383
24.5	3.	0.000017868037440372182
25.	3.	0.000019502355379865984
25.5	3.	0.00002135479020405284
26.	3.	0.00002321596279074107
26.5	3.	0.0000250771353774293
27.	3.	0.000026938307964117524
27.5	3.	0.00002905263588927642
28.	3.	0.00003136607136293907
28.5	3.	0.00003367950683660171
29.	3.	0.000035992942310264354
29.5	3.	0.000038446934204240764
30.	3.	0.000041649841958471144
30.5	3.	0.00004485274971270151
31.	3.	0.00004805565746693189
31.5	3.	0.00005125856522116226
32.	3.	0.00005536788538216968
32.5	3.	0.00005976928860179302
33.	3.	0.00006417069182141636
33.5	3.	0.00006857209504103972
34.	3.	0.00007332823591332868
34.5	3.	0.00007873013586721672
35.	3.	0.00008413203582110476
35.5	3.	0.0000895339357749928
36.	3.	0.00009493583572888085
36.5	3.	0.00010039707308666128
37.	3.	0.0001058612478759051
37.5	3.	0.0001113254226651489
38.	3.	0.00011678959745439273
38.5	3.	0.00012134005483782912
39.	3.	0.0001251462436341806
39.5	3.	0.00012895243243053208
40.	3.	0.00013275862122688354
40.5	3.	0.0001360494804996962
41.	3.	0.00013640565907716836
41.5	3.	0.00013676183765464056
42.	3.	0.00013711801623211272
42.5	3.	0.0001374741948095849
43.	3.	0.00013495202943657626
43.5	3.	0.00013145830206184197
44.	3.	0.0001279645746871077
44.5	3.	0.00012447084731237343
45.	3.	0.00012011200489052403
45.5	3.	0.00011411729232038753
46.	3.	0.00010812257975025103
46.5	3.	0.00010212786718011453
47.	3.	0.00009613315460997804
47.5	3.	0.00008958065971365101
48.	3.	0.00008299518826574514
48.5	3.	0.00007640971681783926
49.	3.	0.0000698242453699334
49.5	3.	0.00006371426584808585
50.	3.	0.000058005359662323176
50.5	3.	0.00005229645347656051
51.	3.	0.00004658754729079784
51.5	3.	0.00004110090326218948
52.	3.	0.00003697147658555067
52.5	3.	0.00003284204990891185
53.	3.	0.000028712623232273036
53.5	3.	0.000024583196555634217
54.	3.	0.000021588680826696575
54.5	3.	0.00001899501735008293
55.	3.	0.00001640135387346928
55.5	3.	0.00001380769039685563
56.	3.	0.000011590952236157338
56.5	3.	0.000010114906290983422
57.	3.	8.638860345809509e-6
57.5	3.	7.162814400635595e-6
58.	3.	5.686768455461681e-6
58.5	3.	4.878060644434319e-6
59.	3.	4.115342875943565e-6
59.5	3.	3.3526251074528115e-6
60.	3.	2.5899073389620576e-6
60.5	3.	2.0527462739630992e-6
61.	3.	1.712579852951085e-6
61.5	3.	1.3724134319390706e-6
62.	3.	1.0322470109270567e-6
62.5	3.	7.207116139231412e-7
63.	3.	5.973372110553271e-7
63.5	3.	4.739628081875131e-7
64.	3.	3.5058840531969904e-7
64.5	3.	2.2721400245188495e-7
65.	3.	1.6836542867995205e-7
65.5	3.	1.3334185660329526e-7
66.	3.	9.831828452663849e-8
66.5	3.	6.329471244998173e-8
67.	3.	3.7280274599781107e-8
67.5	3.	2.967291781008123e-8
68.	3.	2.206556102038136e-8
68.5	3.	1.4458204230681484e-8
69.	3.	6.850847440981608e-9
69.5	3.	5.127614219868601e-9
70.	3.	3.8685991356702045e-9
-40.	3.5	1.9318314360562198e-10
-39.5	3.5	2.609959625017945e-10
-39.	3.5	3.288087813979669e-10
-38.5	3.5	5.807055785069886e-10
-38.	3.5	9.494746468479276e-10
-37.5	3.5	1.3182437151888665e-9
-37.	3.5	1.6870127835298056e-9
-36.5	3.5	2.284112651950383e-9
-36.	3.5	3.7405171183201656e-9
-35.5	3.5	5.196921584689949e-9
-35.	3.5	6.6533260510597315e-9
-34.5	3.5	8.109730517429514e-9
-34.	3.5	1.163020576967649e-8
-33.5	3.5	1.5640512114373156e-8
-33.	3.5	1.965081845906982e-8
-32.5	3.5	2.366112480376649e-8
-32.	3.5	2.90708952163735e-8
-31.5	3.5	3.6524150612083595e-8
-31.	3.5	4.39774060077937e-8
-30.5	3.5	5.143066140350379e-8
-30.	3.5	5.88901734494052e-8
-29.5	3.5	6.76628062945832e-8
-29.	3.5	7.643543913976122e-8
-28.5	3.5	8.520807198493923e-8
-28.	3.5	9.398070483011723e-8
-27.5	3.5	1.0075393248717105e-7
-27.	3.5	1.0621086681995274e-7
-26.5	3.5	1.1166780115273444e-7
-26.	3.5	1.1712473548551611e-7
-25.5	3.5	1.2155967229993443e-7
-25.	3.5	1.2193915011351968e-7
-24.5	3.5	1.223186279271049e-7
-24.	3.5	1.2269810574069012e-7
-23.5	3.5	1.2307758355427537e-7
-23.	3.5	1.2230410851543287e-7
-22.5	3.5	1.2124158598978703e-7
-22.	3.5	1.2017906346414115e-7
-21.5	3.5	1.1911654093849529e-7
-21.	3.5	1.1866844631539615e-7
-20.5	3.5	1.1915040843168968e-7
-20.	3.5	1.1963237054798327e-7
-19.5	3.5	1.201143326642768e-7
-19.	3.5	1.2059629478057036e-7
-18.5	3.5	1.1994255826967093e-7
-18.	3.5	1.1928436408582391e-7
-17.5	3.5	1.1862616990197693e-7
-17.	3.5	1.1796797571812991e-7
-16.5	3.5	1.1451525582362938e-7
-16.	3.5	1.0915532189699673e-7
-15.5	3.5	1.037953879703641e-7
-15.	3.5	9.843545404373148e-8
-14.5	3.5	9.247448148913202e-8
-14.	3.5	8.399436907534879e-8
-13.5	3.5	7.551425666156551e-8
-13.	3.5	6.703414424778225e-8
-12.5	3.5	5.8554031833999e-8
-12.	3.5	5.109176892257978e-8
-11.5	3.5	4.3898608754269316e-8
-11.	3.5	3.6705448585958865e-8
-10.5	3.5	2.9512288417648397e-8
-10.	3.5	2.3611587225491236e-8
-9.5	3.5	1.9739502277818327e-8
-9.	3.5	1.5867417330145418e-8
-8.5	3.5	1.199533238247251e-8
-8.	3.5	8.123247434799601e-9
-7.5	3.5	6.6931437789007355e-9
-7.	3.5	5.294105370817619e-9
-6.5	3.5	3.895066962734501e-9
-6.	3.5	2.496028554651383e-9
-5.5	3.5	1.7566085766967689e-9
-5.	3.5	1.4837598603683851e-9
-4.5	3.5	1.210911144040001e-9
-4.	3.5	9.38062427711617e-10
-3.5	3.5	8.223254791820038e-10
-3.	3.5	1.4034483798363992e-9
-2.5	3.5	1.9845712804907946e-9
-2.	3.5	2.56569418114519e-9
-1.5	3.5	3.1468170817995855e-9
-1.	3.5	6.084935337404044e-9
-0.5	3.5	9.679165641488738e-9
0.	3.5	1.3273395945573433e-8
0.5	3.5	1.6867626249658126e-8
1.	3.5	2.4506540576390533e-8
1.5	3.5	3.873021431228253e-8
2.	3.5	5.2953888048174525e-8
2.5	3.5	6.717756178406653e-8
3.	3.5	8.140123551995854e-8
3.5	3.5	1.1985856953967652e-7
4.	3.5	1.5884112248372758e-7
4.5	3.5	1.978236754277786e-7
5.	3.5	2.3680622837182967e-7
5.5	3.5	2.946723619644387e-7
6.	3.5	3.6637889929676107e-7
6.5	3.5	4.380854366290834e-7
7.	3.5	5.097919739614057e-7
7.5	3.5	5.832394088990151e-7
8.	3.5	6.648754402429226e-7
8.5	3.5	7.465114715868302e-7
9.	3.5	8.281475029307377e-7
9.5	3.5	9.097835342746453e-7
10.	3.5	9.62535026850956e-7
10.5	3.5	1.0068330217428024e-6
11.	3.5	1.051131016634649e-6
11.5	3.5	1.0954290115264952e-6
12.	3.5	1.1246889085015776e-6
12.5	3.5	1.128547253168769e-6
13.	3.5	1.1324055978359604e-6
13.5	3.5	1.1362639425031519e-6
14.	3.5	1.1401222871703434e-6
14.5	3.5	1.217462673078364e-6
15.	3.5	1.2970651719868527e-6
15.5	3.5	1.3766676708953415e-6
16.	3.5	1.4562701698038303e-6
16.5	3.5	1.707753653084794e-6
17.	3.5	2.0897481965052048e-6
17.5	3.5	2.4717427399256157e-6
18.	3.5	2.8537372833460266e-6
18.5	3.5	3.319136482245649e-6
19.	3.5	4.201536680109001e-6
19.5	3.5	5.0839368779723536e-6
20.	3.5	5.9663370758357054e-6
20.5	3.5	6.848737273699058e-6
21.	3.5	8.08959404891262e-6
21.5	3.5	9.440599409838172e-6
22.	3.5	0.000010791604770763722
22.5	3.5	0.000012142610131689271
23.	3.5	0.000013572384428923477
23.5	3.5	0.000015140256639481668
24.	3.5	0.00001670812885003986
24.5	3.5	0.00001827600106059805
25.	3.5	0.000019843873271156244
25.5	3.5	0.00002148905841661879
26.	3.5	0.000023137340718289254
26.5	3.5	0.000024785623019959713
27.	3.5	0.000026433905321630172
27.5	3.5	0.00002825679236083321
28.	3.5	0.00003021700662946491
28.5	3.5	0.00003217722089809661
29.	3.5	0.000034137435166728304
29.5	3.5	0.00003622222251071014
30.	3.5	0.000038970762899071344
30.5	3.5	0.00004171930328743255
31.	3.5	0.00004446784367579376
31.5	3.5	0.000047216384064154953
32.	3.5	0.000050858957849708126
32.5	3.5	0.00005478962567193178
33.	3.5	0.00005872029349415544
33.5	3.5	0.0000626509613163791
34.	3.5	0.00006698620802042333
34.5	3.5	0.00007205794402915691
35.	3.5	0.00007712968003789049
35.5	3.5	0.00008220141604662407
36.	3.5	0.00008727315205535763
36.5	3.5	0.00009269081960025837
37.	3.5	0.00009812561209690711
37.5	3.5	0.00010356040459355583
38.	3.5	0.00010899519709020456
38.5	3.5	0.00011373522488727396
39.	3.5	0.00011790933204189323
39.5	3.5	0.0001220834391965125
40.	3.5	0.0001262575463511318
40.5	3.5	0.00012997639233904313
41.	3.5	0.0001311026328264948
41.5	3.5	0.00013222887331394652
42.	3.5	0.0001333551138013982
42.5	3.5	0.0001344813542888499
43.	3.5	0.0001328799111323655
43.5	3.5	0.00013035776015681236
44.	3.5	0.00012783560918125925
44.5	3.5	0.00012531345820570615
45.	3.5	0.0001218578409139761
45.5	3.5	0.00011663710615473988
46.	3.5	0.00011141637139550364
46.5	3.5	0.00010619563663626742
47.	3.5	0.0001009749018770312
47.5	3.5	0.00009473705668596979
48.	3.5	0.0000884390790865448
48.5	3.5	0.00008214110148711984
49.	3.5	0.00007584312388769487
49.5	3.5	0.00006978184744309508
50.	3.5	0.00006392022637983447
50.5	3.5	0.000058058605316573875
51.	3.5	0.00005219698425331328
51.5	3.5	0.00004652943518480299
52.	3.5	0.00004204696360397139
52.5	3.5	0.00003756449202313978
53.	3.5	0.00003308202044230818
53.5	3.5	0.000028599548861476567
54.	3.5	0.000025251708596256967
54.5	3.5	0.000022304621816887228
55.	3.5	0.000019357535037517483
55.5	3.5	0.00001641044825814774
56.	3.5	0.000013870788774626606
56.5	3.5	0.000012131760646137574
57.	3.5	0.000010392732517648545
57.5	3.5	8.653704389159514e-6
58.	3.5	6.914676260670483e-6
58.5	3.5	5.9416256584440305e-6
59.	3.5	5.0213628967625405e-6
59.5	3.5	4.1011001350810515e-6
60.	3.5	3.180837373399562e-6
60.5	3.5	2.5295576716818236e-6
61.	3.5	2.113199926686179e-6
61.5	3.5	1.6968421816905347e-6
62.	3.5	1.2804844366948903e-6
62.5	3.5	8.98921288517109e-7
63.	3.5	7.460256838390628e-7
63.5	3.5	5.931300791610169e-7
64.	3.5	4.4023447448297077e-7
64.5	3.5	2.873388698049247e-7
65.	3.5	2.1386824581184038e-7
65.5	3.5	1.6972386723056857e-7
66.	3.5	1.255794886492968e-7
66.5	3.5	8.143511006802502e-8
67.	3.5	4.85636727272024e-8
67.5	3.5	3.872463095152302e-8
68.	3.5	2.888558917584365e-8
68.5	3.5	1.9046547400164278e-8
69.	3.5	9.207505624484904e-9
69.5	3.5	6.9244695731582675e-9
70.	3.5	5.2375520191727e-9
-40.	4.	2.9869894755041715e-10
-39.5	4.	4.017201979742052e-10
-39.	4.	5.047414483979931e-10
-38.5	4.	8.848913859244257e-10
-38.	4.	1.4409863426733117e-9
-37.5	4.	1.9970812994221977e-9
-37.	4.	2.5531762561710835e-9
-36.5	4.	3.4532650438203426e-9
-36.	4.	5.647946941359955e-9
-35.5	4.	7.842628838899568e-9
-35.	4.	1.0037310736439183e-8
-34.5	4.	1.2231992633978795e-8
-34.	4.	1.753873079159067e-8
-33.5	4.	2.358400075153521e-8
-33.	4.	2.9629270711479757e-8
-32.5	4.	3.56745406714243e-8
-32.	4.	4.383252166030892e-8
-31.5	4.	5.507546450014108e-8
-31.	4.	6.631840733997325e-8
-30.5	4.	7.756135017980542e-8
-30.	4.	8.88138177634238e-8
-29.5	4.	1.0206530060137532e-7
-29.	4.	1.1531678343932685e-7
-28.5	4.	1.285682662772784e-7
-28.	4.	1.418197491152299e-7
-27.5	4.	1.5206999621077575e-7
-27.	4.	1.6034440239335395e-7
-26.5	4.	1.6861880857593214e-7
-26.	4.	1.7689321475851033e-7
-25.5	4.	1.8362454212376487e-7
-25.	4.	1.8423267176469256e-7
-24.5	4.	1.848408014056203e-7
-24.	4.	1.85448931046548e-7
-23.5	4.	1.8605706068747575e-7
-23.	4.	1.8487491043989418e-7
-22.5	4.	1.8324393359774844e-7
-22.	4.	1.8161295675560265e-7
-21.5	4.	1.7998197991345688e-7
-21.	4.	1.7924961296893757e-7
-20.5	4.	1.7987746776550205e-7
-20.	4.	1.8050532256206654e-7
-19.5	4.	1.8113317735863102e-7
-19.	4.	1.8176103215519549e-7
-18.5	4.	1.8067887133202705e-7
-18.	4.	1.795899986134794e-7
-17.5	4.	1.7850112589493178e-7
-17.	4.	1.7741225317638415e-7
-16.5	4.	1.7215272768090454e-7
-16.	4.	1.6404680593686253e-7
-15.5	4.	1.5594088419282052e-7
-15.	4.	1.4783496244877856e-7
-14.5	4.	1.3883518984753284e-7
-14.	4.	1.260890102471818e-7
-13.5	4.	1.1334283064683074e-7
-13.	4.	1.005966510464797e-7
-12.5	4.	8.785047144612865e-8
-12.	4.	7.664787309385337e-8
-11.5	4.	6.585337235041287e-8
-11.	4.	5.505887160697236e-8
-10.5	4.	4.426437086353184e-8
-10.	4.	3.54106869512369e-8
-9.5	4.	2.9603268045316398e-8
-9.	4.	2.37958491393959e-8
-8.5	4.	1.7988430233475407e-8
-8.	4.	1.2181011327554912e-8
-7.5	4.	1.0033253457535033e-8
-7.	4.	7.932051340167665e-9
-6.5	4.	5.830849222800298e-9
-6.	4.	3.729647105432929e-9
-5.5	4.	2.599273890417786e-9
-5.	4.	2.155602024401401e-9
-4.5	4.	1.7119301583850148e-9
-4.	4.	1.2682582923686292e-9
-3.5	4.	1.0160657160637804e-9
-3.	4.	1.6131680768583987e-9
-2.5	4.	2.210270437653017e-9
-2.	4.	2.8073727984476348e-9
-1.5	4.	3.404475159242253e-9
-1.	4.	6.542028984943126e-9
-0.5	4.	1.0386763166856272e-8
0.	4.	1.4231497348769417e-8
0.5	4.	1.8076231530682563e-8
1.	4.	2.624373973171815e-8
1.5	4.	4.1448738806380447e-8
2.	4.	5.665373788104274e-8
2.5	4.	7.185873695570504e-8
3.	4.	8.706373603036736e-8
3.5	4.	1.281443909354374e-7
4.	4.	1.6978585192437955e-7
4.5	4.	2.1142731291332166e-7
5.	4.	2.530687739022638e-7
5.5	4.	3.1487075262338204e-7
6.	4.	3.914490447041316e-7
6.5	4.	4.6802733678488123e-7
7.	4.	5.446056288656307e-7
7.5	4.	6.230541702471362e-7
8.	4.	7.102997348748908e-7
8.5	4.	7.975452995026456e-7
9.	4.	8.847908641304003e-7
9.5	4.	9.72036428758155e-7
10.	4.	1.028747482089588e-6
10.5	4.	1.0765221482896025e-6
11.	4.	1.124296814489617e-6
11.5	4.	1.1720714806896314e-6
12.	4.	1.2042845112459965e-6
12.5	4.	1.2102116575112482e-6
13.	4.	1.2161388037764998e-6
13.5	4.	1.2220659500417516e-6
14.	4.	1.2279930963070032e-6
14.5	4.	1.3149979185599186e-6
15.	4.	1.4044986821585344e-6
15.5	4.	1.49399944575715e-6
16.	4.	1.5835002093557659e-6
16.5	4.	1.857117594196263e-6
17.	4.	2.2705366884306182e-6
17.5	4.	2.6839557826649738e-6
18.	4.	3.0973748768993293e-6
18.5	4.	3.5975285910759453e-6
19.	4.	4.531332237056153e-6
19.5	4.	5.465135883036361e-6
20.	4.	6.398939529016568e-6
20.5	4.	7.332743174996777e-6
21.	4.	8.607882747705415e-6
21.5	4.	9.98790997475634e-6
22.	4.	0.000011367937201807263
22.5	4.	0.000012747964428858187
23.	4.	0.000014171634690921327
23.5	4.	0.00001567182004064156
24.	4.	0.000017172005390361793
24.5	4.	0.000018672190740082027
25.	4.	0.00002017237608980226
25.5	4.	0.00002160916609918236
26.	4.	0.000023043416491199204
26.5	4.	0.000024477666883216048
27.	4.	0.00002591191727523289
27.5	4.	0.00002744264563962757
28.	4.	0.000029049254262684017
28.5	4.	0.000030655862885740464
29.	4.	0.000032262471508796915
29.5	4.	0.000033977824823121936
30.	4.	0.00003627259403198702
30.5	4.	0.0000385673632408521
31.	4.	0.000040862132449717185
31.5	4.	0.00004315690165858227
32.	4.	0.00004633318469087818
32.5	4.	0.00004979352744238668
33.	4.	0.00005325387019389517
33.5	4.	0.000056714212945403674
34.	4.	0.00006062818022026126
34.5	4.	0.00006536791874716248
35.	4.	0.00007010765727406372
35.5	4.	0.00007484739580096496
36.	4.	0.00007958713432786618
36.5	4.	0.0000849568304026437
37.	4.	0.00009035771181753276
37.5	4.	0.0000957585932324218
38.	4.	0.00010115947464731085
38.5	4.	0.00010608450730679688
39.	4.	0.00011062193732393536
39.5	4.	0.00011515936734107385
40.	4.	0.00011969679735821231
40.5	4.	0.00012383953307406212
41.	4.	0.00012573457737375047
41.5	4.	0.0001276296216734388
42.	4.	0.00012952466597312712
42.5	4.	0.0001314197102728155
43.	4.	0.00013074079733322254
43.5	4.	0.0001291930656941359
44.	4.	0.00012764533405504924
44.5	4.	0.00012609760241596258
45.	4.	0.0001235487732819809
45.5	4.	0.00011910694100016953
46.	4.	0.00011466510871835816
46.5	4.	0.00011022327643654681
47.	4.	0.00010578144415473543
47.5	4.	0.00009986285253632216
48.	4.	0.00009385695368685052
48.5	4.	0.00008785105483737888
49.	4.	0.00008184515598790724
49.5	4.	0.00007583627926949549
50.	4.	0.00006982489074433207
50.5	4.	0.00006381350221916863
51.	4.	0.00005780211369400521
51.5	4.	0.00005195636136292795
52.	4.	0.000047122046694501734
52.5	4.	0.000042287732026075515
53.	4.	0.00003745341735764929
53.5	4.	0.00003261910268922307
54.	4.	0.000028918307640493975
54.5	4.	0.0000256178734249469
55.	4.	0.00002231743920939982
55.5	4.	0.00001901700499385274
56.	4.	0.000016154367807583217
56.5	4.	0.000014152041239554062
57.	4.	0.000012149714671524908
57.5	4.	0.000010147388103495752
58.	4.	8.145061535466598e-6
58.5	4.	7.007378068899706e-6
59.	4.	5.9292820453104114e-6
59.5	4.	4.8511860217211175e-6
60.	4.	3.773089998131823e-6
60.5	4.	3.0074705825930076e-6
61.	4.	2.514759119707395e-6
61.5	4.	2.0220476568217833e-6
62.	4.	1.5293361939361711e-6
62.5	4.	1.0775948929785295e-6
63.	4.	8.951064974043369e-7
63.5	4.	7.126181018301443e-7
64.	4.	5.301297062559516e-7
64.5	4.	3.4764131068175903e-7
65.	4.	2.595102569436109e-7
65.5	4.	2.062189543672035e-7
66.	4.	1.5292765179079608e-7
66.5	4.	9.963634921438869e-8
67.	4.	5.988783695498595e-8
67.5	4.	4.780937965141084e-8
68.	4.	3.5730922347835727e-8
68.5	4.	2.3652465044260616e-8
69.	4.	1.1574007740685503e-8
69.5	4.	8.728966856723903e-9
70.	4.	6.61238099545299e-9
-40.	4.5	4.0879996352673014e-10
-39.5	4.5	5.479977654834075e-10
-39.	4.5	6.871955674400846e-10
-38.5	4.5	1.1983034140797201e-9
-38.	4.5	1.945531601218533e-9
-37.5	4.5	2.692759788357346e-9
-37.	4.5	3.43998797549616e-9
-36.5	4.5	4.649104690447582e-9
-36.	4.5	7.596501723038722e-9
-35.5	4.5	1.0543898755629862e-8
-35.	4.5	1.3491295788221004e-8
[truncated: 31,371 more rows]
