# Supplementary material for: Myosin V executes steps of variable length via structurally constrained diffusion
Source: eLife. 2020 Jan 15;9:e51569. doi: 10.7554/eLife.51569 (PMC7054003; doi:10.7554/eLife.51569)
Supplement: Source data 1. [file elife-51569-data1.zip › myosin_elife_source_data/Figure 3/BD_diffusion_contours/lastbead_yz_0kbT_volEx.dat]

-2.487 49.417
-1.980 47.483
42.956 23.052
10.234 50.367
24.788 29.343
18.081 20.836
-0.601 46.001
8.702 58.003
2.952 43.438
21.214 28.742
30.477 -12.621
37.143 17.168
28.092 38.979
36.243 30.919
16.068 54.136
14.541 39.986
2.562 41.151
18.781 40.971
2.127 4.491
11.112 -3.628
24.427 39.132
22.013 43.948
26.938 -0.125
18.446 40.379
33.099 49.008
26.081 40.095
22.456 39.579
36.317 13.667
21.178 -13.986
39.299 26.809
34.631 4.993
6.630 54.162
0.957 45.643
31.349 9.129
27.264 14.651
17.470 5.358
12.318 7.966
29.968 23.689
39.704 3.164
14.918 43.698
38.213 45.016
32.237 30.864
19.158 3.994
29.438 21.980
37.952 12.977
28.455 17.524
29.430 19.870
14.164 44.356
27.031 47.193
5.480 50.957
9.779 50.017
17.347 38.989
11.778 23.657
12.351 23.872
26.761 42.674
34.836 -2.350
45.752 8.861
31.188 11.754
25.718 16.894
17.298 -22.508
12.159 -23.060
11.028 -7.354
13.195 4.605
3.392 7.150
11.907 31.747
30.315 5.999
19.195 7.178
16.902 8.811
14.131 26.239
33.570 29.460
17.914 51.168
16.837 13.671
12.332 -24.803
27.005 -5.183
32.240 5.605
37.665 28.723
44.090 10.222
33.556 -4.538
31.663 23.352
32.024 24.105
35.115 6.183
36.055 32.480
42.260 -4.385
5.802 -11.635
-0.762 -4.811
18.109 -1.547
15.310 16.185
16.054 39.313
26.719 18.871
7.058 43.589
22.805 23.468
30.196 22.955
16.154 25.491
4.435 42.662
14.020 40.491
29.587 -1.406
28.575 -15.053
15.428 -16.307
-2.023 -11.515
25.478 17.468
13.906 3.549
13.620 -6.166
39.814 -12.169
15.117 -18.040
25.631 -18.671
19.747 -12.521
32.694 38.371
1.459 34.894
5.665 47.820
26.360 41.679
32.597 23.406
21.328 46.876
24.129 45.463
5.859 28.249
-3.429 19.077
-2.112 27.626
0.998 24.840
38.356 19.868
26.901 36.991
11.989 40.926
20.210 16.011
24.270 32.665
36.724 24.705
20.218 10.100
26.979 32.790
44.981 -10.546
15.819 -9.999
11.190 -19.731
5.801 -9.652
1.227 -6.474
6.256 -12.974
4.043 10.743
11.169 19.172
1.414 -16.467
15.120 -7.810
8.221 25.390
22.402 49.002
31.330 29.270
37.426 38.917
38.697 24.280
2.596 41.985
2.943 10.492
24.829 -7.566
7.283 7.331
11.799 21.877
11.811 39.549
8.656 55.242
9.584 37.155
-2.824 48.583
8.073 50.949
14.288 54.832
11.531 46.194
6.977 51.022
21.999 47.562
15.996 30.822
5.760 -8.535
20.686 25.145
6.569 31.154
21.642 16.531
9.329 47.062
2.657 40.766
2.263 51.410
16.005 54.450
37.997 34.869
36.016 5.004
33.654 13.228
41.087 4.069
3.966 -23.080
5.859 -25.455
5.689 -21.913
28.515 -15.377
1.326 -15.880
5.579 -41.284
29.897 -5.010
16.690 -19.116
6.469 -20.520
31.999 -11.821
28.620 17.524
14.131 48.648
0.355 13.139
28.775 3.686
-0.253 -18.704
36.881 -8.471
20.198 -6.624
39.530 0.530
43.855 6.848
43.421 27.728
13.740 57.708
35.755 5.809
29.844 -9.692
17.952 43.152
40.526 25.171
18.651 48.048
16.858 47.795
14.581 42.087
9.601 18.156
32.420 28.466
34.453 25.468
45.984 21.801
16.363 54.160
4.706 15.728
15.014 3.550
4.657 21.394
8.221 42.814
6.383 35.821
24.466 31.391
23.634 29.843
2.552 8.813
40.279 30.119
18.331 43.161
12.232 41.668
0.537 40.450
31.983 26.794
20.180 -1.407
6.983 32.965
37.190 21.094
35.152 -1.840
41.919 0.488
34.192 28.972
32.046 50.243
33.626 26.445
23.184 17.593
27.358 -11.950
1.911 -9.936
20.131 40.152
26.668 53.254
6.157 49.410
13.361 50.658
2.038 41.868
20.371 48.590
25.182 50.272
10.348 51.135
26.205 31.332
26.807 49.221
18.049 49.379
23.995 30.762
12.161 39.712
6.303 -12.656
25.109 -27.134
-1.577 -24.402
28.376 -1.351
13.599 -15.791
3.605 -14.951
41.369 -8.568
42.577 5.735
27.764 12.184
27.213 -9.207
41.365 -4.444
21.326 -13.628
16.897 -32.676
3.641 -26.428
15.058 -19.672
42.667 7.925
36.643 6.996
33.752 -0.526
42.600 27.008
35.434 22.257
47.063 9.091
5.874 44.969
8.942 21.989
24.125 12.946
8.832 14.603
0.004 33.265
20.232 41.417
36.214 27.617
26.928 23.458
19.670 14.052
22.107 -1.800
8.993 50.151
28.618 43.711
21.806 37.525
25.475 43.515
40.518 15.001
25.283 37.897
32.716 41.079
40.871 26.672
31.798 33.246
2.505 40.851
1.906 -4.718
7.723 -25.623
3.155 -15.738
11.390 -18.575
-1.860 -9.961
28.056 -6.463
28.614 -7.255
15.832 -19.370
19.392 -1.172
28.542 2.333
32.299 3.517
-2.606 4.099
5.741 -17.526
41.002 0.851
35.573 1.504
4.796 48.519
29.804 1.124
21.456 46.938
18.452 23.394
25.403 5.492
26.266 23.715
20.518 3.842
11.661 29.362
2.280 16.079
6.756 13.979
10.978 -10.375
1.907 -0.838
18.735 -9.907
4.605 3.135
25.346 -15.271
32.247 -1.179
23.307 -7.163
22.920 46.471
18.135 22.178
15.665 17.195
-2.089 23.847
-0.546 32.779
5.810 -3.678
5.899 -19.845
16.405 -11.366
0.339 -14.383
12.792 45.112
24.166 6.763
11.324 1.892
34.714 17.249
1.872 19.174
4.072 54.759
15.738 37.119
34.322 0.239
32.421 -3.482
29.327 -3.107
15.996 11.581
29.192 -2.414
35.612 -16.568
33.206 30.899
28.406 20.700
2.480 40.849
24.989 8.544
20.772 -4.385
14.732 6.060
26.222 -10.488
12.909 33.962
5.235 37.685
26.225 -8.923
11.844 6.003
15.697 9.440
11.434 -7.160
25.806 -2.791
30.680 3.389
30.788 -5.480
25.946 12.846
18.840 9.226
15.780 -5.987
5.335 18.728
3.460 8.387
6.654 48.118
8.015 46.093
-1.941 46.939
30.217 36.966
28.918 51.546
28.620 25.430
21.614 46.959
19.076 51.221
33.687 28.050
33.830 36.110
-3.167 42.240
29.639 8.666
4.060 19.856
22.389 -8.258
30.481 -7.915
24.743 29.290
20.773 48.642
33.359 22.445
31.054 37.715
1.935 -16.931
9.746 -16.259
4.963 -4.404
20.367 0.269
14.932 -7.249
5.948 -9.491
26.012 -10.065
8.082 14.674
-0.324 9.712
25.244 -10.929
9.291 -21.669
35.144 0.601
30.364 24.313
18.527 2.558
30.060 13.091
33.954 4.864
27.178 31.799
35.738 5.857
27.379 25.827
13.660 -21.167
18.880 -15.892
13.452 10.149
7.412 31.723
10.241 35.832
9.048 41.752
-1.491 45.801
5.477 41.501
13.219 52.398
2.075 41.253
24.950 38.665
7.912 38.430
5.898 43.051
27.407 35.221
1.570 49.037
15.159 30.142
14.840 40.203
-2.225 1.209
11.985 1.780
43.030 30.400
-1.776 33.710
5.311 24.487
22.979 31.394
23.219 26.463
12.269 -12.091
23.262 31.102
25.931 33.258
16.251 46.952
14.120 45.856
11.686 43.369
7.300 31.293
-1.047 24.230
0.722 53.073
6.040 54.862
-3.063 37.204
24.371 3.628
18.726 18.994
-1.880 35.440
-3.012 11.631
13.346 1.218
7.936 -13.711
2.668 57.022
18.247 43.477
4.680 38.222
17.782 43.376
18.795 18.364
3.131 36.944
23.526 47.790
22.459 9.775
22.188 37.603
37.151 25.758
10.379 32.039
15.143 6.077
0.069 2.092
-0.149 -3.357
1.991 45.577
38.857 23.350
41.377 10.993
30.657 34.364
31.321 6.995
23.217 21.360
27.230 2.722
30.289 12.441
17.174 -27.170
13.934 -20.248
33.698 3.765
25.958 6.423
28.647 41.204
0.125 36.225
2.842 42.407
38.980 19.544
35.165 25.109
21.450 15.835
35.793 -5.377
33.952 1.167
19.637 -9.332
10.222 -22.475
2.599 -6.229
5.077 -18.052
10.167 -23.547
28.676 6.210
17.357 -18.040
12.701 -1.300
20.270 -5.630
37.581 -5.800
18.195 7.375
6.673 31.148
22.333 15.924
30.486 -10.532
27.778 17.176
1.729 47.797
15.192 -3.550
17.780 -14.758
10.382 16.105
17.387 31.052
31.165 33.073
8.328 52.064
2.145 41.148
-0.450 38.133
28.433 26.388
30.281 6.614
42.738 24.285
44.560 4.999
22.744 38.972
14.005 41.341
21.532 38.418
42.201 20.462
5.030 28.305
20.792 41.783
34.239 9.857
31.615 21.858
17.571 36.758
26.718 -11.392
28.443 6.711
21.013 -4.458
24.595 0.918
27.802 -14.708
39.052 1.221
16.961 -8.138
23.982 -9.107
21.717 8.386
10.072 34.019
17.844 -6.705
37.722 -8.278
26.276 -1.772
4.142 20.083
12.774 -9.629
8.485 -2.038
-1.991 0.182
2.300 -19.149
15.404 1.952
33.616 24.440
31.621 31.275
34.910 14.305
7.718 23.548
-3.118 38.152
6.958 44.693
16.431 42.113
24.794 5.444
2.164 26.528
13.905 35.683
-0.512 40.210
5.739 56.077
15.574 25.374
21.652 40.986
-0.932 48.828
3.368 50.736
5.173 50.255
46.631 21.314
39.378 1.629
32.631 17.676
22.462 9.444
11.789 23.032
39.790 31.971
5.762 21.210
18.536 11.822
20.616 22.064
10.025 7.460
10.307 35.449
24.065 -12.014
35.968 10.290
26.911 37.180
1.544 60.740
1.819 54.525
17.192 33.707
12.232 35.526
10.432 36.695
18.287 -11.108
32.098 1.019
10.763 25.525
-1.442 42.075
24.425 -1.374
12.922 -14.387
34.148 -9.959
9.241 -16.421
0.983 -6.734
0.774 22.675
2.831 23.725
5.824 49.762
-1.842 45.659
13.705 49.800
17.866 38.398
33.203 32.948
31.949 34.650
39.795 32.196
15.652 51.669
-0.284 38.993
-2.453 15.090
0.171 31.384
6.860 34.811
36.460 16.334
7.299 19.377
-0.765 11.126
13.756 12.777
10.528 40.646
24.518 32.288
6.234 43.667
21.878 45.832
10.869 47.296
34.262 27.211
15.829 45.886
27.059 53.803
29.105 39.886
13.805 34.238
-2.539 30.961
-1.161 33.405
21.806 16.980
29.960 8.239
34.107 17.706
12.390 -19.388
35.233 -7.047
26.648 11.755
22.785 0.927
11.578 -17.058
3.394 -15.578
27.988 -4.023
20.815 -16.945
23.340 -6.798
4.251 39.970
33.932 33.028
22.408 37.448
28.778 14.131
8.425 41.929
0.730 30.860
18.707 20.426
33.134 0.178
24.320 21.544
19.227 46.082
23.845 35.132
26.373 36.247
28.917 45.264
22.876 -2.536
2.613 3.435
27.520 32.557
3.494 12.707
16.306 29.869
1.013 48.988
29.314 34.827
31.124 41.472
4.023 56.373
15.874 51.390
38.771 38.595
24.169 28.859
41.410 17.806
36.630 21.965
26.666 48.618
21.119 47.711
16.860 38.443
3.717 -10.194
2.020 7.608
18.675 37.876
1.696 45.528
19.825 47.062
22.345 44.103
34.178 44.042
-3.458 35.544
16.904 10.744
18.858 18.008
38.773 15.769
30.338 5.680
16.188 1.954
21.163 -13.133
-1.088 14.212
16.245 4.963
2.510 33.449
-1.433 13.727
-0.444 -17.873
34.262 -2.074
27.327 -10.513
20.936 -4.916
27.070 2.900
33.537 2.323
26.829 35.982
2.796 53.909
30.907 29.379
29.237 42.512
23.783 42.728
30.831 45.046
13.273 30.618
9.092 12.256
32.115 18.898
21.055 27.447
11.856 5.795
30.038 35.638
32.951 27.232
35.324 8.511
39.061 -3.340
9.484 28.224
28.755 28.641
3.895 39.259
2.229 41.443
1.848 -4.586
22.340 11.738
12.469 27.231
43.274 26.000
44.268 6.509
20.580 34.899
35.816 -2.755
10.170 -15.447
8.006 8.986
9.147 -21.679
3.891 -17.955
22.853 8.776
-3.390 1.365
6.031 37.200
7.156 -3.849
21.060 22.318
27.125 -13.485
32.529 -5.378
15.563 -7.810
36.898 12.600
39.800 28.699
28.363 25.494
28.993 -12.308
-0.870 -6.635
30.380 4.662
37.223 19.580
6.203 -5.527
35.266 2.197
14.997 49.931
37.435 36.585
23.690 25.658
43.501 22.573
38.887 27.386
-2.441 47.612
8.273 40.643
35.816 6.456
35.312 5.951
30.943 14.037
25.497 40.017
37.558 17.204
35.789 25.940
38.930 16.163
11.843 54.052
31.817 38.342
34.779 19.364
18.452 -18.462
3.747 -28.307
22.195 -1.214
30.568 1.763
33.964 31.807
4.815 49.519
25.327 32.161
1.342 6.542
23.080 43.698
23.081 53.975
22.920 37.841
41.469 22.593
40.617 21.569
20.846 28.634
34.086 28.911
39.929 -5.369
34.750 -1.206
26.601 14.599
35.912 30.648
19.336 -18.242
16.045 -18.577
22.716 -1.401
3.862 13.325
15.096 -3.066
15.091 16.400
29.724 3.909
29.179 4.263
12.388 30.792
25.232 45.732
21.089 34.625
24.372 44.203
23.187 38.541
15.513 11.196
23.663 -10.391
4.905 1.010
-0.825 16.846
22.618 34.827
4.944 22.227
1.835 -15.103
-0.405 19.232
8.570 15.981
7.628 5.244
7.130 -17.899
7.064 -24.503
-0.677 -22.140
6.612 -0.675
35.947 11.559
35.060 22.392
15.034 37.745
5.130 50.240
17.036 45.193
17.705 48.633
2.825 41.500
28.304 27.002
2.495 38.224
21.611 47.002
5.610 33.079
32.877 10.846
10.586 -18.694
28.716 -20.421
2.225 -13.732
9.115 8.463
14.122 16.393
6.603 45.006
29.382 33.525
18.833 42.628
16.163 35.808
6.239 42.542
-0.255 53.693
19.503 42.360
18.029 16.438
27.291 39.970
27.361 0.319
30.918 29.555
51.985 3.269
40.700 12.988
23.109 -10.782
19.528 4.947
34.188 23.508
24.812 47.719
29.289 37.208
6.450 50.840
37.240 43.433
30.032 32.790
36.327 31.101
26.298 30.180
2.971 31.598
24.826 33.420
29.211 30.401
14.241 19.174
12.075 34.363
24.569 15.891
-1.315 8.916
20.169 -11.655
25.210 -4.165
36.401 1.816
10.877 -18.456
16.831 -14.741
38.596 -3.746
16.518 -18.199
19.128 -8.204
30.348 10.071
33.893 19.219
2.948 34.570
8.100 46.613
1.011 52.657
5.568 54.677
21.611 49.741
-2.128 14.116
28.253 24.023
22.365 42.786
24.048 25.845
3.658 56.979
22.718 44.327
25.996 30.808
23.256 25.112
4.753 41.040
32.499 22.526
14.768 32.830
17.790 20.350
20.886 -10.716
23.894 -19.578
21.454 15.818
34.815 13.344
10.714 -18.268
19.167 34.926
9.901 30.696
31.591 31.604
20.162 10.769
-0.075 36.476
4.435 49.994
28.718 8.033
32.649 2.990
13.299 -9.930
24.467 32.162
14.638 -8.369
23.343 3.876
26.686 5.926
34.595 -2.478
10.702 -26.846
17.662 -2.575
24.115 13.833
18.564 8.251
31.848 3.327
12.968 49.492
31.609 14.430
16.116 -11.078
33.205 32.433
19.528 -4.808
36.092 -3.626
33.339 2.909
15.910 51.728
28.074 25.686
21.453 42.587
4.171 46.197
-2.865 51.975
11.231 51.612
19.758 46.969
26.117 53.155
-1.584 41.547
37.454 32.488
39.826 21.042
12.270 27.371
5.615 30.948
21.306 15.667
24.385 41.870
30.018 48.328
37.091 31.793
36.506 -0.638
29.939 22.893
32.634 12.280
27.257 -8.736
7.895 44.969
8.362 49.348
9.813 32.797
31.135 -7.151
0.967 26.144
6.367 38.622
11.825 43.261
18.959 26.171
4.084 -8.216
36.299 4.355
40.213 31.237
15.407 26.121
18.044 46.746
26.948 35.561
17.763 51.139
4.441 50.103
11.024 53.137
18.239 29.467
36.004 23.816
32.404 23.117
16.005 -9.254
26.783 -1.611
35.751 -5.245
22.916 9.620
26.378 -1.744
23.001 -6.685
27.329 41.140
41.055 1.082
-3.052 -18.582
30.529 -9.792
17.450 19.283
4.042 47.774
22.503 23.645
-0.789 52.072
11.441 48.255
-2.029 41.664
38.201 38.912
27.103 28.022
10.556 1.909
22.808 -7.009
26.014 -19.511
19.767 -15.141
7.439 -1.548
36.559 -8.516
40.135 33.847
28.617 15.621
32.430 1.185
11.124 -13.697
40.879 31.574
18.193 48.404
23.755 25.787
32.653 30.345
40.030 10.387
17.132 53.813
5.042 27.021
27.555 -5.717
39.323 17.666
-1.617 -16.704
35.163 1.537
38.619 21.531
6.385 23.510
-0.058 -5.932
16.179 -6.371
16.406 -8.344
0.699 -9.356
39.497 18.061
17.465 39.959
22.303 36.723
9.634 12.757
-1.571 23.484
11.584 16.059
31.760 -6.834
2.910 -25.513
4.982 -28.340
34.975 -9.837
41.825 -0.447
36.978 -9.654
20.151 -17.871
40.453 11.272
19.071 -12.164
1.644 30.790
15.738 28.468
6.409 15.336
29.680 4.249
20.509 16.259
-1.909 47.737
1.951 45.572
25.233 39.710
20.711 28.141
18.833 41.755
20.227 41.749
18.711 37.861
33.276 -4.211
15.527 -12.799
12.666 -13.767
0.162 -30.059
8.543 -12.142
0.136 5.272
-0.442 -3.600
-1.467 49.987
11.640 38.259
1.102 40.282
-2.635 14.013
14.245 4.442
2.102 -10.919
-2.103 -29.126
-1.941 -3.578
8.291 11.930
28.540 35.562
24.449 45.699
2.608 44.213
18.665 7.124
3.231 43.316
-2.716 53.433
4.053 34.188
21.720 36.379
4.833 52.073
21.796 36.087
31.546 37.882
41.144 30.381
34.797 2.958
10.570 33.773
30.473 17.248
28.013 -18.340
14.264 -17.592
29.360 -10.845
21.614 -7.250
12.207 -19.892
35.772 23.533
27.061 27.590
33.878 30.510
15.102 19.197
27.308 29.266
25.149 51.636
35.073 -1.078
28.436 2.835
0.458 -17.354
13.110 -2.496
36.562 34.251
29.806 11.959
29.624 37.773
6.977 47.259
3.946 46.751
16.639 27.680
43.849 19.189
4.256 38.798
24.703 49.627
8.124 45.741
18.504 43.445
1.808 48.908
20.147 48.956
6.231 54.284
26.833 35.813
30.041 48.304
15.330 49.386
30.409 35.104
1.665 44.585
6.972 12.728
16.409 40.362
8.797 19.837
13.526 41.209
30.607 24.243
36.370 44.508
24.245 21.218
43.151 24.213
36.723 -6.659
20.905 20.932
17.639 54.055
19.014 31.345
44.548 33.260
17.134 50.883
13.519 46.660
16.543 20.400
12.597 2.633
6.893 2.297
8.475 -8.065
17.070 -4.896
-0.400 24.632
10.724 8.386
-2.787 -5.376
14.886 -4.960
0.903 -9.465
26.336 37.121
4.175 49.202
29.842 27.563
14.982 41.368
0.540 7.811
14.427 40.824
37.739 22.857
26.441 29.469
27.630 18.110
20.985 11.930
13.661 -19.288
10.668 -18.744
20.328 -16.866
6.681 -25.236
11.955 -18.344
13.912 -11.767
20.282 26.876
6.230 18.287
5.522 43.923
1.373 45.289
32.955 19.467
43.394 7.592
41.298 19.108
13.246 22.189
12.346 -11.975
26.602 -4.784
19.313 -12.753
16.710 -21.438
8.911 -21.050
3.248 23.236
39.700 20.184
7.642 -18.306
8.859 -27.397
8.369 -20.116
13.930 -11.196
43.874 4.755
41.105 -3.510
16.296 0.817
38.432 -10.148
27.300 18.310
17.116 25.853
3.421 54.123
0.916 52.738
12.323 47.281
7.234 40.736
2.119 34.789
12.153 48.528
38.550 4.477
37.076 12.863
14.926 46.483
24.062 3.763
18.066 -2.362
24.755 -15.585
5.187 -22.694
22.218 -25.734
2.361 -10.692
26.739 12.999
31.922 29.001
13.092 35.642
0.190 57.601
24.890 46.003
21.462 38.720
32.213 39.054
38.473 27.786
28.258 2.423
29.640 -14.848
28.738 -16.939
12.636 -24.445
18.707 -0.151
14.370 -29.549
4.926 -17.019
2.207 -11.395
1.759 -2.471
21.168 40.857
5.689 43.296
-1.723 52.904
-1.667 30.606
37.867 11.452
15.046 -22.194
12.337 -30.564
3.811 5.167
-3.190 8.330
-1.655 -1.758
17.722 -4.716
-0.436 17.740
8.216 -15.726
29.237 16.305
28.542 51.117
22.943 46.376
35.663 15.473
35.441 35.490
38.992 14.033
40.697 3.242
25.323 19.403
8.448 14.738
-1.671 11.308
10.342 -11.965
31.021 -4.107
25.514 -2.341
10.203 -6.639
-0.600 33.497
11.074 60.024
9.584 45.330
23.007 17.673
7.688 58.047
15.879 46.570
29.987 14.340
14.409 29.588
26.951 32.845
17.441 43.080
4.983 44.641
3.565 39.259
-0.317 49.841
10.776 43.048
27.311 21.298
24.342 -22.465
11.748 5.815
42.706 26.784
45.583 32.465
34.695 4.134
7.446 -13.621
13.130 -6.463
46.714 -6.525
41.106 14.663
22.801 36.668
2.423 41.547
1.613 14.460
20.478 -3.587
38.791 -0.493
34.762 -0.288
20.432 -18.650
4.563 -19.311
34.998 7.789
20.638 -11.245
21.324 25.355
-2.601 45.233
19.814 43.854
9.960 48.245
15.256 55.343
19.357 29.474
1.689 31.937
13.670 16.362
9.785 -2.889
-1.066 -18.781
3.116 -10.103
28.620 9.161
5.896 -14.192
10.318 -17.383
9.219 -9.292
8.186 4.316
1.269 1.769
3.770 -12.992
31.619 17.270
6.946 34.385
0.574 46.046
-2.579 53.015
5.246 52.394
7.274 39.812
0.055 35.575
2.188 11.032
28.272 30.596
0.422 46.142
5.864 37.695
10.330 20.445
36.869 18.115
1.793 8.304
8.394 54.182
14.975 35.617
8.380 24.269
8.854 39.687
16.528 49.233
-0.386 50.461
22.968 24.260
15.228 46.042
30.887 10.395
30.531 2.333
29.225 32.744
13.003 46.556
15.504 47.808
8.217 37.024
26.710 14.171
34.135 4.096
39.070 12.738
33.703 -14.687
36.098 -7.003
20.389 1.524
2.792 -16.427
9.042 -7.657
3.301 25.388
4.692 0.044
1.893 -22.559
12.602 -9.115
13.568 -16.107
36.775 8.806
37.438 -6.798
19.111 0.035
30.387 4.633
-0.624 -14.095
8.283 46.076
26.257 29.681
31.060 -15.264
10.285 -39.110
-0.736 -20.633
6.126 -11.939
6.934 28.223
14.069 -11.677
29.529 -14.379
24.709 -4.676
4.031 -5.873
1.213 4.173
15.782 -10.288
24.633 -24.255
7.900 -29.472
34.497 14.309
37.697 8.517
39.987 5.979
28.353 -10.083
30.967 -4.481
24.591 32.829
8.735 49.245
0.281 52.819
19.176 50.458
29.902 32.480
15.072 46.116
15.159 46.690
-2.585 7.972
21.662 13.752
7.786 -3.608
4.232 5.528
35.066 3.268
26.254 -14.494
24.680 17.550
22.892 48.571
10.311 33.952
21.283 39.083
9.036 45.595
-2.217 43.897
15.734 43.849
20.775 37.597
2.720 -11.997
15.954 -8.431
27.045 9.057
28.788 -0.936
33.268 1.707
32.890 26.960
7.360 32.358
27.607 44.591
5.209 45.682
14.594 43.807
8.779 42.955
20.364 47.117
22.782 26.293
3.603 47.301
0.459 42.528
27.789 9.451
23.380 -12.754
38.458 -5.816
37.156 29.781
19.268 34.010
12.330 36.610
17.085 23.542
5.461 29.802
35.263 28.556
23.148 35.347
30.491 30.100
1.699 38.927
26.929 12.508
17.974 17.220
18.662 -10.170
-0.372 -3.016
24.143 -10.808
-2.355 32.128
22.951 24.389
28.643 37.200
17.694 40.302
9.820 38.318
6.561 43.183
-2.583 49.363
30.018 7.629
21.655 41.247
27.412 46.145
6.030 36.882
2.423 39.512
4.825 31.481
26.791 44.450
11.978 41.435
9.022 43.351
-1.319 27.162
16.240 5.110
19.576 -3.590
32.069 18.161
11.214 20.298
9.148 19.083
39.706 5.495
33.819 1.907
36.575 20.648
28.299 20.183
2.084 36.270
12.811 48.583
29.742 22.872
14.077 24.407
23.637 33.869
22.935 37.299
16.570 51.988
37.674 30.083
33.690 17.039
19.118 12.652
18.936 -13.976
26.168 41.915
22.081 48.879
23.621 18.022
35.921 13.220
28.675 1.815
39.461 7.472
30.334 9.726
10.762 -19.116
27.134 -1.347
32.820 13.124
35.899 13.643
4.186 -19.523
14.412 22.099
4.053 14.276
32.233 3.493
24.251 39.667
0.866 -1.108
14.139 -16.421
0.113 16.577
3.861 13.532
16.437 11.042
23.744 34.531
14.615 13.738
2.466 42.929
1.263 45.250
11.808 50.796
10.291 20.740
14.913 -6.438
15.362 -3.576
21.198 -16.195
8.255 -7.520
24.341 7.925
21.390 6.152
27.529 3.997
30.314 -17.317
36.486 8.150
-1.447 9.635
10.596 -3.236
16.348 2.656
20.040 -1.219
16.706 -17.053
36.758 1.565
25.128 28.498
25.927 -2.342
22.254 -19.492
25.950 -4.690
13.668 -18.515
1.953 -14.969
6.845 -21.280
7.897 -11.795
28.067 -6.292
26.119 16.813
11.559 34.024
19.428 40.172
24.382 42.560
-2.819 19.473
31.961 16.835
24.231 38.377
5.681 61.833
-0.784 55.514
1.161 39.952
10.358 24.003
32.535 13.172
41.157 11.637
18.525 19.087
14.394 20.167
35.789 16.614
39.377 -7.685
15.753 6.258
28.979 1.173
32.520 22.836
19.344 9.523
7.226 2.570
4.955 -4.603
20.170 -9.618
39.801 20.467
35.963 -5.718
33.595 -1.652
8.863 33.858
14.909 27.613
6.556 51.846
21.836 36.509
37.566 22.972
24.128 41.578
2.669 49.758
29.587 43.092
15.464 38.941
22.403 5.889
24.881 18.627
31.994 32.708
38.134 -3.113
23.945 -13.719
13.514 -16.384
20.856 -18.821
17.727 1.054
4.821 38.337
1.540 48.405
19.979 45.564
6.219 43.883
14.013 47.050
15.202 52.529
2.545 41.958
30.400 0.626
28.294 -10.948
10.952 -8.331
29.848 -0.724
-1.120 -12.313
20.686 5.173
24.469 42.047
40.831 16.647
26.353 53.815
32.546 22.552
0.238 53.631
3.579 -17.088
23.576 25.412
30.759 1.166
8.334 -19.897
4.286 -4.630
26.174 -1.580
29.680 -12.502
29.638 12.612
15.111 40.368
36.405 20.046
16.292 8.181
-0.416 -17.753
19.957 -10.581
25.956 2.175
15.602 41.789
16.859 55.758
22.387 41.882
6.262 42.468
3.597 15.302
32.060 15.335
36.831 14.420
14.391 25.851
29.884 28.434
34.045 24.226
25.531 -4.509
2.037 -12.675
1.816 0.336
29.260 26.377
46.532 20.705
38.502 32.105
42.543 6.104
14.464 -18.669
4.024 -7.912
9.198 27.502
9.790 34.829
37.143 8.011
34.968 -2.876
0.409 -8.143
17.814 21.036
6.964 44.124
6.059 36.877
32.728 19.487
43.731 2.336
37.230 16.287
36.942 2.969
29.897 38.540
35.239 14.012
33.097 15.583
39.188 0.130
7.048 24.521
-0.156 -18.011
5.740 25.878
29.677 35.248
11.508 33.588
24.346 49.782
27.103 33.244
24.999 -1.459
36.131 32.787
12.309 48.538
25.563 39.813
20.823 14.676
7.735 -2.901
6.152 5.079
36.778 2.214
8.200 -22.523
20.747 -16.020
8.149 46.311
12.443 52.499
5.906 43.353
7.228 47.799
-0.669 55.104
7.896 44.085
0.308 36.066
-0.436 0.689
6.597 23.438
12.707 53.444
11.763 53.961
30.539 40.007
15.756 50.246
6.925 48.899
12.534 38.367
6.896 45.659
11.951 53.068
35.466 32.735
23.025 45.079
19.452 39.104
10.111 30.663
23.707 33.377
24.279 47.285
10.650 48.945
7.478 55.038
15.996 52.193
32.567 22.041
41.030 28.073
1.583 51.610
-1.872 54.008
35.930 18.671
22.014 53.560
8.921 21.625
28.713 9.442
1.169 -2.009
5.447 19.038
22.819 18.263
-1.332 19.319
35.109 12.320
43.673 12.044
40.794 35.485
-1.461 27.805
12.824 34.549
26.337 23.291
25.363 5.298
9.548 -7.420
4.057 -14.630
33.798 36.339
31.309 22.647
37.344 14.059
31.310 35.407
15.067 36.030
0.577 9.793
3.178 -19.412
8.404 -28.421
40.979 11.140
34.634 27.979
31.297 5.957
10.016 7.974
37.005 16.718
24.736 41.972
3.870 52.331
4.188 43.368
47.875 32.419
14.890 40.828
33.840 24.543
12.340 26.835
12.529 31.458
6.155 49.893
17.645 39.005
16.222 48.441
14.257 42.209
-0.019 36.537
1.039 -14.064
6.076 -13.061
26.461 16.243
22.972 4.288
30.156 36.604
23.683 37.114
31.499 12.013
28.132 37.216
34.457 24.479
41.675 34.325
27.825 -2.968
31.081 33.447
39.752 32.218
35.657 22.399
32.768 5.990
26.338 5.585
35.328 -3.191
21.372 -2.484
19.822 5.613
3.405 23.505
28.252 -3.638
17.157 50.885
33.637 44.716
4.622 56.648
30.961 27.108
20.807 9.809
25.318 14.643
7.444 16.580
3.312 21.613
4.309 23.331
5.953 21.289
11.160 19.873
10.811 -4.789
21.964 6.045
3.389 23.283
20.897 33.661
38.781 31.635
41.534 5.736
30.779 4.209
8.117 43.299
-1.472 50.663
-0.242 24.463
0.715 16.418
26.564 17.450
31.280 19.805
14.185 37.744
14.741 33.194
1.045 -0.869
30.843 19.601
-3.242 14.941
8.138 -11.028
3.468 2.601
10.673 11.170
4.645 6.616
5.164 39.269
13.690 5.604
3.073 2.711
25.658 -9.373
5.721 24.112
36.470 21.370
39.346 -19.486
16.935 -5.693
31.999 20.395
32.783 27.829
45.623 25.757
36.005 13.585
35.045 22.728
15.729 47.905
12.670 40.769
14.764 42.584
16.978 17.637
25.234 4.753
10.635 53.763
14.146 45.460
8.063 38.817
10.278 51.330
10.915 53.510
3.818 49.499
14.645 41.438
37.754 12.133
26.627 46.273
32.096 35.512
25.015 37.667
31.790 42.573
39.116 26.008
32.161 2.142
44.150 13.361
35.587 7.090
3.880 27.818
15.291 48.553
0.601 35.581
4.371 -0.064
25.640 40.420
25.175 38.859
27.379 -2.084
1.399 -26.779
31.433 7.251
23.894 41.885
23.724 44.209
34.285 26.308
3.927 12.866
30.644 51.709
40.951 4.741
30.042 -11.993
41.107 22.044
13.463 2.939
33.289 -7.905
46.773 -5.271
9.028 -7.737
11.265 22.906
21.127 25.827
27.434 38.340
26.561 34.234
2.969 7.607
15.406 -3.777
29.258 -4.037
20.532 -13.550
15.757 11.522
29.846 8.133
19.562 -18.670
0.804 -2.970
6.468 -10.164
6.660 25.006
21.425 34.165
1.164 27.531
13.089 20.301
2.381 18.688
1.401 32.077
3.761 10.153
31.517 17.625
9.892 34.750
3.304 48.708
21.650 44.329
13.228 19.765
3.790 10.301
2.604 6.985
3.337 9.863
2.056 11.685
17.889 43.751
-0.181 51.955
22.910 47.265
21.556 38.545
39.795 9.804
16.721 6.207
28.385 4.912
17.051 -17.077
14.905 -17.312
37.936 0.621
-1.308 -9.816
39.056 23.507
33.946 34.476
18.060 49.049
34.028 27.488
34.165 22.134
9.193 29.198
33.833 -19.621
2.953 -26.422
2.564 1.692
24.523 38.669
10.332 57.422
9.781 48.507
7.094 45.720
21.858 41.041
32.203 37.031
4.528 46.907
-0.427 36.876
-0.867 48.080
24.705 39.601
14.347 36.961
4.759 56.380
-2.873 45.534
1.607 41.873
15.246 52.815
11.560 27.410
18.170 0.321
35.386 1.516
17.969 -7.473
24.723 26.569
-0.335 -11.050
19.321 -13.133
32.424 8.253
36.224 1.396
34.702 -5.469
38.356 10.797
38.463 0.015
24.949 35.740
-0.874 25.886
25.077 37.802
42.973 34.233
8.327 48.053
13.400 44.938
26.427 36.914
1.621 6.699
4.227 -10.731
-1.019 7.573
35.059 13.046
6.550 51.953
11.735 51.083
12.183 33.975
-1.977 42.024
27.278 24.680
29.101 54.333
1.071 50.523
16.351 39.370
20.140 34.842
-2.556 50.570
36.565 23.149
14.578 41.032
13.442 49.368
7.505 44.714
11.803 33.525
2.379 32.345
-3.341 41.855
29.129 18.329
30.583 29.185
26.058 33.668
32.712 14.948
20.542 -15.526
16.944 -11.886
30.278 2.223
31.962 32.924
36.816 27.202
-1.604 14.892
21.134 -14.748
3.677 14.964
16.847 28.296
7.481 11.436
4.171 32.719
4.460 -3.320
4.662 -8.300
13.625 -15.345
10.218 -25.257
9.396 -21.901
30.633 3.680
21.845 36.505
22.832 46.411
18.383 48.740
2.910 54.408
37.913 23.212
44.733 21.586
27.953 30.920
11.702 34.660
31.187 2.314
29.068 38.754
18.779 29.827
20.303 36.948
6.593 46.317
33.235 34.429
29.787 -13.474
35.752 -5.020
12.562 -10.108
30.175 7.379
29.630 28.589
40.548 0.515
25.172 -3.123
0.639 -6.954
2.509 -6.479
28.965 -26.107
23.557 -14.440
22.838 10.997
24.149 32.760
10.811 49.114
2.267 46.951
37.440 29.225
27.776 12.890
41.564 21.718
-2.895 5.518
12.983 10.350
39.546 31.096
36.356 14.676
24.744 22.529
2.617 40.745
17.364 42.486
16.276 9.131
36.117 0.617
11.565 -2.307
4.057 25.492
7.353 32.722
25.973 -1.043
12.802 6.880
22.626 -7.448
25.509 7.795
8.069 27.073
9.336 32.846
11.509 52.162
33.668 33.713
33.390 40.372
9.154 24.835
23.764 30.068
41.647 12.432
36.471 14.912
32.778 20.143
17.566 8.368
46.501 28.151
19.018 13.417
6.246 39.183
20.707 -10.288
-1.912 -7.838
13.655 -2.606
5.843 -18.263
5.487 -18.704
27.027 -23.342
27.899 -0.897
26.980 33.831
28.510 8.369
35.643 -7.152
23.517 -14.782
8.729 -16.651
2.446 -8.591
16.995 51.370
27.826 25.171
31.159 12.128
-1.440 0.325
8.660 2.781
14.132 -19.071
12.743 3.324
7.442 18.358
34.061 18.187
33.223 2.527
27.140 19.058
11.087 50.764
12.406 48.903
0.742 54.753
0.835 58.982
-2.848 40.443
2.647 31.230
9.313 48.112
17.777 36.120
10.445 56.901
9.832 14.200
4.630 6.222
0.030 -1.243
19.207 -4.941
33.975 -7.305
10.070 12.326
17.111 3.248
38.096 -1.497
7.493 -18.494
-0.795 -29.885
20.972 -3.848
39.981 -2.841
34.794 -3.811
20.265 13.982
7.945 17.126
4.493 42.391
10.166 48.524
17.089 40.914
22.303 25.774
28.042 24.527
36.170 -5.197
49.383 10.612
16.619 45.115
37.382 36.852
32.249 20.752
36.275 41.001
23.110 33.157
39.710 25.578
45.683 13.241
20.179 -20.167
12.788 -18.777
11.745 -0.851
16.371 -16.129
4.593 -14.866
22.775 6.548
7.724 57.839
22.541 6.094
16.660 -19.808
-0.437 -0.526
31.200 16.847
25.297 -24.020
17.862 -26.002
45.407 9.951
30.337 20.417
17.568 39.816
33.232 21.259
37.170 23.553
34.020 -4.901
-0.031 34.438
7.149 30.260
18.249 11.780
7.631 -1.068
20.716 -2.290
38.453 -13.758
37.758 4.377
19.724 2.364
26.653 -9.961
28.677 -12.233
31.857 28.178
-2.492 48.228
15.486 41.415
20.406 41.646
0.671 45.685
-1.614 49.147
15.420 48.322
0.503 36.047
20.801 37.481
5.832 19.486
19.888 1.284
22.386 14.300
12.111 23.931
30.985 32.324
35.794 18.042
27.977 -5.518
25.340 -14.251
2.560 -26.980
0.959 -26.969
8.853 -22.468
-0.723 -16.467
34.148 -16.736
36.455 31.944
9.739 42.865
25.461 51.824
34.627 8.206
33.831 17.145
33.299 16.683
42.656 -11.473
8.450 53.967
26.261 39.445
24.371 39.091
33.669 20.063
-1.903 58.383
18.476 52.657
22.238 41.807
37.361 6.612
23.608 47.420
18.168 39.886
28.776 27.970
42.980 23.140
36.300 31.124
40.313 25.757
4.854 -26.274
23.035 -19.735
31.949 30.317
12.314 11.501
11.689 -4.674
4.529 -1.737
26.356 -18.736
13.580 -14.446
29.959 -15.197
39.326 7.067
34.120 25.997
9.416 11.495
6.614 50.551
11.202 49.237
38.643 12.207
33.702 5.683
22.095 -11.211
42.426 1.446
31.995 -14.979
31.177 -15.424
7.110 -17.763
11.075 -27.742
33.527 1.146
34.956 20.528
41.661 39.753
27.796 46.805
13.146 39.218
33.094 14.579
13.850 11.994
-2.274 25.986
26.916 17.386
29.492 8.014
27.337 -3.548
27.819 29.081
2.930 42.853
2.453 41.105
20.248 18.811
20.686 44.699
11.205 18.037
9.056 -4.751
3.971 -17.116
8.706 -12.146
4.751 -4.851
28.622 1.961
15.834 -9.000
14.903 -11.060
10.131 -4.810
25.442 24.138
18.536 38.310
8.682 35.773
3.246 51.583
20.432 53.426
35.017 30.655
13.561 12.855
2.208 -4.352
14.035 -5.837
0.154 -10.351
12.007 -19.957
12.460 -7.968
-2.002 4.241
5.723 1.638
18.395 19.940
25.698 26.073
27.746 32.491
35.080 33.913
30.026 36.490
28.884 36.458
31.571 40.197
25.562 40.880
1.784 41.450
36.669 35.969
4.043 36.078
24.333 20.412
19.898 41.773
28.812 36.685
10.090 37.565
27.897 36.098
18.692 48.350
15.834 47.198
19.433 33.786
4.568 46.649
-0.972 42.172
29.183 25.967
2.105 34.607
19.049 25.883
-2.396 48.333
6.145 47.445
-1.696 38.340
2.108 39.872
24.979 12.289
34.330 16.943
33.236 20.944
17.383 44.134
41.244 29.987
30.795 37.040
13.975 45.756
39.456 16.639
20.762 25.418
7.872 40.547
36.062 -19.400
31.030 -7.684
1.607 11.702
3.270 -22.486
-3.388 20.286
1.433 43.093
3.801 10.747
13.096 54.065
17.268 47.300
0.027 35.934
37.516 -4.725
14.682 -28.013
9.965 -22.613
6.122 -25.969
36.648 -4.144
39.330 6.035
42.595 -6.977
43.219 15.325
39.879 24.256
6.090 35.992
27.176 44.503
24.136 41.323
-1.747 47.520
18.646 42.040
3.144 56.470
24.393 41.031
6.675 24.844
21.426 31.344
31.230 25.547
39.557 14.736
14.334 43.409
8.016 47.581
25.653 37.536
4.044 49.327
23.171 -5.857
31.531 32.658
26.950 47.002
2.254 34.204
2.183 41.034
7.972 47.618
27.216 40.819
-1.773 44.520
16.423 45.431
23.964 39.502
25.501 27.598
33.066 26.770
14.270 43.126
7.156 45.248
40.154 29.470
23.146 50.295
10.115 50.378
23.154 41.470
15.689 17.104
22.156 -2.604
21.430 -16.320
30.946 2.436
23.596 -10.317
28.897 -9.293
3.031 -5.762
14.413 48.656
37.634 29.096
27.249 41.673
-2.189 50.734
34.935 31.958
37.644 9.552
8.613 -2.318
33.351 -4.228
29.120 3.328
29.790 13.558
27.315 18.680
45.768 13.047
30.549 24.011
17.755 32.339
33.155 24.331
34.085 43.702
0.940 60.418
24.092 19.237
8.721 17.521
9.074 -0.447
18.375 -3.516
27.210 -7.279
5.873 -14.242
22.053 -21.243
8.841 0.090
24.310 12.157
33.257 -1.491
37.136 21.098
45.344 8.005
12.739 31.865
37.481 11.268
18.270 37.154
22.838 23.761
3.380 27.203
14.052 34.247
14.263 37.736
14.919 53.004
22.413 48.577
4.853 48.525
20.290 44.262
37.745 21.848
36.884 -1.108
38.945 21.071
40.292 27.834
37.332 22.206
19.517 5.820
35.376 15.587
7.577 34.140
39.572 35.450
38.488 20.935
36.264 38.482
36.345 40.269
38.067 41.342
13.387 52.520
9.145 45.783
20.043 -1.229
22.139 22.592
4.734 -8.266
10.334 -12.792
19.099 -21.786
39.990 19.029
3.591 61.347
14.006 40.667
2.391 41.065
23.867 29.530
32.524 38.198
7.198 -4.237
-0.539 20.412
24.110 47.503
2.263 50.654
20.396 39.371
9.176 45.755
28.414 28.043
23.236 1.951
19.054 47.642
16.943 51.936
19.628 47.429
1.906 45.856
7.408 32.682
25.391 35.728
21.363 42.020
39.876 30.561
19.080 37.810
7.024 51.241
30.090 36.937
4.816 57.084
18.909 53.907
22.058 48.732
30.287 46.547
12.861 47.121
32.505 22.570
39.974 26.659
37.077 18.040
16.887 34.485
22.761 5.714
18.095 28.409
30.135 39.845
9.251 51.371
3.397 26.235
18.063 41.413
41.425 29.708
17.779 15.068
19.484 -13.052
9.594 2.704
35.508 10.308
40.392 28.637
20.942 50.233
5.251 37.984
1.144 45.692
19.601 30.063
39.394 24.417
29.615 19.714
34.206 32.507
30.783 1.221
29.447 -4.005
25.942 25.618
28.341 39.079
34.873 33.044
20.913 47.921
38.581 34.782
12.500 42.727
7.996 48.372
17.794 40.178
26.831 -1.980
24.097 22.431
44.488 -9.010
30.036 28.024
2.646 39.181
3.418 44.591
21.750 44.859
38.922 -1.372
32.438 30.087
29.284 -1.440
-0.594 0.054
4.678 36.164
8.672 23.985
12.056 41.038
6.890 9.353
22.682 -6.404
32.700 10.779
37.270 15.662
43.505 25.713
38.726 34.734
42.791 1.254
15.778 8.147
17.958 2.152
16.298 12.991
39.165 16.685
7.614 39.684
30.923 14.982
27.582 -0.772
2.495 -27.105
26.823 -4.563
42.715 5.491
41.208 -2.209
13.367 -16.464
26.664 -15.562
18.811 -26.010
16.466 -19.962
11.021 -18.059
35.102 8.249
3.475 61.321
-0.687 44.923
26.427 41.044
16.879 22.699
38.394 18.178
21.182 21.490
11.367 -2.244
-2.875 -18.425
0.106 -14.831
4.046 -6.425
22.968 -4.766
16.809 11.089
34.802 11.302
25.254 34.204
32.970 27.666
30.859 -4.321
28.324 -13.855
11.810 -6.496
6.958 0.848
9.010 -13.820
16.458 8.373
30.894 -6.442
30.595 11.186
38.991 22.516
15.514 10.683
25.117 -10.202
24.620 8.541
17.884 17.263
12.106 -11.490
38.395 -3.379
29.403 33.243
20.141 37.406
39.063 -6.367
25.336 33.936
-0.757 34.571
1.014 -9.502
34.512 -1.763
8.787 -11.023
25.755 -6.481
20.975 -19.990
12.376 -20.700
22.116 -10.149
3.215 37.975
21.692 24.249
20.110 -5.815
32.033 26.037
37.894 16.457
40.138 21.769
39.646 29.920
45.306 6.123
31.190 -6.891
16.358 -2.764
29.326 24.781
-1.578 42.425
12.830 36.780
38.463 25.437
29.576 22.804
28.906 29.076
0.077 40.813
15.566 31.579
6.300 54.880
-0.117 46.640
9.849 19.570
-1.996 24.173
11.849 1.194
33.430 8.011
30.424 23.801
8.167 45.958
2.888 54.737
8.942 49.571
4.739 52.909
39.704 27.537
20.252 49.487
35.856 35.829
35.562 48.782
3.426 -2.495
11.849 -15.951
6.166 5.345
18.818 -1.453
26.293 16.655
34.914 -3.744
37.376 2.539
33.255 24.399
36.383 32.421
19.001 46.803
26.019 38.744
22.712 20.065
16.023 38.715
9.048 4.441
10.367 32.080
24.782 37.933
32.575 39.234
25.386 47.427
7.951 24.249
-1.813 27.728
-0.971 -2.198
5.009 22.136
29.691 27.821
27.182 34.881
28.225 31.631
39.377 -16.887
29.996 -5.813
36.133 16.172
20.928 39.908
24.348 19.133
39.605 -1.847
29.518 43.647
5.211 51.130
15.644 41.062
3.400 42.092
-1.986 31.945
14.155 10.080
20.905 10.197
27.911 4.003
10.165 46.604
13.984 14.675
16.862 8.835
9.686 21.605
41.038 19.060
39.571 1.705
24.295 -26.749
40.499 25.076
20.594 47.149
-2.302 30.624
3.324 -5.290
0.744 5.008
12.389 14.854
-1.823 21.612
43.171 18.866
20.301 23.876
16.370 19.722
4.007 25.868
21.794 31.166
31.640 -6.494
8.733 -10.918
41.071 21.080
38.402 25.039
34.643 35.248
16.875 36.927
15.158 23.866
33.374 0.031
29.525 -6.176
25.656 -16.825
6.482 -20.227
33.584 -1.584
46.301 18.999
47.272 19.687
40.833 40.777
35.640 28.855
31.349 14.881
24.198 -8.550
17.106 9.716
22.613 -2.474
-1.990 -9.029
19.057 -1.618
13.098 38.375
-0.010 55.262
3.176 34.734
5.859 13.573
2.640 -5.694
33.551 12.762
44.096 23.526
18.307 42.232
28.200 44.485
37.262 30.456
43.029 27.654
13.231 15.188
25.497 34.950
1.270 -11.011
24.731 2.988
17.111 -18.568
6.571 -1.823
-2.125 10.802
14.877 29.728
2.209 -15.903
38.848 8.237
15.585 0.650
34.957 16.970
31.308 6.724
25.244 34.080
4.395 46.874
31.589 35.235
27.779 10.565
5.720 39.496
3.416 13.943
6.337 23.385
11.184 11.552
15.365 53.169
29.668 46.500
22.750 44.221
37.931 24.711
39.911 25.504
16.541 42.287
34.479 21.716
33.246 21.354
31.626 24.872
1.000 47.813
25.750 36.973
25.389 28.642
11.362 1.681
21.352 1.875
12.149 5.014
13.165 16.815
19.565 35.007
38.174 18.305
13.484 32.546
10.669 52.966
3.383 42.259
20.461 37.767
2.117 52.434
0.799 35.708
4.416 51.166
0.149 44.894
37.264 19.695
36.724 0.561
8.510 48.920
4.707 49.258
27.312 33.825
31.029 6.677
48.206 10.169
39.844 4.574
28.913 -5.616
27.292 -19.519
38.414 19.341
39.393 -7.213
33.291 4.456
12.234 1.559
28.008 42.165
35.952 12.537
28.316 -7.437
12.727 -18.030
39.226 -6.666
20.655 30.868
11.396 42.812
35.094 26.153
0.134 35.504
-0.486 4.186
-0.283 31.717
24.761 33.314
18.752 47.383
0.022 43.854
39.496 23.693
25.897 41.491
6.767 51.426
2.502 40.914
24.262 -10.139
15.318 -18.099
39.459 9.856
25.222 -11.097
-0.640 -20.341
19.432 9.956
17.436 15.490
37.231 3.998
25.084 34.542
-1.655 45.300
27.706 46.711
26.922 -3.357
20.016 -10.008
12.380 -19.410
7.121 -15.609
1.362 -17.051
-1.682 -9.057
28.211 -10.402
14.587 -6.075
7.180 45.873
26.873 31.689
28.282 29.471
-2.942 53.269
37.491 20.571
20.295 27.792
-2.160 30.039
37.932 11.038
42.698 17.445
37.701 29.170
-3.427 46.776
4.561 36.885
20.587 13.350
0.483 56.102
23.638 45.913
8.014 49.916
17.289 51.277
4.591 52.382
21.619 42.701
12.484 51.317
29.762 26.398
5.732 28.171
10.248 51.151
21.314 23.894
30.209 20.536
36.057 9.895
24.086 36.761
35.056 24.174
36.333 -12.416
30.061 -7.565
27.434 -9.583
8.900 35.727
19.551 34.433
22.073 46.726
17.194 51.796
4.662 52.702
3.201 -18.405
12.804 0.699
12.811 31.577
21.595 49.388
38.677 14.507
50.568 26.027
35.108 6.828
29.113 18.525
-0.943 -12.897
25.263 18.302
22.292 23.444
28.368 30.143
13.923 51.030
12.874 50.076
7.185 35.021
4.762 46.583
23.523 -22.498
29.152 27.208
29.498 27.443
26.875 8.304
5.027 -7.671
1.478 41.509
5.230 29.608
40.869 23.373
31.990 19.692
36.459 19.253
35.746 25.246
35.871 12.664
1.644 13.493
15.377 1.285
-2.582 -2.345
30.859 3.050
31.969 -21.021
41.423 22.521
19.150 14.021
14.964 50.356
18.813 40.912
-1.052 50.883
-1.633 48.783
2.329 53.249
44.633 28.356
46.585 14.869
44.442 24.455
18.404 5.913
5.564 21.259
13.210 12.160
18.738 38.503
22.897 30.982
31.378 16.477
20.372 31.863
25.913 7.273
17.126 34.383
45.562 24.809
21.509 15.006
24.399 -8.136
36.354 26.185
17.541 43.646
8.947 52.368
23.119 30.950
35.626 -5.039
37.305 2.582
34.750 19.056
35.669 27.022
37.940 -12.070
50.375 10.872
26.435 28.498
31.453 10.625
31.553 -0.246
30.703 25.979
6.413 52.055
11.161 48.387
11.063 43.903
35.513 24.055
34.657 24.702
7.788 41.561
20.333 29.684
-1.479 44.584
-1.321 46.791
15.193 43.598
25.870 43.509
36.338 36.749
25.497 35.888
28.725 15.874
30.316 6.335
31.293 9.574
29.643 26.741
-0.230 -21.752
40.711 10.820
38.971 25.800
32.982 18.743
4.295 -17.589
41.244 9.830
37.313 16.032
30.726 36.377
30.912 25.404
15.738 53.650
-1.625 51.009
0.184 44.307
19.231 37.882
26.830 27.947
29.806 39.699
24.184 44.434
2.282 37.458
-2.462 27.514
25.239 7.394
-1.424 4.667
0.693 17.750
8.254 -3.814
17.829 0.049
28.068 -2.560
36.772 27.781
28.351 35.979
8.755 52.898
10.830 47.325
9.311 44.149
6.941 53.855
24.683 37.060
30.080 45.014
26.575 29.847
27.095 39.171
30.301 20.412
33.142 11.814
15.551 42.869
39.907 -2.581
32.065 19.810
6.916 36.415
34.721 14.470
24.429 33.708
-1.595 32.600
-1.314 30.674
35.016 -6.510
32.192 34.571
10.520 36.865
31.715 26.173
34.401 33.431
39.997 30.443
18.940 55.244
17.212 41.289
16.018 49.321
17.528 48.431
31.873 -11.404
23.289 13.733
32.545 46.905
40.117 29.751
23.593 -4.513
6.380 -16.490
13.946 -1.251
10.888 5.796
27.759 19.949
27.567 0.706
3.714 34.157
3.006 32.568
9.940 1.863
25.189 12.302
22.734 -9.461
-1.025 11.583
9.431 -8.687
2.223 -15.602
21.135 35.076
25.519 51.417
18.457 56.466
37.869 44.304
32.712 14.694
20.232 -17.927
-1.038 -22.006
17.667 -8.480
35.711 -0.622
5.798 10.521
5.076 -5.668
4.838 35.732
16.574 38.334
16.252 6.614
14.473 39.779
10.475 24.226
22.625 23.733
28.141 23.544
36.950 13.602
8.283 54.963
3.057 45.228
16.669 48.031
33.075 33.977
33.747 37.882
30.331 34.052
26.150 43.693
-0.102 47.448
2.561 48.196
18.261 46.643
16.416 55.897
17.123 40.561
2.031 41.266
48.285 19.618
41.818 13.897
35.716 -11.528
2.899 -22.302
24.522 -11.972
25.177 -18.120
33.853 18.302
34.269 22.006
30.886 28.376
16.423 39.871
21.514 9.972
25.348 23.098
20.565 41.724
20.823 34.755
20.200 40.014
16.462 20.253
38.634 -5.804
27.932 -12.086
7.912 21.437
1.826 51.670
24.002 40.540
36.321 9.225
17.832 32.862
1.532 32.180
28.002 20.913
45.067 10.238
12.765 -7.082
31.446 1.201
34.099 -4.989
27.177 -5.387
37.608 -0.954
26.358 22.627
16.785 31.040
5.205 59.438
30.386 37.603
14.995 49.946
11.410 31.364
4.045 55.973
-3.331 44.752
2.469 55.102
24.951 42.159
16.777 33.906
12.832 24.660
6.979 -1.268
-0.153 -13.531
5.654 -22.660
-2.373 31.815
10.328 17.825
0.711 12.567
27.223 2.798
21.059 -25.545
22.273 -9.038
35.837 18.778
17.486 33.282
21.679 53.041
11.788 48.261
36.359 34.303
5.257 31.883
29.572 -0.938
31.276 16.871
5.160 29.864
29.642 37.036
37.140 26.465
44.733 2.399
23.875 36.838
23.959 29.260
-0.994 51.341
0.496 35.801
14.099 -2.916
5.652 23.617
-0.571 27.451
5.534 39.684
10.286 53.719
0.597 43.248
11.680 43.506
5.263 36.568
3.843 42.275
23.662 42.446
24.231 24.868
16.509 47.036
4.917 52.473
7.495 -1.588
33.059 0.771
30.793 16.892
33.755 -2.857
43.204 21.251
11.709 50.672
39.866 36.628
38.732 -4.133
31.841 9.729
19.861 31.829
0.485 35.906
33.247 33.349
33.120 3.216
38.029 -3.187
29.929 -19.726
26.840 6.517
28.029 23.374
29.610 16.472
35.192 33.797
42.786 25.207
19.378 15.876
21.476 22.044
28.332 5.912
2.646 -7.646
17.855 -12.876
23.919 -13.863
7.601 -10.378
35.656 -1.359
19.420 -5.410
35.062 19.490
22.317 4.373
32.796 26.735
17.821 45.956
17.808 45.538
14.196 42.085
0.110 52.520
3.810 36.393
9.638 40.943
37.490 9.921
32.810 35.009
36.403 10.693
27.291 19.007
37.967 38.834
0.561 50.060
38.125 23.669
43.728 13.947
33.840 -8.891
34.608 15.105
32.101 32.056
29.826 49.791
29.378 2.968
27.339 -2.328
22.654 -5.690
31.427 26.703
44.297 -9.969
36.020 33.364
25.271 50.308
29.600 46.598
14.059 33.968
1.581 51.590
3.552 50.047
6.055 54.385
31.069 29.115
40.457 34.996
38.181 41.966
17.276 44.931
9.836 53.782
21.322 33.182
41.866 15.603
13.395 30.901
0.364 42.895
34.520 31.128
14.864 -8.540
26.447 -13.773
-0.787 -4.288
11.407 18.491
-1.576 40.326
-0.520 -10.194
6.137 5.689
18.025 -10.029
20.159 -13.059
41.385 5.893
36.027 22.600
21.356 43.786
10.691 33.972
-2.366 -13.879
12.890 -13.181
35.718 27.479
26.914 8.079
29.435 16.993
34.967 14.355
8.902 15.407
-0.832 -5.779
11.037 9.589
0.143 -18.172
13.087 -26.950
5.484 -25.919
7.864 -18.047
7.968 -21.207
-0.124 -5.539
2.627 -22.422
-0.124 11.371
8.196 -2.951
26.385 -5.271
5.714 -21.569
15.597 -3.470
27.585 4.958
36.409 4.179
11.648 -12.879
15.154 2.542
18.443 -8.022
13.075 -11.615
41.263 7.452
34.055 9.232
27.065 30.851
34.852 20.573
10.887 -2.954
11.826 5.509
17.820 -0.254
5.451 9.112
37.321 -1.042
33.272 0.414
8.359 -33.187
-2.056 -10.523
23.184 -17.960
1.032 -26.516
7.579 -7.168
14.315 35.691
33.106 32.975
0.395 59.510
31.819 32.903
16.549 44.603
3.648 24.951
23.110 43.329
12.295 56.244
20.560 38.233
35.276 43.688
37.408 10.259
29.666 -1.693
32.059 31.604
13.184 50.083
11.836 41.444
36.753 24.196
37.454 37.213
35.940 15.344
38.488 23.794
33.883 17.344
8.320 13.668
7.440 -3.043
20.457 2.117
24.560 -10.453
9.796 -32.100
40.795 34.196
30.109 41.368
24.372 14.991
35.354 17.885
10.974 -17.904
3.477 -23.896
18.010 -19.680
10.936 -5.212
2.191 -15.180
27.250 -14.450
10.095 -24.084
32.939 -14.201
32.146 -13.022
27.688 22.250
21.189 8.199
23.438 36.847
0.340 35.920
2.501 -7.530
2.624 8.022
17.055 -3.827
31.738 -5.511
33.769 4.823
5.806 -9.307
-1.597 -14.677
20.144 -27.575
34.406 15.161
18.534 38.947
34.595 27.224
23.976 31.177
34.017 23.377
13.545 36.394
25.058 46.741
17.468 43.642
8.231 54.322
22.956 54.602
16.463 49.958
0.022 44.366
16.136 9.573
37.139 0.364
34.180 27.952
31.104 26.585
28.600 35.600
30.814 30.848
10.064 8.109
10.252 6.876
41.583 21.845
40.589 20.476
25.816 13.390
18.872 4.420
5.681 14.855
21.091 3.606
23.752 23.578
2.670 -3.267
5.125 23.594
4.972 26.541
12.754 33.607
32.606 6.683
19.574 -21.955
-1.311 -19.478
0.456 -8.189
5.432 -15.196
15.556 -6.018
30.548 23.407
-1.415 -7.660
12.788 -10.043
8.708 -23.229
2.935 -10.198
21.529 12.436
-1.623 -3.639
15.021 20.316
-0.659 17.508
19.183 42.918
36.540 23.160
41.703 10.666
33.051 29.036
36.254 25.723
22.940 32.714
29.163 40.911
15.344 27.895
9.157 38.975
33.404 25.992
28.937 3.846
32.311 30.853
28.517 46.279
21.635 42.927
-2.620 14.728
12.975 5.333
22.104 -8.701
5.594 4.491
26.867 20.345
30.576 0.449
19.744 38.237
32.717 -11.472
35.334 27.431
13.213 1.678
33.600 19.108
48.098 15.607
28.327 38.205
0.492 37.817
22.508 26.996
20.564 -0.305
0.865 35.078
-0.769 15.602
27.538 32.901
2.920 29.081
5.043 29.688
17.583 -11.831
26.967 43.476
37.970 0.667
31.765 8.020
8.268 44.739
2.091 41.908
6.208 28.443
31.632 30.993
20.716 31.487
24.042 39.673
11.104 44.740
43.424 10.360
16.364 28.748
11.291 16.912
1.373 11.617
2.351 24.912
0.234 38.210
-2.226 30.578
26.817 0.437
16.694 -23.656
5.426 -0.307
35.389 1.110
33.064 -8.825
35.812 32.637
21.629 40.866
17.549 37.312
43.722 23.789
32.622 11.289
27.115 31.815
24.927 44.216
25.121 52.377
18.829 -12.586
25.253 -16.177
28.502 -0.881
18.140 1.498
3.246 12.172
12.151 -14.373
4.567 31.296
16.400 34.248
18.352 -20.673
16.092 -14.773
11.370 20.373
39.354 11.693
34.187 29.267
18.687 45.305
20.578 26.162
25.598 40.090
25.174 28.044
16.938 39.422
11.448 59.361
0.877 36.611
18.838 28.972
3.923 38.876
35.290 26.906
25.781 22.204
32.552 1.379
33.931 14.937
20.689 14.459
41.663 8.273
26.125 7.641
30.821 16.750
26.849 24.940
12.475 3.702
4.474 -8.442
27.012 38.626
16.225 28.656
1.271 7.705
14.399 10.680
15.871 -25.768
21.185 -18.722
39.270 12.293
41.965 21.206
28.725 -6.338
28.156 13.945
16.571 39.051
17.659 51.785
19.737 42.782
37.998 10.645
31.202 40.950
35.055 24.018
32.155 0.489
21.663 0.503
37.024 12.255
32.256 20.821
31.726 15.998
30.524 -19.629
37.461 11.262
0.016 27.958
33.477 17.357
30.777 13.300
10.092 18.335
8.371 -1.637
35.147 36.029
21.450 35.726
-0.833 45.531
1.545 51.038
11.793 43.566
4.108 14.688
30.313 37.954
32.510 34.164
30.479 24.854
20.313 45.973
17.585 44.655
27.917 33.060
35.122 33.139
38.375 43.808
21.193 -10.867
23.431 37.523
28.719 47.230
32.636 19.527
31.291 9.747
25.490 36.878
17.824 37.638
13.831 38.703
29.936 30.563
27.264 20.091
18.822 51.056
27.263 38.538
10.809 43.062
34.879 44.503
23.383 36.900
36.581 47.819
36.528 4.590
41.491 5.423
1.018 22.062
2.324 15.373
18.380 35.036
14.649 18.010
8.962 -7.530
19.262 -26.085
23.258 -6.099
8.352 -23.070
18.223 -15.983
25.182 -19.590
8.135 -20.567
-1.200 26.504
4.916 1.949
35.094 5.229
26.327 28.751
3.180 52.718
6.602 43.228
29.107 31.733
19.822 50.784
0.005 55.827
13.976 20.057
23.687 43.684
26.810 35.878
9.034 40.572
12.281 52.120
2.963 17.413
11.386 -17.232
9.208 -16.291
0.842 -15.681
10.282 1.630
7.325 -0.922
1.889 -7.636
7.879 -0.914
14.486 -27.360
3.449 -28.153
12.040 -13.514
28.644 -2.161
22.828 -3.239
33.329 27.186
44.791 22.414
36.622 5.381
21.252 -8.860
6.272 16.873
-3.445 -12.199
12.951 2.323
29.693 30.386
4.383 55.252
7.624 50.890
8.399 50.941
35.724 18.312
23.955 42.223
39.760 39.884
34.369 13.333
39.318 -7.064
15.920 22.873
26.776 36.349
27.165 43.234
15.737 35.724
19.894 32.086
25.310 43.493
15.054 55.668
20.777 41.480
33.862 34.538
39.376 28.699
17.314 -12.075
13.242 -14.060
5.001 -19.309
-1.170 -10.705
-1.783 -19.730
1.691 -23.927
16.783 13.849
3.322 28.783
30.164 2.935
33.144 5.670
10.165 51.830
9.453 -14.451
4.206 -10.828
48.123 17.606
8.523 -4.881
37.143 19.459
19.343 -23.427
7.003 -17.505
20.893 -17.901
34.646 -6.810
32.068 9.494
-1.045 41.112
36.106 18.393
17.996 -11.566
18.149 -22.207
0.868 -5.444
15.802 1.821
13.657 18.840
-0.261 45.580
47.626 29.111
45.985 17.025
27.619 18.638
46.703 11.039
36.907 34.462
24.737 50.983
32.008 35.951
6.985 39.145
2.479 41.494
37.832 23.181
5.618 36.433
7.449 56.975
12.446 44.946
11.281 45.400
20.114 37.517
18.484 27.135
7.705 -8.345
4.067 0.809
20.294 20.875
34.448 9.139
37.087 23.936
9.725 2.198
25.104 -12.443
31.040 -8.647
29.693 25.158
35.887 8.364
26.746 39.217
11.943 46.384
10.486 58.290
30.261 24.036
25.072 45.785
27.511 22.281
38.970 20.053
18.037 -26.265
13.427 -17.347
11.460 -15.113
35.666 -1.933
36.685 18.803
35.444 22.966
14.473 -22.798
30.738 17.220
15.136 -0.865
-2.244 1.959
15.058 1.944
28.612 22.307
22.117 22.246
32.037 42.210
3.355 53.918
23.869 47.615
13.995 41.310
19.091 4.509
15.710 36.302
27.683 48.184
23.116 -11.092
10.132 -15.782
33.216 20.461
36.779 20.325
33.679 23.060
30.883 24.058
5.963 -2.340
26.424 15.451
30.898 36.784
21.921 44.026
34.001 27.093
7.579 59.825
2.623 41.376
22.440 34.311
-0.943 31.448
30.774 39.026
26.614 35.241
13.105 50.541
15.904 43.339
37.483 26.775
34.014 10.926
36.826 -4.777
27.654 15.566
23.209 -1.271
19.745 10.480
31.369 24.863
33.019 23.522
35.977 23.317
9.277 43.107
-0.641 53.875
6.194 51.193
13.165 43.878
21.366 17.702
23.266 24.557
33.791 27.202
37.393 9.023
38.584 -8.561
31.789 6.753
16.355 -6.570
11.648 -20.638
2.162 -32.095
12.690 -17.756
16.367 -12.938
-3.097 5.458
15.497 -2.460
24.900 2.982
2.606 25.607
18.255 20.303
25.803 22.333
18.848 26.408
-1.976 35.575
1.666 35.811
28.710 5.318
35.371 24.189
32.145 -1.579
48.510 4.698
34.306 24.069
37.156 -11.010
13.892 13.321
32.251 31.461
16.987 -5.276
25.836 39.047
22.785 32.977
19.676 29.275
20.297 47.068
6.599 48.583
2.163 54.061
23.172 48.177
17.405 16.457
29.622 35.653
4.441 53.490
23.225 30.037
-2.130 26.682
15.093 38.423
8.474 51.009
2.816 58.930
7.802 38.113
2.465 45.788
2.191 41.695
1.999 41.844
36.170 21.875
30.628 32.504
32.072 25.962
20.624 19.173
37.221 14.261
20.770 -16.736
41.311 15.107
41.290 26.953
32.396 36.248
32.217 29.470
36.267 27.885
20.420 39.313
33.036 32.555
24.029 29.946
49.136 14.209
7.791 40.013
-0.339 27.590
9.621 37.763
32.919 38.667
42.062 9.863
6.921 11.989
4.964 36.208
26.403 39.942
20.915 30.243
13.483 54.864
0.622 58.247
21.055 41.420
-3.051 38.487
3.150 30.266
11.315 35.764
28.827 26.621
28.474 36.343
37.713 -4.807
26.390 39.842
25.482 43.406
-1.421 44.752
1.949 41.907
29.390 -7.129
13.430 -21.939
-2.435 -17.940
24.364 -16.342
14.303 -10.223
5.221 42.870
3.606 52.172
7.091 49.877
35.639 -3.358
39.547 16.775
39.992 -3.177
31.136 0.340
1.444 41.150
5.290 15.131
9.011 18.396
4.901 14.255
38.147 27.447
33.664 31.134
11.595 44.972
21.007 45.586
23.372 43.448
10.107 36.309
34.136 33.686
48.317 17.738
2.313 16.656
27.626 -12.825
18.613 -18.022
8.451 -21.347
-1.172 -6.877
9.520 30.185
-2.609 38.075
30.317 45.642
20.526 31.855
28.720 13.512
14.980 5.232
14.793 14.540
21.962 -9.726
12.054 14.703
21.473 36.409
22.482 50.901
21.631 39.441
32.216 34.480
29.653 36.986
16.531 2.694
24.348 31.556
28.408 42.495
35.219 17.723
29.028 42.302
19.616 51.069
34.987 43.726
25.407 40.320
19.185 31.578
27.049 39.178
28.779 4.806
43.926 22.885
36.663 23.362
11.936 -3.817
5.928 -0.081
9.707 44.799
4.822 54.708
16.755 40.986
38.593 31.244
36.840 15.340
22.839 -11.457
13.181 -5.537
-1.770 0.110
5.775 -6.468
14.526 -25.308
31.641 5.652
28.572 46.273
36.107 40.283
29.951 39.560
30.922 -2.224
1.522 10.608
16.658 48.016
6.450 37.039
8.565 55.342
-0.312 44.843
38.702 28.916
36.693 30.942
-3.109 42.774
28.488 15.255
25.351 -3.743
37.464 5.288
33.976 -0.958
1.239 -26.963
0.215 -7.087
6.089 -9.817
17.295 -21.898
22.614 25.931
5.697 41.884
0.320 23.700
23.291 0.019
10.093 44.623
-2.414 39.092
21.478 22.014
-2.182 -14.273
9.314 -18.660
7.163 -18.655
-1.613 -3.622
13.127 -3.340
3.480 -2.955
17.908 -14.719
26.196 -5.828
19.052 0.202
36.731 12.300
38.116 18.942
33.596 42.036
10.549 58.938
27.042 33.009
46.714 18.117
27.834 38.396
27.843 -4.139
27.729 0.924
24.746 25.728
21.024 -11.912
36.731 19.455
6.629 27.807
24.093 33.710
15.722 42.373
0.429 35.761
14.921 44.810
-3.025 32.227
-1.564 22.530
5.466 35.407
2.603 30.920
30.205 41.208
2.445 -3.819
5.647 -4.856
11.032 5.131
46.897 14.048
19.035 -13.344
23.711 28.523
20.859 1.994
29.369 13.133
7.285 -17.570
-0.242 -13.542
6.393 29.691
31.588 36.668
-1.614 20.951
7.014 30.194
5.212 21.558
35.410 0.972
35.478 8.049
4.785 -28.209
15.560 -6.331
38.425 2.495
34.072 5.437
30.889 -0.243
39.416 7.840
45.859 13.230
24.796 43.803
9.810 47.663
46.724 27.111
30.259 -2.079
28.774 -6.921
29.843 19.788
28.155 19.578
33.388 17.389
36.380 39.128
19.915 48.013
26.447 45.544
-0.521 43.930
15.303 49.456
39.064 11.877
38.199 13.709
50.095 4.767
30.061 -10.315
12.374 -14.130
10.149 -24.011
32.653 18.933
33.140 38.465
21.239 25.619
24.877 -1.139
19.751 -13.885
19.024 -26.614
20.476 13.471
0.736 32.127
24.823 22.855
17.679 31.601
-0.816 3.195
6.244 19.944
26.525 23.412
14.210 39.434
0.329 37.489
19.355 4.548
12.407 12.013
2.843 -14.673
6.419 -23.522
13.723 -12.221
8.420 16.230
15.026 30.557
3.252 41.347
6.231 40.513
4.042 54.334
9.629 22.912
2.653 41.872
5.107 19.633
45.092 20.442
36.721 23.487
25.297 10.449
11.656 10.691
28.314 30.253
4.827 -15.186
19.796 27.602
37.527 33.008
34.492 32.657
26.397 43.931
18.857 45.368
12.964 44.248
35.828 31.799
30.044 42.934
3.430 47.451
23.251 49.954
5.177 33.297
33.687 40.708
23.897 42.355
-1.294 56.052
9.831 55.912
4.732 28.067
4.667 -16.121
27.099 3.259
38.684 18.175
19.045 48.961
22.449 40.586
2.055 2.824
17.527 -10.680
26.028 -15.659
37.554 7.209
-1.301 37.954
-1.851 44.409
28.257 -11.696
26.990 15.381
0.444 25.614
2.833 37.819
18.221 17.743
8.766 31.909
-2.669 36.553
24.286 38.642
2.817 52.416
1.904 41.930
38.014 0.448
34.014 -1.423
44.922 20.007
28.184 34.034
38.736 9.562
-2.846 -11.704
32.141 22.090
3.517 37.100
-1.658 39.233
28.469 19.374
6.836 56.540
8.789 58.821
17.699 49.320
9.008 48.699
2.749 41.289
31.706 38.209
29.415 31.724
31.417 34.064
4.450 52.643
2.445 60.226
26.605 42.853
35.248 17.078
0.121 37.447
20.115 39.111
7.163 47.243
13.605 38.885
11.281 39.823
2.249 41.093
21.635 -3.463
23.166 -3.831
15.145 27.533
30.459 9.448
3.800 -20.057
27.450 -1.383
25.409 -7.739
35.429 -6.743
27.502 25.106
-0.772 17.935
19.947 40.002
44.101 22.544
7.776 34.372
34.618 5.955
1.593 -23.183
2.127 -16.079
24.091 -3.376
32.237 11.111
32.269 19.099
43.311 9.153
24.665 0.654
33.532 24.320
1.085 11.265
23.734 44.155
19.147 26.407
18.385 47.137
20.891 38.167
-3.278 11.339
1.795 -17.980
12.945 -7.679
0.663 5.322
2.223 -4.767
11.439 3.043
24.656 -25.595
0.342 25.066
30.352 9.224
6.581 -10.884
5.127 -28.609
21.590 -23.299
10.391 -10.484
20.084 -19.714
23.832 -17.280
27.917 -3.182
24.985 -7.098
11.777 -7.897
18.977 -16.058
8.032 -8.763
6.086 -21.473
33.557 27.044
37.052 17.551
29.953 22.719
1.272 13.324
31.378 -0.586
20.510 -22.850
-0.738 -13.343
24.988 19.714
17.904 -2.572
6.480 17.138
37.548 -2.782
19.470 -6.695
9.640 -16.927
1.104 -7.573
32.887 -3.118
-1.817 7.243
32.261 -5.416
19.538 -4.774
23.488 -19.641
42.845 0.064
19.554 -17.135
2.766 -10.298
0.808 -22.409
37.975 4.289
20.739 40.748
26.191 47.437
2.087 45.554
-2.648 41.530
22.195 45.191
17.996 46.111
7.657 57.066
15.574 48.327
4.196 47.316
0.311 -26.355
9.954 -24.593
4.582 3.427
6.608 4.563
7.920 44.707
17.217 31.682
12.652 19.461
25.340 31.277
10.217 13.572
25.488 25.655
14.643 52.051
25.898 43.239
18.934 46.929
37.636 28.227
25.018 16.419
10.654 19.872
5.933 34.945
29.871 33.847
35.742 7.778
36.576 21.767
38.821 14.851
39.813 21.865
37.904 37.240
34.694 29.665
35.120 2.189
9.834 -30.022
5.604 -12.079
27.575 -11.773
20.865 -6.581
23.338 -16.675
21.292 -5.687
23.204 8.969
27.497 20.729
19.171 20.219
34.633 28.048
25.092 40.233
28.636 34.472
3.001 60.032
-3.613 41.706
9.924 48.879
10.965 58.658
-0.475 48.794
23.086 18.376
19.714 40.665
23.982 40.706
27.382 36.005
25.899 0.855
12.782 -4.493
12.316 -9.622
9.473 37.246
29.160 43.510
17.642 25.779
16.215 43.234
8.729 44.015
40.063 17.639
40.112 12.901
12.303 46.041
31.670 32.587
7.723 3.831
24.001 57.040
7.512 48.525
1.930 53.226
13.342 49.843
31.555 39.032
32.343 21.051
29.061 1.259
14.770 39.530
19.255 41.365
28.082 8.855
43.642 3.695
32.629 -9.852
9.608 -15.700
1.691 -13.191
7.013 -24.654
-0.069 1.118
11.237 19.359
16.554 8.614
23.322 -4.433
30.264 4.937
18.227 7.872
2.544 13.674
0.722 43.931
2.072 29.415
5.866 38.071
25.599 41.669
31.979 22.310
22.807 36.695
15.911 30.289
35.939 23.294
24.563 42.012
34.197 36.180
41.128 15.602
37.234 2.425
51.358 10.571
31.069 22.783
7.513 53.373
30.021 32.787
37.927 14.583
10.303 38.603
26.132 34.589
19.618 37.871
36.148 37.687
26.250 45.756
18.541 55.424
19.086 31.623
11.570 39.346
33.308 39.074
42.761 20.016
15.638 27.946
9.095 36.584
3.963 47.228
14.268 8.387
8.385 -6.717
4.684 -16.656
20.667 3.707
6.277 45.457
6.479 43.875
15.807 -4.030
30.384 30.055
34.049 11.737
24.689 38.702
17.308 36.441
24.356 26.677
16.136 19.048
9.545 43.688
15.328 41.468
37.686 43.663
-0.970 46.383
20.808 35.857
13.134 58.106
28.298 27.701
34.394 26.455
28.016 36.089
36.418 24.843
12.271 45.957
6.864 40.118
28.344 39.505
27.689 49.570
39.248 31.672
31.842 26.764
24.215 37.325
5.231 22.679
19.620 5.151
16.555 30.450
22.229 18.192
8.465 6.074
31.013 10.024
18.487 32.574
29.778 19.266
8.618 -6.434
9.167 -24.399
41.027 22.479
27.039 -19.626
44.803 14.909
34.010 11.369
25.767 -4.358
18.765 -3.937
13.759 0.640
-0.187 9.773
17.177 31.052
31.988 43.174
11.784 51.075
16.385 36.784
5.431 16.912
15.443 11.368
30.414 -3.767
31.743 2.215
38.654 17.857
34.462 46.904
26.442 38.486
0.747 39.053
11.201 10.649
-0.368 38.691
11.152 3.150
44.283 -1.287
41.066 11.972
8.371 51.893
1.795 41.251
13.993 -3.157
4.752 27.111
32.167 47.289
28.510 39.268
27.569 31.944
12.493 37.261
17.404 25.019
31.746 7.680
33.692 11.248
19.682 -22.028
14.388 -16.431
12.085 -7.246
1.776 4.551
5.886 20.942
19.524 23.794
1.284 47.510
29.331 34.412
4.419 0.028
22.763 0.366
19.208 24.330
45.194 13.899
45.621 19.801
36.852 26.959
12.742 0.218
6.598 -11.018
10.326 -6.209
18.003 -13.671
1.527 -16.378
22.758 13.781
33.897 7.127
9.528 42.496
21.251 15.618
2.848 15.319
13.608 26.806
26.519 25.533
14.909 22.101
0.150 30.033
-2.107 47.952
15.892 45.586
-2.015 48.412
26.849 41.745
8.726 42.527
2.349 42.008
25.136 8.848
-1.019 -1.333
9.261 2.211
27.229 6.883
-3.076 -6.967
4.642 -28.879
22.811 -21.901
20.404 -12.833
2.408 28.804
7.058 51.519
11.794 53.992
7.622 45.932
18.952 55.662
4.776 53.672
1.571 49.071
29.377 51.332
6.133 48.148
14.771 36.384
17.390 57.676
11.085 51.452
19.203 43.627
11.796 15.121
20.856 -13.418
29.876 -16.068
22.161 -5.588
33.180 28.132
9.147 46.797
1.581 27.407
27.949 -17.923
33.262 -15.061
36.292 -0.361
33.075 19.430
28.679 9.227
29.809 11.947
3.981 -11.084
29.694 -0.921
6.985 -9.619
14.396 -26.648
13.633 -18.428
35.420 15.073
6.696 45.810
26.008 29.813
44.776 22.879
10.827 14.524
21.002 42.729
-1.941 43.503
22.963 39.035
40.545 6.551
26.890 28.541
14.782 41.755
-0.483 49.491
31.402 48.251
13.663 53.272
17.632 38.890
27.875 37.318
27.750 2.130
29.133 -7.119
27.864 29.089
24.151 25.610
9.427 53.528
-1.012 52.317
14.632 42.906
8.835 3.650
14.012 -2.527
5.909 30.381
11.462 48.925
19.431 53.520
13.571 54.319
9.503 38.007
-0.306 36.444
13.930 -19.967
27.514 7.417
37.812 9.420
34.763 15.781
14.972 44.023
30.774 31.371
31.377 4.039
43.386 4.250
42.673 4.317
34.928 18.597
34.706 17.368
21.302 44.366
2.194 42.444
-2.591 52.809
14.951 46.453
27.404 46.001
23.583 36.367
12.941 -19.838
28.012 29.608
13.494 42.449
18.031 41.705
19.697 30.728
13.853 47.698
24.555 29.797
15.593 48.018
35.263 22.839
44.578 8.197
42.466 -3.175
2.318 40.178
-0.359 36.073
15.743 -22.689
5.238 -27.386
20.771 -6.891
26.900 22.933
38.916 31.753
45.148 12.324
26.493 3.631
34.799 19.293
4.828 40.691
1.984 41.255
13.871 -20.443
17.785 -16.340
31.059 9.622
28.178 -11.364
8.176 -16.964
12.088 -23.234
6.783 -14.812
15.828 -20.902
27.214 -4.869
36.851 -8.710
43.054 26.199
38.143 25.228
31.238 46.757
29.650 39.690
13.108 42.487
3.596 31.498
0.016 41.491
34.634 6.963
21.706 3.105
9.582 -18.596
13.016 -8.192
28.285 -6.736
12.561 -21.744
24.490 -3.174
2.060 48.138
17.202 48.815
32.337 32.166
35.946 34.855
35.402 30.684
5.599 44.981
24.423 40.858
0.091 32.390
18.487 47.055
34.065 20.257
24.746 -8.474
2.086 -21.708
19.744 -9.763
32.673 14.262
36.693 20.005
36.119 8.717
3.718 -30.905
3.963 -12.400
-1.390 -32.501
16.045 -16.798
0.949 -13.495
32.879 33.540
26.689 25.949
29.549 9.749
2.987 42.162
35.525 1.589
32.065 7.321
22.700 15.534
37.249 22.195
1.806 30.992
20.914 21.885
28.723 31.574
40.627 15.770
22.218 -11.249
22.877 13.611
20.730 42.957
11.912 40.357
13.825 33.487
21.125 21.378
1.270 41.553
34.903 47.734
8.961 36.562
35.218 30.137
40.475 39.809
16.479 53.352
21.719 29.486
1.264 -11.443
14.487 -9.960
11.026 -26.390
10.189 -1.927
6.307 25.494
3.064 20.493
31.879 17.405
18.884 26.680
10.836 0.935
19.204 -34.327
20.203 -16.412
18.813 -23.315
26.269 12.493
1.605 11.466
14.408 -2.713
19.066 -12.807
4.900 -2.679
6.927 10.394
3.179 39.585
26.998 24.320
31.894 5.517
39.093 23.269
39.468 16.451
32.412 43.385
30.728 42.070
28.763 15.744
26.996 8.002
16.873 -15.160
17.172 7.926
1.429 -0.896
17.861 -27.964
19.195 -14.939
17.868 -12.564
22.140 -20.658
2.546 -25.697
31.647 -6.818
31.313 10.328
22.796 18.851
35.205 28.200
23.058 7.248
23.818 37.862
22.211 21.527
9.537 19.463
35.356 27.837
18.183 43.480
12.096 44.849
19.480 35.812
24.909 21.653
8.412 19.991
6.622 26.451
4.274 3.114
-0.501 3.232
14.901 -6.305
15.983 -9.883
8.970 6.105
4.883 37.542
27.908 42.299
1.623 38.566
14.631 45.180
24.633 5.084
6.862 49.218
8.092 49.026
17.439 48.651
21.595 22.010
33.044 -6.659
33.161 9.059
29.732 27.457
33.217 28.569
0.033 35.372
9.262 1.565
3.516 -19.843
8.353 -17.291
0.694 0.123
10.363 13.480
20.484 0.980
-0.990 44.019
0.305 29.957
-2.139 32.975
-1.740 44.488
36.889 42.517
9.987 38.050
18.444 47.910
40.511 31.350
24.121 32.832
25.241 -5.262
7.661 -3.921
29.835 38.140
34.079 40.476
32.653 14.507
32.059 28.145
39.585 11.830
37.710 12.496
14.761 14.434
31.049 38.925
20.515 43.059
35.285 26.457
33.425 32.300
36.081 24.733
33.616 20.458
10.015 -6.658
27.663 -14.128
33.129 34.162
21.458 49.011
23.547 21.005
37.267 -0.132
35.434 12.385
31.660 48.220
36.182 29.324
21.963 7.735
13.359 -6.373
20.525 -5.941
8.395 -20.950
4.217 11.046
4.331 -16.530
21.660 -3.724
33.489 14.799
36.791 25.168
39.551 23.860
45.876 28.129
24.846 27.474
20.443 31.030
11.562 9.933
11.047 50.211
10.989 47.121
7.470 49.403
26.476 44.523
8.043 51.326
26.259 29.938
25.604 46.190
22.210 23.884
25.428 42.110
34.641 34.059
20.649 41.628
26.710 27.811
40.603 26.309
25.328 44.140
8.147 40.895
21.908 19.738
10.180 7.407
38.156 -17.678
13.514 -24.381
12.766 -18.645
8.453 -20.434
34.261 -5.419
8.358 38.174
34.339 14.589
20.647 50.496
41.146 6.259
27.213 9.165
44.534 -6.912
25.794 39.221
20.464 33.775
20.270 28.453
26.030 27.246
26.966 38.486
38.684 11.475
17.762 33.321
24.069 17.850
35.182 11.225
39.096 34.732
33.459 38.097
30.470 23.705
23.904 46.202
7.997 41.211
5.790 25.422
4.992 33.477
25.085 40.177
21.211 30.361
-2.852 54.879
3.437 49.821
22.859 21.507
32.768 4.429
28.329 41.661
29.566 35.875
0.927 35.650
2.599 9.262
41.882 24.489
42.959 36.364
18.769 37.310
32.602 44.665
14.385 57.567
25.206 40.623
5.161 51.419
1.432 42.902
17.297 38.758
-2.837 63.659
0.247 51.183
6.606 46.559
21.877 55.734
9.602 53.789
31.047 12.275
21.711 -6.900
14.640 -16.301
21.104 -27.582
23.200 -3.273
24.004 22.571
2.975 -14.739
21.144 -15.584
27.913 9.929
-0.364 16.043
16.358 44.775
24.840 39.183
2.531 51.335
3.908 43.467
29.458 41.380
-0.313 59.624
2.684 41.901
33.555 -4.938
11.125 53.708
27.581 42.367
30.790 0.830
18.836 -11.274
-1.915 -22.124
14.907 -19.728
-1.397 -19.292
10.958 3.701
39.768 17.567
30.899 -6.764
8.338 -19.001
31.531 -5.082
17.569 -7.350
23.223 40.936
13.345 -3.835
17.677 35.066
5.875 35.570
14.281 35.974
10.910 -22.536
-0.739 -14.546
31.089 33.114
8.710 45.481
27.817 38.867
30.257 43.442
14.442 33.515
18.175 49.261
5.236 42.510
5.760 31.620
4.868 48.220
24.814 44.077
36.591 20.610
4.767 29.135
19.837 23.808
21.190 9.865
2.317 41.081
14.260 -8.032
36.354 6.447
21.509 9.038
11.798 -23.574
18.678 -23.526
-2.281 -13.888
31.032 4.606
29.251 -3.822
27.090 19.745
16.536 42.708
5.763 55.341
12.189 37.770
7.711 28.688
1.059 29.532
42.507 8.741
32.080 12.173
9.739 -5.901
7.803 3.822
31.952 29.323
40.620 13.495
41.214 22.301
37.748 21.630
37.263 24.275
11.497 45.828
-2.410 58.114
9.193 40.902
21.417 12.030
27.541 23.697
16.391 11.361
23.931 24.295
36.369 17.691
15.312 56.552
27.802 48.421
27.051 -1.479
27.332 -5.618
21.796 43.877
35.425 10.836
28.136 -4.118
-2.465 11.276
9.015 14.621
1.988 57.199
30.495 34.953
34.115 11.047
33.593 22.346
34.818 11.995
29.220 0.202
14.154 40.101
-0.714 5.096
22.416 23.560
41.484 42.778
9.539 52.162
32.865 38.149
17.425 20.522
0.296 32.672
22.011 31.595
46.780 25.116
27.864 7.238
32.147 -11.815
24.792 22.422
11.568 40.927
36.138 7.821
-3.032 -0.338
20.911 -3.364
26.303 41.954
7.271 46.213
14.589 52.538
20.345 -10.260
30.324 -13.738
38.523 20.636
30.925 46.832
24.922 28.971
25.195 31.417
32.682 19.257
21.703 48.601
19.798 42.014
33.139 29.988
14.143 59.685
10.446 37.381
24.554 43.544
20.100 37.945
31.274 32.575
42.227 11.298
31.190 23.885
32.575 29.614
15.256 53.411
11.431 45.413
8.860 -7.659
15.155 34.309
11.434 5.662
-1.279 4.922
42.977 8.266
2.694 4.936
36.546 21.463
19.723 16.876
25.021 -9.111
18.222 -7.575
43.357 13.607
17.710 41.192
0.196 41.769
34.566 36.667
25.226 38.457
17.262 42.402
38.964 27.658
27.607 -3.356
36.738 -0.311
20.552 -18.872
27.429 3.508
20.875 15.353
38.367 18.288
40.718 15.572
25.500 5.393
33.952 3.259
35.185 24.065
20.980 22.830
33.904 -10.028
13.880 -9.985
0.116 -9.638
28.137 -27.886
27.072 8.068
28.325 14.877
-1.578 -19.782
22.885 -20.339
37.579 1.002
26.214 46.096
11.214 43.810
5.722 42.525
10.161 -22.202
3.818 -25.008
15.830 -16.805
37.639 24.361
33.842 12.389
45.293 -0.799
22.904 6.935
4.060 -23.914
16.680 -23.239
8.030 -23.819
7.546 -22.658
8.630 1.220
27.710 33.593
16.872 39.861
14.979 27.965
4.846 -10.505
1.339 -10.945
18.805 -25.955
3.267 -24.705
31.429 -22.169
32.774 13.947
32.996 9.035
27.554 -15.351
31.743 -12.581
22.260 38.193
39.555 10.174
23.898 24.426
36.034 32.773
23.299 51.638
19.139 44.272
18.724 -12.159
19.758 -18.137
36.453 -7.472
26.561 -13.479
34.894 16.272
16.390 34.631
13.890 47.859
36.519 40.635
15.511 -9.570
21.869 9.364
5.547 27.358
23.555 12.434
28.110 10.741
-2.834 11.363
1.587 6.119
31.968 10.784
11.791 49.311
3.890 48.786
7.609 46.679
24.207 46.317
36.538 19.170
26.647 33.103
40.959 35.006
19.955 46.026
4.643 11.197
36.208 4.454
27.896 -3.879
41.148 -0.259
38.829 29.336
7.188 -5.719
25.895 5.284
10.245 -15.215
26.822 -2.638
2.999 -6.378
8.726 29.193
36.377 25.042
22.686 41.538
38.815 36.123
26.069 49.371
10.039 59.043
18.282 39.353
28.640 41.628
41.308 6.625
37.502 24.365
27.553 7.279
15.593 11.196
22.423 42.507
9.051 26.943
11.303 24.596
34.865 17.845
45.389 15.065
18.448 34.765
14.541 56.174
36.631 26.039
21.132 -4.185
2.957 -23.804
24.348 -9.169
38.103 -1.439
10.524 -10.852
21.687 -0.492
6.336 26.458
2.238 20.122
11.600 47.152
0.719 32.976
5.029 14.804
19.703 13.257
34.406 12.201
14.894 -18.690
24.070 -9.691
33.921 -15.544
24.833 35.421
33.282 38.952
29.519 12.447
35.641 2.670
28.134 16.493
35.532 42.124
3.176 43.901
36.602 10.594
33.533 19.828
48.917 6.421
33.930 6.278
28.807 5.506
26.666 21.026
25.080 38.383
21.196 38.973
29.989 13.198
27.588 -2.301
7.973 38.611
26.692 34.110
37.502 21.978
11.812 16.775
29.715 33.528
21.892 50.448
25.877 45.061
20.930 34.655
17.842 31.591
32.507 9.094
9.857 -13.804
7.985 -12.818
-0.821 -1.687
10.381 -16.846
10.772 -15.753
31.939 -4.503
38.263 30.740
34.317 17.392
29.733 35.047
41.077 34.156
16.893 -13.395
-2.539 -5.025
21.615 -13.903
26.868 -1.714
29.947 10.967
28.619 31.237
0.158 54.251
0.202 36.134
21.694 -8.540
8.180 26.706
33.112 22.544
29.529 36.210
22.648 27.624
23.369 50.966
27.949 -1.027
28.970 9.462
-0.057 -10.690
2.043 -7.178
23.910 -6.033
25.822 -15.526
23.951 6.297
16.783 -23.638
34.763 6.163
17.556 31.300
21.351 29.739
49.778 13.100
34.366 36.884
-0.870 51.424
17.845 52.200
21.908 41.395
34.896 10.708
9.019 57.192
30.345 26.235
33.485 34.571
-0.397 36.209
2.748 58.632
28.233 34.960
15.189 44.555
20.863 9.517
28.530 24.941
31.769 38.300
9.517 39.685
-1.807 42.250
33.450 42.834
7.744 35.865
26.506 32.050
36.847 32.975
28.863 -12.721
0.297 -25.963
0.930 -25.240
11.166 -17.973
12.112 20.769
6.800 6.190
32.399 39.915
10.365 39.928
31.717 32.357
43.880 21.941
34.736 27.541
22.004 27.956
35.611 46.450
1.977 48.816
18.886 42.633
21.306 42.951
4.205 41.191
27.385 47.594
26.556 43.552
-1.419 49.738
11.580 53.045
2.071 51.281
23.649 2.861
21.873 25.013
17.844 6.234
3.145 -18.014
0.350 -17.937
16.150 -3.871
2.311 20.061
8.645 17.836
-3.203 -0.486
2.156 17.783
0.313 47.520
23.068 46.406
34.264 6.266
16.356 -18.510
18.892 39.271
18.434 37.769
10.326 41.955
29.318 35.620
29.672 15.143
25.305 18.799
9.892 -10.458
24.201 -0.654
33.318 12.202
31.747 20.687
34.194 9.612
37.041 10.216
23.703 -17.701
40.499 5.388
34.296 26.804
33.254 26.502
35.248 13.644
22.265 45.760
7.708 46.706
47.569 23.028
13.523 57.605
41.537 1.103
39.921 35.356
-2.699 51.570
16.282 54.555
24.293 49.921
4.943 40.122
27.997 2.130
5.338 8.403
21.853 49.769
26.705 45.610
30.124 8.662
28.093 -2.698
21.815 42.201
34.813 35.939
47.848 17.539
1.020 -10.285
4.350 -1.350
14.551 2.284
16.731 4.189
31.301 7.961
36.754 23.293
27.026 35.516
37.646 9.743
1.948 -5.423
1.104 -8.617
37.254 9.363
36.200 21.720
29.230 38.577
2.992 5.995
2.091 45.173
10.921 24.491
24.772 -9.307
29.395 16.520
34.363 8.620
29.668 -14.233
39.870 7.143
44.140 8.171
27.778 -17.632
34.028 2.779
9.880 2.136
4.065 1.965
11.601 6.944
4.237 -10.551
28.036 -18.600
30.310 -6.711
6.779 1.078
19.799 -18.553
-1.347 2.142
7.007 -23.042
22.832 -15.176
36.463 28.755
28.285 25.059
5.034 33.447
7.801 45.019
11.128 47.745
18.195 50.449
28.280 23.702
16.260 -0.393
16.700 10.816
-2.811 8.172
37.242 14.622
24.798 28.649
11.056 38.995
10.278 32.861
8.388 44.082
-3.058 54.223
3.332 50.111
17.195 35.157
31.271 33.442
27.777 31.053
29.415 42.749
-0.912 41.038
10.869 16.489
19.903 11.023
6.854 22.262
25.764 20.077
18.343 30.619
22.385 29.922
39.320 16.273
26.819 -1.638
14.751 42.244
5.158 12.774
23.097 13.120
3.976 19.319
14.685 38.971
21.022 45.638
25.314 16.513
21.014 10.062
11.520 3.727
29.197 16.457
31.056 35.291
15.282 45.526
12.615 46.648
0.363 36.357
7.210 46.034
11.097 13.654
11.096 11.968
16.155 29.270
8.257 50.846
1.085 33.956
19.737 36.740
35.286 20.808
37.177 14.314
34.370 6.161
30.984 4.855
17.938 42.277
14.118 57.421
6.427 47.792
20.704 45.707
13.491 47.500
31.929 -1.374
26.485 21.513
14.781 19.341
8.099 40.667
6.016 -10.890
-1.623 16.055
-1.097 34.840
6.498 12.182
11.492 11.852
10.854 37.413
9.936 54.302
14.798 57.271
7.058 39.782
24.836 45.119
28.398 33.827
17.673 10.090
17.321 -28.110
14.344 -5.428
1.393 -20.179
11.205 -18.799
-2.126 1.859
27.828 10.688
26.079 -7.671
32.790 5.737
39.426 -6.460
24.843 20.971
18.904 5.746
22.924 33.152
12.926 23.379
12.612 5.090
12.092 9.492
27.855 11.108
41.359 25.639
27.212 10.773
35.683 25.570
26.961 16.481
32.797 26.904
17.570 -31.014
16.384 -7.307
1.266 27.817
23.935 41.958
16.602 54.822
26.882 43.396
26.148 47.011
7.012 47.032
35.944 30.302
44.145 15.608
17.634 42.159
27.798 42.921
29.464 10.260
12.114 -19.501
-3.091 4.688
25.361 2.564
43.337 -16.147
25.611 -3.303
29.908 -14.314
33.080 19.163
15.723 40.574
30.534 24.419
29.486 46.467
12.873 55.900
3.932 56.626
16.006 45.190
19.309 33.779
38.750 28.814
35.096 33.725
37.516 0.837
9.163 30.723
8.007 6.098
28.219 32.812
33.794 43.827
32.466 20.582
4.019 51.199
11.965 19.929
30.204 43.617
35.919 40.536
34.705 31.169
20.104 33.538
35.923 24.929
28.428 16.561
-2.854 45.053
0.600 20.436
39.526 23.499
13.675 31.397
17.900 6.254
3.947 2.182
37.301 -1.113
8.489 -13.215
6.307 -15.901
41.196 -4.439
31.319 32.667
41.750 24.883
35.638 19.731
19.154 51.232
38.420 7.049
26.657 21.227
33.268 8.928
39.757 21.116
37.176 35.417
41.352 12.067
27.894 11.074
18.849 -17.454
29.654 -10.841
24.700 -0.422
22.246 -1.409
11.348 4.274
15.107 2.561
17.897 45.787
11.808 54.930
4.853 46.223
11.867 36.210
17.394 42.476
40.568 38.920
5.329 18.517
22.278 14.478
3.698 34.279
19.374 36.777
26.606 22.026
-0.370 -0.612
8.586 -19.848
1.023 -26.131
8.470 -11.813
23.362 -20.060
32.061 10.999
35.013 27.387
22.901 47.876
0.171 35.309
9.150 5.444
36.166 18.695
33.245 15.718
34.636 6.682
44.451 19.303
47.407 6.534
37.140 -12.460
32.101 30.410
6.424 56.004
10.010 49.085
32.317 16.113
34.437 9.654
14.893 -29.039
14.023 -14.815
31.349 4.578
36.389 -7.381
28.938 -23.718
7.265 -14.669
8.711 -3.988
40.174 16.791
23.786 -5.095
45.287 -0.023
43.138 15.268
42.056 3.686
29.305 -3.495
23.073 8.100
42.733 17.631
31.246 26.159
14.582 40.352
29.302 44.735
36.342 11.527
11.809 43.465
36.867 34.358
32.305 41.271
36.354 9.892
45.346 16.860
24.801 57.642
16.252 46.773
5.494 7.888
30.633 -9.557
38.028 -3.151
10.664 50.038
34.415 13.772
33.602 26.013
2.804 46.723
29.320 18.619
23.668 18.663
4.138 -12.653
9.217 -14.084
1.201 -1.250
25.081 -14.803
2.846 -20.088
28.860 -19.528
36.184 -2.610
47.949 6.483
24.401 20.967
23.152 6.743
31.022 28.536
25.964 40.031
25.841 32.813
26.992 46.324
29.915 36.632
2.643 57.593
3.421 53.247
6.868 -11.856
7.600 -18.592
16.665 -22.698
26.245 -14.701
29.424 -6.813
8.672 -20.970
16.644 -2.420
34.821 -13.696
41.523 3.183
32.254 40.951
-1.204 62.059
31.756 36.415
42.795 14.618
28.375 17.207
-2.312 -23.092
24.816 -8.707
22.087 -20.000
34.943 -0.290
-0.185 44.312
21.236 47.841
17.571 40.166
38.829 18.754
36.602 -2.590
30.667 13.156
35.499 23.041
10.938 52.599
17.985 45.878
39.065 10.176
33.751 9.141
34.840 19.752
28.629 28.867
1.742 56.786
27.642 32.738
5.823 50.925
22.145 24.276
26.521 27.092
28.507 28.648
28.963 -5.702
11.416 14.763
21.073 48.386
27.606 34.532
13.151 -10.571
16.129 -7.551
32.525 2.815
-2.509 -11.404
3.706 -17.731
39.029 7.348
24.801 10.854
34.092 32.959
11.075 15.174
-2.227 -0.172
2.888 -4.935
-2.565 6.406
9.743 7.863
22.013 -11.151
13.676 -8.021
22.490 -16.048
28.731 23.591
26.745 1.030
17.596 41.121
48.392 26.191
35.632 5.869
33.860 30.332
32.375 23.988
28.791 31.437
19.924 17.391
33.155 6.017
6.528 -14.627
28.022 5.330
21.737 35.169
-1.545 -10.752
3.594 15.251
39.799 15.050
31.788 39.159
5.401 29.571
1.832 -4.653
29.320 7.005
19.958 5.409
25.518 -4.673
24.088 15.234
24.608 1.948
31.090 9.963
32.257 -16.004
21.996 -17.674
3.838 4.587
10.616 -20.263
13.746 41.445
23.407 -15.948
28.797 -12.641
3.198 -17.619
30.492 -4.406
27.521 8.482
29.808 24.028
35.482 17.378
40.409 23.854
23.361 36.037
29.607 30.207
28.338 44.989
25.641 33.542
28.690 33.163
6.792 36.538
2.157 9.373
8.112 29.768
7.786 36.401
21.798 26.600
20.425 22.258
2.739 43.945
0.883 43.463
16.249 49.045
14.928 55.841
20.694 39.575
20.117 10.675
26.043 0.032
10.024 28.748
13.698 4.161
4.250 -1.040
13.054 -0.957
26.484 19.541
40.730 13.708
42.617 12.988
32.839 11.651
31.292 41.540
28.165 34.810
10.968 40.657
30.991 21.176
37.974 21.025
20.148 30.257
37.031 37.570
27.244 5.930
37.498 5.371
28.198 -5.602
30.719 -0.652
33.713 33.522
29.851 41.188
31.350 37.769
18.131 58.501
16.168 44.963
16.850 29.814
13.189 38.102
10.932 30.054
34.923 13.431
33.515 18.230
21.323 47.484
38.107 22.125
31.431 38.062
32.637 20.651
18.441 -11.646
14.904 6.795
33.647 19.376
23.753 -17.043
12.158 33.220
11.315 49.382
-2.517 55.804
28.492 43.908
23.082 28.668
21.493 31.157
22.205 54.682
7.981 55.889
20.043 44.438
30.841 31.085
38.587 24.357
41.866 8.644
33.422 14.339
17.535 -10.202
34.116 21.435
12.852 46.072
18.990 51.721
10.234 49.918
4.462 47.385
2.248 16.613
16.781 -2.173
9.774 -15.192
-3.008 41.385
5.491 50.278
16.102 52.762
0.061 49.973
6.943 27.175
3.966 5.591
9.515 21.666
30.437 1.042
6.686 -19.629
20.310 10.277
35.564 23.978
29.845 -6.868
19.512 -15.694
45.294 22.343
27.793 41.891
41.543 -4.567
18.703 -9.297
5.088 -12.890
6.788 -22.185
9.477 45.869
28.658 -0.027
-0.584 17.335
24.053 22.117
4.731 39.274
28.800 36.920
29.853 -1.645
27.980 8.502
-2.651 14.124
8.299 27.992
4.027 45.503
-1.032 48.550
11.338 47.825
39.946 23.458
37.489 48.254
34.279 26.943
27.544 23.559
36.800 34.318
34.692 3.973
9.889 11.282
24.380 -8.334
41.023 -8.389
36.884 -5.049
29.322 -15.164
15.267 -10.600
5.542 -17.604
29.140 20.541
30.752 31.771
34.239 41.764
31.671 26.052
-0.561 57.784
3.640 46.524
12.708 -10.225
25.917 17.408
15.591 24.489
6.193 39.143
16.966 31.672
24.172 46.790
30.085 41.921
0.236 56.710
29.722 42.388
-1.319 53.375
0.442 48.369
-1.155 36.022
-2.400 36.437
16.721 10.119
28.261 28.480
5.710 -9.350
9.977 1.786
26.879 4.064
25.992 -2.764
24.477 22.190
33.185 20.218
45.349 26.516
10.306 33.455
30.218 7.720
33.010 7.232
29.444 11.280
20.475 26.510
38.250 26.682
17.116 -15.815
16.766 -18.276
-2.782 0.225
30.695 12.683
13.438 47.717
9.986 32.701
23.735 32.170
3.429 47.918
12.618 18.242
29.494 39.691
33.563 40.893
20.846 42.365
12.149 38.172
31.253 26.912
20.889 -9.506
-2.701 13.878
2.967 41.082
23.501 49.960
16.996 43.877
35.930 26.119
0.451 46.595
4.504 34.612
26.083 13.856
19.333 7.319
24.426 -4.407
4.875 -15.646
34.884 32.939
31.789 38.132
14.031 46.824
13.010 54.319
13.140 58.409
-1.659 15.925
37.501 18.064
34.436 -11.620
28.508 -31.978
17.747 -0.020
1.057 -1.362
9.408 9.231
8.193 46.388
3.489 54.165
6.535 54.945
19.913 36.814
6.844 35.084
14.973 17.579
32.573 45.942
20.100 40.202
13.875 57.263
28.648 48.283
27.868 -7.722
2.263 46.354
33.530 33.402
24.711 20.182
32.392 -2.730
32.555 30.823
29.801 -16.895
31.617 34.858
36.721 -5.212
43.288 7.681
21.160 1.784
18.993 -15.659
-2.923 -21.997
17.276 -8.244
23.104 -19.689
29.200 -6.641
7.274 -11.079
28.225 -12.913
13.239 -19.815
13.189 -19.802
33.578 -0.290
21.641 18.808
21.855 17.763
36.066 14.264
6.023 6.522
14.883 -6.351
12.992 -17.215
23.099 -13.410
8.944 -0.710
15.432 -3.545
17.831 42.400
15.824 17.458
37.540 10.415
-2.265 39.657
19.020 4.190
7.264 -8.750
42.013 4.107
38.818 4.252
15.121 -28.776
12.220 -19.047
1.402 -24.231
37.030 -14.257
20.210 -8.794
-1.251 -6.172
35.785 25.079
28.873 14.504
36.659 4.394
28.778 27.725
18.531 51.592
11.369 45.473
1.392 43.544
15.944 41.748
8.915 36.798
18.418 52.636
9.298 40.235
26.105 25.761
23.631 10.231
20.848 14.328
6.069 25.525
38.676 9.078
36.305 1.278
35.300 17.926
48.491 -8.332
30.605 20.458
9.075 27.390
0.912 59.416
1.382 60.007
-1.425 52.714
8.396 46.687
11.137 26.975
16.240 45.053
5.931 38.492
9.414 32.065
16.797 38.068
19.493 40.828
-1.801 31.940
12.863 51.805
5.432 47.345
1.763 30.099
41.995 17.721
5.238 50.584
4.364 38.467
16.451 50.530
7.020 47.662
24.335 51.312
0.754 32.582
-1.444 41.157
34.234 27.668
42.445 13.656
42.042 14.747
30.909 -12.220
21.670 -25.059
32.568 -4.654
31.404 2.688
38.209 17.821
32.971 27.142
0.372 49.803
3.999 48.501
6.767 58.080
3.573 50.660
26.971 7.028
1.063 -17.954
43.194 16.752
29.299 14.171
31.062 9.576
12.660 24.155
20.005 6.611
22.167 -4.727
18.744 -16.127
26.103 -7.257
21.912 -0.904
-3.136 3.542
27.010 20.683
10.639 19.462
-2.512 39.851
27.498 43.924
29.871 44.299
18.730 40.361
29.761 33.546
35.476 -0.846
26.977 -14.633
19.590 -14.119
-0.626 -19.511
24.098 -27.606
5.174 -22.120
-1.803 -1.253
10.323 23.499
14.133 47.300
24.815 44.541
-2.201 -2.453
16.999 11.783
4.353 -0.285
6.685 -22.741
22.268 22.211
7.898 17.516
9.839 49.509
36.618 10.540
17.269 -13.766
10.938 -2.793
-0.296 27.683
7.119 45.116
22.292 26.908
35.445 12.412
7.235 12.682
4.569 9.390
5.128 40.413
18.967 17.594
36.398 18.413
30.664 41.051
-0.135 35.590
23.936 34.651
39.366 34.571
40.133 7.245
22.115 32.851
0.998 44.100
31.773 21.948
-1.621 23.713
2.538 48.272
40.653 23.017
-0.631 22.781
4.495 36.659
14.274 7.877
21.038 6.806
28.140 -13.105
34.286 6.304
18.318 -17.807
33.083 5.340
23.103 45.786
28.802 43.290
0.647 54.675
3.623 47.394
34.404 -1.113
32.461 44.306
23.648 38.513
21.632 31.457
3.952 53.097
8.065 51.820
35.245 8.771
14.863 42.331
-3.677 21.027
1.368 37.046
5.737 9.650
5.210 37.737
9.405 26.741
0.233 33.570
33.913 16.122
38.204 4.845
26.760 -3.378
9.756 -17.664
-2.429 -17.815
35.166 -17.507
25.508 -8.793
11.557 -22.922
30.002 -20.658
-0.447 -5.866
30.941 -20.043
1.442 -23.424
-0.021 -6.172
31.282 6.349
44.202 10.470
38.850 -8.597
30.589 20.809
27.574 -5.535
17.605 37.842
11.440 27.494
9.430 51.064
40.313 8.148
10.535 -12.033
11.115 -13.551
7.778 -24.788
23.759 -7.040
25.025 16.770
30.900 25.771
30.253 27.807
18.595 10.043
23.492 2.771
36.204 16.379
23.189 50.664
27.112 42.361
30.791 25.744
9.908 34.346
-0.725 35.929
18.335 42.562
19.523 54.201
-0.190 36.618
38.793 20.077
22.338 26.025
38.363 28.378
39.312 31.642
29.937 32.599
1.750 55.700
1.976 49.664
8.264 51.561
38.337 42.451
39.814 4.341
37.188 -1.612
34.279 3.148
36.339 29.748
41.987 29.941
35.054 33.223
35.509 35.205
27.358 30.290
39.167 -0.468
26.250 -2.109
29.804 23.522
28.095 50.635
2.562 41.800
27.482 -16.467
6.522 16.217
28.108 5.967
28.674 32.486
35.551 42.867
19.676 53.103
3.550 48.579
32.586 39.416
13.792 52.319
21.389 12.822
24.864 21.158
28.044 13.296
22.350 -9.876
43.335 -10.702
44.194 30.290
17.920 -14.045
13.876 19.077
1.189 47.944
17.479 19.313
1.976 -8.317
5.273 -18.428
10.908 37.882
28.536 27.369
36.697 10.003
18.429 21.879
4.207 37.280
16.561 53.409
9.498 47.993
27.497 19.838
34.887 -4.056
-1.320 -18.366
32.942 2.817
19.701 43.832
6.521 44.340
8.505 49.570
6.751 1.029
30.329 -1.301
4.040 12.061
14.128 10.372
29.719 36.218
24.880 41.614
-2.021 21.105
14.784 15.991
24.530 18.749
-0.187 2.163
7.262 20.346
-1.124 42.497
0.952 48.504
26.841 55.149
35.820 34.502
21.850 2.713
14.242 47.775
3.204 39.924
30.420 19.435
36.266 41.941
0.660 50.768
18.242 37.263
32.776 33.082
16.629 42.944
28.077 10.070
17.929 27.471
23.912 5.135
1.577 -15.356
27.692 -11.979
20.187 -14.654
41.207 0.860
7.826 1.491
-3.363 -10.273
-0.434 21.166
12.531 28.669
17.023 41.631
15.546 5.838
2.749 31.838
9.220 -16.226
17.841 -2.675
25.045 13.559
13.749 40.461
6.441 36.293
27.567 16.036
21.220 9.032
25.931 34.967
22.774 18.702
16.151 49.507
9.901 35.617
4.474 29.146
21.527 25.311
10.362 39.155
11.983 42.708
24.420 41.738
5.136 58.324
9.561 65.785
0.374 32.529
5.833 0.619
26.831 10.341
20.504 11.742
31.586 17.654
6.517 -1.367
-0.916 15.757
10.587 44.298
27.104 35.140
37.608 12.927
38.826 13.574
38.625 27.014
33.134 27.735
16.823 36.389
19.290 22.101
42.450 16.369
35.526 4.137
21.958 41.339
26.010 42.785
43.018 14.184
21.950 40.067
5.375 34.883
25.328 22.813
11.296 21.171
8.298 27.156
23.895 42.312
33.342 -0.521
5.073 -21.748
19.928 -14.425
32.714 14.323
34.866 20.912
16.485 21.089
10.222 14.873
17.511 45.859
14.623 35.664
32.056 29.686
11.631 53.206
22.233 27.838
-0.996 32.909
25.449 33.773
15.649 50.296
4.166 47.142
6.044 57.587
-2.712 57.384
1.890 45.466
25.602 39.807
41.773 16.875
37.492 -3.475
33.728 1.810
10.296 4.594
4.944 9.845
8.844 32.224
30.409 36.971
38.756 21.462
31.714 37.199
25.697 39.811
18.217 23.464
4.075 6.330
5.994 -15.400
38.534 9.274
18.312 0.216
17.911 25.566
3.833 24.230
22.611 8.855
30.319 20.844
36.446 28.317
17.268 -16.568
26.861 -5.939
21.092 -5.835
28.273 2.731
36.029 4.062
9.906 -0.092
4.138 13.468
30.876 19.431
36.907 39.140
40.139 19.982
37.605 8.024
-0.760 -21.111
7.031 5.867
7.154 -27.523
14.366 -14.231
40.288 -6.537
38.658 0.723
7.502 35.599
12.275 32.541
33.074 11.282
38.568 19.170
26.426 -10.922
29.532 1.538
1.568 -9.602
-0.748 55.256
16.106 45.639
25.731 46.638
11.305 56.692
10.292 44.883
-2.660 63.538
22.778 42.634
18.594 46.204
1.776 41.512
32.762 -5.723
3.120 -22.933
19.591 -10.825
0.119 -22.748
-2.940 -10.824
2.947 -15.359
15.425 -10.258
20.155 -23.687
10.659 -6.284
16.204 -20.571
8.693 -13.260
42.720 -3.032
25.757 19.933
24.433 29.993
2.846 25.355
10.167 36.170
2.583 27.780
17.376 45.872
8.397 54.681
28.118 43.116
29.459 46.348
17.442 47.679
32.455 32.959
38.587 0.627
7.046 22.953
9.088 10.334
29.733 -15.762
45.032 -1.392
8.255 -31.131
-3.588 -23.169
32.878 9.667
6.716 31.475
19.283 52.457
1.855 42.290
-0.008 53.118
4.559 46.453
37.714 -7.576
3.392 -23.807
23.915 -16.438
-0.450 -19.900
28.378 34.351
10.205 31.896
29.471 7.613
22.116 9.034
12.197 47.965
-0.378 28.744
20.727 46.472
35.915 37.470
17.692 -13.938
10.108 40.523
5.569 31.819
35.835 19.897
27.031 -14.821
38.556 16.436
36.651 22.510
19.934 35.698
28.771 36.383
21.689 39.354
16.681 30.677
32.113 23.350
36.379 0.316
21.953 -13.177
23.641 44.159
33.761 47.922
-1.874 50.966
8.349 54.617
6.017 40.964
11.852 36.496
31.290 25.513
30.260 37.737
20.295 46.899
36.784 31.390
32.808 29.949
20.075 42.481
13.149 56.844
3.739 45.110
0.519 36.050
29.162 17.106
-3.155 3.334
41.598 15.576
40.154 18.081
29.943 43.904
33.458 11.384
17.590 20.740
26.338 40.511
36.558 28.725
24.005 32.226
18.770 14.381
8.250 46.016
3.783 39.005
3.640 31.250
3.212 -19.928
2.112 -18.377
28.784 17.964
10.347 29.148
-1.436 -14.667
8.222 9.540
3.980 12.794
19.261 1.058
15.590 10.372
28.857 38.075
21.001 34.567
31.758 41.779
-2.788 49.205
24.155 41.415
30.426 40.970
38.981 19.412
25.935 43.716
29.152 41.559
30.743 36.706
18.249 43.217
28.845 27.123
17.243 46.253
17.886 50.373
31.586 26.861
19.449 47.790
34.544 27.992
21.722 46.537
21.210 26.231
3.615 15.843
25.304 16.954
25.796 33.898
8.125 45.288
12.531 41.013
31.121 20.502
13.599 52.999
2.549 41.669
18.033 41.824
9.361 41.590
16.579 36.639
8.242 -21.169
-0.428 -18.560
32.566 1.417
32.942 13.976
24.507 32.691
32.974 32.418
35.646 32.289
29.037 7.389
12.940 52.456
4.115 47.004
33.562 17.206
23.678 36.816
23.482 -2.313
18.871 37.296
3.960 -13.904
5.376 2.961
19.709 18.428
16.877 7.569
26.566 -11.876
27.406 -16.911
8.216 -14.486
15.413 -4.066
10.542 -19.482
25.554 21.273
2.774 40.175
0.704 47.401
-0.152 35.473
26.156 7.400
29.718 43.549
23.727 48.367
-0.298 35.717
13.429 21.030
33.880 50.629
18.664 33.209
25.399 27.869
14.922 34.090
13.063 5.245
9.249 -5.605
34.062 14.521
34.341 45.068
23.964 29.361
39.403 -0.032
28.651 16.535
25.805 8.176
43.063 16.392
38.016 9.978
29.340 31.854
25.228 43.811
41.568 37.598
21.792 46.390
25.693 37.876
24.161 34.745
36.950 38.987
-0.214 40.101
-0.305 7.771
9.449 33.083
38.346 23.247
31.429 16.048
36.307 13.406
47.761 18.322
28.577 29.664
28.832 34.324
4.494 -2.592
10.004 4.348
27.131 28.694
3.627 17.824
34.046 2.207
4.000 -17.912
2.852 -21.178
20.761 -8.762
36.940 6.001
18.185 30.415
29.710 15.975
43.591 29.304
26.714 31.783
34.119 34.642
15.448 51.535
40.738 44.506
38.484 7.696
27.123 6.599
42.594 8.904
41.225 13.237
27.244 21.713
28.612 36.598
12.196 45.185
12.736 43.455
31.361 14.050
34.429 13.116
4.581 -1.797
31.670 -11.448
37.395 0.700
28.863 20.912
21.269 40.742
19.737 44.995
29.142 39.257
25.874 32.065
25.571 39.427
4.004 45.091
3.179 53.097
31.178 40.388
-0.310 54.359
4.924 46.066
30.018 28.503
37.156 -8.303
13.280 -27.975
9.846 -26.767
9.032 -24.667
25.771 -19.361
3.710 -11.035
31.047 -6.055
13.909 -14.620
5.024 -25.951
31.820 21.539
27.514 30.593
42.345 16.177
32.646 26.589
33.720 -2.886
7.329 30.189
0.296 -1.112
36.060 13.659
12.184 -18.971
4.643 -9.287
-0.887 39.781
19.046 36.937
18.544 52.132
17.442 56.209
4.079 51.824
17.282 46.194
18.447 -7.965
12.219 -9.645
4.339 -27.915
20.198 -15.929
35.476 -9.590
30.922 -9.383
31.796 0.821
18.084 -7.348
35.209 25.427
29.978 4.166
42.524 19.174
37.200 2.359
3.989 25.608
3.691 10.250
7.568 5.565
8.963 41.298
0.027 39.466
13.627 45.111
6.916 47.132
7.269 39.489
37.926 8.820
9.862 18.342
13.176 36.965
27.438 30.194
22.484 27.666
27.234 32.619
23.818 36.117
33.108 -3.770
32.151 30.836
39.139 38.309
30.764 -1.618
18.678 -9.280
-0.950 -16.349
22.630 -9.621
23.433 32.109
32.339 28.307
30.667 28.587
27.240 43.803
39.306 21.210
26.045 -9.185
30.730 -5.849
1.061 -4.497
3.499 -20.938
16.604 -8.694
13.418 -23.041
11.575 -22.916
9.445 -13.510
35.320 18.512
31.755 4.022
20.902 -0.547
15.370 -22.031
33.428 15.044
23.706 -12.589
25.026 18.955
8.844 9.685
1.139 -0.566
9.272 13.066
7.466 -18.952
34.113 19.927
20.804 30.592
21.363 24.283
2.024 46.438
9.392 41.981
31.842 31.909
12.332 38.815
25.248 -15.807
17.116 6.735
20.145 43.463
14.863 16.984
25.477 15.880
36.838 2.226
28.670 40.137
17.078 40.807
27.559 -3.174
17.584 -12.454
27.288 -3.235
35.430 1.790
20.832 -8.950
26.556 1.388
6.057 -17.537
8.455 4.176
19.965 10.752
18.207 8.712
11.237 50.656
10.936 58.365
-1.272 31.050
33.615 43.203
4.702 39.864
2.676 -5.483
36.072 -13.081
33.839 4.205
47.565 25.501
38.305 3.410
34.117 27.468
21.924 51.209
21.182 -17.998
-1.109 -6.765
11.651 -7.162
37.988 -17.292
10.216 -24.085
35.389 14.672
25.051 -11.533
32.611 7.888
35.147 21.022
27.453 4.109
3.475 21.538
-1.207 53.574
19.853 41.835
19.704 37.321
34.551 20.992
35.875 30.855
23.671 23.196
44.373 13.897
42.324 26.017
22.281 9.099
7.313 -25.752
12.114 -32.549
30.949 2.168
41.681 8.906
38.390 10.980
37.411 5.632
37.315 19.979
2.992 -11.853
9.643 8.479
1.420 -12.621
-1.929 -20.696
22.496 7.817
-2.707 37.040
33.159 17.364
10.719 21.685
29.222 9.466
23.564 53.889
30.696 49.671
20.952 38.453
36.014 40.574
14.411 50.020
2.245 47.107
37.838 15.774
34.853 13.127
18.884 -18.056
36.870 3.889
33.983 10.648
25.154 8.206
3.205 26.303
2.861 51.649
-0.122 44.957
24.577 43.344
15.539 59.136
26.054 57.874
24.555 50.863
4.980 50.336
31.821 33.815
6.859 49.966
15.546 27.793
26.648 16.672
0.907 -20.327
28.578 23.756
33.527 21.715
33.176 17.641
34.290 -4.600
46.020 -0.071
14.248 -1.272
12.686 -8.386
10.925 -3.940
2.436 -16.718
30.342 -14.342
26.950 -11.899
31.759 -17.396
18.585 -15.197
6.423 -18.343
3.139 -26.604
8.724 -17.452
7.744 -32.737
4.659 -23.333
38.776 16.099
13.872 44.053
15.509 43.508
4.122 43.159
43.236 20.347
38.311 5.737
42.365 16.192
30.323 -0.239
23.071 17.795
36.157 22.206
9.479 44.909
22.795 24.474
36.958 17.877
1.853 -21.384
19.052 13.431
14.565 14.980
24.458 17.334
34.377 24.651
34.367 22.512
10.907 23.303
26.300 39.131
34.319 32.944
33.789 15.417
0.212 54.729
2.249 54.648
44.180 14.456
16.940 -10.369
15.155 -2.475
17.643 26.773
17.818 44.887
20.736 57.347
4.458 46.268
22.992 56.324
26.928 28.875
6.292 34.247
11.925 36.599
9.240 34.733
1.007 25.523
5.218 53.195
0.122 35.447
15.013 43.628
40.581 19.878
17.356 38.900
25.298 48.852
33.180 17.768
22.489 28.343
10.401 38.508
11.610 45.434
4.100 46.837
24.256 -18.653
44.451 -7.161
17.478 -9.434
29.668 13.232
38.514 -7.083
32.415 11.721
11.110 9.928
43.186 -9.062
32.233 29.811
0.482 49.333
19.702 38.226
15.750 20.007
10.047 -21.099
15.083 -3.260
10.270 17.247
41.684 20.970
42.812 6.458
5.487 -16.945
6.176 -9.305
12.236 -7.907
8.878 -10.641
3.302 26.545
3.787 7.874
16.822 -17.765
26.497 -10.615
20.637 5.200
42.934 34.888
33.137 34.739
38.465 24.332
3.599 47.484
22.550 46.627
23.055 42.529
15.717 55.121
4.814 56.578
7.005 46.576
9.957 50.181
29.208 37.089
40.444 36.353
24.544 33.451
11.086 39.037
13.468 30.308
23.398 17.583
17.686 44.532
22.420 21.295
-1.209 23.530
28.094 0.371
33.663 7.073
19.875 42.846
7.194 32.747
10.195 54.270
13.041 37.175
18.378 35.209
-0.797 49.422
2.163 49.871
13.817 48.009
19.833 55.580
10.456 49.946
26.811 21.981
11.401 -3.033
4.563 -20.078
1.336 -19.898
30.075 5.095
20.325 -12.467
10.030 16.049
17.979 -16.506
1.114 -21.737
23.876 -5.850
27.924 -10.350
7.233 -13.121
4.730 -23.634
2.746 -11.043
18.578 33.203
9.492 47.139
32.741 47.230
39.905 18.581
34.023 -10.244
28.184 -11.398
5.003 -18.296
2.580 -16.143
2.852 -24.545
2.904 -19.272
39.697 1.611
31.529 -9.392
32.424 4.185
34.864 4.297
18.548 -25.862
23.120 3.641
5.234 7.442
10.387 15.752
25.360 19.837
33.470 18.526
27.560 12.130
31.546 -3.622
38.520 33.756
29.623 18.897
12.842 46.725
29.915 30.248
18.810 28.394
0.847 43.548
5.059 49.015
19.191 41.163
35.485 13.090
13.826 57.360
2.709 48.746
8.140 54.075
-0.260 36.588
25.874 38.536
38.533 14.410
11.551 35.667
10.462 47.126
37.030 23.550
39.596 25.168
37.216 28.671
36.273 -1.488
32.962 6.478
29.774 13.701
13.260 16.720
29.004 -9.525
39.137 -0.744
31.740 27.858
2.948 -3.253
31.880 19.650
30.056 15.291
30.809 36.788
25.947 36.304
22.224 16.327
25.245 33.913
17.799 33.262
3.919 11.417
1.973 29.168
0.925 54.135
7.983 45.231
10.947 37.261
30.491 45.395
30.318 30.512
26.298 38.698
5.452 33.270
14.641 41.898
0.248 45.690
0.216 41.424
24.989 35.529
25.628 43.155
5.631 39.930
4.222 47.294
8.671 46.557
19.062 35.887
17.852 58.272
5.040 39.684
19.934 51.801
29.630 47.231
27.810 49.542
22.630 41.365
32.335 31.874
2.038 51.434
20.934 45.298
16.062 16.705
11.094 17.343
12.519 17.844
9.212 -1.089
30.620 -4.938
30.693 -1.354
32.124 13.224
24.886 -6.786
30.154 -0.158
9.763 23.756
8.486 3.696
1.045 18.812
15.604 -1.335
-1.524 -17.357
28.776 0.495
35.378 6.555
37.234 30.206
37.303 39.646
29.393 28.864
42.788 18.946
-2.083 44.375
28.381 25.964
10.012 34.990
11.495 26.004
39.859 22.417
-2.126 14.827
8.042 28.157
8.782 5.273
10.293 15.615
23.350 11.113
6.304 38.493
28.116 32.855
36.026 13.572
38.338 16.177
32.959 -9.248
11.915 -7.264
15.887 -14.212
17.688 -10.464
1.793 3.591
10.414 0.381
20.553 -21.759
13.881 -29.231
39.903 -6.764
22.028 -14.781
30.558 34.143
31.899 -8.170
13.975 -2.190
23.326 12.054
2.351 23.321
33.486 -5.409
31.784 -13.085
-1.414 -8.899
6.974 -1.134
27.165 29.411
7.922 44.692
12.057 46.597
7.725 19.242
-2.879 28.408
2.386 30.871
15.305 42.894
27.460 35.295
40.147 34.120
43.693 29.292
36.994 17.477
-0.617 43.334
10.434 14.992
9.902 5.379
20.126 33.013
49.532 15.293
31.386 4.422
40.320 5.515
29.315 9.183
18.258 -12.218
7.949 -7.723
8.398 9.252
34.412 -1.908
40.201 18.309
42.449 13.463
33.323 6.262
22.755 5.214
12.873 -14.965
19.170 -7.989
31.215 14.984
15.343 14.694
40.103 18.713
14.439 -17.175
18.800 -16.883
6.204 5.109
-1.637 -25.419
19.454 -4.459
28.578 -7.443
-2.405 -18.021
9.399 21.989
-1.825 40.269
31.406 23.589
48.345 28.006
22.437 35.661
0.186 50.504
15.762 39.098
11.526 44.962
27.212 35.465
22.636 5.174
27.290 -10.355
27.736 38.474
26.174 43.293
33.277 15.444
21.834 29.821
2.790 41.306
28.808 20.116
13.089 53.026
33.311 33.179
32.119 -0.663
38.433 18.727
24.826 41.223
19.408 37.665
38.474 30.116
41.198 -0.520
38.555 23.908
12.375 -8.443
9.025 -12.080
7.095 8.827
35.643 -9.023
33.664 8.542
8.380 -13.262
31.802 8.497
33.942 -4.723
4.306 23.303
1.429 -1.679
21.744 -1.267
1.176 8.528
15.739 22.174
23.742 43.231
1.159 28.200
6.947 31.890
17.279 31.559
25.153 8.637
-1.195 3.744
19.475 17.817
-0.641 38.663
21.033 42.882
10.361 53.188
16.502 38.102
19.716 39.067
22.998 37.340
7.651 46.689
27.078 51.256
17.567 47.531
24.756 7.414
23.986 -7.126
13.676 -4.441
10.913 -27.749
-0.692 -15.939
2.491 -12.302
33.664 4.226
32.993 -2.545
35.144 7.717
17.194 45.082
29.856 37.317
35.363 29.944
35.673 29.948
30.984 9.060
40.326 21.593
36.399 -6.823
33.284 1.314
24.147 -11.229
34.368 16.971
25.881 -4.232
33.121 -5.571
28.931 10.482
26.297 -1.764
39.443 -1.724
9.018 -20.344
24.348 -20.053
8.086 -9.905
8.877 -9.688
1.855 -5.402
-1.944 32.748
42.534 7.166
24.436 -0.319
17.815 17.094
15.376 26.899
23.413 -4.574
14.168 24.768
26.832 14.336
19.101 -2.069
40.385 32.399
36.744 23.281
37.557 -5.310
27.607 -11.749
24.864 -6.081
8.868 17.848
13.921 45.305
2.781 45.998
23.779 42.825
33.459 16.365
31.930 23.655
2.974 48.739
34.688 32.345
33.067 32.051
32.875 26.990
37.350 23.426
35.329 30.978
34.549 40.728
4.086 59.240
42.030 36.195
32.833 5.081
7.124 11.199
31.613 22.045
18.067 13.352
6.494 22.666
-3.026 -7.612
16.722 -11.032
10.947 -20.754
-0.489 -23.453
1.523 -14.091
20.659 -13.495
31.101 10.146
37.990 10.455
36.838 -3.428
14.502 25.659
37.523 14.608
33.559 9.677
39.204 -2.443
35.248 -9.475
20.917 -3.819
35.156 20.692
28.599 0.735
35.263 13.669
43.939 25.639
36.141 22.841
17.181 47.481
10.492 5.168
16.476 17.053
30.359 2.657
35.718 42.856
0.500 50.563
33.952 32.431
21.652 32.811
36.300 3.191
33.961 5.571
35.188 -2.166
29.849 33.425
-2.781 47.910
44.385 27.183
40.609 1.764
26.697 -11.526
17.742 -11.930
0.927 -20.890
17.705 5.691
0.245 49.743
25.672 51.189
23.102 42.700
22.371 55.615
12.861 52.851
16.054 42.453
23.909 40.026
8.274 36.342
9.552 6.471
8.079 -14.206
24.727 -9.951
10.550 -4.903
19.467 8.325
21.835 -6.261
9.552 5.526
21.960 0.937
33.176 12.929
28.372 -0.613
35.205 6.424
36.198 3.535
3.300 41.685
14.205 48.354
24.740 28.656
4.394 23.851
5.270 9.719
41.324 3.349
14.425 16.046
32.508 29.025
8.747 -14.506
11.178 -3.765
-3.291 -25.546
11.238 -24.173
10.011 -19.359
2.538 -2.448
22.528 -7.567
30.982 -10.552
29.731 33.984
21.846 46.574
15.512 49.986
9.147 45.993
26.659 38.994
37.176 16.369
33.920 18.630
24.633 -17.414
43.701 12.840
38.043 21.209
32.839 43.294
24.165 43.315
10.603 53.526
35.228 41.164
8.691 57.347
11.737 52.060
4.030 37.552
28.236 29.293
33.804 38.522
26.447 36.255
11.506 48.378
35.518 10.688
22.043 47.726
14.662 46.527
44.101 14.808
34.568 11.310
46.432 16.986
0.562 -16.651
30.066 33.258
33.098 19.690
26.838 19.189
28.264 -6.595
-3.047 4.085
26.993 1.684
14.734 -19.522
20.462 -19.329
6.793 9.533
7.978 32.839
16.411 26.380
44.966 26.277
14.849 16.184
33.597 43.687
35.828 15.937
41.141 12.678
32.481 33.659
34.352 28.369
28.106 35.200
33.204 29.774
35.300 1.616
41.304 12.285
23.797 43.268
2.475 25.113
14.614 53.487
4.142 53.550
1.379 50.415
29.114 19.685
34.214 12.947
10.686 17.276
25.718 43.305
20.300 34.652
33.987 8.495
41.103 16.329
28.963 23.057
19.388 0.757
13.759 -6.669
36.035 8.016
-0.219 36.938
15.260 23.687
5.849 45.858
3.113 32.122
3.578 34.758
33.546 7.500
14.640 24.874
22.974 32.482
28.181 38.239
5.060 53.624
34.463 10.536
21.347 30.247
28.998 44.306
33.814 11.409
18.607 25.736
42.018 17.016
36.651 34.355
17.600 47.955
37.639 9.270
22.509 24.749
18.926 34.446
28.843 -1.977
7.713 -2.897
0.369 2.370
16.195 6.356
45.234 23.483
16.451 -5.659
10.737 10.769
29.555 10.403
33.114 21.151
30.288 34.616
34.422 18.004
26.069 42.375
29.102 -3.182
22.052 28.012
8.463 -7.180
10.140 -26.788
9.943 -11.624
23.183 -17.850
9.996 -22.283
40.838 3.054
39.839 16.525
42.962 -3.266
18.801 -10.261
2.467 27.510
33.280 36.741
35.085 32.564
37.849 20.854
5.005 56.789
17.713 49.931
9.168 47.966
34.809 38.457
33.753 44.821
33.687 27.373
19.381 37.409
28.959 43.619
31.139 12.976
18.075 38.240
1.157 15.055
11.953 24.407
30.299 36.666
3.215 40.477
37.694 28.761
-1.751 42.518
9.662 45.976
1.765 10.900
6.830 20.137
-2.774 31.062
5.583 21.455
7.759 -8.309
30.416 1.589
23.872 42.036
29.789 20.701
12.428 34.281
8.478 27.068
11.604 -20.479
29.231 -16.687
12.027 -32.597
19.870 -20.461
30.659 20.783
18.693 9.855
26.295 -8.109
28.320 -7.222
8.669 -6.513
14.894 -10.242
29.134 -1.571
10.423 23.904
32.530 18.779
39.419 25.463
16.303 25.347
30.914 1.443
34.827 11.544
32.868 11.994
34.959 0.756
15.124 36.166
26.835 29.717
10.957 38.067
6.213 34.829
16.214 52.493
20.900 44.431
27.475 31.544
26.526 48.405
33.216 12.794
8.441 47.505
6.081 54.874
14.451 50.593
10.952 45.424
3.234 46.324
-3.172 44.128
-1.612 14.744
3.156 8.418
39.432 9.444
36.949 16.545
37.194 1.551
16.328 -15.420
38.774 -5.560
44.805 6.255
30.565 -2.010
20.752 33.722
11.256 57.838
20.702 51.988
12.913 23.234
30.377 35.976
20.763 10.147
30.347 1.345
34.410 28.184
40.731 10.405
34.639 -12.190
5.676 2.147
22.183 26.859
19.612 19.755
45.431 12.591
23.072 17.681
23.192 -2.560
15.021 -3.767
10.219 -1.643
27.152 43.058
32.166 22.640
30.910 -6.894
-1.253 -20.074
25.223 -11.200
23.433 -14.237
30.238 -4.656
10.582 41.195
33.742 10.311
25.991 38.137
21.665 6.017
19.151 36.108
22.331 -1.223
23.728 -9.697
15.746 -14.685
-1.632 0.970
25.916 19.963
0.298 11.614
26.994 37.261
17.703 1.406
5.950 -18.940
44.444 13.475
26.421 31.756
15.032 6.408
21.392 -0.041
23.330 9.861
7.411 25.561
32.712 8.605
6.385 16.880
5.713 7.784
5.418 0.349
-2.569 16.155
19.925 -2.134
7.326 17.467
13.821 -4.316
4.641 -26.125
28.830 -16.553
20.368 17.092
21.567 -8.067
22.760 -14.177
24.286 -5.467
32.375 36.241
33.517 28.513
27.731 32.032
49.802 5.237
37.506 13.715
38.833 28.959
1.300 42.752
18.689 33.229
6.084 47.702
22.474 34.344
24.760 5.318
6.235 7.209
1.643 26.700
15.231 14.071
8.996 43.695
16.367 27.089
12.362 43.855
1.421 47.719
11.755 35.253
11.700 56.264
4.141 46.740
12.155 -17.365
-1.181 -23.883
31.018 -0.055
25.985 3.051
10.198 10.526
12.409 0.980
19.469 40.168
46.838 24.378
32.580 4.420
-0.214 50.389
20.647 45.189
32.374 18.509
14.911 -3.275
10.496 18.681
3.020 27.168
6.922 47.308
9.551 40.124
2.314 27.089
18.675 43.085
4.751 40.124
28.320 12.538
35.826 -2.720
28.529 -8.414
21.929 -5.559
34.908 -8.867
13.445 4.189
33.441 37.132
10.828 48.282
32.516 26.551
36.554 35.491
34.539 32.712
27.371 41.802
3.343 42.796
-3.101 16.416
22.776 20.388
1.481 48.960
7.706 3.860
2.280 46.056
6.685 46.343
24.993 46.694
34.292 32.604
25.277 38.720
15.027 38.420
-2.241 31.139
33.343 40.382
27.249 26.521
26.331 20.687
2.052 -6.172
31.719 -30.839
30.704 16.986
11.852 39.340
19.427 45.278
30.881 35.176
31.523 37.406
25.207 11.091
3.391 5.638
-0.040 45.623
26.770 49.644
36.311 24.985
30.061 -8.993
28.621 -14.156
11.656 -9.060
17.832 -9.724
18.495 -14.314
7.112 13.349
18.532 22.535
-1.786 15.461
30.915 33.911
7.055 38.019
24.158 39.943
12.781 59.603
15.161 36.673
29.862 19.804
34.324 3.177
13.812 50.126
30.726 37.424
39.379 23.517
31.764 -12.357
12.725 21.618
19.199 13.949
36.429 -2.794
7.489 -13.629
21.604 0.930
-0.843 27.199
-0.270 9.763
24.567 21.393
38.132 11.188
37.339 15.135
39.159 28.265
25.913 42.111
27.542 43.914
23.331 29.343
14.009 38.890
-0.974 59.336
14.477 34.757
4.832 46.356
-1.018 30.244
-2.250 41.911
20.605 14.735
2.483 51.583
10.845 13.694
25.124 -2.561
21.824 5.302
36.148 39.090
35.953 35.901
10.734 44.378
21.398 37.061
13.337 40.587
34.374 20.910
10.301 20.154
14.544 36.637
20.199 34.872
31.769 13.511
26.191 38.471
31.818 19.749
1.407 -0.465
18.844 -13.268
22.918 -17.360
23.590 -10.693
23.293 -3.193
23.976 -0.084
-0.304 34.826
3.106 44.833
15.030 52.796
11.959 42.808
11.293 44.047
13.920 46.412
43.026 10.669
25.025 44.374
13.348 40.987
32.045 40.167
16.689 -0.019
-0.545 -7.846
15.481 -14.162
13.732 10.957
6.380 35.240
32.858 19.415
37.869 16.862
19.482 43.149
15.957 57.281
30.006 32.866
31.519 9.236
13.480 40.714
20.972 48.554
13.628 51.086
-2.244 35.994
35.420 23.172
9.945 50.592
9.622 56.492
13.806 43.359
33.867 27.254
2.448 43.606
8.867 51.176
8.346 34.267
30.978 32.338
-1.953 49.629
32.752 31.775
41.936 18.514
44.124 16.801
7.556 47.911
8.052 2.029
15.760 19.895
8.653 47.749
23.804 18.927
23.974 -1.567
7.707 11.434
12.587 -8.326
3.048 11.088
6.918 -14.931
12.709 -22.059
2.006 -4.472
25.473 12.709
5.474 21.495
18.070 42.935
2.849 5.435
11.337 18.890
37.980 11.672
37.604 20.512
20.406 43.615
4.395 41.686
5.870 18.295
5.366 29.537
4.255 23.374
13.630 40.927
32.587 26.100
5.447 31.140
21.880 35.758
1.791 42.063
21.255 -13.089
5.437 -23.207
17.280 -2.821
9.893 -4.336
13.179 -7.735
4.221 6.386
15.693 21.335
20.542 54.988
2.582 40.925
41.008 24.586
29.479 32.696
1.307 42.920
-3.498 39.789
14.735 52.810
13.571 50.721
11.417 44.276
12.096 11.203
8.954 28.386
-2.485 25.610
26.531 -17.901
7.047 17.357
4.879 39.927
19.263 20.970
15.537 23.650
31.869 17.659
4.087 31.455
21.270 21.891
31.650 23.480
32.665 -11.783
16.000 -24.326
-1.394 18.891
3.327 47.325
3.392 50.192
37.016 34.478
12.989 54.890
6.782 47.463
22.165 48.384
26.488 48.326
11.377 34.813
23.709 4.962
29.597 26.449
4.550 40.930
19.429 59.099
23.445 34.480
35.254 -0.549
31.095 29.589
38.113 20.413
20.243 34.362
-2.801 42.907
9.592 50.595
20.335 31.663
37.333 8.249
29.239 11.674
34.926 5.609
27.464 38.611
30.946 25.709
24.261 12.147
9.844 -17.475
6.188 -4.776
8.817 -9.849
34.914 9.815
2.624 -19.964
11.029 -3.919
15.040 33.030
18.498 48.257
-0.036 51.040
9.607 51.288
34.741 6.724
27.162 37.708
20.541 36.716
32.310 23.976
33.481 25.484
40.864 9.419
23.646 40.789
35.357 15.921
21.731 35.665
31.936 29.526
33.692 9.652
29.944 2.485
30.776 -2.655
12.436 -7.703
11.429 14.603
18.774 -5.924
20.072 -2.243
40.220 -2.852
26.466 15.900
15.620 39.074
13.373 56.818
0.731 41.421
25.313 49.682
12.441 45.684
12.885 18.880
3.815 14.131
23.128 45.351
29.563 17.794
32.855 -2.645
-2.039 -17.651
35.291 2.213
36.104 18.237
35.432 5.785
38.209 23.271
15.676 33.568
8.560 20.377
32.411 20.129
32.780 11.520
36.620 9.013
31.089 46.838
35.683 37.967
33.609 15.809
36.462 -10.144
7.400 -26.617
35.820 1.922
35.409 20.014
10.668 34.076
22.465 33.787
21.602 45.420
11.279 54.075
0.156 47.462
10.688 52.420
1.469 33.315
34.312 10.166
32.486 -10.397
23.451 -8.606
31.691 5.533
12.614 -15.223
-0.905 -22.448
31.543 -8.700
22.509 -8.380
29.539 21.750
17.507 47.267
4.034 17.850
12.720 -17.541
18.415 0.867
28.772 5.061
31.262 -7.678
39.877 20.513
19.845 24.474
27.624 28.435
15.530 35.680
20.711 40.802
34.443 36.738
41.684 17.939
23.439 -18.988
32.074 -14.128
34.720 13.678
4.238 23.857
2.636 26.948
29.966 21.160
4.430 48.505
10.633 51.599
16.445 46.526
0.796 45.151
23.846 48.576
6.441 45.879
22.680 31.146
30.708 35.639
24.723 36.707
1.747 38.469
18.959 38.407
21.424 37.752
27.988 29.546
27.175 9.839
13.507 -7.337
21.810 -14.499
28.471 39.137
9.742 44.251
16.048 47.692
28.613 32.237
6.590 40.971
4.951 44.598
0.910 57.168
9.366 52.247
23.666 18.038
9.211 2.958
31.932 21.196
10.581 -10.608
13.386 21.446
37.566 5.440
20.549 -6.935
38.151 -11.892
34.659 11.513
28.376 3.974
28.731 6.204
34.497 5.263
32.612 25.188
22.941 51.186
9.311 45.114
3.460 55.242
34.705 29.538
24.882 26.922
10.694 19.677
13.476 -14.393
7.303 -21.663
6.562 -23.495
11.095 -23.890
8.683 -22.949
30.220 3.955
37.415 -6.809
29.221 9.877
16.421 41.751
21.087 43.656
18.067 45.939
18.978 0.395
21.480 38.190
1.875 40.468
29.983 40.226
30.121 29.907
18.523 42.228
-2.777 41.660
6.464 52.517
14.066 42.353
31.362 -2.050
10.782 -14.587
-1.384 -22.174
13.224 13.452
9.198 8.946
34.055 33.795
34.382 34.701
40.684 23.229
33.014 8.095
0.324 -2.497
13.581 -20.260
23.671 -13.037
18.571 -1.896
41.369 8.411
41.090 29.381
24.574 44.424
21.303 47.876
6.897 35.690
9.579 59.098
15.069 47.803
12.223 39.713
7.402 44.316
-0.126 36.349
34.401 27.413
13.841 9.432
-1.927 13.820
11.711 7.105
29.587 36.034
21.362 33.745
35.620 6.840
31.686 1.998
30.063 5.670
19.610 11.003
14.504 27.790
12.165 47.808
4.323 46.691
14.463 34.145
4.127 58.607
19.171 53.413
29.437 24.123
37.837 36.434
22.920 32.586
37.953 21.782
26.351 15.475
11.564 -7.572
25.890 -7.108
20.419 9.775
6.878 13.756
0.933 22.050
30.415 6.337
28.348 30.549
-0.159 36.024
30.503 26.688
38.376 0.959
22.149 -16.600
31.639 45.893
36.913 8.920
24.045 9.643
27.517 -10.314
10.246 -14.402
1.472 -24.442
32.566 -4.430
32.966 6.911
19.402 -10.691
16.937 -22.403
-1.185 -13.013
27.890 7.315
32.935 17.232
6.744 47.934
11.470 21.866
28.745 48.577
22.877 2.318
35.513 -4.578
34.275 8.494
18.791 -16.310
40.672 32.143
45.655 5.291
11.982 -26.503
17.922 -14.171
11.474 3.375
21.751 1.642
-2.225 -15.375
43.085 0.567
4.344 -13.179
5.549 23.939
8.891 -16.769
18.843 -23.057
29.201 -10.619
44.195 0.060
43.686 -4.475
43.291 12.588
36.032 6.264
17.666 43.850
40.091 30.629
7.426 2.052
10.485 -6.055
-2.379 -2.689
31.881 -1.845
26.329 -17.206
40.275 13.087
23.666 -14.192
27.502 13.561
23.242 12.499
35.065 -2.744
28.058 -17.360
24.928 -15.662
23.698 13.505
31.226 12.745
15.050 -15.209
2.300 1.946
26.713 42.800
14.205 10.092
7.435 48.267
10.390 45.589
30.867 28.547
7.363 -22.238
30.293 -18.129
0.153 -16.001
36.754 -4.066
32.606 20.464
4.104 14.283
-1.750 23.482
18.168 39.608
28.813 43.960
18.976 29.658
-1.888 43.771
10.626 57.897
0.227 56.478
28.796 43.798
36.692 0.360
32.914 -0.557
16.950 -17.650
14.642 -8.650
-0.572 -16.210
25.669 -18.779
0.002 8.193
17.220 11.089
2.157 -9.740
16.958 -3.866
43.309 9.595
37.645 -11.135
35.936 29.185
52.511 2.076
36.783 21.081
10.597 47.126
-0.035 53.842
27.247 33.397
34.795 31.621
31.794 29.805
7.240 44.183
38.538 -4.148
37.476 -8.090
11.558 -23.659
14.069 1.346
10.484 34.376
11.829 49.785
21.468 25.990
45.257 18.150
25.934 30.864
30.273 14.909
3.566 -12.256
10.164 -22.295
-1.667 -10.684
12.975 -2.319
28.246 11.563
24.813 37.720
-0.948 44.448
10.883 37.672
35.471 35.495
25.473 46.191
30.072 42.727
3.639 54.511
8.736 61.603
13.881 54.321
7.701 57.004
12.504 56.406
24.012 25.603
12.681 23.246
15.414 30.738
-0.325 52.724
30.919 44.964
41.794 41.852
41.644 30.030
1.753 52.226
-2.137 43.463
11.035 45.649
-2.179 31.084
36.704 -1.820
43.365 7.597
39.510 27.068
31.920 38.848
12.686 22.309
12.850 21.396
22.287 36.058
16.064 34.620
-1.420 32.857
13.236 -11.632
17.356 -7.382
-1.950 -10.690
4.663 -27.624
0.758 -17.090
-0.504 18.944
2.339 52.283
6.256 50.722
4.861 17.418
23.215 -4.393
28.437 20.303
12.972 43.378
-0.379 9.361
29.853 37.515
32.590 45.998
17.266 21.081
15.992 48.980
5.353 52.740
-0.133 36.741
7.293 38.447
1.846 29.998
28.344 28.807
22.956 4.565
25.720 2.079
14.018 -10.919
7.395 -22.157
27.646 -9.179
4.492 -24.262
12.506 -29.437
17.017 -14.661
20.577 2.127
22.556 -4.922
22.498 -1.627
36.592 27.117
31.084 3.559
37.421 43.162
20.038 41.604
37.714 -0.830
35.940 17.935
19.565 36.820
23.751 44.904
7.310 41.432
18.810 38.782
14.261 32.402
18.772 44.886
4.448 53.991
5.397 43.684
20.163 -7.743
43.492 11.925
33.644 49.155
47.036 29.116
40.683 3.483
25.241 -2.888
25.630 -8.796
8.236 -15.618
0.678 -20.535
31.846 0.252
25.199 -8.841
19.534 21.402
8.518 19.056
-2.738 14.754
6.644 -0.377
22.041 3.161
3.568 -2.967
19.675 38.286
19.668 26.265
12.923 42.342
14.186 30.884
23.824 9.930
33.517 -9.110
0.059 -21.350
4.135 15.787
12.028 4.157
7.711 52.667
-2.596 40.649
33.439 16.478
3.845 46.385
23.398 45.771
11.490 49.910
5.603 17.368
38.013 -5.242
30.163 -4.475
36.712 -2.240
26.303 47.734
38.083 30.692
5.759 47.008
17.878 40.192
29.910 40.731
26.106 35.485
6.656 52.035
24.016 38.808
28.165 14.035
37.219 13.912
35.027 -12.071
26.729 -10.381
8.337 -8.742
10.105 11.183
19.476 56.537
10.593 38.914
18.118 37.452
4.685 10.880
14.182 8.437
37.010 19.180
36.074 17.441
21.341 -7.395
27.435 -7.993
31.870 20.891
0.345 49.076
15.937 47.297
41.942 40.603
16.691 45.799
32.918 28.768
4.076 34.894
-1.780 8.520
0.414 47.537
9.319 59.030
28.132 40.859
-1.240 49.313
16.169 55.585
3.853 48.444
30.290 38.789
-0.260 60.495
19.557 33.726
23.295 49.264
32.461 18.346
-2.081 28.233
14.671 29.640
22.095 33.881
33.184 28.957
36.902 10.597
40.289 4.750
34.423 -14.328
15.221 4.373
27.453 17.822
15.422 -2.587
1.824 10.104
1.984 16.707
32.357 9.593
1.170 24.980
15.405 17.244
44.812 -12.650
33.632 -5.882
20.822 -18.574
27.847 -24.200
33.812 20.363
40.668 28.100
6.867 -1.384
32.376 -1.033
38.685 9.131
40.993 19.095
25.232 44.058
32.171 33.416
26.041 45.291
25.182 33.897
-0.020 46.511
28.464 15.684
2.985 -1.861
6.284 30.326
-0.170 3.142
6.836 -5.003
2.655 47.932
12.045 47.356
37.616 26.002
23.710 30.081
14.437 49.217
28.084 47.075
19.610 41.161
2.744 40.670
9.008 25.201
4.439 13.896
10.747 26.300
26.170 -1.086
23.816 9.891
35.510 15.026
40.153 19.100
27.201 33.655
33.223 12.143
41.202 8.532
6.658 35.741
16.781 50.644
7.585 3.324
37.210 13.547
9.148 44.644
18.869 21.187
13.265 40.548
3.266 30.214
12.159 22.988
12.516 31.973
4.996 47.877
5.702 39.989
9.782 49.444
-0.371 46.862
20.619 18.299
32.741 22.107
-1.781 -10.484
23.008 -19.555
27.059 -10.293
21.756 8.066
6.176 -12.510
3.652 -14.745
12.503 51.875
0.961 30.967
2.797 36.070
40.344 13.096
19.107 -13.039
16.966 21.541
2.750 16.040
5.625 25.394
3.355 54.858
10.572 43.268
23.647 36.350
48.540 -0.279
12.555 -19.186
21.563 -8.470
12.819 13.544
5.486 37.118
33.170 13.983
6.254 31.297
8.002 52.826
-1.904 48.013
35.541 35.897
24.097 -14.646
3.248 -17.225
4.368 -23.433
15.969 -16.595
17.435 22.740
-1.929 37.960
30.428 1.932
18.039 -18.960
19.887 -11.808
24.266 28.377
8.930 -6.933
10.386 4.370
23.113 27.792
5.719 2.432
18.568 -24.418
8.661 -21.402
33.731 -0.157
43.882 23.133
16.896 14.368
36.276 12.884
33.144 20.360
26.302 24.646
17.544 36.281
-0.161 29.443
2.981 17.940
6.631 50.741
3.042 46.797
9.807 52.356
3.124 41.291
-1.068 54.440
-0.166 51.453
15.293 48.635
-1.622 51.473
22.540 60.244
30.010 41.952
29.401 34.594
39.623 18.742
35.834 23.828
7.635 36.555
43.206 16.602
28.152 14.373
10.263 52.940
4.098 39.619
35.153 30.994
23.830 -17.042
23.448 -18.797
17.429 8.782
12.967 -9.378
32.912 -5.554
15.028 -19.922
1.395 15.680
26.150 36.676
18.745 23.879
6.805 -8.107
10.642 0.476
4.961 -23.470
2.688 -10.380
23.641 -18.509
16.012 -27.297
42.069 26.860
2.977 41.974
32.705 32.980
22.328 27.647
29.711 30.571
33.763 29.056
39.055 -0.188
23.300 6.646
38.265 26.321
36.913 3.081
6.235 -20.886
-0.604 -5.158
-0.837 -12.138
13.905 -6.675
11.346 -16.956
22.258 30.571
30.013 29.827
41.036 28.992
33.424 29.620
17.574 29.250
15.243 18.940
25.878 7.110
19.757 15.116
24.132 -14.028
7.916 -15.984
22.447 29.691
31.056 18.249
19.860 20.753
9.220 46.880
1.771 44.331
13.946 54.584
9.098 50.145
9.865 41.055
40.113 11.392
22.357 41.092
34.058 28.690
32.274 38.638
25.511 48.144
31.928 28.041
26.776 43.072
30.738 45.900
28.910 32.593
40.708 23.828
23.747 37.919
28.775 38.203
26.385 38.262
33.614 18.300
27.160 53.898
-1.261 34.274
25.609 46.789
31.688 -6.550
11.619 -12.088
27.488 -12.448
39.720 -13.575
32.677 -0.928
9.346 1.479
13.736 -17.166
1.401 -8.022
3.058 35.933
16.163 30.438
13.887 21.811
27.690 0.189
12.557 -23.297
30.356 1.435
1.836 -9.107
22.054 -14.923
42.693 -1.605
23.909 -1.391
6.422 22.542
5.174 53.148
25.056 52.312
7.147 46.916
2.127 23.167
-1.404 8.033
-1.877 -22.293
12.897 10.114
6.240 -14.931
45.000 9.797
42.444 -4.849
28.619 12.437
12.089 42.012
18.463 48.562
28.803 40.249
37.687 -6.546
36.175 15.746
32.437 3.956
-1.051 46.642
24.372 40.374
38.969 25.805
18.028 53.766
26.133 39.200
21.872 39.524
9.447 44.690
8.808 45.674
21.925 41.126
26.366 22.690
10.199 -28.152
35.879 20.824
41.904 13.331
33.981 41.981
12.850 9.746
9.291 44.833
9.189 8.101
26.983 -15.506
29.550 42.464
1.975 47.286
2.473 40.895
36.844 7.978
30.835 3.400
16.712 -7.927
11.056 17.091
15.999 13.462
9.860 -5.461
27.427 -7.636
11.696 -22.201
15.186 -9.113
8.830 19.108
19.149 -22.033
2.995 -30.420
11.955 -18.785
14.975 -17.840
21.549 -11.219
8.741 2.249
4.724 -8.180
3.056 -12.253
21.250 37.409
32.208 43.773
22.929 45.798
9.383 60.462
2.306 41.246
32.996 25.104
2.036 10.747
-0.997 19.673
37.478 26.630
34.067 30.485
27.937 35.358
10.604 59.878
36.699 29.154
23.851 46.614
21.681 31.725
7.944 24.574
20.572 23.442
2.946 10.281
8.555 1.611
11.248 22.413
7.061 16.001
36.664 13.987
3.353 16.772
2.921 0.749
24.004 10.338
11.018 17.581
-0.950 7.253
-0.664 35.705
32.316 27.547
16.684 7.483
8.613 25.217
-3.405 0.735
-2.102 -28.567
9.953 5.651
27.389 5.934
31.175 31.331
29.943 28.890
15.850 50.164
43.494 15.231
37.042 6.500
5.009 10.571
7.940 -5.716
8.391 -22.411
5.305 24.337
12.128 12.158
26.567 26.167
28.941 23.635
-1.115 51.209
-1.624 12.905
1.806 9.193
1.145 19.437
12.318 -0.162
26.034 9.098
5.975 25.688
34.764 21.281
26.273 36.511
3.939 22.252
-0.672 -23.684
8.736 32.879
4.520 30.173
2.157 24.141
20.227 13.035
16.939 6.081
7.752 -8.598
13.173 22.089
20.862 14.401
39.269 11.093
38.732 30.389
21.805 19.038
13.752 48.232
21.544 50.791
19.705 32.954
11.161 54.267
9.618 21.856
5.021 -2.583
11.995 -8.666
33.007 12.847
35.424 25.796
21.587 -15.996
21.918 9.948
3.744 24.265
13.776 29.897
25.538 -0.929
37.930 -11.311
29.793 32.125
14.615 42.681
13.955 58.532
6.953 50.298
14.065 -5.908
23.157 -14.467
10.980 22.650
27.982 23.192
24.788 7.895
28.787 41.697
28.184 36.051
30.970 24.186
30.187 25.309
-1.708 33.893
18.959 50.506
20.344 37.934
9.635 44.550
-0.545 38.953
8.535 10.921
32.425 4.950
-0.046 -7.180
-1.038 -11.127
24.835 18.992
19.482 -6.644
2.052 21.572
8.600 -5.628
6.277 -5.220
38.091 9.673
30.544 28.719
12.710 49.534
22.096 50.757
32.790 21.406
16.719 43.522
6.634 31.916
23.551 27.707
33.486 34.187
16.488 45.093
3.465 37.719
15.196 47.571
30.351 34.955
14.325 -8.735
34.057 5.407
7.249 28.464
-1.927 25.827
29.006 0.255
19.200 -20.290
22.371 6.987
-2.200 20.232
13.089 29.245
25.142 9.389
33.992 22.654
36.564 0.902
43.494 10.209
27.581 2.237
36.080 22.422
11.588 39.964
23.127 14.734
10.618 49.443
29.790 31.006
28.132 30.932
38.118 27.365
49.120 23.494
17.773 49.848
39.905 -0.367
9.725 -3.797
11.353 24.415
22.854 35.866
39.226 11.209
22.499 -13.765
35.402 1.805
29.431 37.836
43.107 17.734
36.198 -5.957
31.738 2.287
37.115 16.383
27.189 -7.739
33.512 -0.634
29.730 -1.165
28.374 -9.728
26.233 -14.977
13.634 -5.993
19.772 45.485
7.375 39.123
21.434 26.787
43.176 -1.280
35.374 -0.631
26.368 40.184
48.426 9.094
37.798 11.787
19.243 33.775
38.145 37.734
39.949 36.669
17.553 45.666
21.241 38.780
24.914 38.289
2.050 45.617
5.194 50.486
31.687 13.261
-1.715 47.254
6.027 37.472
33.221 32.638
37.771 -4.066
27.918 -7.202
26.402 10.993
22.318 -0.536
1.436 -6.821
13.275 -10.933
39.020 -6.426
17.661 -15.928
15.484 -18.094
29.058 -4.873
10.482 -6.274
40.734 7.752
17.933 -11.303
7.876 -22.834
36.225 -9.213
16.440 6.908
37.642 10.755
24.050 9.525
41.656 -4.874
41.025 9.686
25.566 34.526
-1.451 31.219
35.281 3.033
5.890 -23.787
31.205 32.863
24.071 47.249
33.891 20.003
36.955 32.179
47.231 18.476
29.306 35.535
5.865 54.276
28.925 41.842
25.587 26.655
29.252 -3.273
8.976 12.648
7.526 -18.276
22.533 -21.480
33.845 -4.430
35.926 14.553
30.110 39.608
15.610 42.724
8.319 45.823
15.127 35.738
22.065 3.777
25.733 -13.165
28.462 -8.349
26.672 -7.736
41.108 11.258
35.459 26.628
24.240 28.094
1.450 53.033
33.296 24.923
28.616 29.928
25.626 -20.370
11.457 -16.953
11.816 -19.974
13.828 7.146
18.303 -9.266
-1.924 0.703
1.494 -17.265
12.550 -17.135
29.157 -8.535
23.251 -8.609
43.405 22.403
-0.018 27.842
30.810 29.460
33.844 36.159
36.944 26.339
24.328 44.031
0.708 35.459
10.751 -10.595
4.238 11.720
37.976 25.516
21.750 -3.492
17.168 -16.689
15.555 -28.612
35.126 16.805
38.236 19.436
31.459 19.004
8.124 11.632
8.122 35.233
20.202 28.962
9.172 33.300
11.169 44.061
26.044 2.269
25.489 39.589
20.649 51.202
42.084 22.243
29.907 34.166
41.686 24.736
27.638 11.686
4.947 -30.938
20.937 -8.282
23.086 -18.313
36.991 20.172
33.978 26.704
32.170 10.612
4.862 45.929
21.734 12.426
17.735 -16.924
28.940 24.571
15.711 23.744
14.456 24.387
18.384 3.846
17.693 -16.487
11.422 -20.060
6.892 -26.195
28.862 18.889
13.312 33.798
35.097 23.237
27.298 34.344
10.181 49.894
23.472 41.601
24.242 5.136
13.863 8.520
21.100 17.464
27.479 26.010
-2.371 45.205
25.932 39.993
15.706 45.269
9.937 34.285
34.917 32.233
24.009 14.570
8.630 -4.896
16.570 22.424
17.414 21.832
7.837 14.596
6.457 28.022
5.131 -6.965
18.823 -13.573
2.069 -23.272
4.002 -25.475
12.623 -21.681
32.807 9.023
26.472 51.410
-2.543 39.479
35.184 25.707
40.210 31.589
36.952 6.424
24.486 25.577
24.964 25.652
4.518 -2.066
11.726 23.678
34.771 16.479
-2.782 10.695
1.795 1.624
0.715 25.894
31.348 29.601
28.109 25.039
17.854 32.563
33.980 11.909
42.021 5.738
31.715 11.193
40.231 -3.455
26.154 9.230
44.520 10.395
41.026 26.841
-0.201 44.385
-1.097 41.980
15.586 20.231
10.700 27.337
18.425 25.338
5.537 -21.086
40.985 8.112
40.786 0.422
8.977 41.493
23.127 50.686
23.138 41.010
27.720 37.220
26.196 28.116
35.304 29.003
39.409 22.550
39.562 2.233
32.550 -4.447
25.705 -1.664
17.803 -22.719
34.911 -2.044
40.206 26.570
23.070 39.193
20.662 34.362
27.830 42.418
12.446 41.104
16.407 53.813
3.508 50.643
22.970 37.787
26.464 46.506
24.991 -6.941
11.108 19.159
15.144 -2.863
21.244 -11.243
-1.801 -5.559
6.248 42.146
12.662 0.050
21.640 24.620
21.791 8.543
-0.851 35.530
0.300 -4.087
39.780 5.991
36.447 11.078
1.864 20.152
-2.064 26.986
38.125 2.415
31.159 -6.470
34.842 17.055
29.762 36.594
24.464 4.826
16.863 -29.359
34.013 -17.519
23.028 -11.639
31.635 -16.994
33.826 -3.682
33.387 17.716
40.461 -5.308
24.334 22.901
29.176 49.121
37.750 23.633
9.576 39.497
3.001 45.654
3.846 42.979
0.300 35.944
22.121 36.341
8.422 29.373
37.712 27.332
17.468 46.397
38.179 19.279
4.819 51.107
29.989 42.051
31.497 9.635
15.265 -23.702
13.425 -16.044
7.616 -27.338
11.139 -2.183
18.288 -21.095
19.256 -14.854
23.448 -11.161
7.875 -21.634
25.669 -16.070
11.890 -18.875
9.440 -8.129
34.755 -10.225
30.231 -15.574
25.015 -18.998
24.493 -10.971
18.735 -10.684
10.990 2.508
6.041 3.791
13.850 5.706
3.466 -22.395
11.445 -18.913
8.807 -21.368
21.642 -21.415
8.108 13.281
3.795 -11.800
8.396 -7.332
36.948 12.744
37.218 9.485
10.192 4.276
28.628 -9.563
-1.075 42.854
2.726 54.857
-0.002 32.127
10.631 41.994
18.893 52.268
31.248 40.350
33.739 28.821
24.047 31.760
29.948 39.363
38.981 29.635
28.341 17.196
26.012 31.571
-1.007 0.937
23.901 15.326
15.713 -19.308
5.543 -27.781
8.795 -19.150
11.168 53.726
11.476 52.682
13.979 56.316
2.742 41.589
6.924 -22.863
18.770 44.596
19.271 45.102
24.783 31.552
-2.150 25.611
24.731 14.296
16.674 50.508
3.298 45.285
0.320 56.127
2.373 41.999
-2.071 14.785
17.020 36.493
13.210 40.193
38.412 27.193
19.308 32.697
38.812 21.089
17.069 28.552
2.349 27.380
27.734 27.579
7.258 51.984
14.327 41.504
23.184 27.552
-0.906 50.225
2.231 41.240
22.854 47.155
16.762 40.858
26.771 18.594
14.296 3.106
22.061 32.475
-1.330 11.199
29.328 27.908
12.555 45.172
0.298 47.485
-1.324 43.220
13.202 45.179
24.113 30.492
25.185 47.377
33.199 28.628
20.569 10.989
22.537 17.849
31.440 7.990
21.715 20.640
8.103 35.169
8.034 53.211
31.766 28.869
-0.651 43.212
18.298 31.377
-0.838 44.511
35.399 3.893
31.006 2.597
36.136 17.991
-0.879 22.126
15.933 -6.138
9.579 -24.734
6.433 -21.930
-1.961 2.095
-0.429 -5.137
3.713 1.517
11.051 5.166
3.016 -4.265
4.555 3.567
2.437 15.299
31.405 37.660
20.239 46.439
28.732 34.808
29.803 0.711
30.003 -2.042
8.442 22.422
-1.110 17.229
6.091 -11.315
11.134 -20.751
7.633 -23.110
12.154 -5.446
35.834 -2.036
35.670 -0.735
41.639 28.823
8.017 49.221
34.340 28.967
23.868 51.079
6.855 48.172
7.496 58.029
8.547 52.048
38.481 27.913
40.993 4.951
22.950 41.679
25.874 38.357
39.662 7.051
35.055 -2.272
10.930 -3.828
29.428 -4.670
29.414 -0.052
33.655 36.514
5.546 33.684
2.739 20.287
22.870 25.092
18.908 -11.913
9.763 25.285
6.246 40.287
3.076 41.259
8.151 10.000
32.610 11.536
31.644 22.601
10.558 12.977
24.069 20.332
22.101 26.298
10.100 35.930
24.706 40.656
28.933 32.780
12.935 11.004
6.457 24.173
25.493 -5.001
31.654 5.114
16.754 34.171
45.783 16.192
11.272 38.794
20.124 55.189
30.448 31.234
33.644 20.286
-1.081 9.449
31.949 21.831
23.511 11.676
19.389 48.308
11.217 39.462
18.358 -0.485
8.017 2.290
-0.908 32.421
11.237 -11.783
34.052 21.471
39.495 26.255
23.572 40.441
-0.452 56.362
19.632 49.805
35.687 27.131
20.912 42.237
43.954 24.587
18.126 26.032
37.921 19.729
35.125 16.245
5.286 54.905
5.915 53.300
28.066 14.405
28.078 46.758
18.654 54.381
35.596 26.227
34.267 13.386
36.306 5.908
40.372 9.555
11.162 -7.870
24.330 -2.843
32.868 -1.477
24.698 -12.850
3.290 -36.776
15.830 -19.354
0.579 -32.830
9.496 1.034
35.542 25.377
40.156 0.857
34.761 -2.178
24.217 17.762
-1.085 -19.234
34.802 26.197
2.549 40.974
8.020 10.321
9.399 1.063
15.311 -1.725
35.915 -20.825
11.033 1.459
8.591 -27.550
7.638 -18.529
29.244 9.310
28.153 -7.573
49.679 4.889
44.240 4.303
34.048 9.094
16.127 4.247
25.621 51.875
24.003 29.601
32.909 18.785
44.147 1.448
34.339 30.998
26.296 37.932
24.855 37.788
9.767 51.393
32.930 35.133
32.001 -0.975
20.372 -10.316
8.491 -2.245
3.738 -1.253
36.621 20.745
26.523 45.055
36.840 19.529
33.883 21.570
0.662 44.874
-2.382 60.017
40.252 33.947
9.278 39.374
11.104 36.803
22.093 46.417
12.354 51.396
19.197 54.628
28.323 33.357
0.591 35.607
16.651 -8.207
32.278 3.452
20.867 -4.040
16.270 -20.220
29.886 -7.877
44.472 16.970
34.921 -4.480
25.183 39.679
7.430 40.231
16.529 42.300
25.152 16.787
6.301 2.331
19.538 -28.917
24.294 -9.990
25.907 -20.472
38.103 -5.675
13.030 -11.934
11.979 32.572
9.059 48.678
25.758 36.367
29.688 42.305
22.136 28.183
4.346 48.299
26.714 12.122
1.298 24.713
9.129 -24.113
2.604 -10.473
21.373 17.506
28.342 37.929
8.210 30.292
15.397 -2.008
6.493 10.889
9.961 42.479
2.308 2.933
22.875 22.827
25.197 23.845
31.435 18.348
8.620 41.935
36.924 16.357
24.368 42.831
13.739 31.257
3.111 47.368
1.303 62.681
21.489 46.177
30.748 29.019
25.010 25.114
38.093 7.194
26.730 -3.652
0.028 -15.522
14.572 33.216
4.394 10.450
1.599 4.091
14.734 19.912
-1.910 -20.527
1.852 -7.566
29.543 -11.271
30.492 21.250
29.252 27.623
30.763 10.515
1.903 -14.489
1.928 10.117
29.768 8.581
1.277 -15.259
30.106 7.939
-1.214 45.456
14.659 53.214
29.290 52.050
8.867 56.362
11.783 51.409
13.621 53.948
0.603 45.448
18.965 49.160
34.368 -5.906
34.424 -7.092
44.567 -14.161
11.731 -22.440
8.319 -30.714
11.936 -24.589
32.094 -19.696
26.541 24.108
18.184 43.197
3.962 52.058
27.928 36.566
17.391 45.782
0.724 48.878
15.280 57.833
24.387 50.578
8.648 38.242
23.336 -7.332
2.223 -15.143
30.723 19.158
26.528 33.864
11.883 38.491
12.115 45.062
44.892 24.995
37.155 17.947
32.442 0.645
29.369 14.993
11.735 35.298
20.750 29.821
25.741 28.047
15.291 11.049
6.050 24.345
34.562 17.227
20.050 46.525
38.485 26.883
43.512 11.548
25.493 7.742
21.628 23.339
23.997 3.895
29.838 36.188
33.432 37.104
20.793 -10.608
2.487 -16.341
31.147 16.811
33.102 21.272
22.881 53.441
49.039 17.492
18.668 48.807
5.221 53.888
21.997 52.389
38.752 14.827
36.513 18.710
27.920 28.544
26.703 -7.023
32.863 -3.109
16.493 38.152
13.454 49.117
17.113 46.931
0.294 13.801
16.330 -17.409
20.048 -20.878
1.732 21.074
27.658 27.143
11.612 48.672
20.492 48.862
38.075 22.555
34.644 15.588
19.576 -15.063
20.493 0.114
7.443 39.471
16.760 46.907
20.802 51.700
28.177 39.505
-0.723 45.356
4.501 41.767
27.247 49.574
18.189 23.434
7.883 56.354
25.523 41.464
22.147 49.161
32.104 32.920
32.291 -1.571
39.890 24.622
23.478 26.466
4.035 46.648
14.994 9.571
38.670 14.619
37.749 0.772
24.886 33.549
38.929 17.802
31.788 -0.693
25.261 17.621
18.287 21.480
27.989 -12.181
36.012 10.055
36.715 11.447
39.479 17.993
24.020 16.022
9.891 47.149
15.503 48.061
34.148 34.978
-1.460 42.192
14.008 40.146
40.909 28.716
31.658 -5.771
18.405 41.651
35.539 24.019
2.823 -1.512
6.926 29.613
14.319 0.520
12.866 -16.911
15.874 -15.232
34.955 -5.184
35.235 15.428
25.446 33.146
38.143 32.785
19.315 38.533
4.804 52.831
30.967 -9.570
29.385 -17.344
20.879 -12.207
25.814 -7.570
38.714 9.866
10.115 -17.559
37.532 29.467
28.169 48.286
4.429 8.333
17.030 9.794
19.617 -8.413
17.852 -8.678
16.064 13.368
10.190 16.624
42.365 24.264
30.582 35.692
16.260 34.212
12.155 24.230
3.285 23.118
30.742 38.137
23.996 42.278
40.633 40.879
10.693 49.440
35.234 21.442
-1.639 43.408
6.574 52.028
4.224 46.632
5.243 40.513
10.993 43.237
26.681 38.498
2.759 41.718
13.913 51.660
24.820 41.994
4.492 47.058
30.593 31.283
28.611 43.915
3.946 31.121
23.826 36.047
37.060 37.493
35.901 8.877
-0.619 -6.161
24.445 25.805
6.599 37.376
13.960 32.985
20.188 46.953
21.384 40.185
-2.503 -3.798
16.011 -8.155
28.804 1.070
26.109 -31.065
17.809 -5.070
46.930 20.273
34.319 21.091
40.372 31.631
38.071 36.627
7.533 54.818
4.973 52.362
21.316 -17.276
24.341 -18.733
50.397 13.967
29.231 -8.425
19.558 -19.250
10.862 -24.108
22.792 -11.208
32.443 -6.340
25.076 25.469
27.232 13.269
5.523 39.371
22.062 30.646
36.848 8.243
27.049 -5.539
11.879 -23.044
38.550 5.704
32.865 21.402
32.142 12.127
17.467 10.830
7.903 37.766
18.703 16.975
26.745 -0.646
38.400 -18.789
20.391 -10.933
5.559 -11.675
0.510 -23.418
35.255 -0.380
1.310 -5.757
24.196 29.185
38.466 4.720
22.539 36.895
9.864 37.720
26.631 5.831
21.522 -13.020
17.745 -15.893
6.556 -15.529
25.006 30.366
32.063 41.362
27.169 22.293
-2.809 12.728
13.788 -25.859
40.593 1.841
3.195 -12.780
39.171 -1.987
42.164 5.862
40.317 4.802
30.640 31.528
27.668 34.583
9.146 8.202
3.471 19.656
33.418 18.227
9.655 47.712
24.827 24.818
27.392 9.640
27.073 26.311
31.706 29.184
11.679 24.765
2.980 38.622
47.492 -7.817
30.644 -18.054
25.834 -18.129
2.883 -30.438
4.679 -13.988
12.213 32.718
38.575 13.222
22.361 46.627
13.719 44.509
35.702 25.132
7.304 47.610
4.648 46.795
10.855 -15.900
35.597 -2.957
5.096 21.496
17.010 -12.290
16.956 2.438
33.866 -0.580
-1.428 51.248
35.184 6.465
22.423 -7.968
31.921 -6.923
15.877 -8.368
17.459 9.638
25.808 32.700
20.623 9.010
32.485 33.445
8.716 21.856
1.899 43.283
5.813 53.144
5.441 54.725
35.160 27.375
33.352 39.423
26.855 -4.579
34.370 27.092
2.767 -6.468
-0.590 -4.153
6.098 -17.994
34.985 20.840
32.816 22.318
26.903 45.684
38.609 19.705
24.526 8.755
7.954 49.090
13.256 47.483
4.446 -2.897
17.781 0.390
37.577 16.218
27.354 -8.660
18.939 -4.795
6.754 -11.286
38.165 6.490
27.296 26.059
5.262 41.103
2.987 41.335
31.656 25.975
34.647 11.880
1.602 35.340
5.630 42.208
28.817 -2.002
37.077 11.886
33.801 1.819
20.949 -16.495
19.619 -16.392
10.774 -25.754
24.887 13.786
-2.865 -8.131
38.597 -6.941
34.776 19.330
29.533 19.332
28.793 40.513
8.061 41.289
15.645 39.864
34.706 22.591
35.007 -4.842
31.919 5.425
0.936 3.744
29.841 -4.761
39.319 -4.861
23.087 -6.932
12.279 -15.021
3.325 5.945
1.783 -15.462
4.728 -13.176
8.529 27.637
14.239 17.414
45.965 35.923
31.971 20.235
12.923 -10.409
22.548 3.307
20.744 -18.057
0.685 -18.394
19.891 -13.936
6.053 -22.785
34.118 15.532
20.140 22.786
9.165 37.859
22.461 31.522
26.556 19.812
16.116 33.875
13.693 45.391
32.644 39.483
22.446 37.164
10.751 43.363
12.161 52.846
19.646 42.508
4.106 54.296
19.481 27.294
2.035 42.205
13.560 48.477
31.266 24.008
1.389 55.022
7.344 40.736
3.271 50.084
33.439 36.740
39.630 27.892
28.565 25.071
35.151 26.341
12.610 54.146
27.171 41.117
21.794 32.497
30.839 23.919
24.159 16.670
5.519 -5.495
-1.037 -13.190
18.666 2.873
37.949 7.736
26.277 -1.561
21.193 20.762
4.682 17.164
12.912 -18.513
32.419 24.785
20.014 39.024
29.255 37.309
15.735 47.387
28.888 39.492
30.309 38.531
15.055 56.467
21.718 52.506
18.953 47.100
33.237 13.780
9.724 -17.744
-1.380 14.688
-1.221 9.157
12.063 36.034
10.476 38.319
21.057 44.340
13.215 38.036
12.881 33.879
32.646 34.608
44.584 11.485
29.935 19.365
16.514 43.787
3.362 60.110
26.146 35.477
40.291 29.845
40.682 34.529
-1.119 -4.924
38.492 28.434
20.840 -7.984
25.013 -2.904
8.112 -2.718
2.665 -9.934
10.449 -12.982
14.408 14.002
26.519 -1.456
3.980 -20.567
-2.037 -8.189
10.067 10.134
3.028 -15.982
27.562 -8.706
10.866 -9.605
2.820 -14.539
17.680 -16.972
14.486 29.271
24.932 11.619
6.682 40.942
41.492 4.879
35.702 12.302
10.954 19.605
7.713 37.557
18.299 47.154
25.618 50.330
15.050 52.525
2.508 41.847
32.928 8.183
20.933 39.390
9.068 48.681
16.316 40.130
25.483 -3.357
20.205 18.675
-0.725 50.575
2.762 52.884
24.924 46.965
13.059 45.979
-0.717 -8.865
34.712 18.111
17.597 17.448
0.627 30.605
1.759 50.644
-2.896 35.584
6.579 46.578
-1.770 42.900
7.332 36.911
29.835 8.035
-0.342 23.856
4.732 41.640
13.702 28.143
17.342 16.629
32.542 29.940
27.131 39.158
33.858 -4.923
36.266 5.387
36.626 21.611
34.500 19.381
36.492 24.840
35.459 -12.410
28.967 23.485
5.273 53.603
25.025 44.751
33.008 31.966
31.353 27.760
34.269 32.719
9.020 45.979
12.292 26.235
18.889 -23.755
38.947 11.089
18.120 6.115
10.937 14.193
13.011 -20.081
5.238 -17.112
1.871 21.331
3.588 -0.087
20.951 6.321
3.781 23.951
11.201 34.500
13.400 15.003
13.345 16.329
13.372 17.260
7.239 49.748
39.598 8.877
28.995 7.420
42.250 28.891
41.052 24.661
16.807 -7.444
8.399 12.860
6.780 -23.600
11.689 -4.171
20.207 -7.998
20.884 -9.355
34.694 8.555
21.006 19.960
4.536 25.391
29.916 -3.397
40.695 38.553
29.585 41.063
37.357 15.927
43.291 13.337
23.915 -6.926
12.894 47.936
2.069 41.542
23.938 24.909
29.479 22.598
21.506 41.117
36.733 17.608
37.267 31.357
9.740 55.446
18.577 38.401
25.618 19.026
29.821 19.347
34.839 -4.280
26.592 20.801
15.920 -0.844
17.678 -12.559
14.716 26.810
21.581 37.299
22.424 11.435
37.116 -0.703
15.354 42.226
20.203 -1.375
38.326 -5.968
3.047 -27.622
24.076 -18.074
14.543 -4.498
18.779 -14.901
37.057 -2.469
35.071 23.668
36.179 2.811
32.116 28.867
3.992 51.102
-0.318 50.808
6.011 47.385
-0.896 39.623
0.026 36.374
1.100 16.176
16.392 -17.042
1.843 -18.274
33.754 -12.569
34.210 7.680
10.752 -17.388
24.158 -27.050
24.649 2.565
1.748 1.259
2.829 9.253
13.376 33.260
27.199 27.030
30.315 -4.255
8.508 16.385
16.701 1.535
35.055 18.332
7.692 38.097
15.520 38.023
-0.353 37.305
3.979 51.539
16.015 43.008
5.831 56.077
16.239 55.648
3.621 47.209
7.805 7.450
30.871 14.482
20.714 2.153
38.269 -3.484
18.063 4.246
-0.121 19.644
20.118 10.056
10.629 -7.784
28.756 16.900
3.317 -4.815
38.487 6.659
22.517 5.381
8.085 -5.704
32.215 6.263
30.206 -4.107
27.915 -7.882
5.235 -15.363
17.567 20.069
21.063 -6.644
8.229 15.452
-0.517 32.820
9.402 51.607
10.370 26.837
2.463 12.094
25.850 -6.573
31.259 19.565
-0.389 45.534
27.016 29.692
24.023 45.344
33.798 31.429
45.644 18.311
5.871 48.983
10.205 36.104
12.515 57.146
3.364 52.998
18.210 41.516
40.772 -7.384
28.659 40.849
-2.865 44.650
9.592 49.110
0.804 43.361
21.154 7.812
6.356 -3.294
20.737 13.965
-0.352 39.184
8.249 11.635
-2.651 23.576
7.436 -21.358
17.923 -18.654
1.198 -24.487
0.797 -27.152
23.507 -14.685
18.396 -9.056
0.939 4.526
32.060 19.022
11.571 31.034
11.384 43.788
22.024 41.007
31.955 13.852
32.818 12.796
47.742 25.502
-0.108 34.922
15.576 -14.862
-0.662 -1.579
14.025 -13.326
21.908 -26.459
15.994 -25.954
26.097 -16.401
19.372 -15.903
33.278 4.856
12.078 43.688
39.813 3.091
32.365 39.735
19.488 13.003
14.630 15.688
35.594 19.296
0.784 17.220
1.490 24.395
12.988 40.688
4.489 47.204
6.685 51.382
19.359 54.025
11.637 44.296
5.855 33.960
16.875 23.832
-0.466 -18.395
38.483 31.095
36.898 10.996
16.684 -11.691
33.369 -0.113
9.797 -5.081
23.270 9.215
23.916 -5.496
37.492 2.477
29.502 35.028
-0.198 36.227
25.017 37.780
0.642 18.553
6.935 -18.471
27.023 6.266
2.898 9.584
23.352 9.519
0.347 -18.810
39.867 20.849
24.786 14.268
33.505 1.620
26.054 -10.560
6.409 14.404
1.833 4.725
23.339 32.952
19.115 30.442
5.721 46.674
23.653 33.436
-1.130 44.747
-0.725 44.339
30.794 26.839
39.478 21.005
30.389 29.992
29.375 -6.276
12.838 -17.017
15.178 5.929
40.744 9.967
10.060 1.706
5.845 10.538
12.823 49.847
15.637 24.600
11.940 -13.733
17.942 -11.644
28.200 2.884
29.691 -5.085
-1.272 -23.999
5.774 -28.146
16.226 -16.594
3.563 -31.139
18.235 -20.921
9.184 -22.827
8.826 -31.585
16.302 -15.261
-1.327 -1.057
37.355 9.066
23.442 38.436
33.915 32.391
38.505 20.781
-1.861 31.030
6.860 -0.330
10.964 13.310
1.526 17.530
42.671 4.308
35.084 -6.383
29.354 -14.146
12.571 -13.176
31.561 -10.042
0.886 -4.820
10.722 -22.102
1.061 -2.569
9.770 15.406
1.968 20.460
2.386 28.569
29.803 15.939
37.710 11.084
21.346 -24.457
26.336 -8.465
13.510 -20.261
41.955 14.286
12.525 27.757
27.411 35.926
27.052 21.099
34.900 12.968
28.334 15.267
3.377 -16.694
15.889 -2.718
34.313 -6.549
36.305 11.391
38.327 27.062
33.389 33.782
11.045 43.880
10.128 43.532
1.128 39.291
12.816 43.425
34.549 13.103
41.918 23.892
23.573 7.762
27.301 0.265
37.276 -1.142
37.538 9.725
39.440 19.248
11.624 -2.895
30.106 27.389
3.238 34.248
9.627 56.650
32.435 12.942
38.232 24.196
29.319 -5.014
6.759 -25.135
43.365 -8.577
27.781 14.854
28.550 35.232
9.254 42.915
0.075 36.533
32.706 44.935
36.648 31.352
13.285 28.869
6.317 25.754
10.517 21.002
32.873 11.044
33.969 37.057
26.620 36.011
12.909 28.394
25.473 43.031
35.835 32.952
22.089 7.765
44.700 5.864
42.294 -6.101
33.886 5.665
16.429 -8.327
5.369 -27.728
32.242 -11.371
0.772 -17.802
1.548 -9.806
8.200 -1.316
-1.888 38.426
26.530 43.347
30.373 26.722
20.755 34.239
30.169 46.367
31.501 12.842
41.322 22.551
28.465 34.564
16.110 47.585
8.798 48.048
25.796 45.167
24.857 43.774
-1.434 44.247
23.295 42.958
2.649 16.743
26.488 3.981
12.315 -13.485
24.664 -11.520
22.163 12.187
15.468 34.872
37.295 5.342
6.768 29.462
13.320 33.254
40.811 21.729
39.740 11.763
25.446 8.755
18.310 -12.922
10.818 2.641
34.465 -0.972
25.032 -4.230
37.417 15.091
13.154 3.783
28.398 35.432
20.256 20.771
-2.448 16.515
15.377 47.479
29.427 41.766
26.767 45.252
9.283 50.970
12.364 27.794
-0.078 23.914
22.025 30.389
11.519 34.798
7.143 8.754
19.561 -0.890
31.447 0.833
7.574 -20.846
-0.697 -22.646
16.009 -20.684
16.175 -21.079
-2.327 -21.879
21.594 -1.692
33.294 1.863
6.760 -6.476
18.639 27.527
33.772 15.822
29.603 -1.485
25.067 -5.448
38.098 19.504
8.257 45.857
-1.850 30.107
13.139 58.969
20.381 56.288
1.570 54.857
1.573 55.270
6.723 28.889
37.338 7.148
21.107 32.405
2.659 28.935
8.585 37.099
34.119 18.727
35.151 12.290
31.053 17.259
33.562 28.389
8.434 40.156
10.016 57.621
18.444 46.831
13.991 45.063
14.083 25.761
37.550 17.329
40.958 21.744
29.563 13.713
35.289 43.820
30.457 26.363
15.081 43.338
10.720 44.346
5.363 43.627
22.926 45.685
21.272 19.792
38.341 6.930
33.592 15.628
35.933 2.462
34.235 20.227
38.071 28.811
8.360 28.448
38.140 38.849
31.619 34.231
-1.079 53.528
1.973 40.998
9.061 41.997
16.207 11.300
29.275 44.628
14.575 58.517
32.455 31.625
24.771 28.724
30.059 42.618
7.003 41.427
-2.162 21.445
-2.953 38.606
1.832 -11.481
31.245 24.299
45.736 27.472
41.282 14.063
17.539 8.486
2.449 3.482
33.921 4.998
44.214 4.758
21.518 14.895
24.791 17.885
20.400 30.612
20.415 42.628
18.128 34.466
38.751 37.025
12.405 45.556
0.889 49.995
9.094 29.245
19.259 18.440
12.501 7.614
36.435 0.735
31.526 4.553
34.655 -1.955
35.216 8.396
23.689 41.406
11.403 30.873
18.660 45.448
8.166 56.340
34.621 24.601
18.768 29.712
39.569 11.947
36.639 15.117
19.251 -18.930
23.741 -8.735
5.554 -28.717
9.556 -5.384
14.697 10.468
4.634 -25.024
24.744 -20.141
3.801 14.032
28.750 43.640
33.708 27.767
25.237 -18.525
21.894 -16.180
15.953 -30.962
4.973 -20.119
20.537 -29.053
14.257 -23.900
-1.261 -5.882
24.874 -7.595
28.029 16.276
31.710 19.507
34.622 -5.735
-1.677 -1.375
17.331 24.899
16.839 36.266
8.364 34.927
21.188 18.354
21.937 11.705
36.864 41.698
12.731 26.229
9.194 24.086
31.141 23.300
20.248 14.312
9.997 3.749
21.013 8.107
37.989 24.273
46.605 38.739
6.595 40.133
6.926 9.829
31.726 30.583
2.832 50.585
-0.678 52.446
12.038 40.622
-0.180 45.029
2.529 41.124
36.097 -8.670
41.092 28.195
34.737 32.039
44.082 1.867
20.136 18.128
23.014 39.786
34.609 15.283
21.651 8.768
17.558 40.698
0.725 41.843
24.850 36.640
30.291 22.734
28.791 22.542
26.475 26.554
8.852 45.925
30.638 32.201
29.010 11.931
36.744 21.350
42.387 12.523
18.150 44.724
3.985 49.451
9.160 31.944
1.967 41.171
11.077 21.814
1.290 46.870
3.855 35.986
31.263 16.488
11.287 6.734
17.607 11.620
11.666 4.562
20.495 8.812
20.568 -14.592
3.817 -13.679
7.016 -15.241
-1.042 27.992
8.965 49.773
6.314 57.115
26.999 18.484
27.720 4.980
35.725 29.674
13.402 37.281
21.995 41.597
8.999 48.308
17.421 40.592
34.148 20.322
11.037 14.326
13.344 19.223
26.091 40.676
22.885 1.434
9.700 35.074
5.482 38.049
1.168 33.702
-2.908 42.873
3.345 -8.009
4.257 -1.849
41.644 -14.272
30.840 -0.368
38.687 19.734
27.674 -0.458
27.873 16.876
26.908 33.003
8.028 45.068
14.728 48.690
21.366 38.917
45.294 28.230
22.198 2.401
18.728 42.289
-0.005 52.468
15.638 33.889
37.722 22.585
25.161 50.361
0.460 55.299
24.585 41.612
8.789 52.244
23.228 48.016
48.278 0.159
29.458 -5.486
-1.644 9.097
14.205 4.709
14.988 -1.621
19.004 5.698
-2.105 21.115
-2.343 4.157
32.287 26.113
-1.133 28.751
7.296 -7.187
7.515 6.853
0.807 36.689
2.212 51.301
23.240 50.245
37.616 24.491
30.672 39.318
22.820 36.464
29.794 52.916
0.404 41.505
21.604 41.349
31.273 0.302
42.472 10.489
10.647 -23.294
35.573 -5.053
32.648 3.126
25.165 4.094
33.330 30.327
37.964 27.750
24.475 46.534
24.335 36.933
20.287 51.775
-1.920 44.745
8.955 24.386
23.316 46.572
9.362 43.920
36.918 -2.465
17.286 26.961
30.347 12.573
0.684 27.871
17.011 31.477
24.317 37.294
11.208 45.617
35.349 34.017
42.144 36.926
7.135 46.473
5.442 44.720
8.398 60.739
24.685 42.392
34.954 38.548
-1.244 35.129
25.380 27.484
25.841 44.094
17.393 48.361
44.485 11.535
18.504 -22.725
1.033 12.205
0.717 7.913
21.779 -15.513
6.845 -11.161
28.433 6.851
-0.777 13.751
0.726 8.405
3.787 -17.317
9.762 1.660
15.744 30.506
45.071 33.697
40.328 14.303
20.396 35.543
39.220 26.683
35.284 -3.683
21.828 1.001
39.120 -6.057
28.024 35.042
23.973 43.632
2.017 48.940
11.051 52.974
-0.404 36.498
0.097 -11.295
-0.726 5.018
24.592 -4.807
15.819 -14.405
0.083 -31.169
15.949 -27.897
1.483 -23.175
12.600 14.956
28.787 -1.203
34.274 -9.363
38.166 -6.645
25.171 4.596
27.429 28.987
36.389 19.716
31.619 16.218
34.725 -4.468
35.725 0.267
6.086 22.622
1.309 -10.912
21.280 -13.696
31.251 35.415
9.144 37.536
28.510 31.848
15.257 44.827
33.532 15.516
32.626 5.613
38.375 10.647
21.235 39.371
33.231 2.859
32.418 6.456
13.968 -23.748
35.667 1.291
35.802 21.870
15.701 -14.875
24.473 -12.576
28.473 -12.158
33.798 -10.805
9.779 41.907
23.255 43.316
14.424 54.704
2.727 56.422
13.588 36.478
13.775 51.017
19.181 42.865
4.514 44.974
9.547 35.889
5.266 14.157
29.305 34.547
33.525 39.543
33.441 36.809
13.206 49.505
8.849 47.399
-2.008 42.985
11.969 47.887
3.960 51.095
1.878 59.287
24.771 35.288
33.870 6.000
36.486 11.159
31.329 26.765
-2.669 15.973
14.754 40.337
0.263 -19.482
22.565 -1.282
15.039 28.480
17.543 -5.679
31.962 5.921
2.972 -11.634
35.225 -4.208
38.440 27.969
16.053 43.556
18.280 47.713
5.407 45.697
13.650 42.622
13.140 39.938
9.242 25.462
24.433 44.605
31.280 -15.187
18.667 28.059
20.449 40.083
33.645 32.716
-1.351 36.838
29.790 33.134
4.975 43.243
27.427 23.260
35.827 23.431
19.086 -18.661
27.904 -4.048
39.012 -1.078
37.162 1.858
16.011 -0.959
27.255 -8.929
3.964 19.938
-0.848 40.440
18.212 2.333
18.865 13.652
23.877 14.253
32.710 33.677
22.492 49.211
14.997 48.239
10.404 31.184
10.039 55.677
32.004 34.636
42.921 20.401
23.412 2.148
35.249 29.387
39.997 7.001
15.252 -5.770
9.202 -18.861
-0.007 -11.715
5.754 0.534
7.121 36.520
22.897 -2.842
35.654 26.761
30.300 35.250
45.320 23.155
38.750 8.539
16.884 -4.375
24.659 -27.245
16.585 -0.094
3.780 30.805
2.467 2.246
11.963 -20.100
-2.917 -2.085
3.257 -24.583
22.779 -15.302
32.955 -5.215
15.756 3.924
17.345 42.612
2.382 40.452
25.135 47.063
36.908 4.339
36.568 8.081
44.797 9.629
25.276 -3.617
14.021 -7.374
17.602 -17.095
28.851 -1.297
41.022 20.880
31.198 42.781
9.945 38.452
30.255 44.343
29.977 16.451
31.507 -4.436
27.650 31.465
27.889 40.538
-1.165 -30.504
13.078 -21.709
37.371 5.974
19.202 41.062
8.091 34.627
31.293 41.823
25.758 31.603
31.128 22.118
14.778 43.672
41.214 37.619
29.869 47.143
40.058 10.575
31.247 -0.100
14.448 41.294
8.662 57.163
23.316 36.104
38.706 12.711
44.444 23.378
34.375 7.604
13.236 21.850
8.529 1.038
23.201 -11.014
31.680 -8.036
30.330 32.061
17.834 -6.040
18.575 24.122
17.183 34.373
2.253 16.577
16.674 -21.814
14.011 0.807
8.394 1.706
32.667 4.973
29.569 29.502
39.291 13.010
32.274 -8.482
35.700 11.090
28.323 51.672
31.003 -5.983
0.456 -10.805
-0.576 14.259
23.813 26.169
16.443 -14.860
37.047 7.887
33.849 -3.899
31.148 27.073
22.211 4.065
53.028 1.070
27.054 14.077
6.444 52.568
29.322 33.536
7.039 51.522
4.064 46.737
29.786 40.331
4.562 32.282
-3.110 11.263
4.479 -12.116
25.923 -0.936
26.523 -0.626
21.791 18.350
10.970 34.901
18.743 51.811
24.271 28.519
28.879 42.433
12.658 -11.107
32.204 -1.268
23.581 -21.741
23.229 -19.136
13.405 19.020
23.274 -10.344
29.290 14.524
42.997 13.034
25.369 -1.645
20.383 27.071
37.717 33.554
13.104 20.956
41.774 -1.521
36.943 1.297
34.851 8.958
37.986 -8.378
36.864 8.785
28.709 19.640
33.866 2.650
14.782 -18.961
26.674 3.671
-0.028 -20.955
9.912 -5.426
22.179 -18.389
14.799 -4.274
10.286 18.973
32.807 37.148
49.118 12.705
31.059 1.939
25.746 -10.869
1.865 -5.441
12.869 -4.318
30.065 -7.262
22.386 -18.155
10.334 -7.120
0.114 -7.456
0.206 -20.531
9.079 -2.636
2.626 5.447
12.303 16.869
7.127 11.073
31.380 11.102
5.700 23.449
16.402 47.985
11.086 51.708
29.611 51.731
15.744 56.454
7.839 51.312
-2.152 43.219
33.884 13.646
4.191 51.403
32.036 41.988
22.920 42.135
16.033 20.583
0.211 -6.920
25.703 -12.186
16.655 -23.468
4.625 -22.070
0.894 17.761
2.603 37.778
32.400 41.879
29.559 43.379
2.404 40.853
11.607 -13.153
17.204 -15.335
6.845 -8.621
12.015 -9.639
17.014 34.484
17.774 1.464
23.433 25.010
16.054 2.385
6.363 -14.852
28.561 -5.087
13.154 31.906
31.281 26.209
39.313 22.250
21.758 10.255
-1.731 56.060
9.147 52.200
20.905 45.683
33.102 27.266
33.446 5.039
15.693 4.565
33.392 14.485
20.748 36.961
8.280 53.182
32.606 44.313
9.420 48.172
4.233 48.552
6.223 18.213
18.968 48.138
0.436 35.829
39.635 21.153
20.650 50.413
10.566 48.568
3.837 47.129
5.394 31.650
33.065 30.318
20.932 6.328
21.743 -4.958
10.918 -12.217
24.419 12.965
16.730 28.781
27.527 32.983
22.840 36.191
30.266 54.172
19.168 26.671
21.520 43.593
11.108 47.620
23.568 22.044
18.374 42.154
24.214 40.026
23.750 38.914
-0.217 54.052
31.740 28.968
32.686 42.876
32.156 47.484
30.120 42.388
15.233 30.038
2.998 53.250
23.698 24.384
38.174 23.172
35.286 21.201
38.878 4.224
24.802 10.385
13.397 -18.307
40.340 5.978
33.199 28.253
28.629 5.843
21.398 -21.389
8.323 -15.968
17.698 -15.973
24.219 -2.884
31.392 3.748
27.732 28.274
22.559 38.746
7.332 43.220
33.945 34.364
32.560 37.838
26.299 37.769
25.709 45.492
22.819 45.130
36.763 32.006
21.588 34.024
10.393 9.429
34.321 23.242
17.218 28.267
4.352 44.565
25.706 35.197
28.268 38.651
23.865 45.887
30.391 31.481
24.154 -6.837
26.072 -5.505
21.066 -0.030
9.958 -16.784
23.222 0.499
28.426 27.030
34.937 17.320
29.423 5.952
41.901 17.800
28.759 18.364
16.428 -5.842
-0.397 7.169
29.055 7.886
26.651 14.209
39.113 7.960
6.271 9.349
16.877 1.981
20.019 30.104
17.503 46.671
32.085 44.451
0.544 53.201
15.861 15.178
13.871 16.398
29.492 -14.838
0.058 3.521
-0.486 4.445
-2.069 -20.266
23.246 -17.778
15.713 -4.742
30.879 19.496
34.336 25.400
28.433 1.507
10.716 -20.087
22.820 14.055
12.564 26.374
27.859 40.481
-1.176 47.869
3.092 6.122
16.624 -4.055
38.280 30.233
-2.315 37.679
20.324 45.516
34.625 24.310
40.376 15.635
21.277 41.935
33.322 46.265
38.489 16.565
35.654 2.973
29.848 8.962
44.358 1.205
33.805 38.683
35.293 21.897
29.618 42.014
5.899 12.678
19.619 0.993
22.070 -9.120
7.715 1.161
2.292 39.106
-0.915 38.521
8.045 57.638
23.792 35.931
31.947 12.901
-0.136 -1.580
12.665 18.313
8.936 17.121
19.789 25.362
1.999 22.661
29.507 -11.922
10.568 -21.469
3.088 -5.053
8.316 -28.462
3.683 -26.569
6.516 -17.875
0.884 9.015
20.660 5.041
7.834 44.313
7.746 56.204
26.994 22.920
28.509 42.717
19.805 47.137
15.009 45.938
40.128 -2.402
33.283 18.128
33.093 5.106
5.498 -15.648
13.174 -22.340
18.422 -10.381
40.928 22.567
6.769 -0.225
3.772 -14.088
22.316 -19.385
36.055 10.639
27.225 25.641
12.972 24.527
-0.498 -3.808
8.154 6.735
20.444 0.882
-2.095 -15.150
26.150 -16.575
25.600 9.373
33.283 4.522
9.457 47.117
23.182 48.898
16.343 55.280
11.877 52.348
18.931 46.456
9.777 26.434
21.918 -12.043
37.454 10.585
31.292 -1.601
34.114 3.444
44.057 8.055
30.195 -1.361
4.439 -2.108
25.190 13.306
32.692 20.936
32.418 35.948
35.250 23.640
27.745 26.651
28.444 31.639
13.874 46.606
35.180 16.774
35.062 34.325
30.638 35.345
26.780 -5.563
35.382 34.223
17.081 50.468
27.800 42.387
24.311 47.150
1.944 39.702
4.679 -0.708
36.452 6.827
32.839 12.978
29.501 -6.630
29.273 -8.930
35.545 10.354
15.367 -7.898
31.986 6.187
13.211 13.600
41.562 11.634
28.059 38.493
26.263 13.983
19.146 5.918
14.808 -14.051
37.882 2.609
2.906 -23.059
24.535 -7.122
33.396 11.413
18.949 2.889
26.010 41.774
5.054 48.333
15.628 38.511
5.259 38.927
39.777 21.824
30.803 36.215
26.338 11.114
45.429 -9.921
18.293 24.624
10.406 14.687
1.578 -5.254
3.213 -22.991
14.326 -18.794
33.604 -2.661
31.386 6.319
19.671 -14.246
26.858 11.579
31.796 45.096
3.034 59.007
2.163 31.933
23.518 41.842
12.224 41.229
41.964 8.033
31.157 41.642
18.735 38.253
8.890 45.136
29.846 13.327
29.888 41.212
39.701 17.699
36.245 16.111
29.369 17.194
28.300 18.937
30.447 -4.779
25.750 1.370
9.572 -7.039
23.329 -13.550
29.947 -6.215
15.272 5.096
27.495 -8.038
4.754 -5.439
18.153 33.851
7.347 34.631
14.885 19.035
30.247 12.308
38.801 6.228
34.633 -7.079
31.676 32.303
5.027 45.993
-2.080 51.460
-1.208 36.402
21.652 45.980
43.209 22.520
34.299 4.169
21.874 12.396
21.693 1.059
9.926 -28.687
21.771 37.754
39.306 18.193
34.674 25.540
36.417 -8.342
30.512 6.501
38.883 24.253
8.515 40.958
-3.198 17.452
6.025 4.947
28.374 28.221
19.452 49.908
-2.828 37.248
16.993 42.768
7.708 27.298
-1.955 28.605
8.249 62.319
37.508 14.281
38.570 11.933
33.142 40.171
15.734 53.122
-1.081 54.895
33.309 45.976
39.794 9.895
7.075 -5.640
25.729 -11.111
9.699 29.214
32.859 2.149
4.843 -11.837
30.151 -13.589
36.157 -5.575
-0.390 -25.520
14.434 -19.770
14.105 7.646
31.547 20.404
31.407 32.982
27.531 20.702
30.048 -9.253
20.655 10.541
19.550 20.615
18.632 8.649
-1.349 22.093
37.191 11.684
20.049 1.590
4.123 54.818
29.242 16.874
-1.033 -15.461
3.727 -11.931
28.761 5.549
13.840 10.905
5.831 8.997
18.546 -19.030
35.825 -8.417
26.479 14.305
20.979 31.009
27.108 -4.524
13.778 -23.532
29.798 5.805
18.737 -22.251
24.191 -7.830
36.758 0.658
20.046 1.305
32.063 4.351
22.907 21.535
25.574 6.952
0.604 -20.788
20.860 -25.016
15.692 -5.748
27.795 6.876
28.310 7.810
13.871 -1.762
-1.624 38.126
22.758 39.685
23.670 43.326
31.686 24.612
26.904 -14.461
0.936 -26.277
38.442 1.820
35.743 15.657
6.502 -4.259
15.831 12.886
7.556 3.542
16.940 -20.303
23.125 -17.864
34.533 -5.767
1.744 -23.770
27.192 -1.440
54.221 16.896
31.306 -1.277
18.498 -2.554
4.575 32.558
30.229 6.311
19.357 1.960
24.746 6.771
31.453 33.410
44.152 1.255
37.438 -3.524
12.933 -4.421
22.300 -1.720
12.529 11.994
21.234 -15.701
36.026 -0.612
38.274 10.965
26.223 8.869
26.014 -3.742
40.629 2.032
26.178 28.504
21.976 4.872
29.624 16.869
0.791 24.478
12.702 23.055
21.551 44.033
36.160 6.835
5.324 -9.993
12.893 -5.436
-1.639 -15.218
36.219 3.646
23.504 -18.543
30.952 20.426
35.305 15.675
27.169 29.194
20.282 15.197
31.837 24.134
8.183 -19.749
20.104 1.940
22.849 19.787
40.406 4.695
3.723 42.178
9.016 52.125
10.386 38.627
-1.818 2.477
35.086 29.090
26.938 37.057
34.755 26.274
41.825 26.463
42.713 36.088
25.640 40.797
11.922 45.762
35.617 2.923
17.749 -15.193
19.588 2.534
6.793 42.129
3.944 44.605
-1.344 46.425
39.480 26.632
30.197 -6.339
24.186 -11.613
17.363 40.062
25.631 22.946
16.574 51.421
11.210 46.497
34.629 0.544
0.736 18.583
35.121 35.138
-2.214 61.889
32.012 38.107
31.915 22.627
13.035 40.512
30.127 29.380
16.717 26.331
6.924 4.171
13.574 4.375
11.951 25.843
12.817 14.873
-2.342 23.242
9.614 9.353
14.879 17.105
26.651 12.388
3.196 1.760
28.042 11.694
13.207 27.157
21.183 2.010
19.341 13.537
32.151 34.481
24.680 22.006
13.753 46.756
19.817 40.324
19.144 19.126
38.837 41.165
24.323 57.704
14.828 37.774
30.670 21.172
31.987 30.672
25.196 19.895
40.848 5.865
9.212 14.900
1.025 15.937
33.589 14.664
30.713 29.150
14.578 -11.854
35.861 20.414
29.359 26.590
28.920 32.426
13.244 -1.448
37.338 23.535
33.290 29.956
37.325 23.993
18.998 -18.301
18.556 19.597
-0.858 37.930
24.342 31.196
11.599 14.344
2.913 48.524
21.250 -20.935
15.545 -17.169
23.017 -4.395
11.658 33.622
20.370 30.533
-0.127 42.991
-1.356 25.975
1.679 45.944
22.389 28.650
15.185 53.098
22.689 44.577
9.472 48.990
11.338 45.021
-0.075 54.624
7.594 53.888
35.451 27.500
38.644 1.565
24.956 35.118
14.902 32.735
37.795 45.067
14.672 31.849
34.650 7.355
28.244 0.979
37.343 2.710
33.764 9.280
19.190 -0.504
23.686 -3.348
26.802 32.355
12.745 3.277
34.322 -12.104
23.116 -5.258
12.272 8.414
16.781 9.819
25.565 26.425
10.055 44.093
22.840 39.349
16.025 40.729
0.779 36.149
16.401 2.740
37.246 25.603
1.352 18.343
12.882 8.396
18.549 5.586
22.675 19.871
13.429 2.001
4.471 -6.138
22.210 16.231
17.653 44.539
17.700 42.294
29.647 14.592
19.628 49.449
10.696 36.211
5.732 12.734
5.839 6.707
16.929 21.015
16.514 24.147
37.549 16.739
20.507 51.415
29.330 29.339
40.745 26.362
37.663 18.525
29.700 28.292
24.579 -10.191
32.164 -1.451
30.967 5.622
35.021 6.511
3.806 -27.081
1.508 -32.295
34.533 19.278
24.603 29.177
4.677 48.893
38.219 28.045
30.750 1.725
33.541 -1.799
34.701 31.635
9.255 46.047
20.917 46.046
30.434 27.160
18.151 -11.672
14.927 -16.886
37.316 16.319
4.694 39.775
22.939 28.476
21.359 -12.172
38.007 13.408
10.738 44.658
20.634 36.298
12.141 40.633
26.362 -6.424
23.940 -22.570
4.015 -8.182
5.589 -11.264
19.340 -22.587
27.648 -10.180
27.484 -0.186
34.302 35.414
18.014 39.447
36.282 29.369
33.615 30.433
43.458 23.696
33.216 21.696
24.431 -15.214
30.790 28.156
18.052 -10.944
34.837 14.984
31.466 19.841
3.582 26.276
27.849 43.322
31.097 3.861
7.598 -2.487
22.360 -6.263
6.145 44.005
3.830 42.464
15.616 21.062
4.805 45.151
16.017 -6.266
29.134 20.510
16.541 2.660
11.335 0.771
0.580 -0.194
30.361 -5.797
36.405 13.017
37.418 22.271
15.409 -10.919
-1.482 -22.050
8.228 -17.148
2.937 17.719
35.993 14.319
12.037 50.918
4.675 51.145
13.153 47.218
3.766 37.255
7.340 4.754
4.222 43.342
6.352 50.509
3.822 46.594
7.546 -12.259
21.781 -13.986
32.569 -8.156
25.646 0.049
13.454 -14.626
4.321 -22.009
21.976 -24.819
23.651 -8.851
22.057 -21.212
-0.453 -14.053
34.301 19.216
33.778 24.452
21.500 29.369
30.360 31.765
41.838 39.704
29.942 19.809
29.092 37.343
20.562 38.676
4.473 -4.890
-3.154 -11.161
28.890 -7.679
39.637 19.554
27.878 13.939
31.847 28.736
8.151 45.190
15.482 38.587
24.098 32.603
33.205 30.132
15.450 37.716
28.348 23.841
5.145 -14.622
29.532 11.948
33.834 -3.990
25.334 36.849
42.819 15.274
42.872 24.756
31.408 -7.116
23.749 -8.367
1.555 -24.633
9.194 -17.410
18.042 -13.630
27.652 -21.757
6.277 -9.819
29.459 6.139
10.478 50.566
16.479 49.402
36.161 40.292
-1.834 56.115
14.970 50.612
36.537 40.079
32.567 39.027
17.039 36.306
15.636 52.545
18.081 18.008
19.049 49.094
31.919 41.698
25.296 -6.534
29.222 13.085
9.934 44.264
15.729 51.977
33.934 28.940
3.324 55.488
19.776 39.188
16.867 30.140
-2.065 30.238
28.537 -1.387
-2.933 14.494
4.685 25.345
24.410 21.478
-3.048 8.959
11.543 33.648
36.556 18.395
31.923 5.740
30.349 25.373
28.813 13.459
36.118 25.510
30.471 24.723
10.147 33.938
5.172 -10.005
32.452 -0.010
32.012 25.787
37.906 33.017
7.120 44.202
26.569 43.723
5.679 47.439
11.629 48.410
7.944 40.348
5.495 46.074
39.519 36.912
9.467 47.578
2.262 43.922
-2.209 48.145
23.901 49.388
34.743 10.029
33.942 9.970
33.196 -6.983
17.613 -12.893
18.902 23.007
2.188 24.237
16.085 -8.483
20.053 31.823
23.465 30.919
-2.053 53.877
23.000 42.605
-1.125 59.032
10.629 28.658
15.225 34.364
20.899 46.177
21.274 35.120
29.233 22.309
26.581 6.779
27.104 47.052
38.068 31.841
14.890 35.972
0.091 35.638
20.650 24.561
15.239 42.676
0.062 36.393
17.557 -12.929
35.121 5.849
29.309 31.868
39.543 17.030
30.703 28.374
29.681 39.863
24.998 -5.704
18.893 -12.296
23.698 -12.705
42.593 6.920
31.557 10.406
28.758 -11.610
41.400 6.470
34.879 8.780
27.228 10.913
27.136 42.067
19.024 49.371
17.404 42.864
25.089 38.776
34.761 31.214
28.272 5.806
29.971 26.588
32.277 15.728
27.686 52.290
7.304 55.027
6.057 33.541
10.440 34.155
-0.660 38.344
9.456 34.571
9.944 49.714
26.459 47.724
41.092 12.346
31.723 -14.239
20.999 40.980
10.475 47.701
-3.064 31.113
11.380 41.615
17.593 25.191
12.444 34.348
41.666 -9.905
22.656 -2.774
7.116 -7.716
30.184 18.991
37.789 3.833
36.936 12.505
40.445 39.366
15.287 38.317
22.008 48.787
34.406 32.328
14.836 20.802
20.953 23.245
28.848 2.756
20.984 -6.334
10.736 -4.109
-2.472 50.991
6.484 52.760
32.887 16.212
29.915 22.880
35.405 26.667
32.528 -6.303
36.752 34.853
36.199 35.415
30.015 11.497
42.140 17.776
33.731 17.152
10.252 25.230
3.192 49.767
4.709 52.306
2.765 30.024
11.712 46.143
30.108 39.466
31.973 26.195
31.463 33.277
-0.527 49.227
18.501 24.564
41.004 26.292
33.741 19.750
1.197 43.609
19.746 30.909
32.275 21.188
13.961 -18.603
13.533 -20.815
-1.828 17.400
36.312 11.921
40.407 -2.624
43.769 5.337
24.684 44.416
43.444 5.322
22.688 38.942
16.769 8.339
22.254 32.819
21.984 36.090
33.496 30.162
17.031 32.643
2.894 41.217
23.681 -11.200
39.684 5.183
19.987 44.007
36.363 39.067
22.375 50.759
14.131 39.029
31.058 11.013
29.174 -4.287
-0.475 -11.614
8.941 2.844
6.881 0.131
21.788 -19.368
9.618 -23.830
6.521 -11.849
2.725 14.503
0.807 59.800
32.344 37.953
3.918 56.665
1.501 49.278
23.855 2.534
27.089 5.256
41.532 8.519
26.645 32.995
31.643 35.134
33.633 28.135
17.621 47.958
25.925 31.436
21.868 34.814
29.461 48.013
18.568 48.249
33.222 51.445
20.353 37.931
23.836 47.339
32.981 17.743
15.966 32.715
9.507 36.368
8.703 53.460
-0.001 36.107
22.089 39.590
1.145 1.929
5.763 25.470
17.517 55.956
36.140 31.427
6.756 43.350
0.070 17.872
33.985 5.062
34.151 -11.560
28.010 34.659
36.909 -2.765
28.642 35.398
28.703 -5.857
46.563 23.022
42.096 24.631
24.341 4.722
10.248 0.553
-0.457 -5.107
-2.448 35.771
-0.202 48.783
0.493 54.115
8.069 50.491
30.855 52.810
35.864 25.683
29.300 28.188
33.373 47.448
22.574 20.021
26.373 45.082
27.952 28.893
20.356 -5.288
37.775 5.866
39.837 18.530
41.675 26.308
1.604 41.510
25.760 29.687
13.033 25.588
22.841 42.949
33.918 30.965
20.460 9.786
32.919 11.102
31.590 6.084
0.930 36.496
30.410 45.117
4.038 46.348
25.029 37.071
2.575 51.839
13.008 51.598
33.576 1.851
30.550 -12.094
6.661 -7.432
9.335 -11.340
2.490 9.675
5.306 -13.597
23.983 -15.234
8.633 -18.663
24.968 14.435
5.957 43.225
25.871 38.327
25.926 33.046
8.100 20.103
13.634 31.241
8.254 6.439
24.846 8.519
24.930 2.320
36.839 32.090
13.309 15.525
15.637 30.271
13.610 20.861
12.796 17.401
1.155 3.480
39.505 -2.282
29.795 -0.095
35.163 25.508
19.622 45.765
25.273 21.939
27.546 23.265
40.494 14.086
15.271 22.333
33.086 38.174
38.450 4.649
24.650 36.137
26.727 45.199
14.573 47.664
14.534 57.174
4.233 46.727
11.696 -16.732
34.724 -4.090
0.865 -15.628
21.478 -10.437
11.671 -15.570
32.574 2.166
34.665 7.472
13.232 -16.129
22.061 -14.692
37.848 9.833
28.699 25.444
9.411 49.424
17.588 32.574
39.585 28.847
13.637 40.668
34.460 -15.231
14.749 37.509
29.873 44.049
4.136 22.163
3.623 31.923
8.128 -28.963
1.583 -6.603
0.557 32.808
3.520 -9.173
15.174 -2.826
6.077 0.985
0.342 28.874
6.113 -11.500
16.932 11.787
7.326 8.864
32.257 -0.202
20.246 0.672
21.872 2.753
18.570 0.975
32.096 -2.580
6.402 -29.601
2.007 -22.325
15.855 -11.966
20.424 -10.939
27.007 -25.773
26.569 -21.270
40.381 13.089
31.002 27.304
44.514 20.894
42.669 24.011
44.913 19.423
34.666 21.342
26.042 32.772
35.850 29.436
35.978 24.362
27.368 31.669
33.551 25.905
39.128 0.756
34.463 1.199
5.371 -15.681
26.669 -2.943
29.019 -18.126
34.622 -3.257
32.882 28.004
11.931 33.442
13.390 33.449
-0.848 35.968
4.271 7.093
12.661 32.053
33.069 29.852
19.368 34.717
0.929 30.771
4.692 47.295
28.416 35.234
37.640 19.780
35.341 5.104
24.743 16.523
28.731 12.213
36.457 5.229
38.655 10.313
29.377 28.647
29.453 37.104
27.678 39.015
14.309 54.259
25.473 -12.766
15.416 -0.556
39.670 24.369
-1.675 38.505
22.188 42.052
-0.230 35.895
32.329 20.747
5.407 52.124
-1.251 14.813
9.897 52.731
26.790 49.136
31.711 -0.209
45.560 14.970
39.083 9.941
27.963 -6.420
31.266 25.092
28.789 44.605
33.243 20.273
20.280 16.642
-1.017 37.457
20.647 29.984
13.448 -18.474
2.307 -1.372
3.845 -5.311
6.839 18.580
30.489 10.316
24.547 48.029
15.344 43.021
19.452 35.912
18.506 38.307
18.549 36.574
0.835 6.662
14.178 42.292
15.563 11.834
17.818 25.439
27.334 43.589
0.135 43.215
38.641 33.714
29.712 25.001
30.902 27.427
11.963 -4.053
28.744 8.021
27.840 -6.436
25.057 31.296
-1.044 34.708
15.478 47.632
21.388 49.124
40.356 9.383
1.825 13.498
11.821 42.349
-2.787 46.758
5.930 54.546
15.608 49.172
35.115 20.855
33.145 34.770
34.229 30.925
20.302 -9.496
11.340 6.940
18.256 37.946
8.707 38.645
-1.001 11.199
18.374 1.713
28.241 -6.338
31.874 2.170
44.227 17.461
45.034 21.888
34.849 34.405
29.142 -5.998
37.522 2.717
28.558 2.396
29.926 17.972
27.780 16.091
27.442 -6.534
16.699 -30.170
16.337 -13.061
23.785 -14.937
-2.640 5.430
21.172 41.197
18.850 34.367
40.364 31.212
13.271 48.070
5.022 46.344
27.786 34.502
6.445 8.930
1.566 12.716
3.190 20.949
20.176 22.897
8.546 8.060
-1.328 47.724
6.229 39.815
-0.126 30.414
13.133 21.688
5.855 -21.345
28.218 0.337
28.706 -8.835
16.619 -3.005
10.978 6.376
25.569 -19.045
28.615 21.458
33.330 1.342
33.491 24.332
20.846 4.992
9.583 30.620
49.670 1.678
13.052 -29.866
12.773 -3.085
-1.199 27.367
17.709 41.407
31.233 22.708
33.625 24.589
34.750 24.053
36.108 28.616
30.420 34.795
48.474 25.725
2.693 52.988
47.404 19.530
40.401 0.956
39.595 8.023
44.718 15.125
28.515 26.868
5.870 -14.239
17.033 4.654
46.735 25.903
36.202 -9.341
43.317 26.388
13.682 -12.487
41.651 12.795
31.499 13.223
36.095 -9.499
16.177 -16.733
27.226 -10.188
13.590 43.047
9.547 50.516
5.145 55.013
4.263 46.778
24.067 56.451
13.278 48.760
5.890 62.359
6.781 58.612
18.797 49.514
19.275 49.938
19.351 33.616
18.364 49.890
36.542 37.069
40.220 38.192
6.129 43.259
37.572 28.736
38.453 27.477
36.442 27.539
32.726 7.300
26.323 3.278
20.375 21.966
7.077 35.694
14.297 15.679
26.020 30.085
12.155 4.064
10.422 -6.909
5.122 36.780
13.925 22.851
29.706 14.360
25.910 3.472
37.832 10.278
21.817 38.766
31.871 16.630
10.623 48.890
27.496 20.594
41.421 4.763
17.802 -4.089
29.507 18.543
27.422 -4.888
33.824 26.120
4.073 46.480
-1.482 11.740
22.373 -2.202
21.207 -5.784
7.438 18.692
2.912 46.942
30.322 45.587
23.464 48.908
16.561 52.538
7.481 50.610
10.821 24.606
25.737 22.910
30.085 3.737
-0.894 -13.707
17.166 13.329
35.067 -19.976
31.939 5.731
35.499 42.727
48.970 25.870
35.257 18.210
29.918 12.329
21.837 -9.264
34.566 -1.686
28.637 -4.716
22.157 43.911
31.081 34.008
7.834 18.220
17.642 16.480
-2.017 12.710
12.118 -11.080
-0.710 -27.307
31.804 15.593
26.168 27.195
24.466 12.576
33.741 2.092
10.048 50.374
-1.725 60.834
1.873 41.547
32.022 2.588
36.832 28.238
21.812 -5.780
22.699 11.684
21.233 28.223
16.988 39.237
32.462 29.842
11.473 33.075
5.046 44.980
2.911 31.217
11.826 46.312
2.773 36.111
23.096 40.224
11.879 57.975
29.459 47.721
2.999 39.410
21.535 43.830
1.487 48.485
19.102 38.119
31.248 48.457
17.793 44.598
29.945 26.185
30.192 1.361
11.307 30.877
4.173 46.765
17.036 43.769
34.161 33.082
33.564 16.408
27.780 46.238
19.081 47.045
28.299 43.863
24.268 50.186
5.237 48.897
2.807 53.090
13.603 40.374
0.464 46.959
17.457 7.539
19.185 -17.797
18.385 3.257
38.693 17.462
23.175 41.713
1.791 40.927
13.052 35.318
6.151 59.805
21.323 32.551
27.421 30.657
0.279 39.258
13.422 49.245
9.766 33.887
19.311 5.286
38.652 4.847
36.357 33.205
29.835 8.168
13.987 -21.651
0.112 -27.585
17.681 -17.416
23.942 -9.717
27.747 -22.730
38.694 -11.456
42.801 26.460
29.140 30.582
26.783 40.051
42.743 20.472
43.485 18.737
21.360 -2.956
29.680 38.325
28.686 53.173
22.884 47.147
36.396 14.457
30.970 30.430
28.684 -13.516
16.195 -22.303
0.842 -21.895
-2.595 -21.408
0.676 -24.738
43.441 -0.567
36.220 17.355
1.162 -0.255
21.713 -12.238
29.847 16.767
37.045 -5.684
24.805 28.548
33.188 26.421
31.074 -5.768
18.573 13.658
7.171 -5.636
17.772 6.326
13.940 29.361
25.105 17.493
18.825 41.720
3.783 60.282
-1.586 53.273
29.419 31.407
10.522 37.847
0.130 46.866
1.240 39.841
30.198 28.086
28.166 34.716
15.698 38.044
32.750 45.649
-1.745 30.617
5.799 0.663
6.435 -21.458
19.697 -19.357
6.827 -35.736
33.510 -13.557
10.152 -7.022
24.874 -0.129
37.386 2.124
9.969 -21.541
21.330 -13.290
30.907 6.047
37.441 9.497
11.137 47.181
17.618 36.210
10.981 30.899
32.509 29.132
31.909 18.908
34.911 13.885
37.497 20.405
32.854 30.345
32.390 29.307
24.080 23.029
12.187 39.580
20.891 24.611
9.254 10.819
13.817 -5.834
34.377 -5.425
28.756 17.256
40.651 13.741
35.880 30.652
8.082 45.627
10.769 42.148
35.184 27.971
13.344 30.839
14.744 -6.004
20.106 -7.926
21.914 -5.255
25.878 -1.307
39.737 2.614
22.467 29.675
34.066 25.633
35.436 25.825
22.846 48.227
-2.384 52.426
8.698 45.819
-0.510 40.404
28.000 45.691
5.025 52.062
29.948 37.670
31.449 5.488
8.158 30.974
-1.575 41.068
5.319 29.456
29.771 23.240
25.111 15.162
33.389 19.933
4.798 59.937
7.405 62.091
9.310 48.632
21.340 7.038
21.166 41.571
29.875 36.967
43.302 23.467
15.779 42.552
-1.207 44.616
21.715 37.966
16.901 26.759
29.305 10.397
19.428 43.079
25.917 -6.373
18.698 -10.098
3.647 8.309
11.969 29.675
7.188 -4.557
35.838 28.772
34.145 -26.392
42.291 7.834
34.330 31.851
30.307 46.818
14.469 30.948
4.257 46.422
29.101 23.678
37.572 8.883
27.069 0.309
17.777 17.594
17.493 9.408
27.855 -8.675
19.723 -8.118
15.429 -7.156
-0.330 -3.149
13.578 -34.198
10.435 -16.544
6.502 -16.058
18.951 -20.387
-0.482 7.665
2.451 14.145
4.957 -4.409
13.982 42.307
4.674 40.199
9.782 47.176
20.894 50.620
21.592 52.783
14.038 37.588
36.452 26.085
5.070 53.155
22.307 31.027
4.035 30.261
11.062 1.192
30.186 13.888
38.070 14.495
2.352 -22.155
5.357 3.565
23.590 6.367
16.590 41.647
33.553 36.328
14.711 52.171
1.086 24.099
-2.318 21.848
8.810 -7.246
30.660 -18.884
-0.158 -4.228
5.663 25.730
8.144 21.322
19.200 25.298
29.929 9.792
32.764 5.937
17.259 40.917
23.154 49.484
27.257 11.455
13.993 -14.400
0.101 -9.910
4.412 -9.310
-2.022 16.071
13.749 -16.087
4.926 10.395
2.135 8.447
33.082 5.000
16.435 41.312
24.096 40.990
33.525 23.033
25.106 -16.038
27.547 2.480
12.325 39.206
22.429 19.199
30.787 -2.490
44.049 0.640
28.265 -2.383
25.630 50.522
33.131 12.818
27.437 9.211
37.347 22.530
22.679 21.906
19.430 7.624
5.237 -17.916
16.423 -14.768
9.970 -15.212
20.357 -2.545
14.571 1.096
31.037 12.481
24.536 -16.826
31.386 7.068
35.210 25.932
23.384 58.052
1.582 50.601
-2.302 54.458
2.678 41.123
14.051 -18.107
35.149 -10.776
13.266 10.314
12.190 6.995
24.752 33.548
-1.539 43.597
34.871 28.915
4.332 51.413
2.746 48.342
4.865 43.599
10.579 30.093
6.774 -5.454
16.449 -31.150
1.515 4.745
10.200 41.462
33.944 24.110
25.611 5.181
28.507 8.910
31.106 -10.051
33.191 0.772
50.011 11.434
17.099 47.809
28.532 42.738
2.957 51.244
32.596 20.059
17.777 33.976
17.614 32.939
28.701 25.723
37.493 29.608
18.468 40.789
27.075 41.122
17.783 49.626
24.426 33.159
43.929 35.437
16.427 46.437
21.358 40.041
0.664 36.717
23.527 24.956
19.708 20.842
13.129 59.484
6.485 55.823
6.080 31.704
1.628 32.323
-0.131 19.854
25.897 -4.859
7.940 -0.450
0.864 23.899
20.489 48.260
34.385 9.587
32.498 15.501
33.504 51.260
44.272 25.735
11.703 47.083
5.091 60.729
3.575 53.015
8.069 41.163
-2.447 6.867
27.879 -4.021
12.265 50.015
20.972 46.562
30.221 2.070
44.156 -1.168
49.841 24.932
18.853 8.906
5.853 20.155
5.094 31.320
4.563 42.784
11.118 9.317
26.917 25.831
11.340 40.938
11.297 54.133
14.866 49.220
15.498 31.631
34.462 33.804
-0.284 51.412
4.235 53.707
31.669 23.116
37.101 38.890
35.794 20.374
18.314 46.680
9.855 50.115
22.390 42.221
28.425 30.017
34.127 40.476
17.042 48.794
22.714 28.860
26.886 23.028
21.424 19.242
41.201 22.282
35.872 14.002
38.121 23.094
40.395 10.336
34.959 -2.673
24.149 -2.953
22.971 -5.722
24.640 -4.919
47.895 0.994
42.811 0.408
26.049 23.656
27.137 25.237
36.120 34.884
27.808 27.979
28.458 40.283
16.429 53.334
23.848 39.449
21.189 48.849
13.309 21.221
12.547 9.159
23.045 -2.410
16.984 16.375
6.713 4.223
7.569 -21.012
-1.111 4.036
27.497 -4.885
26.955 43.694
28.344 11.103
19.397 28.359
33.480 29.093
16.054 -6.465
19.226 -16.888
25.819 -15.121
16.125 21.562
33.961 39.661
38.915 4.253
42.187 10.071
44.631 27.062
33.967 28.043
-1.713 27.641
-1.603 55.778
22.901 44.064
29.397 31.926
38.714 14.263
31.895 9.090
23.362 -17.567
21.806 26.593
32.352 29.195
32.965 36.624
22.232 41.483
31.130 21.609
6.004 39.803
17.609 27.973
14.393 57.714
2.458 41.860
28.650 22.165
31.003 30.879
38.718 6.972
31.516 34.285
-0.606 58.305
3.752 46.782
37.741 28.778
31.053 21.294
20.322 34.193
29.611 28.020
2.828 54.954
23.531 38.867
14.457 51.988
36.344 32.374
29.535 32.800
25.611 17.109
29.771 15.900
27.722 20.060
-0.456 -1.504
0.771 35.316
20.442 47.122
23.989 33.668
14.489 2.624
6.884 -2.429
0.635 37.803
24.282 44.522
35.685 42.110
34.908 14.153
36.638 13.128
26.885 10.993
36.738 21.952
29.969 24.546
40.163 -4.943
41.184 16.574
19.827 -1.638
1.204 -19.922
32.969 12.997
7.465 -25.724
17.776 -14.691
3.715 -4.723
16.783 46.146
24.630 18.382
28.976 38.390
19.879 45.946
22.963 48.173
15.443 52.449
33.144 32.879
8.179 36.322
4.083 9.943
15.911 -6.174
34.847 -7.508
27.350 12.576
35.293 -1.719
34.883 8.723
19.392 30.144
41.725 17.610
21.206 11.685
29.405 46.475
32.124 30.525
0.805 46.370
-0.703 50.282
1.925 52.807
37.080 9.684
0.746 -8.474
11.452 -8.474
1.696 -9.978
17.125 26.911
17.166 28.696
31.955 16.480
28.219 -5.762
5.058 -19.259
28.885 27.604
0.342 57.514
28.231 -1.714
5.371 20.461
32.291 22.431
40.747 22.398
24.649 10.282
20.338 42.053
18.232 54.592
34.930 23.640
55.688 16.816
30.306 42.490
20.095 37.301
5.764 19.052
12.078 6.308
6.666 -16.572
8.731 -19.426
9.158 0.241
5.129 -29.081
17.602 -22.566
39.152 12.023
14.032 -21.285
9.702 -12.993
14.984 41.289
22.339 33.635
-1.152 37.234
28.538 42.961
7.615 56.834
25.878 50.087
13.806 30.996
32.478 39.743
6.845 47.672
-2.697 45.106
5.215 41.440
31.264 36.485
25.455 31.207
24.388 22.025
16.444 40.478
11.636 58.089
4.179 39.086
38.536 8.577
8.165 -25.810
33.709 18.992
29.917 -7.452
43.851 39.906
28.217 47.202
43.181 25.475
22.435 23.616
36.942 -7.843
30.115 17.933
5.419 -5.556
7.078 15.599
2.034 18.099
30.606 19.995
33.672 11.872
37.031 43.416
31.098 40.817
38.518 16.896
29.246 16.136
35.750 24.761
31.863 46.359
22.421 17.202
31.741 37.690
13.965 49.271
23.636 29.834
7.149 21.326
21.215 16.999
20.535 49.344
18.960 43.965
3.908 46.877
0.995 44.337
9.149 35.016
26.505 -1.645
15.923 -19.717
14.784 15.221
23.176 3.473
6.276 -9.912
15.939 -18.596
8.479 -8.785
1.116 -5.742
27.280 8.385
30.949 36.164
37.357 28.492
37.909 32.165
34.077 42.696
26.641 38.307
13.085 56.844
6.535 31.277
17.681 24.577
26.855 22.659
4.956 24.012
23.577 12.376
-1.805 -36.700
29.591 -7.623
29.723 13.423
2.492 52.517
5.828 57.055
6.423 57.250
25.928 15.987
15.156 49.769
0.127 36.006
6.536 24.529
30.386 39.184
2.623 10.253
8.552 -10.473
30.483 11.644
14.172 -16.939
27.185 -3.156
-2.649 -12.066
0.865 -2.423
14.030 35.468
31.112 26.929
33.197 6.556
7.004 -11.117
0.308 -11.667
33.785 -1.449
41.359 5.606
22.367 1.882
21.859 -14.114
13.760 -16.176
13.029 -19.698
-1.625 -23.994
14.180 -28.340
19.267 -19.420
27.257 -25.560
22.130 -14.702
6.632 -6.635
-0.681 -14.906
3.913 3.529
15.167 26.809
-2.686 -5.277
6.948 5.064
13.947 12.998
26.719 17.043
33.276 4.063
30.600 36.964
14.955 42.830
9.383 47.409
13.426 48.549
13.697 54.942
16.281 44.962
28.547 37.858
19.963 24.731
28.071 34.892
34.538 11.313
28.448 0.414
21.582 -14.891
35.160 -2.205
25.876 46.987
21.943 56.373
6.344 53.841
6.854 42.320
18.804 31.989
32.853 -2.206
30.209 22.313
35.599 27.090
25.749 25.855
21.017 46.281
10.193 50.521
21.605 50.025
30.913 47.436
34.996 39.839
34.373 35.449
20.340 32.068
25.840 20.265
44.548 22.747
34.028 28.623
21.678 20.411
11.288 46.954
-2.083 52.653
12.641 53.153
6.791 31.906
20.417 38.685
36.216 24.679
20.676 12.895
16.937 17.422
3.386 41.069
16.736 53.021
24.079 48.070
-0.899 49.650
26.931 29.964
18.381 44.745
23.074 47.588
25.764 24.668
39.990 24.726
33.789 20.554
45.161 13.643
34.870 27.998
42.984 16.400
24.754 44.359
25.517 39.877
7.352 54.626
19.866 54.935
7.133 55.356
17.950 43.221
22.441 41.933
45.196 17.204
44.761 19.781
24.401 36.597
36.016 31.707
43.198 8.095
29.980 -8.829
36.266 7.778
0.030 50.723
5.207 36.057
9.518 59.388
-1.684 50.681
4.841 44.418
0.964 29.944
12.895 7.311
22.624 -10.156
46.212 5.749
18.127 36.042
28.250 38.087
36.678 29.833
39.694 14.754
29.878 28.112
31.922 0.704
29.751 38.584
15.056 36.989
-2.992 42.452
22.638 43.396
-1.697 45.758
28.428 35.431
45.557 2.601
35.124 15.742
-0.941 8.952
20.783 20.086
1.931 -1.840
10.216 -21.728
7.722 -15.795
5.019 20.157
25.086 16.134
32.254 -1.334
21.762 30.927
0.302 59.592
16.332 22.926
6.876 49.679
5.280 52.163
8.271 3.836
25.066 44.850
26.337 21.171
36.928 35.290
33.283 31.302
39.684 26.035
31.301 15.039
31.675 15.732
35.980 4.681
4.063 33.081
-1.914 -22.486
3.062 -20.962
0.466 -17.148
24.635 -21.795
9.662 -8.454
34.319 13.658
-0.139 -8.350
9.245 -24.688
23.138 -20.452
32.161 1.493
29.365 9.362
37.394 15.775
30.639 16.876
26.786 -7.779
23.081 10.316
11.989 8.597
18.621 11.017
17.231 -24.271
4.691 -19.659
24.340 12.960
-0.592 43.216
17.503 41.383
39.129 23.490
26.390 17.039
18.799 33.728
17.566 44.273
24.529 40.820
-0.279 23.113
5.688 -6.518
16.414 -10.832
17.939 51.265
16.619 50.185
23.613 12.551
31.432 -2.928
1.437 13.044
11.747 52.073
24.453 49.007
29.329 17.111
15.413 20.932
25.335 13.994
27.398 8.140
32.754 20.130
36.725 11.648
3.356 29.519
36.230 15.580
30.724 23.172
4.050 8.482
14.908 5.978
26.621 2.114
25.069 0.775
15.661 -15.396
-0.287 -13.098
-0.326 1.646
14.401 13.692
10.523 -0.445
10.926 10.066
22.041 38.373
19.242 -4.700
24.892 28.127
40.940 19.481
17.708 49.899
4.683 52.688
2.237 48.259
39.573 12.841
15.678 -10.088
3.035 -19.165
15.450 -15.056
15.135 -19.524
28.973 -0.473
33.375 -10.705
37.065 1.566
19.817 -14.786
43.905 5.151
36.159 32.813
33.727 -2.057
44.100 4.209
30.644 -15.778
35.455 38.153
-1.979 52.666
19.872 40.011
17.914 47.521
28.520 35.403
22.681 41.914
38.129 48.528
41.274 4.153
-1.201 -25.161
-0.985 -9.394
19.298 17.822
18.110 18.979
8.058 -9.166
37.160 25.395
9.240 52.140
34.736 31.699
31.294 34.448
27.709 21.359
26.184 30.164
25.674 50.561
20.717 35.896
13.018 30.749
24.246 19.115
39.375 16.098
36.257 14.285
39.192 5.197
25.997 11.742
30.426 11.805
16.315 -17.756
19.459 -1.200
21.791 20.957
36.262 8.813
21.754 25.311
26.624 27.448
5.421 45.652
5.533 35.094
28.278 40.599
17.227 41.466
23.657 33.849
31.770 34.134
-0.064 36.182
26.831 12.220
31.085 8.493
33.199 11.786
27.179 3.965
29.902 17.864
47.258 -2.732
34.654 -19.147
33.330 24.194
15.013 2.985
23.009 26.599
44.166 19.978
35.156 8.035
26.495 4.893
25.625 32.782
20.758 2.734
35.485 -0.931
39.014 -4.639
38.554 9.089
23.798 36.046
22.270 43.550
26.279 43.805
30.643 -5.734
-1.967 -19.496
27.583 4.588
32.089 13.156
12.825 14.624
21.063 -21.367
27.044 -3.448
20.976 3.924
29.748 21.012
33.182 18.006
45.885 26.735
10.240 36.787
35.921 26.611
20.685 35.591
14.061 53.398
5.976 -4.224
12.787 -11.142
19.926 -21.432
4.374 -19.739
34.139 -4.893
44.101 28.805
44.231 24.483
9.705 28.176
8.462 44.740
12.244 44.011
3.760 47.123
3.913 44.381
16.624 9.435
35.096 3.079
30.701 28.421
37.111 31.005
22.460 48.530
17.382 46.480
14.601 37.070
4.608 40.759
37.650 -0.673
35.267 13.855
32.529 44.705
16.208 36.012
11.171 15.359
13.089 -2.528
18.270 12.889
0.886 -7.218
-2.129 40.151
15.213 21.424
32.548 19.557
35.158 6.605
25.613 -5.763
0.873 28.453
19.100 27.505
6.612 25.097
31.885 41.024
31.006 17.442
27.775 5.203
30.586 28.426
25.580 2.785
9.295 4.024
8.885 -9.437
4.231 14.474
10.157 -14.152
-2.666 -15.483
38.864 -2.565
38.692 20.325
16.925 27.828
14.089 40.297
-1.927 48.960
0.944 42.351
8.280 53.528
36.305 7.946
29.727 7.116
17.852 -10.358
37.005 21.660
11.897 -8.541
16.018 19.364
4.224 41.310
3.638 44.202
3.551 48.732
17.468 42.041
30.159 29.441
38.480 12.302
31.116 1.920
20.314 29.021
14.590 38.136
0.725 53.039
18.131 46.060
31.878 28.560
36.732 4.189
32.082 33.514
17.944 58.344
6.857 37.486
17.294 33.329
22.798 38.105
13.559 56.771
-0.873 47.306
0.056 57.010
-2.759 53.388
4.623 51.868
35.138 32.747
18.265 49.118
37.843 28.357
39.374 20.533
41.596 22.907
27.370 32.962
19.541 18.342
29.264 13.971
15.809 29.901
20.680 26.922
26.012 26.016
32.872 11.513
12.641 -13.260
23.514 -13.820
-2.534 -25.513
26.797 -21.634
44.287 -9.180
31.088 13.924
25.831 32.201
24.797 -1.874
11.300 -8.272
41.215 7.778
33.277 14.145
33.392 19.718
0.501 -13.931
4.259 42.203
13.037 25.842
11.493 33.812
14.622 43.967
12.116 42.442
5.681 28.068
13.088 14.473
4.903 28.185
31.701 31.149
37.687 16.049
24.326 18.121
28.126 -14.658
2.845 -23.204
24.707 -18.937
28.389 -10.455
41.278 5.906
32.307 3.618
2.713 3.430
1.738 45.993
0.697 16.876
17.439 26.480
6.652 39.209
4.596 26.219
0.239 33.210
30.018 29.030
-2.224 45.972
9.628 21.133
13.394 38.265
4.903 31.578
16.449 36.266
29.824 18.482
21.772 22.370
17.034 -13.645
13.844 -12.576
20.193 -20.619
27.412 -0.503
4.514 3.796
16.819 26.412
4.514 35.941
1.073 35.626
10.413 28.300
0.275 33.893
18.774 48.584
39.136 32.667
27.505 44.889
36.009 29.034
9.201 34.419
4.894 45.291
25.416 43.740
11.565 49.138
36.028 33.400
37.961 5.006
1.232 -18.834
18.636 -13.246
13.781 -24.006
18.501 -22.321
33.136 18.143
32.994 34.971
38.070 14.281
37.757 31.388
31.052 22.450
3.428 -18.084
13.477 3.659
21.506 28.503
30.286 25.044
11.793 38.057
29.626 32.572
29.882 23.792
38.734 6.641
-2.164 -29.602
10.567 -7.491
16.089 6.699
12.582 -19.570
24.916 29.647
20.700 29.191
7.042 49.641
28.476 23.742
42.180 27.717
34.708 7.306
43.394 12.791
26.016 16.994
31.251 -8.332
32.285 3.720
29.173 27.385
-0.293 44.533
22.849 22.177
29.456 18.537
7.004 -18.791
7.580 -16.288
28.637 28.051
8.014 40.557
4.258 12.327
34.894 7.397
31.876 16.785
3.576 46.202
31.453 31.115
16.502 28.901
23.811 38.724
30.927 29.504
26.979 34.383
1.932 29.078
25.726 35.187
-2.231 30.469
37.295 12.923
9.538 35.232
26.298 40.873
22.520 21.791
41.680 42.001
39.618 6.201
38.617 20.314
31.792 2.935
38.303 6.122
21.246 14.932
13.303 31.309
47.790 -2.249
35.839 -2.429
35.142 27.063
12.571 49.537
8.238 28.229
11.316 0.546
-0.011 -1.922
5.010 10.893
25.438 16.344
26.342 38.359
31.454 32.204
-0.219 2.033
10.713 -5.121
39.870 3.592
24.857 18.697
22.898 34.364
16.491 36.850
5.229 22.520
26.594 30.470
33.981 3.831
28.103 4.795
43.933 3.102
22.280 10.327
12.149 5.141
8.184 1.672
37.957 5.202
28.157 18.183
18.305 -22.567
11.543 -17.330
7.298 26.859
1.237 31.134
11.819 41.066
36.192 7.686
27.347 -7.678
1.808 -20.584
3.172 7.600
3.934 24.650
9.578 35.798
30.576 49.411
26.751 -8.697
0.951 18.353
13.940 -23.878
31.593 -8.350
29.845 34.128
24.360 -19.967
34.192 15.509
30.091 2.539
29.364 6.856
41.252 -8.803
0.963 42.746
3.848 43.844
10.650 29.124
28.491 16.037
17.305 46.139
29.015 27.766
30.854 1.804
19.278 -6.422
9.614 1.017
40.574 30.759
18.737 37.073
35.570 8.295
29.205 37.567
14.452 48.181
6.891 47.906
7.414 40.836
10.933 44.196
26.350 35.382
21.941 43.129
32.134 23.861
26.642 39.558
41.421 25.922
29.404 -6.657
37.539 19.504
10.944 46.567
1.496 42.282
12.134 55.477
9.075 29.600
5.541 17.076
-2.593 20.503
34.987 23.604
2.894 12.837
27.088 20.563
41.410 2.499
28.393 41.186
34.468 12.878
6.961 -10.275
19.776 19.840
11.221 24.484
28.914 17.721
19.306 45.096
33.479 19.692
22.259 26.215
8.756 15.543
13.836 49.514
10.721 46.012
1.761 32.861
15.011 47.867
29.947 38.879
36.756 17.592
36.137 0.737
24.834 -12.632
30.365 -5.975
31.176 27.533
25.832 17.954
5.426 2.863
-3.122 -0.812
31.864 -0.589
27.736 -0.814
5.156 -7.076
4.362 -24.469
19.393 -2.831
27.579 16.079
0.889 -5.317
40.767 24.550
13.631 37.456
5.616 29.077
17.752 43.969
31.646 24.603
36.195 10.794
10.289 13.611
39.131 30.700
35.602 34.251
24.241 12.454
19.945 46.983
37.490 33.106
29.167 1.863
22.063 38.948
9.780 42.991
26.423 32.610
-2.272 27.200
31.856 4.322
7.875 17.519
36.196 15.392
37.011 41.049
11.114 48.853
31.721 1.654
16.888 -22.635
18.205 -13.076
24.281 16.556
-1.371 7.072
9.389 8.791
12.089 5.631
20.991 27.091
14.253 -17.244
4.847 -4.899
5.389 -7.742
25.057 3.938
1.393 -0.909
23.652 -8.557
33.789 1.801
5.386 50.262
8.235 27.903
0.452 12.315
18.121 32.588
24.328 44.295
26.631 41.890
17.785 42.424
16.215 51.922
-1.494 37.661
30.088 22.080
3.070 55.723
41.073 9.757
34.114 4.587
21.545 2.177
19.277 -15.511
38.597 14.132
14.100 47.636
32.227 39.360
0.797 38.468
8.346 0.834
17.360 -1.394
5.347 -1.349
8.363 27.322
18.813 -20.457
5.349 -30.754
31.131 2.985
26.694 -15.694
19.692 21.649
20.847 33.089
12.877 9.514
8.495 18.961
28.810 34.207
19.768 53.682
43.308 26.860
14.432 43.042
32.195 45.485
34.822 22.134
31.366 16.334
20.579 36.071
23.760 40.054
33.156 13.391
32.011 20.266
20.863 15.637
29.323 32.476
25.684 33.869
29.465 29.693
28.635 38.996
17.847 43.842
-2.614 52.671
13.210 56.292
2.428 42.316
17.512 -14.805
15.673 -6.480
30.055 33.588
9.282 53.495
2.707 50.331
18.762 49.900
2.961 41.361
23.745 16.734
35.472 31.086
15.508 37.533
-0.394 53.459
30.882 15.845
27.472 2.772
0.271 21.366
0.564 11.183
36.115 8.839
20.157 11.198
31.358 -4.721
-0.336 -19.683
25.025 -3.842
27.423 39.522
-0.419 53.952
40.853 21.812
28.051 54.082
12.717 39.894
3.926 47.067
-0.172 -21.865
28.847 -1.120
3.695 36.834
34.003 27.207
27.027 41.668
19.320 -10.307
46.318 8.912
31.780 20.205
30.888 8.760
42.528 15.942
1.726 47.607
25.551 -19.855
-2.217 -9.861
6.382 32.186
1.601 4.391
7.961 -5.943
12.626 -20.987
1.634 -8.189
14.993 -13.616
35.948 3.382
39.433 18.497
31.818 -10.705
28.318 -5.589
7.135 -5.839
10.039 -11.958
-0.921 -23.026
33.728 5.005
28.000 -18.981
-1.251 21.577
31.784 -9.072
26.841 44.048
1.415 27.817
13.844 42.710
22.328 45.296
10.522 50.341
30.880 35.718
-3.164 34.614
21.834 26.008
30.671 11.928
33.926 20.363
45.739 19.371
35.597 37.086
34.023 -2.565
11.216 8.455
32.252 42.469
19.135 30.546
1.671 41.962
31.694 7.658
4.450 -6.691
30.808 -26.701
-2.469 -10.317
8.620 17.929
44.339 27.530
34.503 11.267
15.630 11.332
2.401 16.813
0.709 21.543
32.962 26.869
39.149 12.554
26.416 13.350
28.752 -7.685
11.124 -14.470
2.016 -14.664
15.035 -12.883
8.884 -16.357
22.094 2.394
3.036 7.943
25.574 15.590
31.816 -1.918
8.151 6.731
37.736 11.939
35.503 30.852
-0.368 40.887
12.379 48.925
14.822 24.489
37.478 12.840
41.034 1.758
35.279 -11.065
44.224 3.265
29.105 25.642
21.658 36.741
37.100 2.531
23.871 32.533
30.751 35.818
38.572 31.350
5.185 43.669
2.056 28.576
42.239 25.088
7.788 32.336
-2.975 39.745
3.552 54.576
0.826 48.320
21.992 55.414
23.057 36.004
37.288 33.391
28.205 22.186
31.957 33.357
31.582 16.749
-1.804 20.470
21.682 24.345
1.127 56.435
14.892 31.466
40.670 -0.523
11.766 -25.670
20.626 -28.598
30.110 7.830
13.349 4.158
11.793 8.325
14.803 7.746
5.581 -15.904
34.235 9.686
7.580 -19.014
9.862 -27.966
-2.145 -16.518
17.801 -31.523
1.929 -13.028
32.638 -6.448
0.527 -17.639
13.861 -12.930
6.377 22.967
2.436 14.043
24.262 6.607
12.899 41.709
21.757 43.949
5.105 9.771
6.421 10.780
12.094 24.339
12.016 40.829
-0.107 47.793
11.658 50.561
20.152 37.674
32.184 21.317
10.397 -7.298
17.570 -16.275
21.060 -24.291
41.539 15.198
40.986 14.592
16.940 31.738
14.139 48.436
-1.027 44.228
1.998 46.466
19.281 50.108
35.213 36.149
14.958 51.193
38.465 8.862
4.407 -0.984
21.372 -22.099
32.120 15.923
23.717 -10.855
3.767 -29.795
3.906 -8.220
-0.485 9.413
11.721 -9.803
5.830 19.563
19.156 5.552
-2.514 46.971
4.242 26.863
24.285 15.549
19.802 48.844
12.357 45.390
30.058 46.283
22.195 45.011
0.862 54.500
22.219 43.704
26.974 42.004
7.388 45.722
15.079 40.492
12.980 54.621
-0.101 36.385
-1.245 -32.473
17.027 -12.417
17.859 -9.039
32.550 -4.077
31.014 1.734
44.506 19.123
20.259 -16.671
20.853 -11.638
33.146 -6.826
24.606 -11.606
28.892 20.157
6.737 -23.662
1.892 -21.604
18.561 3.717
13.032 -18.133
10.298 4.810
5.327 2.964
0.298 1.436
18.821 24.089
10.704 1.462
10.354 21.319
9.770 -25.923
24.008 2.776
31.697 38.777
34.278 22.443
23.853 21.179
39.669 -6.181
16.449 -13.197
29.809 -9.015
29.264 -7.363
38.108 9.274
-1.287 30.674
24.150 40.548
13.875 48.353
10.097 49.430
16.962 43.202
5.908 50.920
-0.403 52.885
27.371 38.476
38.848 16.974
46.700 2.523
39.108 33.727
25.648 41.946
37.761 29.359
29.737 38.952
10.213 46.782
7.015 13.531
-3.232 4.571
12.119 17.088
6.390 -2.712
31.535 7.879
3.170 -9.806
28.024 -11.378
6.649 2.601
28.786 12.895
13.198 27.648
8.206 10.429
18.326 24.634
19.590 34.869
20.175 31.784
13.841 41.417
12.823 53.464
21.241 51.733
7.880 50.770
16.733 37.399
35.225 32.757
33.892 32.955
35.377 41.706
28.201 16.803
32.223 22.766
35.625 -0.969
40.805 35.575
25.826 41.076
10.719 12.837
24.813 -18.984
-2.705 9.478
43.660 17.576
16.690 31.563
29.565 33.757
15.344 56.662
0.409 36.308
7.798 4.792
13.527 26.351
21.649 -6.682
14.667 24.970
22.255 41.342
2.478 53.692
8.066 50.924
38.868 15.886
27.393 36.588
30.880 38.565
28.021 4.054
34.389 -7.688
16.254 -24.577
36.951 14.832
23.429 41.414
12.745 32.594
5.051 42.717
13.589 48.700
1.435 60.183
18.310 31.262
33.456 25.765
36.713 43.161
27.344 1.948
28.447 31.665
20.084 43.406
30.778 31.293
24.577 27.384
38.034 37.712
35.322 10.493
-0.970 4.400
13.208 26.268
10.995 48.765
10.509 46.078
18.291 39.918
1.727 3.886
10.408 13.216
31.466 0.222
16.503 -29.500
-2.993 -19.072
25.306 -10.259
19.295 5.163
39.157 0.547
5.345 -12.453
-1.898 7.438
26.337 -17.653
27.759 1.344
22.192 13.696
36.864 7.850
33.203 -4.277
7.346 -25.850
-2.078 -18.405
17.326 -21.155
17.484 31.786
20.753 34.719
4.061 46.569
31.709 -7.783
26.627 33.339
34.184 9.797
34.281 18.569
36.256 26.029
29.867 13.853
11.324 37.097
26.737 4.124
33.307 3.779
10.245 18.066
9.686 45.480
18.052 52.202
4.900 23.274
37.760 16.398
26.524 42.448
-1.763 33.849
6.920 8.216
27.999 -3.583
5.208 51.368
25.071 25.191
21.486 14.962
7.021 30.520
28.654 45.409
34.343 44.752
8.939 42.855
31.976 35.810
29.674 17.375
35.723 -8.241
25.788 31.149
23.501 43.465
5.901 33.295
10.565 52.197
7.582 58.757
28.211 17.335
25.778 22.019
2.319 26.768
20.316 37.668
5.214 3.794
10.984 1.857
26.402 39.633
17.780 54.080
11.411 31.995
15.238 53.117
-2.459 55.585
11.321 41.821
19.094 22.885
28.783 -8.311
14.795 -17.651
8.179 -7.939
2.462 -32.573
13.875 0.624
23.653 -13.100
33.051 -1.979
26.631 12.015
11.766 42.391
34.439 32.828
29.384 36.297
14.311 25.702
32.697 17.233
-1.301 42.608
33.878 32.892
21.720 25.571
30.391 28.634
35.832 29.547
40.087 26.477
17.435 32.740
25.285 29.799
21.698 45.344
5.857 50.683
28.154 40.781
12.663 37.401
18.036 44.245
26.680 28.342
25.523 -14.340
5.691 -10.239
29.320 5.211
27.600 33.902
8.770 27.901
6.508 52.145
34.497 36.119
26.715 33.726
6.850 42.778
7.218 53.989
6.151 38.355
2.217 45.948
-1.853 40.379
16.030 50.107
-1.993 58.766
13.474 60.329
1.653 41.624
11.846 4.297
10.666 -20.543
34.050 3.054
15.981 -11.687
18.188 21.442
35.007 23.045
0.031 45.893
34.676 37.379
34.334 25.050
17.277 37.180
37.447 -3.312
15.279 50.437
23.175 43.142
17.900 54.986
18.737 43.433
20.801 26.083
37.274 28.139
-1.238 49.538
35.317 2.310
33.201 11.765
23.985 32.566
37.101 4.892
38.642 17.054
38.272 3.412
33.989 19.823
16.879 40.041
36.940 22.227
5.868 8.739
25.981 38.250
-3.392 59.862
25.742 50.576
39.731 42.061
22.234 45.019
11.463 8.893
33.021 -11.624
15.341 3.952
30.355 9.378
29.480 22.520
4.458 35.902
1.536 40.790
29.346 28.089
20.357 30.413
15.763 50.747
21.694 37.055
8.345 42.573
3.895 58.749
2.400 48.716
23.012 42.348
14.178 26.425
22.286 28.861
37.036 33.222
27.473 37.978
14.689 52.225
38.005 26.497
27.524 42.473
5.061 45.723
29.632 36.396
20.157 45.310
26.204 15.926
31.269 20.673
2.539 40.885
16.671 21.653
15.244 11.702
25.610 44.221
21.987 24.963
6.478 48.905
-1.224 58.229
18.507 48.937
36.377 26.539
7.254 50.946
8.897 13.811
2.477 19.866
29.218 -8.069
12.346 -10.205
0.053 -18.977
24.189 -16.647
9.469 0.162
27.582 24.145
26.746 46.344
21.782 5.270
6.168 19.711
13.614 18.251
32.059 28.163
3.452 24.472
12.036 45.625
2.811 34.111
16.362 31.602
20.972 21.231
26.071 37.403
16.389 40.159
16.381 21.683
34.302 35.084
30.329 48.721
12.278 32.438
11.578 47.428
4.495 44.869
31.624 32.021
6.260 54.965
17.315 54.548
31.684 19.845
13.341 10.215
20.168 26.327
22.368 37.166
37.617 36.875
19.609 48.987
15.844 24.787
-1.644 57.491
5.874 56.292
18.683 53.443
0.369 35.845
12.432 -15.182
43.781 23.922
25.638 -16.093
2.128 15.199
9.200 -17.813
15.448 -18.322
19.991 -1.415
20.102 -16.170
27.877 -20.497
7.321 -8.415
19.389 -0.696
23.047 -29.036
18.759 20.349
17.526 29.978
3.151 -15.220
29.782 -20.474
27.888 -15.127
28.616 -5.666
32.784 -0.566
25.248 4.596
31.257 26.964
7.316 53.384
32.801 9.923
20.556 -0.634
27.238 27.207
25.074 33.161
25.352 18.196
-2.142 37.628
8.939 44.131
-1.629 14.885
24.987 -16.321
18.653 -13.697
35.693 21.000
31.458 6.432
26.373 -4.846
27.532 42.702
39.002 15.640
-0.827 32.804
39.704 18.412
2.688 43.936
26.011 20.097
1.722 42.233
5.724 34.508
16.623 40.749
11.106 51.375
1.915 41.350
35.713 26.341
8.675 41.165
15.247 45.039
7.364 53.559
20.341 33.691
6.913 30.658
17.145 49.431
15.627 50.166
15.600 55.202
32.622 44.563
9.201 53.600
3.338 31.836
2.884 23.986
7.692 15.104
24.797 -19.406
24.543 -2.065
30.448 0.203
33.410 31.484
36.299 41.362
31.101 12.034
5.599 43.472
35.609 23.575
34.059 -8.581
1.444 -14.253
40.712 -4.687
34.645 -7.908
4.974 -10.245
5.741 15.644
4.766 -1.653
14.354 -11.186
21.018 -19.486
32.648 5.377
40.228 29.224
34.593 18.774
14.763 -2.158
32.625 -0.929
-3.344 1.387
2.784 -16.531
10.575 8.101
7.210 5.549
16.037 5.491
29.813 -0.131
15.403 32.907
25.269 20.477
21.824 51.945
43.894 19.404
32.185 1.899
30.068 12.815
42.207 -2.416
40.522 33.311
2.060 49.091
27.044 39.932
34.174 29.223
41.755 32.076
29.379 31.690
14.284 52.524
18.496 2.810
34.595 19.574
5.730 26.003
28.749 21.614
44.333 24.765
21.519 41.795
23.958 40.311
24.396 45.252
22.401 52.223
32.653 19.344
22.180 -6.913
25.042 16.609
19.625 28.887
-0.219 25.768
9.653 38.137
5.860 49.527
29.573 32.437
31.748 7.817
31.612 2.023
24.154 42.119
14.521 51.950
5.407 50.081
10.840 49.828
-0.419 38.131
43.430 20.852
38.082 21.769
42.472 23.673
44.834 15.120
36.646 17.496
10.565 -14.860
5.330 5.835
31.750 19.405
0.519 -22.136
13.850 -24.144
6.602 -21.074
30.941 -10.327
20.559 7.366
30.756 5.345
24.795 31.092
18.724 42.216
25.935 46.323
7.007 30.845
25.663 37.065
22.565 46.628
21.886 46.055
8.967 -6.430
25.699 3.350
20.906 -6.176
11.262 -6.397
9.348 38.858
7.489 34.871
-0.426 -1.591
0.682 4.817
24.408 45.293
-2.733 51.469
12.335 44.110
1.508 36.353
32.016 9.222
2.107 -12.580
29.897 9.771
27.786 -2.118
21.629 34.963
8.440 21.075
21.713 23.820
33.972 26.827
35.515 -5.223
29.893 -14.842
31.909 22.141
38.276 21.542
40.372 -14.342
32.618 -11.477
23.465 -5.307
30.139 13.334
36.723 6.679
34.965 9.030
33.506 23.980
1.095 50.332
32.989 24.780
12.120 34.663
6.442 37.352
34.522 37.611
32.682 38.329
33.222 33.931
19.058 10.724
28.631 27.700
27.707 32.257
28.102 -4.767
35.423 -0.310
43.681 7.361
33.171 -8.888
1.091 50.518
34.983 36.825
35.524 2.524
31.962 27.780
29.803 22.796
13.894 -10.821
41.234 -11.271
44.694 17.610
17.700 -18.830
21.919 -11.328
14.833 18.410
9.663 49.202
4.365 41.967
6.965 48.727
4.473 40.188
32.706 46.876
31.899 19.481
24.328 -9.856
28.865 -13.332
29.642 12.145
30.318 15.234
41.962 15.085
1.340 -14.004
1.971 37.222
22.436 29.448
10.450 46.663
7.498 48.300
5.482 49.155
33.750 28.714
16.379 41.003
27.257 30.801
38.093 10.456
19.835 -18.072
35.950 8.685
41.803 10.526
11.733 -15.179
1.201 -3.798
1.212 -12.909
0.264 19.801
18.882 29.584
23.550 38.540
25.422 12.556
46.884 29.065
41.007 5.170
37.082 -12.421
27.470 -10.159
-0.181 -9.396
21.473 -17.484
25.540 -14.583
42.806 22.577
6.199 43.106
17.825 25.936
27.489 20.908
5.197 -7.988
22.630 -0.927
0.550 -21.888
22.080 -19.351
9.519 -18.727
24.823 6.710
37.394 27.565
30.972 26.470
32.651 28.559
35.770 12.750
15.780 1.256
37.543 25.728
43.521 34.508
-1.790 54.560
3.032 64.722
17.832 47.682
17.222 41.966
2.548 41.277
0.436 4.184
9.926 41.363
0.474 60.332
20.679 45.679
26.222 22.366
30.891 32.797
10.261 43.338
21.886 31.844
16.730 39.446
9.034 39.100
3.318 49.929
9.313 39.337
14.937 54.668
-3.063 20.324
30.310 22.268
41.117 0.929
40.539 9.084
23.038 -20.953
25.631 -11.767
37.128 27.695
23.638 40.386
1.506 56.294
14.079 33.295
22.916 42.398
26.605 24.324
38.978 20.811
12.139 39.619
-2.214 49.922
26.136 39.438
11.445 55.243
27.551 34.589
43.332 28.176
46.732 -0.922
28.330 -4.377
41.662 -3.261
23.537 29.532
35.302 34.132
34.723 11.525
18.659 -23.010
0.205 -6.181
32.011 -18.097
22.452 47.128
10.301 32.963
17.163 29.387
43.425 27.277
16.153 -18.889
7.149 -21.037
24.304 21.092
14.219 37.693
5.856 -11.586
20.554 6.584
31.995 8.746
18.780 32.110
44.480 32.540
36.490 3.271
32.916 20.609
39.502 -8.800
21.549 -14.929
29.673 -0.442
24.771 41.679
16.083 43.765
0.517 35.629
5.331 57.178
38.192 24.101
25.293 -8.934
32.077 10.592
20.918 -9.762
4.309 12.101
10.616 43.023
15.910 25.841
-0.116 44.039
10.918 52.785
14.558 36.232
-1.532 30.617
10.182 51.289
28.467 29.245
40.986 21.045
30.031 12.280
1.701 46.596
18.695 47.590
0.918 59.961
11.679 45.664
19.760 54.234
20.266 46.186
-1.501 55.005
3.434 50.576
5.090 44.229
0.898 57.809
13.733 25.797
30.869 36.208
25.862 34.435
29.581 17.930
36.819 27.579
25.711 52.956
25.909 45.413
12.569 46.784
34.790 33.077
34.040 15.510
35.908 39.810
38.963 9.209
41.047 9.333
6.308 -5.321
25.156 36.992
31.801 29.599
18.044 20.468
27.447 7.939
30.819 4.455
28.198 28.485
26.124 33.936
34.872 19.789
27.067 28.649
0.036 36.289
-3.100 -12.157
49.803 5.931
37.453 34.782
37.936 42.357
2.652 41.035
28.578 -5.904
32.966 5.263
12.727 16.587
6.050 27.672
10.445 39.458
2.328 41.286
-1.811 30.668
2.444 58.091
22.776 49.631
18.778 50.178
21.185 -15.106
34.198 -3.362
38.531 31.794
31.156 6.019
40.453 12.344
21.543 41.381
31.794 36.015
31.613 22.848
37.439 30.979
26.672 35.523
16.999 47.088
39.690 8.974
46.144 24.145
11.157 42.853
18.349 53.904
14.279 50.680
26.253 38.679
-0.494 42.585
8.832 -1.192
21.580 26.565
0.283 50.353
0.195 41.560
11.516 50.047
0.504 46.056
14.283 43.500
27.001 15.190
39.022 12.711
20.520 17.083
5.246 9.590
35.350 -5.699
15.824 36.804
14.406 10.144
2.941 -19.314
34.950 20.934
16.961 39.904
-2.762 31.539
-2.893 3.722
20.686 -25.446
33.079 6.740
40.584 24.836
14.775 29.862
0.757 6.519
3.615 31.845
26.455 -6.778
12.165 21.220
33.058 34.815
6.560 46.247
19.775 14.088
37.986 12.969
40.002 5.878
28.759 26.583
0.830 36.256
32.193 11.504
33.272 28.073
8.036 54.987
2.002 26.869
9.823 -8.504
20.603 24.879
17.864 5.721
6.786 -1.173
2.920 11.072
-2.499 17.804
-0.434 8.589
22.232 -14.429
12.609 16.760
0.060 -8.216
41.207 -5.618
35.160 19.729
26.610 26.930
31.564 37.206
18.500 38.944
30.461 36.520
23.554 47.429
26.824 48.507
34.164 29.550
20.115 39.919
0.429 20.499
-2.577 21.576
17.613 -14.189
5.299 -19.121
10.387 -22.258
11.434 -15.954
8.818 -8.684
27.963 22.542
28.742 33.858
14.758 42.616
11.628 47.499
15.466 42.935
27.170 -11.005
14.617 14.578
5.911 47.407
8.568 56.778
15.427 35.974
29.971 40.709
20.423 39.882
24.387 17.118
1.326 40.071
16.530 48.152
8.283 58.265
19.341 48.719
0.381 30.139
4.126 20.655
-1.203 49.264
2.696 31.316
0.765 35.777
10.596 -4.412
4.463 32.439
17.057 33.739
22.938 -6.644
19.234 -22.723
30.962 -1.700
28.719 20.996
38.243 25.130
28.220 6.625
20.739 -25.216
3.322 -31.338
-0.322 -22.390
-2.021 -23.520
40.634 -3.614
21.348 2.733
15.164 38.410
25.295 42.426
30.508 23.967
23.758 46.774
11.616 31.930
14.013 35.977
1.198 51.151
11.641 50.418
1.544 46.413
30.469 19.017
11.113 34.057
9.724 53.966
2.908 31.491
12.715 51.157
20.181 40.786
32.733 34.677
6.551 52.165
19.593 28.588
2.836 9.509
12.418 27.030
11.444 -9.067
9.733 -15.333
15.928 -17.765
25.799 9.442
33.406 21.883
22.699 9.477
-2.505 31.054
7.716 -10.313
19.453 -20.214
13.268 -18.341
-1.280 -16.178
31.517 -14.095
5.523 -24.567
11.050 -1.556
7.840 20.240
39.837 -17.231
16.513 -13.729
-0.032 -4.036
18.474 -20.974
1.661 -12.353
41.915 21.876
34.752 -4.612
42.252 30.994
4.949 59.196
0.495 36.302
23.819 34.760
34.663 7.218
38.399 28.568
29.708 6.416
5.916 1.614
17.932 -6.106
16.424 -11.960
11.984 -15.800
37.676 21.795
39.644 1.947
32.691 27.984
38.851 27.673
31.459 20.949
29.654 15.393
10.935 -20.106
1.049 -13.614
32.170 -7.567
3.262 -20.063
4.748 -21.594
-1.189 -16.775
13.548 -22.051
20.929 -9.004
35.537 12.352
28.630 -7.649
31.489 18.773
30.454 -3.943
36.222 30.412
25.647 41.460
34.242 41.579
0.174 42.233
18.781 43.705
19.412 49.752
5.255 56.651
6.077 39.967
21.936 34.259
41.360 21.514
9.605 36.742
-1.950 53.000
0.066 50.686
23.553 39.998
23.345 40.581
25.861 40.478
36.722 35.561
33.415 13.311
2.964 -24.724
18.202 -7.873
1.996 -26.415
8.256 4.036
11.811 21.445
15.852 45.592
15.974 35.871
7.073 37.932
5.296 35.006
31.117 36.715
8.680 56.407
12.654 47.081
17.351 32.115
2.725 16.996
-2.440 -1.119
12.000 43.243
15.246 39.262
22.554 46.762
2.141 60.717
30.392 30.828
20.471 25.818
-2.624 -15.919
-2.138 -0.096
16.268 45.225
21.536 45.924
5.203 51.815
32.388 30.242
32.122 17.363
11.940 36.088
13.058 -7.931
8.128 -8.956
41.038 4.844
6.298 1.715
2.987 -19.216
22.624 -9.765
12.169 -11.436
35.219 5.421
22.306 44.035
-0.837 -2.702
10.983 12.602
28.589 21.361
26.471 35.876
11.765 -23.118
29.127 0.151
33.564 36.330
23.356 39.632
40.626 21.943
32.778 2.458
35.542 26.373
35.663 30.560
11.201 55.450
4.030 55.718
23.880 41.136
35.176 22.505
38.721 18.719
13.610 37.633
29.101 35.272
36.612 17.454
22.092 39.458
16.465 4.214
9.966 25.588
13.126 44.509
33.731 24.549
26.852 38.681
15.872 10.881
40.742 33.040
7.130 46.596
33.697 27.292
11.588 40.358
42.678 16.267
7.421 -11.857
15.435 -7.516
28.347 -12.127
27.490 -12.443
15.381 -20.061
40.979 9.521
2.895 55.365
28.404 32.609
20.420 -20.729
5.075 -28.913
31.328 1.521
32.926 -4.568
35.931 2.873
32.009 -2.663
36.768 22.825
22.990 39.642
2.832 10.392
26.843 9.504
30.341 35.434
14.829 22.606
28.746 -0.118
15.654 26.272
-2.596 27.814
8.695 50.958
18.393 40.323
2.861 53.865
6.381 31.873
26.230 27.626
27.091 49.470
26.869 32.262
5.854 43.679
28.902 35.315
7.344 47.023
20.486 49.204
29.090 41.283
34.478 38.178
-3.069 59.229
36.943 31.624
11.297 37.403
-2.120 14.611
18.646 17.416
4.825 35.632
8.170 30.394
6.474 25.834
-0.723 -1.269
17.632 36.477
1.338 48.673
15.134 40.800
-3.434 41.708
26.414 40.578
24.836 44.913
25.551 38.351
18.510 47.900
28.042 7.236
27.876 44.359
34.301 36.736
18.689 48.516
21.836 18.643
21.377 28.839
18.785 48.773
11.906 47.568
23.087 24.598
33.019 20.392
6.089 49.508
10.720 40.805
7.841 43.306
15.568 42.111
-0.073 51.443
5.889 48.458
4.388 48.149
34.834 31.998
25.580 32.451
9.322 46.205
18.641 10.922
13.329 28.458
14.978 46.514
-1.315 47.126
7.783 37.655
11.416 48.772
37.372 26.506
35.429 15.847
41.254 -11.257
29.847 20.235
25.631 33.196
30.004 17.637
30.635 30.759
50.933 33.029
36.484 17.078
25.853 19.368
6.041 46.367
30.974 39.338
18.980 41.908
37.194 39.835
30.113 28.116
23.573 9.776
44.830 3.419
0.520 47.104
5.254 19.357
6.347 24.109
34.511 -3.039
17.465 -11.582
18.424 1.773
45.741 23.120
32.978 26.895
35.657 8.784
35.898 -17.072
38.499 19.503
17.852 39.107
36.397 28.919
2.339 51.987
2.865 46.523
26.387 36.792
27.776 0.667
30.349 -18.703
42.786 12.682
33.068 22.593
33.875 7.665
18.948 27.076
29.441 -6.771
35.178 6.252
24.363 31.798
9.339 56.928
10.588 48.978
20.386 42.955
7.820 57.670
6.011 49.395
31.519 34.055
17.692 34.606
25.383 43.768
-0.504 43.076
18.269 40.070
32.247 27.580
26.201 47.363
19.626 44.519
17.578 40.391
2.642 40.068
19.890 30.901
27.457 -0.939
11.961 36.124
9.619 54.505
7.915 51.789
12.595 48.723
19.730 48.211
47.892 27.814
24.471 47.973
28.205 53.222
15.828 51.866
9.559 54.782
7.540 47.514
16.939 42.192
24.342 53.329
12.583 44.638
34.633 16.424
33.766 32.358
16.599 -5.595
2.467 2.842
17.246 -5.695
26.152 17.336
19.824 36.663
25.535 40.082
30.734 36.574
38.251 10.981
5.634 -22.588
-2.934 -21.158
6.324 -15.178
20.432 -4.043
32.571 -2.393
31.213 6.234
23.184 -11.851
7.084 -13.990
28.079 -10.211
39.517 5.181
21.863 28.678
34.367 40.988
28.452 32.073
3.395 46.293
24.871 42.896
11.519 41.620
24.420 30.318
21.650 11.477
33.813 4.793
1.787 41.655
0.575 -7.356
5.503 -21.141
26.626 3.024
9.814 1.827
23.241 34.222
-0.959 33.913
2.568 18.866
23.151 9.221
-1.502 55.087
25.617 44.569
7.399 37.085
27.498 48.664
22.855 49.255
28.758 42.377
16.202 45.931
3.395 52.952
25.053 42.643
-1.099 45.411
7.896 35.987
11.639 45.052
17.312 33.833
9.698 16.271
11.635 -9.056
5.853 -21.463
26.841 6.093
37.025 1.298
33.571 -1.146
16.181 -10.379
-1.066 -12.289
3.096 -20.458
4.005 -20.661
8.069 -11.153
34.083 9.181
10.513 13.512
9.354 -18.366
10.886 -5.282
20.719 16.568
17.495 3.514
34.520 39.465
18.824 33.964
24.833 49.033
36.874 5.237
29.992 17.105
3.823 41.274
30.986 22.514
4.492 -3.683
2.378 -29.073
4.741 -33.630
1.780 2.072
2.186 -7.222
5.851 27.957
7.987 43.771
8.857 17.427
-0.119 -15.307
1.177 -15.837
16.222 47.146
20.681 24.385
24.832 41.019
12.721 -15.755
7.312 16.504
9.972 -11.491
1.263 -3.348
34.198 16.714
30.844 18.332
21.120 -6.868
11.034 45.638
3.417 28.327
22.879 20.413
26.272 7.588
22.445 54.072
13.758 35.606
20.963 42.899
0.902 34.447
28.380 25.755
29.264 2.681
18.310 -24.601
1.378 -12.473
19.978 -24.083
4.425 -13.344
-0.747 10.632
22.340 14.082
32.020 6.121
1.560 32.979
35.150 44.620
19.991 45.959
0.178 41.641
6.313 31.445
29.156 25.171
9.820 16.139
14.489 26.275
22.838 0.812
23.582 19.844
10.138 9.893
11.809 39.760
40.494 10.749
37.862 32.582
35.562 -5.648
23.262 17.468
25.938 38.018
33.425 14.905
39.084 -0.344
30.250 39.411
39.406 16.709
23.096 19.052
25.375 39.069
36.495 1.746
40.896 31.382
4.777 52.106
2.208 52.258
11.011 37.632
4.000 47.236
4.020 46.030
10.460 44.329
30.301 32.255
14.870 38.625
37.547 3.255
46.383 9.499
20.687 7.426
2.200 -9.865
24.229 14.712
20.911 -10.731
43.502 28.444
14.680 33.196
28.086 30.487
28.841 44.992
10.894 11.597
0.234 38.802
10.105 36.489
20.638 28.333
17.048 36.867
17.620 47.588
7.562 41.287
34.566 3.806
48.867 7.233
28.089 41.530
8.329 49.081
4.685 39.069
22.885 20.187
30.820 31.809
44.000 35.804
19.951 29.684
25.230 45.788
22.358 40.345
24.030 3.471
8.130 31.148
5.823 -2.283
25.343 -17.578
7.036 -7.487
9.435 -1.272
38.477 1.626
6.752 -3.611
35.528 -3.311
32.408 14.954
24.321 41.590
34.053 42.361
18.614 34.543
20.107 36.885
37.521 26.548
27.503 -18.050
28.439 25.586
28.098 39.546
1.915 29.924
28.170 25.189
36.265 19.376
42.885 19.952
19.504 28.761
31.217 -0.180
3.170 40.244
33.571 48.368
14.901 48.424
10.625 56.115
1.106 54.853
5.515 52.385
40.227 19.081
28.817 24.545
14.210 3.353
27.307 -5.867
35.588 25.408
33.938 24.011
29.142 11.342
40.829 16.743
24.935 -6.054
22.595 36.280
12.146 44.449
27.509 27.040
30.826 8.865
19.991 -13.444
23.706 -6.414
28.785 -4.036
27.129 -1.941
34.659 8.065
15.828 9.408
12.621 2.827
8.159 -7.298
31.799 14.831
22.333 23.087
31.283 27.107
36.807 18.429
20.539 38.112
25.647 -3.473
22.934 -3.616
29.914 27.017
0.806 47.890
21.186 18.586
4.983 50.517
26.553 20.055
6.966 24.162
17.809 31.578
4.140 12.276
23.999 40.878
-1.801 24.737
23.928 14.642
38.042 5.322
33.552 14.405
8.679 -8.179
27.826 -21.795
22.722 -15.990
36.939 -5.996
31.907 16.715
26.103 27.215
31.254 22.143
34.139 28.247
13.561 43.703
18.053 39.361
4.158 46.681
22.002 31.192
4.224 53.146
33.202 13.971
19.861 30.399
8.102 1.317
20.345 21.940
6.633 -0.564
22.636 -10.739
36.296 27.799
25.489 30.887
38.072 11.559
16.924 48.708
3.644 46.537
15.421 46.103
30.090 -13.682
36.282 0.326
22.302 28.954
-3.193 19.044
2.109 48.867
29.484 45.336
12.902 12.277
7.368 41.874
17.626 48.295
13.982 50.422
13.196 51.980
1.211 41.822
3.565 54.704
7.560 51.530
37.491 43.687
26.350 39.454
17.827 57.916
30.455 30.120
39.325 34.285
14.209 51.641
30.869 22.480
28.230 16.768
23.885 -19.457
21.983 -12.112
6.468 -26.048
0.959 -10.625
-0.615 41.006
10.468 12.584
0.761 8.669
7.036 43.699
30.897 31.953
30.650 38.070
13.921 31.283
23.298 13.065
-3.235 31.415
23.022 8.192
6.830 35.629
12.778 40.297
18.256 35.531
32.207 11.973
40.627 23.352
34.988 -9.025
31.339 3.216
-2.436 15.063
5.281 -10.297
21.468 16.508
11.005 46.889
-0.170 35.908
5.674 57.109
6.612 47.535
2.360 41.852
9.126 52.549
34.969 19.390
17.756 41.440
20.860 40.822
4.340 -18.440
23.338 -5.411
38.695 7.370
21.307 15.741
39.624 17.913
22.042 -19.252
11.051 26.831
1.460 35.481
-1.065 39.810
22.512 47.769
22.017 46.661
1.805 41.850
-0.618 -13.622
13.722 -12.097
33.714 5.029
30.598 15.999
27.386 36.116
9.283 51.671
8.315 45.405
4.405 38.935
32.964 32.415
28.694 26.137
51.643 -0.514
39.911 7.743
32.748 13.921
33.843 37.613
20.264 42.177
-2.410 54.936
21.956 36.279
9.653 44.195
28.269 49.143
20.537 43.628
13.400 49.338
20.232 54.613
5.530 46.015
1.549 58.166
1.028 47.317
-0.765 46.419
0.623 56.444
28.840 31.463
30.605 8.565
19.353 -13.001
31.479 -2.261
1.423 8.393
27.040 -7.659
24.657 -4.215
41.050 -22.006
41.249 34.582
23.820 42.043
29.585 36.245
28.037 -10.945
31.610 5.522
26.728 29.281
34.709 44.554
3.941 46.361
-2.782 18.351
12.785 -10.880
18.341 -16.657
8.627 -29.011
5.462 -14.334
22.674 0.469
16.424 -5.695
34.158 15.844
26.718 13.926
33.799 3.298
13.574 1.443
3.140 22.477
30.946 26.920
34.040 -3.166
24.001 -14.567
16.145 25.288
7.939 44.098
24.920 48.465
22.797 -3.841
31.668 22.465
17.656 18.125
8.004 -15.536
24.521 20.649
26.637 28.987
25.273 18.181
20.586 36.810
1.592 41.258
19.606 43.928
32.303 8.541
39.878 14.822
11.285 -2.886
5.614 -20.332
31.143 1.866
27.497 3.006
31.052 37.238
8.566 47.188
9.812 40.735
29.962 40.855
22.780 52.366
31.462 10.680
35.584 -7.482
32.253 37.966
26.334 39.404
44.420 15.549
27.409 17.476
25.133 34.679
22.762 46.792
1.462 56.714
7.699 17.002
17.996 16.009
1.577 13.515
34.857 6.563
30.103 0.775
34.514 29.308
21.982 27.382
26.616 7.859
27.141 31.478
16.503 24.303
21.506 23.141
26.372 10.197
14.949 0.300
4.077 10.817
13.261 -17.239
4.422 -9.129
18.171 -10.087
6.068 -2.250
30.959 17.650
1.673 1.710
23.962 -27.229
42.366 -9.376
23.283 1.575
4.426 -9.681
29.643 4.778
25.280 -20.487
30.639 6.531
37.275 5.523
29.230 29.087
18.224 47.998
20.264 40.210
15.904 53.347
26.442 23.875
35.784 8.759
36.313 23.685
37.844 1.370
40.918 5.938
16.349 44.374
8.649 56.628
20.459 56.996
29.857 8.719
36.641 2.913
36.021 0.041
15.980 -8.953
32.699 23.666
35.698 16.294
3.903 -13.731
27.718 -5.716
11.972 45.668
22.037 51.111
13.441 47.060
-2.143 41.378
30.949 30.435
15.388 -16.377
10.523 27.345
-2.323 0.779
44.329 15.237
33.400 -7.415
19.793 -18.178
13.775 -12.476
36.670 26.844
34.829 20.599
8.678 38.388
19.176 39.745
12.205 28.347
3.999 50.620
2.658 50.725
9.082 48.081
28.493 28.493
8.216 49.819
-1.432 41.039
21.610 2.021
13.143 -6.950
10.074 14.567
3.619 -1.920
16.414 -7.910
0.698 35.788
28.781 35.416
21.717 42.858
34.891 37.063
25.119 20.365
13.781 48.287
8.089 6.528
9.166 25.181
18.893 15.083
17.912 10.732
16.972 7.265
25.841 44.364
0.375 31.057
38.713 38.996
35.333 21.403
39.458 7.812
33.629 9.039
27.009 24.414
8.941 -4.504
4.043 11.142
10.111 11.065
28.905 30.400
-1.717 23.664
14.333 34.437
20.076 53.972
30.615 24.995
34.298 29.163
24.094 36.677
3.116 55.239
-1.423 52.308
8.319 52.960
8.206 51.124
11.491 47.085
0.380 35.893
8.818 23.671
20.465 24.056
39.471 38.808
9.883 -24.804
30.344 26.992
2.342 44.923
8.527 52.954
8.236 61.411
20.043 41.467
4.708 53.006
5.205 46.065
-1.944 57.415
6.488 25.452
5.985 -4.812
18.530 -9.299
30.879 -9.864
14.961 -4.674
22.536 23.172
-1.870 26.989
9.324 32.492
15.251 40.882
0.277 28.153
4.597 53.680
24.444 -6.690
-0.756 -5.999
20.835 -14.857
9.682 31.297
33.377 8.898
7.933 50.145
40.524 24.715
18.369 45.685
38.120 8.069
0.068 -0.405
1.487 5.662
28.134 34.031
7.162 48.260
1.882 55.696
-1.219 56.890
29.857 46.271
27.735 25.842
20.543 20.744
16.453 3.429
29.203 33.037
19.310 38.830
40.621 23.656
13.178 31.187
-0.896 50.509
1.620 39.499
11.559 25.723
6.697 30.412
-1.170 45.397
2.867 21.084
22.034 38.937
29.360 42.136
-0.625 16.542
27.342 10.284
22.409 -21.560
26.287 -20.674
11.198 -12.316
19.774 13.726
26.045 37.820
29.372 35.363
19.189 -13.976
13.127 8.774
17.621 40.891
11.010 32.523
17.474 57.096
0.163 60.593
18.796 19.230
31.125 8.546
40.287 29.695
30.920 31.475
5.449 60.718
10.889 40.628
15.224 52.557
10.442 42.346
21.849 36.309
14.085 49.917
16.273 54.782
13.060 5.571
20.499 15.105
18.502 42.825
37.056 -1.136
28.471 -10.722
0.018 -23.077
-0.732 -5.119
30.268 21.040
22.117 -15.455
-1.971 -15.964
10.323 -27.072
0.021 -4.680
-1.743 21.427
31.037 4.694
19.346 0.907
21.722 1.671
27.220 -5.086
36.922 -6.547
17.977 -9.404
24.229 -4.896
31.430 -20.200
34.870 17.191
44.242 22.080
20.738 -9.274
5.082 -18.971
-0.048 -15.717
7.000 3.785
9.243 59.715
19.499 51.113
33.759 26.984
24.442 13.692
31.896 2.360
22.139 40.994
6.475 38.829
10.533 33.988
10.651 49.573
8.717 47.863
16.404 43.250
19.049 51.313
9.049 46.109
28.852 39.505
17.418 11.775
-1.236 43.922
7.487 36.625
4.265 11.906
13.950 -1.933
30.976 -9.616
48.790 14.424
35.438 35.965
29.992 36.179
41.719 13.894
40.258 8.055
14.903 53.175
17.343 50.392
25.014 48.884
-0.463 6.099
9.218 0.965
2.115 41.239
18.020 30.279
6.835 43.518
2.034 54.369
23.330 36.653
4.384 17.638
19.184 -1.248
20.042 10.441
10.913 49.711
30.535 40.377
19.279 46.280
29.893 12.702
39.595 26.414
31.449 41.185
25.778 8.563
40.022 12.133
45.024 18.680
-0.264 -21.401
18.106 22.544
16.959 44.402
6.321 49.864
3.551 37.154
30.556 32.497
24.547 47.428
12.297 30.623
15.881 38.063
8.954 23.686
0.606 -14.063
11.578 -29.959
20.065 -1.969
4.188 -17.559
34.783 -7.730
6.519 -3.357
16.709 -14.215
4.593 -20.343
1.962 -34.794
17.354 -24.955
20.092 -10.737
36.255 -5.745
19.229 -3.264
-3.153 -22.929
-3.289 -23.658
13.495 -21.931
23.506 -3.710
13.544 32.106
22.551 26.749
15.717 40.647
8.090 37.191
9.355 45.587
5.965 22.674
37.120 -6.892
44.192 20.647
28.986 22.512
22.794 45.169
8.589 52.833
23.557 51.511
11.783 46.160
9.104 55.844
33.633 42.918
22.743 33.678
18.047 33.733
18.500 50.659
22.502 48.783
21.653 39.478
32.592 42.095
4.112 49.123
23.883 20.720
20.507 16.966
23.794 3.181
32.403 27.693
33.006 -8.620
13.048 -13.590
13.471 -19.197
8.121 -22.436
0.429 -6.242
-1.966 -15.623
0.771 -28.586
34.303 -7.482
14.675 -28.372
14.112 -14.687
0.336 13.266
19.939 31.549
16.692 37.901
6.712 1.506
34.366 -4.828
30.102 20.785
15.520 -7.567
14.748 -16.617
-2.040 35.744
2.309 24.718
10.192 24.057
15.241 14.866
-0.269 2.638
17.448 40.011
35.830 32.032
30.880 28.121
39.915 0.597
19.014 49.587
3.777 49.669
6.282 54.655
24.897 30.966
22.884 34.644
11.852 48.420
18.932 47.464
14.941 44.646
27.695 27.755
0.513 47.949
2.926 41.004
34.927 -2.031
34.690 10.688
45.950 0.866
27.970 48.079
39.491 17.592
32.809 22.599
21.264 -15.716
19.287 -34.579
30.674 18.874
7.871 55.297
11.932 39.779
11.360 40.781
33.066 45.624
39.470 32.938
30.702 -3.851
35.881 8.512
29.371 24.733
11.305 26.754
15.936 -11.560
2.280 -16.806
30.361 28.012
-0.272 26.395
20.346 24.564
34.105 35.869
20.924 20.408
20.171 12.876
14.494 -6.235
3.449 -18.318
15.021 -19.298
7.927 -8.483
10.006 -22.703
-2.223 -16.471
5.586 10.510
5.643 -3.111
5.269 28.042
0.541 54.130
15.465 41.552
14.030 46.153
8.794 49.758
25.995 26.101
29.843 34.279
21.047 34.766
4.265 47.152
0.037 -0.237
12.296 11.559
15.092 -3.866
28.344 -14.894
21.699 -12.241
29.168 5.090
28.849 -2.261
26.960 -4.922
32.027 7.918
29.968 20.730
9.950 44.744
12.711 47.376
26.854 50.442
1.188 53.891
3.976 47.761
7.422 40.871
30.599 19.253
35.752 23.318
10.541 46.706
-3.267 41.271
-0.582 50.517
4.231 9.920
4.960 9.559
31.336 9.552
39.396 20.787
32.253 6.193
22.639 -7.228
6.020 25.511
25.760 -14.413
37.434 -10.127
35.186 24.140
19.210 55.207
1.339 54.111
33.693 33.888
41.699 5.908
23.192 -3.597
38.167 -11.347
21.334 -26.070
18.686 -7.745
16.506 -15.923
36.899 -6.130
23.688 -15.902
16.386 5.538
7.115 22.667
37.066 21.119
43.029 20.544
32.611 28.049
22.106 31.946
-2.520 34.783
7.309 18.535
3.869 32.014
40.176 24.813
22.972 50.025
5.725 35.372
31.498 26.087
28.708 37.802
24.741 22.203
28.389 -14.320
35.443 30.504
18.479 45.613
33.871 40.345
19.596 29.430
4.865 54.023
4.570 45.441
21.690 20.671
6.161 39.321
30.206 14.079
33.087 29.151
38.338 12.867
25.254 24.201
18.134 51.229
35.591 15.835
-1.193 -15.324
4.527 -15.376
8.905 -2.699
35.296 14.445
33.370 37.162
24.233 14.501
-0.762 40.874
21.257 38.147
23.779 22.457
-1.391 44.165
1.296 6.713
-0.162 54.953
15.217 47.292
20.645 44.614
23.970 46.479
20.590 43.365
27.356 37.729
28.316 43.566
33.122 26.583
19.382 56.549
8.037 24.776
7.304 55.245
8.650 35.538
-2.665 49.060
3.075 44.455
2.430 41.833
19.642 -10.276
23.315 -5.411
34.438 -10.886
39.597 -7.991
47.103 13.614
34.437 27.768
30.856 14.302
20.036 2.129
23.625 -19.270
16.115 -24.354
19.951 -4.860
45.526 14.256
34.807 31.467
21.786 35.634
9.070 16.972
26.352 17.347
6.471 18.517
24.496 14.305
18.515 -0.847
21.559 -9.033
42.325 15.738
31.690 1.635
27.621 38.181
32.386 24.193
34.548 22.797
32.529 10.273
36.016 19.180
44.675 26.228
41.001 23.815
39.079 18.438
27.534 35.294
32.607 25.106
17.086 42.626
29.425 40.801
40.321 13.504
37.693 34.160
17.862 37.030
28.633 33.775
15.104 41.276
2.892 56.927
16.216 37.122
2.365 57.005
1.104 45.168
8.457 64.198
7.732 53.262
18.872 44.970
18.351 49.568
37.902 10.094
31.395 10.591
28.444 6.650
34.652 3.543
19.772 15.715
-0.943 7.835
21.749 -28.236
31.347 -0.954
18.576 -11.450
37.100 21.148
36.435 -7.097
32.559 3.451
27.278 13.934
15.923 36.200
34.596 28.693
27.594 31.007
19.278 40.365
15.005 47.197
29.416 40.028
23.586 9.719
29.524 24.209
34.977 16.966
41.510 6.059
37.400 2.785
39.216 15.098
16.629 -3.452
31.801 9.286
49.034 11.816
23.668 -9.691
24.956 -16.210
9.277 -5.189
9.433 -15.741
37.952 4.894
21.650 34.835
16.312 50.281
25.917 34.082
23.287 27.848
25.357 29.306
22.956 -11.370
31.494 17.592
2.606 -23.804
5.300 -26.444
9.527 -11.456
1.654 26.613
12.932 57.505
3.422 45.021
2.735 39.368
26.262 33.251
9.513 -23.604
14.578 -20.103
10.470 -12.802
5.524 -16.587
26.451 -12.789
40.081 20.481
26.930 10.720
32.282 36.477
7.865 -11.783
26.143 4.176
25.578 -7.235
35.708 4.416
16.476 35.154
1.853 59.278
4.860 44.552
16.027 44.575
13.758 48.693
-1.732 38.597
21.523 39.127
27.583 37.386
33.777 33.813
21.452 22.837
35.034 32.943
22.259 -7.915
23.837 -21.211
32.699 5.828
34.080 -5.753
33.459 1.948
6.454 -8.682
22.382 -7.838
28.394 31.612
23.894 35.851
1.796 52.489
8.134 57.984
33.100 33.636
27.693 15.594
29.202 50.144
1.196 46.845
31.664 35.374
25.887 34.105
11.206 58.623
16.582 42.206
14.077 57.051
2.783 34.706
0.147 45.062
16.492 23.147
22.280 46.450
2.279 26.329
4.158 8.258
16.350 37.421
28.901 13.167
25.922 17.884
22.296 3.300
2.707 19.979
17.154 37.290
2.556 1.761
2.659 39.956
37.750 3.541
20.960 37.234
28.203 20.487
20.550 23.499
26.076 34.413
10.252 40.250
36.446 13.915
6.587 11.704
19.070 33.283
10.668 11.203
15.642 -7.699
6.241 -29.470
28.927 -9.806
31.466 4.161
12.983 39.576
36.397 26.983
40.601 13.637
13.387 42.098
31.922 22.952
31.818 33.689
-0.993 -9.210
29.344 -2.425
10.240 -6.660
17.946 0.560
18.380 -4.329
39.016 13.167
32.537 21.307
17.783 17.658
15.709 -5.100
20.646 36.131
34.205 36.653
8.786 45.307
24.630 42.157
46.577 27.188
8.409 20.800
9.176 47.527
7.228 54.330
7.748 50.483
4.262 52.851
3.439 51.023
-1.258 37.119
22.210 42.099
21.352 16.084
20.589 -9.869
24.042 -17.748
39.517 -0.539
36.898 17.990
19.976 49.984
14.551 56.359
33.356 38.516
20.191 50.202
34.014 41.342
32.593 35.355
1.607 44.211
47.116 7.402
-1.596 -13.903
11.121 -16.548
27.570 -13.080
9.533 -4.059
1.030 -13.993
20.766 -4.691
36.332 25.211
19.037 18.680
31.110 -2.891
30.932 1.940
43.675 10.520
30.048 -12.752
44.374 12.331
23.637 8.163
25.664 15.906
2.046 1.798
17.879 19.934
18.791 27.500
29.322 43.222
28.998 33.917
23.863 41.780
8.265 50.366
9.556 18.580
30.548 19.307
3.739 20.188
24.299 9.554
20.651 -7.224
0.671 10.675
8.355 42.055
22.254 44.934
13.654 51.447
18.723 45.335
24.236 15.815
0.938 33.827
11.278 11.350
39.868 9.978
8.282 31.876
6.772 49.968
28.872 42.310
22.734 -4.689
5.424 -1.510
3.649 8.703
0.664 51.961
26.718 35.176
15.063 35.911
-3.383 39.334
9.129 47.514
16.106 18.051
1.276 -19.574
4.948 -21.830
17.222 -25.323
11.165 -0.008
28.133 22.231
3.411 29.198
4.520 17.363
5.662 21.841
26.134 26.871
32.440 3.869
20.585 22.337
2.580 40.872
1.094 -13.569
23.037 1.667
31.973 34.428
30.378 33.003
7.362 14.395
21.253 36.068
0.101 49.692
26.409 38.082
22.980 41.270
2.025 42.137
13.494 9.278
37.408 -2.005
36.127 10.677
23.927 43.603
7.349 53.922
11.923 44.124
19.299 49.233
36.655 33.621
40.156 12.242
38.525 -1.776
14.129 21.695
19.537 -14.054
4.860 0.544
30.814 28.863
49.807 22.915
35.200 16.766
31.635 -3.341
11.687 2.763
36.304 18.503
18.420 -23.976
31.445 -4.283
40.360 0.988
18.133 -10.363
28.846 -0.683
21.432 21.253
11.892 -11.191
15.629 -13.761
28.139 5.307
37.736 21.598
0.769 20.983
-0.973 2.336
-1.674 -3.163
34.625 4.566
9.480 -13.473
23.400 39.669
37.304 14.375
34.855 12.944
40.809 18.203
3.878 40.660
14.645 24.688
25.384 3.621
45.487 6.367
26.374 16.836
0.986 42.800
19.527 22.393
4.408 -17.169
30.657 -10.424
37.291 8.225
33.949 0.492
22.535 32.163
13.304 33.155
-0.788 2.164
30.067 24.220
15.675 12.253
31.156 1.468
-1.258 17.815
5.177 7.854
10.390 -23.181
20.952 6.991
20.918 34.606
36.107 19.786
6.645 -5.327
7.171 21.191
17.899 -4.413
13.949 43.486
26.185 44.562
1.968 40.754
30.584 14.081
31.800 25.249
38.044 14.661
30.205 18.784
29.076 1.516
35.426 33.147
0.429 47.973
31.452 23.605
30.766 -5.073
15.668 10.508
10.176 24.068
0.215 -8.103
15.747 29.623
29.336 -13.174
4.615 3.968
20.158 14.802
10.169 2.807
21.995 5.260
7.784 -26.630
34.775 4.222
23.682 32.262
1.877 42.608
27.396 23.376
23.243 39.808
11.913 53.974
19.992 39.991
2.142 46.946
37.152 20.880
23.206 -19.940
4.650 -26.631
20.200 -22.434
19.797 -14.138
16.019 -6.732
18.542 33.949
8.696 12.393
13.319 23.056
-2.721 23.721
8.506 49.621
13.225 54.224
31.441 40.454
27.033 37.064
6.028 31.763
27.381 35.815
29.100 30.888
7.257 -21.067
7.426 -14.153
33.249 14.014
31.225 32.845
-2.779 40.716
40.873 30.899
24.331 31.875
48.115 27.167
38.770 24.685
34.083 14.342
18.325 23.999
22.794 36.869
20.271 29.995
25.379 6.891
28.252 -2.066
38.180 -9.913
36.508 34.924
33.917 1.851
23.393 -12.672
24.912 -5.640
14.078 -8.548
-0.951 -11.088
11.212 -14.136
5.662 -19.781
14.427 -17.568
24.422 -17.058
23.302 6.924
7.443 1.152
22.743 35.000
37.036 17.809
33.395 41.139
15.418 40.268
10.554 2.146
28.127 39.050
24.130 40.330
19.870 39.972
16.848 41.057
7.729 55.788
39.996 23.036
42.081 10.125
31.118 42.409
32.006 29.713
33.470 39.940
32.782 0.707
40.449 12.158
34.979 46.490
15.324 58.172
12.266 18.272
16.692 48.009
22.473 33.515
29.660 0.132
22.802 2.927
2.551 -8.843
4.824 -5.077
20.200 9.138
24.114 27.716
4.732 7.125
32.274 12.196
39.379 11.838
39.522 19.864
17.450 -21.319
26.282 -18.134
31.897 9.617
13.677 30.568
26.202 17.895
40.575 4.497
27.436 46.718
21.133 40.698
32.946 24.980
18.760 -4.247
14.847 -19.890
31.407 -4.801
30.835 -5.331
40.612 27.744
-3.236 56.610
18.571 19.862
18.229 -10.340
27.432 14.718
18.186 -10.335
12.931 7.244
18.631 22.902
25.942 10.902
23.214 45.644
33.954 6.322
47.099 19.490
46.049 27.668
23.877 26.719
8.696 -12.424
23.523 10.299
18.591 -11.564
26.750 31.475
24.428 29.983
23.711 49.692
4.422 42.655
12.342 -1.896
20.067 10.972
38.217 19.372
11.516 -10.853
30.036 -10.855
23.754 3.503
-1.250 -5.771
14.265 -23.360
36.951 6.828
32.148 -1.536
24.527 5.829
29.996 30.769
24.795 23.872
22.382 26.534
23.589 53.420
13.604 38.935
4.866 17.544
35.254 4.537
44.325 33.766
23.302 42.151
30.573 38.806
32.176 37.741
34.978 32.280
21.338 40.268
1.013 46.864
13.907 45.712
31.701 46.570
30.847 31.728
-2.761 49.830
1.738 40.884
20.532 35.463
24.064 46.038
6.619 49.818
15.408 37.177
30.450 21.524
33.012 26.708
28.475 7.598
29.120 56.200
1.773 45.900
14.838 43.114
12.918 51.481
11.308 53.302
-2.217 58.303
27.471 39.868
9.203 54.011
0.289 39.338
26.897 -7.776
29.269 19.317
14.394 27.149
-1.432 42.253
9.225 33.956
28.226 5.048
33.073 27.005
15.387 35.910
20.020 41.742
-2.324 50.236
31.052 35.115
3.869 42.824
9.765 51.876
18.583 31.300
17.770 52.917
32.081 35.196
-1.457 -4.425
10.884 18.554
0.140 23.442
5.498 -1.123
24.300 -28.532
25.119 -19.781
42.075 23.442
28.360 12.083
37.393 0.565
34.193 -18.375
23.375 -14.799
23.515 -9.114
20.025 -1.998
22.311 24.133
7.366 6.482
8.445 21.061
18.029 44.649
18.528 49.002
-3.033 53.425
11.772 56.013
21.244 52.560
4.879 43.801
15.358 52.502
34.142 27.401
-2.146 30.366
-1.604 40.146
17.386 5.490
17.823 52.655
33.761 8.281
31.052 34.368
6.074 40.389
12.655 49.024
23.334 4.104
18.820 -8.477
17.872 19.388
27.170 -22.297
4.613 -23.253
12.405 -14.033
32.554 39.217
9.568 48.824
27.085 31.417
20.508 49.011
37.403 46.184
27.900 36.543
36.009 -0.703
8.922 -15.310
29.344 9.177
9.346 12.045
8.295 21.679
13.269 41.631
9.382 3.601
11.507 46.550
27.547 30.237
29.642 -4.469
32.858 19.037
3.975 42.720
32.800 31.229
25.948 35.226
24.728 34.329
37.273 13.574
36.247 2.470
33.041 -27.701
15.662 -9.062
19.029 -15.034
24.516 12.272
24.512 14.940
15.345 54.639
2.925 14.931
30.450 35.859
36.426 27.962
18.598 35.051
7.130 44.342
33.512 48.572
21.661 46.650
18.335 47.445
20.861 41.486
7.481 41.355
26.535 27.242
7.428 9.797
28.606 4.608
21.631 34.763
21.774 33.679
37.641 27.874
30.399 45.106
38.115 1.107
20.022 39.240
27.407 39.111
8.033 46.746
26.517 38.103
11.054 34.394
-0.868 42.947
-2.577 54.357
11.939 48.245
7.373 53.776
-0.147 36.463
26.276 16.183
30.776 1.865
35.053 36.906
29.748 40.654
5.357 0.789
4.053 15.289
-1.469 6.550
42.977 -0.210
33.509 35.860
31.300 44.722
18.117 1.060
4.613 46.159
8.047 -0.650
33.578 -3.705
45.898 21.795
33.580 -3.172
34.905 -8.108
32.965 30.876
35.490 31.177
22.303 43.333
-3.230 39.169
11.513 50.287
5.454 50.607
-2.152 41.453
30.324 26.334
3.217 3.046
17.303 -13.871
22.239 -3.870
12.340 40.166
16.529 10.962
31.861 15.849
39.337 30.127
10.795 45.649
2.711 39.929
34.361 20.951
10.766 -6.274
2.139 14.223
11.686 39.124
8.707 46.352
27.064 40.250
3.414 50.946
38.303 38.062
15.679 41.706
27.776 15.655
39.379 1.449
28.410 -10.528
24.352 -20.235
35.372 13.937
16.699 39.076
23.517 34.339
34.551 -5.296
41.584 18.792
19.978 16.487
-2.406 28.501
19.293 14.163
41.542 -0.255
28.056 18.717
-0.560 31.815
12.109 41.829
13.952 22.962
0.719 -17.533
26.879 -9.564
-2.863 29.497
39.431 25.832
-1.209 24.282
2.311 -10.529
3.089 34.402
23.416 52.664
26.001 38.050
30.653 45.079
32.223 27.417
16.834 -2.159
41.719 30.773
24.845 33.178
4.776 8.421
7.105 10.341
11.053 39.355
22.732 35.670
23.244 39.029
38.764 18.006
33.010 13.912
19.674 -12.371
15.498 -17.457
13.076 -19.698
45.135 -3.727
12.457 24.410
18.801 -2.754
37.487 15.203
36.881 22.593
5.326 36.641
6.120 22.210
30.826 6.644
35.822 9.694
24.572 -8.969
27.535 -9.856
9.251 -16.338
14.579 -33.872
5.830 -17.603
12.241 -20.830
12.307 -14.014
36.523 30.464
16.941 23.158
27.331 -15.339
36.190 6.028
22.252 32.064
32.892 39.618
28.668 39.211
-2.131 26.826
19.707 10.299
23.763 17.260
48.687 14.937
39.406 13.242
32.256 45.127
34.361 17.083
37.725 11.558
20.659 27.358
24.820 36.070
14.925 43.107
29.832 -0.569
28.073 -9.842
45.701 -5.882
29.632 -6.189
5.732 -18.988
5.913 -17.105
-1.121 -6.703
7.718 -21.411
35.108 -23.268
34.698 -12.307
12.663 -0.978
27.001 3.264
41.112 22.305
27.911 40.484
23.433 29.845
25.414 -0.262
26.270 4.068
38.343 9.982
11.534 26.594
8.848 -16.008
5.298 -21.025
24.932 27.992
7.524 43.657
4.969 39.398
2.185 43.483
0.284 34.945
24.126 34.796
18.719 3.640
-1.253 19.527
-2.170 45.405
11.452 18.128
25.585 -0.539
5.201 -17.630
41.030 1.627
13.093 -1.813
3.845 10.269
2.936 -7.516
2.166 -11.154
17.140 14.181
21.889 17.437
32.907 -14.553
21.699 -25.710
-1.575 -19.224
10.812 -14.080
5.355 -23.587
19.574 -6.170
28.989 11.503
4.680 -4.211
36.932 11.869
-0.104 -12.149
34.908 1.652
7.448 25.126
25.833 -7.054
20.284 -12.341
28.480 -14.842
32.310 33.725
12.349 14.616
28.416 12.771
5.503 2.085
7.594 -4.659
23.920 -9.035
23.494 8.495
-2.624 -8.207
16.173 -19.891
23.447 -11.401
15.433 -22.052
2.873 -23.361
15.063 -18.041
20.617 -18.028
5.821 -17.713
37.873 -8.064
25.905 -16.547
31.820 -12.820
33.636 -0.963
6.077 33.301
4.989 42.427
3.937 42.865
1.581 41.876
32.831 -17.829
38.824 26.940
28.828 41.120
24.923 32.427
15.996 24.505
-1.952 45.690
0.611 47.204
39.393 25.455
29.068 -0.621
39.208 -9.665
35.940 7.033
32.398 17.677
30.192 25.351
18.254 60.258
5.440 48.607
2.172 54.517
3.222 59.808
14.108 11.535
4.624 49.918
26.776 31.606
-0.239 50.465
33.233 45.225
27.441 45.598
8.424 60.622
0.506 45.077
3.349 20.418
17.109 54.897
42.044 25.949
41.405 28.745
2.972 47.427
20.066 45.078
33.955 16.098
2.971 7.317
7.672 -19.947
8.997 4.222
-1.731 -22.229
6.506 -25.586
-0.340 -25.841
6.125 -22.798
21.192 0.955
31.968 13.896
6.617 45.580
23.684 47.288
20.830 48.077
26.347 31.738
37.238 42.360
25.987 33.718
31.428 10.618
32.229 22.383
27.598 41.839
6.507 45.214
29.588 38.926
24.579 27.081
13.303 38.989
29.489 11.074
26.801 -3.944
8.385 -24.706
15.847 16.930
27.222 23.061
23.761 9.888
37.394 8.875
32.888 28.852
31.517 40.894
24.457 34.192
10.558 33.288
15.544 38.923
28.508 35.868
32.446 45.203
4.345 47.216
36.118 31.829
27.360 35.007
28.781 9.122
24.324 -23.315
45.100 -14.095
24.179 -8.247
31.309 36.060
18.231 34.918
20.897 52.667
2.773 48.285
37.537 15.262
30.511 19.576
0.614 29.616
3.056 29.906
14.460 34.055
13.393 19.738
10.941 3.873
16.219 11.872
4.841 14.564
12.058 13.258
-3.228 -16.395
11.643 -20.861
28.258 -0.162
19.168 4.880
18.967 -9.192
30.053 29.539
15.282 33.711
31.016 1.273
22.006 34.971
5.065 50.280
33.420 45.188
10.390 57.849
43.843 16.200
42.795 29.048
18.940 34.229
36.242 35.315
38.048 30.232
31.588 14.688
38.083 20.338
23.327 36.838
4.476 47.180
29.541 39.132
24.595 27.988
29.765 19.639
20.532 -22.301
25.604 -0.817
31.602 22.390
8.802 43.668
2.974 41.508
18.286 2.674
8.664 28.116
28.094 15.832
34.567 10.705
33.044 14.748
22.045 23.981
38.867 37.788
2.067 45.686
25.777 26.471
25.672 40.962
21.337 19.665
11.338 55.545
11.889 55.714
15.160 52.251
17.632 52.655
3.349 10.609
11.478 32.383
31.297 35.291
21.105 53.514
41.596 5.187
27.720 2.551
4.863 28.044
44.280 29.141
31.087 13.215
39.886 34.763
29.920 1.595
27.042 30.835
7.667 36.280
10.009 0.039
-1.182 -21.335
7.025 -26.202
26.627 10.215
14.655 -15.500
10.575 -9.994
22.419 -9.751
39.147 -1.098
4.623 48.722
25.569 39.112
31.971 36.030
5.540 43.285
0.306 43.517
7.516 52.393
42.867 21.396
18.201 -9.716
33.483 7.792
39.066 -4.996
35.029 25.814
29.460 17.799
5.435 1.172
4.535 10.331
-0.363 4.709
23.648 3.442
30.394 -18.441
36.941 26.597
22.107 23.951
15.574 0.203
21.301 3.898
43.364 3.927
22.028 46.396
9.484 46.995
4.622 57.132
-0.535 35.684
35.531 16.895
31.660 36.501
0.364 44.842
23.290 33.171
10.573 -11.728
10.372 28.387
0.392 52.231
14.875 14.553
30.324 24.116
21.755 38.158
25.670 26.381
-2.423 46.543
30.674 43.481
25.559 44.991
42.159 31.085
32.743 5.542
10.589 4.126
20.116 12.212
27.450 1.144
21.951 -1.643
14.361 43.895
26.403 0.663
17.175 29.597
28.748 51.372
6.946 48.004
32.489 34.859
29.241 22.066
30.057 35.654
32.726 7.797
-0.353 36.485
14.277 45.334
0.843 49.824
16.954 42.205
32.889 21.409
18.504 -1.720
0.013 -5.250
37.150 -3.437
48.768 13.371
33.855 4.791
14.622 -11.912
39.054 20.082
30.739 21.681
34.409 32.918
0.429 29.798
11.659 14.105
42.788 13.737
41.495 2.585
11.598 48.721
25.869 40.503
18.970 39.705
1.502 18.224
26.315 -14.124
4.327 14.761
15.083 12.661
28.508 6.572
5.142 18.839
1.320 -3.598
5.793 -3.258
12.200 -19.040
9.859 6.981
-2.367 -5.327
-2.489 -7.327
0.849 -24.205
32.645 -11.745
11.953 -5.977
6.792 -7.256
30.591 4.161
13.528 6.184
12.677 -16.695
23.111 -5.774
-2.142 -23.417
17.104 6.693
26.064 38.291
3.365 34.510
34.733 27.201
13.015 33.504
26.408 -14.298
27.040 -14.421
12.411 -24.492
5.353 -14.191
1.339 3.302
28.231 15.933
34.865 29.679
19.172 -18.037
13.800 -12.217
32.691 -17.040
14.590 -14.569
32.313 2.273
27.863 31.233
39.080 9.513
9.172 22.858
14.451 0.713
10.220 48.226
17.644 20.182
32.869 5.106
32.856 0.201
42.951 7.211
22.084 29.036
30.400 1.094
46.102 12.153
9.765 2.827
1.645 30.721
-3.039 46.487
20.651 25.975
21.570 38.615
5.828 34.799
10.625 48.945
5.472 54.128
30.747 -5.593
20.170 -1.159
7.871 47.306
9.834 12.331
25.066 26.803
40.079 -5.125
27.488 14.799
26.910 18.847
37.576 13.679
34.354 36.050
2.213 29.496
14.033 40.622
30.903 28.889
24.686 32.896
34.153 15.295
19.366 -7.477
18.123 -13.137
11.865 -27.224
39.402 -0.233
30.389 19.195
29.399 10.439
32.425 14.505
44.755 14.506
32.953 33.772
0.030 53.272
11.362 13.044
7.721 -11.495
15.633 9.139
26.299 8.980
2.471 56.085
23.326 42.454
25.261 35.484
-0.348 43.088
15.402 47.912
27.931 36.611
0.102 55.971
33.172 17.802
37.524 15.500
1.365 58.026
43.217 27.954
33.022 -6.870
47.858 22.270
31.289 28.814
11.065 23.725
2.552 45.824
-1.219 29.675
11.489 2.744
-1.126 3.989
29.021 -8.032
26.451 0.113
32.128 32.952
7.867 44.273
26.095 45.070
15.451 48.790
18.638 45.934
17.409 24.974
13.375 49.896
18.840 38.356
12.966 53.248
34.013 42.794
45.766 13.519
35.638 12.336
35.132 -9.702
37.956 22.473
-1.149 -5.568
21.841 17.863
11.657 9.784
32.232 -10.772
23.382 -8.305
25.539 -1.707
33.826 12.941
20.117 28.492
10.579 39.177
-1.236 32.382
13.270 9.913
28.390 2.707
32.624 -12.466
32.499 -1.264
20.995 28.571
12.029 7.631
36.023 -1.615
37.343 -3.066
23.975 -10.137
18.768 -12.610
-2.210 -25.567
2.272 -18.186
7.547 8.501
10.213 30.650
38.241 38.515
34.312 32.385
32.857 -1.129
1.394 -20.864
18.199 -16.432
15.064 -6.529
12.089 1.058
16.432 28.442
19.498 47.028
7.445 46.334
16.444 27.425
14.384 19.333
28.797 22.993
22.823 35.093
3.400 51.094
5.094 51.141
19.710 46.896
2.531 41.849
