# Supplementary material for: Myosin V executes steps of variable length via structurally constrained diffusion
Source: eLife. 2020 Jan 15;9:e51569. doi: 10.7554/eLife.51569 (PMC7054003; doi:10.7554/eLife.51569)
Supplement: Source data 1. [file elife-51569-data1.zip › myosin_elife_source_data/Figure 3/BD_diffusion_contours/lastbead_xz_5kbT.dat]

32.656 9.343
45.754 25.318
33.989 10.421
47.372 34.183
-0.733 35.031
1.509 25.795
31.958 36.590
30.711 50.339
49.332 31.873
35.712 30.332
34.296 14.561
27.723 34.988
28.873 30.143
32.007 37.900
34.179 55.439
17.489 33.127
23.376 26.540
48.892 42.510
60.226 43.555
50.513 47.658
12.989 44.806
-0.965 21.738
3.299 36.776
19.134 47.065
41.149 42.395
21.839 44.066
-7.266 8.322
9.067 28.085
13.796 47.000
26.249 58.796
62.784 32.816
30.514 50.517
36.977 47.546
65.426 10.166
58.982 37.634
59.520 39.860
15.506 46.913
36.694 53.103
20.367 52.488
33.439 49.069
19.397 34.716
6.961 21.864
20.366 31.127
61.396 17.240
26.014 52.223
32.672 41.683
25.231 24.312
26.861 33.984
38.174 -9.374
65.804 23.420
53.000 34.367
69.146 26.259
65.181 17.214
59.731 1.339
50.318 18.064
34.756 -5.662
34.024 48.889
54.532 14.076
27.343 16.825
20.116 57.944
22.327 47.695
5.594 35.493
61.059 34.259
53.128 -1.776
61.731 -12.033
51.581 15.320
47.105 8.894
40.361 -5.849
32.115 9.259
25.894 46.173
33.822 45.849
38.523 28.618
36.024 9.466
50.157 -20.439
37.080 5.475
55.166 -2.407
27.693 32.345
44.543 21.351
72.349 -4.723
51.004 -0.213
58.348 -8.761
51.325 -0.392
29.647 -10.578
21.729 -13.108
53.243 18.570
28.651 37.236
48.519 26.806
58.670 -2.489
67.413 11.887
51.105 6.728
56.166 13.396
44.879 12.047
55.076 34.181
31.800 38.845
22.016 47.411
33.891 46.915
51.628 46.284
40.858 28.087
37.688 36.578
35.946 51.525
2.641 20.314
44.373 38.192
47.108 47.039
48.743 36.052
54.634 -25.701
22.107 -22.818
51.250 -1.834
20.783 22.920
48.264 22.706
46.693 39.130
59.671 27.054
69.215 8.226
58.385 10.759
50.497 2.954
31.377 13.100
31.770 49.794
69.214 26.305
24.050 -11.976
65.724 -0.264
48.569 4.040
24.968 28.387
19.561 7.858
36.573 -5.576
44.450 21.766
18.814 25.601
52.872 3.963
28.024 29.950
36.778 -5.062
51.366 -4.219
63.279 -8.199
55.648 -10.755
62.076 2.375
64.303 13.918
66.357 6.662
49.457 42.658
51.208 23.189
43.290 20.443
56.423 24.270
43.326 35.151
30.255 40.122
14.694 16.506
27.425 10.323
39.018 -2.371
58.889 -8.187
60.959 12.464
50.461 -3.989
54.369 -9.543
43.168 -22.107
42.419 -21.676
45.871 -19.697
49.503 -14.580
29.435 32.864
18.733 36.419
35.932 38.430
21.748 45.496
13.225 25.016
9.150 45.708
21.936 44.584
44.449 28.081
61.868 -1.885
63.778 -5.984
68.793 6.779
19.930 -25.961
33.381 0.881
61.912 -9.724
44.486 -28.711
64.346 3.032
62.025 -1.728
69.027 -0.112
45.221 25.553
30.281 -11.715
54.986 -9.415
44.669 -20.123
52.443 -11.237
67.100 -10.768
45.809 -8.922
60.276 13.149
40.688 15.403
48.908 -16.169
30.720 -7.929
29.363 38.557
22.201 55.319
25.642 43.784
15.898 44.279
46.386 33.609
9.659 43.257
36.973 45.794
43.640 18.637
-3.710 16.328
35.035 -14.677
29.255 22.803
61.286 20.070
59.418 2.967
21.062 27.154
46.972 -1.472
22.611 -3.882
30.082 7.742
25.405 36.557
65.661 -3.169
63.829 -6.794
51.645 -12.273
58.138 -23.751
43.654 2.264
65.624 -4.513
57.983 7.595
55.209 -12.995
61.029 -11.882
56.150 -5.718
47.714 7.318
44.941 5.961
28.743 6.419
45.124 29.568
38.337 -15.102
30.812 9.196
29.551 -21.643
38.203 23.933
33.870 24.301
21.352 27.056
46.971 11.714
63.651 8.947
4.929 29.841
14.509 38.367
31.863 27.613
24.981 42.715
56.670 40.138
31.246 -12.522
32.406 3.898
23.480 24.507
34.236 13.573
66.478 12.564
27.524 10.213
43.976 23.674
31.260 40.125
30.803 52.018
46.088 46.616
52.757 22.512
52.751 0.382
69.529 -2.690
59.270 -4.588
19.615 9.238
30.952 -3.364
30.114 8.568
38.922 17.971
41.311 24.250
26.868 39.808
40.073 51.950
39.636 45.332
18.888 50.823
-7.767 28.381
-2.063 31.256
21.757 36.333
51.318 42.746
14.744 44.428
37.889 42.998
31.543 -5.772
41.751 -17.760
59.406 -2.966
60.609 -4.434
63.441 -12.438
54.469 -8.290
45.888 -1.636
56.697 -8.677
30.918 -8.204
64.834 -6.349
67.141 8.347
23.777 -17.202
59.871 -1.972
60.860 -4.232
70.276 -0.894
53.746 3.890
48.571 -5.689
38.555 29.140
49.706 26.249
22.660 11.214
28.811 -3.682
27.763 -9.375
30.454 -11.867
27.861 -6.596
27.866 -5.054
40.900 -19.489
54.385 -16.645
26.938 -17.066
65.602 -15.942
26.203 -24.139
42.886 16.743
57.229 -4.389
54.561 -9.504
49.715 12.963
27.008 -2.803
10.371 42.598
41.265 43.469
23.159 41.763
1.605 44.430
26.598 47.931
4.027 46.951
54.015 -10.808
47.426 -21.233
47.574 -2.947
60.667 13.779
42.053 6.561
33.051 43.262
16.870 27.893
39.899 20.937
33.971 12.401
24.049 41.278
33.255 34.433
34.879 28.555
32.195 -4.849
53.178 9.133
50.356 -22.765
61.917 0.839
62.409 1.478
44.033 -22.636
56.336 0.367
50.341 17.286
44.355 25.709
24.683 50.089
64.197 10.793
55.654 0.549
39.439 9.174
28.906 1.549
43.108 -23.455
43.921 -23.458
46.467 -10.861
30.951 -23.442
29.035 0.315
38.899 -37.069
26.245 -13.660
35.890 -20.858
49.928 -25.611
17.185 -16.717
6.647 15.742
32.813 46.554
50.202 24.271
52.758 -1.216
40.472 -15.884
49.035 -15.481
52.978 -9.733
53.486 -10.320
40.436 0.589
27.968 24.436
19.390 52.648
32.761 6.854
52.921 -10.927
4.661 47.746
38.683 41.490
5.323 41.809
40.933 47.541
32.225 47.172
32.167 50.073
15.693 30.426
8.311 44.868
43.581 42.593
19.886 28.220
34.132 35.207
53.089 -18.023
37.155 -28.382
46.186 -24.161
57.637 -6.105
56.406 -20.911
30.934 -15.701
33.573 -14.051
36.987 2.929
13.562 10.756
39.006 -7.980
26.610 -4.871
23.466 -13.932
40.804 -33.582
27.179 -8.001
32.621 3.938
34.947 17.382
29.992 17.240
39.539 3.497
25.112 52.165
13.066 48.551
27.781 24.970
44.829 53.162
68.799 22.402
61.826 5.972
59.972 10.154
41.146 14.122
60.104 20.843
57.218 2.325
57.125 10.247
56.890 4.094
43.984 -10.159
43.752 50.572
17.204 45.044
39.979 49.728
32.887 47.115
28.249 18.324
21.492 30.838
19.622 38.063
24.811 25.424
12.278 36.603
-0.496 28.250
19.232 21.203
29.279 42.554
40.423 13.765
50.087 24.579
29.341 27.319
45.544 30.606
26.171 37.214
29.200 39.181
29.260 35.307
13.638 35.422
54.525 40.001
13.468 53.403
19.635 34.796
43.612 27.545
47.092 8.277
23.004 -1.150
20.452 31.084
16.266 34.981
16.354 34.167
11.813 41.490
27.411 45.239
31.873 32.232
43.900 14.319
35.000 49.079
19.156 10.224
25.848 35.458
28.493 42.524
2.985 41.567
6.133 37.377
32.666 21.317
65.513 16.313
52.455 6.234
8.032 49.561
7.979 45.006
53.112 24.337
38.992 44.247
55.996 46.224
52.722 19.335
50.723 17.616
25.453 35.871
64.829 17.743
32.220 53.160
59.078 41.042
31.091 47.446
14.830 29.286
58.670 34.717
60.032 5.906
38.562 -1.045
20.934 54.409
48.101 34.177
59.595 -6.896
51.923 44.445
27.530 35.478
32.803 25.879
8.932 48.134
23.783 40.568
22.261 48.070
10.873 33.359
16.527 20.167
28.368 18.988
55.758 29.691
17.535 48.321
49.966 25.375
49.524 21.339
24.632 22.268
10.548 38.036
6.010 35.748
47.616 -3.782
32.535 -20.204
9.264 8.486
1.778 13.268
51.523 -0.969
45.485 -22.110
52.450 -11.926
34.869 -22.493
54.441 -7.526
39.758 -4.924
46.777 -18.160
52.237 10.403
26.442 -0.347
15.779 32.061
28.784 10.347
19.466 50.173
37.348 2.292
38.636 46.985
60.016 19.587
55.367 -3.145
25.546 26.972
53.837 29.666
28.568 41.967
61.880 34.277
55.173 14.666
57.049 -14.840
68.531 -10.438
63.511 -20.534
41.191 -11.888
29.064 -21.153
49.066 -10.312
48.269 -10.874
45.204 40.104
65.991 21.931
65.911 14.642
57.642 -4.144
58.472 17.088
52.033 -11.527
20.340 -7.678
57.706 -12.186
42.856 -10.641
53.008 26.346
57.023 -8.939
66.209 -7.321
35.029 9.692
67.061 3.796
22.122 47.450
46.520 41.154
29.939 5.654
25.500 -1.702
38.661 6.486
72.881 14.272
47.242 -4.162
30.258 -16.858
25.566 29.519
16.909 29.881
39.697 52.835
25.096 44.044
46.099 8.011
54.522 13.261
38.258 -2.349
50.855 22.793
39.125 29.150
34.386 9.232
19.651 37.466
12.455 45.806
8.918 39.384
5.171 40.643
61.272 -0.851
40.738 -6.693
64.510 2.721
56.173 -15.341
61.324 29.246
57.039 21.978
46.547 -17.088
54.806 -12.981
43.514 -13.409
56.170 -22.512
55.450 -16.850
65.526 -12.535
45.595 -11.636
67.449 10.214
63.858 8.193
38.763 -3.646
44.144 28.470
59.304 18.919
24.596 40.064
41.908 10.853
43.421 -3.413
32.917 1.338
26.707 28.408
60.149 27.328
43.832 47.344
15.819 48.534
21.793 29.819
38.999 35.779
52.949 47.625
51.327 18.205
56.905 8.506
30.961 -1.842
57.218 -14.624
65.723 18.474
24.561 38.267
26.293 39.561
33.899 44.120
44.248 -17.377
33.280 -18.111
33.334 4.193
50.723 -4.496
61.107 -13.993
45.719 -13.339
52.954 -19.581
69.314 -0.047
48.416 -2.106
45.763 -20.361
39.504 -18.402
44.617 -11.853
51.277 -7.016
40.012 -16.492
57.565 -4.340
35.222 -7.093
46.509 26.007
34.415 0.023
42.703 18.252
49.681 -25.550
40.350 -17.146
63.496 1.964
56.431 15.313
64.981 21.307
51.058 -14.532
69.458 22.022
62.826 20.305
26.464 18.115
21.689 21.467
39.069 8.249
14.453 -18.738
10.679 2.774
34.679 36.247
56.844 -2.195
66.539 12.745
50.756 -8.268
56.845 -5.716
48.099 -1.823
34.956 -4.188
61.419 -5.616
50.456 1.938
53.876 34.453
25.530 51.103
10.824 30.424
21.328 7.854
31.982 46.344
17.031 40.835
45.909 50.089
43.225 -14.796
45.216 -7.580
24.559 -14.500
57.957 7.877
35.480 -20.228
50.856 -9.813
52.633 -25.684
42.412 -9.554
34.639 33.920
38.907 6.629
35.681 -26.875
25.059 -24.175
49.915 -3.085
59.852 0.503
63.422 -9.398
46.205 -1.627
33.671 -5.978
27.056 7.951
42.254 31.158
38.593 15.854
26.827 39.104
54.839 41.266
31.805 17.548
21.351 17.936
13.070 29.558
10.057 44.161
38.502 53.354
35.288 5.253
10.433 24.990
41.409 2.559
41.511 25.858
-3.735 21.888
15.957 7.905
65.208 17.452
60.747 5.855
62.588 5.369
49.919 3.098
41.507 30.495
55.281 -13.510
51.357 4.424
47.382 -2.825
59.399 -8.148
35.141 -7.884
12.492 7.100
22.296 37.897
10.689 48.483
3.992 46.431
26.329 26.501
-1.182 25.072
24.163 28.008
32.252 50.754
18.094 44.900
45.319 35.708
19.973 31.588
38.592 3.540
54.174 0.711
41.238 42.682
50.871 32.174
61.398 23.146
55.998 25.150
65.947 34.816
56.000 -6.817
51.611 41.449
4.872 42.167
29.075 31.145
27.820 25.742
42.151 46.896
53.019 37.105
52.866 -0.671
35.602 6.242
58.747 -2.682
50.619 -24.552
56.391 -7.112
23.050 -11.478
24.404 6.978
48.192 29.320
27.812 -18.732
66.809 3.822
65.725 -11.746
34.836 -11.736
61.965 -3.170
66.674 14.837
66.581 10.747
41.490 -15.873
72.807 4.823
57.139 -3.094
50.784 -17.822
21.503 -5.368
52.293 19.770
49.184 24.368
59.240 43.521
4.469 34.041
12.911 45.716
1.189 43.037
9.193 47.353
-0.772 21.044
21.497 40.380
20.647 40.740
37.519 10.930
44.283 -5.737
43.884 -25.937
29.934 -17.895
55.134 -1.018
61.192 -0.719
60.158 7.861
40.483 -4.618
35.215 -22.107
69.797 0.855
25.807 29.542
21.975 50.288
20.025 54.872
11.819 44.502
35.181 53.063
23.444 13.832
45.762 21.187
17.141 30.850
22.355 15.779
36.835 47.374
23.358 35.691
33.291 -4.336
47.261 -7.276
50.674 -7.094
35.054 -18.159
7.115 15.946
5.664 40.325
22.169 23.578
21.108 29.830
22.240 12.556
5.278 40.684
34.030 49.688
17.772 44.414
42.296 42.040
60.918 11.329
53.089 -1.351
29.955 9.368
35.847 29.444
41.627 52.542
44.011 29.811
48.204 43.271
40.493 1.957
51.985 30.949
49.849 29.964
38.791 40.798
35.536 23.812
12.263 11.005
32.192 24.529
47.808 -7.011
29.585 -6.506
70.834 16.569
45.964 1.822
62.566 31.764
41.858 -0.074
45.855 13.027
62.330 20.158
55.635 -4.685
43.872 -27.432
65.259 -3.227
52.127 33.774
24.291 5.049
20.896 41.787
32.367 30.100
15.075 -12.520
29.715 -17.526
67.283 7.277
65.144 17.662
50.938 -21.701
27.086 14.217
30.335 5.029
31.012 22.663
51.864 1.607
57.463 -0.126
59.444 3.141
61.313 4.403
39.204 52.753
18.499 44.405
15.549 32.888
22.170 38.846
26.015 1.067
32.583 40.219
31.562 10.828
35.172 31.617
48.906 8.975
4.525 38.156
35.082 39.857
36.618 -9.566
46.834 -16.626
64.988 6.542
50.441 -0.833
30.500 1.495
41.750 -12.341
29.263 15.849
16.770 13.127
68.824 11.570
56.552 4.696
30.478 25.200
25.760 3.775
33.614 40.862
24.377 43.000
46.935 38.834
42.638 52.210
23.158 3.820
48.767 -16.867
55.798 15.370
42.175 -17.835
40.953 3.488
41.539 32.327
10.580 44.216
19.461 30.037
49.357 33.931
55.153 -18.752
42.400 -12.565
20.533 -4.009
28.619 -3.979
-1.270 19.132
22.872 4.092
44.574 43.389
40.964 42.641
50.162 29.579
41.512 2.094
63.304 14.766
74.756 11.319
27.389 9.649
43.195 14.899
26.916 4.001
17.464 -13.922
26.550 4.674
45.977 41.084
19.709 49.239
21.878 57.934
13.016 41.974
27.385 48.439
14.600 50.157
42.876 20.298
58.303 3.132
56.276 1.821
39.540 -6.398
13.267 -17.757
25.532 27.627
30.297 4.914
62.393 12.549
35.295 6.196
46.362 49.779
65.905 -10.737
63.982 -2.957
39.565 -6.553
24.516 25.930
8.099 16.495
20.195 40.693
34.585 52.353
37.025 51.808
52.625 41.618
64.084 13.852
61.386 -14.043
48.195 -2.225
46.138 -17.033
53.820 2.122
37.121 2.934
43.238 23.001
29.364 46.557
56.760 38.303
57.502 5.968
65.643 8.814
59.688 30.683
26.652 51.304
48.754 19.108
42.089 36.710
43.648 47.837
1.797 46.167
37.100 23.953
61.440 23.431
6.304 39.065
33.521 49.409
21.885 51.721
14.962 39.909
25.265 42.308
19.731 45.495
54.193 28.815
11.855 24.933
33.995 32.097
56.821 9.029
44.854 42.900
7.396 29.407
6.217 42.202
35.324 50.599
14.740 51.564
12.808 47.603
34.932 24.418
41.846 26.559
47.398 15.228
54.733 0.403
28.462 -24.803
48.273 -19.955
26.912 -17.339
57.756 -14.942
29.760 -11.238
43.087 -6.134
32.636 -21.522
50.662 -23.755
60.172 -15.510
29.515 5.125
19.617 38.496
48.068 21.949
58.319 30.870
45.264 33.021
63.089 24.380
58.787 2.964
42.048 -11.072
25.507 18.844
13.274 19.427
2.518 15.508
19.499 45.908
24.860 32.433
29.026 -23.516
41.401 -14.575
36.802 -26.449
31.483 -12.423
44.876 -0.656
13.018 5.508
26.205 17.775
27.370 -17.089
56.831 -16.405
59.543 5.445
55.194 -14.984
40.137 24.196
7.057 35.138
30.108 23.205
10.290 33.895
22.606 31.238
22.596 31.147
19.166 8.005
60.881 5.072
67.459 29.620
60.740 23.572
30.820 -0.562
44.056 31.895
33.075 46.580
53.177 13.348
66.141 0.019
73.925 7.971
30.139 36.853
19.416 34.961
26.915 -3.040
38.943 8.021
18.095 -5.921
42.099 43.409
58.443 18.770
56.463 -0.430
45.342 -12.191
48.203 -21.511
34.227 26.281
47.094 48.941
40.479 47.068
16.050 3.509
50.917 16.605
64.304 6.082
57.707 20.259
53.023 -5.319
46.269 -13.236
51.095 -2.147
57.761 7.274
59.799 -11.463
32.518 10.923
26.566 15.573
32.393 43.689
46.307 32.354
48.835 -2.139
29.218 9.592
57.302 17.683
65.143 1.925
59.682 -7.902
56.980 6.486
63.326 -15.940
39.264 21.869
48.774 43.133
38.051 9.124
11.965 24.486
43.075 0.445
50.498 24.720
46.429 28.245
42.397 24.495
22.176 47.567
34.753 15.991
9.234 49.848
31.892 46.969
19.901 41.636
13.192 50.765
49.754 18.536
24.251 46.209
25.119 46.910
23.341 50.405
3.781 25.766
38.918 26.256
43.422 16.990
63.211 -11.490
49.366 0.507
46.011 -1.705
45.551 33.492
44.884 43.094
20.167 36.274
39.161 33.140
65.463 28.045
46.696 47.229
54.036 12.026
43.196 21.486
32.888 34.886
27.896 -9.087
63.270 18.513
62.906 -7.433
50.334 -6.206
43.950 -18.009
48.092 2.263
50.953 -9.144
40.829 -11.211
66.303 6.264
64.772 33.438
50.580 -12.569
53.213 -16.282
57.772 -9.631
68.758 17.516
55.257 -13.064
68.047 -8.776
59.181 -4.654
48.053 -22.272
28.873 14.402
7.569 36.164
32.591 44.716
27.087 24.860
41.884 38.784
33.010 41.221
22.620 31.957
43.554 29.590
43.618 -3.433
52.140 10.677
7.844 8.939
29.709 18.488
42.287 49.339
7.582 23.652
43.150 41.273
13.063 38.180
19.267 27.300
38.202 10.631
25.169 46.156
17.737 28.044
48.710 22.477
56.145 10.169
67.160 14.937
35.288 25.563
60.591 5.806
51.993 -6.038
49.868 -3.627
64.966 -6.268
63.499 12.240
40.360 -19.882
48.721 3.053
7.216 31.662
37.239 55.183
39.022 44.561
63.949 32.719
53.523 37.742
50.862 29.505
53.084 -8.554
45.031 3.933
38.154 33.325
29.379 50.391
55.296 10.911
47.147 11.624
23.154 12.708
30.986 -7.902
55.903 -6.298
62.967 16.621
20.920 18.083
4.301 41.468
19.717 42.403
38.757 45.920
5.842 35.749
63.705 17.348
47.504 -9.740
41.704 2.506
41.824 10.088
33.489 -20.258
45.318 -9.533
51.373 11.726
52.172 -2.629
51.560 -7.788
34.533 -8.538
22.172 38.725
20.003 18.554
8.704 32.433
33.164 40.208
8.162 37.031
37.164 39.707
46.599 12.576
62.414 40.962
61.156 23.663
64.029 3.348
43.878 -9.754
53.870 13.449
35.366 38.338
21.723 24.622
32.070 37.293
28.786 43.730
16.566 -0.565
60.562 1.093
50.406 18.251
66.268 -2.329
57.074 -2.127
50.652 30.454
41.174 7.895
58.043 14.501
30.734 19.033
34.210 33.729
46.830 26.296
23.156 32.425
32.847 11.764
31.146 23.002
34.694 36.618
42.903 46.390
20.035 18.920
33.187 -10.583
34.413 5.852
27.356 40.777
20.476 20.083
22.569 38.848
39.600 47.619
15.244 42.633
41.668 40.851
41.872 19.754
43.568 10.649
55.583 -2.027
55.472 -0.006
50.763 -5.321
35.568 -2.329
59.513 7.451
65.164 23.103
66.819 20.617
41.254 2.301
46.259 -18.725
38.748 -12.312
53.832 -12.231
51.021 -11.589
57.097 -6.383
40.921 -12.866
62.150 7.660
43.213 19.683
25.865 -17.258
37.784 -6.298
24.827 10.102
44.287 31.338
58.003 19.065
47.100 -2.749
57.604 2.816
61.164 17.960
51.009 1.847
47.246 26.641
38.746 25.627
35.358 6.766
34.899 -8.580
69.430 19.361
33.077 13.840
21.729 24.544
22.696 32.370
33.061 -0.206
18.272 41.872
11.534 33.461
29.012 41.791
43.408 38.981
5.231 29.810
39.264 20.308
0.924 38.419
-8.950 26.953
5.298 30.250
50.483 18.345
65.938 30.192
48.355 46.083
5.742 36.204
12.048 21.951
18.678 12.853
5.790 36.359
27.233 3.271
43.215 -23.132
46.374 -30.617
48.976 4.100
36.538 9.590
35.201 13.859
53.607 -5.025
48.310 15.258
55.838 -12.934
17.404 -9.883
34.053 40.005
19.491 52.085
56.306 31.182
27.677 40.928
32.214 22.677
26.488 17.293
46.710 21.153
52.283 15.333
54.195 2.914
32.664 -7.964
32.774 -16.425
46.324 -16.189
40.215 -14.953
43.093 25.356
15.125 42.730
21.799 40.206
44.973 51.385
18.258 54.762
39.765 49.057
51.694 16.849
65.932 26.430
13.442 25.587
9.129 38.373
33.492 30.872
46.677 -5.468
35.978 7.740
39.430 7.822
57.088 -6.949
43.139 -31.034
71.110 -2.274
34.467 18.572
35.822 29.208
30.301 3.797
51.348 -12.835
54.817 -6.355
35.253 -8.801
28.535 13.239
49.716 35.611
40.725 47.137
46.872 18.162
41.516 -11.044
44.114 -9.758
49.398 -9.641
44.981 -20.738
26.804 -16.115
31.141 35.248
48.606 7.578
65.795 10.634
54.478 27.333
48.315 38.892
45.071 41.394
29.705 58.963
42.256 41.491
52.235 42.119
51.974 22.102
55.545 -8.759
42.667 -8.850
45.074 3.024
38.283 13.375
38.549 -2.342
57.755 -6.596
28.237 18.514
45.345 11.308
38.350 7.351
44.558 -11.092
29.979 -0.405
15.638 21.365
21.851 30.127
31.024 20.707
38.146 21.609
11.191 13.702
35.164 8.807
43.539 3.712
17.892 16.041
44.268 36.946
18.307 44.241
31.843 28.287
48.892 36.367
52.548 38.600
43.979 49.429
24.727 51.498
32.175 42.590
5.172 36.749
5.430 41.293
59.248 -7.312
32.210 39.264
44.847 30.109
42.565 7.614
24.200 -3.650
4.696 11.962
38.904 19.213
22.601 50.201
43.410 16.476
62.947 25.782
49.045 24.619
47.970 49.016
29.426 26.705
66.772 12.684
58.707 31.085
47.446 33.744
20.377 19.723
14.369 37.065
7.346 47.761
18.962 46.948
37.734 28.290
38.616 39.792
27.242 37.707
5.289 41.877
41.903 17.457
20.132 -4.865
64.021 -6.984
17.746 21.200
39.126 41.143
59.367 38.364
26.093 52.075
20.182 26.008
11.513 57.599
14.286 28.344
40.971 34.803
40.668 -19.214
42.535 40.293
37.941 26.951
27.638 -4.351
44.400 4.507
52.088 -10.699
32.889 -6.178
23.937 7.699
37.073 24.612
14.940 36.865
59.535 24.031
32.827 -2.965
12.543 0.369
9.544 34.510
9.195 39.097
14.399 32.411
9.131 44.524
35.199 43.251
31.815 -3.005
50.702 -6.755
41.198 9.733
52.920 -5.194
28.099 -1.936
33.579 8.719
52.898 -23.782
53.508 -15.757
62.906 -3.418
57.312 -0.308
34.386 -6.585
52.097 25.085
44.277 2.410
46.352 -18.519
51.250 -3.751
58.556 32.230
53.404 38.884
23.445 35.004
23.927 13.793
58.275 -5.702
62.357 17.591
48.810 36.069
30.256 17.130
19.482 9.790
52.951 -20.121
50.190 -12.175
44.742 -11.406
41.569 18.437
35.483 0.799
18.733 3.854
35.190 -4.059
71.205 8.035
58.826 -20.534
68.431 14.853
50.516 15.367
60.383 33.075
34.082 53.846
47.109 28.490
45.085 -4.296
20.433 31.414
41.317 48.731
21.514 38.913
68.879 10.484
53.766 -14.001
53.047 -5.652
30.423 11.921
48.286 -16.034
51.418 -18.387
54.584 45.519
35.071 52.033
27.262 3.554
24.050 18.665
40.461 28.293
19.256 7.993
57.378 -0.155
24.330 3.432
39.592 41.809
4.748 31.027
61.285 -4.726
63.463 17.065
31.891 51.672
6.891 29.227
12.995 40.733
9.481 40.575
13.278 41.414
23.043 9.177
26.663 27.137
28.794 44.681
21.356 33.959
30.891 43.327
49.828 36.094
53.228 10.456
57.455 -1.568
54.563 16.132
49.421 42.937
35.730 56.096
17.193 46.935
17.812 24.142
52.022 33.109
19.139 47.958
27.616 37.612
43.598 5.386
24.428 54.095
39.355 12.273
49.053 3.284
60.078 -4.490
64.158 17.975
65.945 3.705
46.836 12.344
62.250 -1.629
50.932 -7.094
37.160 18.301
57.750 16.328
58.200 38.817
60.037 15.848
61.016 -1.415
62.726 -14.257
55.951 -15.939
51.262 20.774
38.449 -1.467
37.238 10.425
27.932 33.970
49.938 7.067
57.010 0.823
29.064 -8.953
17.365 -10.971
30.581 22.903
25.109 45.261
32.713 38.139
37.415 11.898
-1.958 30.799
19.433 44.484
18.790 37.684
38.427 -4.142
19.131 -13.603
61.719 14.769
56.401 11.933
52.152 0.669
50.272 3.942
33.848 35.983
45.038 28.921
53.250 36.019
-1.124 38.005
5.625 36.560
52.769 -2.764
55.564 -3.311
54.280 41.004
64.597 28.575
38.848 36.416
46.287 31.125
8.637 13.108
28.806 35.016
35.016 24.085
33.958 30.665
14.334 -1.287
43.140 33.710
34.515 31.020
16.727 22.554
42.156 5.966
60.855 2.778
40.838 -7.949
45.386 -3.966
64.585 -1.278
65.628 14.146
46.621 -18.820
30.072 35.281
23.226 50.690
19.928 44.663
27.899 -1.544
62.143 2.972
63.058 -4.662
54.736 -1.770
60.456 5.905
58.125 13.504
65.830 2.018
7.081 16.813
39.956 -4.547
64.855 -1.241
63.385 21.461
58.056 35.052
39.954 51.573
46.322 14.415
24.862 11.370
56.188 45.267
18.035 30.964
54.388 21.091
54.267 9.946
60.197 8.991
53.215 8.615
52.111 36.101
61.328 7.997
58.720 -11.173
63.839 1.275
48.385 6.315
47.686 -17.088
66.907 -5.072
50.713 14.192
46.559 -7.284
45.956 2.735
54.363 -18.718
57.572 -6.609
45.769 -18.269
56.735 16.141
24.579 41.993
32.080 29.885
51.068 15.095
36.478 26.895
16.378 31.276
29.600 32.045
30.550 15.381
27.332 32.631
41.178 52.999
36.465 48.683
25.445 42.932
55.028 19.147
42.008 12.878
11.698 48.084
3.315 38.455
28.644 29.816
14.975 49.538
22.788 44.238
35.685 44.275
41.189 43.258
23.406 11.149
35.489 46.795
23.231 34.065
58.154 35.464
15.289 39.307
29.662 24.806
24.656 1.705
50.501 9.606
54.722 3.525
52.994 35.560
5.829 39.613
15.073 35.221
30.927 49.319
34.967 24.321
16.004 16.313
38.263 43.123
34.353 33.881
37.076 -19.709
46.949 22.347
51.340 32.883
38.964 12.346
56.480 6.413
39.765 27.193
47.022 5.373
33.414 6.334
56.767 4.491
8.759 14.238
16.997 8.351
14.234 28.932
31.217 14.849
44.756 23.361
35.600 -10.348
43.454 -22.860
34.174 -22.615
42.607 -6.201
53.018 -17.676
55.912 0.952
51.466 -5.668
47.134 10.272
56.343 43.254
57.098 4.020
40.093 34.695
23.043 21.531
3.530 47.021
58.580 -1.992
54.355 46.618
20.392 45.064
5.586 36.629
54.840 31.890
67.072 18.078
21.262 -9.102
33.632 20.934
34.136 35.187
0.756 30.826
3.373 25.495
61.695 12.804
69.147 -2.588
51.165 -10.674
37.767 14.576
24.082 -16.506
64.031 9.401
51.301 -1.073
43.834 49.322
30.883 42.757
2.090 37.556
2.572 34.144
23.286 20.630
1.283 26.818
16.316 27.404
30.196 25.920
40.954 35.215
53.621 12.540
53.845 26.516
64.621 38.542
42.781 29.201
24.984 41.420
33.674 -8.505
19.045 -18.211
44.996 19.182
33.981 37.216
30.891 37.061
30.741 49.520
39.164 42.936
5.942 46.616
30.641 52.659
42.268 46.329
30.571 -10.315
52.051 1.181
59.964 -11.101
45.958 16.379
45.940 18.379
47.181 2.180
30.670 -3.237
33.477 -22.829
52.871 -15.807
41.764 -25.105
67.561 6.411
50.397 14.653
38.603 -5.150
30.607 -4.481
29.736 16.530
36.653 42.567
29.814 51.437
31.669 42.342
36.304 48.985
21.554 54.791
17.479 45.623
26.517 51.009
52.909 44.218
4.212 36.956
40.829 20.189
21.445 -2.444
43.232 13.841
26.941 36.063
46.856 43.727
48.848 42.718
42.461 -5.264
35.445 14.437
32.988 23.366
58.832 25.604
54.998 -3.194
63.959 18.276
38.717 26.811
52.704 28.210
46.165 -15.645
51.451 -21.414
64.866 -0.344
26.709 5.248
54.774 4.687
37.328 -20.850
56.965 -1.282
58.366 -15.791
52.251 -10.686
23.974 -22.239
51.873 -9.827
51.122 -23.684
32.377 -17.668
47.474 -15.997
53.891 -8.765
57.909 18.995
44.770 26.451
21.804 37.086
34.475 52.719
22.899 17.893
18.718 54.208
36.899 37.318
17.620 40.314
28.232 16.654
58.008 -1.049
21.650 13.338
46.591 8.417
53.732 -23.829
60.022 9.770
58.993 -9.518
65.835 1.954
42.234 0.207
42.848 20.985
22.105 8.432
58.626 8.991
47.188 16.841
28.423 10.825
49.579 18.716
50.576 19.936
30.638 -4.619
40.969 9.646
41.258 -3.220
28.108 -16.932
49.763 17.506
45.341 -6.307
53.204 -7.397
58.291 -3.248
41.447 -17.451
48.539 -13.631
42.323 41.127
6.754 31.191
37.686 16.673
29.410 18.001
31.976 47.156
31.665 28.237
24.240 51.728
39.881 42.279
19.202 47.962
17.302 44.466
5.342 42.112
36.175 17.886
47.443 12.452
40.195 22.056
58.640 33.059
13.060 39.593
28.970 41.428
53.919 27.627
55.295 30.367
54.886 -8.744
46.440 -15.946
44.724 -17.629
27.243 32.683
34.372 23.904
26.770 33.790
20.776 46.382
29.717 28.394
58.423 36.167
40.781 50.102
30.027 -11.338
47.115 -0.762
66.357 9.949
49.473 -19.451
35.862 4.652
36.453 27.576
38.685 4.639
22.493 51.684
28.483 46.639
15.188 18.859
34.146 35.007
41.813 47.143
41.321 40.696
15.039 48.084
47.414 41.356
9.961 22.184
55.509 8.985
54.968 42.841
56.636 -13.191
49.875 -27.469
41.200 -0.895
33.832 6.387
38.045 7.145
48.212 12.993
48.108 3.861
59.059 8.158
55.557 -13.269
68.733 8.114
38.972 -11.444
20.918 35.905
-1.728 19.465
2.632 12.192
29.041 30.238
31.114 35.202
62.707 -1.788
37.934 11.568
41.428 4.213
23.213 22.096
58.085 -8.353
62.401 -12.579
54.192 0.506
39.027 -29.367
59.809 -2.863
72.137 7.225
36.387 -32.393
48.534 -16.198
53.321 10.089
39.204 -17.129
35.091 15.412
18.262 8.037
63.534 22.113
58.679 -9.244
32.225 -20.195
58.073 -12.963
65.762 7.994
37.952 27.763
28.761 26.236
56.714 8.900
49.904 -6.562
35.955 -1.257
36.432 -11.663
33.424 -13.330
47.515 42.673
19.456 60.391
35.783 44.030
15.124 46.681
49.961 41.817
39.595 36.014
8.255 16.393
46.784 3.602
39.830 17.920
32.216 10.308
45.681 43.012
24.866 56.344
46.280 32.643
18.447 30.511
22.152 55.738
23.752 33.144
19.907 35.319
61.110 34.459
16.536 32.519
49.275 39.149
49.233 1.276
66.850 4.879
23.485 17.622
19.397 34.524
59.948 14.739
50.167 23.407
49.737 17.715
55.659 27.584
33.943 42.379
1.750 36.603
59.606 37.126
27.554 50.104
5.846 36.060
53.449 11.299
32.032 -26.541
51.061 -23.400
31.028 -26.931
44.895 -9.472
47.630 1.902
30.474 -9.336
48.197 13.610
25.670 21.461
15.542 34.249
9.224 41.120
21.091 41.295
21.033 47.213
37.894 41.919
29.114 55.181
3.561 46.525
28.279 17.113
49.369 4.127
53.390 -11.349
63.043 7.512
44.074 36.756
44.910 44.135
35.978 28.239
27.523 11.952
48.217 -0.985
47.780 -21.591
38.367 38.131
31.837 40.088
17.632 44.312
46.217 35.475
56.057 22.356
40.152 34.532
25.895 36.943
12.769 46.249
42.477 45.864
23.869 48.078
8.468 33.213
32.531 55.325
12.199 49.905
25.515 50.235
12.732 45.092
49.602 47.389
41.133 39.051
27.959 41.877
14.885 34.729
5.274 44.009
3.817 47.369
33.503 24.662
19.830 46.568
17.227 30.932
31.246 44.932
62.702 -11.641
48.993 -17.449
53.930 2.694
64.075 -11.601
59.488 5.545
35.515 -10.374
14.539 -2.016
50.110 16.045
27.694 27.544
18.859 45.629
37.061 33.460
36.796 24.491
35.478 39.770
41.234 3.294
55.574 38.932
17.932 42.900
29.530 44.854
21.342 50.805
48.591 32.047
40.370 28.211
56.917 0.808
60.652 8.431
40.862 38.815
29.951 31.508
26.938 24.352
50.321 -7.678
52.629 -10.721
45.009 -9.081
50.299 37.530
-4.562 31.007
5.288 35.945
62.741 1.529
68.044 9.367
45.410 -14.949
37.542 -12.651
57.286 19.423
18.463 30.383
33.517 -23.459
43.651 -8.414
38.661 -20.622
33.180 -19.806
32.758 -20.534
31.883 -25.238
37.664 1.192
39.439 -24.092
48.869 -9.482
70.369 -8.262
22.526 31.476
38.659 4.647
39.748 -14.288
47.405 -14.011
51.898 -18.955
63.672 -3.217
44.956 6.434
48.990 -1.031
49.467 -9.219
29.380 4.955
48.936 31.599
32.775 3.907
13.826 5.114
43.167 -16.106
50.744 -13.372
51.815 -0.211
42.618 19.437
53.675 33.471
60.904 34.538
38.037 -19.304
48.113 -18.850
52.824 -8.290
40.610 22.909
42.033 27.555
48.329 36.428
14.511 31.531
25.065 1.833
23.377 33.689
1.930 1.508
22.687 6.410
47.451 25.667
66.518 0.552
57.288 -6.464
37.439 -22.731
41.100 -20.146
37.720 -3.849
27.030 45.033
15.056 23.763
44.408 43.444
32.102 37.362
47.948 -17.659
52.814 -15.145
35.889 -19.514
35.507 17.403
22.517 14.924
26.934 26.898
65.015 4.956
38.397 -18.961
30.094 -28.717
65.037 -2.364
35.205 3.576
44.784 -0.256
47.009 39.914
33.581 40.142
37.026 42.234
38.476 28.021
29.404 15.524
47.802 -14.462
47.641 -9.464
38.465 -11.811
64.626 -3.304
34.125 14.879
28.256 29.527
39.192 43.408
8.799 25.450
33.920 12.167
46.312 33.236
50.578 28.274
43.194 12.382
43.086 16.205
63.776 -6.534
53.412 8.114
61.012 1.131
43.245 15.815
44.528 3.521
68.985 -6.203
56.681 -12.280
25.917 24.180
17.185 48.654
44.360 27.155
42.339 -17.541
53.323 -17.628
43.290 -14.638
47.869 -5.485
55.321 11.277
43.233 27.441
45.184 26.205
24.848 -11.121
63.904 -1.093
33.837 6.548
52.528 -17.079
43.178 12.280
28.338 43.947
50.164 22.618
63.172 -7.376
49.213 -5.071
52.070 -8.312
49.218 6.466
12.898 46.461
21.606 9.114
20.359 20.536
46.240 16.880
48.989 14.993
47.407 7.391
46.830 -1.444
61.438 -15.051
56.452 -8.162
49.807 3.518
51.024 9.935
26.264 39.683
26.585 49.850
22.244 51.397
47.618 46.369
18.323 36.795
36.811 55.023
11.607 43.585
25.327 45.194
27.043 23.992
26.888 33.213
28.560 54.660
47.804 37.867
46.448 49.389
38.597 1.428
41.088 -5.497
26.653 7.060
64.020 12.146
57.499 35.180
46.887 14.292
5.438 29.957
47.707 5.633
34.014 13.919
27.217 4.049
20.113 7.752
17.711 21.485
54.084 16.400
23.395 47.001
16.122 40.248
23.231 34.732
31.614 45.772
29.108 48.027
20.354 37.342
29.455 42.747
50.117 -2.554
21.137 -24.293
28.097 -31.935
37.326 2.989
11.331 35.333
33.970 42.315
12.854 46.818
31.645 49.227
36.347 48.326
41.987 34.034
27.763 41.746
24.505 43.654
33.486 41.697
34.867 35.322
13.406 47.235
20.813 41.555
5.964 35.477
24.893 12.898
29.245 -4.921
55.091 41.258
61.652 7.173
41.311 -17.731
65.421 3.557
58.484 5.597
23.129 -10.178
12.073 30.621
44.584 43.537
28.107 47.136
46.835 0.054
48.798 -10.703
47.357 -20.948
37.667 -15.304
33.380 4.518
51.167 9.621
55.919 -14.611
54.549 -10.749
49.589 44.327
16.033 31.480
12.575 30.200
14.088 49.916
5.737 36.335
34.900 0.879
38.565 13.810
39.856 24.334
31.530 39.703
40.754 31.031
62.173 24.141
22.458 42.397
4.624 41.478
31.393 48.379
42.571 50.925
23.726 30.178
39.689 23.315
12.883 43.598
22.057 40.091
37.426 12.708
36.683 5.354
66.683 -2.617
56.660 -10.233
48.880 -18.823
12.824 26.510
38.366 10.543
39.469 -17.334
27.461 -13.759
29.061 -16.642
24.671 30.197
8.684 28.229
9.195 47.192
12.481 48.757
37.988 33.568
18.737 33.570
20.572 54.200
44.009 43.773
19.782 45.605
25.737 36.503
15.419 43.597
66.435 10.317
24.179 9.075
21.441 36.239
6.997 19.827
25.160 36.848
31.620 53.682
43.933 27.396
43.233 -10.879
53.959 -15.120
62.997 -17.931
42.657 -19.432
51.579 -16.625
44.782 12.048
31.367 -3.669
42.799 -8.859
47.330 6.717
29.978 42.843
54.813 41.349
6.730 45.051
23.522 47.492
0.570 46.314
31.337 39.344
2.264 15.532
2.298 45.449
4.907 41.045
43.509 16.463
46.990 21.507
46.895 37.437
24.812 50.781
32.968 22.368
32.824 25.276
35.422 6.957
61.027 17.212
47.316 -15.339
68.252 8.234
36.286 41.549
26.976 39.572
16.804 20.053
34.046 43.063
12.740 34.684
3.807 36.921
-5.195 26.414
20.422 39.811
17.855 48.173
38.223 51.162
8.814 49.570
22.200 44.397
33.562 59.110
16.688 7.430
34.749 -9.526
57.692 -7.212
50.709 5.417
22.069 24.512
48.390 3.884
45.943 10.037
17.236 20.270
34.754 29.623
2.300 32.390
15.739 45.343
22.475 42.558
32.871 27.884
55.059 19.109
22.902 17.411
54.908 -16.690
59.007 31.411
19.201 31.231
5.010 41.374
31.290 2.800
67.686 15.881
68.378 5.395
58.635 -4.496
54.730 -16.130
56.104 35.041
53.392 24.580
38.642 52.879
39.568 37.646
14.944 46.757
17.338 54.784
44.308 28.482
45.429 36.771
47.777 19.869
27.778 13.087
9.050 35.414
24.679 12.306
35.914 48.705
55.239 31.340
9.921 48.256
22.211 43.289
27.183 49.573
28.034 42.951
36.164 45.944
9.421 29.684
34.972 13.658
31.390 21.983
56.826 9.090
65.978 29.712
49.027 7.831
52.744 46.396
22.299 22.127
1.296 34.071
25.412 21.965
11.780 7.397
52.835 34.101
46.707 37.214
61.506 9.346
42.191 -14.682
19.090 21.470
38.060 40.544
26.439 48.142
45.662 23.193
37.127 -12.525
22.732 2.472
23.881 21.940
46.657 25.446
39.712 -12.831
35.498 9.369
51.636 23.688
20.195 20.616
14.173 25.275
16.287 45.365
22.901 51.816
33.639 49.201
35.963 44.220
41.914 32.408
25.095 48.671
37.418 31.001
39.465 17.143
33.507 16.071
38.839 18.665
24.328 31.187
40.286 42.486
17.524 46.772
23.427 45.052
5.201 41.886
61.110 -18.063
60.347 19.494
28.030 13.073
38.251 9.342
47.453 33.319
32.608 43.057
38.811 54.734
17.516 40.918
39.086 52.276
30.140 46.831
20.138 31.197
47.380 38.010
29.868 50.063
9.683 27.737
44.223 -7.873
37.510 -17.478
62.097 -7.415
49.946 1.847
50.939 13.210
51.747 -8.499
69.022 23.569
42.849 -3.581
52.425 -14.945
48.733 -9.501
56.611 -16.775
65.669 1.115
47.997 -16.018
39.465 -16.841
68.678 26.026
34.982 50.596
22.666 55.875
27.340 43.373
27.972 16.645
37.024 -14.882
37.112 -15.671
47.697 -9.621
46.581 -22.438
64.535 -2.841
68.113 -11.827
58.511 27.749
43.996 37.436
57.181 12.234
62.802 25.577
69.499 14.193
51.341 22.971
48.804 29.965
21.301 23.973
18.588 48.840
17.261 42.248
34.989 46.657
27.402 39.744
17.972 44.227
38.888 36.118
39.873 42.811
34.943 49.094
40.858 48.413
22.024 24.068
24.245 29.985
-4.998 30.994
19.771 46.430
19.072 43.122
26.121 48.725
33.095 49.663
13.854 34.815
4.947 40.678
18.725 15.889
17.985 12.903
41.653 -14.343
41.336 -7.270
5.634 4.318
43.961 -16.486
35.741 0.683
43.118 0.502
46.859 13.593
49.324 10.216
62.382 -8.853
56.225 7.894
45.408 23.875
50.847 17.603
46.461 41.990
61.899 14.896
36.222 -10.875
45.696 -21.009
65.121 14.639
21.710 38.519
26.855 9.448
40.892 -10.916
51.302 8.438
49.276 6.703
61.710 -3.296
47.101 -8.573
53.175 -12.038
47.120 -5.805
49.341 -9.202
40.127 -7.959
41.254 -5.469
50.948 14.653
62.899 26.877
21.288 57.110
20.304 36.707
45.783 54.499
62.049 25.952
26.431 45.537
39.789 27.564
31.255 46.320
51.345 47.630
4.439 35.212
5.294 42.091
48.990 -10.596
67.411 13.878
55.743 3.716
48.098 34.280
26.348 51.513
45.852 27.450
26.796 40.532
39.832 21.995
14.949 22.434
33.524 -2.863
44.757 -13.824
38.191 15.005
21.366 6.161
21.168 -15.580
31.792 -23.021
54.209 -2.544
66.189 7.354
42.887 3.065
26.393 9.430
51.501 25.293
27.487 -1.911
20.804 10.181
39.001 2.519
32.631 -17.476
67.459 5.148
49.732 30.749
53.981 42.127
52.146 5.074
55.331 -13.596
51.312 2.490
44.904 20.624
47.546 17.628
28.239 -5.960
23.378 10.485
38.520 41.093
36.048 56.035
53.864 43.671
18.674 44.974
28.381 38.171
46.158 38.055
27.779 18.259
13.268 35.238
6.333 18.580
35.826 43.658
27.761 38.818
51.837 43.027
31.840 49.213
60.743 18.350
66.028 -8.693
58.048 -5.651
38.496 44.873
26.523 33.060
30.786 34.106
58.082 2.962
58.035 30.184
42.672 46.870
46.910 0.489
63.118 -1.056
60.533 -7.182
51.449 -16.280
38.462 -20.898
38.471 -30.842
40.120 -11.209
56.728 -0.588
62.650 8.928
41.774 -10.750
65.924 29.817
46.593 15.022
40.842 -0.543
50.787 -3.640
32.472 -21.349
37.957 -21.302
60.342 -5.554
47.221 -18.332
51.963 7.176
44.055 11.795
20.275 39.145
23.605 43.119
5.433 41.310
53.675 9.564
18.221 31.065
24.148 35.999
48.000 0.483
29.568 20.805
42.931 45.854
13.132 26.015
26.454 -8.410
33.066 6.756
8.390 38.109
25.140 44.691
23.377 39.519
28.066 40.233
30.976 -6.070
35.009 -0.227
26.181 12.050
11.314 19.192
13.416 8.580
30.117 -2.087
52.195 -16.459
39.349 -12.828
37.284 33.893
24.740 1.330
26.838 44.918
28.989 45.349
32.377 46.404
28.742 51.177
41.216 31.560
25.732 43.510
58.502 24.279
55.515 -0.210
59.536 2.149
52.636 -12.688
49.357 4.128
53.570 18.029
64.221 -1.176
55.167 22.512
44.899 24.174
45.646 11.200
51.934 -7.468
29.648 -2.112
38.947 3.192
62.427 3.953
66.388 -14.031
37.261 15.191
57.943 30.207
25.066 43.429
13.216 51.069
4.148 29.681
14.445 20.164
40.334 38.396
38.499 51.459
54.935 17.893
14.046 48.526
39.268 45.322
5.240 41.320
30.256 28.327
49.529 -1.839
36.109 -5.118
45.130 -22.289
66.819 -1.878
58.307 14.164
16.454 13.297
12.694 30.526
33.638 16.302
60.738 6.596
59.127 0.695
48.680 -6.765
51.628 -12.920
47.507 -18.418
40.336 -20.280
47.471 -14.281
50.769 -16.050
51.629 -11.350
47.284 10.524
56.369 -5.702
3.445 24.540
41.645 40.606
35.220 45.049
36.515 43.800
29.317 28.645
53.050 19.887
30.802 25.209
50.616 3.988
19.796 31.406
44.489 24.822
-2.977 22.318
30.380 49.687
5.921 36.095
50.425 -4.134
35.158 6.414
31.286 -0.321
14.824 27.554
51.047 22.103
55.846 -7.531
16.593 9.902
45.023 -22.665
68.967 8.368
56.208 34.535
46.627 18.436
20.665 28.697
48.836 19.843
5.438 41.743
63.379 13.960
55.454 8.905
44.680 -0.847
60.522 3.196
61.694 10.258
37.080 -15.853
50.742 13.944
55.653 1.938
52.664 -2.998
42.840 11.555
25.356 25.409
25.916 29.706
34.994 39.983
48.204 30.243
30.942 7.115
28.655 -10.234
56.588 11.681
37.516 27.577
35.622 37.466
32.843 37.574
39.243 50.093
27.249 19.320
1.419 22.510
16.558 30.508
46.362 34.027
20.402 49.043
29.220 42.214
13.802 21.218
26.105 20.133
46.591 17.713
31.288 11.290
43.300 16.508
37.413 -25.428
44.770 -22.004
45.305 -27.707
47.561 -17.842
11.709 -11.288
36.038 -8.395
47.093 -13.855
40.387 13.115
37.227 -12.650
36.194 -11.217
15.294 39.460
6.109 35.126
4.932 41.639
63.376 -0.267
45.951 -17.061
58.209 -2.069
42.006 -16.123
48.347 -16.975
39.732 27.581
38.335 36.132
10.532 28.877
20.920 1.986
31.588 -0.594
59.354 26.739
59.249 32.249
35.026 56.527
54.870 5.544
21.345 -21.220
21.262 -2.994
62.982 -0.086
55.641 6.648
56.111 -18.873
53.349 11.178
55.950 34.293
28.531 -14.463
48.949 -12.315
72.301 15.256
42.019 -14.932
62.055 -2.605
65.773 28.505
52.603 10.214
36.192 1.983
35.054 -18.684
0.889 22.355
23.466 45.185
12.419 31.341
27.969 33.914
42.663 10.556
31.359 26.118
33.751 46.514
40.716 19.700
47.973 7.728
61.960 6.850
55.383 -11.043
27.470 -2.393
64.233 1.490
50.838 -9.254
59.999 -17.534
52.187 -7.949
63.808 14.316
48.538 -20.850
39.844 -5.871
50.063 -13.061
58.534 -1.298
53.053 -1.885
22.734 14.449
27.565 45.013
35.167 20.309
21.550 -4.616
32.122 -11.282
61.357 -10.745
37.129 19.695
43.262 30.764
46.531 40.492
45.726 29.223
38.229 20.830
29.681 -21.138
21.059 -14.690
19.087 25.294
5.372 40.979
59.290 11.040
45.224 10.460
13.609 -1.693
12.932 0.093
49.298 -13.130
48.700 4.930
39.610 11.677
5.454 30.564
51.779 -4.969
42.266 -6.431
57.971 7.933
60.956 -8.103
61.599 -4.603
66.156 -12.480
67.278 -11.542
56.113 -20.225
47.076 -5.815
58.277 7.257
38.892 21.585
43.598 31.820
47.823 25.024
34.502 7.457
30.533 5.722
41.492 29.704
37.809 10.884
41.540 38.185
14.287 36.405
25.582 56.070
24.619 28.974
28.069 47.083
17.712 23.853
40.967 20.086
33.145 -26.755
47.580 -18.300
54.250 -17.385
42.705 -7.049
50.932 9.680
53.980 14.777
36.362 -23.458
56.286 16.051
63.106 -10.312
48.040 -0.810
48.249 -3.980
14.180 31.359
16.225 18.718
11.194 43.651
21.518 40.588
26.600 38.313
51.223 24.205
48.445 -9.319
57.508 29.409
22.708 52.398
34.524 -8.943
43.983 -5.622
26.392 32.349
27.959 35.490
44.398 32.572
31.827 33.066
68.989 1.936
37.830 0.652
26.370 28.355
21.753 39.814
19.287 31.208
28.111 28.871
27.418 39.492
14.324 33.941
-4.553 42.620
15.163 48.649
3.083 47.339
24.810 39.310
18.010 6.037
36.418 12.820
47.109 38.509
43.330 48.313
15.868 36.513
22.937 46.032
20.254 36.214
33.806 28.782
45.486 28.067
46.101 -0.434
55.817 4.415
39.965 15.708
20.922 31.158
9.485 26.744
31.530 41.517
5.589 46.374
32.448 35.484
44.138 22.765
69.042 5.291
57.307 5.049
30.542 17.813
34.741 -1.570
36.834 -15.187
41.029 4.142
54.726 -11.845
27.641 -22.665
25.234 -27.160
23.606 3.158
18.727 24.060
49.452 26.396
69.314 -4.026
68.868 -5.232
66.949 19.608
64.883 -3.254
65.331 10.349
53.145 16.403
46.601 -1.049
43.314 21.606
29.569 -7.966
61.217 15.022
29.843 -18.964
30.206 -20.183
40.576 -7.298
45.070 -18.191
63.271 9.289
13.882 31.068
48.413 -4.333
32.002 37.936
53.170 30.248
57.841 31.180
23.794 48.556
35.281 50.564
35.259 53.462
42.426 50.842
47.640 11.345
28.350 26.968
9.845 54.207
54.424 8.479
52.745 12.587
60.674 32.353
30.929 47.908
26.644 52.990
4.058 25.406
3.849 47.471
9.423 48.891
30.872 46.119
36.365 34.388
62.432 37.218
27.090 32.019
24.650 -14.104
31.661 25.062
33.837 27.589
16.389 36.060
23.266 27.954
35.482 26.841
24.146 35.406
33.635 29.571
47.765 25.809
30.404 13.286
49.911 43.797
47.285 22.275
25.748 41.134
23.977 42.603
40.561 9.557
64.525 5.040
55.185 36.409
42.746 28.668
6.750 24.725
25.118 51.410
30.687 44.183
44.803 18.277
42.298 25.447
40.649 -9.614
53.314 0.592
44.503 -0.786
20.612 21.333
36.754 -22.007
49.430 23.325
22.980 36.106
28.873 38.445
23.033 36.947
51.625 33.258
14.213 35.423
35.421 48.142
15.353 50.779
11.526 33.456
16.253 36.198
7.335 38.959
35.714 7.854
33.300 1.338
24.820 13.530
10.366 40.928
5.575 35.475
44.710 -9.510
47.074 -21.357
32.554 15.638
47.770 -3.831
22.184 14.202
27.481 40.643
28.858 29.799
27.144 27.702
48.854 -9.836
62.704 1.380
47.058 -17.117
45.633 -9.037
53.317 34.835
48.322 16.553
58.357 6.169
51.371 7.046
39.554 22.522
42.915 25.888
45.434 34.922
12.246 45.898
28.064 46.283
14.259 38.392
30.690 40.773
37.835 13.837
72.453 12.183
53.879 -14.975
47.531 -14.825
36.681 -21.839
48.290 -4.517
42.849 18.834
33.558 14.553
26.922 47.833
5.772 36.357
45.347 40.162
39.274 34.343
46.575 18.043
38.802 25.027
55.432 23.541
17.572 28.524
23.255 29.141
37.255 22.787
54.321 25.380
49.697 5.371
29.853 -19.081
63.753 27.713
60.307 -1.245
57.667 1.399
45.205 -24.368
29.352 14.594
47.689 29.269
52.051 9.884
47.831 -0.630
50.000 9.128
47.763 -2.989
50.632 -9.869
40.595 -1.022
41.531 -27.874
48.099 -7.120
57.220 -7.329
47.550 1.244
50.614 3.131
27.985 10.711
18.043 25.793
35.276 41.306
35.135 45.792
29.602 21.137
37.592 36.158
55.654 6.174
36.952 22.783
51.008 18.298
51.312 13.813
35.493 33.697
7.862 39.451
35.326 39.158
9.547 37.843
5.581 38.444
5.992 36.117
68.173 13.725
58.173 -1.812
29.617 5.468
54.805 0.670
67.165 -2.260
52.055 11.399
42.937 -24.085
60.580 16.355
24.068 29.892
22.956 29.041
10.365 38.129
10.939 40.994
40.062 50.685
19.877 39.918
10.132 42.393
37.692 44.207
36.985 52.697
43.864 30.219
26.432 38.210
32.191 50.783
32.853 49.194
27.118 48.349
49.263 20.422
27.598 -12.754
38.616 48.590
5.402 36.005
55.143 -18.802
47.284 -17.259
47.571 -11.186
24.590 12.967
31.879 -3.615
37.958 -0.864
68.626 17.504
36.414 5.120
22.757 12.438
16.385 -10.348
36.304 27.575
36.369 42.642
36.702 50.023
33.296 42.240
15.550 53.704
5.222 40.975
26.285 47.697
46.749 38.561
31.465 38.442
30.737 50.855
6.145 48.603
34.769 43.865
19.237 24.069
50.843 35.348
35.834 42.143
35.916 38.950
37.775 26.399
21.654 2.776
21.998 -15.041
41.979 10.459
72.392 -0.934
37.106 33.114
38.022 53.588
48.143 27.009
18.763 6.920
14.615 39.057
33.480 16.697
29.887 42.304
5.931 50.814
-4.696 24.760
5.809 36.189
50.866 -7.993
54.595 -8.923
61.663 14.127
57.104 -8.972
40.138 -21.093
33.901 -18.128
24.961 -24.112
43.927 -18.982
56.476 26.256
66.003 12.538
58.049 20.065
23.750 45.902
5.726 40.295
10.277 1.044
28.030 1.483
36.998 0.196
59.007 -4.529
31.865 2.016
41.706 9.281
50.526 -11.747
40.496 -18.424
52.361 -11.550
39.731 1.434
55.538 17.808
61.653 14.108
35.115 19.231
61.080 2.391
35.928 -8.976
36.086 -17.917
55.898 -9.719
50.395 6.098
58.033 -3.652
66.045 -1.455
39.438 -28.453
59.227 19.081
62.532 6.079
46.638 -13.868
31.867 -30.208
58.328 -20.615
38.908 -5.419
55.168 -26.094
48.906 -19.387
45.065 -9.568
41.999 -16.536
47.554 -5.443
54.851 -3.495
13.379 19.621
15.620 21.157
5.384 42.179
42.203 -8.823
50.046 -21.835
59.636 11.886
64.174 9.294
48.609 27.548
61.920 26.019
56.196 -0.582
44.489 21.534
26.768 5.318
42.511 41.313
25.357 52.861
19.184 32.446
18.596 42.124
34.665 52.401
54.879 25.820
63.029 7.124
51.271 27.984
5.875 27.227
28.284 16.977
43.041 31.497
31.649 40.541
19.874 45.322
28.827 48.693
34.306 36.307
34.646 4.860
34.908 -30.169
53.094 -12.818
41.112 -18.525
57.112 -11.497
42.850 -23.581
37.617 -10.432
60.543 8.864
32.586 15.526
20.327 -8.092
64.619 2.978
69.200 19.561
59.488 14.933
26.933 56.362
37.949 34.338
30.425 38.705
20.830 56.594
39.056 30.105
44.821 5.856
33.187 36.071
30.885 21.457
52.179 14.820
48.936 -2.911
51.144 -6.848
50.612 -13.586
61.176 30.747
25.392 35.822
65.391 16.190
55.073 34.295
55.052 23.376
16.262 6.034
62.267 -15.255
38.804 35.550
40.309 22.381
56.623 -4.155
23.499 52.677
6.562 43.744
32.080 33.008
29.296 46.358
16.491 43.567
9.463 39.904
11.379 42.463
12.638 44.481
44.797 49.613
49.186 12.669
29.267 3.945
42.816 -9.429
33.845 -8.535
39.425 -3.959
40.259 -17.202
53.591 -0.096
66.328 8.295
50.006 -21.375
48.210 -24.533
46.097 -8.038
65.513 -12.803
61.681 0.270
43.079 24.837
47.117 8.666
56.060 23.528
29.274 47.793
34.500 32.470
43.157 43.229
50.834 42.433
42.279 23.880
27.891 40.942
34.946 31.631
32.437 17.884
45.250 2.181
27.746 9.691
34.380 19.691
19.726 49.992
51.558 29.277
52.091 4.758
44.378 38.035
17.342 28.950
12.783 36.479
30.794 29.078
16.837 44.823
21.531 51.588
58.101 29.152
44.295 42.582
9.568 37.575
42.519 18.479
53.799 27.980
47.667 40.549
4.096 43.957
5.934 35.843
33.420 4.033
27.540 49.677
31.946 30.626
13.617 43.832
33.249 43.032
64.487 23.127
64.273 -4.338
64.658 15.226
51.191 8.390
35.192 42.824
17.853 52.616
21.286 9.335
59.941 12.182
49.575 41.895
14.900 9.029
31.211 37.484
18.001 43.511
23.684 13.419
31.954 37.222
63.313 20.146
48.911 45.502
38.119 48.025
31.317 35.361
49.878 -4.790
13.346 18.285
60.985 15.673
26.967 -22.441
40.301 -19.400
60.191 -18.090
28.100 -18.488
61.083 -0.174
32.198 -19.024
58.513 -8.834
44.343 -4.911
61.363 14.472
4.882 40.743
64.365 -3.022
57.528 -13.571
50.361 -21.163
63.497 -7.562
30.200 36.151
39.609 49.044
18.609 23.591
-3.295 36.998
45.916 43.913
43.331 51.212
50.195 39.012
67.202 16.918
50.978 5.133
28.121 22.561
57.939 28.954
28.087 44.552
25.577 34.963
32.719 44.281
27.016 45.357
3.886 25.568
65.923 -2.186
32.949 8.544
61.316 14.890
54.345 -3.913
63.876 19.893
38.252 32.761
63.423 2.283
42.799 -10.108
44.992 -25.371
38.714 46.439
26.924 22.012
25.889 34.328
26.572 27.989
45.690 5.652
60.562 -6.719
52.180 -7.801
48.544 -19.628
52.854 16.075
33.757 48.202
38.946 54.398
45.603 44.150
73.870 20.064
58.178 1.424
44.113 -5.630
59.933 14.461
32.841 38.936
20.622 51.831
36.789 38.832
42.573 40.586
58.084 9.589
32.599 12.833
41.363 -4.366
46.323 -10.668
18.738 8.430
14.450 50.242
5.940 39.909
21.037 49.289
26.392 38.342
38.299 2.730
26.426 41.161
7.941 23.659
18.189 3.619
27.192 21.992
-2.716 33.557
23.477 20.951
13.075 27.628
59.958 19.859
54.392 -9.727
64.547 30.496
35.563 8.976
30.371 3.435
47.145 -4.848
29.187 3.798
52.472 33.717
18.526 -7.588
61.641 40.427
40.663 47.452
58.387 38.319
28.667 40.301
39.517 29.937
50.484 3.490
43.513 7.256
18.550 47.480
25.944 40.658
43.152 37.211
10.500 43.199
26.752 45.321
15.851 39.757
13.874 16.649
36.879 26.963
43.784 -16.062
57.143 1.882
43.046 5.299
31.746 13.396
42.398 18.990
47.315 1.820
44.197 38.407
38.611 45.482
3.122 40.654
21.803 8.392
56.366 2.278
53.293 13.399
47.656 1.466
48.284 4.596
54.327 9.988
52.803 5.284
38.809 6.387
69.094 7.864
66.571 10.316
44.741 27.264
60.438 10.193
40.253 -24.372
44.919 -28.303
46.519 -11.028
28.724 -2.597
46.537 19.704
28.370 12.455
32.194 -22.469
39.154 -10.443
44.657 30.686
35.108 24.578
39.196 32.023
51.236 6.744
61.539 41.983
36.348 18.851
26.651 52.373
25.456 19.073
16.349 29.503
40.703 26.862
25.736 38.896
23.974 39.942
51.248 7.904
66.304 -4.806
46.661 -5.167
38.076 -10.428
47.581 29.566
41.020 -5.123
35.920 25.013
36.515 32.570
58.940 6.695
59.348 5.511
54.938 1.344
43.501 -14.397
41.898 -3.544
44.774 36.908
61.878 12.707
50.395 -10.861
37.027 -19.044
46.663 -33.750
29.394 -7.938
36.521 -28.345
45.270 -1.807
56.110 -10.799
50.649 -15.766
52.934 -18.741
49.849 -8.259
49.644 -5.346
31.397 0.354
29.968 -11.469
38.078 -9.556
49.470 -18.072
52.426 -11.838
52.121 10.485
62.490 12.103
48.870 46.170
34.052 25.902
57.173 31.403
74.717 5.875
59.795 9.592
21.868 14.019
43.170 51.837
20.904 62.898
4.919 35.923
59.876 8.303
22.037 -25.396
49.782 -7.384
53.396 -1.363
25.431 6.384
31.396 36.540
27.193 53.002
35.838 40.581
25.912 37.405
21.053 33.454
35.302 38.347
49.288 45.629
44.637 43.221
24.461 21.009
19.090 51.353
4.834 30.598
56.772 -12.376
56.315 36.263
24.667 49.792
38.527 37.738
9.672 31.893
60.872 39.182
68.700 27.375
38.100 8.612
20.469 12.216
16.250 -20.616
31.047 -15.664
58.167 -3.358
57.821 -1.056
62.879 9.363
65.977 5.855
39.154 23.581
44.949 3.364
46.335 -9.975
53.194 -13.503
66.862 9.687
17.319 2.637
14.192 9.244
44.098 24.575
43.542 -7.454
41.445 -20.169
48.908 3.833
28.982 7.690
23.413 6.376
37.032 32.778
4.650 38.135
51.515 50.734
72.668 13.159
66.759 9.007
30.988 27.547
60.627 24.217
58.351 23.816
37.520 18.650
26.258 17.054
30.495 42.997
13.395 43.499
9.375 44.835
15.559 41.804
7.067 45.543
20.224 29.841
15.713 40.181
36.995 45.858
7.541 46.816
2.659 23.004
29.180 18.347
11.919 22.307
46.765 16.042
45.639 15.746
54.173 -9.905
65.537 -1.255
46.498 -16.126
32.748 -18.000
37.363 4.661
63.679 9.271
61.520 -1.770
38.951 -6.599
61.404 -0.014
41.928 -2.270
49.924 18.400
28.112 30.375
30.789 52.295
32.917 37.896
30.819 6.914
23.843 -4.553
48.763 18.295
35.477 48.159
49.036 38.100
39.129 0.266
63.837 14.373
74.063 19.192
38.158 8.582
22.490 51.134
32.135 45.159
39.506 37.601
5.493 41.548
67.636 3.882
57.309 -6.723
68.970 -6.750
58.673 -4.550
46.195 -9.780
39.369 -30.123
34.822 -23.870
52.317 -14.042
69.560 22.421
55.976 8.076
43.700 35.169
12.084 43.202
12.121 54.142
23.286 52.827
4.728 43.572
7.741 50.974
28.993 38.654
54.690 38.253
17.515 55.880
3.953 47.460
43.873 -19.272
64.569 9.366
57.170 5.446
28.526 10.095
30.221 36.484
28.765 23.337
20.404 -1.197
38.992 -0.088
29.476 -0.768
22.784 16.348
33.498 16.915
40.729 37.859
30.884 23.061
34.843 40.276
16.993 47.630
43.515 51.834
39.208 53.117
45.245 -16.291
58.586 20.591
16.200 40.863
40.594 41.562
50.554 36.166
12.464 41.641
3.757 47.271
56.493 -24.171
33.720 -27.881
39.961 -14.460
52.963 4.532
45.381 -1.582
42.777 -2.425
39.453 1.364
56.992 16.585
19.350 34.076
52.691 35.409
31.821 49.270
23.324 42.070
3.818 46.945
35.601 -24.379
58.438 -20.537
51.192 -2.613
38.307 -17.997
57.757 -19.139
31.200 -27.848
46.156 -12.499
40.012 -22.427
46.800 -14.889
36.772 -20.629
45.353 12.490
42.804 17.907
11.356 40.123
19.803 38.495
49.219 39.471
62.972 36.438
42.774 23.403
59.214 18.091
60.848 1.114
46.595 -21.210
69.834 -13.346
46.011 -12.608
43.783 -24.078
61.001 -11.378
37.587 44.345
17.459 38.174
17.390 30.406
26.365 29.277
21.700 27.489
6.066 36.228
24.210 -23.414
34.003 -10.853
55.632 -4.922
43.694 14.906
8.172 31.922
-7.375 24.613
26.553 36.807
35.245 25.666
40.735 3.474
57.812 13.497
44.795 47.269
2.711 40.200
4.893 41.030
45.606 -6.981
36.717 51.385
9.194 34.332
29.720 -5.664
36.666 -12.781
50.797 -15.922
25.766 -20.160
44.675 2.137
65.558 8.795
47.830 12.097
48.755 -18.168
36.949 -21.246
27.612 -10.454
56.652 -11.729
57.267 37.994
62.065 -8.132
47.820 22.120
60.175 9.588
60.204 34.216
27.577 0.535
49.744 -1.945
32.644 30.081
16.105 45.884
21.210 44.467
14.888 51.301
40.449 26.487
29.843 50.785
26.932 39.782
30.454 22.076
49.246 35.260
61.241 10.163
50.951 -9.753
71.277 6.936
70.885 6.296
-1.981 5.057
5.406 41.009
44.911 -11.270
32.183 -19.508
59.466 -12.054
48.763 -28.411
52.965 -26.141
41.875 -4.072
61.659 -0.860
58.030 -6.822
65.031 20.121
46.667 45.726
32.248 53.051
53.141 4.564
61.829 6.403
59.636 14.679
49.237 -12.499
42.172 -3.843
53.114 -13.880
59.073 -1.137
43.073 21.737
34.474 4.548
46.275 15.099
22.409 17.410
31.274 22.077
16.175 44.594
34.502 46.515
38.323 25.502
50.046 4.943
58.782 4.432
61.891 -4.326
15.121 18.100
25.595 10.249
26.131 51.586
27.865 45.126
48.169 -2.029
42.765 -7.621
53.402 44.676
32.406 14.869
37.836 6.528
32.946 31.460
46.014 19.991
23.775 42.415
26.337 43.484
10.869 42.354
5.036 41.020
24.117 -13.569
64.729 18.345
29.360 33.992
32.720 52.446
5.996 36.139
23.932 54.619
51.462 43.059
57.175 46.226
62.374 3.404
54.456 -11.387
67.736 15.374
61.990 30.227
22.464 19.357
26.315 51.212
55.100 37.503
44.230 36.839
17.530 35.109
36.007 -14.047
47.826 -25.379
16.367 4.721
50.162 2.219
41.174 18.275
44.482 2.855
47.711 42.961
49.541 39.136
67.314 17.912
52.332 3.317
28.131 17.900
10.609 15.041
17.250 39.114
52.426 46.756
16.064 34.155
17.404 34.789
17.777 30.026
28.145 52.509
13.253 42.751
35.799 44.290
31.965 53.612
26.063 48.759
44.780 4.652
57.772 18.294
54.056 -1.581
48.571 -20.976
59.746 -17.103
48.799 -9.499
66.936 8.331
45.687 1.808
33.716 -2.603
35.366 3.690
26.810 36.788
31.064 31.415
23.312 24.290
45.421 -6.638
32.379 43.028
39.548 41.732
38.575 48.039
17.517 35.444
29.272 19.953
50.779 21.869
51.866 -17.039
59.882 -3.217
59.243 5.925
53.498 9.837
29.378 6.932
52.765 4.968
28.526 -19.938
29.348 3.991
35.290 29.520
48.171 25.053
45.569 17.457
32.861 41.298
39.233 44.501
19.601 18.174
19.703 56.241
26.647 -1.815
34.184 27.772
23.820 49.815
20.934 50.506
26.115 52.059
3.721 46.204
56.825 21.916
60.965 -5.046
60.260 2.070
68.457 10.930
35.902 20.564
44.979 -3.978
58.187 3.604
36.995 26.099
62.746 4.465
27.699 -9.386
29.484 0.093
15.036 18.964
44.147 47.177
51.975 39.238
35.856 24.979
43.844 35.477
31.014 -19.170
57.725 13.715
67.140 9.289
61.840 40.204
49.120 -16.946
33.859 28.149
39.726 33.142
49.859 5.446
58.347 1.796
29.799 32.180
28.575 46.098
30.900 57.989
12.387 38.457
4.113 46.830
72.289 -2.526
38.244 -11.960
31.108 -22.383
46.515 -14.771
40.149 7.377
22.044 0.566
27.790 -15.221
23.739 28.566
33.787 53.615
19.323 45.543
48.183 21.769
9.845 15.122
29.410 -21.205
37.290 -13.629
44.717 18.329
45.746 -14.347
36.456 -32.780
52.320 -13.692
46.202 -8.746
34.973 7.286
35.225 -11.242
18.845 -4.589
24.738 11.035
20.733 3.002
48.783 -6.293
60.247 -2.525
24.012 12.072
21.784 20.585
50.085 43.497
33.012 47.308
21.900 15.143
4.900 44.896
28.166 38.779
28.831 39.794
44.135 4.006
27.851 14.671
20.365 53.663
28.814 44.791
55.819 4.168
38.895 -12.266
43.505 -4.335
48.211 52.180
37.446 13.836
25.303 18.493
30.652 44.375
4.738 25.721
-1.984 30.656
49.570 6.091
18.301 9.722
54.111 5.613
37.845 -14.084
22.541 -16.728
44.302 -23.287
35.643 -12.727
43.930 -5.957
61.397 8.829
41.508 -3.797
52.350 16.756
13.234 34.828
5.727 35.433
43.406 4.162
54.762 31.614
66.473 23.631
36.350 38.412
42.606 44.039
5.317 47.786
15.127 45.184
16.622 50.408
27.675 44.587
21.942 43.096
5.020 42.157
28.109 20.126
30.343 10.189
55.979 -11.149
21.076 -1.092
61.893 36.708
48.436 13.336
59.722 5.597
19.917 42.129
21.723 38.099
47.988 40.868
34.691 26.586
53.600 3.189
63.222 -10.678
15.772 -16.129
49.140 -7.570
41.437 -20.917
65.332 -4.299
49.519 21.416
24.004 31.206
3.751 46.726
19.221 25.844
34.359 54.443
28.976 43.328
17.303 11.048
39.189 33.325
30.419 15.730
49.565 -16.121
51.523 29.328
59.436 14.815
61.064 26.126
52.937 -6.627
50.687 18.894
46.415 14.804
46.815 26.884
64.685 -3.285
43.136 -20.917
43.844 -22.526
33.230 -20.937
28.720 -1.380
31.458 -21.977
43.570 -10.205
26.000 -10.908
51.388 -20.799
45.427 0.361
30.043 -23.481
48.247 -19.270
35.259 7.597
70.754 -3.141
42.001 2.814
31.714 -10.264
16.917 19.465
31.197 -6.635
27.045 37.568
70.219 25.591
21.984 35.650
30.604 -20.106
38.821 -10.367
41.936 -12.519
25.460 -4.083
27.938 15.256
31.240 38.144
17.843 41.491
34.801 40.947
41.189 33.009
46.802 15.475
22.712 23.982
21.759 49.930
35.245 48.388
43.026 33.948
58.321 33.277
44.939 9.947
57.616 44.782
33.400 56.394
17.013 17.544
32.636 -19.542
40.536 -11.785
51.289 0.611
60.293 22.835
51.266 20.147
47.412 22.547
4.820 41.505
38.146 30.559
20.195 31.236
14.160 27.876
27.048 32.210
29.075 32.449
31.133 44.647
14.281 35.620
36.544 49.635
26.740 50.529
29.981 24.061
29.978 13.063
52.609 4.422
33.818 31.394
28.310 30.003
8.144 29.758
23.845 33.208
36.270 28.472
32.701 -1.061
28.640 -2.236
9.234 23.701
10.547 49.726
12.732 38.311
28.744 37.751
22.872 40.734
10.371 9.973
15.565 40.741
-0.742 22.476
40.531 -19.086
71.096 12.175
51.053 -0.118
21.076 29.257
32.128 48.318
8.507 47.348
32.584 52.706
23.701 39.616
28.401 48.894
59.582 9.935
58.463 16.494
46.571 -19.864
26.284 -15.402
32.455 -22.220
34.693 21.478
56.633 -16.348
69.648 14.693
27.170 38.916
71.540 22.345
35.280 -7.450
28.687 6.147
19.171 35.139
27.280 53.324
28.284 38.939
55.947 30.743
64.863 31.675
19.648 49.503
19.897 39.202
56.715 20.477
42.640 -5.939
35.299 -15.673
36.380 -14.810
10.359 28.504
54.337 0.356
67.469 9.732
61.714 -10.846
53.855 -7.281
62.772 -2.966
54.120 -11.290
64.477 4.921
42.888 22.342
61.437 -11.427
60.157 -10.597
50.350 6.755
51.446 -14.361
65.108 0.523
35.582 12.755
47.525 12.231
28.935 56.261
38.946 36.861
62.122 -1.685
58.490 19.297
38.469 33.971
28.540 -9.690
40.627 41.984
46.141 50.065
44.057 18.972
25.642 -12.082
52.492 -2.189
32.572 -18.060
67.433 0.363
47.728 -25.829
25.937 1.849
6.709 10.879
14.410 6.777
33.124 3.936
47.702 -0.566
44.460 1.706
48.601 24.413
58.900 33.726
36.208 47.234
59.464 10.577
42.089 34.231
32.641 -9.465
23.348 21.670
32.776 29.070
41.949 50.440
42.572 45.932
56.023 18.434
62.679 4.189
43.448 19.769
29.254 13.030
37.959 52.792
60.988 31.205
66.233 18.786
58.712 7.340
40.265 20.732
39.393 16.969
47.879 40.805
15.301 38.039
6.298 57.676
48.235 11.651
59.799 -5.790
62.132 -14.126
58.300 -10.741
48.681 0.969
57.464 -7.322
60.095 -3.773
68.089 21.584
45.564 9.858
46.689 -12.844
42.597 -1.717
26.124 21.151
29.199 15.445
57.613 36.756
29.478 21.971
17.108 10.381
24.806 4.051
49.203 36.743
9.247 36.383
21.096 10.961
52.630 35.366
62.471 35.110
41.824 17.822
58.835 5.842
59.822 3.095
29.209 24.181
50.039 -8.267
33.408 -16.675
31.825 -9.716
22.502 28.947
58.437 15.722
68.864 18.312
74.938 8.130
46.638 42.934
49.052 33.074
8.746 32.706
32.887 55.431
21.760 35.428
49.146 5.968
62.607 8.274
29.033 35.401
48.881 36.134
20.335 47.090
32.432 46.913
13.675 41.773
35.117 39.306
34.691 14.302
30.251 -3.676
60.600 -0.138
65.413 -2.719
50.684 -2.835
67.986 28.633
31.686 42.793
21.911 27.914
34.354 39.638
21.635 42.847
55.665 17.930
73.354 -0.308
50.128 -12.248
30.860 49.425
38.206 49.218
31.680 46.969
45.056 44.635
62.668 12.684
31.320 41.155
24.901 41.516
50.680 -12.419
41.158 -6.568
65.475 -9.566
55.778 -3.598
39.694 4.932
59.228 -4.458
49.285 4.794
26.310 -8.459
15.766 19.989
24.582 40.558
18.114 28.984
34.068 -0.462
70.046 2.568
48.078 -30.471
48.640 -17.738
35.629 -18.131
44.304 -1.958
67.787 31.168
62.835 32.551
37.549 22.524
22.880 18.767
51.454 -6.335
27.334 2.547
53.711 -7.033
35.010 50.425
27.859 14.920
23.675 50.668
32.437 57.899
19.861 18.678
30.778 21.522
14.734 1.771
27.346 11.825
13.638 14.493
35.257 28.593
35.106 -4.841
49.291 -5.131
15.612 36.309
5.467 41.742
36.422 -6.607
37.589 -24.515
34.170 9.320
32.791 4.360
40.703 11.782
31.479 2.185
33.975 22.038
37.368 -13.319
57.833 -3.313
50.016 -23.505
58.128 -17.233
39.533 -5.701
47.389 5.449
64.043 12.592
66.281 21.236
60.802 20.230
66.364 -0.824
47.017 44.360
19.626 50.944
36.198 42.117
11.190 42.558
10.884 43.437
19.433 31.540
28.310 -0.511
68.551 11.134
63.372 -12.079
32.585 -18.079
41.078 -3.120
45.075 -31.831
46.388 -21.795
34.838 0.700
17.727 5.410
11.218 42.660
23.758 10.174
25.422 30.273
16.479 12.567
12.409 23.679
52.751 45.862
18.093 45.509
8.999 24.635
21.544 47.185
14.087 41.463
14.061 47.744
14.721 47.407
5.560 41.246
7.627 37.212
6.885 38.536
2.702 27.991
16.975 43.317
29.146 42.457
33.467 28.175
29.027 53.595
24.558 47.883
24.693 42.402
3.698 49.641
21.384 49.408
22.121 52.758
18.389 41.666
11.491 29.433
30.508 49.333
28.845 -7.147
37.322 -3.055
67.268 3.692
55.146 15.529
44.128 33.969
46.937 47.606
27.744 43.711
19.420 47.705
65.195 25.687
64.505 8.361
52.613 -16.156
54.383 -21.459
49.151 -8.303
39.320 -18.985
50.411 0.237
34.182 -1.510
40.878 16.537
31.431 -6.180
50.680 -25.986
67.887 3.574
51.815 26.736
46.137 41.915
31.172 23.105
35.779 53.584
36.585 36.379
41.447 31.259
9.879 40.010
32.844 12.293
19.502 42.900
26.440 54.702
41.699 43.178
35.795 41.088
4.611 41.341
29.267 -8.677
42.631 -23.188
48.403 -19.604
33.798 -19.293
59.580 27.311
60.118 34.135
54.486 -3.744
31.834 6.558
32.802 45.280
46.996 29.173
30.030 45.593
37.234 37.732
37.350 -14.106
57.775 42.220
32.072 14.871
36.285 3.783
36.026 -18.676
45.624 9.658
60.477 -9.007
65.650 12.749
54.137 0.902
55.724 28.067
49.211 5.105
25.612 0.479
17.295 -9.171
40.964 -17.657
51.876 34.886
32.392 45.186
18.530 49.492
14.218 52.679
33.460 39.097
14.867 36.351
42.773 27.943
11.132 33.438
25.020 43.921
31.958 27.387
22.319 21.586
44.932 42.125
10.204 52.376
18.076 32.241
20.277 -12.913
44.225 -19.786
39.681 -19.752
56.050 -20.393
47.755 2.666
26.525 30.630
21.131 45.008
11.007 28.842
26.054 27.327
32.050 23.270
35.753 49.575
23.967 41.349
52.071 43.996
44.257 23.223
62.054 7.465
65.904 16.518
66.107 22.797
53.100 33.739
58.108 8.337
31.395 33.621
26.246 46.647
22.077 34.716
32.343 37.056
63.171 -10.397
37.758 -8.583
41.192 2.190
44.408 6.699
50.476 3.687
38.657 2.976
12.600 10.738
16.349 46.375
43.525 29.222
20.517 34.524
30.292 13.441
41.858 -3.340
47.449 28.415
46.501 -13.441
68.013 -6.329
55.699 -0.854
34.596 -19.144
38.930 -1.685
63.106 -0.620
66.760 7.860
34.441 47.518
30.914 35.156
44.863 35.443
61.995 19.984
28.065 -9.229
35.725 -15.029
54.664 -0.668
34.184 27.507
37.265 -5.669
32.257 11.477
31.841 28.240
50.681 26.455
12.207 45.791
44.551 36.144
52.878 21.970
39.733 39.136
22.822 13.681
41.789 29.669
6.029 42.178
-0.405 40.502
1.460 30.758
18.251 50.561
18.844 40.033
13.687 34.857
59.770 18.056
44.360 -13.988
44.906 -18.724
61.177 -0.448
57.568 -8.489
59.965 5.720
44.085 -14.340
43.559 -21.274
48.104 -13.928
45.800 -5.581
24.187 -3.407
32.142 26.419
51.667 28.221
65.634 0.127
65.676 6.173
45.306 -17.652
45.075 -21.388
53.090 -14.684
49.135 -1.045
55.326 -31.992
55.111 -3.413
48.217 -14.124
40.232 -4.009
55.559 -7.861
39.436 0.515
53.499 24.690
33.162 24.600
42.845 -7.394
62.803 10.979
52.721 35.146
34.138 23.573
33.897 -8.053
29.151 -0.478
23.770 -6.497
38.728 -2.259
49.060 9.595
67.694 14.579
57.660 41.625
47.591 -0.228
59.029 17.970
61.493 8.597
34.496 6.166
24.595 31.934
17.745 35.650
35.586 46.121
50.029 31.279
63.302 -7.822
31.255 -10.408
40.856 -13.188
27.242 27.190
17.986 48.650
54.495 43.762
29.247 7.765
60.851 15.367
38.524 10.080
44.722 -11.178
23.504 32.463
37.374 19.685
19.275 59.439
5.448 41.612
35.772 16.345
64.883 -3.451
54.935 -10.902
38.523 2.323
21.098 37.772
46.297 4.305
59.360 9.118
41.328 38.098
9.933 24.673
53.184 34.613
64.183 24.287
38.137 47.778
44.103 42.491
36.231 29.611
21.178 -0.997
16.413 -4.198
33.263 18.674
54.186 13.972
41.770 -9.533
37.728 25.678
41.148 25.192
36.261 -7.595
47.148 -4.189
36.313 16.772
6.792 35.034
3.191 25.190
26.934 46.193
46.770 45.098
41.363 46.485
34.376 1.112
26.258 7.147
28.615 16.557
25.172 16.785
48.289 -12.317
60.186 -13.448
58.479 -8.125
55.051 -13.430
40.019 -3.279
45.763 -24.425
33.324 -20.516
48.360 -1.683
44.234 44.854
40.005 2.740
27.204 31.807
15.438 26.845
30.958 41.577
36.643 42.515
36.836 35.028
23.721 29.206
49.799 1.807
54.980 -2.418
32.267 36.982
25.040 18.314
43.583 28.833
39.369 10.015
61.840 4.880
68.035 10.915
49.934 23.273
45.436 25.614
46.652 6.585
20.567 33.950
31.093 46.751
38.302 51.000
57.994 26.945
32.676 19.132
33.597 21.224
26.383 33.464
33.386 41.320
37.480 19.906
34.576 43.180
31.883 25.138
42.533 -13.619
45.097 -6.062
55.653 -14.727
46.330 31.872
44.991 35.217
32.862 45.495
27.420 34.890
48.320 37.036
35.788 37.583
58.031 12.048
46.536 37.109
48.288 29.673
28.084 39.293
34.839 34.293
35.645 19.838
18.839 47.269
36.045 44.839
44.069 31.911
67.577 26.463
54.318 37.044
0.323 15.446
10.152 23.309
14.567 21.120
53.919 37.272
45.382 5.937
64.699 1.280
58.050 4.353
26.995 -8.363
36.962 -14.089
61.847 1.172
46.957 34.319
62.883 32.720
40.045 8.189
32.563 19.548
22.030 26.505
12.796 38.965
17.853 43.450
20.690 51.603
18.472 41.009
21.264 54.684
24.072 49.793
30.969 43.743
44.920 41.680
62.162 39.633
66.704 19.326
69.600 28.516
57.601 40.433
71.449 8.982
47.396 -5.334
39.131 -8.035
15.731 27.507
6.229 19.651
42.165 44.692
63.424 21.181
46.260 14.197
64.020 3.220
72.961 22.524
39.892 42.894
23.805 51.013
24.465 47.736
40.912 -0.884
24.552 36.615
41.490 48.676
30.994 54.781
17.523 24.724
35.355 28.412
50.776 28.199
37.442 -19.202
45.732 -7.489
47.942 1.368
64.315 17.382
41.539 -19.579
30.283 26.747
23.902 40.165
3.566 46.827
42.611 18.598
37.981 34.050
60.639 -3.884
44.270 31.884
43.072 -10.393
47.082 -0.877
61.790 -3.338
25.904 1.684
3.353 9.023
23.614 29.297
48.663 21.844
53.335 1.941
49.437 -3.356
60.240 15.783
47.731 30.695
9.059 35.813
17.986 10.194
21.019 14.858
24.170 38.371
16.111 32.249
41.010 28.022
38.396 40.880
64.302 35.774
71.957 17.586
59.075 -16.431
38.275 -21.693
46.496 -7.134
38.633 9.614
18.176 31.556
11.383 49.098
20.082 10.002
12.282 10.240
20.831 49.157
20.446 40.891
9.797 46.599
5.909 36.041
51.930 2.825
9.662 46.211
4.161 51.994
5.434 41.592
62.496 0.486
39.231 30.347
53.424 16.016
33.428 -6.484
56.074 -5.614
49.721 -15.752
52.667 -14.675
48.584 -4.853
49.969 -3.234
69.756 14.223
42.694 -7.270
54.646 2.498
51.624 -4.071
28.699 -6.489
23.359 0.683
18.301 20.149
43.394 39.322
31.237 33.416
17.737 43.818
6.460 38.122
46.386 32.220
25.492 35.836
52.765 38.466
71.569 3.344
67.235 23.427
57.466 6.659
29.534 10.040
31.341 9.776
43.703 11.986
30.122 24.875
50.319 31.851
38.554 1.796
46.804 14.124
33.728 38.075
63.087 31.120
52.304 13.488
34.782 9.862
31.737 22.896
14.310 40.850
15.247 41.679
3.859 46.484
5.549 38.919
41.106 40.452
46.526 -1.663
30.321 -26.559
55.680 -14.841
46.720 1.054
66.964 -10.409
38.416 9.455
35.153 39.204
27.078 -19.927
60.419 -7.705
56.229 -9.711
29.880 -20.537
41.209 -23.986
34.711 11.514
51.247 -14.204
50.444 -0.475
52.770 9.865
56.336 -2.755
70.624 4.790
35.500 40.608
37.240 39.129
16.612 39.295
47.151 33.647
36.926 36.524
8.652 37.147
-2.668 20.655
30.373 27.792
53.532 12.475
35.474 -27.513
31.131 -33.325
53.604 -2.243
17.828 7.118
3.410 9.541
19.415 4.610
29.121 16.992
48.681 -13.361
61.983 7.425
37.204 -6.212
41.720 -7.746
38.164 24.935
43.694 29.338
39.686 43.111
27.750 46.619
3.589 24.682
4.084 46.970
23.604 -20.871
17.564 -9.710
49.855 7.157
43.007 29.052
38.934 -4.771
40.580 12.082
69.782 17.334
35.641 -8.389
37.443 26.108
29.956 47.052
52.451 39.723
62.600 37.997
36.713 -13.290
41.960 2.099
61.015 6.744
23.876 22.177
32.889 8.897
59.802 -20.427
57.887 -12.965
57.497 -11.225
52.364 -14.729
67.023 17.695
67.958 5.049
41.881 -26.261
42.439 -16.810
55.929 -1.209
24.469 26.368
17.561 30.167
42.141 20.421
42.858 50.373
40.524 45.128
48.312 41.717
20.008 50.866
18.692 53.268
40.130 51.801
21.931 44.137
13.442 37.349
34.276 34.773
46.829 32.279
23.930 38.904
45.911 31.882
38.831 11.530
15.777 39.689
41.535 25.105
50.862 38.945
9.268 36.701
5.283 41.838
8.636 34.505
11.391 19.180
11.968 31.667
25.151 17.714
46.859 37.343
38.834 34.618
33.205 47.467
28.750 29.396
30.077 49.243
53.729 40.872
41.082 46.910
45.118 18.234
45.989 5.734
56.410 20.226
54.368 -13.369
16.554 5.067
6.735 17.264
33.142 39.040
52.045 36.000
70.956 22.735
41.287 25.916
-2.505 34.754
3.804 11.338
59.218 1.956
34.576 43.161
31.680 23.873
24.582 8.433
19.099 50.095
33.362 47.711
31.711 28.357
37.949 1.686
26.943 25.454
33.242 30.900
45.204 35.542
-3.105 32.992
-1.832 43.876
4.667 41.374
34.878 41.793
17.299 32.449
23.710 51.659
53.811 33.893
35.975 53.910
30.279 50.466
15.108 50.278
12.585 43.197
35.414 25.780
26.850 50.848
42.094 47.892
61.102 23.684
51.181 25.200
13.111 44.564
5.398 40.970
50.548 6.480
35.095 47.840
6.568 30.388
35.752 6.374
28.493 21.871
49.780 41.307
37.123 41.311
35.387 36.864
19.262 8.419
32.114 24.530
43.604 -9.372
53.803 -13.226
60.585 -4.350
36.218 -16.252
39.617 2.590
49.402 -20.325
47.558 -10.701
51.231 -17.174
54.803 17.119
43.835 -6.388
58.423 -12.579
35.280 6.499
34.595 24.394
36.926 48.425
26.336 31.145
49.149 11.648
72.242 4.789
46.893 -3.512
54.281 -3.109
63.425 8.775
58.619 31.136
35.477 49.938
33.980 52.641
47.159 46.182
45.993 47.901
34.314 43.295
43.431 48.622
35.895 53.606
30.178 49.770
50.615 10.875
26.808 -3.965
50.423 3.702
46.574 -25.782
47.371 -0.230
43.224 -6.508
46.622 -7.758
44.938 -14.987
41.619 -1.007
59.670 21.980
59.619 28.003
58.454 13.086
66.112 1.001
45.727 -5.741
58.620 12.056
31.157 -9.123
34.501 -1.017
55.549 -14.263
31.981 14.254
61.157 -4.961
39.944 -6.491
30.563 10.323
61.176 -5.274
46.518 -8.098
43.382 -21.707
27.605 -22.988
51.698 -11.522
36.621 3.054
15.674 36.393
29.452 29.913
38.076 -3.642
56.809 -6.115
64.859 4.978
41.238 13.345
54.300 -20.069
50.332 -3.676
61.955 -2.794
52.678 -18.480
39.307 29.153
33.215 22.759
28.358 -6.475
23.739 -12.603
39.511 -7.265
64.615 14.406
19.531 7.854
26.398 9.727
32.187 22.438
58.777 -0.694
46.390 6.753
61.199 -0.592
33.337 10.572
32.803 19.640
36.210 12.132
47.525 18.230
23.518 26.691
15.640 38.818
25.916 53.408
25.912 39.530
50.061 1.897
57.566 10.729
14.825 32.555
50.096 28.540
37.644 35.300
41.110 5.935
39.503 0.869
44.064 -13.330
45.894 -18.060
48.465 -8.913
17.483 22.037
16.067 43.714
8.779 35.153
23.104 27.074
44.900 44.528
17.769 35.435
19.616 20.782
20.443 20.382
35.556 17.897
38.124 8.658
40.405 17.236
42.514 -5.663
45.078 10.118
38.186 21.693
21.327 23.004
33.963 45.441
56.298 -0.203
66.377 5.896
45.563 -8.206
21.281 30.593
26.638 48.652
29.710 24.417
57.135 21.014
46.885 -5.297
28.041 0.870
51.190 -13.166
23.027 29.895
21.214 40.297
26.368 35.967
23.822 5.944
54.871 -13.872
44.272 -18.450
45.180 -19.911
58.097 -5.086
58.480 26.854
41.478 23.379
26.084 24.125
5.293 57.029
19.825 50.305
42.218 29.243
36.096 46.378
51.336 34.601
73.855 -0.548
41.231 -27.945
57.544 -16.020
58.406 -13.601
63.753 -4.993
44.025 -15.652
52.060 -5.301
50.742 -11.801
52.256 0.830
49.165 -17.815
41.998 -6.416
31.092 -10.905
29.459 16.368
39.059 6.272
50.894 -19.631
66.472 2.635
55.006 -4.094
36.531 -11.833
65.410 4.086
35.779 -7.979
46.410 -5.362
56.524 -8.185
31.895 -18.883
4.574 -15.365
20.099 6.294
42.738 14.472
53.179 -4.685
53.649 -26.289
43.878 23.802
37.558 44.291
20.483 47.054
26.564 32.972
29.404 47.262
5.957 28.521
16.791 30.828
23.738 0.576
22.403 17.537
12.803 19.148
14.174 41.740
23.742 45.290
8.949 51.284
5.390 41.376
40.286 -16.410
34.897 -24.521
50.435 -14.160
58.273 -12.619
48.284 -2.635
52.052 -13.449
47.346 11.775
67.029 32.017
20.310 -3.393
43.216 46.352
15.626 43.029
48.083 20.968
50.795 -6.074
62.179 8.545
62.619 17.880
39.003 28.744
45.895 17.987
53.205 18.516
45.844 41.645
58.050 35.459
52.365 1.334
53.221 -14.711
53.282 -13.096
50.093 -11.933
25.401 -21.520
59.808 0.320
41.143 21.678
42.103 44.291
39.960 26.303
48.229 36.644
21.962 34.579
40.300 44.457
33.179 30.361
40.320 4.152
64.245 8.268
42.010 39.809
49.138 -6.429
24.611 18.744
30.931 11.190
21.278 18.999
18.275 43.239
5.102 41.018
33.239 38.505
47.350 34.891
46.399 20.765
60.182 -1.586
29.944 -30.707
20.793 17.968
64.440 36.647
46.203 41.247
21.221 22.258
21.487 30.475
51.419 5.626
30.141 14.462
29.059 28.072
26.870 50.339
36.429 43.448
42.754 -4.420
39.415 -9.052
60.538 -11.796
61.651 -11.700
44.470 -13.011
57.116 9.794
58.665 11.978
52.806 6.545
69.324 28.986
50.938 11.339
35.661 1.937
32.369 44.184
53.176 26.427
55.264 11.525
37.130 -5.494
4.513 48.112
38.354 33.798
38.189 20.703
43.039 -14.639
65.348 5.107
56.399 -0.630
50.599 -11.662
48.782 -16.030
60.518 -1.173
61.173 16.990
53.785 5.817
47.809 17.452
7.362 25.821
7.889 40.256
24.197 44.886
5.353 41.450
28.713 30.704
37.523 14.926
72.470 2.966
59.660 -4.199
63.283 -10.858
47.381 -1.173
53.908 18.199
14.537 51.616
3.937 46.469
24.904 37.823
20.489 49.523
23.554 41.791
46.208 29.797
3.076 43.391
25.258 41.403
52.200 30.839
39.249 6.201
40.230 33.239
49.074 26.775
47.358 -22.324
42.961 19.072
40.704 33.290
60.568 -1.044
59.640 4.588
51.323 -13.095
54.506 24.213
52.742 7.655
62.037 -5.861
52.779 -18.263
40.046 -26.178
53.810 9.117
25.733 36.522
19.286 23.929
20.980 42.445
12.050 42.824
28.410 39.691
38.209 51.649
31.599 46.250
52.929 47.073
11.415 43.322
22.872 50.340
13.174 39.474
28.038 62.217
20.281 39.593
32.727 31.808
34.246 52.209
33.432 43.440
9.593 50.669
13.918 45.442
37.546 13.424
21.350 7.925
33.856 -11.996
30.970 -12.205
37.096 -14.834
31.902 -0.162
67.610 -4.436
56.049 -13.474
41.771 -4.567
12.409 37.766
32.570 39.567
24.276 50.735
35.347 -2.641
30.072 25.662
4.753 38.276
38.412 46.809
20.904 29.274
23.854 43.345
27.075 3.057
8.220 44.237
5.776 36.501
41.258 24.878
67.381 -1.256
48.042 -12.427
55.625 -4.413
44.762 24.350
23.050 32.760
23.205 6.343
42.493 1.067
29.510 6.902
55.445 7.560
54.449 20.700
49.435 29.163
2.278 46.807
8.855 33.638
28.936 53.425
34.902 34.115
40.969 13.576
51.687 33.385
30.253 32.104
39.826 14.918
54.930 -15.319
61.667 -10.628
9.197 34.877
31.857 24.767
55.422 19.406
45.025 11.603
54.092 -16.727
50.569 40.062
26.111 41.196
64.581 15.696
67.954 -5.606
48.466 -1.881
36.622 -2.127
10.927 34.824
37.043 33.224
46.814 26.951
33.335 27.803
45.817 1.291
50.758 -12.930
55.747 -13.739
48.456 -21.054
50.709 3.932
27.952 14.681
44.335 -12.321
47.520 -1.315
38.042 13.265
28.955 37.248
44.211 42.529
32.794 44.845
21.842 43.405
30.957 13.941
48.410 -19.501
56.246 -19.333
66.511 8.511
65.200 2.236
31.117 21.625
42.353 40.435
46.121 7.957
20.974 26.856
33.437 40.866
17.025 47.235
21.528 53.673
39.399 35.329
5.438 36.679
13.301 35.391
32.708 53.528
25.323 52.388
21.293 29.749
15.196 38.736
30.166 20.765
48.271 8.643
64.115 -6.732
44.234 -17.627
54.514 -14.188
59.319 -8.526
64.663 -5.160
44.214 -5.888
47.126 -21.242
34.280 -13.829
41.178 2.032
32.171 39.594
26.894 20.789
25.918 52.115
49.097 -9.509
61.422 -10.621
52.222 -12.888
31.736 7.876
53.811 -6.294
53.283 -15.393
51.617 32.853
62.083 25.898
18.363 37.037
48.883 9.566
42.623 -19.110
33.637 -17.865
59.392 -1.105
55.373 -10.929
38.977 12.582
48.056 3.589
35.244 9.355
38.420 45.558
22.667 43.136
15.120 9.123
36.149 -24.058
56.993 2.086
31.685 38.670
45.877 32.638
28.876 30.929
22.795 22.111
54.310 43.104
50.175 42.899
5.255 41.952
46.701 13.291
42.487 -3.333
33.079 -15.996
31.630 42.412
22.577 25.772
60.187 26.270
31.695 10.754
50.531 -13.009
47.467 -25.267
27.609 -9.906
49.551 8.284
47.708 -4.700
26.669 -23.028
33.354 -4.006
16.107 26.444
33.864 45.873
27.866 43.385
53.326 18.613
20.054 52.021
56.354 2.395
47.393 -6.386
46.735 10.235
46.990 -20.824
45.209 25.063
26.627 -1.298
37.389 -24.484
52.020 -15.258
50.750 7.473
59.634 -10.871
53.041 -16.801
52.484 -7.067
58.835 2.398
51.292 33.731
30.948 -4.895
20.733 1.918
34.572 15.358
34.911 -4.875
43.902 -13.779
37.535 5.898
16.185 2.551
18.516 41.234
22.023 27.370
55.547 -4.441
60.691 -3.130
66.014 -7.532
42.523 -13.810
42.916 -21.020
31.877 10.423
47.026 -14.916
17.655 12.253
21.576 12.103
34.126 1.008
28.875 -16.993
37.712 -16.672
53.713 10.496
44.212 4.942
16.042 -18.102
64.617 -2.065
63.889 20.240
57.071 -2.696
61.494 22.192
39.645 28.851
63.548 8.112
47.964 -26.796
50.791 -24.279
47.271 -17.421
25.774 -6.411
47.362 15.263
71.257 8.478
58.081 14.622
54.884 34.430
32.393 49.791
52.606 34.256
27.559 9.356
35.322 21.231
16.984 30.793
29.529 41.691
33.782 40.109
60.090 6.500
40.318 -15.063
57.114 -4.935
40.942 5.278
43.017 -3.065
55.797 9.264
56.735 4.727
57.728 -10.115
29.973 -13.758
38.282 -5.765
32.815 -15.063
33.196 26.273
25.275 0.079
25.607 21.312
28.028 47.481
29.349 44.218
13.907 41.418
50.933 33.288
46.629 29.085
22.746 47.034
9.974 25.915
5.426 30.392
48.044 -13.802
38.513 2.551
34.404 22.353
23.499 38.305
60.359 28.096
57.133 7.307
56.375 21.614
64.498 13.568
64.269 24.240
40.950 -12.904
54.734 -5.808
59.330 -8.508
34.691 -26.827
34.321 2.175
36.462 35.312
19.171 27.417
5.667 35.090
36.666 19.396
26.350 51.339
12.839 35.567
14.732 48.069
49.243 33.326
48.656 34.442
44.922 37.068
27.741 45.175
23.957 45.877
28.976 51.859
46.779 21.152
24.205 -12.893
31.947 -4.066
49.744 37.512
19.613 31.501
18.918 31.582
55.712 42.612
58.962 36.764
27.244 40.857
58.743 42.616
49.453 36.873
32.561 -16.338
39.605 19.173
42.855 6.281
33.585 2.341
53.499 2.125
44.657 -24.606
60.977 -5.321
42.482 4.176
20.265 29.341
53.803 37.817
51.530 36.317
63.405 29.044
46.605 32.770
52.570 33.079
13.725 53.910
55.671 19.549
52.923 -12.210
52.613 -10.782
50.652 -1.511
52.946 25.083
38.431 48.732
24.736 10.294
29.180 15.534
36.187 41.270
23.939 42.614
34.770 -7.875
41.511 2.664
29.389 27.874
3.738 20.870
40.505 11.468
27.272 22.164
25.946 30.758
22.878 28.629
51.261 45.586
58.389 38.810
57.471 26.714
56.740 14.430
39.258 -4.664
52.368 -3.708
34.357 16.934
24.682 29.426
28.640 38.416
40.800 -7.990
69.585 -7.106
38.437 -19.055
32.299 -10.266
59.583 11.874
57.161 -10.446
38.797 -20.220
37.462 -14.374
51.173 -19.361
42.894 -0.282
29.627 -13.944
50.875 -8.350
47.254 16.799
60.461 -2.344
60.582 -2.675
23.582 20.635
40.114 30.379
12.177 38.103
25.238 44.615
59.186 -2.937
30.176 -21.201
27.995 -25.077
21.764 -9.779
42.875 -9.818
58.265 6.051
61.310 17.255
36.139 15.962
26.892 44.921
28.449 23.907
47.720 27.826
35.509 0.907
15.682 -15.015
14.351 11.510
43.400 25.068
51.322 28.019
22.573 40.855
45.050 36.515
50.367 1.437
22.389 4.751
23.707 -14.643
46.406 -6.806
59.678 4.081
35.943 -12.996
43.332 -11.229
51.954 -11.096
30.364 -26.249
28.645 -15.380
66.403 1.952
58.858 -9.977
42.465 28.944
33.211 -3.534
42.181 47.850
35.342 40.179
38.866 49.944
14.909 39.645
50.807 46.688
54.598 42.789
37.325 51.157
16.199 39.481
34.308 42.870
42.872 56.403
45.043 44.222
69.256 22.236
46.136 23.196
24.054 -1.918
39.859 -18.697
61.850 -5.373
40.733 -26.949
56.058 -13.548
60.364 18.268
29.019 50.561
21.306 37.247
45.522 39.385
18.426 42.751
41.180 -0.058
57.096 -8.604
46.283 -7.805
64.665 -1.843
46.963 -12.264
39.836 -10.620
14.721 -1.525
38.461 37.392
23.546 28.323
15.367 28.650
43.663 46.217
32.306 39.275
43.808 28.745
26.148 26.576
26.640 10.877
38.778 23.906
10.774 20.576
28.864 21.640
38.954 51.142
39.221 43.548
35.247 41.740
35.389 41.776
49.331 6.968
67.589 8.219
44.420 9.225
21.937 38.544
30.662 19.228
31.366 -8.751
32.966 -18.819
15.319 10.467
57.854 3.204
29.443 -11.283
50.118 -23.114
50.894 -15.614
43.068 -24.251
37.658 33.695
31.997 58.523
30.763 42.482
36.971 33.062
48.876 34.917
21.780 17.999
32.904 27.356
48.976 7.777
62.007 13.116
58.582 16.741
27.387 34.611
17.789 45.845
8.293 33.698
29.454 1.299
21.323 31.986
16.831 16.088
-6.887 38.378
15.496 51.810
9.642 44.070
14.636 41.066
18.006 10.196
35.918 30.904
51.649 41.449
34.844 45.042
42.140 34.279
37.486 0.292
31.423 -22.045
56.838 0.248
55.870 8.346
26.580 48.746
15.600 35.551
42.646 33.192
25.407 52.388
16.315 39.565
35.281 21.214
15.202 23.253
35.780 11.599
14.242 33.235
12.820 42.966
7.608 31.000
39.822 6.264
23.289 -18.109
63.885 -14.477
53.811 -8.031
33.542 -22.001
46.992 -13.720
23.562 -20.807
63.682 -11.860
41.816 -24.510
44.099 9.631
25.487 -1.011
6.377 28.409
34.058 46.082
38.645 35.931
26.783 37.283
8.618 11.340
20.176 7.683
24.604 22.987
22.213 46.897
18.786 35.206
46.186 51.361
52.527 14.690
50.746 -14.327
63.674 19.472
51.326 18.322
31.487 -11.607
34.552 -13.653
43.831 4.082
34.386 4.886
56.669 -0.060
60.632 5.928
55.197 -3.056
57.572 22.408
62.747 18.163
55.471 1.467
28.271 26.008
24.899 -17.110
28.560 -1.233
30.622 10.052
42.644 30.790
48.465 -9.432
52.384 -18.392
58.931 -2.501
56.021 -14.865
61.165 -3.731
45.055 -16.563
30.719 15.149
42.953 20.960
43.309 -1.533
52.260 -14.012
36.843 -14.578
56.289 -7.833
33.956 10.646
42.930 35.488
40.565 45.627
27.731 46.996
37.257 32.467
18.207 29.428
25.490 54.843
30.041 43.905
36.210 23.290
5.918 42.355
36.824 13.872
18.872 -9.819
13.745 5.959
30.723 -8.152
46.207 -7.385
46.329 -7.297
53.543 -9.169
59.716 30.992
39.258 31.614
16.741 32.518
55.555 38.952
16.479 27.137
35.842 27.101
48.255 31.842
3.362 21.089
24.637 45.242
40.457 39.328
30.343 46.952
33.621 32.372
60.697 27.645
50.626 11.996
25.757 25.670
26.226 9.194
39.804 -9.302
44.349 -23.057
47.016 -16.441
60.175 6.343
64.141 4.065
62.341 29.200
37.661 38.698
62.981 22.779
21.404 37.567
28.202 42.040
39.277 33.151
49.716 5.476
18.598 14.887
28.135 13.065
50.596 -7.668
15.663 -9.799
24.155 24.585
14.568 38.712
1.180 35.383
28.277 48.357
37.507 39.475
26.770 45.484
37.372 37.482
14.294 30.848
27.270 52.525
45.406 -19.584
46.078 -12.719
58.031 -6.626
41.861 18.676
48.197 6.251
38.513 39.134
65.609 10.804
41.210 -20.120
56.080 -7.154
22.356 -22.663
21.283 -20.320
60.425 26.150
33.530 39.367
3.082 37.770
26.558 10.317
30.750 -5.387
28.240 -7.222
38.327 19.516
51.437 7.689
49.490 -9.918
60.281 -5.740
66.915 -2.897
21.929 43.033
35.092 18.870
44.804 17.494
38.901 21.216
55.792 37.161
62.489 23.106
68.132 23.098
60.226 3.390
38.092 36.399
50.156 36.810
17.526 50.358
38.641 41.153
49.204 43.281
62.723 9.375
27.184 36.493
46.254 53.281
44.614 47.828
12.838 42.117
12.802 40.580
26.011 46.565
11.932 29.751
12.362 41.941
51.894 22.071
54.541 41.541
35.307 46.539
50.216 38.566
17.615 55.449
2.687 28.702
38.648 19.098
43.248 -8.685
40.554 -16.257
54.850 -6.250
46.986 30.308
37.786 -1.949
52.916 9.200
16.609 19.417
27.689 27.139
11.788 46.480
4.735 36.246
50.273 -8.695
30.046 8.221
56.130 19.714
40.391 20.829
36.152 50.764
39.543 43.912
30.346 28.947
54.753 33.435
32.315 44.339
17.063 45.659
43.949 41.466
62.426 9.695
56.724 -11.344
51.936 -2.754
50.267 3.690
21.382 11.235
40.587 -12.391
58.596 0.905
35.802 8.346
39.451 28.918
24.001 49.543
10.083 48.150
27.019 42.522
69.111 8.981
43.083 25.321
15.185 29.773
23.833 30.137
39.980 41.708
58.768 24.718
62.702 -1.495
57.674 -8.549
66.585 -5.807
41.915 12.852
18.113 30.798
44.564 33.343
7.814 25.431
36.354 51.253
6.566 24.732
29.379 56.527
46.441 17.434
68.223 -10.251
29.091 -3.911
34.592 -17.975
57.337 35.136
47.062 8.617
63.073 0.609
56.149 -20.323
12.115 -22.627
42.973 -24.234
46.801 -12.576
47.446 0.822
29.950 6.970
53.954 -2.474
29.168 54.600
25.583 58.337
16.870 40.749
29.512 48.228
31.366 55.261
59.400 35.921
49.870 -7.816
57.911 -4.624
31.966 -2.414
34.314 19.234
16.458 -6.440
10.473 -10.409
33.165 8.799
37.955 38.603
23.360 14.269
33.302 16.234
22.738 7.343
31.634 42.218
40.659 48.331
35.019 48.805
25.000 51.021
43.142 16.946
13.783 7.565
39.777 19.387
17.884 42.917
37.218 34.885
21.641 14.808
36.763 31.889
28.167 32.435
60.533 12.305
30.351 15.112
24.284 46.912
29.796 44.812
39.087 24.114
54.292 0.010
63.649 4.510
37.733 -7.159
40.831 -5.514
39.287 -21.054
51.167 -13.654
54.643 5.558
42.157 -23.271
38.702 -19.229
48.316 39.650
18.083 3.087
27.561 -5.669
40.194 -8.895
14.736 -9.882
40.443 -22.218
41.040 14.001
44.520 -12.768
22.488 18.482
58.283 22.359
48.511 -4.932
53.398 -0.839
60.844 -4.161
67.443 -2.355
64.563 0.374
62.847 5.447
59.566 -13.887
67.665 10.173
63.049 12.602
61.668 0.640
45.799 -20.890
36.633 -8.206
42.116 5.669
63.926 5.977
60.935 17.962
23.183 1.780
18.544 24.408
58.780 -1.725
61.222 29.486
75.304 5.517
62.455 -8.286
38.023 -4.213
43.637 9.687
28.788 48.248
27.202 -13.543
31.508 -4.413
51.647 -18.841
56.562 30.875
57.212 14.624
57.173 29.273
8.797 31.739
25.119 43.078
13.548 39.592
32.906 12.210
17.970 23.058
22.343 30.327
36.917 24.344
41.880 -3.974
37.856 28.876
16.391 13.373
20.786 38.601
32.983 6.510
31.264 20.179
58.251 25.088
38.951 -16.714
48.404 -18.782
53.359 -23.970
40.593 28.002
64.979 -18.438
48.099 -17.962
38.167 5.438
37.332 18.296
39.332 49.577
2.922 28.775
6.830 36.272
25.266 48.754
30.759 43.456
40.380 29.173
48.945 40.835
51.311 -14.331
39.712 -12.497
26.617 -17.297
47.876 8.223
55.596 -9.426
40.537 -20.762
45.899 -24.879
43.456 -21.525
63.951 -5.478
34.327 -4.394
55.887 -6.433
50.816 -9.076
27.056 1.264
41.785 4.787
59.824 10.639
48.324 -7.155
57.746 -4.485
45.438 -17.126
49.622 -5.369
35.893 -28.368
59.699 -2.869
53.648 -6.417
39.080 37.798
62.013 -2.014
34.618 -13.598
58.932 -13.163
41.732 -8.024
31.208 -29.605
56.765 -16.496
53.479 -2.662
33.125 28.620
30.428 -0.700
25.160 -19.822
39.673 -25.503
55.665 -12.956
25.273 16.329
23.474 25.835
17.983 9.032
24.957 1.243
44.512 -18.676
46.242 -25.182
56.389 -1.398
54.702 -12.057
35.624 -17.908
39.102 -13.212
49.736 -14.432
53.809 -15.215
24.416 48.652
18.798 42.809
40.956 34.839
41.248 -7.479
38.177 -16.704
45.368 13.278
52.384 29.847
61.320 31.665
31.903 49.462
47.861 34.045
30.024 41.567
26.152 26.936
25.881 30.383
28.248 52.288
5.632 45.406
28.625 29.188
16.882 41.983
15.809 11.680
33.469 36.613
55.530 27.665
43.476 10.270
30.762 39.810
23.856 12.295
8.542 43.834
41.237 48.041
31.464 41.451
47.681 45.180
20.261 45.266
17.163 47.644
18.397 52.898
25.865 48.818
55.587 44.048
60.960 -0.956
52.085 -13.432
38.652 -11.209
70.462 8.419
52.192 -2.052
57.094 -9.197
35.586 -8.647
39.184 -8.424
67.018 -10.463
41.746 2.383
38.577 -11.122
21.694 -18.980
26.152 -14.979
49.249 18.810
63.158 26.895
63.060 20.531
61.969 -15.293
53.222 -22.603
32.565 28.154
41.582 23.508
47.674 6.890
62.141 13.160
50.592 14.067
53.284 37.465
24.278 43.618
14.769 2.645
28.731 29.329
14.822 45.102
58.941 35.907
34.452 39.454
28.507 30.714
30.014 46.532
34.394 47.286
28.971 38.581
45.535 30.275
26.739 50.517
36.357 51.857
20.439 41.944
43.373 32.752
16.487 26.911
32.671 30.194
31.902 30.338
32.597 12.946
38.860 -3.326
60.561 -1.340
49.752 11.670
49.260 -12.180
53.145 -25.522
41.570 -24.814
34.611 -26.649
56.582 -15.161
40.432 -14.458
56.763 -12.927
32.434 10.219
15.360 31.078
25.826 36.826
41.125 10.756
34.141 -34.012
54.427 -0.827
36.929 -23.446
46.093 -8.375
53.191 -1.777
67.678 6.578
51.550 -2.575
49.653 -1.412
50.509 -13.432
34.865 28.298
9.669 51.127
16.618 36.499
58.629 27.156
30.716 1.283
66.138 1.395
62.996 3.515
59.834 -11.027
45.881 -6.531
61.886 9.019
48.124 9.028
40.834 -7.387
40.947 9.124
15.391 45.112
5.937 36.089
3.836 25.838
50.251 -18.152
34.699 -9.597
19.247 -12.882
48.033 42.396
44.855 25.108
50.729 47.416
19.063 42.158
41.146 40.991
36.089 28.269
28.483 48.554
8.001 36.268
4.283 16.662
35.018 22.406
39.650 16.607
37.337 -5.856
40.325 -8.451
43.867 13.005
6.788 49.534
48.349 29.831
35.669 40.731
50.851 5.391
48.074 7.427
36.509 -10.725
56.298 -1.437
62.360 -15.437
52.825 -12.959
43.631 6.098
41.309 18.722
48.700 38.030
19.846 35.262
18.234 44.374
55.511 30.652
39.069 44.104
31.841 24.050
11.129 36.658
12.987 45.889
20.514 45.425
20.858 25.993
22.138 48.502
13.819 39.676
43.790 36.433
18.291 34.953
49.447 1.258
39.951 49.105
13.754 32.930
36.938 42.496
24.635 34.070
-3.209 28.686
5.371 40.978
38.166 18.542
61.039 5.931
55.354 8.139
37.878 -7.430
69.996 4.278
43.553 10.077
35.898 14.642
19.509 30.947
24.603 12.063
30.385 5.034
21.041 40.339
27.379 31.683
49.913 -13.392
46.411 -6.202
65.734 35.728
58.194 2.682
58.381 35.976
58.872 35.479
52.554 47.308
55.681 35.227
40.891 47.299
5.844 36.083
29.109 33.574
32.839 31.971
16.331 47.648
10.208 36.515
12.867 57.268
27.140 37.235
17.392 42.444
50.128 33.582
68.095 22.016
57.584 35.680
23.937 37.669
45.019 20.298
34.710 51.669
42.990 25.747
45.186 34.781
55.202 -11.766
42.935 -19.343
51.586 -1.450
55.666 -24.244
49.895 -15.105
52.479 -21.342
64.870 10.216
57.661 37.118
68.000 25.886
59.620 -9.690
54.506 -4.272
42.898 -22.324
59.460 -10.022
50.684 -25.270
28.975 -26.633
39.939 16.298
33.398 35.939
12.439 33.946
45.032 38.869
40.823 45.493
20.778 44.340
20.242 4.652
53.931 13.243
30.929 32.746
19.266 5.461
47.228 -21.579
56.026 -7.805
45.051 7.275
38.733 35.754
25.156 27.897
44.863 53.022
15.770 38.440
11.648 37.193
44.532 31.657
18.882 27.247
51.947 29.250
58.862 11.177
48.837 22.215
43.669 -13.601
51.164 -18.077
56.549 28.230
46.147 34.762
51.986 27.716
35.539 48.583
11.578 41.601
26.969 48.949
28.813 46.167
24.713 36.553
34.249 37.304
28.019 45.050
17.917 29.502
18.065 40.024
32.951 48.897
46.498 27.498
14.420 37.170
25.598 45.381
10.005 36.455
30.387 24.017
48.829 36.412
31.901 34.404
23.555 49.146
21.334 46.765
14.361 53.745
5.415 40.956
54.250 -13.520
58.543 -10.348
49.820 -11.614
67.495 13.030
65.340 0.533
53.357 -19.066
28.699 -20.447
26.685 -8.556
49.580 22.322
8.124 36.470
23.347 -2.178
25.326 -9.413
16.960 34.149
12.862 26.791
27.229 42.094
34.163 43.861
31.587 19.472
22.346 39.332
46.233 57.469
19.708 46.000
34.449 52.545
10.675 53.414
13.637 50.157
18.231 40.021
42.349 43.525
43.934 6.824
2.719 42.520
14.568 18.653
-2.209 33.778
0.288 17.247
54.674 5.027
31.369 -0.682
30.432 24.407
54.063 -11.262
40.779 22.865
68.509 4.943
67.648 -7.202
51.078 -19.949
47.152 -21.441
49.529 -3.536
45.432 39.446
21.924 20.885
26.570 47.830
32.514 47.004
40.176 45.912
38.034 22.824
6.851 16.065
36.635 26.371
46.757 -10.638
57.913 -21.194
44.964 -19.944
59.699 4.465
73.090 21.469
45.836 2.781
54.006 -5.606
10.694 -11.645
16.149 31.055
61.548 14.846
70.389 10.560
61.715 16.809
12.791 46.482
26.723 50.039
24.125 52.743
45.855 31.649
42.487 27.130
55.407 11.895
65.023 7.944
64.082 5.165
50.101 -6.250
42.127 15.554
53.914 5.092
30.062 3.791
29.144 -11.543
52.005 -11.234
48.085 -9.545
53.815 2.605
50.905 4.164
56.327 -17.012
57.222 -17.872
31.741 -27.550
53.307 -20.241
44.922 -22.647
45.853 -2.237
43.466 -14.399
36.655 -28.948
56.089 -12.044
52.708 23.375
34.915 13.688
42.001 27.435
23.805 44.328
43.524 24.560
51.610 -2.482
43.059 -12.001
38.691 3.454
25.465 27.397
27.436 17.868
43.437 3.305
22.268 1.005
56.941 16.566
37.108 15.329
39.014 27.075
58.283 5.540
54.581 12.637
42.502 13.144
24.380 34.040
29.765 44.766
13.676 41.185
8.407 42.897
43.589 6.026
29.739 -6.952
51.098 -5.009
35.450 1.535
30.937 31.980
-0.917 24.170
22.531 34.922
29.864 43.351
32.668 46.655
49.975 -9.764
37.367 -14.916
40.186 -8.039
60.279 -1.829
40.585 -8.875
58.979 1.737
40.430 0.432
53.205 -13.962
42.886 -26.163
32.366 26.566
26.638 -6.053
68.023 -4.339
46.640 -8.046
58.837 13.122
47.790 7.575
42.532 -6.734
25.423 7.935
49.998 -22.073
25.538 7.670
35.782 15.696
67.016 3.975
65.278 21.294
55.264 16.607
28.904 28.298
37.055 24.980
13.280 51.940
43.523 41.934
34.345 45.312
25.054 36.435
23.776 49.777
36.051 45.539
54.658 41.456
41.232 56.443
14.269 44.858
24.095 15.348
29.089 17.324
32.913 26.817
28.233 48.107
51.208 38.750
56.730 30.875
46.880 26.173
57.379 45.693
40.843 43.166
42.477 23.319
30.429 30.888
39.475 8.295
22.562 45.992
31.093 53.876
26.688 58.829
31.958 43.454
55.006 34.021
57.163 -7.801
41.291 -9.297
56.762 32.173
58.706 10.357
38.582 30.134
55.019 36.545
50.930 36.289
40.244 29.263
22.968 18.592
41.150 12.523
51.895 16.343
50.261 42.746
55.052 11.801
57.250 9.260
28.649 5.775
18.653 1.336
46.162 3.551
27.761 16.397
33.011 40.484
13.209 50.565
16.348 39.677
6.030 35.860
56.594 12.963
55.343 2.120
57.161 9.153
43.111 42.654
39.085 37.376
5.118 40.994
36.060 -1.851
31.504 -24.773
47.775 29.445
39.227 49.673
38.118 16.676
15.969 30.229
24.589 16.420
36.526 31.474
25.543 51.592
17.939 42.985
14.158 37.900
54.067 39.288
58.219 10.999
27.404 4.108
30.963 -18.822
42.692 -7.554
44.034 6.232
42.486 31.642
46.985 13.782
46.227 46.200
42.761 41.276
53.968 4.355
30.087 -21.002
37.698 -17.168
46.843 -4.249
43.115 1.559
49.982 -1.019
46.055 -14.353
44.820 -6.912
42.529 -13.505
51.539 -10.725
48.750 -29.446
52.052 -20.598
44.895 -22.019
55.535 5.410
60.370 -21.721
58.455 -5.321
22.294 -12.790
26.318 23.665
13.646 30.517
37.873 24.017
29.578 41.122
64.002 22.995
56.991 -7.389
40.551 3.921
42.177 -11.173
44.595 3.709
36.890 -13.109
53.944 -29.248
55.629 -21.789
30.701 -12.348
48.974 -11.826
52.814 -15.780
68.721 18.304
31.499 12.231
57.280 11.467
64.664 -0.521
37.902 -28.567
29.904 -25.168
46.253 -11.778
49.540 29.375
33.004 39.956
15.759 30.206
63.353 -10.636
58.658 -7.748
55.032 -1.117
30.667 -4.028
55.124 -15.068
57.592 -23.185
53.830 -10.537
62.922 -9.764
66.785 1.325
34.770 -20.143
47.824 -5.936
58.471 19.944
47.611 1.159
43.498 30.183
14.765 45.580
36.651 48.323
44.979 53.972
68.889 28.229
36.488 35.789
34.404 45.199
27.072 45.525
6.000 36.331
48.744 -14.485
39.331 9.801
6.432 31.623
60.627 25.941
39.945 -9.148
36.574 -11.953
62.139 28.655
34.315 41.091
42.989 44.670
69.536 13.603
47.016 34.491
58.850 15.583
44.580 17.012
28.838 33.481
27.782 10.459
49.050 44.259
24.534 51.164
62.169 22.792
55.609 33.808
37.463 20.639
50.645 3.785
32.566 -30.410
57.750 -11.934
28.925 -20.547
24.763 17.876
39.090 26.842
46.009 7.694
30.410 48.434
41.485 2.197
45.883 -19.513
55.253 10.777
69.165 5.291
24.271 13.256
16.311 2.229
49.597 -17.087
28.789 -14.151
50.505 -27.096
62.157 8.211
44.567 27.778
22.327 10.352
35.942 29.042
18.186 38.401
28.595 35.295
57.425 0.936
66.675 7.999
59.721 10.541
52.471 16.789
17.328 41.788
5.554 30.762
39.610 -21.920
49.925 42.973
45.115 43.504
43.729 34.526
44.218 17.931
45.347 -4.431
38.942 26.370
13.912 1.172
22.088 25.950
37.259 31.903
28.221 46.630
12.360 22.941
7.252 36.369
23.589 41.126
13.146 54.903
45.512 43.423
11.969 50.800
27.647 48.941
34.208 32.127
10.559 47.416
20.425 41.402
10.399 34.445
6.067 35.936
52.351 8.677
49.747 14.070
27.475 16.313
45.735 34.006
49.863 25.652
26.414 37.263
48.998 38.909
64.797 36.116
48.384 17.793
28.532 34.396
32.172 6.709
49.114 29.517
17.861 31.710
4.067 25.637
34.180 42.593
50.754 47.376
46.477 27.168
59.896 -5.441
44.774 6.720
26.328 14.026
33.382 45.412
5.536 41.421
60.587 7.340
49.761 -9.553
53.089 -4.981
60.721 -3.121
61.798 1.135
66.059 5.011
55.797 10.266
35.112 1.342
51.238 25.471
68.827 -9.927
55.196 11.908
49.626 -14.344
40.753 -9.554
18.426 11.545
28.178 -1.275
35.646 26.397
20.105 26.461
5.680 36.450
62.250 -1.638
28.873 -3.416
62.915 -10.379
46.475 -26.846
47.569 -2.597
35.620 -28.462
50.755 -7.680
45.086 -1.948
20.226 -16.243
47.146 -3.823
30.053 -1.553
55.496 1.562
58.496 3.734
25.588 47.423
9.992 27.075
5.236 21.087
19.254 3.586
42.378 30.046
12.730 33.264
38.252 32.512
22.150 40.104
24.853 51.029
3.810 19.191
27.596 49.462
24.621 48.805
69.203 14.967
41.071 24.377
19.953 45.443
7.684 33.946
30.420 44.589
26.867 29.279
28.636 44.533
26.813 44.353
37.754 34.030
54.868 41.727
23.784 49.835
38.939 53.344
23.779 52.580
4.524 39.552
18.335 48.441
29.353 42.426
27.623 34.800
33.618 17.461
44.091 -13.255
19.463 11.170
35.767 11.914
31.484 9.808
4.951 19.631
0.889 12.460
33.514 12.931
41.256 5.839
45.369 45.464
54.849 25.287
24.856 48.299
13.028 40.746
4.834 31.997
45.877 18.041
23.245 17.732
25.043 13.947
14.329 34.063
15.673 46.195
43.591 37.670
46.608 31.735
43.737 37.584
40.837 25.687
20.519 23.272
21.158 34.924
42.567 42.309
26.124 55.672
10.999 53.504
43.802 45.948
44.463 39.549
3.378 15.182
45.708 19.252
17.175 46.143
34.407 35.105
16.577 43.300
26.467 11.582
32.777 42.119
57.466 10.789
17.109 27.794
19.719 44.934
16.191 34.691
18.203 33.689
35.109 41.102
32.991 48.865
29.871 46.282
35.284 47.756
59.248 32.346
32.819 -4.076
50.277 30.584
58.418 38.494
25.807 31.204
32.336 48.064
14.751 48.448
15.119 33.955
61.002 0.314
48.019 -15.412
60.279 27.941
11.003 43.486
9.700 52.087
35.221 16.941
47.425 -9.390
45.826 -5.460
19.112 7.207
5.460 41.535
46.218 -0.381
37.107 -10.073
48.110 -21.358
22.352 -21.060
28.659 -23.230
51.368 -13.129
50.552 -15.498
36.548 30.527
54.063 41.796
49.122 42.967
24.248 12.845
32.544 13.049
29.122 -3.695
55.722 -7.032
36.635 -18.740
33.366 -5.377
49.340 -10.968
67.944 15.393
37.342 25.282
36.351 41.145
25.015 47.080
12.162 37.762
29.209 46.142
41.005 14.850
39.607 46.991
41.518 -21.140
57.246 -5.441
35.487 44.848
24.126 49.544
39.765 1.677
62.913 -13.843
67.150 6.724
41.061 38.807
35.827 -2.866
56.227 16.392
63.166 13.735
64.056 -0.001
49.072 33.016
37.898 41.969
21.806 48.810
11.882 15.660
22.422 21.225
27.669 31.355
25.668 36.549
60.919 33.768
50.737 16.974
39.255 2.365
41.389 -1.806
45.397 -10.222
54.560 32.187
55.004 -0.570
45.087 -2.139
34.541 12.848
26.392 -13.968
47.792 -7.413
54.527 -17.290
46.979 1.216
61.082 7.599
47.658 -15.107
49.451 -20.059
62.288 -1.006
54.171 -3.411
45.322 -20.946
69.189 2.652
42.842 43.018
26.514 50.644
14.403 50.604
13.292 50.678
35.783 52.597
14.651 50.180
5.388 36.236
51.300 17.176
33.041 32.191
13.062 37.410
18.164 38.134
20.664 43.602
17.353 34.015
57.148 12.342
55.156 39.847
12.219 36.487
20.556 43.699
26.445 29.113
35.816 23.293
-7.192 22.027
8.894 47.444
41.211 45.174
35.576 32.007
40.607 41.927
28.896 32.176
16.817 44.191
29.995 27.170
16.766 45.262
30.371 31.088
32.346 33.720
33.666 51.222
16.747 46.006
4.022 46.520
29.190 -0.622
23.580 -23.828
3.426 5.710
26.820 44.612
50.991 22.554
56.838 -17.700
51.083 28.935
23.110 44.844
64.376 30.709
58.896 6.053
50.916 -16.081
54.131 -13.317
62.203 10.451
38.687 3.243
25.201 -4.932
47.603 16.338
62.874 -15.327
61.882 -4.418
62.199 5.072
23.801 40.063
37.246 40.040
21.662 30.218
42.237 45.055
20.655 15.265
21.949 25.781
10.547 39.433
30.857 54.785
43.090 38.328
69.207 5.629
47.099 -18.051
59.400 15.904
35.316 -8.614
48.704 -19.242
33.723 -24.004
70.202 1.456
46.884 -3.032
53.295 8.981
38.708 37.104
47.706 44.695
30.276 45.390
38.994 25.889
37.561 33.190
9.723 37.028
40.157 48.065
14.659 29.955
19.947 19.267
35.329 39.477
36.895 -6.927
40.128 19.729
35.046 40.757
45.230 29.975
12.955 21.193
38.194 10.839
64.451 23.590
40.487 -1.667
20.119 35.587
36.410 50.584
41.088 34.523
40.600 43.501
36.556 46.787
39.674 44.850
27.951 29.213
48.408 36.452
31.717 9.798
22.886 16.877
27.635 54.368
21.483 46.257
5.513 41.734
60.137 31.412
52.796 28.441
39.875 28.245
24.227 19.436
53.631 2.228
44.738 -15.525
42.423 40.318
9.176 33.499
22.450 48.872
29.995 26.629
38.267 39.804
42.309 53.616
43.385 42.607
47.156 5.580
58.726 -4.633
42.482 -17.612
10.564 -10.556
40.145 1.735
55.454 4.189
40.508 46.125
24.267 47.174
33.278 17.471
13.382 47.028
10.874 48.854
5.027 41.933
7.918 41.850
8.725 40.434
3.658 46.440
29.430 23.532
29.122 45.770
40.557 41.787
33.979 36.755
39.496 38.795
29.921 7.422
60.548 -4.172
38.072 37.352
30.542 38.214
60.637 26.584
34.347 52.795
38.433 47.817
65.774 -2.901
33.001 -13.639
53.615 -13.161
37.382 -36.353
51.233 -4.141
53.091 34.772
3.498 36.209
30.593 35.050
23.467 35.530
-1.435 49.424
16.424 35.214
46.177 44.657
40.159 29.520
27.832 26.368
50.648 13.107
21.116 17.079
18.521 -8.738
28.119 2.200
20.980 41.755
24.965 1.202
63.111 -0.311
39.391 -21.507
64.768 6.986
58.329 14.418
37.524 38.557
50.246 45.097
51.652 26.916
29.058 27.163
53.796 20.232
55.631 27.298
17.822 32.872
11.845 34.354
25.079 35.218
29.548 51.721
14.964 33.653
27.521 32.524
21.274 36.911
37.445 22.996
40.192 2.039
50.240 -12.216
39.060 -16.872
35.817 -14.017
41.495 6.916
48.802 3.447
17.625 -0.976
51.622 13.861
56.652 14.721
15.477 51.517
46.467 5.991
18.029 -0.918
41.672 -21.058
51.855 2.753
27.070 28.041
28.407 18.407
32.969 15.092
40.246 -12.573
57.145 18.183
38.264 -18.267
42.027 -18.263
41.315 -0.823
42.682 21.333
28.071 39.549
9.829 15.678
35.820 43.664
40.422 19.143
10.605 12.870
30.848 7.701
15.851 13.826
20.251 35.779
53.939 1.229
73.710 12.426
63.742 -4.460
65.178 17.626
50.019 16.737
27.794 26.411
39.790 35.605
34.933 45.166
24.174 45.386
22.905 30.409
39.168 32.882
56.282 -25.205
47.133 -17.945
37.354 29.915
45.332 10.483
6.505 42.813
5.305 30.263
20.427 -19.802
30.937 -20.420
27.808 12.344
49.039 -10.120
33.124 -15.454
29.574 -26.171
57.376 -12.965
46.122 -9.510
52.009 17.112
47.046 2.331
61.174 37.885
35.956 32.185
31.901 34.270
55.032 -12.013
26.640 -2.464
34.830 36.482
0.524 28.561
38.446 30.257
34.640 26.476
27.594 25.786
70.869 16.909
54.452 3.122
32.631 -18.219
33.861 -9.501
58.335 -11.408
51.467 -24.753
55.970 -15.323
56.527 4.431
59.071 32.466
67.382 6.240
53.620 30.601
17.593 37.131
1.120 17.227
48.417 -8.305
43.148 -13.573
26.287 -17.037
21.903 26.207
42.504 36.876
48.976 10.597
60.866 -0.381
43.230 -28.143
43.919 -1.508
50.791 -14.859
41.879 -9.346
30.600 1.634
51.004 0.358
39.726 29.006
36.907 27.424
56.186 1.779
47.469 14.807
52.288 17.352
41.930 48.500
39.289 44.405
26.666 45.979
29.595 40.388
14.262 39.564
59.952 30.370
27.603 7.779
29.343 -28.711
44.915 -26.081
36.657 -19.807
39.024 -29.682
56.261 -7.735
51.181 44.441
5.321 41.750
48.894 -13.443
47.167 -10.715
65.591 10.571
46.647 -21.626
62.395 -5.583
30.344 -14.016
36.758 42.105
49.888 -4.701
51.791 -13.834
41.509 -12.971
28.690 9.428
56.523 23.873
23.001 49.965
39.863 41.305
21.576 41.125
40.014 36.585
42.218 41.779
36.679 46.394
19.450 45.128
22.731 30.937
10.563 39.378
57.510 13.138
50.060 37.901
53.231 -9.015
55.217 -4.683
39.813 -5.680
39.925 39.806
7.139 42.073
28.047 50.766
31.305 22.704
58.483 5.483
41.091 47.084
32.734 43.738
33.342 8.491
24.517 34.137
15.277 53.074
24.899 22.384
47.778 22.911
31.161 25.704
42.366 19.023
1.905 37.559
4.011 47.482
8.974 37.421
43.131 16.446
42.268 48.362
33.126 50.623
40.187 3.164
36.281 29.022
44.222 6.779
47.885 -15.444
54.183 -7.026
32.569 -23.267
64.638 16.505
47.744 -3.954
40.239 -13.415
61.780 12.876
49.354 10.634
31.039 31.105
58.921 19.891
45.125 28.240
50.221 -4.367
39.441 -23.449
41.842 -6.459
54.797 -0.371
52.454 -16.788
48.028 -13.953
51.718 -10.569
45.051 -16.588
61.001 3.367
47.352 -19.271
63.222 -18.336
58.123 19.798
71.981 14.766
21.386 33.229
29.451 17.458
52.665 -10.203
53.366 -1.572
32.154 -17.966
55.476 -17.196
14.755 5.174
43.009 -14.267
15.594 48.351
43.815 37.278
41.343 44.374
1.645 30.991
20.388 34.207
37.815 30.464
28.829 42.863
18.510 44.513
4.990 41.635
8.473 44.312
43.804 48.337
34.681 39.452
25.760 40.851
2.383 35.377
44.877 36.907
35.603 10.598
43.829 -16.948
47.581 -12.735
39.422 -7.762
45.749 -8.669
47.657 -24.254
55.131 15.638
29.714 55.989
15.627 25.785
28.392 44.228
56.250 21.086
72.783 8.466
59.464 -11.073
37.553 -4.829
55.221 9.094
53.066 -6.552
64.761 -4.593
44.451 -20.561
59.610 -13.371
39.525 -24.324
66.275 -6.481
62.134 -11.733
42.074 -25.070
57.491 -16.631
65.459 -0.751
56.516 2.962
57.913 -6.134
48.622 -9.316
57.497 -9.246
53.013 -11.529
41.938 -12.986
33.348 41.852
29.686 52.085
57.069 40.751
47.552 19.935
29.113 21.928
27.035 19.078
14.772 47.819
5.019 41.439
37.436 53.753
5.417 35.198
28.494 -21.413
51.404 -4.528
28.116 23.439
46.335 39.018
13.920 48.082
23.309 45.631
22.988 54.401
36.800 56.437
33.113 52.654
35.194 40.555
57.386 2.629
39.585 -18.078
34.701 29.600
36.323 23.121
17.652 22.789
37.191 34.519
23.106 48.344
21.008 24.841
13.719 10.064
2.156 36.413
33.552 49.723
61.610 20.864
40.867 43.957
21.342 55.126
10.448 32.832
14.940 35.718
17.088 35.560
45.266 -2.601
59.398 0.112
50.432 -17.976
62.819 -16.274
53.223 -12.830
47.343 -14.595
41.110 -14.323
65.609 8.774
55.362 -10.516
59.326 -14.367
46.139 -2.149
31.318 29.139
32.520 0.953
39.284 -23.673
21.123 -20.160
49.229 -13.031
54.013 -19.728
65.389 14.349
31.224 -0.122
52.511 34.447
53.636 -6.064
47.031 3.264
54.751 -1.602
39.230 19.431
39.912 37.151
39.160 30.049
10.771 49.702
26.713 45.103
63.262 34.082
44.136 46.027
52.046 35.590
67.433 28.555
51.883 34.708
38.888 11.701
50.510 -7.630
35.830 48.508
24.046 34.087
38.274 16.403
58.471 10.255
44.538 -8.544
52.592 -12.279
19.173 18.875
20.565 46.090
25.491 44.408
34.330 35.174
68.486 28.183
66.059 24.340
66.007 15.554
23.304 33.942
32.521 -5.080
63.233 -0.422
53.489 -14.660
66.511 1.050
47.957 -3.307
35.909 -12.578
45.245 -19.703
32.176 -22.880
19.035 7.845
40.625 -12.466
32.345 -9.223
47.212 25.112
58.336 -5.692
23.796 -3.112
19.353 24.139
35.683 31.058
57.433 -6.665
61.615 22.637
51.775 -14.184
31.810 -11.734
40.175 0.401
32.068 -20.739
41.916 23.611
65.643 -1.715
45.009 0.011
55.225 9.011
36.916 61.005
21.350 49.012
3.991 45.082
15.225 46.499
10.453 50.432
43.061 18.693
37.479 5.246
46.244 35.876
55.753 26.807
44.943 19.804
34.876 46.894
33.753 34.037
42.964 36.865
45.477 48.595
26.261 36.565
17.362 42.761
43.146 13.853
60.239 24.473
45.642 -15.675
49.353 -11.296
25.437 13.716
25.891 36.648
29.109 12.902
18.814 40.524
12.199 39.103
17.652 37.857
22.510 8.729
8.635 27.837
12.076 9.016
5.859 52.575
13.403 48.276
32.122 29.379
20.289 43.790
5.923 36.310
23.404 -5.874
65.568 20.200
45.146 47.099
22.227 34.691
49.381 -6.646
69.134 6.583
42.521 37.655
25.215 45.006
30.519 47.297
41.697 54.094
55.083 -10.851
25.050 23.974
61.468 15.435
48.785 27.020
12.625 30.559
35.857 16.030
37.483 29.798
41.285 26.968
37.968 26.882
44.243 -12.653
57.681 7.206
43.792 33.764
65.765 10.520
54.326 -9.263
48.458 -14.084
63.296 4.062
33.374 -19.939
45.632 -16.937
52.273 -1.798
61.496 1.967
39.110 14.617
31.131 -19.923
1.849 19.752
15.891 50.001
22.581 40.026
38.368 31.614
45.228 27.783
21.317 30.910
46.539 45.908
51.649 39.882
50.873 -25.279
55.737 0.137
58.981 2.745
55.457 -2.030
35.465 -25.466
45.317 -10.033
33.505 18.066
41.087 -0.470
37.294 11.432
53.591 23.584
35.288 15.044
47.862 25.306
45.783 18.391
40.363 45.287
3.003 28.059
5.914 36.555
58.783 17.315
53.512 25.723
28.855 38.247
27.650 19.658
23.532 34.249
30.698 50.284
44.676 47.366
4.786 32.327
1.836 38.168
45.618 13.417
44.816 25.838
54.986 -4.417
50.987 -17.717
65.359 17.534
57.676 36.994
60.403 10.559
5.201 2.938
34.529 42.363
53.281 -5.812
32.171 -9.854
50.171 -27.188
43.032 -21.462
59.233 -9.905
53.477 -15.880
46.952 -14.568
50.004 14.325
35.933 -1.478
38.549 24.912
33.156 47.935
32.609 35.069
38.556 35.692
16.710 23.051
24.567 60.567
28.126 49.599
65.830 15.033
69.450 20.826
50.858 19.183
52.629 8.876
14.511 -14.866
26.872 -18.493
59.591 27.641
13.320 50.278
16.519 25.181
31.428 39.614
30.505 51.356
51.245 48.458
34.180 44.617
15.805 23.720
46.467 33.002
33.993 30.833
9.696 45.701
27.994 34.189
23.218 40.286
38.410 20.386
68.608 13.788
57.328 -5.654
26.108 -16.467
63.045 9.142
51.991 9.298
41.908 16.855
64.834 27.408
39.784 48.119
24.378 54.237
7.980 27.277
59.416 7.309
50.369 14.923
29.827 29.953
37.673 41.321
32.579 54.213
25.910 45.571
31.965 50.731
48.496 44.413
36.038 49.355
13.374 43.208
40.530 25.432
58.594 15.255
44.156 -26.595
54.244 4.137
60.395 -0.430
69.681 14.418
22.546 43.669
15.593 24.198
0.423 11.386
24.285 -6.975
37.031 -18.169
40.408 -1.565
63.595 14.218
55.224 -15.652
57.881 -20.636
51.761 -18.560
54.834 -12.596
50.782 -23.873
60.890 -9.670
43.933 -6.111
31.759 27.333
35.064 4.966
65.252 16.999
47.320 11.214
46.153 -8.043
52.282 1.593
62.602 -12.911
50.560 -17.287
52.684 16.754
59.438 12.535
56.966 -1.145
53.942 -6.772
12.539 38.060
53.132 29.745
40.406 13.292
31.419 17.888
33.220 6.574
56.813 -13.039
52.709 -7.397
31.089 -17.318
48.422 16.078
14.043 26.315
39.827 31.472
45.847 -15.585
66.591 -1.967
59.698 3.022
28.788 39.470
40.039 34.015
13.901 52.098
10.129 47.996
13.558 51.878
30.651 47.140
41.410 49.120
31.330 37.546
4.635 32.528
25.770 39.868
32.419 24.053
66.307 -5.630
35.572 -10.389
36.251 -15.158
3.535 47.045
64.604 5.652
44.707 -21.558
42.724 -11.442
28.478 -18.516
64.006 -1.287
21.804 -6.823
41.047 -30.303
35.972 15.009
58.647 7.239
62.851 4.766
37.617 10.523
35.732 15.474
34.961 -11.284
37.916 14.121
18.502 25.417
45.510 47.629
7.264 28.937
5.488 41.323
47.497 14.570
30.184 11.467
12.261 4.253
51.552 -13.568
70.429 4.160
70.379 12.400
50.421 -10.011
34.915 -22.216
47.150 8.472
48.223 -11.220
44.473 1.793
51.132 -2.131
47.802 -15.215
48.283 1.681
58.826 -3.815
48.669 -12.099
55.285 -16.929
59.676 17.432
61.917 -11.156
70.534 -2.185
63.310 12.530
49.007 44.566
37.901 37.072
72.483 24.826
49.856 -5.060
48.362 22.631
43.960 46.898
50.980 38.784
21.222 44.714
32.642 26.210
25.882 16.872
14.812 44.885
15.295 35.729
33.965 37.951
18.585 34.739
3.611 46.294
49.614 19.188
37.148 45.394
30.006 28.053
20.465 35.680
46.676 47.315
49.994 19.480
59.708 -6.356
64.281 2.808
59.048 34.659
53.754 2.930
53.634 19.638
30.096 -17.123
55.509 -25.089
21.684 -16.200
42.533 -5.065
55.320 -15.886
54.583 -11.609
55.358 6.454
55.161 9.743
62.993 12.079
17.357 35.306
30.758 30.599
35.240 12.514
38.912 20.213
30.673 47.026
48.420 40.897
39.065 20.982
62.179 5.689
43.234 -13.506
42.984 -29.842
46.130 -25.888
38.995 -22.755
52.305 -20.599
49.825 -5.252
63.170 5.485
44.878 -17.339
52.612 26.691
65.707 -7.336
61.698 -2.399
50.094 -5.395
62.570 -4.272
42.492 19.263
46.661 38.761
16.190 24.266
1.677 41.959
23.351 47.266
58.525 33.376
45.153 33.421
62.462 30.205
45.480 -20.935
10.026 25.170
36.100 3.903
45.864 -0.488
21.686 28.809
32.174 15.245
59.487 37.595
43.219 20.712
25.936 21.896
21.500 49.229
17.317 29.331
26.055 23.882
38.515 38.487
41.806 37.957
42.977 30.055
53.060 32.934
33.676 37.979
65.450 8.583
43.415 6.643
51.251 -10.925
32.422 -27.198
52.264 -9.026
36.380 -3.556
50.098 7.874
35.978 14.435
42.524 33.737
37.036 27.108
59.773 17.616
60.317 -7.207
52.274 -14.569
55.489 17.657
35.661 -15.017
38.059 -11.558
28.505 46.633
55.846 14.246
53.853 -1.143
25.903 26.503
13.779 48.509
16.903 36.091
58.234 34.278
64.734 0.881
59.010 -1.304
21.756 -0.165
29.427 21.791
61.198 -6.888
60.683 6.767
42.596 -22.297
45.103 -15.395
60.450 -10.060
61.077 33.777
29.403 48.961
17.818 54.048
4.777 41.861
25.652 44.229
39.923 19.572
32.803 -1.101
38.227 27.710
53.983 20.582
64.018 2.843
33.177 2.139
18.952 42.807
-0.840 20.225
25.196 15.080
46.781 -8.410
48.548 2.088
53.385 -3.591
19.129 34.700
4.915 32.064
39.062 37.623
28.157 13.001
29.058 14.080
28.967 9.885
54.312 -2.228
47.254 -8.333
56.521 -10.209
53.556 -18.682
44.932 -27.908
58.009 -4.902
16.239 3.522
68.985 -3.605
58.944 -0.015
32.644 50.861
56.857 30.874
46.731 37.545
54.501 31.919
39.593 35.539
21.084 16.942
44.649 -18.674
31.366 -26.934
45.333 -7.200
39.378 -28.193
50.232 -17.270
22.102 -1.648
43.484 -20.345
30.490 -9.053
40.983 25.076
50.423 5.141
13.114 38.330
-3.127 33.742
8.592 41.080
26.513 32.984
32.389 57.687
18.730 39.930
40.624 15.228
38.322 48.252
28.487 -0.935
30.201 -22.399
46.281 -15.256
51.790 -10.335
29.919 -5.810
66.121 -0.397
61.641 -1.860
29.610 -24.413
21.811 -20.624
18.933 -6.261
20.241 16.052
25.205 41.012
10.911 46.093
21.167 2.820
60.839 -11.415
20.208 37.725
15.570 51.314
24.494 44.256
0.635 29.996
40.980 40.202
30.687 44.052
7.696 37.463
49.307 32.961
6.659 49.854
13.311 45.212
56.180 42.509
46.377 41.914
41.531 -9.387
69.150 25.152
48.090 17.210
51.279 -13.609
45.380 32.686
24.595 40.382
23.382 -0.852
46.019 6.178
36.025 42.731
54.398 19.943
51.896 46.642
28.025 43.010
28.840 9.519
19.598 15.512
63.871 26.441
28.332 27.175
41.429 27.366
20.549 18.009
24.590 39.769
63.815 32.291
35.536 -8.419
72.683 12.410
42.916 -7.517
27.976 -19.887
47.063 24.527
60.007 15.187
47.647 36.509
32.972 14.321
46.712 4.034
28.708 39.902
23.531 40.390
17.980 42.684
19.127 48.184
7.043 38.199
8.087 38.280
32.495 43.719
32.686 60.091
42.114 44.723
51.587 3.912
16.711 21.044
36.279 20.356
38.379 -21.899
59.539 -18.612
39.849 -17.831
33.959 20.022
31.213 16.784
57.903 27.492
59.943 22.012
65.172 -0.378
37.432 22.701
39.465 35.044
21.411 26.158
53.929 37.732
53.563 15.994
66.675 19.597
34.895 55.396
25.228 29.152
8.371 27.214
5.595 49.033
11.270 48.901
15.150 11.792
35.075 -25.166
27.985 5.201
45.349 17.682
64.651 18.160
28.701 38.139
19.074 -10.794
40.112 -12.260
48.978 -8.455
52.207 -15.884
55.529 -12.468
57.732 -3.809
68.490 15.711
68.911 28.499
50.923 -11.656
55.572 -10.657
29.840 -10.595
48.414 18.979
51.408 -9.600
47.477 -15.881
53.926 -8.619
54.313 4.278
40.322 -6.601
24.061 45.364
27.858 42.159
8.904 35.309
66.410 32.424
51.177 -10.532
59.442 -11.567
37.486 -8.995
43.746 16.216
45.464 3.855
58.475 -21.029
28.645 -24.828
47.511 -16.230
55.807 19.230
51.976 -11.091
41.296 -10.272
41.215 -7.709
59.885 -5.686
41.581 -24.614
27.435 -27.811
54.231 4.306
57.714 9.036
49.022 -5.054
47.263 2.081
46.902 -13.301
47.836 17.361
48.968 -9.048
51.216 32.295
34.853 5.666
49.007 -11.808
33.226 48.981
61.703 15.663
60.945 22.307
43.391 15.974
58.624 5.294
42.444 -15.992
22.414 -14.853
41.772 -5.721
36.595 30.618
51.894 -5.894
64.495 3.272
42.062 11.139
20.632 23.114
30.563 1.367
34.324 10.590
18.661 20.340
39.265 25.701
27.000 15.527
38.129 30.597
30.911 46.345
44.389 42.780
57.081 24.654
65.030 25.874
51.617 -13.928
68.906 1.959
38.781 -14.849
61.451 -17.933
26.384 -11.887
54.543 -10.291
57.690 24.085
47.602 14.064
45.140 -9.603
45.665 -5.494
40.529 24.108
37.983 42.540
17.747 40.343
58.165 35.894
59.466 3.580
66.068 -2.137
57.591 -16.463
47.342 -24.924
27.915 -11.765
46.788 -19.531
30.086 0.008
43.604 46.966
60.345 -3.531
19.744 -4.442
26.022 23.254
27.496 28.703
27.437 36.870
7.914 49.388
44.642 38.715
42.182 49.905
33.102 43.200
24.254 51.193
18.140 57.139
51.356 37.654
38.294 47.254
28.310 43.499
15.459 47.004
31.455 24.986
9.497 49.367
15.887 23.141
8.361 19.486
29.992 4.327
47.706 -3.238
46.526 -9.520
41.019 -17.362
64.342 -2.311
45.069 -21.860
34.772 -22.998
57.633 -15.677
41.082 35.847
26.215 -16.583
16.190 38.813
9.278 13.306
26.575 17.533
59.542 27.768
28.545 4.148
64.845 24.284
66.575 7.031
45.420 29.407
55.157 34.838
53.060 37.882
28.612 49.601
35.674 44.243
14.570 30.319
9.087 42.270
2.594 24.678
33.136 38.322
54.503 7.518
63.882 -12.198
61.532 -6.007
44.657 -8.288
37.639 -24.412
28.577 23.272
9.800 27.565
19.365 -10.248
45.970 -13.793
42.052 -6.940
60.919 -16.058
52.779 -4.396
40.492 -10.166
63.271 -9.224
52.409 -12.051
63.431 4.872
54.698 -12.839
62.562 4.958
46.117 -4.171
44.273 16.669
55.023 -6.485
41.166 -13.489
41.206 14.303
56.622 -2.832
62.437 -11.338
64.483 38.033
61.607 21.244
41.989 24.930
12.099 19.796
57.708 2.392
36.922 9.193
60.125 13.028
32.869 -6.287
45.082 -6.632
30.172 -15.487
59.952 -9.618
54.723 -22.166
43.305 -19.681
69.537 1.401
54.881 -8.506
32.228 46.426
40.933 41.480
50.958 26.143
55.885 16.026
56.167 14.776
40.908 6.873
28.246 26.665
40.573 34.332
61.484 4.170
54.870 1.542
29.241 35.689
62.160 28.789
65.833 11.257
36.593 -8.075
56.084 -4.777
68.522 15.799
29.873 -19.100
50.875 11.898
40.566 4.491
54.254 13.341
12.630 29.682
18.657 42.764
23.190 48.760
52.221 50.869
41.632 32.428
66.346 25.188
55.410 7.008
13.282 38.063
26.719 39.651
25.063 2.228
29.125 7.026
40.684 -6.207
40.705 -28.382
65.006 7.941
64.023 -0.515
40.766 6.059
52.800 24.420
42.881 -14.145
61.665 -6.749
63.441 -11.518
65.969 3.249
28.451 -10.153
38.260 -10.705
41.722 -17.596
39.668 21.465
23.423 -5.270
53.318 -21.921
51.621 -8.975
48.475 -3.631
71.579 20.727
31.198 36.987
-1.065 24.368
15.911 47.209
14.832 51.283
19.849 43.750
36.411 32.320
45.576 24.941
38.946 28.131
39.979 49.068
29.835 46.883
24.531 41.418
60.409 5.036
40.370 -13.630
55.095 -9.547
52.780 -13.902
13.914 21.388
42.969 12.848
42.881 14.647
24.385 -13.892
68.402 -7.468
55.595 -11.670
56.870 -4.638
37.613 -10.856
59.066 9.851
55.584 -5.675
38.531 -4.148
50.678 37.218
43.682 43.996
51.437 40.737
13.675 36.035
5.484 41.694
62.904 -2.641
66.447 8.591
64.792 11.823
40.151 -9.800
23.289 -10.406
44.766 -13.507
50.584 -12.150
42.736 -12.786
55.082 -6.506
44.389 -16.129
36.444 7.897
31.340 26.884
21.036 27.873
37.864 25.217
57.598 21.780
40.747 6.827
33.688 -15.914
56.611 -14.703
52.571 -15.162
62.300 -4.082
64.953 22.020
31.344 37.069
0.140 21.636
24.656 14.771
62.833 17.586
49.267 -5.372
39.071 11.931
28.072 16.678
51.075 28.846
41.626 34.606
29.296 47.193
17.156 22.706
24.917 0.309
36.879 23.071
28.537 26.700
24.064 24.798
22.306 44.662
51.460 16.408
58.426 -5.012
35.578 -10.666
56.135 2.458
12.774 9.911
46.394 -6.800
26.491 23.238
43.607 -1.453
37.463 35.087
38.259 6.191
38.620 18.358
47.181 -9.300
50.562 -26.809
41.645 -10.523
13.275 13.513
11.969 35.834
15.338 42.944
38.711 47.876
20.397 28.611
23.816 49.411
8.608 52.608
49.073 36.032
59.852 -11.889
58.483 -0.800
41.325 45.085
6.013 35.830
41.878 13.191
65.628 9.025
58.066 -14.869
60.470 -14.363
62.382 -0.173
34.152 -9.237
36.448 23.985
43.247 7.801
70.461 -6.254
56.799 14.109
40.050 5.675
7.707 -2.295
47.725 0.314
52.107 -9.563
27.449 8.286
45.850 -10.751
35.396 -28.211
40.164 -17.564
27.613 -21.060
59.288 -10.453
47.663 -7.014
64.398 6.563
60.069 8.522
50.643 -7.173
55.763 17.956
39.014 36.290
47.846 -1.280
38.383 11.875
40.111 24.532
39.107 14.209
38.103 21.195
51.746 16.765
52.249 11.870
59.337 22.651
50.110 -9.554
71.036 -1.154
47.065 -12.110
60.915 -17.553
59.222 -12.535
54.199 7.823
36.075 37.379
47.623 30.220
27.485 46.423
28.020 46.093
10.037 35.077
27.066 21.509
60.537 3.148
47.269 -14.145
71.143 -0.765
42.666 -10.768
28.352 -3.480
36.864 5.108
52.787 -10.429
61.759 16.315
60.161 7.292
56.630 -5.221
51.069 29.156
47.999 19.360
17.392 45.251
38.153 50.180
59.754 34.509
35.493 39.134
46.219 44.169
51.452 48.622
36.154 15.531
38.448 -6.324
34.300 5.727
22.907 29.678
35.021 3.590
18.445 -5.676
16.862 -15.074
44.397 1.921
46.285 2.667
59.946 -10.696
40.027 -3.453
46.573 36.903
7.527 29.044
37.539 28.371
33.759 16.961
55.741 15.092
51.934 40.326
4.330 24.755
11.727 52.268
5.268 41.895
23.262 58.413
21.757 54.481
6.421 46.853
30.150 28.800
33.586 15.013
17.768 36.061
36.220 51.425
40.155 50.424
11.201 26.102
3.736 24.807
58.903 26.610
61.883 19.142
24.109 49.701
24.201 54.409
28.972 39.803
9.112 42.215
27.781 47.153
5.341 41.782
16.505 -7.763
27.497 28.294
27.497 34.156
42.030 4.844
58.502 14.844
56.758 39.593
41.342 11.020
9.370 9.489
16.037 39.573
19.939 30.257
57.439 8.218
61.472 -6.069
49.431 10.859
49.359 20.997
41.911 37.456
37.200 23.782
33.774 6.594
44.873 14.860
17.368 7.234
28.335 41.133
32.189 45.200
9.054 34.280
51.795 44.824
65.539 12.044
65.861 7.746
17.043 49.490
25.905 44.640
64.776 16.933
54.822 44.312
30.165 54.512
23.934 27.566
8.135 22.877
22.261 44.980
43.578 43.968
50.328 21.283
40.901 -3.263
63.334 7.254
67.311 4.314
64.551 -15.957
34.556 -1.945
60.568 2.224
44.139 10.759
36.452 31.053
32.327 46.175
17.117 50.165
21.312 48.604
16.170 14.246
32.490 45.833
70.486 26.260
22.074 20.418
33.985 -2.245
64.523 -3.816
48.315 -13.510
43.174 -16.445
39.862 -28.129
51.149 -8.846
22.223 -5.758
24.332 24.661
48.765 15.379
35.415 21.367
33.165 48.967
60.149 19.586
6.400 18.875
40.799 49.040
19.920 42.653
28.643 42.143
26.723 23.042
41.185 45.934
24.165 15.425
24.215 49.028
45.365 50.790
32.236 21.254
58.521 0.897
40.718 12.555
53.963 42.337
52.590 40.461
3.659 28.178
46.537 -3.046
46.695 -4.016
47.686 11.238
61.505 -2.956
51.521 -7.473
43.449 11.031
45.328 20.875
13.028 47.808
5.598 35.712
42.904 28.560
41.272 42.975
61.876 33.294
28.718 19.797
55.243 20.615
51.717 16.067
43.717 -5.767
56.820 2.936
29.475 -18.095
54.272 -11.130
47.528 -8.469
39.167 27.086
9.028 41.096
28.874 48.907
49.596 14.082
54.655 -1.050
31.375 25.987
10.796 35.734
56.882 44.493
41.155 49.300
39.938 47.841
45.937 33.429
72.885 19.932
66.550 5.461
31.710 37.688
39.797 27.598
60.835 40.025
30.993 37.138
39.846 30.906
36.655 25.685
47.641 -15.276
54.112 -2.439
31.527 5.051
30.510 -4.360
64.771 3.421
54.135 0.662
62.288 7.500
43.604 2.272
62.528 35.030
31.757 35.534
10.726 37.703
5.906 35.876
32.425 6.615
42.186 26.502
61.355 -3.145
52.831 -15.167
44.660 -26.168
42.543 -29.350
50.991 -22.957
59.616 8.161
42.862 -22.609
37.991 -19.063
57.846 -13.206
26.343 -17.411
27.131 -8.851
27.376 11.538
40.022 -3.113
43.145 -18.595
59.084 -11.345
65.117 7.652
54.826 -19.336
15.081 -14.954
52.071 0.889
46.141 -9.544
38.112 -2.294
23.640 32.705
23.562 -4.615
43.220 -12.046
53.123 -15.078
23.538 1.000
48.581 -16.363
36.807 -13.646
46.555 -28.241
53.962 -19.476
27.127 6.807
38.475 -18.177
49.790 -13.167
52.130 -16.739
17.270 -11.971
17.237 41.493
9.722 39.268
21.842 54.619
30.054 50.158
54.595 32.423
24.938 42.925
21.032 15.314
53.525 25.466
52.291 8.169
60.854 -4.199
57.301 5.858
56.169 20.340
42.505 8.426
47.571 43.799
32.691 45.609
39.875 42.710
32.322 38.419
34.094 48.763
23.961 43.759
30.915 18.904
20.282 35.854
14.711 38.346
45.121 46.756
47.376 34.307
35.133 29.735
50.479 -19.421
72.292 7.914
56.322 34.989
51.590 0.094
58.234 -1.167
40.031 -13.672
20.062 -14.633
55.629 -2.925
33.893 23.726
8.779 47.214
5.101 42.075
24.155 38.574
58.903 8.084
66.467 3.330
18.927 26.211
48.116 9.966
44.610 -4.034
43.089 19.552
42.644 41.264
22.272 30.993
23.733 -4.928
33.618 33.759
51.325 -13.546
31.970 -14.633
34.029 -30.979
52.568 -27.816
67.394 10.756
35.052 -9.589
7.911 17.603
34.423 13.763
50.162 -2.810
61.783 29.909
15.807 27.719
65.235 11.430
31.328 -10.015
47.591 -16.392
53.746 -10.963
45.085 -25.439
37.139 -1.879
63.133 8.104
56.784 -4.554
47.064 -22.842
56.887 -0.541
38.989 -22.043
28.333 17.831
44.711 -24.766
56.153 -7.547
61.772 5.595
27.878 26.990
33.675 -3.719
42.819 -4.501
36.603 -18.805
56.077 7.614
41.719 -0.677
46.193 11.122
41.337 -18.429
67.394 -12.785
44.412 -13.451
49.179 -21.116
55.419 -2.780
35.364 23.461
32.332 33.987
64.626 33.702
16.832 36.831
38.791 30.588
13.167 29.699
16.082 38.500
15.691 51.951
35.012 58.677
39.646 45.971
48.078 32.814
17.852 24.560
30.127 24.639
44.475 43.927
40.282 45.518
62.875 29.509
56.930 -1.906
42.369 -3.324
41.217 -23.509
52.396 -20.074
64.907 13.523
59.752 33.043
2.015 42.257
16.504 43.330
5.433 21.118
44.712 -13.356
26.204 43.290
37.163 9.666
26.879 32.389
42.024 25.097
16.043 44.254
41.380 40.854
23.871 44.132
48.797 46.559
68.125 4.417
29.518 -9.979
27.080 -27.400
50.270 -7.796
43.767 -19.454
59.708 -2.495
44.782 -21.898
16.595 29.994
43.806 5.093
45.557 37.546
27.520 38.065
26.212 59.132
4.133 42.644
47.427 39.995
28.725 3.444
45.405 -8.568
35.362 -23.498
63.708 -6.358
7.958 -2.281
46.414 23.702
17.223 58.841
22.456 47.467
18.739 4.769
42.905 27.585
42.107 -11.017
44.607 -3.252
44.737 -12.301
-2.688 36.838
23.761 42.073
40.773 34.965
31.159 37.910
11.607 30.267
31.781 18.437
43.963 11.627
26.551 1.270
50.330 6.386
37.267 13.289
30.656 33.419
13.212 47.879
1.367 42.392
62.605 20.228
53.997 3.178
29.201 52.296
45.712 47.110
46.976 23.252
16.596 41.101
12.024 37.265
57.243 5.853
51.149 -13.148
55.620 7.914
29.838 8.961
47.609 -17.272
45.771 -22.378
63.282 1.936
47.586 -9.880
52.976 4.056
29.726 -8.444
34.366 6.860
31.494 14.887
49.004 19.366
39.662 1.644
46.381 13.961
59.600 25.185
38.495 -5.539
33.163 26.673
44.960 -17.609
48.423 -20.105
47.171 -17.818
40.585 -3.302
30.636 38.495
37.750 46.402
46.642 22.369
49.275 4.389
25.498 22.193
23.950 41.526
21.400 34.023
27.135 13.619
17.648 34.158
25.032 23.832
39.084 25.274
32.655 24.412
33.807 36.120
16.869 9.666
37.944 46.712
5.886 36.494
56.961 -7.433
27.649 -8.923
64.369 -8.113
55.592 -14.463
52.251 19.429
47.133 -12.502
62.358 -6.433
50.714 -11.415
49.249 -5.879
54.151 -15.387
69.232 21.192
42.058 22.265
41.695 15.173
55.710 9.164
47.242 53.532
38.081 51.059
30.532 45.780
28.704 22.350
37.535 11.720
37.896 25.829
16.649 41.832
24.404 43.707
30.687 36.979
11.696 41.243
31.497 38.799
38.598 42.008
48.711 6.272
5.635 31.692
21.603 18.789
52.183 40.310
57.910 33.002
47.286 -0.455
40.484 -3.414
45.870 -14.151
31.654 -18.722
45.494 -6.627
17.379 -5.744
35.395 -14.685
56.215 -20.180
51.489 -18.066
23.393 -3.718
20.164 14.679
35.017 -12.361
40.772 -20.198
65.708 4.529
29.894 41.298
22.158 43.684
24.156 47.429
48.134 46.662
33.492 39.202
22.449 46.471
23.171 44.192
5.383 41.713
41.088 15.374
36.664 46.509
30.591 38.257
5.065 41.759
26.095 35.316
34.638 35.514
52.903 7.659
39.408 -5.045
18.623 18.265
42.936 26.232
40.150 43.874
28.161 40.921
37.950 42.176
23.582 52.139
11.562 27.407
6.779 45.679
11.915 46.226
-3.739 28.249
18.860 44.195
17.215 40.270
49.479 40.543
31.386 49.279
34.834 6.114
29.266 20.228
34.137 52.175
18.050 43.977
5.760 36.833
31.492 16.704
53.663 34.028
55.862 8.854
45.570 10.875
45.499 0.118
61.601 7.422
66.407 -0.953
58.479 -4.487
66.545 16.778
48.432 47.640
27.527 43.423
40.703 28.369
15.634 52.565
6.275 33.299
58.062 6.685
54.834 -0.391
65.385 13.615
66.860 29.150
65.687 27.725
27.293 50.270
6.548 31.545
40.723 36.352
14.336 28.325
23.964 36.233
50.748 -9.731
37.755 -3.305
33.684 -4.800
38.156 -20.123
42.542 -27.790
39.381 -29.509
53.804 11.822
10.233 27.554
48.996 45.272
33.195 44.588
52.776 -0.528
31.904 -3.713
16.925 31.412
32.432 46.531
32.371 49.630
43.639 29.515
26.924 -6.321
52.973 -13.895
34.413 19.704
40.865 47.618
42.470 31.478
34.756 -7.162
26.897 17.458
12.937 43.257
55.751 35.443
43.051 54.475
37.852 38.836
23.171 33.813
26.935 43.184
31.289 29.514
27.621 21.355
42.208 35.351
9.214 27.694
21.575 51.350
11.311 32.946
32.554 50.654
31.787 46.561
11.862 48.687
32.052 41.783
30.468 -1.735
27.598 32.857
34.213 -6.950
42.703 17.459
32.451 23.015
69.844 19.820
27.849 23.254
17.928 -7.098
59.327 -1.918
44.062 -14.795
32.805 29.911
30.074 30.540
45.185 46.317
31.527 32.038
59.336 -1.428
67.509 7.974
60.895 -2.838
63.469 -6.029
50.917 -6.914
13.065 2.915
56.629 29.743
41.151 34.527
34.148 -0.526
36.620 -5.231
49.389 -9.481
70.865 15.894
31.689 -21.043
61.527 14.856
68.529 25.166
65.638 27.520
68.580 32.320
58.694 -8.385
66.680 29.803
37.168 40.552
23.932 41.264
31.214 -3.110
38.114 -15.359
53.711 7.299
49.073 -14.851
61.855 -14.269
30.709 -26.395
42.020 -1.680
64.582 -18.088
50.592 9.221
24.877 -5.184
41.548 -5.445
24.204 8.956
5.463 24.937
-0.401 19.156
27.273 36.128
25.695 30.977
27.114 33.410
36.187 4.763
49.713 -6.496
23.301 14.999
39.591 24.413
53.100 -5.317
32.084 -20.324
21.265 -20.462
50.422 -28.391
22.646 13.554
27.522 17.281
33.001 43.348
44.982 44.449
41.856 -2.909
55.818 12.663
48.766 39.274
32.908 40.552
32.290 26.251
-3.811 18.485
40.363 52.978
11.927 44.765
14.362 35.336
18.208 22.639
35.231 46.251
59.014 14.086
45.436 -16.507
49.804 11.091
53.984 -21.095
40.370 7.768
38.621 4.771
55.235 -18.501
42.728 -12.970
40.729 -24.659
29.584 19.932
26.324 29.921
15.918 41.936
9.403 45.897
31.982 0.807
52.320 36.508
38.359 52.929
39.251 30.981
22.391 -3.900
43.326 14.057
46.920 10.945
40.138 31.862
22.555 33.966
12.463 32.710
9.197 36.493
17.661 40.325
11.315 39.225
30.483 17.934
19.335 21.256
1.915 19.939
30.937 18.105
69.559 11.305
41.230 51.095
50.542 36.893
61.976 -4.704
59.366 -12.655
57.417 7.728
28.091 50.377
45.252 45.430
11.462 41.383
19.235 33.372
21.791 31.362
49.558 -12.245
53.669 -10.500
45.370 -15.975
31.820 18.068
33.913 24.671
56.411 -1.721
31.068 33.947
43.439 29.124
25.613 42.224
20.313 36.173
45.462 -2.418
64.562 -6.174
36.197 38.611
17.613 38.350
12.612 53.104
31.812 34.582
28.495 19.177
55.589 4.305
51.132 6.724
24.757 2.366
29.662 10.863
17.241 26.518
34.645 4.650
31.366 -10.664
53.619 -9.986
18.001 10.643
34.367 40.405
16.259 38.253
37.753 34.014
20.553 27.780
33.402 5.912
36.688 23.403
13.874 19.829
22.893 20.094
15.347 48.598
22.957 39.726
22.418 52.776
48.605 42.729
26.898 20.964
63.121 26.957
32.307 36.380
36.089 41.167
16.379 34.935
27.736 48.734
3.605 38.896
14.810 10.481
36.167 -22.569
62.869 -13.458
34.759 -25.572
62.471 5.346
66.971 8.854
36.966 11.204
72.519 12.184
69.818 -2.145
54.282 -19.578
56.621 -17.858
58.459 -9.109
55.772 -14.478
46.953 -19.307
67.108 1.689
43.951 -27.320
55.251 1.605
60.444 1.014
59.842 1.172
45.857 -25.147
59.884 28.370
59.336 -6.997
38.753 -2.788
61.532 -12.781
55.308 17.986
61.642 -1.520
37.511 11.389
31.843 -3.712
41.235 -8.135
69.005 -6.849
42.477 35.105
65.377 38.216
38.779 12.808
8.156 30.699
24.564 28.294
36.687 17.034
42.799 23.262
11.219 50.305
61.780 -0.398
44.401 -12.968
56.537 -10.318
32.136 -15.583
50.866 -14.691
59.181 -1.178
50.840 -24.165
47.444 -9.295
55.783 -5.818
25.180 -5.410
46.750 2.946
36.103 -21.072
48.909 -24.528
22.591 -19.788
67.753 2.299
59.678 1.335
68.252 3.768
46.239 -0.461
33.923 25.501
15.950 7.609
47.717 29.061
40.638 44.240
6.738 47.554
5.757 36.485
57.580 -18.890
36.322 -18.899
48.088 -14.029
51.750 -4.372
50.828 -15.188
63.354 -12.217
38.231 -28.231
29.538 -16.699
25.522 -24.938
53.274 -15.403
47.953 10.982
31.891 20.445
56.765 28.172
48.203 23.656
24.471 33.690
55.749 14.523
32.371 27.798
51.942 33.035
53.233 -9.658
36.432 -5.301
6.814 18.749
31.341 34.980
23.597 8.856
29.036 10.934
53.428 6.862
40.515 8.372
68.504 17.570
47.031 8.407
55.791 13.887
59.877 -11.886
44.344 -28.261
27.278 14.179
30.202 3.841
2.487 46.007
9.341 37.735
32.552 48.720
56.819 7.049
59.913 -9.249
44.778 -22.426
42.437 -16.831
50.693 -16.253
44.191 -31.645
59.912 -6.232
56.146 -0.475
23.416 46.495
10.968 48.806
36.056 45.113
32.418 45.643
25.220 47.566
31.666 46.500
19.441 39.929
20.306 35.816
27.021 49.789
61.570 11.540
49.567 44.509
29.972 37.977
43.840 -9.823
64.540 -4.698
42.475 38.694
35.041 49.728
27.941 4.485
22.119 26.200
25.967 28.106
17.727 24.255
4.843 45.537
53.361 22.799
21.810 47.546
5.965 36.098
61.609 -7.189
47.296 7.195
55.722 18.190
47.788 24.915
55.426 3.324
52.833 38.261
57.484 4.929
62.797 -9.403
39.041 -16.093
26.117 -27.157
43.427 8.646
51.060 3.640
66.617 8.786
26.353 4.669
16.629 45.243
17.616 45.818
21.654 39.974
40.337 44.320
29.195 50.322
44.290 48.410
28.362 46.912
33.856 39.963
25.486 43.834
15.807 35.930
33.009 45.998
42.763 23.848
21.460 23.288
56.039 15.569
51.921 -5.440
40.485 -4.211
44.072 -21.992
52.699 -20.037
63.248 9.424
69.379 -4.490
41.001 -26.438
44.198 12.284
65.735 33.494
29.688 52.350
16.991 40.327
32.565 54.554
5.472 41.116
40.670 34.467
6.212 22.777
26.933 6.356
33.457 45.446
0.327 41.780
11.611 38.936
5.402 32.993
7.405 47.069
5.750 35.982
49.931 -15.106
53.742 1.048
49.082 34.054
18.827 15.857
39.136 27.985
31.939 34.256
40.476 -14.809
35.226 -16.936
32.234 -15.004
50.408 1.050
43.885 0.360
23.595 -14.351
28.754 5.494
27.951 6.333
15.501 10.011
36.944 40.426
17.141 45.891
10.467 41.287
36.791 41.507
31.769 41.435
40.858 6.848
46.307 16.232
55.181 11.844
12.856 47.080
42.932 51.682
58.824 26.331
58.200 8.577
41.828 8.646
21.713 7.883
37.416 51.240
20.574 41.440
13.593 35.688
9.100 11.127
32.899 47.254
34.124 40.702
43.564 16.746
35.773 32.307
46.497 27.963
34.786 33.091
20.122 -25.963
47.989 -16.873
40.548 -18.197
38.074 36.154
7.210 42.450
11.103 48.642
26.633 53.724
11.428 38.380
31.153 44.415
34.290 39.675
52.495 39.411
30.498 10.216
56.178 -4.910
51.186 -9.373
63.111 -6.033
48.982 48.435
28.141 47.977
49.555 38.567
15.378 39.391
27.864 47.177
7.893 15.446
12.226 47.220
18.701 39.377
19.143 17.084
18.086 27.297
4.867 18.509
5.779 36.281
31.889 -18.891
40.215 -2.262
51.617 40.830
29.645 34.712
19.757 47.707
8.452 40.212
11.317 37.694
16.403 37.305
38.116 21.246
66.240 10.194
53.628 0.808
44.420 -25.685
39.634 -19.901
51.040 -13.945
71.166 14.201
11.216 53.157
22.392 44.566
22.476 53.311
32.118 32.489
24.096 -3.309
40.880 -15.127
39.859 -18.951
55.925 18.999
31.448 30.056
48.172 14.775
68.102 15.019
60.856 1.856
67.569 16.683
40.467 47.882
15.148 49.409
8.636 48.303
13.535 36.358
25.275 42.579
35.143 11.160
51.828 22.720
15.275 14.622
5.177 41.700
58.451 -4.832
51.637 -19.314
69.500 13.127
48.472 51.695
32.997 31.425
40.032 41.856
63.983 18.824
24.959 -12.320
30.853 -25.201
43.489 25.406
42.802 -7.119
41.422 28.928
35.807 -6.169
30.459 20.257
52.835 28.001
62.215 3.369
61.151 -13.751
57.266 -11.321
38.366 19.400
48.550 44.258
25.254 12.970
42.187 12.242
29.002 54.262
35.070 35.947
51.108 31.391
26.005 50.954
61.312 25.838
28.305 39.653
27.406 29.250
54.011 3.237
31.092 -15.115
51.282 3.908
29.892 8.431
42.775 40.945
61.254 7.658
64.394 9.139
47.941 32.081
49.223 25.944
67.289 -3.989
46.183 2.820
45.802 2.646
35.063 27.077
7.853 50.426
9.936 54.450
8.426 38.316
23.990 18.509
48.909 0.393
58.553 -17.182
58.708 1.254
46.080 -20.000
51.182 -14.326
53.191 -22.720
55.009 -8.566
52.371 -14.259
44.303 -21.676
31.448 -28.695
46.476 -10.574
22.253 -30.461
53.495 5.640
41.855 3.903
36.133 10.695
16.230 48.493
20.055 50.452
5.335 41.406
56.490 31.487
42.640 48.146
12.534 45.887
42.132 7.789
47.325 -10.054
71.891 -8.614
52.898 -12.786
57.813 -0.888
49.421 -14.812
47.606 -20.997
52.309 -15.720
55.512 9.941
62.372 41.220
62.430 20.140
59.808 25.505
52.365 0.322
55.171 -1.015
59.667 -10.497
55.181 -0.718
11.630 -5.348
41.797 20.567
64.134 6.684
59.845 4.561
70.208 3.184
54.475 -2.656
52.352 -3.877
36.343 -10.665
23.756 -2.341
49.183 21.674
16.171 40.130
-3.497 22.340
23.349 23.217
31.776 11.801
57.187 12.432
5.399 41.026
42.386 -13.042
54.563 -12.782
27.276 -10.963
48.629 -11.886
29.485 5.482
8.391 29.252
29.927 29.123
38.058 4.636
44.210 10.894
55.281 3.530
42.045 -6.496
54.506 18.584
10.684 7.694
1.141 35.395
56.590 40.363
59.833 -22.944
63.886 25.481
29.126 32.740
72.562 16.811
58.642 31.672
38.245 -30.246
55.262 5.549
42.451 40.579
28.233 8.015
45.814 -6.713
52.928 7.423
56.014 28.069
62.418 -16.536
40.517 15.752
51.416 11.083
34.619 -18.294
57.757 -14.866
59.528 -9.300
67.570 -6.033
41.377 -8.240
48.060 -31.153
46.978 -19.438
23.721 -13.677
57.514 -10.424
33.383 -28.851
37.372 -22.734
44.923 9.064
51.349 24.693
37.657 15.338
35.110 21.581
23.756 19.327
47.326 17.424
47.098 28.390
14.137 22.600
30.311 21.751
18.261 32.264
44.497 22.639
31.626 -0.433
42.837 -0.883
60.990 -19.002
66.480 -7.089
47.545 -21.695
33.341 -10.223
38.297 15.494
7.123 31.409
13.960 33.498
20.330 34.400
12.769 37.499
36.042 16.048
34.086 40.756
22.410 47.449
26.065 26.505
54.729 4.460
62.531 -4.647
60.501 6.569
57.759 -4.853
22.389 -25.335
52.026 -11.709
53.171 2.932
35.823 29.026
34.222 7.877
39.223 9.158
54.446 -0.006
37.319 24.907
21.021 35.766
29.454 30.660
30.952 7.686
6.098 20.762
8.511 25.094
25.443 29.461
34.792 38.330
59.977 23.963
24.998 20.350
52.053 10.711
25.000 -10.016
19.416 1.744
35.717 24.469
14.508 48.493
40.220 25.548
27.346 -24.395
23.610 -23.174
59.761 -2.179
41.440 -8.985
11.410 -4.691
25.222 11.127
49.557 -26.723
22.723 30.486
50.222 23.860
60.757 10.164
50.725 -21.028
57.408 4.975
55.869 -0.607
53.351 3.812
19.543 27.671
24.320 50.002
45.197 36.527
29.720 49.135
36.122 -7.668
54.145 -6.238
38.978 -7.271
40.138 30.062
22.121 20.790
37.222 23.124
22.709 -2.749
67.338 5.734
51.849 1.812
48.264 19.928
11.252 38.759
17.608 35.412
41.793 11.133
34.980 -6.013
64.331 -7.587
54.718 -6.292
52.357 16.274
28.190 35.325
35.472 47.320
11.600 41.176
26.686 40.365
31.541 46.010
26.415 13.567
42.248 -11.230
59.725 -0.440
64.103 15.644
27.044 40.378
5.149 13.849
16.512 26.530
16.999 37.990
17.595 41.680
42.422 45.906
27.550 47.801
28.190 35.962
63.723 6.811
32.526 26.205
44.464 42.784
51.613 16.843
21.340 29.471
42.368 48.101
27.325 44.529
32.694 34.048
65.318 9.227
49.539 4.511
45.644 -26.651
42.427 16.873
55.461 -5.811
51.119 0.318
49.609 -8.125
62.369 -9.879
43.913 -17.812
56.652 6.264
58.404 -4.962
59.835 -7.538
40.970 -16.084
50.166 -16.350
66.413 17.904
25.315 -2.905
43.594 5.646
52.181 -19.254
26.528 0.186
40.890 -12.635
48.604 11.184
54.665 0.226
21.114 -5.524
52.090 0.466
39.545 -17.244
35.860 -17.464
61.431 4.447
46.014 -26.839
63.261 -15.298
55.701 -7.674
53.834 13.666
11.590 16.769
53.043 8.869
58.761 3.736
71.148 4.080
46.939 -16.513
65.859 13.320
41.313 40.539
24.703 48.033
19.322 37.917
32.299 50.113
35.489 5.250
29.663 28.414
63.712 9.420
71.924 4.548
59.457 -1.712
57.370 -11.372
61.275 -8.074
47.203 15.784
53.124 -3.980
56.008 -9.992
35.566 -18.019
47.568 -15.850
39.856 -17.539
42.901 -14.387
61.848 -5.456
42.280 -1.437
36.816 28.774
59.018 -12.362
50.648 -15.753
66.285 5.910
36.266 -13.017
56.520 -14.589
49.152 -13.091
60.598 26.667
57.766 7.434
36.699 -23.648
50.455 -23.131
66.580 11.876
43.836 0.333
53.566 11.495
48.874 41.726
49.476 11.689
41.471 7.105
51.626 2.973
41.998 25.140
28.434 41.111
48.322 25.610
48.297 -21.845
20.739 -21.026
40.768 -1.188
56.526 -22.163
41.059 2.293
45.508 -4.628
68.296 -14.285
45.346 -20.017
63.187 -7.906
34.260 -19.055
40.363 -13.101
40.801 0.510
51.923 -12.639
38.196 -16.484
51.058 8.447
63.537 -3.782
61.596 4.973
20.491 28.028
31.726 45.123
19.309 49.890
35.866 49.019
32.701 7.571
66.277 16.937
21.360 -7.695
27.709 -11.918
18.786 -4.137
50.267 5.879
25.779 -4.077
63.645 4.268
57.269 24.709
25.967 30.015
60.715 40.777
41.008 15.812
45.875 -12.398
43.352 -22.887
51.469 -18.835
27.687 18.242
44.235 12.888
58.328 19.570
47.487 -4.817
54.323 1.246
61.240 11.954
55.948 27.835
57.611 28.898
48.950 -2.247
32.506 4.049
54.123 6.408
45.728 -15.535
32.328 16.405
36.369 27.405
20.307 41.924
33.516 10.228
19.577 27.709
32.306 4.258
43.564 9.920
55.254 -0.670
32.273 -12.065
42.249 -27.753
51.454 4.744
39.815 35.694
50.596 25.967
26.993 13.043
44.449 11.843
43.727 18.116
47.090 -11.935
42.129 -8.597
49.521 17.944
53.150 2.892
71.937 -4.049
59.296 -1.864
59.055 -4.577
51.589 34.135
2.827 22.767
0.548 30.404
36.223 39.814
21.957 13.181
44.776 34.275
54.678 -4.552
65.501 13.983
67.022 -3.650
48.232 3.704
64.383 23.891
45.495 12.654
17.154 31.628
59.815 28.555
49.892 8.262
55.501 9.255
36.539 -10.090
36.250 -22.004
45.370 -14.273
21.738 16.539
38.851 48.553
31.625 50.189
42.533 44.036
35.935 41.088
48.089 28.693
27.159 40.596
31.743 27.069
4.925 33.720
29.204 0.988
-9.227 33.141
3.035 25.312
64.742 1.717
55.964 31.264
55.026 16.866
41.466 21.363
63.347 -8.015
56.908 26.353
50.492 1.956
40.836 -20.744
49.438 -15.403
26.698 5.301
26.534 3.673
34.542 -9.081
42.260 -3.151
33.629 14.849
53.992 29.632
39.572 30.888
25.927 50.559
37.343 -12.563
50.171 -3.168
54.224 19.471
60.940 37.583
9.842 40.473
5.414 41.641
55.438 11.738
42.643 50.498
48.127 10.181
14.037 30.263
32.183 50.382
23.027 30.981
33.261 22.700
9.951 15.700
42.436 -6.649
45.782 23.381
21.176 43.565
43.397 18.850
46.416 10.525
33.545 -0.934
50.781 15.810
55.670 -24.337
54.513 -7.465
58.588 -9.667
42.140 -17.220
52.296 -3.341
28.349 43.527
36.629 37.919
41.052 43.145
38.347 36.177
45.302 38.112
65.394 1.561
41.721 31.313
55.415 2.949
67.799 21.335
16.871 43.540
7.415 33.141
39.864 2.007
61.315 8.652
35.924 -9.348
54.339 -18.290
58.778 -9.021
45.170 -21.842
61.803 22.863
48.141 18.414
22.055 31.723
25.019 40.571
25.059 49.725
57.753 36.956
48.112 53.618
31.215 47.913
5.412 41.618
19.040 54.517
8.945 45.630
16.345 50.770
28.721 54.115
25.352 33.025
27.453 50.620
7.115 32.826
7.895 50.920
23.933 49.397
15.538 50.660
34.067 9.050
50.519 -12.283
51.497 -9.694
55.220 2.062
58.794 -21.189
60.782 -9.649
62.275 -2.132
50.219 -17.242
58.602 -9.775
35.903 32.599
71.594 6.708
62.286 -6.811
65.804 27.812
40.473 -7.042
42.443 -11.355
53.803 -11.831
53.182 -7.290
38.902 -16.268
33.594 -32.101
47.538 -4.767
62.800 -13.380
43.941 -5.310
46.662 -14.834
55.443 10.502
33.682 -4.934
24.738 21.891
5.248 41.625
66.261 -10.594
55.117 -10.698
58.351 -13.833
58.400 -0.869
53.788 41.084
32.512 45.650
10.618 41.624
23.736 51.456
32.976 51.824
66.687 15.451
60.269 8.183
49.521 -5.515
44.927 -16.982
70.421 -0.088
39.966 -27.574
38.610 -3.432
34.504 38.236
24.644 21.227
29.335 18.419
30.279 13.475
58.723 -15.838
36.523 -10.495
46.889 -9.971
24.705 39.954
36.425 42.443
36.856 18.341
64.938 21.199
32.765 18.928
55.613 -10.623
25.554 -20.844
57.141 9.233
19.077 17.683
12.741 10.618
23.507 -0.247
33.447 46.745
29.417 41.234
25.477 5.179
42.464 13.432
29.507 44.616
9.749 50.523
-0.237 26.956
11.352 46.138
5.372 41.991
41.107 -3.458
13.721 23.638
51.404 -9.167
64.275 4.035
41.484 20.223
31.557 29.057
42.469 16.841
58.037 18.918
40.814 -9.464
53.688 -18.149
44.316 9.931
59.555 28.147
20.921 38.847
33.605 56.389
19.430 45.645
48.977 36.705
41.495 49.225
25.312 43.176
3.737 47.376
65.843 -6.432
24.236 -17.213
41.902 12.724
29.443 -29.000
46.912 -22.227
46.258 1.246
63.040 -2.522
41.523 -15.097
46.514 -21.890
37.443 -22.343
28.821 -25.606
44.135 -19.924
47.167 31.642
12.342 39.528
16.245 28.742
48.097 34.705
34.838 29.444
30.268 26.548
28.485 38.368
37.176 38.139
38.716 26.583
48.710 22.144
29.203 40.885
44.111 41.046
51.879 15.091
37.038 19.983
50.399 6.080
13.687 29.617
26.243 50.760
33.239 47.366
41.804 47.036
16.546 32.893
28.676 33.265
37.699 33.817
44.104 10.508
43.930 4.117
20.872 27.343
34.842 23.929
30.520 24.298
37.731 30.475
23.849 42.302
28.436 44.035
19.542 46.856
32.398 47.658
13.007 32.854
15.212 31.851
18.791 33.772
19.843 23.843
52.361 7.334
60.286 -16.490
60.843 1.563
18.713 18.278
42.054 4.477
49.630 -11.016
17.737 -12.232
30.706 -8.838
16.689 31.626
11.499 47.072
35.870 32.254
5.607 35.861
45.406 25.306
24.962 9.124
58.663 -3.290
51.456 10.037
63.729 -0.287
59.698 -13.793
54.003 -14.291
52.651 -10.403
49.410 -1.561
45.487 -1.918
41.701 -16.816
38.034 0.619
57.134 -10.730
56.735 10.779
40.946 15.251
48.282 -2.872
25.673 27.410
45.632 24.454
26.546 31.616
38.910 41.324
28.735 39.181
45.187 19.510
41.159 -7.916
54.033 37.361
28.969 35.166
55.139 25.170
60.068 -2.736
27.835 10.228
47.282 4.264
49.070 -22.191
60.882 2.907
25.598 15.534
37.352 49.118
8.993 47.705
16.338 50.366
40.345 15.695
48.290 5.222
38.699 -12.354
52.337 -24.372
60.717 -8.713
42.270 17.541
68.352 15.433
69.033 13.413
35.323 -9.218
48.981 -26.076
55.955 -8.558
35.961 33.450
47.799 -1.607
50.846 -17.744
54.724 -4.028
27.532 8.338
47.307 17.497
54.876 -19.488
44.681 11.582
54.555 7.967
62.027 -7.950
51.960 30.957
26.868 37.485
33.457 29.694
14.936 -9.399
47.483 5.253
12.685 29.608
68.767 28.029
35.841 2.117
41.831 1.810
27.615 -8.535
7.235 47.884
11.277 9.179
52.351 9.902
26.764 25.633
61.418 27.881
61.680 -4.528
50.908 -21.983
41.889 -20.399
47.968 -15.669
63.094 -7.654
50.131 -4.266
63.803 -0.506
52.151 -25.000
52.331 0.530
29.381 8.322
33.903 53.333
49.200 25.085
12.753 25.359
58.245 39.328
45.405 34.741
69.633 18.770
39.536 11.052
28.928 42.658
43.422 32.347
32.406 40.372
37.302 21.408
53.143 45.688
25.182 5.523
22.429 25.696
24.290 24.752
45.037 44.306
48.466 23.025
55.718 -8.238
58.927 -19.420
55.485 -21.452
58.321 -5.058
57.437 -1.895
58.221 6.927
63.277 11.468
66.877 0.521
61.954 -0.397
58.547 2.753
48.808 9.086
69.239 17.399
69.873 25.971
27.405 25.747
54.659 -2.354
61.111 27.096
51.181 7.022
59.983 -12.574
60.353 5.519
50.431 1.228
43.472 -7.017
44.670 29.962
36.228 31.571
33.133 -6.269
7.966 2.826
32.628 37.461
51.886 -13.481
63.774 20.043
42.634 15.020
67.015 17.172
34.072 35.164
48.424 41.413
44.648 -11.947
64.757 18.969
9.541 16.408
19.622 50.727
-1.721 15.970
43.371 48.236
56.945 28.567
61.493 29.980
62.232 -2.769
60.013 -12.469
14.949 4.385
63.003 27.270
48.472 -8.064
32.600 -5.296
56.263 -17.725
30.414 7.062
37.560 26.024
49.088 54.334
12.259 54.717
30.452 30.145
36.748 39.408
18.676 34.256
5.286 41.063
48.435 -18.486
9.524 0.378
57.730 6.885
48.682 1.187
39.544 30.836
34.947 21.435
24.119 -1.480
12.459 27.463
37.597 26.608
49.392 29.043
46.972 15.193
50.856 -19.153
41.226 -31.588
50.321 28.977
49.139 48.169
22.079 44.701
36.345 31.812
50.848 26.538
40.360 -19.160
40.365 6.668
31.458 34.496
39.790 25.993
11.188 48.921
30.485 59.034
25.551 38.818
15.369 51.623
33.261 41.193
5.384 41.316
64.614 20.878
63.499 3.355
35.809 54.732
35.364 42.098
11.004 19.596
36.450 26.950
41.978 13.908
29.227 -10.878
33.491 -2.660
63.163 16.161
51.947 38.288
38.439 -3.740
34.884 15.607
4.572 52.268
20.026 41.164
17.362 50.086
22.095 56.361
45.739 51.219
59.408 31.277
41.156 7.984
33.099 16.020
15.865 46.585
24.176 44.086
47.298 29.054
26.824 37.135
28.449 35.928
59.245 11.846
62.996 34.594
61.875 42.525
44.144 43.944
55.744 9.715
43.860 52.375
12.784 48.814
31.775 52.299
31.020 46.330
51.737 44.802
12.406 41.060
24.752 40.322
38.720 50.927
60.067 13.157
57.991 19.881
31.427 12.903
46.896 45.011
36.560 43.416
25.452 41.248
11.540 30.879
30.653 40.877
19.063 44.581
45.562 32.592
47.364 33.508
62.547 24.245
1.019 22.102
36.931 27.995
47.420 25.041
43.260 7.337
45.910 -6.381
53.894 -2.477
53.701 -13.383
49.893 -12.404
28.103 -2.949
22.272 -1.685
18.791 25.306
35.466 24.528
18.166 34.846
46.367 25.933
49.014 32.393
20.612 49.362
36.468 33.659
22.082 42.764
57.888 16.498
58.336 -4.523
48.305 -16.277
46.077 -3.328
70.073 -4.894
36.504 -14.661
56.967 14.190
56.987 -9.982
45.387 39.519
55.619 4.856
3.374 31.098
18.409 30.069
56.967 -4.739
52.359 -17.353
35.717 -26.151
62.952 2.419
65.174 13.766
54.167 -20.848
30.867 1.965
33.455 23.650
43.309 21.758
60.978 37.805
15.651 41.825
36.640 15.565
20.690 2.271
48.171 14.414
56.283 12.467
59.236 -24.467
66.584 15.689
28.054 0.626
56.271 0.324
44.870 -11.351
42.236 -8.098
43.613 1.964
14.537 -19.146
36.493 42.347
7.679 53.685
24.466 51.277
10.278 49.130
52.529 42.308
42.271 34.427
56.519 19.497
37.867 36.631
20.203 25.625
19.555 33.307
13.064 29.247
46.379 19.727
37.803 -5.365
19.030 43.297
21.073 16.260
1.209 22.980
32.866 43.651
31.684 43.881
31.248 10.713
34.833 -5.661
40.390 17.931
64.030 9.370
47.984 -8.394
42.161 11.135
49.565 20.949
23.372 51.193
5.541 35.439
20.555 3.997
58.132 15.213
30.530 -6.560
9.620 31.152
13.996 51.247
-0.048 29.168
16.205 3.133
54.803 23.017
28.719 7.035
46.868 -8.458
34.446 19.479
20.653 40.627
45.947 -7.309
23.302 5.794
39.110 13.664
30.690 31.426
39.023 1.916
48.421 -8.298
56.238 -11.831
68.328 3.340
50.061 -15.660
65.746 -4.618
52.716 -15.416
55.706 -6.665
63.078 14.997
55.666 11.243
44.427 8.920
46.645 -19.867
50.556 0.117
58.059 -18.721
57.906 -21.669
45.417 4.849
38.954 -7.227
51.504 -7.021
55.661 -4.385
57.669 38.855
60.991 15.587
50.869 10.269
51.532 -5.165
26.394 27.100
40.756 9.319
58.575 14.923
39.426 -7.448
57.267 -5.610
61.597 -1.937
60.453 -10.722
40.359 -7.068
58.765 -8.887
62.948 25.130
30.975 -1.527
62.026 -10.181
51.645 15.746
63.122 29.343
47.415 7.402
38.325 23.166
46.019 -19.687
36.001 22.942
50.584 -5.952
35.428 -11.316
58.439 1.878
29.255 21.404
25.958 43.690
11.720 39.420
16.863 44.546
22.742 49.226
57.026 35.075
59.067 37.026
48.359 51.134
52.391 34.595
53.384 4.329
55.390 -10.947
43.527 10.079
38.454 -2.844
11.844 46.389
38.714 33.986
31.103 8.175
24.243 28.872
34.750 9.217
38.318 13.534
35.880 -16.095
52.757 -21.369
49.684 -5.049
51.265 2.316
52.183 -21.059
52.302 -10.122
13.987 17.281
9.813 41.415
55.490 27.578
42.142 37.915
21.643 26.209
22.624 40.798
22.952 29.591
22.576 16.029
28.584 25.751
40.510 46.118
18.262 49.355
18.619 41.343
-0.399 21.908
12.967 25.683
23.807 51.218
42.886 45.046
24.669 44.955
25.005 27.648
60.302 25.251
10.972 42.019
1.787 52.590
18.306 30.770
53.419 25.173
39.041 33.901
39.846 24.918
28.308 51.008
34.261 40.291
23.348 49.637
26.194 44.399
34.896 46.202
3.931 46.476
57.054 19.942
61.578 22.643
59.592 2.664
46.436 0.459
23.178 -2.156
42.833 -19.917
52.542 -13.178
41.894 5.102
54.247 3.112
53.792 39.363
52.822 51.706
37.901 20.206
42.036 -4.572
61.473 -9.779
55.683 -12.555
42.148 -16.557
22.131 -13.539
34.731 -19.879
29.019 -13.812
22.225 -23.599
31.762 -3.922
26.025 -30.835
35.848 -24.321
38.883 -26.477
39.251 -15.824
50.716 -3.800
26.314 11.631
51.241 3.621
47.794 31.795
47.182 2.441
53.710 10.146
49.979 14.367
64.329 7.458
50.015 -16.195
6.023 43.226
38.375 30.241
44.150 22.681
34.787 30.669
20.378 43.015
41.530 49.776
30.898 43.973
47.230 40.038
24.986 35.803
21.748 30.442
38.085 29.177
23.195 4.429
55.345 10.609
30.009 54.565
18.063 58.386
24.775 53.339
43.340 39.423
42.001 19.241
36.609 -21.636
42.129 -3.801
52.191 -15.236
41.771 -0.666
17.032 37.809
15.932 50.905
37.141 49.463
17.632 44.729
18.722 38.562
21.799 41.849
2.625 31.186
11.930 25.650
40.965 20.491
31.043 23.553
15.867 20.683
30.615 46.457
36.711 44.790
34.947 40.757
-0.874 19.523
29.710 41.300
32.584 45.108
33.416 36.587
41.639 51.750
24.907 21.115
40.251 54.721
28.668 51.439
16.466 41.738
40.947 22.712
39.332 42.616
-1.446 37.983
10.607 28.959
39.292 32.747
25.940 35.012
22.744 22.207
22.422 45.850
15.139 24.631
8.020 48.892
5.495 36.456
50.468 7.471
10.871 8.246
49.523 10.600
53.782 0.927
53.574 14.513
19.181 -7.788
28.431 -20.138
40.950 29.535
57.391 4.720
62.217 28.744
22.652 21.594
15.167 8.609
17.367 6.262
47.222 33.879
51.735 1.055
24.244 -4.543
40.324 -7.703
33.103 7.384
11.393 34.571
33.267 42.188
40.292 41.140
37.326 -6.865
28.709 -17.551
60.890 -1.437
62.295 4.175
64.555 0.935
42.514 -26.282
44.556 -4.385
59.840 -5.441
49.547 5.432
48.485 8.815
32.485 20.648
19.249 25.694
31.617 0.846
31.592 2.486
34.831 17.751
44.910 -4.566
36.689 -2.897
40.675 -21.023
52.550 -4.012
42.431 -14.687
43.751 17.452
23.306 10.117
-0.009 25.995
39.621 43.766
45.940 50.056
24.268 45.436
31.745 41.728
66.051 7.607
18.163 -4.615
22.613 19.458
48.276 19.279
26.219 42.911
35.172 45.162
3.055 36.327
5.462 41.478
29.824 6.713
13.152 33.499
17.186 36.379
12.499 20.694
33.526 47.298
28.655 11.678
43.407 22.719
23.890 5.113
42.406 4.778
57.720 8.064
53.124 24.523
21.573 -7.936
41.365 -1.647
22.119 25.407
39.345 48.297
53.911 27.380
53.433 -11.630
58.388 -11.072
70.908 5.606
68.064 0.816
60.232 30.131
25.275 24.517
57.945 3.779
35.579 1.624
28.316 6.107
71.384 15.588
51.494 34.356
55.195 37.184
66.985 18.760
48.886 -2.737
41.856 -19.964
37.311 9.682
53.463 -6.501
55.276 -5.700
42.021 -9.293
55.314 -2.355
52.874 -6.719
56.666 10.402
36.806 -25.854
50.672 -14.996
70.603 16.613
62.152 22.847
46.626 28.732
31.912 26.871
47.755 2.867
56.446 -21.830
65.192 0.347
66.334 31.251
34.945 41.690
14.957 53.547
44.422 8.072
63.856 32.924
35.503 -21.648
54.370 -18.377
60.758 1.767
29.591 -26.886
53.308 10.621
53.093 -3.917
50.209 6.170
21.950 -9.329
37.557 40.743
19.804 42.388
67.316 17.480
56.196 -3.497
56.675 27.408
58.206 13.527
47.749 -7.940
47.935 -14.081
44.744 2.928
51.087 20.127
53.485 25.844
59.479 4.543
46.176 25.569
65.014 28.036
31.267 40.396
7.835 22.732
22.564 21.524
54.433 21.413
28.365 11.585
33.980 4.389
20.876 39.977
28.732 34.447
26.263 17.533
35.329 39.796
38.286 54.398
33.820 42.264
32.926 55.511
48.734 9.780
46.366 -7.336
43.981 13.234
23.864 28.779
55.153 16.118
55.053 7.936
44.497 -3.317
42.966 32.537
50.952 -0.084
43.273 -2.737
56.559 9.024
57.648 19.396
41.394 -5.292
70.029 30.230
64.450 19.238
65.982 6.906
60.842 -4.077
25.869 42.842
41.650 44.514
62.708 37.981
40.453 51.097
35.730 43.906
33.868 21.567
43.408 3.825
43.777 -6.289
28.411 -4.799
31.409 26.108
54.111 8.726
60.691 -7.430
65.550 -7.986
49.211 -14.896
59.645 -17.979
49.076 -18.282
40.361 -24.535
60.502 -5.262
50.148 11.917
55.544 -6.190
47.148 21.056
46.833 9.756
55.161 3.944
41.502 29.659
42.282 37.075
33.476 22.612
-1.590 26.044
31.785 39.282
21.664 34.885
40.056 23.353
28.798 48.113
32.500 33.293
35.472 11.150
40.484 36.583
39.149 48.960
34.466 35.394
62.512 30.783
40.905 6.892
64.474 3.820
45.558 9.366
23.987 36.930
17.406 45.855
45.578 13.044
39.811 -20.121
27.488 -8.430
58.232 11.275
57.328 1.743
62.015 1.495
38.332 -7.195
62.568 23.082
50.412 -20.636
48.470 -13.101
38.595 2.386
60.118 29.533
64.746 -0.691
56.987 -14.354
54.614 -3.474
22.484 46.938
58.568 44.206
57.793 4.664
38.511 -3.391
24.451 36.964
25.000 51.151
10.507 41.289
24.772 46.713
37.331 23.904
19.064 30.379
23.612 27.186
37.018 -9.769
35.968 -12.269
57.814 -3.916
52.194 -25.499
25.638 -2.772
6.069 40.475
37.965 32.971
50.536 44.342
64.069 2.304
46.812 -6.338
40.485 8.288
23.150 17.522
22.157 -25.125
29.670 -32.949
27.534 -6.290
47.118 -22.511
53.580 16.922
35.719 32.315
37.916 32.206
35.340 34.719
22.277 43.910
23.994 51.451
5.141 36.444
42.937 -14.793
44.504 -8.361
52.483 29.486
24.578 49.438
33.647 42.996
-2.348 41.548
20.754 32.530
38.538 37.813
-5.462 40.132
9.109 32.004
25.044 24.307
40.551 22.130
51.065 33.353
9.110 48.975
5.758 36.338
67.227 8.354
37.454 26.009
50.914 36.956
14.937 47.672
39.143 27.285
34.052 18.033
33.605 41.721
65.434 35.543
49.432 8.569
63.496 20.821
18.259 17.532
26.262 -18.485
13.407 20.472
16.728 54.180
18.265 42.773
-3.753 20.968
16.813 54.638
-3.171 37.842
34.041 9.791
33.411 -9.976
57.127 -1.443
60.363 -7.512
52.765 0.380
37.274 -0.267
62.671 2.659
40.568 15.131
31.653 -17.640
60.540 -12.499
57.660 -14.303
66.057 0.540
46.568 -8.653
70.613 3.946
65.585 28.762
69.487 23.225
21.100 4.948
38.508 45.037
7.357 37.709
22.379 38.764
17.227 26.149
45.643 44.945
25.801 25.621
41.261 22.023
57.748 -0.560
55.050 5.708
38.375 42.288
52.612 12.506
36.491 23.043
36.697 50.820
22.152 44.065
10.430 50.391
15.213 33.594
12.411 33.621
33.965 36.901
37.729 39.881
2.328 43.496
18.047 37.968
42.816 -2.095
19.288 -12.268
9.863 17.399
19.445 12.976
59.402 -9.072
56.307 -11.813
22.917 1.578
0.246 3.251
20.367 31.709
39.153 8.454
57.143 18.993
57.166 6.594
44.160 -4.634
44.788 -19.945
29.224 -23.128
35.739 -7.567
54.632 15.742
33.448 52.241
54.814 39.283
63.662 -5.388
53.647 -4.495
60.097 -8.856
64.875 -10.658
36.857 -28.109
53.055 -4.112
62.309 -22.822
45.688 -3.589
54.086 -7.188
53.685 -23.119
29.477 -23.730
54.202 -16.290
59.551 -4.083
56.535 13.002
69.885 9.636
52.684 33.247
38.107 13.045
36.854 -0.785
21.547 -0.844
27.241 52.180
33.163 33.079
42.760 8.672
46.275 37.507
2.317 24.711
31.770 19.347
19.943 -0.102
30.235 -2.877
73.196 10.204
54.014 -3.010
53.505 -12.624
36.322 14.629
71.577 20.479
62.409 8.104
19.424 8.734
32.832 18.279
56.164 12.797
44.310 2.079
65.936 -17.003
39.427 -18.301
32.046 -25.183
34.938 6.347
60.146 5.301
48.035 32.229
38.039 52.404
37.582 48.633
14.165 44.488
2.624 42.900
28.560 46.654
27.915 37.931
46.433 -2.004
39.570 -3.605
45.192 -15.453
18.457 27.803
48.037 11.946
49.992 3.538
34.852 45.684
19.336 41.969
64.081 14.184
37.566 -11.215
41.222 7.811
34.061 37.907
39.405 54.412
17.487 38.457
3.791 25.419
43.311 -15.741
59.523 -8.103
65.773 29.379
41.728 23.212
33.016 37.926
40.987 -17.378
37.829 -3.264
38.282 -11.988
48.058 0.744
38.801 -10.864
57.924 5.843
30.381 -28.919
58.256 -4.760
31.612 23.388
46.804 2.777
53.187 -16.686
51.767 0.054
18.645 32.215
15.993 30.056
38.494 43.909
28.695 52.433
22.657 19.441
22.880 10.045
25.817 14.077
15.455 21.658
20.659 -6.745
21.862 23.495
46.592 -17.914
69.104 12.249
43.122 -14.519
54.390 36.053
58.166 20.135
55.862 36.817
16.114 46.550
15.096 23.939
34.504 12.578
67.712 16.418
15.084 2.144
55.412 -1.060
38.572 12.735
30.691 15.051
34.161 32.830
21.844 -4.153
67.369 1.645
34.264 38.026
33.602 28.499
11.500 26.856
43.545 35.519
9.231 36.790
29.030 59.152
19.821 50.352
5.406 41.172
47.738 2.445
65.030 -13.302
46.667 -31.564
55.048 -9.220
49.988 23.396
25.639 35.762
37.254 15.613
62.548 18.342
48.235 11.117
50.687 15.030
30.338 9.234
6.812 7.002
32.952 23.546
38.966 -7.121
43.867 -18.474
37.318 -0.740
45.809 -7.297
45.023 -17.645
55.070 -4.923
63.381 -1.081
60.441 1.153
50.427 -7.416
59.932 13.339
52.132 42.495
45.112 40.227
19.569 41.564
24.186 19.650
3.636 6.551
47.938 -18.355
37.949 -19.177
28.470 -17.414
36.483 -5.324
20.606 19.495
51.652 11.962
27.628 -6.356
54.978 23.966
35.561 32.684
39.552 28.246
56.925 46.869
58.511 19.995
20.830 41.760
45.116 34.961
30.604 30.595
19.753 48.460
34.378 7.192
25.959 36.943
44.217 41.872
29.518 47.834
45.476 32.789
36.821 36.853
48.252 13.370
48.018 3.252
42.441 -7.170
22.563 40.477
49.342 17.464
33.828 -12.530
30.214 -14.854
52.477 -27.989
60.672 6.988
66.736 -0.856
67.331 -0.354
61.739 -1.007
51.211 -16.039
48.261 1.254
46.081 -20.825
20.627 2.249
27.051 4.031
20.872 -11.335
55.947 -9.289
28.101 -18.521
18.146 -1.707
45.792 -5.773
42.809 22.877
17.269 5.758
42.276 -6.954
25.086 42.012
34.060 55.307
45.978 10.024
54.686 1.052
50.185 15.140
46.190 34.780
34.252 35.000
41.314 28.018
42.005 27.891
16.902 45.018
42.726 42.450
30.042 45.338
32.519 -5.491
33.150 26.591
28.362 18.904
23.118 14.008
36.793 44.810
44.880 46.604
34.405 28.134
37.073 49.296
27.642 43.013
33.937 20.944
53.701 -7.078
55.769 -10.040
12.288 -12.105
71.072 2.755
44.643 -20.275
34.879 -30.870
63.017 -11.945
54.252 -1.002
56.538 -18.050
24.530 12.233
50.430 -3.919
13.845 26.361
68.200 18.839
64.087 2.474
39.154 45.227
18.599 41.363
33.429 46.771
14.892 42.831
24.802 49.412
5.992 36.342
45.202 -30.173
42.679 -12.836
39.771 -14.157
61.757 -10.230
56.270 -16.749
35.025 5.972
40.078 -23.190
32.552 -9.890
29.732 -18.161
44.241 -14.844
56.354 8.607
41.073 -24.514
36.202 -10.491
64.166 -1.784
44.141 -29.297
63.117 -0.160
55.101 -10.798
55.716 -10.745
50.157 17.317
47.957 2.136
49.449 21.404
47.803 -23.786
47.051 1.499
31.505 46.681
40.922 30.377
25.211 29.722
28.505 14.984
48.834 -13.197
34.389 -4.128
38.203 -10.349
30.731 7.067
5.156 31.008
34.044 53.998
32.465 42.510
17.381 42.126
32.021 36.146
19.865 29.061
34.739 41.558
19.073 40.113
29.610 36.037
10.050 10.590
41.483 36.926
18.254 38.832
33.337 27.088
27.286 38.742
48.832 47.418
28.092 16.006
41.915 3.565
40.279 12.215
50.636 -11.374
55.012 -8.776
49.640 -10.791
53.110 -9.856
61.437 4.399
66.285 7.866
69.359 12.840
59.530 -10.283
69.692 2.138
28.024 21.274
71.955 5.395
47.064 5.018
37.815 45.204
30.997 47.621
25.902 31.815
16.176 22.421
19.078 40.855
41.035 36.221
20.908 39.094
12.110 17.126
19.058 24.520
31.629 -2.733
37.168 32.793
43.794 35.235
55.148 7.298
45.745 -20.512
63.267 0.375
50.229 -6.599
55.298 3.662
39.364 13.551
28.529 53.805
5.933 36.165
67.420 14.779
62.140 36.103
47.660 -6.267
61.517 19.026
44.761 33.288
40.780 55.331
22.920 47.236
14.374 19.166
31.382 28.402
13.642 34.741
51.989 1.154
42.481 -9.331
38.366 -23.879
25.941 13.885
45.190 41.302
54.786 38.714
37.841 42.725
11.162 40.128
30.666 40.651
1.809 35.565
17.025 38.877
29.360 48.625
15.875 6.271
26.296 36.092
33.231 45.476
5.216 34.516
20.765 31.611
35.078 50.553
31.437 24.514
60.515 6.127
64.256 16.477
41.674 44.175
31.650 42.959
44.887 43.325
62.833 28.443
69.402 11.133
43.312 -16.002
46.346 -32.384
25.443 0.312
45.458 10.100
61.001 5.173
54.841 -4.840
52.531 -17.941
32.414 20.332
57.127 -15.075
64.279 -2.000
47.891 4.536
44.776 -0.627
26.286 -6.853
60.758 -24.788
50.062 -19.871
43.274 -26.614
24.097 26.324
13.467 32.807
22.628 54.447
44.822 38.501
57.407 3.301
46.405 -2.955
51.629 34.164
60.541 7.589
24.607 31.090
-6.777 33.525
16.812 41.546
20.335 46.236
32.053 51.110
48.105 46.656
43.483 9.564
68.701 14.848
35.667 -16.936
69.060 -6.116
60.489 -15.060
63.004 -3.959
39.593 6.304
58.250 11.312
51.790 6.528
33.186 32.250
13.571 21.414
54.680 -3.359
46.220 -1.176
46.609 -18.486
48.609 -13.065
49.797 -13.723
63.736 -14.137
34.324 -20.024
53.659 4.370
22.303 1.150
28.748 19.316
32.084 39.983
48.433 13.231
40.410 56.790
13.054 52.324
11.993 36.122
17.358 45.568
44.022 53.065
37.615 46.227
18.972 46.580
21.704 47.329
17.288 39.729
5.864 36.154
32.646 13.044
30.888 43.003
3.362 26.002
29.909 48.406
23.210 47.609
65.937 30.195
47.432 44.679
16.909 36.100
28.746 49.676
9.706 27.779
41.722 45.358
35.641 53.738
61.668 35.341
32.666 18.712
37.521 45.504
54.927 27.514
22.735 -0.951
40.753 -11.577
48.106 42.683
66.372 25.546
65.342 7.258
68.639 12.315
33.079 40.989
23.106 43.383
24.169 44.171
30.835 43.720
52.594 34.099
52.797 6.074
35.334 36.700
25.102 43.915
42.843 42.780
5.714 35.781
65.176 -5.931
48.464 -22.502
52.382 -5.438
51.952 -16.916
66.697 1.509
44.426 15.732
42.528 44.288
17.326 39.813
30.133 30.272
34.722 33.699
42.444 -0.290
19.418 44.339
32.384 42.452
16.115 52.409
50.723 45.911
58.000 20.318
41.038 25.118
47.325 47.074
36.341 -0.878
36.063 10.930
48.238 28.785
40.490 -1.772
38.691 8.878
36.932 -3.035
50.432 14.490
67.237 34.124
37.936 14.208
64.222 8.276
22.816 30.691
16.105 53.460
13.704 50.473
21.392 45.490
26.573 45.828
56.639 5.138
26.659 -6.816
62.228 1.719
43.402 9.984
38.654 18.547
59.976 30.810
56.176 39.130
51.549 40.649
51.561 41.051
28.629 48.199
20.141 35.650
37.031 34.117
18.949 53.165
40.412 52.813
32.258 50.033
50.060 34.328
49.943 35.903
26.422 28.031
13.550 35.968
26.165 47.263
47.705 23.754
22.888 41.902
49.169 45.715
5.225 44.612
6.862 51.439
0.880 26.237
44.850 29.091
49.296 38.031
64.962 -1.177
72.336 -2.249
58.570 12.680
26.883 -18.311
51.157 7.060
64.275 18.011
59.972 33.323
45.494 10.928
49.455 46.454
61.092 14.034
42.731 7.393
35.539 -22.090
57.698 -7.649
36.174 -16.994
54.215 -15.966
54.159 -3.954
59.297 18.144
39.406 45.420
15.088 5.024
33.549 13.430
26.625 29.906
21.233 46.306
58.744 12.497
39.645 42.009
52.895 36.795
34.096 36.128
63.911 28.511
42.401 42.378
10.999 37.525
-1.582 27.166
24.341 31.978
31.272 45.700
25.214 7.592
31.941 23.121
22.228 34.408
29.943 48.383
35.905 50.744
24.193 52.905
35.486 22.920
59.666 6.576
62.784 7.818
53.811 0.951
40.371 17.341
21.710 40.037
3.541 24.381
32.395 44.554
31.480 43.066
20.098 51.066
9.623 53.361
21.923 44.358
5.868 36.827
46.647 -17.890
39.002 14.091
49.780 -20.425
70.214 7.878
55.767 -21.562
34.047 -21.629
55.740 -8.922
45.221 -10.985
30.763 -19.899
58.397 -6.771
14.565 18.093
34.804 -22.296
68.828 16.069
46.144 30.646
53.091 -6.379
30.854 -25.158
36.109 -20.701
47.449 -10.778
44.907 -4.997
53.740 -1.420
14.914 23.044
30.877 50.320
46.127 8.906
31.775 -5.690
46.487 15.158
51.048 24.073
53.328 15.101
55.293 39.570
27.768 42.145
12.269 15.919
29.346 1.446
47.610 -15.986
53.626 2.625
40.099 -15.783
40.264 -12.388
45.755 24.626
47.937 -12.090
52.083 18.193
59.825 14.954
37.716 35.213
44.572 29.885
39.863 38.282
44.018 12.307
18.343 24.339
7.884 36.855
20.571 30.086
10.752 22.140
46.660 39.265
58.193 31.110
50.509 0.713
57.132 15.807
48.548 26.612
39.897 15.647
66.994 27.211
52.304 39.270
16.207 3.694
65.825 25.638
45.797 43.422
22.735 47.117
47.237 45.933
40.931 42.944
26.001 15.384
38.465 11.151
57.489 -8.917
62.383 -1.082
39.800 -20.021
29.639 -28.614
55.036 1.544
53.646 -25.578
28.676 -20.527
64.600 -6.182
52.485 31.778
17.987 42.152
19.266 41.462
25.558 40.160
26.675 20.935
34.630 2.054
69.863 13.656
39.522 5.923
11.913 -2.961
30.386 32.565
49.774 34.616
24.056 48.427
15.729 45.625
18.580 36.180
43.277 0.163
30.714 21.816
41.096 5.038
38.349 8.544
30.936 3.424
47.628 22.833
8.062 43.037
-4.042 26.445
5.929 39.938
6.793 13.278
3.624 30.235
5.908 35.752
21.460 28.933
14.572 29.591
52.616 45.928
26.117 42.936
27.108 42.374
58.142 38.379
17.649 47.538
26.563 50.642
29.591 54.557
16.992 41.675
44.193 52.421
57.529 32.150
60.645 12.987
66.011 4.883
34.261 -28.835
59.929 -8.125
58.128 -8.444
43.594 24.791
33.673 31.984
33.522 11.696
42.648 46.506
42.743 25.893
42.894 -7.584
51.051 -11.571
51.027 -8.518
42.012 -9.887
63.910 -15.662
63.836 3.495
58.708 -14.614
37.775 -19.420
41.948 -28.812
47.823 -11.365
37.927 -10.443
50.564 2.696
54.224 -10.105
38.892 -19.722
39.378 14.728
22.907 6.574
70.176 15.989
61.233 5.251
57.605 1.196
45.348 -6.926
38.608 19.999
27.409 10.449
29.458 26.049
17.440 33.942
37.555 19.118
30.407 57.015
28.253 7.714
35.341 34.922
36.463 48.552
37.698 -3.485
43.122 -0.633
52.938 2.132
63.202 6.076
51.877 38.707
50.007 -10.444
45.641 2.894
70.536 20.879
38.406 6.663
22.420 19.416
30.408 37.593
16.046 26.289
48.673 36.797
26.996 43.111
22.598 19.754
8.194 -3.214
61.300 28.410
49.213 33.145
54.837 17.783
45.604 32.725
31.611 33.057
12.384 24.484
33.930 12.427
51.281 -6.409
48.608 32.306
33.228 52.458
17.166 46.950
30.268 46.902
42.215 -1.467
45.654 -16.404
50.392 -0.465
49.027 13.328
33.499 4.525
40.145 15.414
45.259 -19.324
48.661 9.595
63.677 -3.046
48.983 -18.840
32.359 -24.935
29.270 -5.706
24.450 -15.455
44.213 -4.725
59.542 -8.130
62.719 19.936
64.416 38.513
34.835 44.587
66.687 29.660
54.766 13.958
46.053 36.608
23.608 41.488
58.440 -12.340
53.643 -1.695
36.036 -6.194
60.846 -5.095
44.412 38.194
47.869 31.064
41.825 22.801
32.808 7.215
13.240 40.880
20.137 33.711
23.600 33.621
21.188 26.010
5.114 15.286
10.378 2.487
30.691 29.774
38.607 24.292
30.846 51.127
38.580 33.012
39.262 25.720
23.591 46.626
54.664 -10.457
37.983 1.072
28.191 21.701
63.522 22.045
39.400 -29.627
36.640 -26.459
45.105 -13.122
44.160 -10.994
54.265 -16.970
42.785 -20.469
46.431 1.326
50.613 42.072
42.216 10.366
65.848 9.471
60.703 17.102
51.125 14.404
51.018 22.233
37.348 37.136
46.136 30.158
33.615 33.874
20.660 43.511
35.058 -0.834
25.374 2.894
46.725 7.734
19.185 -9.961
34.701 45.956
17.467 48.290
10.455 25.093
35.603 33.538
18.015 40.280
0.521 22.823
21.486 11.474
35.104 21.447
40.246 -20.043
28.101 -3.412
50.517 1.426
23.499 32.943
35.234 22.585
29.653 25.184
60.692 7.570
54.245 9.547
49.205 -16.017
44.262 -16.276
30.582 -21.674
37.997 -10.665
18.509 1.139
65.076 -0.506
23.075 13.730
30.887 46.289
47.919 34.027
40.003 47.561
51.244 52.553
9.251 41.898
29.839 41.845
51.104 48.565
38.117 35.842
24.558 16.422
28.955 1.982
27.105 20.518
26.137 39.090
17.935 45.099
32.521 32.727
34.777 11.104
29.818 41.858
16.321 37.682
28.491 51.343
40.128 17.450
15.219 28.854
37.947 1.781
38.550 -14.089
52.752 -8.014
44.134 -3.410
37.400 -21.713
40.623 -22.111
43.189 8.283
64.267 12.085
74.763 14.371
62.654 -7.330
50.894 -14.723
62.949 -11.508
26.477 -21.814
47.663 -24.960
46.932 -19.754
67.263 -0.249
15.529 20.854
44.505 22.560
39.656 23.957
41.043 10.260
61.293 -4.630
32.553 16.879
40.031 35.338
28.342 34.510
24.207 58.938
13.106 45.942
18.971 45.433
19.785 22.677
39.227 11.371
23.439 9.341
34.144 41.449
32.171 6.714
20.561 48.047
27.497 43.807
41.391 25.746
45.614 9.783
13.422 43.118
29.442 31.814
42.348 42.881
31.097 27.689
23.553 44.608
18.390 38.141
59.561 37.653
35.841 45.868
33.853 23.701
38.200 35.300
44.143 12.587
23.615 49.327
35.546 9.510
46.413 15.150
28.916 31.491
43.833 44.589
40.484 45.469
48.457 48.304
18.936 40.570
30.660 12.150
25.246 36.680
19.161 13.887
36.024 43.838
54.466 35.104
5.073 33.447
15.416 28.089
45.831 51.091
40.549 50.231
22.663 16.386
20.081 41.267
31.267 49.138
34.868 39.997
32.011 46.624
32.445 45.463
10.184 43.439
16.500 27.331
5.231 42.360
42.458 31.202
27.015 41.520
15.944 48.752
22.045 42.711
68.642 25.908
24.175 27.575
36.743 43.305
52.884 5.234
39.759 14.669
39.405 15.648
29.436 34.382
7.071 25.039
21.699 41.572
50.698 4.136
36.372 2.321
23.594 -19.535
51.072 -5.009
43.347 -25.024
59.247 -16.456
49.284 24.190
14.881 37.370
21.453 52.078
9.846 33.545
55.125 24.046
66.540 19.685
52.607 -4.494
55.504 29.179
28.570 43.514
8.736 16.455
31.875 31.118
55.844 24.861
10.941 32.613
27.179 26.435
59.014 -2.281
19.289 1.133
19.406 37.029
32.959 43.421
59.560 10.245
37.859 -26.609
54.305 -2.882
26.916 -5.092
32.378 30.778
59.316 7.212
42.435 11.395
12.381 40.318
48.382 -12.076
43.590 -11.184
65.257 8.692
56.482 21.280
54.684 -9.570
59.223 -8.065
45.518 -2.628
9.689 40.887
41.647 38.842
46.111 8.444
29.923 26.478
29.564 1.679
47.523 -11.776
42.407 -1.910
15.514 40.793
29.439 44.578
8.619 39.812
22.519 32.530
14.809 29.015
37.742 6.732
70.313 10.891
54.195 28.370
46.865 19.678
5.054 15.065
16.256 6.969
32.459 5.922
46.449 -1.757
50.165 -9.776
56.286 -2.814
34.388 -21.037
50.379 -11.582
57.253 -5.287
52.308 8.713
33.954 14.667
33.386 30.211
44.647 41.236
16.598 51.400
22.016 42.482
13.952 29.693
29.390 17.881
18.617 8.996
52.438 1.005
56.590 -3.249
53.988 1.063
55.928 5.117
47.377 2.304
40.595 24.200
58.231 -13.328
62.430 2.515
48.892 10.135
9.896 46.772
38.675 50.792
27.708 27.534
30.828 30.700
14.271 33.920
45.209 26.015
59.734 38.692
46.596 43.582
51.424 18.140
59.245 41.681
60.218 30.461
47.799 18.167
44.619 18.640
36.250 31.683
28.564 31.661
60.313 27.891
61.358 19.595
48.544 6.277
40.491 1.827
33.772 -1.592
61.051 -5.504
54.705 -5.224
47.385 -31.614
54.179 -21.183
55.539 -25.423
34.982 -11.960
61.121 23.971
60.439 5.701
12.532 -8.946
29.681 5.420
19.564 34.713
9.404 56.141
3.963 47.490
26.295 53.943
34.616 22.905
42.125 -8.367
68.635 2.242
23.922 -18.612
15.304 4.535
31.210 10.408
18.535 20.105
27.272 32.375
7.484 12.444
54.721 -4.773
51.183 -22.139
59.454 -5.626
24.794 21.243
38.084 21.486
47.840 40.827
7.160 29.363
2.396 28.510
14.503 35.933
10.378 45.242
14.839 45.138
-0.002 37.318
11.698 32.803
11.806 27.452
30.022 43.384
35.917 25.118
19.477 38.528
29.352 50.043
26.448 33.669
41.266 49.636
30.196 14.233
28.206 35.513
51.371 14.116
43.955 18.056
19.796 35.020
6.576 34.832
34.527 41.110
22.531 53.095
34.591 41.282
38.760 31.949
53.371 28.179
31.544 26.866
42.724 37.749
40.977 51.566
26.359 45.094
29.929 31.916
20.973 38.676
34.692 46.549
53.668 29.269
56.590 -4.512
52.715 -14.640
28.055 -12.427
13.149 -6.923
22.552 46.394
48.357 31.194
67.580 29.057
41.419 11.954
23.738 27.395
36.774 40.019
33.202 28.868
29.111 14.718
61.005 16.751
59.502 -3.554
46.512 24.940
54.362 26.387
48.823 36.538
49.617 33.959
51.444 31.047
23.231 53.762
4.881 42.046
37.268 32.760
56.098 12.795
32.224 19.292
26.221 39.174
14.391 34.495
16.831 21.293
-0.985 38.006
14.942 32.906
13.219 43.954
28.423 36.941
61.735 1.493
55.779 -16.871
1.725 16.474
40.463 26.703
22.395 3.574
29.706 2.413
58.434 38.354
27.091 15.387
28.940 24.380
44.894 24.916
50.003 28.008
41.415 27.811
55.068 3.454
21.198 20.661
41.396 -17.530
68.061 11.150
45.223 4.456
42.759 20.504
5.559 25.054
28.676 8.715
44.649 15.232
55.715 -28.635
61.091 2.432
54.715 12.380
61.293 11.510
55.619 -22.693
62.957 6.418
47.225 31.285
39.740 38.422
14.845 51.032
15.773 47.246
-0.591 42.260
4.412 40.422
42.844 -3.014
22.715 -26.278
52.873 -25.103
28.744 -6.827
56.575 -12.705
58.584 25.871
-0.566 16.679
53.579 -8.229
40.996 -2.857
59.668 -4.054
50.789 10.778
31.071 -17.463
41.576 40.687
48.659 -5.921
52.323 13.484
42.718 28.971
49.470 7.205
51.225 -14.285
47.883 -7.331
49.405 5.804
43.422 -15.054
36.095 -23.559
30.609 31.604
54.398 17.026
59.689 34.539
37.275 40.236
25.918 59.940
47.515 47.907
50.067 -6.329
56.862 -15.921
23.597 -6.799
34.820 19.188
14.048 -4.091
41.968 -14.593
45.021 -25.193
30.913 2.366
39.297 -14.280
64.557 7.459
29.535 28.920
56.568 16.860
38.037 -7.942
15.082 15.959
2.466 8.294
32.694 -20.935
40.540 -3.513
29.631 6.611
49.364 0.990
39.410 21.045
26.498 53.447
47.078 5.325
46.474 -21.451
26.847 -10.308
59.119 -1.739
58.086 10.192
21.542 24.007
25.276 -11.362
18.964 16.665
22.758 43.867
13.580 26.222
44.220 29.494
36.400 6.629
14.638 47.266
22.857 61.430
12.418 46.624
11.331 23.855
51.769 43.165
28.033 35.263
21.398 41.420
4.675 41.730
39.593 47.850
47.804 41.076
9.008 27.661
43.898 26.063
27.392 42.630
20.411 47.527
15.891 52.962
7.192 46.061
3.689 47.250
28.778 2.627
22.064 42.940
12.757 53.615
1.555 49.169
12.113 41.545
9.840 43.716
29.665 -5.654
53.189 0.073
17.883 17.120
40.292 25.657
57.862 35.319
46.497 45.692
24.307 49.240
14.383 22.409
33.318 31.449
70.057 18.343
65.941 3.978
47.754 -11.646
46.698 -17.106
64.696 21.459
53.141 17.338
55.812 35.426
22.595 43.843
38.917 11.069
55.464 12.003
57.091 1.042
42.124 51.053
23.931 44.667
16.286 18.853
28.926 5.969
23.596 39.966
55.012 -0.352
22.541 15.002
8.980 23.000
26.620 -4.850
35.369 -16.324
40.577 29.915
25.637 48.955
10.471 20.744
15.347 37.020
24.801 13.961
29.224 11.810
3.022 31.108
17.113 34.778
4.255 35.217
12.954 40.558
39.969 44.643
40.696 45.176
14.744 37.834
16.468 38.130
47.168 43.748
39.395 33.759
13.381 39.233
-2.215 34.148
40.304 44.111
40.667 27.758
40.188 3.023
39.660 50.381
36.777 21.460
15.509 37.896
39.435 44.822
27.952 48.426
37.574 42.197
24.048 44.492
24.916 40.870
61.813 32.729
37.602 38.864
15.993 34.746
23.620 38.348
17.355 52.781
20.020 37.445
4.819 41.389
48.341 -5.169
52.631 -8.558
65.846 4.949
65.926 16.029
30.110 16.904
16.628 3.703
46.819 -20.227
57.708 -3.540
36.295 -11.319
15.193 23.672
30.856 43.054
30.903 34.386
41.421 42.628
40.854 25.004
21.112 31.356
12.712 46.159
53.687 -3.484
28.781 4.617
37.575 12.257
53.537 -9.233
45.445 -5.429
38.448 25.759
29.262 -14.587
45.280 -6.487
30.957 -17.391
52.716 -6.432
43.879 12.469
44.062 5.144
25.200 36.380
60.556 -21.605
49.717 -7.582
38.363 40.691
45.078 7.467
44.538 -2.219
49.122 -4.112
42.217 -17.314
34.034 -27.685
46.694 -17.840
37.853 -18.650
57.788 -13.306
42.845 7.276
38.859 -32.047
55.121 31.575
54.494 39.841
31.010 38.808
50.712 6.772
53.674 -8.130
40.004 9.897
41.648 1.186
59.951 10.568
60.819 2.834
51.665 -4.968
34.526 12.647
33.963 40.791
62.523 21.118
58.874 11.619
50.759 0.429
46.649 -16.372
50.172 -19.363
19.657 -1.733
54.384 13.741
29.005 15.360
23.816 8.077
54.208 -15.600
70.066 -5.932
52.518 -7.762
26.845 14.143
56.449 -4.745
65.953 25.967
50.315 39.257
54.658 33.984
71.640 21.211
55.901 19.050
66.424 7.472
49.875 -13.719
10.881 35.004
27.730 42.082
69.519 14.765
35.483 50.548
1.643 33.406
19.784 38.079
26.363 35.788
7.551 42.157
66.445 12.070
63.603 1.563
53.924 10.236
32.154 12.843
58.810 -10.279
58.586 -8.651
52.539 -6.883
18.981 10.848
24.938 19.380
31.378 3.536
41.664 0.811
27.305 -11.162
41.764 -6.086
49.057 2.854
55.292 8.797
43.389 12.352
49.789 13.179
53.925 -9.879
42.007 -26.290
41.675 -1.146
49.239 1.204
42.861 -5.825
57.581 22.972
41.826 39.518
25.870 37.422
3.162 40.736
11.413 42.118
32.595 14.425
25.892 14.603
33.169 25.398
13.413 18.561
19.187 40.335
26.054 42.602
40.309 0.420
22.522 34.349
23.838 49.606
22.278 35.688
49.344 40.345
53.082 39.710
49.266 21.771
30.291 41.353
22.733 47.952
53.934 15.106
45.805 2.563
70.231 15.017
40.235 -17.482
54.899 49.136
37.465 44.025
12.900 39.993
25.528 26.602
45.332 -5.558
61.004 -2.422
41.114 23.807
44.508 5.976
63.339 0.934
43.848 -11.288
49.163 -25.996
45.732 -18.489
53.345 -15.350
42.012 -2.420
40.216 23.217
27.597 23.509
16.534 41.054
19.485 50.294
14.355 36.524
9.533 38.780
19.865 45.532
37.897 51.439
51.843 2.319
50.253 -10.766
39.317 1.883
61.808 -3.793
31.391 15.219
40.874 25.275
44.366 -28.707
43.160 -12.046
43.854 -6.537
56.858 9.104
30.509 33.304
21.916 37.558
39.805 46.710
56.911 15.741
46.830 25.755
43.173 10.869
56.300 -7.608
42.137 -16.413
36.170 -22.868
46.116 -15.743
51.349 -5.395
50.061 -17.090
70.933 17.144
45.000 42.562
14.388 41.723
24.897 40.365
6.538 47.090
27.848 49.334
10.941 23.110
57.496 34.395
41.752 31.280
66.461 31.613
39.014 -14.045
34.725 -15.384
30.631 -17.510
45.770 -13.865
55.307 -19.760
57.378 19.463
28.857 -5.374
41.067 -15.153
26.265 -15.965
48.408 13.487
19.755 49.133
46.921 37.074
32.983 31.020
64.883 1.330
25.858 20.600
36.247 -2.372
19.761 22.392
31.500 2.049
46.543 -9.453
39.091 25.155
18.820 39.690
25.968 25.351
53.554 44.743
42.535 12.181
0.335 23.525
35.205 38.555
32.045 46.610
59.460 -11.812
58.220 -2.438
48.107 47.536
31.862 21.267
50.280 43.584
48.101 1.333
30.610 -15.594
47.632 -8.917
57.049 35.951
42.939 19.153
61.440 3.583
51.769 8.674
59.701 12.241
44.382 -14.148
38.942 29.601
50.046 16.623
56.239 9.491
46.538 27.067
57.430 23.875
42.631 38.240
31.849 45.308
24.260 50.319
2.657 38.390
22.066 45.823
34.717 47.564
40.834 41.604
10.066 41.428
30.901 56.190
32.520 2.655
23.181 15.426
58.086 -12.624
39.669 -22.754
39.336 -22.788
40.567 1.870
40.974 19.807
62.476 -5.361
48.269 -9.402
48.150 -9.748
36.427 -3.420
54.834 -4.843
19.933 -6.400
33.838 -11.438
36.224 -0.759
30.243 32.410
33.435 -16.107
35.786 -26.118
62.555 -10.317
46.859 -10.406
34.756 -2.340
33.265 37.350
19.127 46.960
19.971 40.886
31.810 29.648
39.353 0.190
37.822 -16.787
55.737 12.058
60.735 2.571
56.781 -14.111
46.581 -16.675
46.831 5.590
46.227 -21.528
54.694 -16.058
53.451 3.572
64.177 -4.450
53.405 7.121
43.145 -22.479
51.040 -12.429
54.037 -5.868
40.496 -8.944
35.157 -20.790
61.680 24.387
52.649 -4.500
43.961 12.501
47.773 -17.793
50.868 -7.199
46.948 -15.388
32.854 -12.232
34.058 13.193
34.597 20.414
45.017 -6.173
60.588 38.069
53.814 36.924
31.254 46.413
56.799 13.989
44.794 -5.495
37.765 -13.747
45.397 -20.775
47.540 -14.662
10.806 31.929
5.159 30.136
14.777 11.864
38.658 40.157
27.845 40.737
27.810 31.799
34.933 24.517
43.283 -3.388
60.994 23.447
22.734 -11.018
26.103 -0.200
22.662 33.126
23.989 31.202
26.691 17.321
17.205 29.103
25.000 34.188
35.009 46.718
12.743 11.321
30.600 25.072
22.488 39.596
18.619 51.948
17.365 48.548
25.819 43.143
25.313 47.313
70.047 14.756
46.143 29.528
26.272 42.685
41.826 43.151
20.790 33.250
45.531 18.059
50.368 27.750
23.825 2.024
31.569 -7.933
51.753 -5.792
64.288 -1.832
41.462 -12.863
64.229 30.064
53.476 5.401
55.224 -21.837
23.535 21.311
45.140 34.931
44.494 19.117
41.219 10.210
34.257 -14.908
46.805 -4.372
65.021 18.763
62.592 33.113
34.338 -2.023
45.854 23.269
8.009 30.846
43.174 32.378
35.108 43.190
28.243 35.241
50.280 5.446
29.446 37.674
22.657 37.423
15.930 38.820
-0.550 37.705
39.559 38.114
37.391 40.426
13.792 7.899
40.181 50.796
36.509 46.699
63.690 14.187
64.487 1.119
19.132 0.607
43.556 34.386
35.347 6.098
38.487 -6.993
66.281 18.466
56.578 -12.029
22.262 -2.956
41.063 -2.964
29.267 15.109
28.477 37.666
15.219 10.378
38.751 18.507
45.620 6.094
30.787 20.084
49.529 13.137
50.025 23.389
51.101 12.537
66.079 22.844
19.562 3.466
56.606 8.850
42.717 35.596
3.320 19.804
6.461 38.420
14.856 36.430
33.454 38.555
35.618 52.658
10.475 36.558
45.462 21.791
22.441 36.964
52.505 19.505
23.394 0.627
55.343 5.641
46.475 26.648
46.006 14.302
48.392 33.114
45.159 -10.975
43.153 8.298
57.024 24.992
47.489 40.173
21.287 35.047
15.270 19.474
56.361 -10.167
40.330 -19.013
56.231 -2.426
66.649 9.404
23.533 49.298
5.167 20.793
41.757 4.573
43.313 4.543
52.017 -19.635
41.958 -16.314
46.142 -16.391
60.900 37.483
35.859 44.400
25.279 30.792
46.500 8.798
24.604 18.113
69.287 15.054
28.713 30.163
40.622 39.618
49.333 33.922
45.302 39.995
30.814 32.589
45.698 47.442
45.371 41.062
38.532 -2.017
27.432 -10.910
36.409 -25.527
47.549 -26.506
34.759 -11.077
42.354 -0.438
39.219 -9.571
24.331 19.338
48.515 48.392
5.216 31.409
41.414 -1.675
37.470 27.318
43.392 42.085
60.368 17.688
50.157 -11.709
43.095 25.848
25.267 -9.612
30.994 -4.518
32.846 15.293
52.109 23.560
54.055 7.598
39.563 -21.719
51.007 11.417
21.497 19.802
58.215 34.153
6.714 32.532
5.043 31.675
53.298 10.507
16.321 28.427
29.927 34.454
20.298 48.926
24.292 52.929
7.128 42.206
51.681 45.527
65.703 16.484
36.546 10.770
43.686 -20.338
47.354 -19.846
45.148 -23.440
52.831 -16.236
61.970 -13.317
52.323 15.998
37.041 28.203
38.253 42.053
19.422 44.517
45.097 47.537
38.031 -7.007
50.992 7.592
10.958 22.167
11.401 41.255
12.566 34.066
29.313 53.406
44.745 43.580
62.771 21.309
53.385 42.586
37.952 50.848
20.113 56.196
22.425 44.331
42.242 21.499
13.679 -1.183
27.994 32.357
16.151 1.650
42.704 0.033
45.656 -9.438
13.993 2.682
3.200 12.592
61.467 9.974
33.501 28.388
24.244 -13.823
45.754 -14.865
48.731 -13.058
50.747 3.615
51.604 -5.233
23.091 40.575
23.738 14.974
7.681 42.232
23.803 47.437
39.672 44.137
16.410 12.346
39.754 25.104
37.823 36.867
51.944 29.792
52.295 1.822
57.985 0.727
41.429 -11.820
47.811 4.365
51.019 9.505
41.172 -18.868
60.210 -4.690
28.351 -31.636
57.233 -12.916
32.064 -28.903
26.951 1.730
26.049 37.904
8.769 22.012
53.242 7.981
66.261 9.279
36.686 10.592
31.305 28.789
17.554 17.080
41.170 -7.491
41.736 -28.194
49.100 -7.609
36.821 40.917
60.921 18.799
14.468 10.139
58.973 1.769
27.296 -25.300
57.728 -9.474
32.163 -26.346
32.151 -22.445
45.702 -13.087
49.212 -19.354
66.670 -0.408
45.911 16.881
11.734 30.394
6.533 49.685
11.410 45.966
43.630 45.308
27.624 47.527
30.509 36.969
45.781 37.582
32.851 43.819
5.917 42.946
5.752 36.141
54.119 -0.281
30.226 33.381
36.035 4.737
57.922 -21.345
36.893 -23.953
52.055 -13.053
14.283 25.778
52.615 -11.972
47.488 -11.585
39.159 -27.892
47.662 -22.402
36.840 -3.594
37.693 4.890
43.515 32.585
66.530 7.569
39.725 36.574
35.343 46.116
43.263 35.380
5.479 41.395
30.877 48.226
25.406 19.708
18.795 35.392
44.761 10.675
55.777 1.347
57.821 -13.300
50.746 -14.764
13.317 -17.643
41.548 14.766
39.299 -1.928
31.004 29.152
34.267 34.148
46.160 21.039
29.098 19.288
39.965 -21.965
44.107 -11.266
33.315 -13.758
24.268 -7.154
26.223 1.907
33.014 2.186
28.335 -0.473
8.690 -1.021
40.648 34.457
15.370 41.721
9.857 50.918
9.968 36.389
23.541 47.433
32.264 45.638
25.879 45.763
41.337 42.596
35.871 37.426
15.980 43.093
17.748 48.976
28.199 -5.273
11.683 23.805
10.777 43.588
4.683 41.595
58.049 -11.779
31.209 -22.504
69.469 -3.235
59.787 -9.417
57.124 20.690
65.044 35.008
56.695 9.443
60.103 -12.253
33.356 51.328
30.661 46.623
23.271 39.969
24.843 47.268
23.142 46.966
34.270 49.177
15.156 41.308
27.861 42.477
38.816 51.529
21.804 40.489
45.814 37.994
36.235 44.717
66.060 32.143
66.684 29.473
49.385 -9.473
38.302 -20.691
58.970 -0.721
55.762 1.473
48.182 -10.985
53.613 -11.948
53.835 2.974
38.086 -13.048
40.134 6.023
21.353 12.575
13.767 25.751
28.820 33.467
51.005 -10.259
30.261 23.220
29.419 38.161
46.661 20.378
32.062 42.638
26.245 34.475
15.257 40.780
26.663 5.115
55.279 15.251
53.375 45.037
40.916 20.945
51.028 -14.223
17.152 -25.948
20.261 -36.146
67.151 -5.237
50.003 -5.173
45.154 24.649
46.892 47.550
47.444 13.354
62.721 -16.387
44.307 -13.670
15.979 44.796
10.469 35.551
36.339 44.736
53.429 -11.613
72.382 7.463
56.753 -16.219
47.160 -14.431
51.305 4.037
47.277 7.913
22.183 -12.828
58.433 17.654
43.912 9.329
62.021 24.245
55.730 4.440
30.272 57.250
-1.426 37.229
32.891 33.828
35.809 28.302
28.687 36.148
58.085 -3.051
27.922 -2.063
13.150 16.800
26.435 -18.596
56.930 -11.520
53.675 6.720
41.309 3.845
57.731 -7.465
56.436 20.621
27.291 49.275
36.122 50.161
36.373 38.294
31.919 25.355
57.483 25.092
67.776 5.470
57.830 0.422
57.394 -12.541
58.114 0.929
43.305 -10.149
36.779 34.746
26.558 18.129
23.186 47.907
20.291 43.374
35.704 55.504
47.352 50.974
17.938 29.049
33.231 9.247
36.369 42.310
34.144 19.709
44.741 17.416
32.974 33.211
24.569 1.498
37.943 25.016
23.866 50.521
23.479 41.970
40.820 11.641
39.263 26.177
44.966 7.972
43.633 15.721
33.276 9.038
9.004 22.045
30.062 -5.581
48.894 -10.371
55.926 -5.466
41.181 -14.814
61.095 -1.654
29.859 -16.957
43.206 -6.409
1.798 14.573
30.845 19.290
35.051 38.983
64.643 -2.750
39.921 22.918
45.670 27.968
51.883 40.854
45.051 43.790
24.115 44.353
49.585 40.465
42.014 4.158
29.183 5.664
39.396 36.925
34.873 51.196
49.448 49.369
37.413 44.539
10.321 39.137
28.604 46.346
58.030 41.453
17.719 45.965
49.823 40.947
57.021 3.354
55.067 30.840
51.402 -13.618
28.903 -30.274
54.540 -10.178
52.432 -8.659
55.699 -5.976
47.540 -9.240
18.390 -10.370
19.722 -2.750
20.753 34.076
27.944 50.523
27.578 12.130
41.435 14.038
61.889 -2.233
32.475 -26.254
26.442 8.907
44.977 41.931
47.979 17.041
46.679 42.769
28.169 29.255
34.186 39.455
54.531 31.979
33.026 -1.918
38.579 38.542
26.300 46.997
49.456 39.844
32.192 54.427
13.070 47.553
4.889 42.053
12.220 46.921
4.050 46.665
14.487 42.388
18.637 33.265
49.178 48.337
43.187 44.460
44.579 -19.928
54.383 -12.207
44.999 1.462
63.971 13.033
48.150 13.421
46.176 -20.483
67.833 28.284
54.072 31.776
46.545 39.673
34.219 45.646
22.999 46.747
36.392 19.103
7.771 44.217
5.444 41.338
48.143 7.536
41.764 6.440
21.103 28.180
63.414 15.321
18.395 38.321
19.858 50.074
38.949 37.871
47.712 12.937
7.795 21.224
-2.386 30.618
5.319 30.276
56.835 5.666
25.074 -9.238
23.172 -4.830
45.377 -23.226
54.091 -15.271
61.563 -14.145
56.109 -8.688
56.873 0.309
59.707 3.315
53.774 -14.433
64.072 -11.044
58.979 31.850
32.435 25.489
43.592 -5.375
39.186 -15.746
63.007 14.927
40.931 41.433
33.945 44.312
50.249 -3.872
49.416 19.310
58.565 9.967
30.701 -15.091
58.797 8.802
12.917 -2.147
17.365 -21.440
44.248 -23.305
30.865 -16.055
37.725 -27.003
57.822 -9.657
39.940 -29.394
61.575 6.834
57.628 -19.074
60.807 -4.549
52.020 -16.498
50.350 -22.335
57.569 -17.385
58.157 -9.348
63.155 10.358
67.004 1.618
63.664 4.182
12.621 13.936
33.093 47.147
30.133 34.695
51.107 10.669
50.713 19.165
57.529 11.252
34.116 4.234
45.008 41.833
18.215 33.936
5.041 41.678
19.449 44.617
45.391 12.442
52.264 16.419
52.693 -6.238
34.793 -21.829
43.964 -0.832
48.479 -1.534
28.427 39.912
41.917 45.365
31.342 50.736
32.110 39.193
16.602 51.417
13.819 12.671
30.641 -4.365
33.253 35.810
30.327 36.280
46.320 8.731
53.024 3.073
40.735 21.118
35.923 39.494
28.731 53.205
51.094 12.028
61.274 22.594
47.961 6.283
-1.003 23.983
14.865 42.027
15.878 44.716
6.512 32.169
5.284 31.021
37.601 24.428
16.905 15.684
7.427 32.320
4.013 16.330
5.243 42.013
47.386 -3.226
10.016 11.762
34.343 1.871
14.225 44.938
36.242 13.921
42.319 17.646
39.463 -17.835
40.364 -34.285
40.167 16.884
9.720 49.197
58.210 43.021
36.165 43.994
30.655 52.560
30.072 55.977
13.600 12.385
35.052 24.922
52.145 27.659
51.219 31.646
48.593 -11.035
44.022 -15.930
63.804 29.911
48.327 18.890
21.344 11.565
30.999 47.052
68.318 22.334
66.177 1.562
67.017 -13.790
42.750 -16.411
49.329 -17.354
52.385 3.131
15.615 17.891
26.849 19.773
34.947 37.204
27.817 21.278
45.609 29.911
19.677 45.181
24.719 24.378
10.560 41.279
24.258 36.209
60.409 24.098
26.795 33.767
3.720 28.922
33.722 46.512
23.792 41.948
32.719 44.031
34.731 47.086
25.068 33.372
58.237 38.446
40.248 12.209
4.216 15.583
17.586 46.164
34.866 32.954
7.466 21.575
40.218 46.321
68.540 28.222
56.753 -1.302
52.800 -15.348
49.281 -2.407
53.025 45.063
35.109 52.522
49.131 42.208
22.344 32.133
51.543 34.321
19.847 45.641
44.270 21.782
44.793 17.671
18.386 12.465
47.003 31.598
37.781 40.369
55.828 30.600
64.476 5.186
51.405 13.040
10.816 38.745
13.914 47.114
15.707 36.869
39.937 40.024
34.094 17.819
11.354 37.833
30.516 -13.699
9.747 36.306
29.514 49.329
40.501 34.177
55.631 17.532
67.334 12.085
60.684 2.221
37.174 1.818
37.002 19.470
43.399 23.603
1.846 35.968
26.018 37.927
14.715 50.110
15.717 8.754
56.421 42.071
56.928 40.777
39.358 38.873
53.069 -1.220
35.614 -13.790
32.542 3.280
29.896 17.690
35.787 39.372
28.040 41.474
28.941 51.238
51.840 27.436
51.336 -15.041
58.916 -4.711
36.759 7.909
41.331 0.612
58.943 -10.747
50.354 -9.553
69.640 -1.690
53.713 3.935
68.361 -10.042
44.966 -14.281
48.353 13.043
41.561 -0.599
41.074 4.694
61.234 18.424
52.935 -0.015
55.420 0.203
68.429 -5.979
53.466 -13.898
37.873 -5.130
43.952 -17.939
44.025 -14.504
49.571 5.950
64.531 29.925
29.622 35.645
21.157 29.471
26.733 -12.513
29.896 14.999
26.012 33.965
35.474 -12.584
14.573 -17.313
43.140 -22.868
38.373 -9.177
64.950 7.126
28.040 -22.654
72.857 -6.139
51.424 -11.338
33.478 -24.200
39.375 -20.604
63.711 -0.833
43.309 -10.436
52.614 -19.686
69.101 3.964
31.278 -11.181
35.096 -10.911
64.808 -9.767
72.074 1.266
49.962 43.787
67.821 30.522
42.815 -11.534
53.440 -18.101
61.802 17.787
25.848 26.788
32.030 15.066
26.934 24.853
58.563 10.499
54.669 -10.518
29.705 -18.471
57.533 -4.232
50.456 -12.499
33.351 -2.488
61.467 14.452
35.991 -19.008
64.012 14.573
47.490 0.842
63.675 8.009
30.219 11.159
20.402 20.072
7.643 44.062
31.887 46.274
26.383 38.810
23.933 37.332
32.111 -5.800
40.303 -4.546
53.351 7.468
49.142 -16.354
21.208 7.347
3.352 28.235
44.078 2.684
26.334 10.850
49.993 -15.190
54.208 -10.898
61.638 24.497
4.959 30.520
57.694 5.531
42.533 4.699
34.238 -4.648
24.527 -1.978
24.776 16.904
3.664 22.963
17.146 20.216
3.206 20.869
21.085 31.120
9.879 38.925
1.979 40.733
28.067 46.376
5.178 41.495
53.119 47.677
40.760 19.316
31.143 19.875
34.257 45.809
42.040 31.546
46.252 25.357
24.678 -6.646
37.693 -14.882
52.050 -14.812
49.469 2.490
16.666 -24.144
48.937 -20.215
71.304 3.671
51.096 -22.673
30.515 -14.998
36.151 19.205
22.432 47.974
20.098 50.650
25.847 25.553
43.311 -1.210
42.731 -6.464
33.102 -16.367
40.689 -27.966
41.737 -8.426
41.436 -17.380
52.851 -11.506
26.853 -18.249
59.387 -2.420
56.564 34.517
33.845 20.400
5.336 21.244
20.136 34.228
8.893 36.332
56.642 35.300
61.951 14.766
47.096 25.761
48.940 17.473
25.837 50.036
58.075 43.755
22.152 27.219
30.251 45.875
9.403 29.944
43.986 15.637
52.167 37.450
33.353 45.169
14.780 41.766
38.806 26.009
28.205 41.543
5.351 41.537
25.657 4.520
25.242 -3.734
52.549 -11.846
36.303 -27.364
25.455 -6.308
47.144 16.465
48.518 -1.328
69.577 -6.976
36.880 -22.623
41.157 -25.942
38.435 -12.372
44.007 -2.167
41.543 18.531
56.300 28.112
56.004 -5.533
53.278 -7.413
65.991 4.142
58.460 -7.139
44.153 -16.702
29.597 -15.979
56.347 33.078
33.026 48.357
23.107 41.835
65.720 36.709
45.006 24.740
27.991 12.175
31.234 15.792
16.769 22.783
19.208 25.085
45.723 21.738
41.449 33.492
32.734 22.797
55.098 46.761
29.638 39.131
17.143 12.834
18.122 29.527
12.319 37.178
22.561 34.370
18.533 41.016
28.395 54.790
8.499 31.958
38.466 53.676
34.443 24.314
4.932 47.536
24.862 48.617
30.150 42.104
22.018 46.136
42.094 20.923
30.546 26.770
40.427 12.671
33.409 8.901
55.302 12.426
50.529 -0.141
43.089 -32.701
47.131 -10.021
38.107 -16.135
48.511 6.997
45.760 -17.817
40.123 -3.369
58.849 13.232
59.453 37.642
35.223 30.784
42.739 27.283
15.655 40.260
3.279 46.987
63.317 -17.212
62.329 -4.767
28.920 20.110
40.383 18.797
45.743 20.699
20.227 36.267
20.679 46.896
20.524 43.683
17.062 40.969
2.259 38.209
9.289 31.639
7.657 30.197
16.195 25.465
35.047 34.386
46.392 -19.735
51.624 11.720
49.556 27.950
16.496 39.578
37.333 38.372
48.449 32.512
54.341 25.948
61.963 0.209
52.493 -12.533
39.488 -27.046
60.372 -7.111
35.956 3.581
49.966 -1.075
58.973 -6.745
40.937 28.418
20.096 35.049
27.881 46.534
34.363 47.817
14.643 48.971
15.308 43.025
22.487 43.288
47.073 37.136
24.696 41.556
6.391 33.879
8.211 17.636
6.121 48.880
27.127 40.308
39.278 19.423
40.807 31.210
61.695 12.372
62.420 -10.640
29.862 8.390
46.287 10.734
30.032 5.599
50.946 0.725
60.941 13.141
39.226 3.028
57.087 18.020
14.394 20.514
50.443 36.671
34.448 46.439
28.144 38.680
54.207 10.316
56.299 7.689
53.840 -3.632
53.738 -11.926
29.679 -17.052
35.035 -0.027
33.868 13.304
39.295 4.933
43.943 3.657
31.265 -21.583
42.032 -18.535
32.282 0.950
67.128 19.394
32.942 28.496
40.595 40.075
-3.652 22.229
43.038 2.679
40.530 -11.292
43.098 22.813
39.486 51.415
42.853 42.569
36.070 48.989
46.913 42.365
11.333 29.103
6.482 39.397
42.429 22.572
11.261 38.105
10.675 38.688
27.613 49.720
5.241 41.892
66.314 -7.428
43.306 -10.584
31.912 -10.374
33.910 28.244
31.184 48.170
29.864 41.071
22.271 46.809
45.011 31.905
33.348 10.291
38.741 -3.944
54.622 14.958
37.319 -24.412
51.788 -6.564
52.200 13.071
27.850 19.642
18.463 15.672
38.634 -4.524
64.981 -2.485
51.042 8.931
25.389 -25.224
27.515 -3.464
34.902 0.797
60.301 -11.331
21.667 -1.130
56.747 14.383
51.620 -16.053
38.513 -10.222
20.974 41.312
12.901 45.435
49.973 34.176
50.556 14.084
42.656 -11.368
52.098 12.528
52.810 -13.394
50.076 18.266
32.460 0.948
49.234 8.649
37.558 15.117
31.740 36.216
53.750 10.778
42.456 -9.093
38.641 -15.202
17.030 6.040
42.107 21.361
60.611 -3.720
29.899 -17.454
44.050 -16.562
56.482 -10.394
53.953 -10.616
63.947 1.280
59.892 -2.876
18.810 -12.521
43.386 -1.658
68.306 3.848
53.190 -16.303
62.543 4.500
57.073 -1.420
47.531 -24.299
47.400 2.966
65.998 15.583
43.485 2.856
46.442 -11.390
51.986 8.148
50.804 -14.419
57.256 35.030
40.263 40.200
3.850 46.277
17.216 39.133
22.170 39.106
7.201 46.959
41.818 37.455
53.640 9.631
34.880 22.445
40.431 39.506
8.865 21.962
31.237 -12.694
54.017 4.736
65.855 13.225
51.245 -15.148
67.182 17.062
47.091 -19.449
57.464 -8.181
62.854 2.636
33.123 -4.775
40.609 -10.459
29.139 -20.562
57.120 -1.711
50.706 17.766
35.460 -9.316
45.635 -18.548
42.208 -5.088
29.319 49.951
35.244 5.356
51.493 26.393
42.711 15.608
49.715 -20.760
24.722 -17.513
49.092 -21.349
13.820 -25.077
47.814 0.180
68.803 26.992
68.294 1.643
41.119 20.254
49.218 9.055
12.323 43.099
13.116 51.581
32.590 56.385
28.634 48.400
29.367 29.272
34.833 44.298
60.557 8.619
51.681 -25.832
43.107 -12.259
59.504 8.021
63.935 4.125
44.752 -1.867
15.653 20.113
2.791 25.078
4.614 31.299
5.215 41.778
13.356 30.393
4.129 47.078
65.216 29.971
51.401 1.528
4.547 52.288
15.906 10.704
39.463 31.374
56.575 30.795
45.627 34.773
58.997 -8.002
48.021 -20.304
57.836 0.545
40.866 -23.730
49.606 -24.263
49.588 -10.821
29.894 33.214
34.402 45.448
36.254 30.325
31.504 48.937
23.055 43.495
49.413 27.949
34.170 -4.700
53.008 -19.879
60.550 0.763
62.617 2.613
62.230 14.108
44.718 33.547
54.876 -7.335
60.927 37.741
52.012 27.339
47.967 -9.704
35.114 15.956
50.233 40.819
22.798 29.439
34.927 38.808
12.744 26.844
13.168 27.696
25.430 26.558
33.273 -16.598
53.946 -11.213
52.669 -13.480
53.940 18.002
49.845 15.867
16.851 50.742
58.906 8.488
59.101 15.254
46.336 2.769
19.121 39.075
35.901 -0.500
37.411 45.746
14.087 46.356
3.836 46.728
68.599 14.070
45.787 11.595
11.656 44.904
29.049 46.018
59.040 1.740
58.540 8.296
50.410 5.243
50.481 -9.733
48.522 29.636
17.087 38.328
57.713 -8.388
58.849 36.169
34.560 -17.325
31.600 -22.074
18.904 -16.143
23.336 -21.864
27.733 -13.083
15.406 23.792
27.327 32.062
16.353 42.388
24.313 25.843
35.794 22.584
32.634 8.202
54.943 13.060
58.184 -9.888
53.473 -11.500
56.252 -18.903
49.517 -7.691
67.793 26.317
55.762 -7.682
57.289 2.734
44.597 25.561
57.829 13.727
47.621 -19.985
49.409 -10.034
53.247 -16.922
66.521 3.363
22.916 40.618
26.882 39.540
21.728 44.274
23.819 29.815
22.654 49.677
47.492 44.932
47.677 17.402
22.460 2.861
22.097 -9.779
27.663 -20.511
34.314 14.197
11.409 42.402
19.749 38.402
44.885 -2.143
44.899 21.336
66.173 11.626
64.433 9.138
57.509 -3.701
46.392 -16.401
47.918 7.745
46.040 27.208
31.764 21.956
47.022 15.013
28.694 -21.874
42.587 -10.448
65.185 14.849
46.106 11.388
29.700 9.578
44.770 -12.179
52.594 37.533
17.914 51.611
15.463 15.020
55.729 24.584
66.335 -1.838
53.511 -17.027
31.755 -2.106
49.477 20.306
56.817 -16.726
56.186 4.908
58.887 29.716
48.272 14.679
37.189 39.885
23.671 38.430
20.449 35.849
46.422 32.288
48.010 -2.385
55.492 -18.810
27.972 -7.700
68.840 15.211
32.513 -8.435
47.462 -11.067
46.894 -1.829
45.200 3.153
27.012 1.410
21.723 4.202
18.264 9.121
20.704 21.454
40.551 7.716
24.908 3.662
34.164 -23.527
52.521 -12.439
46.079 -23.722
48.115 -15.828
30.926 34.764
54.003 22.252
42.786 -27.436
49.262 -2.892
36.566 27.566
36.772 34.295
40.914 35.467
61.807 10.961
58.069 -1.661
51.112 2.256
30.116 7.478
7.613 10.627
29.030 39.694
19.968 11.436
40.182 9.674
56.603 26.772
52.033 28.095
32.579 36.845
48.778 -9.533
39.274 -12.675
43.877 -16.535
38.955 -11.338
54.866 -23.260
40.776 -17.479
42.560 -5.900
40.835 -3.982
32.077 -32.398
40.588 -18.770
59.381 -3.591
53.499 -6.702
47.253 -8.307
57.522 -4.189
59.740 -13.602
37.178 -15.929
51.188 -21.644
41.244 -22.376
55.757 -0.192
62.794 -22.266
44.297 -21.602
55.681 33.417
48.946 49.909
28.584 36.323
50.155 6.861
62.887 13.961
69.936 14.455
64.468 -10.499
39.405 -8.378
42.277 39.514
47.172 10.209
54.663 -19.249
30.556 -1.453
52.414 28.626
48.613 6.647
60.067 7.052
42.439 0.518
7.030 16.225
23.036 29.775
60.821 34.110
47.503 -13.949
40.330 -28.975
38.367 -15.002
44.049 -6.648
24.087 -10.697
63.482 -3.870
62.286 27.525
52.003 6.965
16.794 30.250
32.386 7.408
47.667 -10.082
60.685 14.993
55.779 -14.280
42.834 -19.837
48.955 -24.299
61.083 8.654
61.995 2.010
53.960 0.493
58.185 -4.757
55.580 -2.068
48.363 -14.207
59.107 -0.731
64.501 -10.937
39.041 -23.057
47.591 -17.081
44.052 -23.240
48.724 -24.981
47.339 -22.738
48.304 -20.050
50.553 -9.933
41.813 4.564
32.396 -32.644
53.671 -17.619
39.713 -9.690
68.783 24.556
53.361 40.267
26.420 42.283
22.375 46.108
40.376 41.502
46.359 21.859
43.552 41.230
15.511 47.273
31.000 34.727
23.995 36.789
17.104 55.135
27.394 36.648
41.312 31.310
37.075 46.009
48.117 41.619
16.568 39.672
38.636 44.365
5.649 36.610
17.248 36.456
24.415 55.087
8.440 40.662
5.454 35.774
47.213 16.009
24.246 23.565
17.517 7.725
47.187 -22.968
24.591 -13.835
25.563 -7.708
16.195 36.905
8.791 35.076
19.497 50.249
31.784 36.894
68.405 15.086
62.876 4.278
66.117 14.494
50.375 5.362
47.224 18.475
30.730 7.677
58.361 -8.106
65.693 0.243
63.486 -1.550
63.156 -0.798
38.194 -16.530
23.028 -4.620
56.166 -1.131
62.575 -4.181
33.469 -11.398
48.337 -15.858
36.966 -9.278
59.587 -18.832
56.133 0.572
40.077 44.939
28.427 46.970
18.711 48.570
8.547 21.139
24.525 28.869
10.799 39.465
33.966 35.598
41.440 37.252
46.710 16.465
26.967 22.986
50.162 40.798
20.822 43.907
21.510 47.110
4.661 34.774
8.236 21.353
50.860 -18.692
14.901 3.766
21.090 28.349
21.422 44.756
12.029 36.433
56.963 23.656
50.682 -7.424
44.280 -26.791
41.020 -17.168
35.449 5.054
43.876 -10.193
60.819 2.522
49.886 -10.554
41.766 24.113
63.714 17.589
31.013 -22.408
49.022 -20.960
54.959 5.039
61.254 6.153
59.621 -2.496
40.956 26.908
26.603 32.555
35.698 39.977
33.487 45.645
10.940 35.812
20.834 12.219
28.653 -16.359
34.974 18.983
38.878 27.419
54.851 7.310
44.609 15.140
23.526 40.331
21.225 26.785
21.737 41.526
32.096 51.445
36.089 53.964
20.351 53.345
20.742 30.155
38.061 46.847
18.473 43.098
27.290 -11.373
43.740 -15.571
55.683 -10.053
46.655 27.859
38.393 36.459
36.673 21.182
46.763 13.123
47.535 28.827
17.446 31.746
18.668 37.804
14.220 49.363
33.812 46.984
8.468 41.554
12.373 45.862
55.622 48.329
25.895 45.703
47.056 41.519
19.781 58.289
47.995 32.854
67.332 26.429
41.060 44.344
57.957 -6.501
58.431 -6.072
46.514 -15.464
21.151 9.371
42.840 -12.384
65.473 -6.776
45.405 -3.266
65.776 -5.939
73.253 6.465
62.711 -8.102
35.498 -10.962
50.460 -14.911
64.931 14.828
34.033 32.593
26.076 41.469
34.967 37.680
16.279 37.507
23.291 49.604
9.785 42.325
5.295 40.924
52.401 -11.648
68.933 12.685
60.844 1.894
33.115 0.915
29.237 3.398
18.571 10.018
43.066 6.425
26.519 41.615
46.946 24.684
37.276 39.315
41.268 11.191
22.079 52.300
27.230 48.744
12.977 50.441
16.082 51.683
68.350 14.148
65.641 33.765
9.864 45.441
14.250 49.654
28.502 9.955
17.192 4.995
66.175 27.571
20.922 25.150
12.585 15.216
18.011 36.473
52.357 -2.663
16.702 30.416
41.637 32.611
53.394 -4.817
36.522 -20.137
38.623 -20.501
65.789 0.899
42.208 -18.999
30.959 -12.490
52.340 -16.897
17.352 -25.119
23.952 42.848
42.437 37.562
28.199 31.036
43.873 43.942
53.515 41.191
10.162 42.100
17.043 35.325
9.314 29.594
18.198 36.555
10.309 7.596
12.007 33.653
41.993 42.763
41.224 31.365
58.109 17.277
18.671 15.558
59.829 12.132
33.119 -12.686
50.154 18.454
68.939 11.691
59.931 -10.819
65.226 -10.589
42.029 -5.211
14.727 40.499
21.274 46.114
5.352 36.439
56.377 11.002
32.291 33.379
27.208 47.407
46.001 35.735
54.611 -19.638
63.952 16.702
25.807 37.765
43.171 -2.560
13.156 15.288
47.839 17.812
48.783 -8.342
49.000 34.417
24.207 48.678
22.084 54.803
20.353 36.502
34.303 14.488
38.894 11.576
65.202 25.042
43.823 15.619
63.864 23.347
21.647 43.145
29.126 -0.746
43.978 16.549
8.410 43.249
35.884 44.965
8.799 30.983
17.192 24.887
42.424 37.375
19.474 12.461
15.147 45.848
29.469 -10.996
19.007 -6.905
38.478 -23.676
29.294 -18.338
41.709 -17.538
55.524 35.314
45.107 25.491
42.361 -0.763
20.903 -17.439
33.707 -24.743
38.270 -18.595
58.181 -21.522
47.588 -5.956
50.209 -19.890
52.512 -4.060
56.915 21.597
23.953 -20.613
64.472 -15.098
60.637 5.765
23.417 24.160
29.753 52.175
41.246 32.648
10.649 35.330
2.209 25.665
6.450 43.306
24.358 45.099
20.788 29.046
43.162 38.119
10.830 35.100
19.490 42.453
17.655 28.722
32.964 0.008
57.797 -9.318
45.058 -16.517
50.633 -17.808
22.783 27.826
20.856 38.918
48.796 15.633
32.255 6.072
57.232 -14.166
15.088 -11.574
57.847 9.957
57.273 -16.152
46.483 -30.728
25.580 0.311
36.396 31.233
20.470 24.202
7.976 41.656
15.762 49.115
28.860 50.427
25.665 48.538
44.243 12.074
35.699 12.679
41.016 27.916
56.671 14.408
34.857 -11.417
35.224 -20.273
51.335 5.592
50.699 39.812
37.529 29.545
25.202 12.528
21.208 -0.856
63.319 7.683
25.844 50.953
43.345 27.444
62.449 27.273
48.317 43.917
23.943 27.223
40.719 44.622
43.529 18.629
14.909 40.346
17.479 39.393
33.050 44.806
18.741 54.026
46.128 42.872
48.844 36.130
66.806 28.158
67.538 -2.213
64.902 11.875
61.284 -6.262
72.566 7.036
52.558 30.793
62.283 34.106
5.285 30.176
15.596 46.100
25.987 45.022
43.842 48.095
46.536 17.032
62.088 -5.122
31.891 0.988
11.564 19.049
5.055 41.506
