# Supplementary material for: Myosin V executes steps of variable length via structurally constrained diffusion
Source: eLife. 2020 Jan 15;9:e51569. doi: 10.7554/eLife.51569 (PMC7054003; doi:10.7554/eLife.51569)
Supplement: Source data 1. [file elife-51569-data1.zip › myosin_elife_source_data/Figure 3/BD_diffusion_contours/lastbead_yz_4IQ.dat]

-15.814 26.312
17.306 35.007
-13.392 32.192
2.798 -4.933
-30.625 11.733
-12.931 12.315
15.437 23.371
5.751 33.523
19.561 0.854
-12.744 30.097
-9.747 33.746
-13.147 28.973
18.053 31.458
17.625 14.900
10.445 30.723
0.899 2.341
14.233 -11.566
-8.852 -5.769
24.057 2.159
-13.561 25.097
-2.370 30.974
25.331 -2.645
-17.372 18.551
-15.159 -12.505
-17.591 14.496
-12.575 29.635
-32.450 8.868
-17.282 24.120
0.323 37.363
-27.980 9.199
-6.980 29.716
-0.068 35.327
-9.497 28.442
-25.416 17.354
-4.955 38.546
-7.610 31.811
15.896 22.394
12.756 14.773
4.635 -2.433
-4.721 -18.237
-16.797 22.711
11.029 8.208
-6.398 -15.008
-23.557 7.462
-23.885 27.738
-26.026 27.400
-8.084 -10.781
-8.244 -1.622
-8.988 -1.209
-19.559 17.755
4.926 31.720
-4.137 31.488
-1.447 31.071
8.966 28.662
-1.699 29.764
25.249 24.414
23.269 13.157
-8.673 -11.446
0.463 33.171
-24.812 1.685
-2.094 29.560
24.197 -12.538
11.094 -19.221
26.516 11.895
13.797 -13.008
5.966 -10.703
-25.135 9.324
-2.987 16.633
-0.023 35.592
-28.646 12.150
-23.157 0.545
-20.705 -0.650
-16.058 -5.238
-22.855 -1.485
-19.421 16.662
-17.796 19.534
-0.006 34.399
-7.132 4.278
-13.144 8.452
1.290 16.771
-23.553 16.891
-21.453 6.527
-17.996 5.367
-6.785 34.624
15.095 25.340
5.781 -1.982
21.093 25.235
-21.352 17.373
12.075 36.662
0.164 35.211
-20.961 16.311
-17.341 2.308
-14.276 25.319
-24.555 5.481
6.508 34.738
-5.810 30.676
-7.331 -5.329
-15.557 -8.623
-14.605 -6.670
-18.835 12.712
24.619 -7.973
0.867 -11.537
-24.124 4.553
-19.286 -1.846
-24.386 2.817
-27.191 8.037
-23.088 15.317
-28.445 15.062
-3.568 -0.646
-17.982 24.677
-22.339 8.433
-6.480 36.326
-18.167 26.250
-13.194 18.262
8.221 26.706
12.400 30.600
9.910 37.128
25.374 14.490
22.942 -14.507
-2.976 -11.902
-17.875 18.119
-30.549 3.497
6.054 1.079
11.769 -3.603
-25.318 6.809
-15.100 23.777
17.034 30.595
10.890 29.650
18.811 5.683
24.190 20.086
-10.585 29.696
7.568 31.825
18.667 34.672
20.457 0.221
25.482 -1.373
4.039 -20.176
19.527 -11.113
-2.590 -11.128
12.591 -3.865
-18.485 2.368
-8.628 -4.785
-6.672 -11.113
17.339 16.820
1.122 15.848
3.257 -2.223
-16.048 30.917
0.024 35.339
-4.666 -15.581
-15.173 24.636
2.598 -7.911
-13.866 3.510
20.675 5.098
20.367 16.579
3.968 -12.024
10.388 0.466
20.761 3.923
14.505 -1.104
23.915 14.189
16.854 26.091
24.262 4.113
25.251 0.392
18.089 28.545
23.876 -1.921
17.354 28.510
25.388 0.676
9.622 -8.649
-6.359 -15.497
-29.268 9.134
-2.611 -12.194
-22.151 -3.779
22.516 18.831
10.643 30.030
24.828 6.977
11.731 23.964
23.810 26.538
1.714 31.076
-1.604 29.955
17.407 15.247
23.352 4.921
-12.598 11.212
1.173 2.579
21.916 -3.680
-7.995 30.540
-21.847 3.767
-6.702 -9.966
5.654 -21.408
20.935 -1.696
18.917 23.306
17.060 28.179
-0.294 35.599
7.800 11.822
-20.086 20.345
-7.416 31.515
-11.894 27.473
-4.053 25.035
-8.346 -12.686
18.345 28.577
22.271 26.159
0.373 29.541
24.367 11.580
10.188 27.443
-18.951 27.532
-17.883 19.700
-18.558 5.720
7.068 1.477
-3.231 -9.561
16.636 -12.459
-3.803 -5.815
7.673 -11.982
23.502 10.141
7.697 35.409
-28.819 19.468
-12.334 31.011
-17.734 26.502
-8.530 22.677
-15.283 27.001
-21.527 5.415
-26.504 18.539
4.209 33.967
7.345 -1.211
0.932 -7.420
-11.903 -1.283
21.674 5.762
18.557 27.396
-11.280 32.941
-4.075 25.294
22.803 19.696
29.295 18.822
10.844 7.779
28.009 6.561
21.941 5.656
-6.926 32.558
-12.581 -10.728
-10.890 -14.720
-2.661 -1.806
-5.322 -7.020
29.805 13.705
21.816 4.612
21.340 2.259
17.554 24.001
-15.042 32.149
-1.606 29.995
31.639 -3.245
-0.607 4.411
24.356 10.404
0.313 -13.028
-15.968 -12.249
-20.141 3.961
-4.675 -11.873
7.849 0.954
2.311 0.620
18.622 5.461
-5.631 33.317
3.974 -4.549
23.197 20.023
4.725 -7.387
-17.482 1.856
-2.263 30.177
20.581 19.052
-4.223 -11.596
-16.789 -10.562
4.033 28.223
-14.441 26.162
21.858 1.099
14.270 29.733
-18.823 -2.307
-16.804 34.796
-5.223 29.016
1.705 -8.274
-28.255 0.345
-14.198 29.347
-20.767 32.787
12.642 5.230
16.781 -2.631
23.491 6.973
19.189 30.080
-11.190 29.296
-7.151 40.028
15.806 -6.602
-9.373 -3.308
-25.905 13.672
-21.437 -4.158
-14.070 -5.780
-20.066 14.205
2.720 31.881
-16.844 24.408
-15.240 1.629
17.249 -3.913
-13.448 -7.346
-8.217 -12.015
10.093 -1.306
14.058 29.726
-23.728 8.305
0.736 -13.464
0.697 -11.038
-28.244 -0.639
-23.000 24.051
-1.052 36.033
-2.574 30.453
14.611 31.955
-10.045 19.321
-11.272 -7.165
24.358 9.285
26.378 14.991
11.115 -7.191
28.534 6.328
12.419 19.051
-24.690 0.113
20.882 2.043
23.794 11.955
21.449 20.065
2.168 33.318
-0.767 43.432
-0.151 35.528
-8.081 31.417
-4.034 24.835
-0.062 35.575
-1.931 31.672
-19.814 13.053
19.867 9.117
5.317 28.773
-24.012 14.693
-19.064 6.785
-25.984 -0.860
-25.980 -6.583
-8.194 29.359
-1.959 30.162
-2.248 30.956
-30.930 16.112
-12.472 18.776
-22.350 9.610
-17.221 -1.239
6.568 -16.312
19.145 3.936
-18.861 -9.547
-17.623 -9.892
6.124 6.867
-0.336 0.048
-28.557 9.809
-19.243 -2.253
18.904 22.241
18.997 32.431
14.671 30.701
13.727 34.559
-18.374 16.049
-19.460 -2.990
-23.367 7.583
-28.354 5.101
-26.453 2.982
-20.632 16.794
-5.934 31.577
7.829 31.292
12.606 35.606
13.460 22.416
10.279 29.889
6.770 19.108
-2.901 -7.439
22.830 27.761
18.732 29.667
-22.177 3.823
20.957 21.657
28.752 8.563
-27.827 6.479
-16.597 3.394
-9.316 29.860
1.414 39.341
-4.238 25.104
5.135 32.946
-23.933 2.153
-23.944 11.081
-27.042 11.533
-27.190 15.909
-14.310 25.142
-11.991 26.289
-19.952 35.591
-6.437 23.798
7.148 33.650
-19.595 -5.455
-22.216 26.390
2.708 33.056
-29.925 8.335
-18.226 19.412
-14.415 3.068
14.929 31.928
3.631 29.774
12.008 25.619
-0.536 35.492
-20.250 20.456
-19.653 14.059
-14.939 24.392
-23.534 14.858
-28.207 3.354
23.811 16.986
1.549 26.954
25.138 -4.002
5.502 1.046
25.188 2.207
18.672 -11.057
22.547 16.841
10.793 15.080
2.860 36.553
-3.987 25.476
-10.080 -6.404
-18.180 1.350
-9.019 -5.156
26.462 16.012
24.147 12.718
25.287 -2.412
-7.797 31.578
-13.625 27.264
20.488 1.241
18.397 9.824
23.777 21.379
27.803 15.920
-4.390 24.783
-0.440 41.457
-0.571 35.791
-8.061 4.233
-18.006 -1.740
0.770 1.792
-9.951 30.245
17.633 25.509
23.005 2.877
5.832 1.798
21.320 9.773
22.300 8.785
-22.467 -1.096
-11.716 -5.896
25.114 5.740
-12.589 7.639
6.404 -15.007
-22.055 13.568
-22.437 14.267
-14.959 -7.448
-12.405 -7.132
-19.247 -2.036
16.366 32.411
16.599 15.297
12.449 18.735
-11.963 -2.322
-18.767 -2.968
13.138 27.185
-16.304 34.609
-22.591 6.273
-20.862 22.218
27.654 19.966
14.355 -9.782
-25.260 14.597
-24.563 -5.099
25.008 2.980
29.366 24.212
22.411 2.010
-3.749 -11.467
-20.596 19.233
-15.071 26.725
-20.811 16.831
-14.437 -9.642
-1.602 -16.162
9.470 -2.237
3.716 -7.363
23.077 1.878
9.269 -5.580
-16.118 -10.716
9.516 31.099
0.475 -13.722
-0.517 -11.236
1.983 -18.474
4.127 -21.276
-6.019 -1.746
-26.325 16.411
-3.538 3.114
-18.980 -8.376
-17.998 28.897
-25.633 -0.122
20.716 18.539
1.731 -6.032
-13.937 -13.527
-17.662 -6.866
-21.576 -0.873
10.514 -4.970
-11.134 8.881
24.266 1.876
-1.760 8.481
-19.368 19.601
-3.434 24.604
-17.475 11.738
-2.032 28.214
12.349 28.400
22.053 12.904
-4.768 -10.848
-9.329 -2.694
-3.887 35.490
-2.412 30.853
-25.546 6.921
-18.530 -1.006
-21.721 6.005
16.884 10.406
4.441 -0.863
17.440 -5.791
24.811 1.417
4.287 -2.449
-16.645 15.778
-16.502 23.369
-16.019 30.752
-21.886 20.816
-18.324 -1.509
23.692 17.862
15.817 16.759
18.779 19.253
26.558 23.784
19.291 -8.799
14.673 -2.438
13.663 17.534
10.055 8.483
-3.113 -13.586
-17.246 8.360
-9.678 -15.227
3.479 -12.121
27.783 1.968
18.086 28.335
-21.372 22.792
-12.835 7.511
-26.330 -11.524
-13.705 -7.405
-9.383 -9.999
-20.046 11.945
-14.310 34.335
21.844 30.216
-17.197 28.570
-16.919 28.057
-25.825 7.240
-17.802 19.360
-24.311 22.501
4.547 37.573
27.766 7.885
-8.431 30.669
-20.416 14.565
-10.436 31.251
21.569 19.861
11.327 28.676
18.538 23.374
22.830 3.855
24.670 11.373
20.127 -1.589
-19.819 -6.467
-22.537 2.840
20.430 17.663
24.837 5.608
18.418 7.908
27.584 9.040
17.243 27.525
16.720 25.729
21.559 23.346
22.793 24.465
18.558 20.934
23.780 16.098
5.947 35.197
-22.828 21.868
18.725 34.062
13.222 29.595
28.439 21.405
27.482 10.009
23.177 24.178
-13.592 4.361
12.834 30.801
-8.845 -10.819
19.529 -11.986
-20.946 3.192
19.850 1.809
6.149 41.608
-4.407 -13.515
-1.066 -11.256
25.812 8.123
15.272 -13.480
30.413 8.390
26.856 4.172
9.118 25.295
24.750 21.214
-6.691 32.961
26.069 19.356
-22.797 19.294
-18.537 -4.096
-1.769 4.590
21.345 5.710
24.959 3.504
11.678 19.036
16.640 -9.796
26.370 11.619
4.420 -13.749
-6.568 -18.902
-21.398 -3.282
-8.330 25.181
0.847 6.031
9.686 -6.130
-23.957 15.204
18.700 16.433
19.210 4.696
0.752 35.410
-20.870 3.753
-8.736 -8.425
5.444 -7.746
4.481 -12.260
-5.846 -3.385
-17.940 18.217
13.097 36.536
-4.921 29.482
-19.324 26.380
-21.883 22.582
-23.581 16.693
-1.673 29.880
-13.968 24.503
-23.113 13.527
-23.893 2.147
10.367 25.157
-9.262 32.485
-3.871 24.764
-17.521 14.316
-11.149 -5.162
-23.200 19.040
-5.269 -5.227
9.174 -9.812
17.950 -4.159
13.389 21.866
25.652 21.852
20.670 -11.054
36.185 5.035
14.924 2.102
10.705 32.644
13.052 25.696
10.130 27.506
10.021 25.308
21.134 32.032
-9.259 30.999
-8.342 28.463
-9.874 33.413
-6.286 25.733
1.496 31.052
-4.306 29.575
23.123 27.087
20.983 15.698
27.154 5.785
19.163 20.455
-28.534 7.034
-26.439 19.363
11.928 30.410
8.072 32.263
-18.178 34.829
-15.173 28.410
-10.253 34.067
-22.375 3.463
-27.356 15.311
-22.435 1.634
-24.389 17.854
-6.170 -0.910
-16.939 28.419
-21.913 13.234
-11.700 -20.594
-1.599 3.075
-26.038 11.144
13.552 0.081
-25.147 10.065
-19.156 4.654
-25.922 23.940
-22.766 18.826
7.666 31.611
25.923 17.515
21.315 20.493
-2.364 31.661
-15.782 8.896
19.060 27.642
-20.029 6.275
-20.903 -8.983
-25.887 28.670
-28.591 11.987
-8.158 32.103
-7.186 27.044
25.956 -3.486
-27.747 4.787
-15.697 1.902
-23.088 27.492
-12.520 36.550
-9.830 29.897
-7.632 31.567
-15.524 26.367
-2.152 30.848
-0.939 41.982
-16.837 -6.270
17.797 1.799
20.683 15.581
8.469 30.266
-8.223 29.924
-3.174 2.100
-0.853 -13.713
-15.322 1.555
-4.633 -6.324
-6.701 0.642
20.346 -3.575
15.599 3.119
15.426 29.711
19.617 17.407
19.952 20.417
17.635 26.677
10.409 -8.350
3.206 37.213
11.534 -10.430
-21.612 2.641
-19.115 22.597
-5.928 -6.990
16.841 17.637
26.779 14.091
17.539 0.597
23.386 17.584
-2.658 28.660
-2.216 30.015
-14.544 -4.558
-11.781 -14.550
25.918 -7.181
27.905 22.234
-27.136 11.296
16.162 23.121
-19.960 18.474
9.440 31.999
2.717 16.554
23.446 -4.942
14.511 -6.555
-13.037 39.858
22.104 21.465
9.751 30.869
-22.687 20.419
7.184 29.487
19.343 2.359
-0.450 34.080
21.291 13.850
25.761 12.787
27.226 15.926
-2.365 25.724
3.885 38.451
-20.531 27.035
-20.027 25.138
-6.378 -8.209
-19.105 27.635
-2.602 35.365
-20.283 22.779
5.696 35.296
-10.011 -9.967
7.639 -17.553
24.836 9.887
15.588 -6.513
21.380 6.478
20.185 19.904
18.014 -8.955
-2.665 6.551
3.609 -14.277
11.612 31.049
21.299 21.032
15.457 31.739
-26.037 24.422
19.850 16.863
20.470 19.065
16.338 24.249
12.722 -14.964
2.520 -12.393
-22.940 4.726
1.030 34.926
-2.577 30.321
1.256 3.303
26.336 12.963
24.125 9.246
-2.732 -13.771
25.143 -8.708
25.454 -0.611
4.819 -9.570
21.994 3.049
14.262 30.026
25.056 26.970
-16.493 11.983
-26.387 14.638
-18.356 -7.013
-6.195 -8.401
-17.295 19.978
18.707 26.177
24.448 12.429
-10.779 14.998
-25.639 17.414
-23.368 23.174
-16.514 -10.623
-3.828 31.770
20.590 21.412
-2.557 30.190
9.815 -3.569
5.896 35.705
-12.200 -9.158
17.558 -1.131
15.469 7.924
24.896 3.405
15.278 29.009
18.516 18.056
20.179 24.803
-15.515 25.698
-18.288 35.160
-19.933 10.827
12.183 -12.893
20.425 11.628
15.888 18.440
21.080 3.386
-11.072 32.617
22.078 24.391
-4.702 33.388
-17.322 24.359
-12.337 33.317
23.540 18.452
24.213 -3.735
7.175 33.492
13.092 17.802
1.645 -5.432
17.216 27.369
31.046 8.712
2.677 33.135
8.827 35.446
9.032 -10.321
16.217 -8.134
12.717 -8.957
8.259 -6.034
18.627 -1.461
19.477 4.068
-13.546 11.891
-22.294 11.398
-21.984 20.922
17.143 25.595
-20.822 9.149
3.880 -18.103
-21.410 15.684
-20.163 -1.372
-19.745 27.685
-12.568 8.360
-2.955 27.131
-1.528 35.614
13.719 31.889
26.794 15.144
20.086 13.655
-27.828 24.525
-22.521 21.232
-21.814 -1.966
-32.357 11.325
-20.213 18.093
3.118 37.684
14.875 26.049
25.084 25.705
-11.074 31.138
25.029 14.245
22.846 23.637
16.932 24.669
-22.576 0.988
-13.090 4.831
-25.834 19.722
-10.915 32.573
13.129 33.284
27.187 -4.060
10.197 -14.477
25.531 7.422
20.650 24.322
5.595 -6.490
-17.975 -14.517
-12.833 30.485
-24.485 13.874
8.361 -5.559
21.293 32.073
-0.476 35.534
18.269 7.808
22.176 6.859
-10.545 27.613
-29.678 17.489
12.079 0.642
22.497 -7.998
24.508 4.126
0.385 5.882
25.266 14.533
26.824 11.087
25.474 6.678
24.228 12.988
12.400 2.619
-6.402 -5.514
-18.618 0.292
-25.825 -0.741
20.163 26.555
21.976 2.836
27.283 13.718
2.996 28.070
5.271 38.725
-5.429 8.959
-26.663 11.545
15.016 31.539
-26.378 10.373
-15.699 -13.531
-16.421 25.538
-22.839 -0.992
2.736 -11.081
-19.388 24.472
-20.862 25.270
-19.699 20.709
-20.406 24.389
-2.295 30.586
2.713 -17.377
1.824 -6.837
3.732 30.779
-2.746 30.321
7.146 -5.632
4.145 2.246
-19.564 2.765
-13.874 32.151
-19.472 13.955
-9.666 -16.204
-15.839 21.037
12.249 7.020
-18.718 -0.917
-15.493 -14.958
-16.568 -2.827
24.725 -2.387
-13.114 -12.237
-18.318 29.623
7.284 26.180
20.772 -3.500
18.045 -3.939
-2.827 -20.597
5.259 -16.356
22.992 8.674
-2.795 30.541
21.374 16.627
-1.463 -11.462
-16.015 -12.042
-2.236 3.400
-6.830 33.433
-17.520 17.901
-17.405 2.786
-6.492 32.444
-2.546 36.718
-5.129 -0.063
-7.071 -5.933
-22.595 11.764
-13.625 2.565
19.233 -2.186
-0.511 37.085
19.634 10.598
-25.682 11.435
-21.225 -4.009
0.801 -10.627
18.305 -4.740
13.770 -8.155
11.448 10.890
11.408 -10.888
16.723 24.436
-4.533 30.193
23.307 22.761
14.545 -0.397
10.113 10.765
28.646 6.906
18.677 22.449
2.892 35.888
27.500 22.205
24.815 20.394
-14.417 27.005
-20.415 23.605
18.774 3.038
27.459 23.570
-16.373 30.710
15.852 34.934
-5.488 33.868
-1.925 29.959
9.468 27.330
27.418 19.368
-18.592 30.236
-22.011 14.965
-21.872 -0.691
-13.633 19.765
-2.402 -8.369
-24.722 -6.328
-11.565 0.200
22.034 3.219
15.613 30.811
16.055 2.219
14.532 -7.000
20.415 20.557
-2.899 30.090
-14.676 25.717
-14.483 27.488
-13.283 33.787
-2.350 30.116
-9.657 -3.363
-20.726 2.359
-15.640 24.098
-20.535 26.817
-19.411 12.332
-22.004 18.456
-27.048 5.023
-11.735 -3.464
-5.152 -18.423
18.442 -0.988
12.245 -5.679
-21.632 -8.291
2.319 -18.076
-32.833 -0.574
-20.167 27.743
12.667 34.597
21.196 6.507
26.311 14.564
21.774 17.888
22.770 24.297
25.082 1.761
12.070 -14.183
25.524 8.352
17.302 2.782
22.221 -1.114
21.955 15.441
14.424 30.420
22.444 -0.377
26.620 9.560
26.321 18.081
21.280 8.834
18.854 -5.406
23.073 18.607
23.070 -0.322
14.853 0.430
22.566 -1.975
21.637 -3.211
16.214 -4.843
15.417 24.160
-2.454 30.126
-8.794 0.976
18.777 -5.150
3.687 -7.420
12.398 5.483
12.282 -8.075
0.329 13.891
10.223 4.530
27.231 8.948
2.177 17.681
1.822 31.490
0.539 35.811
-28.413 8.300
-15.240 29.562
26.049 9.631
25.667 17.867
21.431 12.258
-1.860 34.541
7.541 -8.766
-22.367 0.177
-24.293 26.411
-20.316 26.937
10.296 31.080
8.925 29.505
-8.057 17.903
-17.238 23.478
-19.643 29.755
12.900 -5.584
8.110 1.104
4.360 -10.370
-5.550 -17.984
16.898 -11.144
-5.749 35.441
-27.412 9.981
-13.770 17.306
-19.247 -14.623
-13.402 -8.063
-13.313 -11.869
-28.035 16.208
-19.687 0.836
25.150 -6.846
20.936 16.445
13.185 27.379
10.243 34.071
22.451 25.704
22.065 2.261
-13.248 -2.071
-15.020 4.372
5.894 -6.643
-17.073 9.024
28.453 17.259
30.293 -1.007
14.475 26.234
-22.582 16.961
-22.345 -4.093
15.787 -6.835
12.068 32.293
14.141 29.988
30.122 18.667
24.097 10.445
-16.696 -2.821
20.691 27.808
25.490 16.018
24.888 13.622
27.214 11.547
-13.148 -11.841
19.444 -0.478
-22.259 -4.471
-21.632 8.749
-18.245 -15.946
-13.405 7.093
8.985 11.982
17.094 -3.574
-22.383 -8.816
19.344 16.077
6.909 4.367
10.441 -3.316
15.824 12.394
-0.913 -19.564
-13.107 13.391
8.650 35.667
-3.771 24.787
-12.371 28.226
-5.503 32.236
-20.127 20.564
2.371 -5.058
-18.340 -6.160
6.964 28.532
30.421 12.960
-2.285 35.923
-13.443 6.367
-7.732 32.584
-7.279 29.864
22.730 21.220
21.920 13.863
21.060 27.952
8.975 34.976
27.622 6.791
22.224 26.953
22.339 -12.453
6.388 35.526
-0.428 33.566
-2.145 30.456
20.424 7.894
5.502 -9.591
-11.534 2.033
-25.202 16.766
-21.047 20.165
24.472 10.962
12.932 23.383
-0.410 32.234
-22.844 8.288
-7.630 7.438
-2.876 10.734
20.760 15.009
21.984 9.871
15.102 -8.377
30.387 10.558
12.123 30.314
14.532 -11.153
5.953 34.850
-4.547 36.134
20.337 25.401
-25.126 19.328
-30.233 8.593
-23.469 14.855
-23.882 9.558
-15.601 19.077
-4.175 28.810
-20.156 32.130
-23.615 10.936
6.821 13.485
26.119 15.834
13.988 26.844
18.409 29.174
14.630 -8.217
13.158 16.802
26.152 10.461
-3.099 32.746
18.736 16.773
27.191 7.812
20.169 12.747
-14.948 7.141
-21.327 -5.918
-21.256 14.463
-15.873 28.868
-20.885 2.881
-3.262 -15.856
-10.361 -9.939
12.114 3.862
14.843 13.912
21.204 25.138
14.415 -9.277
-23.228 10.714
-1.749 30.639
-4.376 -2.134
-8.460 4.506
21.457 4.404
20.498 5.734
25.414 15.895
-17.548 -17.221
-19.685 -9.511
13.251 -12.580
-14.526 1.435
-6.238 36.318
-2.497 25.372
27.217 8.936
18.294 -3.331
11.525 -0.584
-9.146 11.616
21.034 18.975
-19.457 3.163
2.208 -13.575
-7.754 -12.798
-8.384 19.244
3.967 31.859
25.646 17.822
-2.692 30.138
-20.731 7.598
-11.354 -14.896
-16.053 22.393
17.974 33.317
-6.724 30.173
-1.271 15.139
-23.144 6.542
6.169 -12.700
-24.313 6.822
-21.191 27.893
-15.218 -8.620
-14.602 -14.823
25.729 17.208
16.252 -9.013
-18.837 -10.229
20.047 15.796
19.185 20.070
26.869 -2.003
-14.925 22.144
-5.878 21.131
-3.699 25.519
-16.411 18.301
-23.039 19.016
-3.016 -9.099
-20.677 8.287
4.983 22.036
10.363 32.851
6.236 31.917
25.061 19.448
-26.344 -4.549
-3.587 36.107
-12.056 12.410
-15.685 32.190
-2.539 -11.520
-25.928 6.481
-24.855 23.887
-9.259 12.715
-5.285 38.575
-20.565 12.783
-0.749 30.638
17.803 -1.388
13.011 35.077
-1.289 37.000
-22.310 32.174
-4.363 31.347
-14.127 30.870
-26.607 8.306
-22.433 9.718
21.537 15.592
22.777 12.543
-15.655 28.485
-21.131 8.813
-26.308 11.422
-25.371 12.154
7.743 29.099
-19.801 -7.641
13.200 -1.261
1.263 -13.060
7.858 7.749
4.442 -23.709
7.962 19.793
19.798 -6.938
9.522 33.904
-0.679 36.086
-14.183 -1.243
17.382 -10.279
28.234 13.757
7.189 16.088
19.576 23.418
-1.998 40.922
16.999 15.522
-21.486 20.691
8.097 31.678
24.708 24.739
18.303 8.022
16.575 11.515
26.570 18.351
25.694 19.624
17.257 12.829
20.680 21.335
23.322 3.675
27.991 7.812
-18.524 24.915
4.819 -6.501
24.531 8.630
-18.566 27.604
-26.440 3.738
-25.933 9.995
-20.797 -10.138
10.836 32.175
23.360 12.230
19.303 -12.129
-5.000 33.338
-8.180 30.087
-21.923 2.987
-6.000 1.279
22.891 14.319
-15.233 18.358
-18.288 18.928
-15.295 -0.521
-6.891 41.558
-15.985 20.911
6.665 26.567
0.048 35.775
24.970 13.370
-2.337 -15.577
-12.883 30.442
-3.912 -12.547
6.272 9.913
24.237 15.628
2.812 35.126
-19.359 34.040
-22.390 15.455
-29.621 4.785
-23.870 17.040
-20.493 14.954
19.376 6.339
-6.925 30.848
1.080 30.354
-25.419 -1.084
-14.832 24.074
14.827 17.945
27.694 13.452
-22.081 20.748
-27.005 11.131
-17.907 26.628
-17.482 22.673
15.396 -0.266
16.939 1.530
17.492 26.856
8.343 32.914
-22.234 1.518
10.840 3.755
-27.300 9.373
-9.393 26.339
14.272 29.236
-16.356 -6.446
15.518 23.044
28.036 18.386
13.440 -15.756
-12.657 -5.590
-16.823 -6.173
23.027 -6.672
11.690 -8.149
-25.595 8.904
-12.519 -7.589
-12.903 -8.435
21.613 18.644
14.340 18.024
16.654 6.346
-1.753 34.750
-2.521 31.070
-16.264 -10.650
10.045 15.651
-2.359 -1.811
-22.267 1.635
-12.912 26.840
22.778 -8.564
25.734 21.128
22.707 18.755
-0.277 35.309
-8.135 29.698
-21.119 -4.371
10.781 -8.867
9.556 -19.677
-8.282 -11.525
9.072 -4.327
-4.326 3.685
-17.672 15.293
14.129 31.252
23.967 8.436
22.608 24.023
-25.765 -7.347
-14.060 -1.668
-15.960 20.621
-18.956 11.922
0.399 35.574
-20.027 26.133
-25.514 3.218
5.849 -9.221
-30.514 3.623
-9.872 -15.767
-23.519 17.840
-1.181 8.360
17.087 12.112
16.863 1.529
15.504 -9.071
12.549 -12.253
9.337 -5.378
13.227 -0.368
-19.376 -12.309
-25.336 22.469
-8.429 29.155
7.943 24.450
1.775 27.671
-12.487 24.941
-0.474 29.648
-16.686 24.186
-15.316 -11.319
17.704 -11.727
11.044 -15.903
3.176 31.076
-9.904 26.721
-10.138 30.750
-24.301 4.942
-20.682 32.329
21.533 14.104
23.077 17.237
22.202 15.831
-23.243 -4.649
15.133 22.854
-15.207 32.186
0.589 28.469
-4.236 30.217
15.587 30.425
0.975 28.497
18.572 16.716
-24.440 6.035
-5.950 36.742
-4.678 32.246
-18.811 -7.381
-17.627 -10.286
3.151 -4.835
13.013 31.446
20.374 23.642
21.948 21.300
-0.377 35.068
22.873 11.550
-11.395 31.240
14.952 31.795
1.649 36.491
19.424 9.765
16.807 32.818
-27.028 10.337
-26.690 11.858
-22.052 9.830
-25.963 10.225
-17.759 17.191
-17.811 30.630
-4.262 24.791
10.272 32.230
1.342 30.675
20.395 22.059
17.651 25.561
-8.148 31.089
12.021 24.547
23.362 1.969
-12.288 27.314
21.426 16.347
16.969 31.437
-12.147 3.077
7.355 -14.081
-8.549 14.033
-26.030 15.471
-14.643 31.674
20.488 23.302
16.469 -9.911
18.385 -4.672
16.995 8.595
21.056 24.412
25.315 14.339
14.150 -13.241
-0.202 -9.169
20.085 20.084
20.159 5.284
-10.023 -16.768
-22.629 25.773
-21.905 6.099
5.766 33.339
0.197 35.852
-21.014 26.235
3.472 34.840
12.987 24.650
6.943 31.300
-7.969 30.681
11.949 33.049
0.550 32.251
-28.505 13.748
-5.522 33.940
8.151 9.806
-24.557 15.560
-6.326 17.884
-2.541 -11.277
20.676 6.968
8.522 -12.907
5.570 -10.003
16.657 32.051
-2.119 30.783
-5.187 -3.172
-15.568 0.630
-19.140 3.259
8.833 -15.542
24.823 8.010
-5.950 -9.768
12.435 5.315
18.205 15.790
9.410 -13.848
-3.482 -19.961
-22.268 6.783
11.316 2.314
-22.140 5.583
-17.979 3.737
20.109 -2.439
23.030 12.859
-6.926 7.734
5.087 2.847
-21.887 13.599
7.092 39.486
-9.123 -6.749
23.413 8.098
8.507 32.036
12.501 32.862
-16.404 15.408
23.403 10.594
10.608 33.736
21.221 25.410
12.892 30.755
4.912 16.667
28.559 1.085
14.202 -7.843
-10.574 -11.735
20.728 16.607
-0.486 33.159
0.707 35.711
0.024 -13.688
12.941 -5.249
20.479 -2.802
22.983 10.699
12.436 32.673
14.513 19.094
5.893 27.010
18.629 9.520
16.049 10.584
-29.958 3.667
-15.377 27.035
-19.835 -0.734
-4.261 -0.893
19.476 2.003
-11.836 27.968
-13.365 -9.144
-3.851 -8.417
-0.424 37.721
18.190 24.868
-20.945 23.198
17.388 -0.873
-13.625 26.941
-22.577 20.618
-21.151 28.637
-25.374 21.775
-25.380 -5.280
-26.897 -4.893
-4.576 -4.787
2.127 -13.783
-23.658 -5.772
7.623 3.154
-1.365 29.767
-21.638 4.385
-3.624 -10.324
-14.527 22.961
-10.505 26.332
14.305 20.758
-10.595 32.038
-2.228 30.481
22.169 11.263
18.583 7.233
15.969 31.425
17.901 20.691
1.582 39.839
-3.572 25.390
21.697 9.768
3.068 -15.841
-10.080 -7.637
-12.713 -2.500
-3.429 29.574
0.086 32.618
19.613 12.032
13.560 -10.550
-10.024 11.563
-1.967 -10.103
6.209 -0.349
-16.529 -12.444
-18.885 -6.547
-3.486 30.105
11.261 34.907
-1.557 30.747
18.650 17.944
12.052 11.846
-3.841 -0.419
-16.668 -13.985
-18.190 28.022
-1.554 32.324
-5.751 2.518
26.472 9.440
-0.841 -4.602
3.308 -3.400
-3.826 -6.278
-2.686 -3.399
26.861 6.070
12.034 -11.176
-4.006 -14.717
-21.087 11.086
-17.163 29.907
-10.731 30.051
10.863 30.922
-18.231 24.367
-21.503 8.913
19.234 -2.124
-0.710 -12.744
-4.497 33.834
-12.674 -3.814
-28.552 18.116
-14.106 29.146
-23.885 10.931
18.538 -9.600
-11.639 -8.316
-15.296 25.337
16.106 26.615
-4.291 35.618
-27.723 11.836
-7.082 -3.687
13.952 -2.242
-24.997 15.405
-9.727 21.116
-16.586 4.056
7.230 2.792
-22.767 9.125
-16.991 -6.511
-1.491 32.493
-16.105 25.714
-1.710 30.540
-0.576 -8.217
-12.800 27.743
-13.552 22.065
-30.716 6.717
-13.642 -8.337
16.347 24.755
19.443 31.048
-10.935 7.052
-1.230 28.688
-2.592 29.811
-3.721 25.388
19.675 16.542
-19.577 20.158
-18.036 19.667
-16.802 22.387
5.771 -17.365
24.605 10.479
15.439 34.743
8.230 31.600
22.252 4.623
17.064 -7.624
-21.906 22.102
-0.148 -16.717
-4.297 -5.156
19.879 21.835
-22.898 15.625
-10.313 0.399
2.041 36.726
10.221 -11.257
-18.719 -13.794
-0.897 3.159
14.269 6.021
21.093 29.263
-16.630 30.762
-5.435 37.538
-9.096 -14.289
2.959 -2.256
-22.280 19.512
-12.695 25.037
-11.914 31.338
-1.608 29.939
19.488 -3.230
4.285 23.161
-23.502 4.193
-11.842 -6.285
4.217 -17.145
6.514 -7.173
20.242 22.966
7.109 32.965
19.256 -6.859
6.646 -6.401
16.063 0.123
-0.574 31.179
23.461 19.742
12.503 31.746
-20.675 26.110
5.963 -18.312
12.661 33.404
22.011 25.166
22.526 12.416
-25.411 5.724
-22.967 22.925
-4.092 7.324
24.909 10.528
28.846 15.434
24.548 -6.959
-13.392 2.764
-12.434 25.563
-24.014 15.596
-21.798 10.121
-18.774 21.410
-16.959 25.148
21.211 8.413
15.839 -13.409
-17.904 -5.203
3.618 -15.687
18.132 -10.050
-7.754 37.028
11.314 27.757
26.307 16.438
12.758 -0.481
21.578 -9.584
-15.280 21.282
-9.006 36.479
-2.633 29.942
-24.960 18.715
-23.068 23.695
3.600 36.296
-6.497 32.050
27.099 8.968
-20.949 6.975
-28.822 9.448
-2.627 29.906
7.651 38.002
-17.491 29.486
-28.512 19.059
-25.233 15.199
-16.539 27.869
7.798 -2.887
25.560 15.296
24.235 4.453
-10.332 -6.577
-3.459 32.730
-18.380 33.298
9.678 25.696
8.688 -11.418
16.760 -1.190
13.609 20.325
-1.223 32.726
-25.445 7.796
4.458 -13.001
-19.979 -5.858
-10.335 -14.456
-6.802 -3.239
1.174 36.366
17.138 25.464
29.262 17.696
9.398 30.588
-6.617 -8.551
20.876 -0.347
1.656 -11.873
-4.456 -5.784
-4.131 25.127
-7.962 28.043
23.159 18.175
31.561 14.353
13.906 -7.144
1.840 34.741
-1.517 30.285
10.712 25.123
-12.563 34.446
-8.852 4.845
13.324 -6.866
7.917 -0.518
11.200 -10.000
8.785 26.505
22.561 5.155
-0.345 32.675
25.403 19.733
5.126 -5.916
-26.060 26.166
-24.210 18.562
19.217 3.891
27.954 11.454
15.699 25.632
-18.086 -0.516
4.116 6.730
-19.702 -2.285
-29.732 16.132
-16.870 -7.629
9.982 -16.747
-21.322 18.662
-19.724 26.871
0.502 32.768
-7.958 32.156
14.866 30.453
-21.429 16.431
-10.821 23.942
-32.053 9.047
-16.514 35.225
18.683 -5.477
14.759 4.611
-2.101 -13.132
19.150 30.339
14.186 17.302
25.611 16.068
21.390 15.353
23.996 5.349
7.640 -16.192
5.438 -10.887
14.685 4.830
16.033 -6.140
20.608 14.679
2.161 -15.590
18.201 -2.978
19.274 11.053
11.390 -7.356
-8.714 30.918
11.421 -13.791
-12.658 30.619
-5.582 -4.232
-20.985 -12.157
-2.865 -3.773
-11.373 -4.128
-26.076 19.113
-9.943 20.692
-11.460 35.693
-23.713 6.475
27.918 1.278
19.100 6.975
-26.385 16.074
-25.328 20.320
-24.098 13.758
-18.501 2.943
-1.875 37.607
18.950 6.360
21.016 14.737
19.988 5.848
23.023 16.956
25.366 11.027
18.484 3.938
23.754 15.151
18.228 29.836
9.088 -0.223
-26.053 8.573
-24.323 15.004
-30.439 14.962
0.437 40.051
26.382 -12.156
7.476 -3.489
-6.866 34.112
-5.679 32.023
-27.374 -5.616
23.813 -12.489
-11.833 -21.360
14.763 -3.339
5.089 26.580
14.743 17.629
24.223 18.097
11.289 27.357
-10.045 3.781
-21.785 18.048
-23.584 23.143
-19.921 17.722
-20.661 30.639
8.880 32.804
-3.727 15.685
-7.393 11.798
-6.803 -0.010
27.560 -1.167
20.282 12.487
21.217 -5.025
-25.895 -0.308
23.818 19.055
25.102 0.347
26.039 11.543
20.725 30.420
-7.959 28.456
-21.000 -0.506
9.625 28.718
6.912 35.179
-1.900 30.712
-12.086 33.677
26.217 17.582
26.789 18.726
7.323 32.924
19.440 25.503
0.229 -13.282
-24.278 20.176
14.976 33.212
-18.703 -5.354
-23.971 8.273
-15.819 -2.832
23.308 19.319
-1.047 -7.181
-27.761 2.469
-24.779 16.784
-16.582 2.067
-19.681 -9.775
-26.537 18.835
-23.772 14.623
-16.133 28.476
-15.189 27.641
11.496 27.190
25.331 17.288
-5.814 -11.483
20.075 9.166
10.266 0.672
0.802 -9.032
12.122 22.687
24.392 5.069
4.723 9.335
25.769 7.995
8.358 1.794
-24.388 14.686
-26.257 17.138
4.039 10.488
14.468 9.430
19.529 5.659
3.872 -4.307
-9.864 -8.275
22.277 1.983
5.806 -11.568
3.863 3.842
20.334 21.373
23.024 26.948
15.774 1.111
14.024 5.202
24.852 13.801
6.265 33.068
12.446 20.160
18.628 18.941
-4.704 34.874
13.617 12.989
15.560 4.216
-10.124 -6.006
28.229 10.767
11.453 16.841
14.514 32.568
22.209 28.971
20.268 -7.415
-12.133 -4.329
-11.376 -7.519
19.718 -8.636
25.736 -7.706
-5.361 27.084
-24.384 18.437
18.461 24.152
-19.035 31.438
14.429 27.516
18.745 17.599
20.734 11.646
2.103 -12.299
4.162 -6.105
14.895 28.742
12.235 25.536
-19.869 18.187
0.344 35.942
18.583 -3.333
17.652 17.067
22.767 16.105
-10.864 28.222
-2.276 30.701
-7.000 34.806
-21.777 15.564
-2.444 32.777
-21.157 17.421
-9.750 31.885
20.891 18.800
-10.998 28.680
-27.459 12.628
-23.222 15.134
1.447 39.243
-14.956 -6.073
15.737 6.530
20.443 9.782
23.941 18.135
-1.984 5.818
-17.337 -10.905
-19.885 27.577
-18.218 28.112
-22.000 21.557
-15.756 8.227
-25.093 -1.768
-13.825 29.676
22.448 22.472
21.352 -5.290
3.609 -4.052
-9.154 -6.483
18.367 33.990
24.291 11.430
-13.747 -1.320
2.372 30.130
-28.484 6.749
-22.077 4.627
26.266 -3.241
13.890 32.076
10.592 30.142
26.421 15.836
-11.113 22.436
8.328 33.155
-10.838 22.515
23.547 21.505
22.080 15.616
-2.980 33.876
20.656 6.623
-5.047 -15.784
-20.240 -6.789
22.215 10.999
-2.790 33.423
-22.009 13.620
-21.045 -2.416
-14.509 22.380
-6.999 36.854
26.010 10.230
13.749 -2.607
-8.722 -6.535
-21.489 11.759
-12.666 28.791
-4.073 25.421
-3.601 24.846
5.348 32.905
14.919 -5.756
16.035 26.258
25.419 7.411
12.724 -1.270
-18.261 -18.331
-25.961 20.723
-1.390 33.630
-0.165 32.321
10.143 9.071
18.615 5.587
-16.209 -6.641
-10.790 25.669
-2.577 30.797
24.758 8.749
-21.732 17.257
-15.270 32.131
21.213 -0.992
19.283 8.993
28.486 4.866
7.984 37.436
7.138 33.620
17.696 6.050
1.309 1.343
11.515 -1.821
19.910 -4.935
16.030 10.612
18.392 12.391
5.156 -18.567
-18.280 11.836
-11.824 0.323
20.391 -2.764
-20.861 10.617
-27.821 17.717
-20.535 26.400
-13.990 -17.197
4.524 -16.337
-26.521 5.094
-27.199 3.653
-12.297 17.613
-14.497 3.606
-0.144 0.279
26.552 15.756
-22.877 -8.302
-5.170 35.286
-30.521 15.278
4.434 26.805
-11.879 32.199
3.724 34.388
6.135 33.554
22.085 23.487
21.185 28.882
16.059 4.530
7.089 29.262
13.784 33.379
5.333 36.090
20.115 4.576
13.455 6.026
-11.499 34.912
-2.203 -7.418
9.240 0.954
23.783 14.198
21.097 22.727
-8.419 32.207
-3.888 25.913
-6.998 22.995
-8.881 -3.686
23.234 -10.650
-17.976 -9.391
-15.425 -0.060
-4.051 -6.063
14.603 -3.087
24.238 -1.912
6.309 -10.903
26.092 5.427
13.738 4.511
-25.423 16.378
-8.263 30.391
-2.789 30.340
13.554 2.674
25.664 0.077
12.937 35.067
5.355 32.273
12.710 23.633
7.670 -8.188
28.159 17.928
-20.241 21.968
-16.526 18.459
-13.621 36.577
-6.479 -5.392
-23.925 28.013
11.185 21.153
-21.262 3.086
-24.527 9.915
-3.689 24.384
17.220 -1.398
-2.713 25.761
26.215 15.937
12.902 29.732
10.654 8.895
6.511 27.945
-16.662 29.473
-3.059 16.546
22.509 -4.793
13.402 12.612
19.539 16.450
-3.961 -6.045
27.342 22.229
4.853 -4.393
-20.488 -5.234
-1.464 32.963
-28.402 10.430
-11.092 31.999
-18.085 16.836
-19.159 -1.889
-18.557 20.793
-8.004 31.572
-10.121 29.771
5.368 32.835
0.412 36.431
-25.472 7.329
20.420 15.219
-5.165 1.074
0.419 31.763
2.010 27.978
21.712 11.925
18.519 23.599
22.633 10.113
0.429 30.242
-1.740 30.307
26.559 0.744
21.016 23.691
26.937 19.249
6.733 25.885
-6.060 -18.127
-2.387 6.069
-19.016 -2.426
-8.748 -15.286
-13.312 -10.668
16.157 -3.550
2.597 -14.027
21.235 16.573
23.699 25.213
16.141 32.192
18.081 19.888
1.320 26.886
-15.153 30.014
-7.177 30.932
26.360 12.989
22.337 25.907
-14.906 12.603
14.587 31.247
24.411 19.513
21.013 4.371
24.457 0.721
21.878 0.342
-2.326 36.790
-15.434 -2.833
-1.633 23.486
-29.394 11.819
-29.909 12.485
-20.124 17.593
26.140 2.866
16.584 7.188
17.997 -2.206
-24.662 -6.022
19.883 -0.472
13.776 -0.206
2.578 -18.489
-2.410 -15.425
26.082 -4.699
21.343 15.192
-13.316 -2.738
-21.334 -8.074
-10.964 -8.501
-5.205 -0.468
17.993 -2.630
17.542 -10.626
4.326 -12.763
28.042 19.439
20.424 16.380
21.548 20.293
17.656 3.822
-17.464 -8.088
-22.583 18.647
-20.835 22.276
-23.611 11.563
-10.476 -2.282
19.054 -8.440
16.508 24.742
21.500 12.952
23.713 20.202
-5.702 -9.002
15.386 23.715
27.319 5.117
16.448 25.272
18.236 24.020
13.595 -7.941
-14.071 29.331
-22.402 14.845
-16.144 2.002
8.599 -11.785
25.512 0.059
4.295 -25.634
-23.467 4.135
-32.684 11.652
-15.825 28.564
21.414 21.191
24.481 30.630
14.128 12.546
13.439 -9.996
14.366 24.271
-9.279 18.638
-21.966 24.766
-19.564 17.272
-17.493 24.425
-21.218 26.011
-26.858 13.936
-25.625 16.041
-9.283 32.963
27.688 12.335
-8.687 36.568
17.427 27.541
21.051 -6.265
17.508 25.675
19.732 24.405
16.853 19.984
26.561 7.595
1.442 -7.604
-2.611 -6.158
-20.664 -1.130
-24.002 12.824
-19.441 -8.151
-4.341 25.131
-19.767 17.658
12.489 39.728
8.368 34.570
15.090 -6.858
-10.598 -9.916
-25.351 1.823
-17.128 30.468
27.654 3.742
10.258 -0.665
-11.204 -7.944
-28.483 11.607
17.182 27.960
23.088 12.395
24.111 14.979
12.436 16.218
14.499 35.543
-1.795 34.039
-12.877 11.972
-22.419 16.639
14.510 -12.437
3.053 -19.488
4.909 25.957
21.917 18.526
29.295 20.970
6.120 29.963
9.345 -4.569
-13.862 0.138
-23.075 17.848
-29.719 9.461
-26.661 0.672
-19.506 4.902
-24.065 9.790
-15.450 4.877
-23.208 17.889
-28.286 16.326
-25.783 21.757
0.165 9.998
-2.859 -16.044
8.650 -13.522
-4.185 -6.451
1.028 0.171
11.255 -11.703
-4.585 11.078
-5.464 33.498
17.536 -1.301
6.848 -17.024
0.153 -12.295
-3.962 -11.944
-15.738 1.606
3.308 33.158
20.763 30.792
30.592 12.713
13.965 26.631
4.846 16.713
8.188 37.283
-13.142 -9.231
21.792 9.824
20.843 15.456
-3.633 3.522
-18.376 -4.032
7.105 3.869
10.488 -18.625
-18.240 23.688
-11.735 -15.323
1.176 10.766
10.365 -2.211
7.968 13.146
6.254 29.685
-11.178 14.750
-6.274 28.047
-16.293 22.371
-23.279 5.304
-13.750 30.859
-23.536 -2.602
-11.361 -7.691
13.258 -3.617
4.511 37.948
24.690 5.247
25.349 13.174
-2.422 -4.556
-17.788 7.578
24.498 16.744
-18.538 29.615
-12.251 -4.205
-24.037 24.781
-2.968 36.109
-18.934 26.329
-16.675 13.652
-22.392 3.595
-10.865 14.990
-27.675 6.184
-10.359 30.891
15.541 10.394
3.997 31.310
25.602 14.674
13.691 -6.661
-7.916 -3.691
-2.348 30.810
-8.262 31.669
13.951 26.607
-2.356 31.926
22.099 28.283
13.417 18.736
21.752 3.918
5.069 -13.761
7.733 -22.479
-17.770 -0.485
-16.804 28.677
-4.404 30.011
11.722 -7.859
13.307 -9.852
6.080 37.309
-7.223 17.832
-18.041 25.518
-28.460 12.786
-13.376 34.507
7.772 32.215
9.477 34.850
17.746 8.528
9.144 18.758
27.465 3.270
13.300 11.678
-12.659 28.062
-20.572 16.158
23.380 -6.213
10.799 29.352
27.063 6.466
14.891 -1.266
-20.023 26.066
-18.186 17.371
-15.734 26.052
10.997 30.352
-29.270 8.748
-17.290 -10.233
6.372 -4.534
20.139 11.596
6.534 2.138
-15.274 22.489
-8.064 20.573
-3.363 25.431
-22.115 11.843
21.016 1.777
21.341 21.916
14.351 32.937
1.777 28.577
-11.342 28.552
5.912 31.995
20.720 34.060
11.581 34.719
13.638 -0.824
7.265 -5.120
7.031 12.652
3.891 -13.367
-6.465 21.286
-29.762 -3.006
13.273 -10.717
17.276 1.658
-13.382 -14.801
-23.022 21.061
-2.513 30.200
2.296 35.661
12.327 15.204
-4.355 -2.736
-16.912 -10.305
-0.289 -5.265
17.174 26.325
22.931 16.851
-15.597 4.716
0.179 -17.005
-13.169 -0.687
-18.076 2.105
-20.441 1.701
1.333 22.011
-4.946 20.145
8.065 -9.669
-8.027 -7.299
-2.725 -16.386
8.385 0.296
11.698 33.351
22.040 27.910
-2.366 -13.518
-11.762 -14.680
-2.664 31.528
-2.620 29.833
1.997 -4.424
13.619 -14.873
-26.650 19.876
15.524 -9.078
20.489 6.472
21.667 16.441
-8.202 31.138
20.336 22.949
-17.466 31.399
-25.230 13.841
-16.171 5.854
16.190 22.357
27.695 5.510
11.480 36.839
-0.101 36.188
24.401 1.163
18.488 19.505
-2.227 30.773
-18.088 31.435
-26.872 14.355
-2.385 30.231
-22.847 -6.004
18.055 15.938
-6.337 -15.054
-22.588 17.771
-14.453 28.009
-24.321 6.040
-16.730 33.583
23.613 16.997
-22.166 20.843
-10.201 28.341
-16.011 25.183
22.830 15.294
9.215 26.685
-24.958 3.624
8.944 -8.251
24.548 11.532
20.002 26.405
-14.905 33.937
8.839 36.886
-15.759 -14.281
-0.683 -4.345
20.150 10.129
21.580 -2.801
-13.697 -8.434
12.264 -0.473
-7.467 -6.174
12.830 -7.791
18.019 25.048
-8.716 18.371
-3.148 -12.514
9.047 -14.797
5.348 -9.389
-23.046 14.360
3.961 -6.558
-22.932 16.973
17.647 25.779
15.763 28.904
-1.145 38.772
-2.376 30.012
15.957 20.209
28.161 20.506
1.744 4.594
8.961 -3.002
-2.732 2.008
-7.143 -15.499
16.352 -3.508
5.081 8.615
6.760 -8.632
-15.746 -1.788
-19.374 -4.738
-6.217 -6.411
-24.377 3.368
-11.318 2.287
-13.694 0.246
-4.710 -10.750
1.680 0.789
-18.101 13.402
20.034 18.698
5.091 -3.906
24.677 18.793
23.479 21.843
19.982 11.515
18.819 23.840
4.238 29.913
14.840 -1.911
14.975 0.359
23.303 15.097
26.819 7.557
27.015 13.445
-12.760 1.538
-24.330 -2.251
0.215 -14.997
-16.413 31.604
15.033 29.762
-14.741 2.739
-21.122 27.862
17.147 33.366
-0.333 -1.921
-3.062 34.724
21.468 3.610
-29.508 4.403
-25.581 5.425
-11.027 5.999
3.183 8.212
-21.845 8.278
-19.716 16.667
-22.477 -1.958
-18.625 26.439
-15.480 15.743
8.729 20.483
-0.487 -0.386
-12.680 -8.298
-14.305 -14.286
-13.121 2.886
20.336 -11.655
2.440 -15.849
21.095 -2.798
14.163 -13.396
21.045 3.246
9.545 28.909
16.970 23.890
15.846 28.826
18.101 -3.378
-2.009 -1.722
-18.496 16.383
0.360 35.082
4.885 -0.744
-19.582 22.246
-24.514 -0.931
-16.100 26.477
-11.054 36.733
-23.113 -3.998
-24.075 0.811
5.191 -1.434
-20.890 5.468
-14.979 -9.046
6.122 -13.188
-13.153 2.171
-12.856 -10.933
-21.932 4.472
-4.988 -7.980
6.721 34.023
20.038 -11.022
16.593 -8.625
18.790 -0.753
-25.127 20.356
-7.748 33.076
-16.286 29.358
-17.773 -1.491
4.965 -17.349
-10.856 -5.648
-13.982 -10.246
-10.138 -19.586
-10.814 28.975
-20.031 20.518
6.912 3.138
-4.068 25.037
-1.268 30.167
11.347 -1.499
16.796 27.310
26.707 3.630
24.202 1.481
2.930 -10.559
20.975 3.956
-12.215 -12.549
-23.755 14.647
-29.233 8.188
-23.799 17.614
-24.689 11.473
21.775 24.013
23.450 -2.896
6.434 33.310
16.893 17.071
24.179 17.406
-5.550 34.356
-15.781 19.374
-19.079 13.580
18.179 3.591
-17.168 -11.982
-23.153 22.450
-17.967 16.380
-23.205 16.668
12.019 30.590
17.655 26.225
11.677 -8.698
-8.879 31.472
-18.359 26.738
-18.448 18.125
-1.434 38.275
-13.498 31.828
-12.607 33.341
-22.297 -0.624
-6.320 -8.641
-19.150 25.860
-19.098 27.536
-3.967 25.228
16.905 24.367
23.999 6.833
7.791 -3.279
24.908 30.870
26.305 22.305
-20.013 0.046
-8.813 -18.551
20.331 1.076
-6.289 30.644
24.339 17.963
24.011 8.316
3.357 27.905
-13.845 22.951
-24.033 12.970
28.402 15.266
6.502 8.137
12.827 12.061
12.302 19.655
-5.492 34.071
-22.435 21.648
-4.480 25.328
-10.355 -13.853
-22.152 14.830
8.717 28.855
15.445 26.837
5.668 28.638
4.442 39.675
10.653 32.711
-19.788 27.156
8.455 31.276
13.730 30.216
-11.260 22.868
-0.185 37.566
-12.138 32.166
6.498 35.235
-19.376 23.228
-3.954 25.516
0.095 35.611
12.080 -6.584
10.712 0.818
2.933 -2.664
12.394 -5.360
9.438 -16.921
23.490 25.407
2.864 39.143
8.173 32.254
11.357 28.721
-4.077 -9.536
-3.956 30.714
-11.211 27.627
-4.206 25.007
12.010 -8.712
-17.870 21.557
-19.087 8.312
-20.663 3.408
-2.447 30.216
-22.900 9.423
-13.316 -6.230
16.813 22.915
-20.146 17.414
-4.595 32.417
-2.240 11.210
25.180 -4.483
-29.553 7.954
-17.607 -4.295
4.085 40.621
-16.905 23.957
2.451 37.252
12.054 3.958
19.471 26.818
-24.909 10.560
-2.819 8.738
12.304 29.264
19.543 -1.782
-13.444 -12.512
-22.960 14.018
-17.045 -13.655
-11.610 35.225
15.802 33.453
19.470 23.560
12.432 -7.496
13.438 -7.065
1.203 33.265
19.432 8.822
0.194 35.695
3.194 34.126
-14.957 -6.693
7.437 -16.072
9.023 -13.537
-22.931 12.027
13.597 30.626
20.913 21.389
19.052 26.218
17.027 16.709
-18.874 5.111
-18.997 -0.590
-22.737 -2.534
10.756 1.290
25.880 18.304
-6.530 9.044
18.373 17.293
23.955 18.680
-2.557 30.808
14.583 30.012
24.308 11.585
11.175 20.738
15.888 22.219
-2.974 37.365
-17.773 -1.874
-12.827 14.629
22.804 6.755
25.110 12.786
5.340 32.954
26.545 0.867
21.719 6.913
-26.416 15.965
-27.285 9.911
-10.537 32.786
-1.387 29.740
13.307 -9.316
-14.567 32.356
-2.035 31.045
-18.669 -1.253
24.031 -0.245
-19.040 -3.051
-21.842 4.774
26.333 21.666
-9.756 26.562
0.023 35.741
-23.378 -1.325
-10.789 19.182
-29.870 7.615
-1.310 30.374
4.407 16.010
25.888 20.776
10.867 28.024
25.799 18.041
9.434 22.140
0.380 35.605
-19.292 11.833
-25.103 7.693
1.307 13.984
20.160 14.204
-5.136 34.028
-11.023 -14.404
1.599 3.909
-18.540 18.548
-21.622 7.617
-12.633 23.673
-23.744 4.085
-13.713 34.167
-2.623 30.560
18.597 24.479
22.269 8.135
-14.548 -2.755
-17.578 -8.970
-17.996 -13.719
-7.811 7.137
-17.532 2.650
-19.108 21.107
-17.616 25.921
7.201 -9.934
-20.583 2.783
-22.488 3.997
-14.814 -13.356
12.225 21.925
20.711 21.677
29.144 16.586
16.062 29.146
26.362 15.089
24.342 12.816
-17.540 3.594
-10.369 17.435
-18.930 13.907
-13.195 -9.913
23.618 1.268
23.491 21.036
12.253 31.329
0.364 34.585
26.956 29.083
7.889 22.540
19.219 21.504
5.957 -12.480
19.081 -5.121
-15.511 -5.339
-0.354 -3.032
-11.157 -10.739
-22.714 -5.797
11.150 16.094
7.979 -18.845
15.779 36.146
17.388 25.584
21.971 14.329
-7.982 -1.073
16.818 20.100
19.376 18.639
-22.582 4.865
-7.917 22.463
9.664 32.088
25.823 17.404
10.665 27.873
28.137 11.950
0.447 35.084
-0.254 35.389
-2.364 30.610
-8.616 31.141
-22.884 19.554
-3.610 25.252
20.543 0.017
14.004 33.754
-1.091 37.633
-12.914 -17.711
16.170 -5.853
-23.582 26.190
-16.321 -12.966
19.628 -6.911
14.156 -5.420
-9.686 -11.796
-4.797 1.384
-24.666 3.701
10.868 27.843
5.283 27.071
11.900 -8.684
-21.488 0.153
-2.387 30.559
22.402 -2.917
18.726 0.007
17.735 -3.985
14.325 -7.487
15.583 -16.447
25.889 21.458
4.463 -10.127
-2.504 2.750
3.878 -7.495
-1.545 -0.152
10.174 -11.301
16.231 -5.897
-2.565 0.221
-19.012 -6.212
-22.750 20.048
-28.412 8.173
-3.564 -1.114
-21.324 1.210
-11.910 -9.691
-17.935 23.429
-22.737 -4.583
6.217 -14.096
10.054 -4.992
13.985 5.704
-6.787 30.083
14.311 -5.666
-28.024 9.192
-21.159 21.408
-27.558 6.361
-9.918 -12.786
-0.707 -3.226
9.883 -12.173
25.448 10.002
16.785 20.479
16.944 -5.329
26.503 8.344
5.204 -7.635
-20.425 5.133
24.143 19.658
-10.875 33.888
-21.731 -7.391
3.155 26.058
0.232 -6.205
12.919 16.403
-16.145 9.703
7.253 -4.061
-8.197 -13.502
2.567 -16.267
-19.196 -3.398
-14.875 -5.522
7.809 6.592
2.861 29.347
-12.552 34.468
-18.465 -4.340
-11.573 8.163
25.505 9.449
17.238 24.176
4.556 1.990
23.543 -4.094
15.235 30.168
16.177 30.429
-1.750 31.302
19.936 14.617
11.908 35.769
5.340 35.963
-4.619 27.044
8.330 27.196
-21.970 22.236
-11.159 33.498
-20.963 23.809
-18.622 24.417
-1.939 33.522
27.144 3.179
-0.802 11.455
0.717 37.596
14.635 31.564
19.358 3.984
16.460 8.645
24.740 7.688
23.086 1.563
19.114 16.736
4.196 -9.301
5.925 -9.448
21.065 -4.626
16.566 -0.044
22.477 6.476
22.156 -7.593
17.211 19.090
14.317 17.079
20.795 0.267
28.059 3.444
10.888 14.509
-5.173 35.523
-2.692 30.987
24.420 7.155
-3.200 -14.262
13.951 30.568
0.568 35.912
-8.194 32.762
-14.532 17.603
-22.369 3.587
-3.881 32.596
20.926 13.322
-8.581 29.652
-2.167 31.952
13.810 23.204
-3.559 24.840
21.749 15.991
22.612 2.903
7.766 -3.590
4.472 40.085
19.183 20.446
23.517 -1.947
20.765 30.123
21.823 25.377
0.495 35.775
-12.325 1.219
-8.735 -14.650
-24.417 7.226
-26.798 7.344
-23.930 11.599
31.719 12.465
23.659 28.335
24.483 -5.082
-20.067 9.299
-5.536 -15.585
-1.533 -10.317
22.970 19.389
16.512 2.295
-7.723 28.483
-5.133 30.705
10.725 32.939
-8.402 37.643
10.232 30.973
22.201 20.237
22.123 -0.431
-12.080 37.535
-25.834 18.933
-0.094 38.032
-0.268 36.165
-11.694 34.063
-10.965 -6.704
-6.232 -3.134
1.968 -17.934
30.136 11.917
24.330 19.890
-8.001 -5.456
-18.318 12.391
-28.569 20.430
-3.569 31.941
-15.771 25.208
-24.232 6.085
-16.744 2.681
-18.876 9.695
0.180 0.023
3.237 16.189
-1.030 -9.375
20.448 5.851
15.176 10.515
-30.378 6.003
-24.064 7.018
-19.024 9.324
5.531 -12.157
-20.992 1.104
4.715 -0.586
1.816 0.390
3.813 -13.173
-1.604 -5.902
7.287 -1.356
0.732 -13.071
-11.865 -12.459
-21.052 -4.243
-22.860 7.462
-19.611 -9.432
-7.402 -23.135
-13.617 10.422
-9.196 -7.955
-21.354 11.027
4.072 32.502
-22.763 10.281
-1.534 28.330
10.103 25.653
-4.901 8.226
21.674 25.822
17.159 25.321
16.950 -10.924
-2.046 -12.172
12.568 24.704
19.532 6.001
-2.169 19.998
-12.780 -1.366
-2.112 30.653
-18.711 15.788
-30.163 11.713
-23.103 20.338
-4.613 -17.339
19.590 26.769
-17.360 23.917
-2.573 30.174
-15.063 23.488
-16.186 31.879
-8.115 28.699
-19.549 -3.171
-17.673 33.769
-27.725 5.445
-18.439 25.302
-15.809 5.708
0.837 -17.435
-20.403 -1.532
-24.907 0.586
8.288 -11.290
-0.311 -10.343
12.835 30.495
18.374 -13.338
8.793 -17.690
-25.749 2.658
12.113 -6.277
-22.150 2.881
-11.385 -12.230
-7.674 36.533
23.262 2.596
15.406 12.164
6.019 -19.078
-6.543 -16.442
-25.970 16.500
2.594 17.067
22.781 -5.158
30.380 18.323
22.284 7.030
15.288 8.379
-8.190 -5.039
18.134 -4.860
3.848 -18.457
-17.371 14.615
2.282 -5.029
3.584 -12.094
29.552 9.726
-17.587 16.450
-12.967 24.256
-9.831 32.361
18.070 30.808
-16.520 32.154
-13.578 30.165
-26.270 -2.983
-20.000 6.265
-6.942 34.686
-0.901 9.773
-3.422 -3.112
28.665 18.979
-8.145 32.961
14.115 -12.405
-2.564 22.136
0.055 35.053
8.588 -4.636
-21.588 14.299
12.137 -2.653
-9.281 17.715
21.767 16.106
23.536 5.285
11.702 0.966
9.075 33.960
9.440 1.759
12.239 21.561
22.418 6.426
18.101 36.075
-16.023 5.115
2.270 34.372
23.901 -3.138
19.876 2.567
4.462 -2.006
3.831 37.554
-10.596 27.482
-4.136 25.063
6.081 -17.028
20.424 10.890
-7.016 -11.703
24.642 1.753
-0.062 -5.759
18.905 18.357
-17.001 19.738
-1.996 33.987
-2.938 30.402
-2.511 30.552
4.099 32.901
-4.768 33.887
12.690 37.072
-16.399 15.617
-8.064 33.564
-9.296 31.372
-2.069 29.750
-10.858 -16.981
16.703 -11.441
11.044 -10.404
-6.035 2.348
20.721 2.003
24.917 19.570
22.698 -3.309
8.691 -3.447
20.710 19.263
16.476 -3.056
16.605 0.356
26.024 0.421
13.033 31.808
-2.961 32.801
-21.909 -2.322
-21.542 14.677
-0.389 9.553
19.120 -7.457
18.566 -5.775
21.525 13.842
27.309 -2.146
0.756 35.552
14.693 25.937
-15.675 -5.059
-25.327 14.099
6.977 40.447
9.257 34.666
20.185 32.468
22.304 13.482
-3.791 25.097
18.406 23.274
17.775 5.303
17.775 10.902
-18.868 2.299
-8.736 -3.459
-2.588 -10.735
-24.575 21.781
-22.802 29.893
-4.973 -11.593
15.746 7.330
-4.544 -9.045
4.708 -9.170
-23.255 14.961
18.023 22.969
25.100 8.857
-3.158 35.856
-21.999 15.925
-21.695 32.496
-23.537 14.717
18.960 -2.522
-0.537 -9.204
-3.682 -13.393
6.784 -9.851
7.982 19.310
-13.547 -11.810
11.069 -3.610
22.789 14.584
18.760 21.365
-12.560 31.749
16.396 35.374
15.257 22.618
-2.792 35.154
-21.820 25.674
10.237 28.110
24.486 11.328
14.104 12.247
-7.642 -8.040
-17.398 -10.607
-15.207 -1.557
24.922 12.063
20.615 0.720
7.811 -9.367
16.708 -8.901
-7.364 10.186
-22.566 -0.411
11.269 30.499
8.129 5.297
-6.127 -18.539
-19.996 28.479
20.933 23.117
-21.758 21.291
-17.166 15.685
-18.847 27.241
-4.362 25.073
-3.946 24.874
-17.489 10.355
-21.368 26.619
-8.562 34.778
21.904 16.552
18.538 -7.360
-14.396 5.673
-23.977 24.544
-22.546 -0.205
-8.885 -5.070
-22.924 -3.088
5.497 37.684
-0.081 35.399
6.770 11.898
5.376 -14.304
11.906 -4.709
30.830 12.558
8.040 14.868
26.847 13.808
17.829 26.704
-4.573 24.738
20.740 5.546
8.756 30.068
23.098 21.538
19.536 22.576
28.949 15.789
23.658 5.693
14.880 28.051
20.890 15.579
-9.998 -18.406
-22.901 9.677
-10.607 28.782
-26.326 15.879
-18.723 14.356
-16.114 28.298
29.859 16.887
20.476 23.069
-25.479 14.526
2.648 26.168
-23.128 22.090
-19.173 -7.610
-16.097 -1.676
-1.848 34.063
28.821 10.646
27.252 17.223
9.289 24.431
-6.295 34.783
-12.671 32.397
-15.035 -2.987
-10.858 -10.723
-17.820 -11.036
9.342 30.424
20.798 5.298
-1.430 27.881
3.216 31.036
-1.841 30.949
17.844 13.022
4.475 18.112
3.137 34.256
-14.633 31.950
17.955 7.835
13.398 14.405
24.426 26.709
-14.166 31.634
-20.951 -3.971
11.359 -3.755
13.335 -8.182
28.187 -2.258
-3.837 35.271
15.706 5.308
14.268 10.619
7.178 -10.046
9.640 -8.913
-27.463 -1.536
-27.426 13.477
-1.925 29.774
-5.601 1.563
6.525 -12.307
5.026 -18.952
-17.638 -9.691
16.019 29.023
23.019 -11.204
23.574 15.274
19.982 9.938
23.560 16.446
-26.854 1.197
-24.776 11.911
7.148 -16.859
5.615 -9.869
21.225 -4.850
3.462 10.867
-13.070 4.701
15.687 -1.776
21.804 8.012
24.595 1.975
20.084 16.950
11.458 31.558
25.519 13.779
13.409 25.241
-13.308 23.873
-16.107 27.538
-12.605 19.762
-3.071 33.285
20.145 19.567
-22.560 -8.613
-9.351 -1.236
9.512 -12.073
16.367 27.605
0.795 34.303
-20.563 12.164
-15.281 -15.168
-4.196 -8.943
-0.753 -15.416
-9.720 -1.355
5.180 6.193
-8.931 -14.132
-25.589 16.082
5.156 31.072
25.457 4.670
-7.902 -14.533
14.184 -7.942
17.764 10.952
-23.816 11.919
-20.178 3.826
-20.396 27.435
-14.207 24.794
12.354 -2.651
31.328 1.648
16.413 -2.929
17.575 12.670
21.033 -16.321
17.749 -8.463
15.687 -7.177
20.799 13.855
-1.836 16.062
1.145 -14.861
-18.995 0.943
-31.969 13.072
20.901 17.656
2.477 30.304
-3.069 32.572
23.963 20.452
9.225 -6.740
1.288 36.150
-22.554 1.115
6.266 -14.106
24.860 4.388
11.677 31.194
23.512 18.798
12.537 27.326
32.807 12.373
10.635 -14.327
-3.622 -1.832
11.930 13.903
17.177 13.356
23.928 -5.998
16.010 -7.934
20.868 -18.509
20.255 -8.111
15.586 30.882
-14.195 29.798
14.865 4.755
-12.926 13.684
7.767 -9.232
19.971 3.796
14.057 4.264
19.251 -6.240
-16.395 1.385
-23.127 4.496
1.657 33.269
-16.506 3.615
-14.607 30.252
-24.056 -5.320
18.487 3.418
10.426 -2.895
-3.700 27.885
-2.250 37.461
-4.613 24.878
-22.402 13.365
-9.274 -1.588
-24.744 18.173
2.171 29.979
-13.066 27.186
-2.620 30.192
-26.696 11.756
-23.726 18.307
-12.558 32.195
-21.585 13.236
-3.045 -8.857
-21.537 19.113
-24.593 23.675
-0.837 19.928
-10.268 28.040
-6.527 36.633
23.686 2.540
24.659 3.944
5.642 -7.337
13.367 -15.166
4.722 -9.347
20.825 -3.910
11.613 -1.701
-22.140 13.380
-20.969 14.737
-14.888 31.901
-24.010 21.091
-20.920 12.901
13.968 30.124
10.235 33.940
0.258 -11.029
23.937 14.918
13.170 -14.832
23.558 5.591
13.425 -0.241
-16.928 29.400
-30.856 14.141
2.047 32.457
13.549 35.718
-26.146 17.686
7.939 20.974
21.456 25.171
-19.206 16.902
-21.617 5.701
8.229 31.445
-20.601 27.498
-11.689 -7.803
4.700 30.943
-6.296 30.570
-1.244 29.153
9.887 30.961
-1.972 30.129
-18.642 23.240
1.561 33.273
25.057 -1.227
-20.159 15.845
-22.228 5.170
0.203 -16.425
-4.100 33.755
16.867 31.230
10.313 30.234
6.899 30.749
-8.097 32.106
-3.429 25.043
7.817 -14.294
25.542 10.925
-15.935 1.326
-10.697 -4.672
-11.581 0.345
-17.914 1.901
-9.885 -6.204
22.773 -5.978
22.603 1.591
13.935 28.078
-1.995 30.232
12.523 2.296
-2.636 -14.900
11.909 27.116
16.357 14.320
16.041 30.984
20.846 10.776
-2.719 35.557
21.652 -5.002
-9.393 -8.600
-17.326 -3.495
13.000 -0.096
7.197 -12.136
-15.104 1.702
-4.277 -14.595
5.916 -6.388
6.800 -7.893
9.621 -9.477
3.560 -16.054
-8.481 -19.843
18.205 -3.263
1.925 -11.762
20.551 14.020
26.696 24.639
13.878 33.458
19.464 22.771
0.511 -13.036
-17.677 21.722
-23.645 1.883
-20.338 17.101
-14.893 -8.831
-22.328 25.546
14.630 25.479
21.925 27.335
20.980 -0.765
17.331 25.391
-1.371 30.307
-22.301 2.920
-20.420 23.096
-22.023 1.838
-1.204 1.229
-21.691 -0.155
-14.580 7.656
22.160 0.388
7.526 -14.523
18.041 11.949
17.081 -4.055
-18.986 8.779
-16.251 -10.849
-0.874 -5.780
16.565 -2.903
29.725 11.259
16.692 20.400
24.646 14.398
-5.449 36.524
-25.890 9.556
-8.200 31.857
25.178 7.571
5.744 30.728
-11.888 -17.186
-20.669 2.614
-18.251 -0.004
15.049 2.485
-3.272 36.064
-23.146 5.574
-21.639 11.594
14.529 25.946
-16.448 27.291
-11.363 36.594
2.602 36.866
4.550 9.913
13.661 -13.503
-4.927 -6.666
7.274 12.196
22.962 19.146
17.985 -2.649
19.576 3.495
11.370 11.304
-3.684 25.037
-25.843 9.999
24.681 4.261
-1.622 30.374
-20.720 5.095
-26.528 13.098
-27.222 11.552
15.034 6.424
-13.560 31.425
15.628 3.468
11.057 -3.116
25.216 18.333
21.536 19.103
-24.915 14.971
-19.585 -5.425
-10.663 29.096
-23.413 17.854
-20.735 24.054
8.048 2.951
18.317 -1.748
10.734 27.250
-23.562 14.105
-23.224 -0.684
-22.531 6.449
-7.830 34.869
-19.226 0.124
15.460 -11.453
24.634 1.749
29.589 21.949
-6.587 31.016
-25.562 24.672
-21.926 3.762
-5.964 9.234
2.494 -0.846
7.530 -3.438
12.147 3.620
13.455 1.816
23.301 0.248
-7.856 32.249
-16.244 11.992
2.127 14.335
7.425 -7.961
22.816 6.104
11.027 -16.300
-17.261 27.076
27.171 14.952
24.694 8.573
2.327 -17.064
-11.821 -14.884
-24.141 -0.252
-18.314 25.125
-18.524 28.036
-2.245 30.548
-23.444 3.003
2.561 -16.746
-11.096 -6.018
11.923 12.441
18.297 25.197
25.027 14.499
26.716 6.092
-1.870 -2.667
-9.369 28.484
7.533 30.599
13.568 28.932
-1.565 -14.580
-20.970 -2.447
5.353 33.092
11.753 33.099
26.861 1.510
8.907 16.621
22.131 25.837
25.362 11.396
20.241 6.132
20.938 14.974
-25.541 25.061
27.152 3.421
-6.682 29.141
20.818 22.349
21.713 -3.747
-18.906 23.878
-21.549 9.305
-5.354 31.124
-3.607 22.023
-28.547 7.959
15.020 9.218
7.709 -15.076
6.005 -16.172
4.084 -12.570
13.979 22.505
-17.425 3.712
-10.374 -10.786
-18.107 20.251
-2.505 32.265
-4.568 37.360
13.917 27.492
-10.760 28.890
22.854 14.783
-1.437 35.438
22.760 13.916
18.774 31.606
-4.529 -10.102
14.104 -10.385
23.613 -0.426
19.893 17.384
19.261 24.436
0.479 32.665
24.392 8.716
23.448 24.279
17.280 12.465
0.258 32.978
14.587 10.002
-5.584 29.470
22.392 7.289
20.429 -9.333
5.509 -9.098
2.141 -15.800
-5.173 -12.793
-21.982 24.249
0.115 28.566
26.301 2.335
11.973 29.075
-2.369 30.560
19.135 18.876
23.227 18.224
7.367 16.965
-25.361 -5.402
-20.889 21.304
-21.009 23.090
-19.901 30.194
26.972 18.268
-8.570 -8.416
-21.744 -4.667
20.835 12.954
2.397 -18.377
26.449 10.802
16.182 9.165
15.991 6.413
-17.821 28.031
19.723 17.427
9.695 -5.445
31.075 14.194
16.940 21.676
-20.545 -1.654
-8.251 -6.170
14.015 23.876
24.439 0.193
6.740 -2.254
10.198 -10.337
-12.170 12.205
-2.604 -4.849
16.390 -3.031
20.922 -12.388
-2.324 19.376
7.951 -11.214
20.560 2.646
22.471 9.174
24.402 11.413
14.724 7.323
-13.190 -2.812
16.423 -3.734
-2.690 30.494
-20.427 27.178
-14.542 23.517
22.187 25.229
-2.516 30.264
-3.140 -12.647
24.073 4.682
10.966 22.781
12.089 24.799
1.348 -8.055
4.259 6.891
-21.000 25.482
-14.314 23.960
-28.315 4.563
24.298 6.400
23.219 -2.656
12.171 -13.811
21.258 3.426
-14.632 -2.055
-16.216 -12.258
-24.650 5.169
-23.704 17.541
-18.069 1.567
-12.189 -3.063
-17.151 -4.821
-12.437 0.539
-8.156 27.521
11.280 25.129
-22.828 8.461
-17.953 23.017
20.499 17.325
15.972 -6.805
-21.125 -6.113
-13.832 -3.907
-1.138 27.968
0.596 -14.846
25.215 17.705
1.684 34.389
9.437 32.494
-23.750 18.422
-4.477 -22.804
-1.846 -2.822
-26.943 0.411
-9.160 22.782
-7.633 -11.440
-22.611 17.615
-33.432 8.409
-4.636 33.472
-7.471 3.425
7.248 14.629
14.674 -0.232
-17.077 24.326
-16.646 23.239
-14.768 25.953
-24.910 19.326
-21.485 29.361
9.482 31.630
22.112 1.949
-11.397 -10.279
-16.016 23.508
-16.964 7.893
-22.938 14.115
-0.506 35.917
19.327 2.648
8.707 -17.095
-18.455 -12.418
13.054 30.182
-17.762 28.823
-18.542 23.041
14.446 23.239
10.053 36.116
20.647 13.204
-3.934 -23.005
2.504 -7.152
3.937 -11.906
-18.444 -17.615
4.609 32.169
-14.805 -7.494
-16.026 -1.439
-19.668 5.306
-10.211 13.715
-18.518 15.628
-11.967 30.092
-25.928 6.452
10.591 31.821
17.366 22.981
10.262 -2.930
-14.587 23.328
26.340 9.769
6.587 31.606
17.276 19.457
17.019 25.847
-3.889 32.211
10.072 11.312
28.178 0.356
26.296 0.205
10.709 32.457
-2.608 30.973
-27.341 14.652
-1.837 33.502
-27.371 15.827
-19.543 10.050
-13.636 30.724
-21.322 1.486
8.900 -13.288
22.481 6.901
13.755 5.842
1.476 -3.110
6.979 -1.858
23.624 16.051
23.432 18.809
-13.749 -1.263
25.402 16.601
15.768 -7.144
-26.851 -3.888
-4.627 -11.652
-21.722 25.368
-2.964 38.482
6.762 35.439
7.442 -9.001
-0.882 -15.424
16.109 -13.887
8.713 -8.062
13.621 -10.960
-22.263 5.732
-28.751 6.987
1.000 37.197
21.265 23.376
28.008 6.868
22.872 -8.122
21.429 15.837
22.244 22.349
28.623 4.774
11.669 16.137
23.894 14.390
11.847 23.899
26.098 -2.639
-20.355 -8.330
-27.710 12.876
12.235 -10.126
10.140 -13.592
6.795 2.091
-8.399 30.083
-13.353 33.416
10.647 -16.623
-25.077 8.399
-25.459 -0.458
-20.782 7.928
-18.168 20.660
20.954 16.309
24.951 8.700
25.102 10.713
-0.737 5.741
19.521 -11.434
-20.722 17.668
2.748 15.093
4.530 -7.784
-5.334 -6.333
-20.625 14.667
8.696 -4.802
-5.288 -5.905
14.719 20.948
-0.955 -0.421
-19.743 -1.065
-5.911 -7.089
-11.807 14.456
-26.434 4.230
12.449 -4.449
-2.901 -13.733
-9.160 14.119
-10.507 -5.765
-27.720 9.683
-0.154 35.687
5.355 9.604
24.342 15.385
15.786 -12.119
7.947 -2.468
15.447 -2.167
-10.718 -20.862
4.189 -5.770
21.734 13.355
15.689 31.423
25.234 14.149
2.119 -8.725
13.971 -1.607
22.361 8.118
20.975 -3.424
19.342 2.126
-6.691 -11.426
-32.323 20.873
27.914 16.042
12.029 33.929
18.930 23.791
-10.038 29.724
21.719 23.645
17.417 -2.438
18.293 8.784
-13.276 33.713
11.747 15.759
22.545 5.219
11.120 -2.493
8.402 38.098
-17.224 22.740
-28.413 12.601
-10.655 29.758
-8.965 31.018
-13.361 35.691
15.212 26.869
23.741 12.197
-5.178 -13.938
23.461 1.818
16.163 -3.152
21.552 -10.052
-21.126 4.770
-11.570 32.461
-24.753 17.795
0.204 -10.009
-16.004 -6.799
-26.448 12.248
-25.993 2.062
-26.356 -1.508
-30.057 8.927
17.640 4.597
4.267 -18.801
14.686 7.428
26.054 -6.669
-18.547 14.952
-10.519 -15.027
21.443 -10.269
22.142 7.152
-8.279 29.001
-18.811 -2.860
-25.291 3.274
21.533 13.731
20.417 13.459
11.526 27.810
6.954 31.441
10.267 25.988
26.320 18.124
16.011 23.007
0.323 36.110
9.451 -7.762
16.308 23.824
21.391 -2.279
-25.903 14.295
22.486 20.879
-26.528 -8.346
9.526 -1.547
-26.831 11.603
-17.834 19.956
2.494 -19.170
23.582 10.004
3.214 32.572
-25.698 12.853
-15.886 28.268
-22.397 14.247
-11.319 28.061
-5.108 29.311
25.184 -0.586
15.192 -11.080
26.704 -2.970
-5.175 31.816
5.496 -10.962
19.212 -3.400
21.744 21.062
12.942 30.262
22.142 12.124
18.752 24.505
-18.782 25.494
15.220 7.584
14.746 22.714
26.644 -3.789
3.019 -8.770
-26.755 9.341
-11.883 27.714
-12.733 -12.044
2.829 -19.075
16.232 -3.698
-11.050 -7.835
2.210 2.024
4.443 -22.548
-22.554 11.240
0.819 9.559
-17.098 5.990
25.413 0.803
28.828 17.528
14.794 -3.638
26.049 27.133
15.656 16.434
17.155 -11.661
0.635 29.785
-11.216 -18.107
-6.056 -6.919
15.992 3.196
7.519 -4.361
-19.456 23.727
28.635 7.836
5.213 -12.198
25.632 -0.137
-2.219 34.418
-16.754 27.705
-7.020 33.312
-5.398 35.822
25.541 12.902
17.087 25.456
23.477 13.567
12.942 10.697
-13.929 9.607
15.760 -2.191
2.060 38.171
29.239 6.885
18.390 -8.681
24.151 4.566
25.121 6.712
4.811 17.281
19.652 28.192
18.537 29.542
-2.006 36.315
22.481 27.801
28.768 -8.615
12.935 32.083
16.004 16.697
13.435 34.044
12.033 27.588
-3.268 31.392
-5.038 19.189
12.594 -16.028
22.684 21.142
-20.073 25.869
19.576 2.975
-4.335 28.136
-10.003 31.054
10.780 -3.088
21.527 21.748
11.665 1.211
0.782 27.768
19.275 17.770
26.938 6.238
12.650 21.696
12.737 26.353
-5.548 -13.624
19.393 3.845
-17.143 4.301
-14.216 28.852
25.211 6.029
-4.842 -6.163
-28.708 14.490
-20.193 -5.413
-17.310 18.517
0.322 35.174
13.243 -10.205
19.537 -8.968
12.036 40.329
23.763 5.514
10.459 -9.092
20.329 2.292
26.862 8.940
5.112 32.097
2.090 33.815
10.954 30.724
1.083 31.793
29.767 5.123
19.377 1.171
19.314 -4.395
-15.973 -2.651
-24.700 14.510
-12.969 29.693
6.917 32.012
18.376 22.290
-23.665 18.265
-9.193 32.502
-0.688 40.708
-5.182 35.872
-3.872 25.461
-8.893 33.102
11.936 23.965
-19.663 11.200
-15.642 17.297
-10.818 41.054
-24.960 2.984
-23.529 11.394
-7.138 34.023
15.687 19.836
18.641 -0.761
9.497 -7.874
14.313 0.738
18.675 27.544
14.923 25.100
-11.101 26.336
-23.310 20.037
-26.485 6.945
-17.029 8.542
-4.354 -7.433
1.901 -8.833
25.504 9.608
8.469 -6.287
-5.879 -3.967
21.940 -15.699
26.969 1.456
26.475 1.590
3.774 -15.750
-13.445 31.070
-20.176 -0.893
-19.064 1.551
4.578 12.218
-13.469 -6.527
-22.220 -2.104
-14.854 -10.113
-8.201 28.915
-17.158 1.063
-17.217 -8.189
1.756 -1.094
-12.900 21.745
-25.004 18.073
-18.746 -3.810
1.421 35.225
16.064 24.148
21.282 21.862
22.592 24.214
23.663 15.544
7.281 36.722
-18.383 21.828
-23.777 3.292
-19.478 16.029
-11.344 25.980
-21.290 26.715
-13.510 27.236
11.636 29.280
24.655 26.086
-3.657 25.194
-25.516 6.145
-17.668 5.809
21.651 25.727
23.226 16.914
26.039 18.639
20.856 5.955
16.346 21.729
15.908 26.065
15.382 6.966
24.659 10.290
20.754 -3.387
17.295 3.207
7.362 -14.577
-2.850 -12.000
2.865 -10.284
14.098 -1.777
18.089 9.178
-24.201 -6.419
-27.924 18.129
-23.794 -2.649
-8.710 1.297
15.827 1.320
-26.558 8.963
12.025 -4.454
16.182 9.483
21.874 4.174
3.617 5.307
18.162 13.833
-15.370 -17.569
-5.882 -9.939
-17.975 0.793
3.550 -12.011
-28.650 3.302
-13.643 22.461
-11.637 -4.536
22.271 31.008
12.356 30.855
-1.963 30.447
-9.186 33.356
17.987 38.144
17.313 25.005
-5.340 32.567
9.099 28.559
16.501 28.647
21.565 14.017
-19.101 -11.381
14.162 0.510
-17.354 23.623
21.315 25.682
20.589 17.114
4.623 33.927
15.049 2.583
-15.758 -13.902
-3.807 36.179
-25.545 23.874
22.595 9.522
19.969 12.442
-22.949 1.265
-1.624 36.518
19.099 23.369
14.761 27.425
2.384 32.678
-4.230 25.413
26.006 7.660
26.786 3.854
-1.624 24.860
4.838 35.736
16.980 26.643
10.160 35.179
5.274 29.963
17.589 31.677
4.437 32.287
3.655 37.318
8.934 33.309
19.485 25.659
16.711 3.841
18.719 23.819
4.565 36.207
24.660 -3.434
4.769 -14.827
-2.147 33.828
-14.682 1.881
-17.903 30.093
20.675 26.537
9.639 32.086
13.913 32.603
23.568 26.999
23.617 25.955
25.893 21.513
-30.696 4.859
-18.400 31.316
-4.539 -16.284
13.313 -4.905
-26.808 29.935
2.006 -6.201
-12.599 28.644
-6.459 33.743
16.426 -4.505
17.960 -1.379
-26.583 23.860
14.566 23.474
26.906 18.596
-15.695 17.494
3.481 8.546
-11.861 -5.304
0.360 4.566
-9.259 -15.317
-11.022 -9.089
8.863 -0.679
-4.806 35.636
17.061 1.706
14.377 22.842
-24.621 17.993
-15.402 -2.306
-25.452 14.264
10.145 -5.626
26.436 14.292
19.932 10.268
12.048 32.834
12.636 28.099
24.989 12.712
25.008 19.924
-12.426 32.929
-2.387 32.204
-2.505 30.762
26.484 8.702
18.685 16.494
24.261 4.015
18.122 20.222
-10.307 28.821
29.101 20.171
13.706 30.517
17.182 31.862
16.882 -11.531
-10.778 3.134
5.559 7.318
3.094 -4.653
-16.270 -15.384
15.973 -4.983
-2.103 30.487
1.424 -3.548
24.200 0.954
24.287 9.766
15.999 25.569
17.856 -11.199
2.580 36.982
21.189 6.094
0.043 33.065
2.607 34.106
-19.387 4.141
-17.005 7.336
-15.843 -10.148
-4.213 37.131
-28.002 13.959
17.497 14.090
3.129 35.415
-8.418 34.898
-6.130 33.174
-2.800 30.218
25.369 11.664
-0.208 -6.399
-16.186 25.385
11.173 28.079
21.078 11.157
14.798 6.313
6.412 27.478
25.527 -1.669
7.475 30.096
-2.310 30.426
5.065 29.838
12.504 21.519
-25.637 10.653
-17.176 20.271
11.678 27.371
12.610 13.929
4.920 38.084
0.185 35.012
-22.486 12.996
-19.351 18.033
23.472 18.153
18.067 4.356
-23.531 24.642
-20.556 24.384
25.812 20.277
26.415 5.413
20.049 -0.336
-17.492 26.461
-22.693 2.023
-17.561 0.992
8.368 -1.878
-15.349 23.734
-19.572 21.873
-1.951 30.643
25.503 1.881
24.033 4.590
14.151 29.043
-26.318 16.995
-14.801 -11.832
-28.340 9.068
-25.765 5.285
9.486 10.959
26.229 15.012
21.929 16.312
20.975 23.490
16.844 -15.982
30.158 12.873
24.387 4.628
23.208 -3.246
20.111 -0.266
18.737 -2.726
24.964 9.530
19.512 28.677
-18.516 28.038
-17.273 33.092
-24.592 1.917
-19.100 11.130
19.473 4.175
19.484 9.926
21.489 31.782
-25.932 -0.421
-23.278 14.411
-28.342 8.585
-9.562 -2.994
-7.325 22.357
-1.886 30.078
16.555 22.711
19.499 8.140
7.302 -11.083
16.038 27.568
1.765 -9.050
0.392 -17.333
-8.436 36.638
-0.538 0.886
-29.445 15.720
-27.552 17.608
-19.549 15.773
5.853 -14.756
5.465 30.665
9.507 25.843
-6.351 -10.948
25.498 6.387
19.782 25.549
-1.887 28.465
20.773 16.397
19.282 26.648
17.490 29.914
24.653 13.041
-17.655 25.415
-14.879 6.835
-17.590 -5.335
-8.109 -11.122
-2.023 -14.241
21.918 21.463
18.609 19.453
-8.812 -5.868
-13.354 -11.374
19.814 -10.795
21.261 26.042
11.740 -16.823
13.251 32.552
-0.080 33.486
23.977 20.715
12.094 -10.645
-16.111 14.611
14.097 -13.018
9.884 -0.872
23.918 9.430
12.585 31.622
20.110 21.008
-17.752 16.198
-10.954 -12.300
-10.680 36.276
-29.148 10.840
-10.378 35.260
-18.965 23.359
-0.443 -0.849
-23.297 10.488
8.779 33.474
8.528 30.318
32.531 13.740
4.108 33.516
22.806 24.614
11.087 -2.682
22.978 0.838
27.120 23.602
18.725 -6.760
-10.110 -19.532
-31.542 20.624
-24.207 18.966
-24.237 8.273
-18.186 23.425
4.562 38.109
-4.340 30.701
-15.694 -9.562
-8.122 -4.016
10.929 -3.994
-28.825 -0.577
-2.952 -12.786
-24.006 17.146
3.979 36.992
-21.390 5.061
-21.829 16.069
-12.431 27.626
-1.543 32.729
10.475 31.829
27.193 12.643
13.258 9.557
-9.516 11.189
-21.907 11.350
10.765 13.809
11.483 -2.476
6.849 -4.347
3.806 33.483
25.213 19.452
-16.155 24.155
-22.829 16.108
9.027 39.043
22.175 12.643
0.320 -2.055
-9.571 -10.160
-22.490 2.090
-11.613 32.262
4.348 -0.202
21.673 25.645
26.068 15.403
-19.693 28.092
-30.597 11.040
-20.188 6.502
-9.996 37.195
-21.922 9.315
-23.265 18.890
-13.920 33.790
-4.775 20.217
-11.413 35.634
13.093 32.910
13.690 26.844
13.674 30.050
20.351 14.921
27.506 -0.646
17.265 32.142
23.455 9.548
2.828 30.787
22.549 25.122
-2.215 -15.597
21.538 10.423
12.711 -16.536
-4.859 -13.542
9.216 -8.537
-17.343 24.299
-15.495 30.430
-14.976 31.550
16.144 22.727
22.626 0.488
17.378 -5.996
-9.910 0.259
-11.780 4.247
2.783 2.964
-13.813 6.848
-24.037 13.664
-6.673 -17.824
-5.538 32.344
16.743 24.619
16.328 1.997
-13.938 -1.200
16.230 -8.256
16.238 -4.156
-12.746 -9.131
8.309 -10.699
-25.537 -1.497
-24.348 27.193
-15.713 24.881
-9.294 26.801
-26.225 15.006
-11.490 20.810
0.313 -11.277
3.504 -10.316
22.346 -9.462
-15.112 -3.433
-10.417 -3.933
-26.338 21.944
-9.634 32.887
26.791 10.877
-5.027 -3.428
18.063 29.765
5.457 35.963
26.914 22.322
6.315 23.750
-0.100 35.868
-5.679 1.420
22.041 2.248
8.620 27.249
22.152 17.594
14.439 15.997
0.471 30.368
-11.616 -12.223
0.892 -11.963
-15.824 31.948
18.230 21.228
7.503 -3.638
25.217 9.170
19.290 -5.971
-15.630 8.229
-14.928 20.782
-7.095 26.649
11.520 -3.829
19.688 25.521
26.522 13.838
26.260 3.151
-2.355 37.542
-24.760 26.767
-25.022 16.584
7.693 29.798
-5.477 16.956
20.190 29.536
21.506 9.351
9.688 -11.248
21.029 25.954
-10.671 26.765
-4.803 31.766
25.813 -6.240
22.002 3.855
19.934 22.957
28.715 4.627
14.857 24.664
4.562 27.404
32.586 12.767
-25.019 -1.181
15.948 11.730
-16.378 26.791
0.883 32.593
10.022 28.903
-0.722 35.863
12.775 28.648
-18.139 -0.656
-18.447 24.092
-13.368 29.030
-23.186 26.223
-17.601 23.322
-22.146 26.259
-4.455 26.214
19.517 22.135
-1.764 30.467
28.107 -2.178
24.422 12.648
-14.059 29.194
-24.686 29.074
-4.075 24.750
-23.107 3.574
-21.017 2.141
-1.854 -1.089
-9.844 29.407
-1.684 29.900
11.434 32.957
4.971 31.625
-14.040 32.103
-22.402 15.877
11.870 1.423
-12.004 -14.576
22.482 7.329
-21.876 1.775
-10.869 27.025
-19.930 32.011
-15.905 28.427
13.670 34.997
24.330 1.102
-2.481 30.639
21.546 7.832
19.527 11.274
8.677 30.897
-21.452 25.346
15.151 28.748
15.338 -4.584
13.918 -11.455
5.034 -11.073
-20.471 -2.171
-12.458 7.703
-25.706 2.534
5.004 -10.784
11.421 26.576
1.869 38.009
27.277 17.956
18.490 28.675
12.705 25.043
-28.155 26.163
-6.439 -23.181
9.714 -11.389
-13.736 23.100
-22.218 21.299
24.927 18.925
3.001 25.475
17.282 30.511
-20.666 22.459
-15.372 28.385
-15.089 33.612
25.035 3.370
-18.122 9.177
20.500 26.138
-17.456 23.373
21.483 10.108
9.889 28.565
-6.855 35.810
9.540 -21.699
22.310 7.257
-14.311 14.682
10.825 23.039
-1.682 30.868
8.689 31.309
1.746 37.442
-6.348 37.092
0.455 31.805
4.123 27.045
4.191 35.091
-20.870 25.649
-17.489 -3.329
-3.668 -8.304
-19.978 26.684
16.117 -7.265
2.670 32.539
20.838 10.825
14.343 21.881
-18.191 20.543
5.418 -5.346
12.089 -7.136
-23.687 20.888
-16.155 3.544
-25.679 1.531
-22.986 0.641
-17.593 31.655
-12.323 34.075
-23.260 23.819
-22.688 18.713
-28.598 9.503
-9.190 32.668
-11.702 -12.426
5.195 -6.018
-28.641 8.595
-27.540 5.637
-18.890 13.549
-18.803 24.631
-11.069 36.116
-20.610 20.668
10.295 32.857
3.049 36.196
-1.393 30.030
-23.618 14.147
-10.391 -3.447
-25.603 12.393
-16.299 24.252
8.054 31.767
-4.582 23.045
7.906 16.890
-5.637 13.012
-12.836 0.524
-25.430 5.475
-17.624 24.199
9.518 32.339
1.552 35.357
-0.192 32.232
20.932 24.356
15.908 -13.548
-14.422 24.014
-2.229 31.068
15.320 29.616
8.381 31.082
19.292 17.040
26.567 10.715
5.861 -13.613
-13.499 0.234
11.958 -0.351
18.820 16.960
14.523 -7.087
13.632 19.453
-17.226 1.784
-9.402 -11.649
-17.613 25.025
-2.582 30.000
-20.839 3.739
5.488 28.590
12.439 6.125
-13.313 -11.718
-18.995 25.215
-2.470 -11.430
-21.962 20.772
-20.866 14.669
-0.613 41.309
-5.076 2.946
-27.493 6.281
25.962 9.811
5.361 -15.861
-1.474 0.396
24.793 -6.518
20.907 22.488
1.641 -12.613
-30.224 12.135
-20.425 24.415
-0.662 35.836
5.090 28.730
-14.959 31.520
-22.535 -4.695
-7.101 -11.886
-22.029 7.035
-8.677 37.468
-27.380 -3.984
5.376 -12.734
-12.858 -3.267
10.744 28.305
25.799 18.058
22.240 20.939
15.084 -3.047
17.340 1.922
10.849 -10.547
4.687 -0.138
-19.670 15.567
-2.398 22.825
9.265 27.922
10.163 28.711
-2.098 30.028
8.799 25.229
-26.712 1.944
24.166 13.345
24.981 4.088
13.764 -0.442
9.801 30.631
22.499 3.600
26.438 19.519
15.800 6.098
-17.606 30.621
-27.386 2.942
-23.322 22.555
-12.840 5.958
-18.692 28.407
4.626 -10.344
17.616 -1.703
13.550 -9.032
6.643 1.275
-2.023 30.663
-18.037 -2.971
-20.158 25.394
-20.072 25.993
25.851 5.657
4.099 33.915
22.198 11.313
20.277 17.098
6.048 37.004
18.851 12.471
14.243 26.221
12.545 24.066
15.147 34.261
-18.764 1.433
7.538 -2.944
12.521 -4.418
-14.119 -14.347
-18.660 -7.318
26.693 -8.106
2.654 -7.669
-16.291 15.421
-30.681 23.155
22.461 -8.974
-13.620 1.574
-15.473 -6.354
-20.997 -6.590
-19.787 6.979
-13.546 30.993
7.649 28.024
-18.943 28.203
-30.722 7.793
-20.582 -5.250
-2.267 -11.589
16.404 12.222
-9.393 -8.505
-21.709 18.380
-19.804 8.150
-3.488 31.601
19.079 -2.738
-5.974 -4.809
-14.520 28.783
-21.704 25.410
-19.503 4.368
-24.473 23.521
-14.397 -11.349
-16.382 -4.852
17.975 26.227
24.862 17.499
-23.973 21.516
-13.548 29.197
22.070 23.564
-3.032 32.730
24.448 21.445
13.907 28.847
12.981 34.186
19.437 26.955
-2.075 30.625
-5.298 -7.973
-14.434 19.932
15.022 5.548
9.443 -10.794
26.813 14.341
16.669 26.087
11.736 34.336
-25.055 13.159
-2.367 30.551
16.850 -3.818
24.354 7.475
6.881 -8.955
4.949 -18.407
24.712 5.018
22.187 -6.689
11.644 -4.436
-2.389 -8.265
-10.841 4.998
-23.334 8.020
-22.201 -12.902
-28.804 14.200
5.298 36.302
23.057 -6.189
8.679 -10.690
10.081 -21.109
28.965 11.495
14.719 27.095
-15.949 26.582
10.715 -12.884
13.868 3.377
-1.402 -12.481
20.471 7.472
-8.239 13.637
10.643 -10.034
-17.204 23.743
-4.561 30.216
-11.979 32.263
-26.093 18.035
-4.886 27.358
-3.994 25.222
15.368 26.370
1.814 33.074
8.688 25.446
28.269 -1.416
25.424 5.283
13.432 -3.839
15.788 2.915
29.064 -3.355
2.106 -16.660
5.739 -1.044
26.089 0.649
26.188 4.197
3.895 28.781
28.765 5.180
-14.808 22.350
-25.911 7.999
-9.309 25.708
-13.839 13.799
-0.402 35.235
9.375 -12.209
22.272 16.505
7.616 -15.579
-7.719 30.316
-3.707 25.244
-8.461 33.788
-15.565 32.573
24.338 3.895
13.997 20.804
-30.901 16.471
-22.504 11.625
-15.393 -9.579
18.458 21.355
-12.014 35.020
-7.549 31.239
-14.087 7.854
1.778 33.982
20.077 16.781
1.887 40.743
18.503 19.117
23.043 1.430
15.080 -5.079
3.404 0.924
21.865 6.658
14.297 -11.213
-6.353 -13.562
28.771 3.670
22.267 24.560
-24.003 -0.573
-10.698 1.673
-14.396 -13.005
-16.871 26.485
-7.985 21.165
-1.415 1.750
-17.800 21.515
-11.399 -7.302
-24.771 14.639
24.549 18.810
-27.072 9.593
-12.648 22.354
-12.113 27.674
12.974 27.336
24.755 7.896
24.236 -9.557
24.677 21.435
18.792 0.238
20.162 6.662
-9.607 -12.576
-8.930 -1.988
-16.033 -4.157
-5.082 -14.255
7.748 3.123
10.642 -5.426
21.540 0.563
25.097 21.210
29.363 17.241
16.142 0.355
1.377 -16.565
-10.540 -8.658
-1.990 0.208
-20.803 2.335
1.936 -16.673
-14.436 33.149
-15.507 29.334
-19.211 27.889
-15.381 18.589
-13.319 32.858
-18.725 -1.923
18.308 -0.535
8.774 -13.786
11.759 -17.716
-19.018 4.031
17.458 27.294
-19.349 8.098
-14.111 32.815
20.010 27.567
0.015 34.478
6.290 32.332
14.820 25.422
-2.082 30.272
-20.963 22.630
-0.765 -1.467
-15.898 29.570
-24.243 20.898
-10.209 20.656
-2.096 30.679
-15.756 29.993
-20.312 29.661
-24.102 18.713
-13.834 -5.493
-28.856 16.403
-1.039 35.770
-3.550 33.191
24.669 15.582
18.798 24.231
25.462 16.979
12.272 3.538
23.002 21.299
16.505 31.932
6.152 34.957
22.029 9.918
17.156 0.813
26.970 12.267
15.729 11.839
13.194 3.448
23.474 19.225
17.260 29.936
26.610 10.931
5.982 -4.287
-12.570 33.108
-21.911 15.034
16.691 14.402
24.736 10.334
11.325 4.787
16.918 2.461
21.336 11.018
17.457 5.446
-15.931 -2.386
-24.339 16.287
4.636 32.999
0.470 -11.476
20.269 19.417
14.232 18.083
-19.715 -6.152
9.990 -10.155
-10.574 21.866
17.081 27.064
3.966 40.567
-3.602 25.326
0.393 -2.181
-25.467 24.705
10.668 29.332
-11.073 8.370
-24.830 20.491
3.875 18.841
5.586 1.585
-5.285 -10.698
-16.269 20.711
-29.153 9.804
13.934 20.269
-13.958 35.392
-20.588 30.181
2.545 -13.623
-27.295 19.798
-12.106 26.277
4.052 32.482
22.797 -6.501
11.230 21.809
15.501 11.797
16.159 -6.836
28.263 6.484
16.221 -13.319
-11.581 31.521
-1.346 32.454
-25.180 14.316
-11.819 6.652
1.732 -15.462
17.923 -6.377
26.581 18.301
19.105 22.946
13.996 -7.720
-17.627 -7.405
6.738 -18.123
27.013 10.700
23.143 26.815
11.287 38.060
20.480 12.817
-0.498 -12.895
8.321 -2.665
19.275 16.669
-0.828 -8.773
26.146 6.778
26.085 8.539
5.369 -10.060
5.581 -2.967
23.327 3.174
-4.506 25.437
31.320 10.015
8.023 33.156
23.490 20.599
-10.029 26.093
-22.344 2.707
24.618 19.980
15.457 29.313
-6.686 30.744
-13.426 35.035
19.640 6.845
23.731 -5.267
-16.520 1.232
-17.973 0.406
24.156 1.642
-4.608 32.771
-24.574 7.066
-6.980 -17.282
-15.449 -7.901
19.984 -8.161
-14.237 -16.420
-3.431 -17.733
1.386 -7.266
-25.045 3.886
-24.839 -2.111
-0.773 31.356
-1.504 30.180
21.502 -16.168
23.893 29.738
-4.127 38.986
16.328 30.105
21.102 4.915
21.728 22.571
16.902 -5.112
10.433 -0.078
32.047 16.430
-17.575 32.118
-18.914 21.641
20.007 6.478
8.588 -2.886
11.475 -15.081
-15.032 8.805
-3.284 -1.622
10.338 36.773
12.548 -6.507
7.897 -5.299
21.283 17.041
11.071 16.141
-16.267 -3.213
7.394 30.495
12.797 31.368
-20.158 17.597
-18.990 29.065
21.656 14.443
6.535 -4.221
6.640 -4.391
7.367 9.410
14.892 13.418
-7.629 -5.988
-10.003 -7.161
-17.728 17.710
-14.702 29.911
-11.830 23.087
-21.407 23.260
-22.300 20.705
-18.024 11.594
-7.832 28.469
24.235 11.143
16.508 23.496
-11.858 19.912
-15.684 10.398
-13.209 24.027
-13.996 26.794
-24.386 25.629
-27.441 13.444
19.094 11.052
20.391 -9.667
19.043 3.950
31.064 0.242
21.459 -2.753
30.127 17.725
22.312 17.457
6.954 33.059
19.424 0.484
21.606 10.694
6.008 -16.819
-8.058 11.143
14.371 -6.464
-25.112 -3.276
-23.669 22.780
-7.387 -9.392
-8.993 3.527
-25.576 25.861
-8.318 40.545
-7.778 30.749
9.689 -4.321
-9.937 0.426
4.135 27.390
-2.886 18.017
-5.412 -15.518
-10.523 4.041
8.503 -15.652
23.061 5.813
16.905 -2.712
12.112 -14.313
6.117 -17.314
18.013 7.219
23.983 16.751
1.673 33.986
-26.274 22.905
5.690 -4.779
-15.088 -3.053
1.225 -7.249
11.061 -1.383
27.158 1.901
1.471 -2.668
-5.043 38.202
0.473 35.514
-23.096 21.271
0.150 35.895
-19.101 28.453
-21.437 24.165
-19.523 1.383
-9.738 20.580
-3.490 33.749
0.154 36.359
16.121 17.155
-7.107 -15.281
-2.755 -11.841
24.561 -8.439
20.128 8.047
7.744 33.514
10.907 36.043
6.842 34.435
-10.149 37.096
-0.419 28.982
-19.819 13.121
-17.248 11.455
2.754 2.731
14.945 -2.245
18.517 -6.986
19.279 -8.713
-0.437 37.272
0.289 35.701
19.451 26.059
-2.487 30.669
-24.891 4.598
-26.624 15.255
20.895 11.915
22.919 10.170
-2.542 30.138
-17.955 28.797
-23.661 27.090
18.427 13.994
4.040 30.977
19.762 25.798
23.408 19.164
17.755 11.979
23.950 19.116
-4.490 -12.439
-17.891 -5.368
-25.151 2.923
-23.398 17.097
-13.565 37.747
10.670 29.027
-7.359 35.171
-3.066 30.219
5.116 31.757
8.008 37.566
12.175 26.735
-2.353 30.704
23.258 2.335
18.004 -9.977
27.080 9.916
5.778 -11.714
18.886 22.436
13.836 27.793
-5.139 -11.794
-4.318 32.865
14.991 25.428
-11.660 -16.605
8.351 29.727
26.621 6.266
14.958 -14.859
-5.187 -8.047
-15.692 18.261
-0.264 35.425
8.818 0.234
21.848 -1.359
27.163 20.597
21.690 19.219
28.590 6.672
29.331 13.991
16.148 8.490
-15.187 -15.803
27.399 -2.082
15.779 22.966
11.623 32.769
-3.783 36.365
27.626 11.909
-3.082 32.476
-2.528 30.690
2.361 40.635
28.113 0.719
18.951 20.258
23.317 23.124
18.587 -6.858
9.219 -7.824
-16.373 17.768
-28.882 3.668
-7.812 -10.422
24.545 28.170
0.171 -13.439
-18.625 1.686
-1.505 30.001
25.604 8.878
26.558 1.228
19.054 -1.875
16.946 28.373
-11.692 28.130
24.751 7.548
15.559 28.680
-5.948 -4.815
1.676 5.693
0.467 33.991
24.648 23.148
27.754 11.174
10.748 13.515
4.988 34.111
12.890 5.914
16.172 -6.000
1.231 -13.701
10.767 -11.396
24.718 0.017
-7.084 34.529
-14.194 35.567
-20.053 29.516
-9.719 27.240
1.836 -21.816
15.447 9.551
-22.495 18.871
5.028 29.928
17.698 24.069
21.389 18.841
4.606 -8.838
-25.025 11.894
-10.258 -6.845
21.175 18.968
17.575 26.150
-4.567 33.204
-22.219 2.517
-10.782 26.529
16.101 22.146
22.284 5.246
-13.970 9.215
28.401 4.733
11.160 -10.016
15.842 -11.709
-17.580 9.037
-8.193 1.653
25.815 22.305
19.656 -2.945
27.195 11.317
8.562 -3.378
-3.816 -16.587
-23.853 2.726
-23.723 1.093
9.305 29.965
-12.265 30.574
-21.553 20.251
8.960 31.503
19.888 7.613
21.775 27.906
-9.188 31.685
-26.758 13.191
-4.802 34.474
21.774 -8.079
-26.662 5.814
-14.385 27.669
10.824 26.527
11.683 -12.647
-3.137 -3.972
13.696 -4.029
-16.461 -7.959
-8.452 -12.480
3.986 24.769
-2.732 -16.651
-18.091 -11.734
24.389 -1.836
-5.132 -13.972
-20.729 0.998
-7.987 -6.418
24.764 15.381
-2.078 33.080
-16.038 12.433
21.941 20.973
14.321 35.931
26.733 25.077
19.840 16.241
20.492 23.596
3.188 -7.395
-32.064 2.462
-11.171 28.706
-0.152 26.260
-5.106 34.715
-12.592 34.925
23.077 4.397
26.636 2.289
16.241 30.690
-10.070 6.811
5.407 14.522
1.866 -15.384
23.126 21.676
-0.577 -11.444
0.745 -14.440
6.469 -13.318
24.324 7.052
22.196 24.889
8.575 33.793
-12.554 34.612
-4.116 25.170
21.253 24.935
22.083 -0.976
-17.564 28.445
-21.634 21.832
-22.245 10.418
-19.088 -3.015
-9.853 -12.084
-23.232 5.865
5.436 -8.800
-14.288 15.060
7.594 34.303
1.231 4.412
-28.581 7.122
-26.483 4.826
22.220 6.903
-3.443 33.241
-12.795 29.254
-25.814 12.957
-16.970 34.384
-4.117 25.639
-26.379 11.188
16.105 32.399
12.657 32.424
-26.426 15.001
-19.109 28.642
9.126 31.721
0.759 35.661
-14.783 28.740
12.749 31.460
-21.790 17.389
-24.655 7.770
-17.421 19.143
18.286 29.966
4.040 -4.826
-3.434 38.194
-20.366 20.194
-6.359 34.213
-13.320 25.796
-2.144 29.098
12.851 27.162
16.976 34.386
7.680 30.512
-20.920 30.999
2.467 33.649
22.556 29.972
6.471 29.156
-17.617 25.808
-0.627 36.030
