# Supplementary material for: Myosin V executes steps of variable length via structurally constrained diffusion
Source: eLife. 2020 Jan 15;9:e51569. doi: 10.7554/eLife.51569 (PMC7054003; doi:10.7554/eLife.51569)
Supplement: Source data 1. [file elife-51569-data1.zip › myosin_elife_source_data/Figure 3/BD_diffusion_contours/lastbead_xz_4IQ.dat]

15.737 26.312
27.182 35.007
14.519 32.192
36.870 -4.933
18.468 11.733
44.469 12.315
1.541 23.371
17.662 33.523
39.715 0.854
21.478 30.097
30.372 33.746
37.554 28.973
10.825 31.458
43.723 14.900
17.004 30.723
50.160 2.341
34.574 -11.566
41.273 -5.769
25.132 2.159
36.733 25.097
5.028 30.974
41.806 -2.645
44.149 18.551
29.235 -12.505
18.649 14.496
21.409 29.635
24.985 8.868
32.896 24.120
16.023 37.363
10.422 9.199
11.660 29.716
35.059 35.327
21.912 28.442
16.618 17.354
22.038 38.546
16.505 31.811
3.237 22.394
43.442 14.773
47.730 -2.433
24.065 -18.237
35.870 22.711
42.189 8.208
18.170 -15.008
18.920 7.462
20.372 27.738
22.079 27.400
34.784 -10.781
44.791 -1.622
49.989 -1.209
11.785 17.755
22.038 31.720
16.243 31.488
4.904 31.071
10.227 28.662
5.102 29.764
17.696 24.414
34.171 13.157
34.550 -11.446
17.705 33.171
16.055 1.685
5.091 29.560
28.024 -12.538
37.382 -19.221
39.787 11.895
32.306 -13.008
31.326 -10.703
27.709 9.324
46.937 16.633
5.919 35.592
30.818 12.150
39.795 0.545
14.780 -0.650
37.660 -5.238
37.626 -1.485
9.670 16.662
34.603 19.534
29.481 34.399
50.559 4.278
47.731 8.452
52.022 16.771
30.835 16.891
27.713 6.527
43.788 5.367
18.937 34.624
28.879 25.340
40.145 -1.982
33.105 25.235
13.462 17.373
18.592 36.662
5.724 35.211
25.456 16.311
46.374 2.308
29.230 25.319
28.281 5.481
17.114 34.738
44.690 30.676
45.485 -5.329
40.021 -8.623
40.722 -6.670
8.789 12.712
36.573 -7.973
42.187 -11.537
34.355 4.553
36.837 -1.846
32.061 2.817
31.405 8.037
30.125 15.317
30.552 15.062
42.847 -0.646
31.842 24.677
30.144 8.433
38.204 36.326
35.299 26.250
33.834 18.262
13.431 26.706
19.428 30.600
20.158 37.128
36.063 14.490
28.557 -14.507
36.941 -11.902
30.429 18.119
10.090 3.497
48.551 1.079
43.461 -3.603
25.693 6.809
41.247 23.777
17.304 30.595
5.893 29.650
41.852 5.683
5.992 20.086
10.644 29.696
21.805 31.825
13.535 34.672
35.637 0.221
34.030 -1.373
27.077 -20.176
21.833 -11.113
36.913 -11.128
40.690 -3.865
26.586 2.368
39.256 -4.785
42.735 -11.113
42.407 16.820
49.539 15.848
48.582 -2.223
25.097 30.917
5.951 35.339
37.756 -15.581
41.739 24.636
42.786 -7.911
49.120 3.510
36.891 5.098
32.640 16.579
34.742 -12.024
38.574 0.466
26.485 3.923
44.106 -1.104
31.844 14.189
12.957 26.091
25.415 4.113
35.525 0.392
23.150 28.545
12.420 -1.921
32.862 28.510
33.976 0.676
41.703 -8.649
37.773 -15.497
26.348 9.134
39.247 -12.194
26.730 -3.779
31.365 18.831
16.142 30.030
15.444 6.977
47.785 23.964
13.151 26.538
14.877 31.076
5.186 29.955
42.504 15.247
30.738 4.921
45.656 11.212
54.344 2.579
33.857 -3.680
10.127 30.540
37.143 3.767
36.937 -9.966
33.336 -21.408
38.136 -1.696
6.094 23.306
19.509 28.179
5.916 35.599
49.726 11.822
35.436 20.345
17.831 31.515
44.858 27.473
2.990 25.035
36.866 -12.686
28.022 28.577
10.134 26.159
10.883 29.541
29.502 11.580
8.758 27.443
29.372 27.532
30.533 19.700
39.487 5.720
52.719 1.477
42.010 -9.561
39.226 -12.459
44.634 -5.815
34.237 -11.982
35.143 10.141
31.311 35.409
16.489 19.468
10.849 31.011
24.474 26.502
11.925 22.677
22.877 27.001
13.583 5.415
12.186 18.539
28.169 33.967
43.533 -1.211
45.457 -7.420
36.333 -1.283
28.079 5.762
24.284 27.396
27.340 32.941
3.999 25.294
23.001 19.696
27.058 18.822
42.543 7.779
18.584 6.561
38.654 5.656
18.112 32.558
29.256 -10.728
32.710 -14.720
43.116 -1.806
48.769 -7.020
30.065 13.705
35.112 4.612
24.645 2.259
37.350 24.001
10.181 32.149
5.375 29.995
24.789 -3.245
42.616 4.411
31.669 10.404
22.772 -13.028
20.545 -12.249
25.552 3.961
42.912 -11.873
44.635 0.954
45.351 0.620
37.195 5.461
32.306 33.317
40.388 -4.549
33.988 20.023
40.623 -7.387
40.423 1.856
5.560 30.177
16.493 19.052
44.442 -11.596
19.819 -10.562
40.759 28.223
27.304 26.162
30.251 1.099
8.564 29.733
21.710 -2.307
33.735 34.796
7.430 29.016
40.748 -8.274
29.338 0.345
20.422 29.347
29.184 32.787
38.420 5.230
39.097 -2.631
21.144 6.973
19.842 30.080
15.687 29.296
16.837 40.028
23.778 -6.602
36.752 -3.308
22.845 13.672
20.984 -4.158
40.517 -5.780
21.946 14.205
9.773 31.881
25.140 24.408
45.299 1.629
44.616 -3.913
38.892 -7.346
27.358 -12.015
48.982 -1.306
11.269 29.726
18.351 8.305
38.420 -13.464
42.562 -11.038
25.562 -0.639
24.997 24.051
15.298 36.033
5.503 30.453
17.175 31.955
8.505 19.321
36.479 -7.165
24.249 9.285
20.121 14.991
41.865 -7.191
31.886 6.328
47.427 19.051
17.962 0.113
38.419 2.043
18.705 11.955
20.673 20.065
17.621 33.318
14.736 43.432
5.848 35.528
20.305 31.417
3.993 24.835
27.638 35.575
6.379 31.672
42.805 13.053
39.092 9.117
44.590 28.773
13.664 14.693
32.892 6.785
32.428 -0.860
22.773 -6.583
19.670 29.359
5.470 30.162
5.245 30.956
22.231 16.112
41.418 18.776
29.394 9.610
35.467 -1.239
21.677 -16.312
26.186 3.936
28.698 -9.547
41.548 -9.892
47.956 6.867
46.615 0.048
11.527 9.809
38.131 -2.253
10.212 22.241
20.817 32.431
20.527 30.701
25.573 34.559
35.111 16.049
16.398 -2.990
26.156 7.583
30.416 5.101
23.685 2.982
12.838 16.794
33.816 31.577
12.237 31.292
24.583 35.606
3.684 22.416
17.656 29.889
48.022 19.108
38.934 -7.439
24.770 27.761
6.760 29.667
24.089 3.823
29.642 21.657
35.671 8.563
30.324 6.479
36.420 3.394
7.223 29.860
22.147 39.341
3.915 25.104
30.539 32.946
26.861 2.153
35.699 11.081
10.830 11.533
17.274 15.909
20.006 25.142
38.944 26.289
11.631 35.591
40.825 23.798
28.330 33.650
41.685 -5.455
31.951 26.390
29.248 33.056
19.131 8.335
34.563 19.412
44.744 3.068
16.775 31.928
23.995 29.774
10.857 25.619
5.822 35.492
29.822 20.456
38.576 14.059
30.950 24.392
21.507 14.858
35.224 3.354
37.067 16.986
16.280 26.954
29.537 -4.002
45.479 1.046
42.904 2.207
21.726 -11.057
29.827 16.841
46.657 15.080
17.686 36.553
3.766 25.476
45.286 -6.404
31.698 1.350
37.421 -5.156
24.902 16.012
28.901 12.718
34.338 -2.412
8.016 31.578
8.619 27.264
33.526 1.241
35.431 9.824
26.710 21.379
20.669 15.920
3.602 24.783
12.792 41.457
5.967 35.791
47.662 4.233
35.423 -1.740
41.179 1.792
5.992 30.245
19.724 25.509
23.658 2.877
40.207 1.798
33.962 9.773
20.053 8.785
36.161 -1.096
34.373 -5.896
17.643 5.740
51.901 7.639
27.875 -15.007
22.423 13.568
22.325 14.267
36.606 -7.448
34.706 -7.132
33.768 -2.036
10.288 32.411
13.130 15.297
47.245 18.735
44.898 -2.322
27.661 -2.968
33.265 27.185
19.822 34.609
32.142 6.273
21.200 22.218
20.496 19.966
16.185 -9.782
33.081 14.597
31.639 -5.099
25.495 2.980
14.816 24.212
31.223 2.010
40.502 -11.467
8.534 19.233
13.664 26.725
27.119 16.831
42.199 -9.642
38.802 -16.162
45.599 -2.237
47.004 -7.363
42.793 1.878
34.119 -5.580
20.841 -10.716
11.968 31.099
38.689 -13.722
36.455 -11.236
28.539 -18.474
24.677 -21.276
50.432 -1.746
28.044 16.411
48.380 3.114
36.264 -8.376
34.377 28.897
28.966 -0.122
22.503 18.539
39.014 -6.032
26.777 -13.527
33.032 -6.866
32.329 -0.873
37.949 -4.970
45.904 8.881
9.500 1.876
47.668 8.481
32.501 19.601
4.011 24.604
35.068 11.738
41.595 28.214
17.359 28.400
35.448 12.904
30.882 -10.848
45.268 -2.694
27.510 35.490
5.420 30.853
27.388 6.921
36.983 -1.006
22.551 6.005
44.608 10.406
42.788 -0.863
36.398 -5.791
7.944 1.417
41.743 -2.449
8.670 15.778
34.805 23.369
19.344 30.752
38.442 20.816
26.412 -1.509
14.987 17.862
26.813 16.759
35.844 19.253
22.844 23.784
27.903 -8.799
38.461 -2.438
34.772 17.534
49.879 8.483
39.012 -13.586
27.866 8.360
30.756 -15.227
44.738 -12.121
23.899 1.968
19.864 28.335
34.692 22.792
44.701 7.511
33.312 -11.524
37.263 -7.405
36.746 -9.999
32.445 11.945
21.226 34.335
16.665 30.216
25.684 28.570
31.806 28.057
29.985 7.240
13.681 19.360
16.203 22.501
11.894 37.573
37.659 7.885
12.759 30.669
8.497 14.565
12.967 31.251
29.025 19.861
26.219 28.676
22.460 23.374
34.335 3.855
16.730 11.373
38.694 -1.589
30.684 -6.467
9.728 2.840
25.027 17.663
33.819 5.608
34.004 7.908
29.007 9.040
33.202 27.525
13.654 25.729
34.359 23.346
17.704 24.465
23.795 20.934
30.563 16.098
30.155 35.197
8.378 21.868
24.084 34.062
33.679 29.595
20.560 21.405
26.528 10.009
22.031 24.178
42.948 4.361
23.390 30.801
37.553 -10.819
28.280 -11.986
42.539 3.192
42.156 1.809
26.910 41.608
21.751 -13.515
30.584 -11.256
23.744 8.123
38.860 -13.480
19.844 8.390
29.467 4.172
11.981 25.295
12.457 21.214
29.897 32.961
24.031 19.356
30.141 19.294
19.893 -4.096
52.721 4.590
33.336 5.710
28.687 3.504
15.217 19.036
17.638 -9.796
32.509 11.619
35.579 -13.749
26.795 -18.902
35.829 -3.282
35.055 25.181
48.548 6.031
45.579 -6.130
25.384 15.204
41.155 16.433
32.056 4.696
5.379 35.410
29.022 3.753
31.151 -8.425
43.087 -7.746
30.495 -12.260
47.703 -3.385
45.185 18.217
27.520 36.536
16.968 29.482
29.434 26.380
33.816 22.582
28.886 16.693
5.107 29.880
20.263 24.503
26.769 13.527
15.348 2.147
47.752 25.157
26.073 32.485
4.088 24.764
39.335 14.316
35.736 -5.162
31.661 19.040
47.065 -5.227
37.131 -9.812
44.608 -4.159
42.406 21.866
25.519 21.852
32.005 -11.054
19.621 5.035
50.280 2.102
20.398 32.644
4.591 25.696
9.549 27.506
38.027 25.308
23.318 32.032
9.590 30.999
40.914 28.463
29.629 33.413
4.797 25.733
8.073 31.052
14.937 29.575
35.021 27.087
31.942 15.698
16.007 5.785
14.728 20.455
25.554 7.034
28.203 19.363
22.091 30.410
18.010 32.263
15.537 34.829
12.936 28.410
10.877 34.067
34.518 3.463
18.818 15.311
10.867 1.634
27.246 17.854
37.943 -0.910
26.880 28.419
16.930 13.234
33.497 -20.594
51.039 3.075
26.173 11.144
42.301 0.081
35.360 10.065
41.179 4.654
26.008 23.940
18.654 18.826
33.174 31.611
19.702 17.515
41.074 20.493
17.358 31.661
47.776 8.896
36.612 27.642
45.022 6.275
25.178 -8.983
20.191 28.670
16.874 11.987
30.742 32.103
30.703 27.044
26.617 -3.486
25.628 4.787
12.051 1.902
25.603 27.492
25.302 36.550
31.341 29.897
32.475 31.567
8.745 26.367
5.268 30.848
25.843 41.982
28.383 -6.270
41.696 1.799
37.214 15.581
6.951 30.266
36.702 29.924
53.425 2.100
32.849 -13.713
39.432 1.555
40.295 -6.324
47.752 0.642
38.495 -3.575
36.657 3.119
34.048 29.711
23.918 17.407
26.239 20.417
19.117 26.677
43.643 -8.350
14.532 37.213
34.957 -10.430
40.134 2.641
12.907 22.597
43.213 -6.990
38.381 17.637
16.568 14.091
33.847 0.597
24.067 17.584
11.339 28.660
5.198 30.015
28.513 -4.558
29.101 -14.550
28.171 -7.181
23.999 22.234
32.503 11.296
2.327 23.121
24.835 18.474
20.294 31.999
51.817 16.554
27.942 -4.942
22.426 -6.555
25.783 39.858
42.502 21.465
25.053 30.869
25.579 20.419
26.813 29.487
22.380 2.359
9.669 34.080
7.399 13.850
26.079 12.787
10.840 15.926
12.020 25.724
27.569 38.451
38.020 27.035
39.933 25.138
38.076 -8.209
26.457 27.635
10.671 35.365
24.572 22.779
35.397 35.296
33.811 -9.967
27.377 -17.553
27.907 9.887
39.606 -6.513
20.495 6.478
39.448 19.904
30.271 -8.955
50.157 6.551
34.383 -14.277
24.983 31.049
32.406 21.032
17.047 31.739
25.256 24.422
37.175 16.863
31.708 19.065
13.616 24.249
29.246 -14.964
36.967 -12.393
26.545 4.726
39.234 34.926
5.398 30.321
45.894 3.303
17.363 12.963
20.783 9.246
33.730 -13.771
25.966 -8.708
26.363 -0.611
44.365 -9.570
37.895 3.049
33.826 30.026
31.624 26.970
12.559 11.983
37.194 14.638
43.980 -7.013
41.452 -8.401
39.064 19.978
12.707 26.177
38.003 12.429
46.846 14.998
25.946 17.414
22.015 23.174
26.330 -10.623
13.754 31.770
30.646 21.412
5.282 30.190
45.968 -3.569
23.555 35.705
36.678 -9.158
46.007 -1.131
41.330 7.924
23.181 3.405
25.928 29.009
29.783 18.056
25.004 24.803
30.398 25.698
33.686 35.160
13.365 10.827
44.090 -12.893
22.738 11.628
41.874 18.440
34.807 3.386
40.267 32.617
12.541 24.391
32.500 33.388
22.062 24.359
17.469 33.317
13.041 18.452
31.120 -3.735
17.553 33.492
40.566 17.802
49.381 -5.432
23.719 27.369
16.537 8.712
21.289 33.135
16.384 35.446
31.931 -10.321
24.569 -8.134
25.593 -8.957
41.374 -6.034
34.310 -1.461
30.323 4.068
44.229 11.891
29.508 11.398
33.368 20.922
37.572 25.595
30.448 9.149
35.134 -18.103
38.728 15.684
36.147 -1.372
13.195 27.685
47.487 8.360
9.972 27.131
24.262 35.614
11.255 31.889
30.652 15.144
9.610 13.655
19.370 24.525
27.433 21.232
35.441 -1.966
19.606 11.325
28.307 18.093
18.527 37.684
6.369 26.049
26.558 25.705
23.028 31.138
13.686 14.245
23.579 23.637
12.459 24.669
34.777 0.988
44.521 4.831
26.683 19.722
13.171 32.573
14.197 33.284
23.234 -4.060
39.034 -14.477
32.285 7.422
35.141 24.322
47.296 -6.490
36.501 -14.517
29.674 30.485
22.967 13.874
42.171 -5.559
27.304 32.073
5.614 35.534
31.096 7.808
31.652 6.859
14.907 27.613
23.414 17.489
46.155 0.642
21.745 -7.998
22.703 4.126
49.185 5.882
34.793 14.533
17.720 11.087
32.166 6.678
34.686 12.988
48.703 2.619
43.646 -5.514
11.400 0.292
22.813 -0.741
15.645 26.555
35.225 2.836
26.102 13.718
11.419 28.070
22.736 38.725
50.227 8.959
22.784 11.545
25.479 31.539
35.304 10.373
26.783 -13.531
27.129 25.538
32.667 -0.992
37.161 -11.081
39.381 24.472
25.190 25.270
21.278 20.709
9.638 24.389
5.458 30.586
36.111 -17.377
41.486 -6.837
17.512 30.779
5.171 30.321
42.531 -5.632
45.704 2.246
35.948 2.765
13.721 32.151
36.609 13.955
28.821 -16.204
12.421 21.037
44.566 7.020
42.106 -0.917
32.541 -14.958
41.553 -2.827
27.154 -2.387
23.429 -12.237
21.027 29.623
7.902 26.180
30.320 -3.500
32.174 -3.939
27.870 -20.597
29.108 -16.356
36.973 8.674
5.186 30.541
25.667 16.627
41.588 -11.462
34.287 -12.042
43.875 3.400
17.540 33.433
10.723 17.901
45.316 2.786
22.063 32.444
20.779 36.718
42.927 -0.063
44.657 -5.933
37.721 11.764
52.122 2.565
33.303 -2.186
20.925 37.085
27.564 10.598
18.521 11.435
35.931 -4.009
46.801 -10.627
41.842 -4.740
37.819 -8.155
48.294 10.890
37.624 -10.888
28.802 24.436
27.830 30.193
25.424 22.761
35.904 -0.397
48.238 10.765
32.461 6.906
30.853 22.449
21.841 35.888
18.354 22.205
30.753 20.394
8.605 27.005
31.714 23.605
36.749 3.038
20.586 23.570
20.492 30.710
26.682 34.934
16.972 33.868
5.259 29.959
33.136 27.330
17.794 19.368
21.969 30.236
18.726 14.965
30.231 -0.691
39.265 19.765
43.678 -8.369
23.554 -6.328
42.621 0.200
29.752 3.219
26.836 30.811
41.812 2.219
30.103 -7.000
11.866 20.557
5.077 30.090
6.659 25.717
11.614 27.488
29.211 33.787
5.241 30.116
37.572 -3.363
21.106 2.359
10.991 24.098
14.079 26.817
38.212 12.332
22.665 18.456
29.222 5.023
44.230 -3.464
32.936 -18.423
41.026 -0.988
37.474 -5.679
32.842 -8.291
37.558 -18.076
25.728 -0.574
29.290 27.743
21.675 34.597
27.563 6.507
18.472 14.564
31.189 17.888
12.292 24.297
23.227 1.761
37.110 -14.183
38.098 8.352
36.185 2.782
34.962 -1.114
46.057 15.441
28.269 30.420
25.004 -0.377
23.517 9.560
17.271 18.081
13.421 8.834
29.158 -5.406
13.564 18.607
24.264 -0.322
45.361 0.430
25.052 -1.975
40.446 -3.211
47.321 -4.843
32.041 24.160
5.432 30.126
40.959 0.976
31.369 -5.150
41.437 -7.420
45.034 5.483
28.611 -8.075
51.599 13.891
41.521 4.530
28.170 8.948
41.495 17.681
27.662 31.490
5.999 35.811
12.592 8.300
14.904 29.562
28.180 9.631
22.300 17.867
32.392 12.258
11.807 34.541
30.425 -8.766
33.991 0.177
22.508 26.411
23.431 26.937
24.189 31.080
19.276 29.505
45.222 17.903
37.437 23.478
23.826 29.755
32.700 -5.584
48.896 1.104
40.404 -10.370
39.144 -17.984
44.244 -11.144
23.794 35.441
23.839 9.981
27.728 17.306
32.607 -14.623
36.542 -8.063
30.550 -11.869
19.735 16.208
40.650 0.836
37.360 -6.846
33.169 16.445
26.116 27.379
31.457 34.071
14.330 25.704
21.125 2.261
39.237 -2.071
43.699 4.372
40.534 -6.643
41.507 9.024
19.541 17.259
17.119 -1.007
34.256 26.234
14.491 16.961
39.805 -4.093
27.364 -6.835
31.005 32.293
10.775 29.988
29.343 18.667
22.163 10.445
35.915 -2.821
14.540 27.808
23.634 16.018
32.514 13.622
18.284 11.547
34.380 -11.841
41.448 -0.478
31.363 -4.471
29.179 8.749
30.485 -15.946
45.589 7.093
45.252 11.982
37.712 -3.574
25.976 -8.816
38.012 16.077
48.951 4.367
41.602 -3.316
38.699 12.394
36.108 -19.564
40.517 13.391
22.186 35.667
4.044 24.787
18.854 28.226
13.628 32.236
9.190 20.564
37.692 -5.058
21.532 -6.160
28.684 28.532
25.780 12.960
19.664 35.923
42.732 6.367
37.844 32.584
33.486 29.864
23.476 21.220
38.505 13.863
17.659 27.952
27.500 34.976
18.214 6.791
33.237 26.953
16.760 -12.453
17.137 35.526
7.835 33.566
5.509 30.456
30.276 7.894
41.107 -9.591
44.459 2.033
28.341 16.766
26.127 20.165
25.903 10.962
38.218 23.383
34.559 32.234
41.902 8.288
49.557 7.438
53.648 10.734
39.797 15.009
37.123 9.871
29.212 -8.377
26.314 10.558
22.890 30.314
29.219 -11.153
19.561 34.850
25.837 36.134
5.649 25.401
27.866 19.328
28.344 8.593
9.813 14.855
34.095 9.558
39.694 19.077
42.401 28.810
9.181 32.130
36.381 10.936
48.696 13.485
30.537 15.834
21.246 26.844
20.070 29.174
30.434 -8.217
35.497 16.802
36.639 10.461
20.906 32.746
21.268 16.773
29.774 7.812
36.602 12.747
43.038 7.141
29.681 -5.918
27.756 14.463
18.836 28.868
37.622 2.881
37.767 -15.856
36.119 -9.939
49.135 3.862
44.171 13.912
10.680 25.138
42.871 -9.277
34.057 10.714
5.495 30.639
46.700 -2.134
40.410 4.506
27.719 4.404
42.898 5.734
27.763 15.895
21.373 -17.221
31.287 -9.511
36.947 -12.580
37.865 1.435
13.078 36.318
47.582 25.372
36.336 8.936
30.745 -3.331
39.485 -0.584
40.508 11.616
30.506 18.975
12.618 3.163
22.879 -13.575
37.426 -12.798
47.297 19.244
8.757 31.859
21.541 17.822
5.236 30.138
21.651 7.598
26.392 -14.896
15.426 22.393
25.797 33.317
8.647 30.173
52.021 15.139
34.482 6.542
34.618 -12.700
32.074 6.822
18.151 27.893
12.285 -8.620
21.162 -14.823
33.344 17.208
31.539 -9.013
33.180 -10.229
39.908 15.796
32.966 20.070
30.008 -2.003
43.022 22.144
3.662 21.131
3.901 25.519
40.574 18.301
26.272 19.016
40.055 -9.099
26.855 8.287
47.682 22.036
16.146 32.851
20.313 31.917
19.544 19.448
32.829 -4.549
27.592 36.107
44.186 12.410
28.127 32.190
42.233 -11.520
27.952 6.481
24.505 23.887
48.525 12.715
26.860 38.575
36.585 12.783
10.434 30.638
29.366 -1.388
27.875 35.077
29.625 37.000
13.352 32.174
25.009 31.347
16.151 30.870
21.251 8.306
33.032 9.718
10.936 15.592
36.642 12.543
9.494 28.485
29.059 8.813
18.939 11.422
23.849 12.154
40.378 29.099
31.990 -7.641
36.868 -1.261
41.438 -13.060
46.676 7.749
23.713 -23.709
50.316 19.793
28.481 -6.938
18.489 33.904
5.529 36.086
36.800 -1.243
37.213 -10.279
29.355 13.757
52.701 16.088
18.161 23.418
23.554 40.922
36.190 15.522
33.654 20.691
21.727 31.678
13.669 24.739
31.064 8.022
38.685 11.515
17.601 18.351
24.137 19.624
42.641 12.829
37.639 21.335
41.527 3.675
21.884 7.812
18.060 24.915
26.115 -6.501
34.534 8.630
18.734 27.604
31.351 3.738
26.774 9.995
26.804 -10.138
41.754 32.175
34.389 12.230
31.506 -12.129
24.026 33.338
31.368 30.087
26.197 2.987
47.437 1.279
33.587 14.319
6.557 18.358
19.624 18.928
27.972 -0.521
24.532 41.558
31.917 20.911
8.960 26.567
5.993 35.775
8.018 13.370
29.115 -15.577
34.077 30.442
37.289 -12.547
46.926 9.913
20.769 15.628
34.638 35.126
19.942 34.040
28.117 15.455
25.009 4.785
24.128 17.040
32.999 14.954
35.485 6.339
7.918 30.848
43.251 30.354
17.549 -1.084
16.652 24.074
9.588 17.945
28.896 13.452
15.573 20.748
28.830 11.131
13.244 26.628
31.315 22.673
35.807 -0.266
43.522 1.530
17.912 26.856
15.465 32.914
41.433 1.518
46.982 3.755
27.781 9.373
11.295 26.339
15.021 29.236
38.803 -6.446
1.422 23.044
22.720 18.386
25.837 -15.756
41.566 -5.590
28.467 -6.173
21.559 -6.672
37.677 -8.149
17.808 8.904
36.270 -7.589
35.748 -8.435
25.090 18.644
42.301 18.024
39.730 6.346
20.514 34.750
9.481 31.070
38.461 -10.650
44.621 15.651
48.146 -1.811
23.826 1.635
20.946 26.840
20.488 -8.564
16.425 21.128
9.815 18.755
5.769 35.309
22.388 29.698
27.320 -4.371
35.949 -8.867
28.661 -19.677
39.721 -11.525
44.522 -4.327
54.486 3.685
44.846 15.293
29.812 31.252
33.676 8.436
21.602 24.023
15.886 -7.347
39.294 -1.668
11.391 20.621
46.607 11.922
13.937 35.574
31.199 26.133
27.296 3.218
39.424 -9.221
28.123 3.623
35.530 -15.767
18.184 17.840
52.690 8.360
33.733 12.112
30.306 1.529
38.593 -9.071
33.019 -12.253
43.804 -5.378
45.551 -0.368
29.796 -12.309
19.835 22.469
22.939 29.155
39.739 24.450
33.288 27.671
24.326 24.941
29.863 29.648
30.693 24.186
32.439 -11.319
25.691 -11.727
30.823 -15.903
30.984 31.076
44.032 26.721
29.328 30.750
23.651 4.942
12.959 32.329
15.668 14.104
16.826 17.237
36.408 15.831
31.300 -4.649
41.796 22.854
26.256 32.186
42.583 28.469
20.241 30.217
19.420 30.425
7.856 28.497
39.497 16.716
28.214 6.035
18.010 36.742
8.902 32.246
26.330 -7.381
31.636 -10.286
44.858 -4.835
29.715 31.446
35.332 23.642
20.438 21.300
5.334 35.068
20.226 11.550
35.440 31.240
28.715 31.795
23.614 36.491
13.175 9.765
25.576 32.818
20.801 10.337
19.703 11.858
21.307 9.830
29.125 10.225
-0.736 17.191
13.454 30.630
3.651 24.791
7.998 32.230
25.737 30.675
8.061 22.059
37.049 25.561
17.779 31.089
47.015 24.547
23.846 1.969
26.566 27.314
14.498 16.347
16.771 31.437
47.753 3.077
41.669 -14.081
50.753 14.033
31.465 15.471
29.065 31.674
33.305 23.302
35.061 -9.911
36.004 -4.672
44.829 8.595
37.549 24.412
24.737 14.339
37.365 -13.241
36.513 -9.169
19.918 20.084
38.240 5.284
26.959 -16.768
18.429 25.773
25.977 6.099
20.064 33.339
4.945 35.852
11.185 26.235
23.127 34.840
42.482 24.650
18.557 31.300
14.029 30.681
10.749 33.049
27.061 32.251
19.501 13.748
22.515 33.940
52.876 9.806
18.907 15.560
47.567 17.884
37.104 -11.277
32.248 6.968
36.866 -12.907
44.870 -10.003
19.785 32.051
4.876 30.783
50.013 -3.172
42.565 0.630
41.942 3.259
35.472 -15.542
23.065 8.010
34.755 -9.768
45.307 5.315
36.203 15.790
40.462 -13.848
28.013 -19.961
44.316 6.783
47.319 2.314
37.128 5.583
35.216 3.737
22.043 -2.439
38.430 12.859
45.314 7.734
46.928 2.847
34.069 13.599
21.799 39.486
25.420 -6.749
9.563 8.098
18.238 32.036
18.469 32.862
44.124 15.408
30.453 10.594
27.345 33.736
29.136 25.410
9.939 30.755
1.951 16.667
36.160 1.085
34.988 -7.843
37.191 -11.735
18.762 16.607
20.384 33.159
5.506 35.711
31.842 -13.688
27.600 -5.249
35.995 -2.802
39.171 10.699
32.188 32.673
36.878 19.094
34.175 27.010
32.891 9.520
30.604 10.584
19.289 3.667
11.378 27.035
26.971 -0.734
43.095 -0.893
31.573 2.003
27.232 27.968
27.277 -9.144
42.468 -8.417
33.785 37.721
18.413 24.868
12.646 23.198
34.602 -0.873
10.820 26.941
32.263 20.618
34.316 28.637
21.355 21.775
22.837 -5.280
23.616 -4.893
48.025 -4.787
42.950 -13.783
28.457 -5.772
50.902 3.154
13.456 29.767
29.906 4.385
39.122 -10.324
28.976 22.961
42.398 26.332
43.768 20.758
21.108 32.038
5.529 30.481
29.450 11.263
44.073 7.233
26.160 31.425
32.427 20.691
25.750 39.839
4.032 25.390
46.106 9.768
37.948 -15.841
37.324 -7.637
44.699 -2.500
10.913 29.574
19.489 32.618
30.238 12.032
22.748 -10.550
48.657 11.563
43.764 -10.103
45.529 -0.349
40.110 -12.444
22.722 -6.547
38.662 30.105
33.173 34.907
5.283 30.747
26.266 17.944
46.794 11.846
42.565 -0.419
20.949 -13.985
28.132 28.022
36.178 32.324
53.209 2.518
32.141 9.440
35.360 -4.602
42.380 -3.400
48.329 -6.278
45.217 -3.399
27.544 6.070
38.534 -11.176
37.873 -14.717
32.797 11.086
23.170 29.907
29.386 30.051
18.809 30.922
12.959 24.367
38.187 8.913
36.958 -2.124
32.487 -12.744
25.150 33.834
38.099 -3.814
8.888 18.116
30.124 29.146
20.935 10.931
17.561 -9.600
37.871 -8.316
29.210 25.337
6.738 26.615
19.502 35.618
20.094 11.836
43.141 -3.687
37.271 -2.242
22.921 15.405
42.809 21.116
36.527 4.056
51.244 2.792
25.349 9.125
31.061 -6.511
17.402 32.493
25.083 25.714
5.314 30.540
39.234 -8.217
9.169 27.743
47.254 22.065
30.686 6.717
35.064 -8.337
13.237 24.755
34.672 31.048
47.369 7.052
8.375 28.688
5.043 29.811
3.981 25.388
38.175 16.542
40.880 20.158
40.007 19.667
37.907 22.387
36.105 -17.365
12.319 10.479
9.666 34.743
23.074 31.600
20.504 4.623
28.904 -7.624
34.145 22.102
26.916 -16.717
45.114 -5.156
31.352 21.835
22.723 15.625
34.710 0.399
29.381 36.726
29.347 -11.257
38.951 -13.794
45.140 3.159
43.561 6.021
25.307 29.263
23.703 30.762
20.025 37.538
26.206 -14.289
41.437 -2.256
31.789 19.512
24.460 25.037
22.124 31.338
5.278 29.939
35.255 -3.230
47.886 23.161
36.023 4.193
44.477 -6.285
22.888 -17.145
39.932 -7.173
26.874 22.966
26.744 32.965
35.725 -6.859
43.595 -6.401
47.171 0.123
35.151 31.179
26.978 19.742
27.874 31.746
37.267 26.110
33.867 -18.312
23.004 33.404
18.644 25.166
30.403 12.416
27.206 5.724
19.497 22.925
47.395 7.324
27.424 10.528
29.938 15.434
31.950 -6.959
41.464 2.764
8.791 25.563
31.745 15.596
16.888 10.121
30.555 21.410
10.292 25.148
43.885 8.413
26.792 -13.409
30.175 -5.203
35.973 -15.687
37.588 -10.050
10.367 37.028
29.277 27.757
22.045 16.438
41.588 -0.481
34.756 -9.584
37.863 21.282
24.630 36.479
4.917 29.942
27.675 18.715
16.975 23.695
14.798 36.296
24.583 32.050
31.059 8.968
36.301 6.975
26.577 9.448
14.233 29.906
14.994 38.002
9.445 29.486
15.829 19.059
35.397 15.199
28.644 27.869
49.050 -2.887
20.023 15.296
32.012 4.453
37.015 -6.577
21.161 32.730
13.240 33.298
28.260 25.696
34.533 -11.418
18.238 -1.190
48.187 20.325
18.600 32.726
34.087 7.796
27.899 -13.001
34.075 -5.858
31.705 -14.456
47.218 -3.239
25.324 36.366
20.538 25.464
28.045 17.696
42.986 30.588
41.154 -8.551
29.985 -0.347
40.410 -11.873
36.786 -5.784
47.383 25.127
13.926 28.043
32.725 18.175
18.675 14.353
18.509 -7.144
23.354 34.741
5.428 30.285
11.856 25.123
23.774 34.446
48.444 4.845
37.143 -6.866
44.916 -0.518
36.581 -10.000
7.074 26.505
27.765 5.155
14.411 32.675
26.255 19.733
40.181 -5.916
17.393 26.166
26.360 18.562
21.463 3.891
26.519 11.454
33.243 25.632
35.194 -0.516
47.210 6.730
38.124 -2.285
25.054 16.132
23.532 -7.629
30.814 -16.747
27.717 18.662
28.503 26.871
13.295 32.768
10.926 32.156
19.253 30.453
18.478 16.431
6.284 23.942
19.856 9.047
27.715 35.225
39.203 -5.477
43.995 4.611
41.765 -13.132
22.843 30.339
46.348 17.302
29.761 16.068
17.151 15.353
15.382 5.349
25.864 -16.192
42.628 -10.887
37.088 4.830
30.636 -6.140
12.063 14.679
37.323 -15.590
39.185 -2.978
44.831 11.053
30.457 -7.356
14.598 30.918
26.141 -13.791
33.154 30.619
34.485 -4.232
34.206 -12.157
43.114 -3.773
38.861 -4.128
19.263 19.113
47.913 20.692
13.734 35.693
34.721 6.475
24.594 1.278
30.708 6.975
32.957 16.074
24.852 20.320
24.813 13.758
27.992 2.943
22.623 37.607
40.833 6.360
12.632 14.737
35.844 5.848
31.394 16.956
30.893 11.027
38.163 3.938
14.414 15.151
15.237 29.836
47.257 -0.223
23.116 8.573
26.770 15.004
21.012 14.962
8.257 40.051
36.276 -12.156
42.566 -3.489
22.036 34.112
25.104 32.023
28.793 -5.616
23.407 -12.489
23.415 -21.360
33.273 -3.339
9.045 26.580
35.918 17.629
26.170 18.097
8.504 27.357
47.147 3.781
19.378 18.048
19.213 23.143
18.504 17.722
39.489 30.639
15.321 32.804
50.269 15.685
51.674 11.798
48.487 -0.010
32.083 -1.167
32.118 12.487
22.606 -5.025
35.716 -0.308
26.250 19.055
31.518 0.347
30.539 11.543
22.592 30.420
36.248 28.456
39.693 -0.506
43.062 28.718
11.880 35.179
5.370 30.712
25.439 33.677
20.172 17.582
13.022 18.726
14.556 32.924
16.996 25.503
39.284 -13.282
29.153 20.176
18.651 33.212
16.363 -5.354
32.569 8.273
29.582 -2.832
36.749 19.319
40.527 -7.181
32.697 2.469
22.887 16.784
43.450 2.067
31.623 -9.775
23.698 18.835
22.207 14.623
26.435 28.476
35.697 27.641
12.048 27.190
14.459 17.288
34.677 -11.483
37.023 9.166
50.241 0.672
39.962 -9.032
22.791 22.687
39.690 5.069
45.935 9.335
28.656 7.995
47.677 1.794
39.866 14.686
40.180 17.138
49.847 10.488
47.342 9.430
28.182 5.659
46.148 -4.307
44.782 -8.275
34.242 1.983
41.322 -11.568
51.234 3.842
18.099 21.373
27.219 26.948
39.954 1.111
38.721 5.202
27.160 13.801
36.678 33.068
43.979 20.160
15.232 18.941
18.345 34.874
43.807 12.989
38.813 4.216
39.789 -6.006
22.033 10.767
48.602 16.841
19.973 32.568
22.305 28.971
30.643 -7.415
39.539 -4.329
25.400 -7.519
35.743 -8.636
26.077 -7.706
25.379 27.084
20.932 18.437
24.619 24.152
14.480 31.438
29.300 27.516
10.496 17.599
14.032 11.646
26.231 -12.299
44.772 -6.105
20.064 28.742
1.083 25.536
28.573 18.187
5.817 35.942
37.986 -3.333
39.019 17.067
28.507 16.105
10.685 28.222
5.450 30.701
10.824 34.806
18.091 15.564
15.927 32.777
27.395 17.421
21.382 31.885
11.005 18.800
17.834 28.680
28.174 12.628
21.286 15.134
18.162 39.243
28.313 -6.073
41.503 6.530
41.345 9.782
12.322 18.135
50.096 5.818
24.333 -10.905
27.999 27.577
29.946 28.112
34.086 21.557
1.579 8.227
25.038 -1.768
17.787 29.676
13.490 22.472
24.495 -5.290
46.687 -4.052
40.601 -6.483
22.159 33.990
30.401 11.430
40.307 -1.320
38.410 30.130
24.422 6.749
13.456 4.627
24.081 -3.241
23.908 32.076
18.328 30.142
27.328 15.836
33.604 22.436
30.279 33.155
33.232 22.515
32.169 21.505
36.183 15.616
34.436 33.876
45.052 6.623
34.077 -15.784
38.931 -6.789
20.457 10.999
16.693 33.423
29.086 13.620
16.740 -2.416
33.961 22.380
27.957 36.854
35.390 10.230
41.040 -2.607
42.984 -6.535
33.687 11.759
8.678 28.791
3.961 25.421
4.105 24.846
16.877 32.905
43.205 -5.756
27.802 26.258
16.886 7.411
42.760 -1.270
25.393 -18.331
26.348 20.723
22.631 33.630
16.624 32.321
44.895 9.071
44.378 5.587
32.544 -6.641
13.435 25.669
5.222 30.797
35.323 8.749
14.308 17.257
17.352 32.131
31.414 -0.992
43.336 8.993
22.505 4.866
20.791 37.436
23.471 33.620
37.084 6.050
39.307 1.343
30.336 -1.821
47.470 -4.935
42.414 10.612
32.144 12.391
30.776 -18.567
42.414 11.836
43.234 0.323
17.586 -2.764
15.940 10.617
28.494 17.717
24.691 26.400
26.585 -17.197
14.758 -16.337
32.795 5.094
27.442 3.653
49.253 17.613
42.797 3.606
47.777 0.279
26.178 15.756
32.431 -8.302
18.179 35.286
18.749 15.278
45.395 26.805
21.239 32.199
20.698 34.388
8.137 33.554
25.630 23.487
18.339 28.882
46.177 4.530
16.219 29.262
24.525 33.379
11.205 36.090
38.787 4.576
42.935 6.026
17.291 34.912
47.618 -7.418
42.939 0.954
25.370 14.198
20.267 22.727
25.256 32.207
3.551 25.913
47.258 22.995
40.412 -3.686
21.390 -10.650
31.745 -9.391
42.782 -0.060
43.001 -6.063
37.410 -3.087
37.974 -1.912
30.565 -10.903
28.315 5.427
44.901 4.511
30.822 16.378
12.920 30.391
5.197 30.340
40.292 2.674
31.592 0.077
25.605 35.067
12.981 32.273
31.609 23.633
40.662 -8.188
20.041 17.928
30.132 21.968
44.956 18.459
13.137 36.577
38.368 -5.392
32.782 28.013
11.084 21.153
12.224 3.086
23.405 9.915
3.722 24.384
37.290 -1.398
13.754 25.761
20.727 15.937
14.348 29.732
49.279 8.895
6.372 27.945
38.010 29.473
51.736 16.546
23.164 -4.793
43.658 12.612
15.891 16.450
39.632 -6.045
27.564 22.229
43.432 -4.393
33.465 -5.234
28.704 32.963
20.773 10.430
20.083 31.999
37.631 16.836
27.481 -1.889
12.181 20.793
39.610 31.572
33.044 29.771
19.842 32.835
5.699 36.431
12.258 7.329
45.121 15.219
39.832 1.074
20.595 31.763
26.570 27.978
14.744 11.925
29.126 23.599
34.684 10.113
7.773 30.242
5.413 30.307
26.040 0.744
26.875 23.691
27.822 19.249
47.964 25.885
25.223 -18.127
44.346 6.069
13.030 -2.426
29.525 -15.286
34.624 -10.668
32.670 -3.550
33.341 -14.027
38.321 16.573
18.644 25.213
10.395 32.192
6.988 19.888
15.615 26.886
15.684 30.014
13.758 30.932
17.912 12.989
23.151 25.907
43.355 12.603
31.621 31.247
17.718 19.513
41.072 4.371
30.747 0.721
39.407 0.342
22.027 36.790
38.497 -2.833
43.085 23.486
29.192 11.819
28.848 12.485
27.664 17.593
28.231 2.866
48.995 7.188
49.638 -2.206
27.044 -6.022
36.322 -0.472
33.875 -0.206
41.892 -18.489
21.967 -15.425
27.557 -4.699
37.780 15.192
41.607 -2.738
27.434 -8.074
30.443 -8.501
44.843 -0.468
40.854 -2.630
39.653 -10.626
39.001 -12.763
24.074 19.439
12.070 16.380
35.280 20.293
42.336 3.822
16.477 -8.088
8.925 18.647
10.804 22.276
25.278 11.563
40.438 -2.282
35.654 -8.440
38.229 24.742
34.582 12.952
24.257 20.202
40.288 -9.002
39.463 23.715
38.700 5.117
12.442 25.272
18.826 24.020
30.595 -7.941
21.218 29.331
11.500 14.845
47.749 2.002
34.234 -11.785
33.581 0.059
25.148 -25.634
38.464 4.135
22.675 11.652
31.214 28.564
11.221 21.191
15.486 30.630
41.762 12.546
33.078 -9.996
35.012 24.271
2.729 18.638
16.662 24.766
11.512 17.272
19.026 24.425
19.118 26.011
16.963 13.936
12.228 16.041
23.858 32.963
28.735 12.335
22.633 36.568
15.144 27.541
19.001 -6.265
17.150 25.675
24.303 24.405
39.572 19.984
19.806 7.595
40.862 -7.604
46.155 -6.158
45.102 -1.130
15.816 12.824
19.417 -8.151
3.890 25.131
35.823 17.658
22.844 39.728
30.255 34.570
33.127 -6.858
24.982 -9.916
12.279 1.823
20.512 30.468
32.685 3.742
38.761 -0.665
31.122 -7.944
36.487 11.607
35.439 27.960
18.709 12.395
31.037 14.979
49.483 16.218
28.055 35.543
24.554 34.039
44.256 11.972
10.913 16.639
27.399 -12.437
36.354 -19.488
39.255 25.957
28.053 18.526
30.155 20.970
28.572 29.963
41.308 -4.569
43.425 0.138
19.187 17.848
33.841 9.461
29.913 0.672
39.560 4.902
37.343 9.790
30.043 4.877
12.506 17.889
25.613 16.326
17.807 21.757
54.062 9.998
38.319 -16.044
32.458 -13.522
44.547 -6.451
48.921 0.171
28.878 -11.703
51.030 11.078
9.719 33.498
17.335 -1.301
28.940 -17.024
39.683 -12.295
29.647 -11.944
42.074 1.606
30.038 33.158
23.312 30.792
21.480 12.713
2.435 26.631
1.256 16.713
30.280 37.283
39.464 -9.231
17.760 9.824
29.489 15.456
50.295 3.522
29.454 -4.032
49.695 3.869
32.415 -18.625
31.073 23.688
41.409 -15.323
52.000 10.766
42.667 -2.211
48.545 13.146
42.697 29.685
42.479 14.750
37.770 28.047
34.797 22.371
20.117 5.304
29.124 30.859
14.191 -2.602
37.165 -7.691
43.918 -3.617
22.366 37.948
24.897 5.247
10.383 13.174
39.847 -4.556
42.964 7.578
22.986 16.744
22.803 29.615
44.859 -4.205
23.387 24.781
18.682 36.109
22.785 26.329
32.490 13.652
12.088 3.595
46.393 14.990
33.035 6.184
25.780 30.891
42.695 10.394
37.069 31.310
13.620 14.674
30.501 -6.661
37.178 -3.691
4.915 30.810
32.001 31.669
24.389 26.607
18.474 31.926
27.176 28.283
16.391 18.736
33.826 3.918
38.548 -13.761
35.189 -22.479
42.187 -0.485
32.546 28.677
14.221 30.011
35.811 -7.859
36.733 -9.852
13.283 37.309
45.489 17.832
29.419 25.518
27.679 12.786
23.576 34.507
29.427 32.215
32.066 34.850
29.966 8.528
44.612 18.758
17.585 3.270
8.474 11.678
12.728 28.062
27.147 16.158
30.499 -6.213
34.727 29.352
18.346 6.466
36.419 -1.266
22.028 26.066
4.446 17.371
30.893 26.052
26.757 30.352
25.123 8.748
21.355 -10.233
45.840 -4.534
42.383 11.596
49.491 2.138
41.756 22.489
5.697 20.573
3.843 25.431
23.846 11.843
40.940 1.777
22.200 21.916
24.564 32.937
8.004 28.577
41.767 28.552
7.845 31.995
21.525 34.060
8.046 34.719
42.659 -0.824
37.527 -5.120
47.092 12.652
25.638 -13.367
1.992 21.286
29.309 -3.006
33.925 -10.717
27.480 1.658
18.895 -14.801
33.072 21.061
4.688 30.200
19.328 35.661
10.627 15.204
46.933 -2.736
24.799 -10.305
42.333 -5.265
31.199 26.325
30.810 16.851
40.127 4.716
37.222 -17.005
20.139 -0.687
48.930 2.105
29.055 1.701
51.074 22.011
1.812 20.145
42.985 -9.669
39.383 -7.299
21.465 -16.386
41.648 0.296
21.828 33.351
22.262 27.910
32.509 -13.518
29.674 -14.680
15.537 31.528
5.180 29.833
43.261 -4.424
32.711 -14.873
29.910 19.876
16.277 -9.078
24.433 6.472
39.335 16.441
1.361 31.138
34.239 22.949
29.806 31.399
31.148 13.841
41.176 5.854
33.571 22.357
26.088 5.510
8.439 36.839
5.722 36.188
27.124 1.163
27.020 19.505
5.501 30.773
15.968 31.435
28.195 14.355
5.456 30.231
16.203 -6.004
43.644 15.938
38.711 -15.054
16.532 17.771
14.416 28.009
40.237 6.040
12.405 33.583
37.355 16.997
25.049 20.843
23.704 28.341
24.214 25.183
31.907 15.294
2.663 26.685
29.377 3.624
39.998 -8.251
25.860 11.532
17.552 26.405
9.901 33.937
25.987 36.886
25.318 -14.281
43.510 -4.345
40.796 10.129
29.163 -2.801
27.867 -8.434
35.519 -0.473
37.061 -6.174
33.256 -7.791
13.432 25.048
50.231 18.371
29.555 -12.514
29.085 -14.797
38.717 -9.389
18.988 14.360
44.955 -6.558
18.566 16.973
19.616 25.779
30.486 28.904
33.376 38.772
5.410 30.012
35.790 20.209
26.074 20.506
47.822 4.594
45.223 -3.002
51.116 2.008
26.726 -15.499
42.752 -3.508
46.523 8.615
33.263 -8.632
45.800 -1.788
41.742 -4.738
40.203 -6.411
36.086 3.368
45.905 2.287
49.850 0.246
35.272 -10.750
44.280 0.789
41.619 13.402
14.061 18.698
36.105 -3.906
15.994 18.793
25.428 21.843
24.283 11.515
34.245 23.840
35.230 29.913
33.781 -1.911
40.961 0.359
27.850 15.097
20.979 7.557
29.743 13.445
46.288 1.538
24.261 -2.251
30.153 -14.997
14.154 31.604
39.047 29.762
39.826 2.739
26.082 27.862
16.068 33.366
44.760 -1.921
36.970 34.724
36.496 3.610
28.796 4.403
29.304 5.425
41.465 5.999
50.684 8.212
29.833 8.278
41.667 16.667
32.229 -1.958
10.113 26.439
-0.362 15.743
45.082 20.483
43.390 -0.386
39.009 -8.298
29.950 -14.286
39.786 2.886
32.524 -11.655
31.881 -15.849
31.318 -2.798
35.135 -13.396
11.057 3.246
29.937 28.909
29.724 23.890
18.902 28.826
39.386 -3.378
52.342 -1.722
6.348 16.383
5.526 35.082
38.940 -0.744
10.596 22.246
23.992 -0.931
17.541 26.477
17.160 36.733
34.827 -3.998
26.805 0.811
49.706 -1.434
42.804 5.468
34.720 -9.046
47.131 -13.188
45.973 2.171
28.771 -10.933
39.110 4.472
31.281 -7.980
37.173 34.023
26.166 -11.022
41.624 -8.625
31.845 -0.753
15.357 20.356
20.236 33.076
15.516 29.358
42.142 -1.491
31.440 -17.349
28.410 -5.648
36.239 -10.246
27.718 -19.586
17.259 28.975
25.288 20.518
41.457 3.138
3.926 25.037
5.092 30.167
28.167 -1.499
25.923 27.310
34.944 3.630
29.341 1.481
34.179 -10.559
44.955 3.956
38.484 -12.549
41.547 14.647
32.899 8.188
16.677 17.614
14.530 11.473
28.403 24.013
22.935 -2.896
32.486 33.310
35.136 17.071
34.007 17.406
25.581 34.356
46.061 19.374
35.895 13.580
37.249 3.591
31.220 -11.982
24.978 22.450
30.067 16.380
27.222 16.668
10.670 30.590
14.395 26.225
41.281 -8.698
15.628 31.472
29.456 26.738
9.640 18.125
30.038 38.275
9.161 31.828
8.658 33.341
31.991 -0.624
40.414 -8.641
35.085 25.860
23.880 27.536
4.017 25.228
18.306 24.367
25.631 6.833
45.565 -3.279
23.946 30.870
22.512 22.305
29.264 0.046
39.041 -18.551
34.432 1.076
12.139 30.644
33.851 17.963
35.671 8.316
10.681 27.905
10.504 22.951
29.991 12.970
36.290 15.266
45.361 8.137
36.165 12.061
4.577 19.655
37.706 34.071
31.381 21.648
3.654 25.328
38.899 -13.853
32.928 14.830
28.975 28.855
38.951 26.837
14.720 28.638
23.377 39.675
36.409 32.711
11.410 27.156
8.950 31.276
12.957 30.216
3.764 22.868
24.401 37.566
33.442 32.166
19.084 35.235
12.489 23.228
3.940 25.516
6.024 35.611
42.973 -6.584
47.382 0.818
43.263 -2.664
36.857 -5.360
34.095 -16.921
26.660 25.407
26.166 39.143
35.462 32.254
10.204 28.721
33.430 -9.536
21.609 30.714
16.507 27.627
4.021 25.007
44.272 -8.712
36.758 21.557
46.103 8.312
24.251 3.408
5.137 30.216
38.083 9.423
50.332 -6.230
8.317 22.915
36.604 17.414
25.419 32.417
51.776 11.210
34.487 -4.483
24.205 7.954
31.331 -4.295
15.669 40.621
22.498 23.957
21.664 37.252
42.916 3.958
15.734 26.818
30.370 10.560
43.948 8.738
36.110 29.264
33.936 -1.782
34.365 -12.512
25.569 14.018
35.020 -13.655
14.434 35.225
20.649 33.453
19.636 23.560
26.187 -7.496
40.489 -7.065
25.057 33.265
28.409 8.822
21.766 35.695
31.592 34.126
29.667 -6.693
24.059 -16.072
18.761 -13.537
34.101 12.027
18.764 30.626
23.387 21.389
9.229 26.218
28.749 16.709
8.112 5.111
44.534 -0.590
21.190 -2.534
48.612 1.290
20.031 18.304
51.102 9.044
32.402 17.293
19.267 18.680
5.299 30.808
30.287 30.012
8.725 11.585
38.303 20.738
14.673 22.219
26.618 37.365
36.332 -1.874
44.323 14.629
12.302 6.755
15.471 12.786
17.116 32.954
29.510 0.867
36.681 6.913
35.098 15.965
38.309 9.911
15.328 32.786
5.167 29.740
30.514 -9.316
14.673 32.356
5.338 31.045
31.039 -1.253
18.453 -0.245
39.685 -3.051
35.835 4.774
21.401 21.666
33.397 26.562
5.981 35.741
36.024 -1.325
47.314 19.182
29.070 7.615
9.706 30.374
46.239 16.010
25.525 20.776
12.198 28.024
26.599 18.041
5.352 22.140
5.971 35.605
23.755 11.833
25.848 7.693
48.980 13.984
7.978 14.204
29.212 34.028
31.330 -14.404
48.985 3.909
33.381 18.548
40.117 7.617
39.260 23.673
41.098 4.085
8.169 34.167
5.068 30.560
36.854 24.479
28.085 8.135
36.259 -2.755
21.620 -8.970
37.475 -13.719
39.777 7.137
38.888 2.650
37.738 21.107
27.804 25.921
40.962 -9.934
10.945 2.783
35.544 3.997
34.315 -13.356
27.566 21.925
21.438 21.677
17.877 16.586
16.410 29.146
26.753 15.089
30.912 12.816
44.499 3.594
44.222 17.435
38.275 13.907
35.125 -9.913
35.555 1.268
32.882 21.036
35.336 31.329
29.013 34.585
22.672 29.083
6.919 22.540
40.802 21.504
43.737 -12.480
46.204 -5.121
36.255 -5.339
49.715 -3.032
31.298 -10.739
41.671 -5.797
48.540 16.094
29.782 -18.845
12.432 36.146
13.620 25.584
15.021 14.329
37.529 -1.073
38.466 20.100
21.089 18.639
28.210 4.865
47.499 22.463
12.555 32.088
23.080 17.404
28.149 27.873
32.495 11.950
6.895 35.084
5.917 35.389
5.538 30.610
11.586 31.141
22.416 19.554
3.965 25.252
34.680 0.017
19.999 33.754
18.560 37.633
26.651 -17.711
32.986 -5.853
25.521 26.190
23.546 -12.966
41.689 -6.911
40.299 -5.420
41.281 -11.796
47.856 1.384
24.610 3.701
16.757 27.843
20.482 27.071
41.276 -8.684
41.252 0.153
4.963 30.559
32.991 -2.917
38.489 0.007
37.410 -3.985
36.722 -7.487
30.728 -16.447
29.464 21.458
36.349 -10.127
50.697 2.750
43.054 -7.495
45.486 -0.152
34.164 -11.301
38.357 -5.897
45.093 0.221
20.323 -6.212
31.593 20.048
36.135 8.173
47.296 -1.114
37.570 1.210
42.073 -9.691
15.348 23.429
23.779 -4.583
37.387 -14.096
44.281 -4.992
48.932 5.704
27.175 30.083
35.264 -5.666
27.588 9.192
41.415 21.408
36.251 6.361
25.429 -12.786
49.234 -3.226
32.999 -12.173
26.976 10.002
41.464 20.479
32.419 -5.329
32.689 8.344
38.901 -7.635
47.199 5.133
39.389 19.658
24.337 33.888
36.244 -7.391
48.362 26.058
44.683 -6.205
43.683 16.403
38.926 9.703
43.205 -4.061
39.094 -13.502
28.501 -16.267
39.544 -3.398
39.549 -5.522
49.506 6.592
13.328 29.347
17.885 34.468
33.433 -4.340
41.519 8.163
37.811 9.449
12.291 24.176
46.723 1.990
20.952 -4.094
22.096 30.168
29.198 30.429
21.176 31.302
14.360 14.617
22.906 35.769
18.368 35.963
18.432 27.044
31.567 27.196
26.956 22.236
33.058 33.498
28.120 23.809
33.479 24.417
17.150 33.522
25.390 3.179
51.107 11.455
28.725 37.596
4.172 31.564
33.854 3.984
47.649 8.645
29.895 7.688
28.167 1.563
32.767 16.736
41.227 -9.301
42.837 -9.448
10.589 -4.626
37.152 -0.044
43.525 6.476
20.447 -7.593
18.225 19.090
43.928 17.079
34.213 0.267
19.794 3.444
45.313 14.509
19.474 35.523
40.356 30.987
15.595 7.155
36.700 -14.262
13.809 30.568
5.875 35.912
26.584 32.762
32.645 17.603
37.202 3.587
36.368 32.596
31.990 13.322
23.622 29.652
15.189 31.952
8.121 23.204
3.036 24.840
34.636 15.991
29.978 2.903
41.745 -3.590
20.553 40.085
36.987 20.446
12.424 -1.947
29.662 30.123
18.203 25.377
5.935 35.775
43.620 1.219
40.161 -14.650
18.161 7.226
36.321 7.344
25.153 11.599
23.420 12.465
16.400 28.335
21.137 -5.082
39.140 9.299
38.526 -15.585
40.459 -10.317
22.779 19.389
50.380 2.295
36.848 28.483
7.365 30.705
23.354 32.939
22.736 37.643
20.169 30.973
12.995 20.237
35.323 -0.431
18.233 37.535
24.183 18.933
6.399 38.032
5.905 36.165
13.889 34.063
45.275 -6.704
47.488 -3.134
25.298 -17.934
21.395 11.917
30.009 19.890
45.941 -5.456
26.789 12.391
32.467 20.430
37.289 31.941
43.898 25.208
32.399 6.085
24.334 2.681
41.458 9.695
45.158 0.023
50.285 16.189
40.554 -9.375
40.323 5.851
46.710 10.515
28.786 6.003
33.950 7.018
43.464 9.324
25.308 -12.157
39.644 1.104
43.604 -0.586
49.950 0.390
39.228 -13.173
43.256 -5.902
45.363 -1.356
17.931 -13.071
38.007 -12.459
30.467 -4.243
39.526 7.462
38.526 -9.432
27.136 -23.135
42.266 10.422
39.861 -7.955
36.562 11.027
32.028 32.502
14.373 10.281
21.132 28.330
7.070 25.653
44.790 8.226
26.408 25.822
30.231 25.321
25.270 -10.924
30.737 -12.172
3.325 24.704
43.233 6.001
45.245 19.998
40.604 -1.366
5.518 30.653
31.324 15.788
20.033 11.713
19.537 20.338
30.737 -17.339
9.379 26.769
10.725 23.917
5.141 30.174
10.618 23.488
26.901 31.879
16.662 28.699
32.003 -3.171
21.897 33.769
28.080 5.445
37.496 25.302
46.338 5.708
38.634 -17.435
33.613 -1.532
31.173 0.586
21.693 -11.290
32.520 -10.343
29.595 30.495
30.085 -13.338
18.043 -17.690
31.423 2.658
37.146 -6.277
35.190 2.881
30.216 -12.230
35.381 36.533
24.337 2.596
43.361 12.164
26.083 -19.078
28.760 -16.442
28.213 16.500
51.883 17.067
27.010 -5.158
25.429 18.323
15.329 7.030
45.354 8.379
38.182 -5.039
34.033 -4.860
33.378 -18.457
35.705 14.615
42.100 -5.029
39.178 -12.094
22.628 9.726
34.803 16.450
13.526 24.256
1.861 32.361
21.485 30.808
24.352 32.154
-1.820 30.165
31.095 -2.983
12.526 6.265
23.121 34.686
53.092 9.773
39.847 -3.112
21.677 18.979
25.765 32.961
36.825 -12.405
37.591 22.136
26.953 35.053
39.267 -4.636
30.641 14.299
40.981 -2.653
44.809 17.715
26.495 16.106
35.095 5.285
40.508 0.966
30.066 33.960
45.908 1.759
12.848 21.561
16.056 6.426
29.253 36.075
45.972 5.115
15.201 34.372
36.555 -3.138
37.351 2.567
47.258 -2.006
22.965 37.554
14.675 27.482
3.580 25.063
27.438 -17.028
20.788 10.890
39.363 -11.703
21.611 1.753
46.099 -5.759
41.416 18.357
25.647 19.738
15.269 33.987
4.930 30.402
5.460 30.552
18.710 32.901
25.020 33.887
26.231 37.072
34.773 15.617
5.667 33.564
26.518 31.372
5.311 29.750
34.155 -16.981
27.425 -11.441
34.513 -10.404
43.635 2.348
24.034 2.003
19.133 19.570
36.844 -3.309
35.807 -3.447
7.825 19.263
32.612 -3.056
41.521 0.356
35.978 0.421
35.206 31.808
26.545 32.801
40.010 -2.322
29.967 14.677
50.486 9.553
36.263 -7.457
43.622 -5.775
34.829 13.842
16.620 -2.146
5.727 35.552
26.678 25.937
35.788 -5.059
21.440 14.099
23.589 40.447
15.175 34.666
25.541 32.468
35.986 13.482
4.091 25.097
42.342 23.274
29.368 5.303
36.070 10.902
36.085 2.299
41.361 -3.459
41.985 -10.735
14.499 21.781
12.625 29.893
33.702 -11.593
35.531 7.330
39.262 -9.045
37.837 -9.170
38.721 14.961
16.698 22.969
16.159 8.857
22.325 35.856
27.108 15.925
22.778 32.496
24.292 14.717
35.660 -2.522
45.808 -9.204
34.298 -13.393
39.808 -9.851
47.297 19.310
34.497 -11.810
41.843 -3.610
18.316 14.584
33.687 21.365
7.966 31.749
23.967 35.374
6.951 22.618
12.596 35.154
34.903 25.674
20.598 28.110
30.026 11.328
47.827 12.247
44.545 -8.040
32.093 -10.607
44.336 -1.557
12.789 12.063
39.182 0.720
42.117 -9.367
36.172 -8.901
50.333 10.186
30.819 -0.411
12.904 30.499
48.705 5.297
37.278 -18.539
24.061 28.479
36.569 23.117
30.171 21.291
6.318 15.685
12.768 27.241
3.445 25.073
4.064 24.874
46.077 10.355
32.726 26.619
12.677 34.778
28.952 16.552
28.983 -7.360
36.415 5.673
15.801 24.544
32.217 -0.205
40.547 -5.070
26.209 -3.088
18.199 37.684
5.936 35.399
46.599 11.898
20.318 -14.304
35.506 -4.709
29.740 12.558
52.446 14.868
25.079 13.808
23.002 26.704
41.880 24.738
44.070 5.546
36.563 30.068
14.487 21.538
30.095 22.576
30.411 15.789
30.167 5.693
19.264 28.051
42.093 15.579
25.626 -18.406
36.488 9.677
21.783 28.782
14.083 15.879
10.744 14.356
6.646 28.298
22.357 16.887
23.732 23.069
36.806 14.526
8.719 26.168
23.025 22.090
20.528 -7.610
32.434 -1.676
24.207 34.063
21.563 10.646
21.399 17.223
6.810 24.431
35.955 34.783
32.340 32.397
32.807 -2.987
34.461 -10.723
29.394 -11.036
32.455 30.424
45.160 5.298
43.618 27.881
12.080 31.036
5.276 30.949
41.886 13.022
50.905 18.112
29.421 34.256
23.761 31.950
38.393 7.835
48.208 14.405
29.840 26.709
19.598 31.634
30.390 -3.971
41.183 -3.755
37.574 -8.182
24.579 -2.258
37.115 35.271
45.017 5.308
46.453 10.619
44.651 -10.046
41.660 -8.913
33.123 -1.536
24.821 13.477
5.346 29.774
51.745 1.563
33.232 -12.307
39.672 -18.952
33.416 -9.691
28.828 29.023
22.678 -11.204
34.168 15.274
46.762 9.938
25.019 16.446
29.938 1.197
32.703 11.911
34.589 -16.859
45.998 -9.869
29.683 -4.850
51.564 10.867
44.740 4.701
36.643 -1.776
39.533 8.012
28.183 1.975
33.785 16.950
16.956 31.558
17.212 13.779
2.630 25.241
34.653 23.873
5.707 27.538
43.655 19.762
17.587 33.285
33.119 19.567
32.290 -8.613
41.224 -1.236
40.510 -12.073
25.286 27.605
14.198 34.303
36.481 12.164
30.821 -15.168
40.158 -8.943
30.449 -15.416
49.419 -1.355
44.993 6.193
40.068 -14.132
34.585 16.082
35.364 31.072
35.654 4.670
30.876 -14.533
27.007 -7.942
36.140 10.952
11.529 11.919
37.488 3.826
13.299 27.435
9.724 24.794
43.628 -2.651
27.776 1.648
34.052 -2.929
7.655 12.670
30.501 -16.321
20.389 -8.463
39.707 -7.177
40.372 13.855
46.735 16.062
35.033 -14.861
43.660 0.943
24.004 13.072
31.724 17.656
21.368 30.304
42.304 32.572
32.640 20.452
44.091 -6.740
18.721 36.150
16.732 1.115
31.749 -14.106
21.479 4.388
32.646 31.194
13.525 18.798
27.674 27.326
14.980 12.373
35.800 -14.327
44.539 -1.832
41.450 13.903
34.919 13.356
29.285 -5.998
37.176 -7.934
34.122 -18.509
29.887 -8.111
34.765 30.882
33.041 29.798
43.259 4.755
42.168 13.684
47.140 -9.232
44.214 3.796
40.949 4.264
36.428 -6.240
39.683 1.385
28.842 4.496
29.182 33.269
37.710 3.615
30.398 30.252
23.788 -5.320
43.440 3.418
33.405 -2.895
25.888 27.885
25.378 37.461
6.519 24.878
13.207 13.365
38.214 -1.588
20.486 18.173
27.060 29.979
10.645 27.186
4.713 30.192
13.008 11.756
25.904 18.307
35.595 32.195
9.956 13.236
42.034 -8.857
27.243 19.113
19.671 23.675
50.319 19.928
40.034 28.040
24.530 36.633
20.503 2.540
16.808 3.944
47.282 -7.337
31.417 -15.166
37.307 -9.347
23.716 -3.910
43.364 -1.701
40.821 13.380
11.705 14.737
21.066 31.901
16.075 21.091
11.068 12.901
19.649 30.124
25.344 33.940
30.498 -11.029
26.670 14.918
33.621 -14.832
33.130 5.591
50.176 -0.241
25.811 29.400
19.805 14.141
15.784 32.457
28.099 35.718
23.262 17.686
2.038 20.974
24.818 25.171
25.276 16.902
13.739 5.701
16.515 31.445
28.772 27.498
30.205 -7.803
16.166 30.943
15.968 30.570
21.353 29.153
18.310 30.961
5.475 30.129
32.972 23.240
23.797 33.273
25.577 -1.227
39.936 15.845
28.613 5.170
28.707 -16.425
20.536 33.755
10.709 31.230
17.508 30.234
30.052 30.749
25.444 32.106
3.863 25.043
27.002 -14.294
28.049 10.925
40.933 1.326
35.319 -4.672
43.898 0.345
35.215 1.901
39.208 -6.204
39.596 -5.978
28.316 1.591
10.961 28.078
5.472 30.232
43.873 2.296
40.683 -14.900
31.757 27.116
21.175 14.320
27.826 30.984
27.242 10.776
17.981 35.557
42.833 -5.002
39.890 -8.600
36.125 -3.495
43.250 -0.096
36.304 -12.136
31.176 1.702
37.326 -14.595
42.559 -6.388
37.648 -7.893
42.678 -9.477
37.805 -16.054
24.329 -19.843
35.086 -3.263
38.305 -11.762
36.323 14.020
25.103 24.639
9.249 33.458
29.111 22.771
33.715 -13.036
17.028 21.722
36.136 1.883
17.028 17.101
29.871 -8.831
15.659 25.546
14.630 25.479
23.935 27.335
24.439 -0.765
19.971 25.391
4.976 30.307
35.284 2.920
14.137 23.096
33.872 1.838
50.698 1.229
33.839 -0.155
42.468 7.656
22.306 0.388
11.079 -14.523
27.920 11.949
36.647 -4.055
39.441 8.779
33.450 -10.849
39.493 -5.780
40.574 -2.903
28.252 11.259
13.563 20.400
22.394 14.398
13.346 36.524
29.361 9.556
38.247 31.857
11.864 7.571
17.416 30.728
23.866 -17.186
33.963 2.614
42.273 -0.004
43.874 2.485
12.951 36.064
21.291 5.574
19.097 11.594
18.879 25.946
24.731 27.291
27.628 36.594
18.480 36.866
47.505 9.913
35.343 -13.503
40.356 -6.666
46.051 12.196
29.045 19.146
45.978 -2.649
20.678 3.495
3.809 11.304
4.021 25.037
16.694 9.999
15.308 4.261
5.049 30.374
33.655 5.095
10.357 13.098
30.551 11.552
40.290 6.424
15.629 31.425
39.674 3.468
47.002 -3.116
23.458 18.333
16.464 19.103
18.887 14.971
29.731 -5.425
14.537 29.096
15.179 17.854
20.673 24.054
51.677 2.951
31.701 -1.748
7.491 27.250
9.290 14.105
32.566 -0.684
18.063 6.449
21.616 34.869
30.923 0.124
27.383 -11.453
32.301 1.749
20.272 21.949
9.351 31.016
17.625 24.672
39.204 3.762
41.954 9.234
45.768 -0.846
47.205 -3.438
48.994 3.620
35.524 1.816
28.408 0.248
10.597 32.249
43.632 11.992
51.078 14.335
46.561 -7.961
26.248 6.104
26.573 -16.300
37.741 27.076
22.915 14.952
35.924 8.573
32.030 -17.064
21.321 -14.884
41.069 -0.252
29.132 25.125
32.656 28.036
4.567 30.548
21.287 3.003
42.660 -16.746
37.345 -6.018
49.377 12.441
27.171 25.197
28.984 14.499
17.512 6.092
40.425 -2.667
25.307 28.484
25.580 30.599
29.799 28.932
27.069 -14.580
24.907 -2.447
17.522 33.092
18.507 33.099
36.546 1.510
46.930 16.621
29.548 25.837
17.139 11.396
11.416 6.132
26.737 14.974
31.713 25.061
36.862 3.421
32.462 29.141
30.526 22.349
17.259 -3.747
32.772 23.878
20.989 9.305
24.704 31.124
49.347 22.023
32.567 7.959
49.165 9.218
31.864 -15.076
29.860 -16.172
23.724 -12.570
37.334 22.505
44.953 3.712
31.315 -10.786
39.182 20.251
17.270 32.265
8.717 37.360
15.689 27.492
40.179 28.890
41.029 14.783
16.682 35.438
35.877 13.916
27.155 31.606
47.661 -10.102
29.361 -10.385
40.681 -0.426
38.061 17.384
15.445 24.436
27.728 32.665
29.073 8.716
18.214 24.279
44.894 12.465
18.254 32.978
42.921 10.002
23.979 29.470
33.953 7.289
34.392 -9.333
45.985 -9.098
38.374 -15.800
31.267 -12.793
11.203 24.249
38.293 28.566
26.352 2.335
32.084 29.075
5.385 30.560
25.840 18.876
26.072 18.224
48.399 16.965
32.405 -5.402
22.969 21.304
39.604 23.090
15.228 30.194
30.388 18.268
32.924 -8.416
28.465 -4.667
40.211 12.954
28.391 -18.377
31.215 10.802
35.917 9.165
45.049 6.413
21.500 28.031
39.791 17.427
43.447 -5.445
21.479 14.194
40.710 21.676
36.608 -1.654
47.936 -6.170
27.780 23.876
32.321 0.193
47.270 -2.254
24.704 -10.337
40.701 12.205
50.991 -4.849
44.278 -3.031
14.953 -12.388
50.223 19.376
17.950 -11.214
29.537 2.646
36.039 9.174
6.978 11.413
44.074 7.323
38.869 -2.812
42.910 -3.734
4.987 30.494
25.014 27.178
32.125 23.517
20.722 25.229
5.105 30.264
34.218 -12.647
32.101 4.682
43.008 22.781
42.845 24.799
37.345 -8.055
47.194 6.891
15.314 25.482
34.882 23.960
31.299 4.563
25.886 6.400
37.063 -2.656
25.213 -13.811
29.981 3.426
39.943 -2.055
33.033 -12.258
29.859 5.169
16.399 17.541
17.724 1.567
41.506 -3.063
25.159 -4.821
35.052 0.539
35.837 27.521
30.066 25.129
6.651 8.461
29.390 23.017
39.166 17.325
16.957 -6.805
37.071 -6.113
36.725 -3.907
44.246 27.968
42.474 -14.846
30.232 17.705
31.837 34.389
21.816 32.494
11.722 18.422
29.844 -22.804
46.175 -2.822
32.865 0.411
22.799 22.782
36.479 -11.440
26.456 17.615
26.393 8.409
20.301 33.472
47.032 3.425
49.679 14.629
44.511 -0.232
36.307 24.326
11.461 23.239
6.809 25.953
14.212 19.326
22.626 29.361
38.470 31.630
23.866 1.949
34.855 -10.279
44.369 23.508
41.891 7.893
23.415 14.115
5.716 35.917
34.829 2.648
40.409 -17.095
38.834 -12.418
12.175 30.182
36.952 28.823
22.266 23.041
10.756 23.239
27.705 36.116
34.662 13.204
22.050 -23.005
44.171 -7.152
43.030 -11.906
24.422 -17.615
12.388 32.169
35.475 -7.494
42.337 -1.439
2.942 5.306
40.554 13.715
1.570 15.628
35.854 30.092
30.556 6.452
27.043 31.821
39.536 22.981
44.702 -2.930
33.350 23.328
22.001 9.769
13.022 31.606
34.409 19.457
8.219 25.847
33.697 32.211
49.477 11.312
18.092 0.356
30.009 0.205
29.713 32.457
5.378 30.973
26.661 14.652
37.767 33.502
27.466 15.827
37.022 10.050
36.099 30.724
35.020 1.486
28.476 -13.288
44.842 6.901
44.885 5.842
43.899 -3.110
49.050 -1.858
24.349 16.051
18.623 18.809
40.463 -1.263
1.281 16.601
36.387 -7.144
37.355 -3.888
42.764 -11.652
11.385 25.368
19.155 38.482
15.258 35.439
38.482 -9.001
37.036 -15.424
32.775 -13.887
36.220 -8.062
40.407 -10.960
22.562 5.732
26.563 6.987
25.472 37.197
33.279 23.376
30.732 6.868
35.617 -8.122
28.173 15.837
13.886 22.349
27.660 4.774
41.683 16.137
11.557 14.390
36.417 23.899
33.143 -2.639
24.912 -8.330
22.978 12.876
29.166 -10.126
34.948 -13.592
42.839 2.091
36.839 30.083
13.341 33.416
27.570 -16.623
43.027 8.399
21.820 -0.458
42.653 7.928
24.105 20.660
13.677 16.309
35.218 8.700
25.192 10.713
51.748 5.741
35.154 -11.434
31.996 17.668
49.919 15.093
42.328 -7.784
46.836 -6.333
38.321 14.667
43.073 -4.802
47.688 -5.905
43.170 20.948
46.674 -0.421
43.414 -1.065
38.088 -7.089
45.779 14.456
26.452 4.230
36.953 -4.449
33.362 -13.733
49.273 14.119
37.884 -5.765
20.591 9.683
6.022 35.687
50.600 9.604
21.569 15.385
36.134 -12.119
45.198 -2.468
33.636 -2.167
32.858 -20.862
43.646 -5.770
32.651 13.355
24.238 31.423
16.887 14.149
49.084 -8.725
37.979 -1.607
33.759 8.118
30.837 -3.424
37.747 2.126
39.339 -11.426
19.189 20.873
6.207 16.042
17.679 33.929
19.159 23.791
12.681 29.724
25.492 23.645
20.405 -2.438
46.107 8.784
16.771 33.713
43.561 15.759
44.576 5.219
46.423 -2.493
30.310 38.098
6.937 22.740
18.427 12.601
27.371 29.758
8.769 31.018
22.681 35.691
22.541 26.869
25.324 12.197
28.646 -13.938
38.793 1.818
35.837 -3.152
32.262 -10.052
5.289 4.770
23.565 32.461
34.560 17.795
37.082 -10.009
39.206 -6.799
21.387 12.248
19.497 2.062
23.777 -1.508
27.682 8.927
6.674 4.597
32.565 -18.801
44.609 7.428
23.732 -6.669
38.109 14.952
37.023 -15.027
30.120 -10.269
41.569 7.152
17.823 29.001
39.716 -2.860
40.197 3.274
34.054 13.731
37.517 13.459
5.957 27.810
21.769 31.441
9.819 25.988
31.996 18.124
16.244 23.007
5.606 36.110
39.642 -7.762
10.064 23.824
35.809 -2.279
26.879 14.295
20.050 20.879
29.698 -8.346
47.550 -1.547
15.348 11.603
25.331 19.956
34.459 -19.170
11.388 10.004
14.291 32.572
17.784 12.853
25.005 28.268
13.629 14.247
9.608 28.061
19.059 29.311
30.292 -0.586
13.472 -11.080
22.570 -2.970
29.099 31.816
37.463 -10.962
29.438 -3.400
23.766 21.062
21.164 30.262
41.381 12.124
30.429 24.505
14.297 25.494
40.579 7.584
3.267 22.714
25.776 -3.789
37.799 -8.770
26.157 9.341
32.950 27.714
27.339 -12.044
38.475 -19.075
39.133 -3.698
37.755 -7.835
47.274 2.024
22.939 -22.548
28.278 11.240
53.366 9.559
36.789 5.990
35.086 0.803
31.153 17.528
32.398 -3.638
22.662 27.133
42.168 16.434
32.981 -11.661
12.626 29.785
31.952 -18.107
45.501 -6.919
41.612 3.196
35.851 -4.361
32.177 23.727
30.982 7.836
26.601 -12.198
25.006 -0.137
21.525 34.418
37.337 27.705
5.886 33.312
27.244 35.822
38.979 12.902
15.449 25.456
29.968 13.567
43.294 10.697
45.198 9.607
29.788 -2.191
24.905 38.171
23.066 6.885
29.692 -8.681
11.731 4.566
38.443 6.712
1.714 17.281
17.721 28.192
12.352 29.542
22.489 36.315
28.537 27.801
23.246 -8.615
16.657 32.083
37.824 16.697
24.403 34.044
10.965 27.588
20.019 31.392
1.777 19.189
27.752 -16.028
27.424 21.142
17.447 25.869
37.063 2.975
5.956 28.136
10.492 31.054
39.950 -3.088
18.391 21.748
44.903 1.211
8.186 27.768
23.635 17.770
25.868 6.238
22.900 21.696
36.246 26.353
44.122 -13.624
31.700 3.845
40.514 4.301
25.827 28.852
35.270 6.029
37.434 -6.163
26.510 14.490
36.454 -5.413
34.051 18.517
5.719 35.174
29.471 -10.205
43.834 -8.968
18.846 40.329
41.582 5.514
45.591 -9.092
35.756 2.292
12.998 8.940
6.997 32.097
21.918 33.815
33.812 30.724
23.464 31.793
27.723 5.123
41.582 1.171
21.806 -4.395
34.007 -2.651
32.314 14.510
26.989 29.693
40.228 32.012
10.210 22.290
39.190 18.265
35.384 32.502
25.703 40.708
9.857 35.872
3.797 25.461
10.529 33.102
7.776 23.965
29.185 11.200
8.022 17.297
24.832 41.054
25.612 2.984
33.904 11.394
16.857 34.023
0.712 19.836
5.158 -0.761
40.146 -7.874
42.333 0.738
18.887 27.544
24.432 25.100
20.972 26.336
18.000 20.037
20.999 6.945
39.761 8.542
39.144 -7.433
43.787 -8.833
37.981 9.608
43.419 -6.287
42.132 -3.967
32.186 -15.699
31.925 1.456
22.192 1.590
32.965 -15.750
14.347 31.070
37.767 -0.893
35.909 1.551
46.169 12.218
33.195 -6.527
31.621 -2.104
31.102 -10.113
27.168 28.915
31.936 1.063
37.343 -8.189
43.420 -1.094
43.292 21.745
26.222 18.073
41.115 -3.810
32.254 35.225
4.249 24.148
34.677 21.862
16.803 24.214
37.675 15.544
26.613 36.722
31.586 21.828
12.804 3.292
36.871 16.029
24.380 25.980
25.864 26.715
16.393 27.236
24.148 29.280
28.158 26.086
12.306 25.194
37.706 6.145
42.212 5.809
21.782 25.727
23.226 16.914
16.960 18.639
18.946 5.955
8.501 21.729
32.523 26.065
47.643 6.966
30.233 10.290
26.254 -3.387
44.544 3.207
22.338 -14.577
39.761 -12.000
41.349 -10.284
33.014 -1.777
19.639 9.178
32.405 -6.419
22.791 18.129
33.082 -2.649
42.801 1.297
43.796 1.320
37.096 8.963
48.978 -4.454
41.786 9.483
31.473 4.174
48.184 5.307
43.048 13.833
31.877 -17.569
29.253 -9.939
19.158 0.793
40.342 -12.011
40.216 3.302
35.129 22.461
46.003 -4.536
23.527 31.008
16.476 30.855
5.513 30.447
23.919 33.356
14.785 38.144
30.767 25.005
12.378 32.567
9.641 28.559
24.709 28.647
6.971 14.017
24.395 -11.381
45.704 0.510
27.374 23.623
15.111 25.682
18.156 17.114
34.179 33.927
43.805 2.583
24.830 -13.902
37.220 36.179
26.379 23.874
10.564 9.522
29.178 12.442
31.628 1.265
16.112 36.518
29.422 23.369
42.453 27.425
16.273 32.678
3.734 25.413
34.440 7.660
16.768 3.854
41.281 24.860
18.809 35.736
21.191 26.643
13.135 35.179
17.314 29.963
16.569 31.677
14.116 32.287
25.961 37.318
17.173 33.309
21.812 25.659
28.626 3.841
36.552 23.819
15.850 36.207
30.256 -3.434
35.766 -14.827
37.728 33.828
40.891 1.881
32.489 30.093
16.498 26.537
23.545 32.086
13.429 32.603
12.811 26.999
21.317 25.955
15.303 21.513
24.643 4.859
24.304 31.316
33.324 -16.284
41.694 -4.905
23.932 29.935
41.681 -6.201
31.756 28.644
13.024 33.743
35.153 -4.505
37.934 -1.379
20.609 23.860
7.279 23.474
23.187 18.596
7.978 17.494
47.614 8.546
45.339 -5.304
47.057 4.566
25.934 -15.317
36.177 -9.089
42.361 -0.679
27.893 35.636
47.146 1.706
17.495 22.842
21.181 17.993
31.371 -2.306
24.517 14.264
43.741 -5.626
23.742 14.292
39.051 10.268
15.409 32.834
24.092 28.099
15.517 12.712
27.382 19.924
24.758 32.929
26.455 32.204
5.118 30.762
27.556 8.702
19.920 16.494
23.423 4.015
40.226 20.222
14.753 28.821
20.497 20.171
4.780 30.517
22.118 31.862
30.711 -11.531
45.517 3.134
47.402 7.318
49.205 -4.653
26.521 -15.384
35.233 -4.983
5.569 30.487
48.523 -3.548
33.945 0.954
32.118 9.766
33.252 25.569
23.275 -11.199
27.728 36.982
28.349 6.094
8.129 33.065
26.917 34.106
10.770 4.141
35.101 7.336
42.201 -10.148
16.872 37.131
34.243 13.959
40.161 14.090
25.724 35.415
14.652 34.898
8.532 33.174
5.225 30.218
20.347 11.664
43.538 -6.399
14.955 25.385
30.168 28.079
23.346 11.157
43.998 6.313
38.367 27.478
25.315 -1.669
13.346 30.096
5.505 30.426
11.604 29.838
6.878 21.519
21.583 10.653
5.517 20.271
7.277 27.371
0.010 13.929
21.010 38.084
21.696 35.012
16.667 12.996
32.507 18.033
23.882 18.153
31.321 4.356
31.093 24.642
23.636 24.384
34.808 20.277
32.907 5.413
38.941 -0.336
13.142 26.461
34.654 2.023
9.943 0.992
46.822 -1.878
27.287 23.734
29.921 21.873
5.563 30.643
25.411 1.881
5.470 4.590
29.691 29.043
23.102 16.995
24.235 -11.832
28.268 9.068
26.813 5.285
48.195 10.959
19.311 15.012
29.418 16.312
9.600 23.490
22.290 -15.982
22.681 12.873
20.448 4.628
34.848 -3.246
22.918 -0.266
24.678 -2.726
18.481 9.530
0.629 28.677
16.890 28.038
18.289 33.092
34.478 1.917
37.880 11.130
21.272 4.175
41.166 9.926
15.909 31.782
31.871 -0.421
40.724 14.411
17.830 8.585
41.059 -2.994
40.559 22.357
5.441 30.078
41.979 22.711
39.014 8.140
44.324 -11.083
29.117 27.568
50.106 -9.050
34.999 -17.333
24.791 36.638
43.957 0.886
36.134 15.720
31.558 17.608
31.208 15.773
40.602 -14.756
33.083 30.665
15.168 25.843
34.465 -10.948
34.895 6.387
27.687 25.549
21.227 28.465
39.796 16.397
37.658 26.648
27.841 29.914
27.643 13.041
19.309 25.415
49.924 6.835
43.553 -5.335
11.624 -11.122
37.493 -14.241
19.708 21.463
20.970 19.453
47.453 -5.868
26.866 -11.374
31.608 -10.795
9.791 26.042
25.221 -16.823
27.581 32.552
8.794 33.486
34.465 20.715
35.165 -10.645
42.025 14.611
38.934 -13.018
44.027 -0.872
31.051 9.430
22.239 31.622
23.853 21.008
37.151 16.198
36.186 -12.300
23.416 36.276
29.181 10.840
29.181 35.260
20.642 23.359
48.193 -0.849
34.978 10.488
35.145 33.474
23.204 30.318
24.856 13.740
13.900 33.516
21.392 24.614
43.892 -2.682
26.317 0.838
20.476 23.602
32.022 -6.760
29.034 -19.532
15.129 20.624
23.236 18.966
19.638 8.273
23.757 23.425
25.940 38.109
15.745 30.701
25.956 -9.562
37.045 -4.016
44.374 -3.994
16.583 -0.577
12.385 -12.786
24.819 17.146
26.489 36.992
43.544 5.061
33.133 16.069
30.481 27.626
25.429 32.729
26.694 31.829
26.223 12.643
45.561 9.557
47.151 11.189
36.834 11.350
41.109 13.809
48.005 -2.476
38.941 -4.347
16.802 33.483
34.996 19.452
27.839 24.155
22.507 16.108
23.126 39.043
30.709 12.643
45.950 -2.055
30.722 -10.160
24.965 2.090
20.693 32.262
39.259 -0.202
21.841 25.645
12.107 15.403
25.860 28.092
20.317 11.040
24.295 6.502
19.024 37.195
18.730 9.315
29.383 18.890
10.277 33.790
1.653 20.217
20.387 35.634
18.523 32.910
35.023 26.844
20.902 30.050
10.080 14.921
21.280 -0.646
20.337 32.142
38.050 9.548
16.259 30.787
31.275 25.122
37.542 -15.597
44.353 10.423
37.549 -16.536
31.874 -13.542
40.773 -8.537
3.481 24.299
21.012 30.430
13.416 31.550
36.718 22.727
20.713 0.488
22.838 -5.996
40.675 0.259
44.947 4.247
44.617 2.964
47.660 6.848
19.646 13.664
31.780 -17.824
16.291 32.344
33.190 24.619
36.144 1.997
39.962 -1.200
38.380 -8.256
41.218 -4.156
35.833 -9.131
40.653 -10.699
17.795 -1.497
30.089 27.193
28.846 24.881
20.780 26.801
38.818 15.006
37.658 20.810
36.639 -11.277
38.820 -10.316
34.600 -9.462
39.851 -3.433
39.370 -3.933
27.090 21.944
13.171 32.887
11.583 10.877
44.163 -3.428
22.197 29.765
24.948 35.963
22.480 22.322
49.356 23.750
27.832 35.868
40.593 1.420
35.146 2.248
25.421 27.249
33.038 17.594
43.365 15.997
17.574 30.368
30.912 -12.223
27.594 -11.963
14.692 31.948
13.221 21.228
47.407 -3.638
25.496 9.170
21.100 -5.971
41.438 8.229
45.571 20.782
38.262 26.649
35.538 -3.829
12.107 25.521
21.004 13.838
20.626 3.151
19.280 37.542
33.916 26.767
27.624 16.584
37.163 29.798
43.123 16.956
19.945 29.536
28.093 9.351
40.257 -11.248
37.373 25.954
37.029 26.765
18.910 31.766
27.377 -6.240
39.967 3.855
17.230 22.957
29.174 4.627
26.617 24.664
27.498 27.404
29.535 12.767
31.205 -1.181
44.194 11.730
34.387 26.791
30.398 32.593
16.276 28.903
5.413 35.863
22.199 28.648
35.210 -0.656
29.763 24.092
36.074 29.030
23.348 26.223
38.693 23.322
21.126 26.259
14.193 26.214
24.911 22.135
5.475 30.467
27.931 -2.178
19.789 12.648
39.110 29.194
27.254 29.074
3.658 24.750
33.875 3.574
36.272 2.141
41.926 -1.089
30.688 29.407
5.286 29.900
14.895 32.957
11.398 31.625
14.782 32.103
27.617 15.877
45.124 1.423
19.668 -14.576
34.308 7.329
9.175 1.775
39.138 27.025
13.264 32.011
22.982 28.427
23.313 34.997
28.108 1.102
5.070 30.639
33.392 7.832
39.649 11.274
29.549 30.897
32.018 25.346
14.875 28.748
38.315 -4.584
28.708 -11.455
29.869 -11.073
38.281 -2.171
51.441 7.703
28.841 2.534
41.776 -10.784
13.689 26.576
28.444 38.009
24.281 17.956
24.967 28.675
27.174 25.043
17.469 26.163
27.592 -23.181
36.411 -11.389
39.766 23.100
37.175 21.299
28.996 18.925
20.660 25.475
23.664 30.511
16.314 22.459
15.452 28.385
18.066 33.612
23.165 3.370
43.849 9.177
10.578 26.138
23.202 23.373
29.050 10.108
22.280 28.565
15.433 35.810
25.254 -21.699
32.298 7.257
38.836 14.682
46.106 23.039
38.541 30.868
15.595 31.309
12.309 37.442
20.462 37.092
10.281 31.805
16.510 27.045
10.900 35.091
26.435 25.649
44.742 -3.329
41.405 -8.304
22.829 26.684
31.416 -7.265
23.953 32.539
12.611 10.825
41.808 21.881
39.424 20.543
48.401 -5.346
40.506 -7.136
23.022 20.888
37.533 3.544
21.447 1.531
21.797 0.641
16.946 31.655
19.951 34.075
16.239 23.819
37.933 18.713
20.567 9.503
26.581 32.668
24.811 -12.426
41.956 -6.018
27.271 8.595
26.526 5.637
33.360 13.549
10.872 24.631
16.971 36.116
4.657 20.668
41.521 32.857
25.276 36.196
5.333 30.030
22.449 14.147
47.945 -3.447
18.211 12.393
43.236 24.252
33.984 31.767
43.871 23.045
50.169 16.890
47.396 13.012
38.086 0.524
32.670 5.475
34.918 24.199
14.171 32.339
12.805 35.357
14.287 32.232
37.862 24.356
39.173 -13.548
4.455 24.014
4.938 31.068
12.473 29.616
29.925 31.082
16.476 17.040
21.142 10.715
35.749 -13.613
44.546 0.234
43.148 -0.351
43.854 16.960
40.601 -7.087
33.288 19.453
28.499 1.784
36.993 -11.649
20.199 25.025
19.084 30.000
22.890 3.739
41.059 28.590
50.148 6.125
17.870 -11.718
27.354 25.215
39.257 -11.430
18.368 20.772
26.034 14.669
22.926 41.309
44.948 2.946
29.399 6.281
27.820 9.811
27.546 -15.861
44.452 0.396
23.207 -6.518
36.487 22.488
30.310 -12.613
20.317 12.135
14.139 24.415
5.887 35.836
39.011 28.730
29.493 31.520
24.193 -4.695
37.724 -11.886
40.534 7.035
25.754 37.468
41.064 -3.984
27.023 -12.734
38.441 -3.267
14.442 28.305
25.947 18.058
37.411 20.939
42.363 -3.047
40.448 1.922
36.958 -10.547
45.579 -0.138
32.976 15.567
48.840 22.825
23.144 27.922
19.468 28.711
5.339 30.028
25.344 25.229
33.269 1.944
25.699 13.345
28.349 4.088
37.500 -0.442
1.328 30.631
34.674 3.600
19.202 19.519
27.005 6.098
18.914 30.621
19.966 2.942
25.762 22.555
42.249 5.958
14.822 28.407
42.902 -10.344
42.227 -1.703
21.495 -9.032
45.796 1.275
5.519 30.663
7.186 -2.971
35.029 25.394
36.130 25.993
8.724 5.657
16.671 33.915
13.891 11.313
26.329 17.098
24.774 37.004
42.419 12.471
39.320 26.221
1.308 24.066
9.483 34.261
35.776 1.433
38.182 -2.944
45.038 -4.418
34.626 -14.347
32.878 -7.318
20.601 -8.106
39.081 -7.669
44.957 15.421
19.091 23.155
33.198 -8.974
47.495 1.574
19.116 -6.354
21.443 -6.590
25.397 6.979
9.074 30.993
16.345 28.024
23.166 28.203
26.450 7.793
30.864 -5.250
40.764 -11.589
44.576 12.222
41.436 -8.505
21.705 18.380
37.773 8.150
34.084 31.601
29.725 -2.738
36.672 -4.809
37.102 28.783
24.295 25.410
33.628 4.368
35.185 23.521
27.740 -11.349
27.947 -4.852
30.661 26.227
26.685 17.499
28.474 21.516
16.073 29.197
10.283 23.564
38.719 32.730
12.350 21.445
19.155 28.847
22.681 34.186
19.250 26.955
5.544 30.625
42.320 -7.973
33.174 19.932
48.057 5.548
24.412 -10.794
25.463 14.341
16.389 26.087
34.326 34.336
35.772 13.159
5.550 30.551
31.756 -3.818
32.790 7.475
32.049 -8.955
26.715 -18.407
30.028 5.018
25.662 -6.689
46.449 -4.436
42.638 -8.265
45.115 4.998
43.498 8.020
22.790 -12.902
24.220 14.200
30.903 36.302
18.753 -6.189
39.529 -10.690
24.835 -21.109
37.428 11.495
36.288 27.095
37.301 26.582
39.904 -12.884
44.586 3.377
37.217 -12.481
36.929 7.472
50.113 13.637
27.819 -10.034
2.677 23.743
17.953 30.216
22.563 32.263
22.235 18.035
5.245 27.358
3.246 25.222
14.376 26.370
11.806 33.074
11.111 25.446
16.604 -1.416
28.115 5.283
37.150 -3.839
48.388 2.915
32.033 -3.355
28.037 -16.660
39.423 -1.044
30.425 0.649
32.778 4.197
43.584 28.781
21.479 5.180
43.819 22.350
20.180 7.999
39.821 25.708
48.810 13.799
5.837 35.235
21.969 -12.209
20.368 16.505
33.380 -15.579
36.967 30.316
4.029 25.244
40.445 33.788
23.719 32.573
22.776 3.895
4.607 20.804
23.207 16.471
11.177 11.625
31.265 -9.579
15.329 21.355
19.171 35.020
32.364 31.239
46.039 7.854
14.770 33.982
20.616 16.781
26.986 40.743
22.365 19.117
42.101 1.430
32.760 -5.079
48.712 0.924
31.363 6.658
38.688 -11.213
36.817 -13.562
20.052 3.670
26.518 24.560
34.713 -0.573
38.142 1.673
27.302 -13.005
19.551 26.485
47.331 21.165
48.815 1.750
28.311 21.515
39.827 -7.302
27.478 14.639
28.862 18.810
15.228 9.593
11.648 22.354
8.870 27.674
42.946 27.336
30.418 7.896
28.578 -9.557
18.254 21.435
37.324 0.238
32.755 6.662
38.290 -12.576
48.896 -1.988
38.368 -4.157
25.825 -14.255
38.855 3.123
46.848 -5.426
34.707 0.563
24.561 21.210
31.186 17.241
41.485 0.355
25.360 -16.565
39.795 -8.658
45.987 0.208
21.256 2.335
39.096 -16.673
34.281 33.149
21.509 29.334
24.826 27.889
40.190 18.589
11.328 32.858
44.268 -1.923
38.566 -0.535
34.580 -13.786
23.244 -17.716
44.356 4.031
29.088 27.294
36.092 8.098
13.013 32.815
18.177 27.567
29.049 34.478
4.458 32.332
28.225 25.422
5.566 30.272
9.814 22.630
40.608 -1.467
15.396 29.570
18.820 20.898
11.321 20.656
5.538 30.679
29.453 29.993
27.429 29.661
12.429 18.713
32.202 -5.493
16.150 16.403
5.557 35.770
16.970 33.191
25.105 15.582
35.383 24.231
36.540 16.979
50.928 3.538
23.501 21.299
24.445 31.932
18.550 34.957
13.678 9.918
40.055 0.813
19.091 12.267
38.559 11.839
48.225 3.448
18.152 19.225
29.516 29.936
31.543 10.931
50.939 -4.287
24.483 33.108
27.028 15.034
39.490 14.402
29.422 10.334
46.484 4.787
40.391 2.461
41.181 11.018
44.681 5.446
34.568 -2.386
34.189 16.287
8.766 32.999
38.964 -11.476
37.661 19.417
-0.285 18.083
24.070 -6.152
39.486 -10.155
46.772 21.866
26.768 27.064
25.676 40.567
3.990 25.326
48.525 -2.181
20.374 24.705
24.892 29.332
51.084 8.370
22.988 20.491
46.759 18.841
43.706 1.585
38.957 -10.698
15.162 20.711
22.529 9.804
8.641 20.269
18.678 35.392
27.980 30.181
39.095 -13.623
18.590 19.798
15.902 26.277
8.087 32.482
29.665 -6.501
46.445 21.809
8.486 11.797
37.598 -6.836
15.617 6.484
30.204 -13.319
30.709 31.521
21.665 32.454
30.581 14.316
47.600 6.652
25.320 -15.462
41.289 -6.377
34.769 18.301
30.285 22.946
37.988 -7.720
36.947 -7.405
34.592 -18.123
23.935 10.700
15.520 26.815
19.579 38.060
2.911 12.817
45.372 -12.895
43.764 -2.665
32.934 16.669
47.166 -8.773
31.057 6.778
34.180 8.539
28.565 -10.060
42.567 -2.967
40.871 3.174
3.107 25.437
30.776 10.015
27.162 33.156
22.106 20.599
31.437 26.093
15.035 2.707
28.855 19.980
30.159 29.313
29.294 30.744
16.865 35.035
35.643 6.845
31.235 -5.267
46.204 1.232
26.567 0.406
31.001 1.642
10.940 32.771
19.700 7.066
35.143 -17.282
41.172 -7.901
27.225 -8.161
28.597 -16.420
33.314 -17.733
38.312 -7.266
29.001 3.886
26.700 -2.111
11.433 31.356
5.203 30.180
24.361 -16.168
25.880 29.738
14.567 38.986
19.872 30.105
28.508 4.915
19.990 22.571
36.377 -5.112
40.553 -0.078
29.891 16.430
17.817 32.118
42.130 21.641
43.653 6.478
46.190 -2.886
44.135 -15.081
42.914 8.805
48.419 -1.622
23.925 36.773
42.756 -6.507
49.062 -5.299
27.593 17.041
42.784 16.141
28.188 -3.213
18.704 30.495
35.040 31.368
39.515 17.597
17.767 29.065
29.306 14.443
43.448 -4.221
36.929 -4.391
45.699 9.410
42.984 13.418
47.232 -5.988
44.036 -7.161
7.779 17.710
25.432 29.911
5.387 23.087
21.479 23.260
23.749 20.705
41.346 11.594
36.886 28.469
19.063 11.143
17.798 23.496
47.438 19.912
37.887 10.398
4.446 24.027
32.226 26.794
13.951 25.629
22.211 13.444
8.540 11.052
23.344 -9.667
19.546 3.950
23.078 0.242
29.250 -2.753
23.423 17.725
29.508 17.457
4.902 33.059
33.161 0.484
37.158 10.694
34.806 -16.819
47.789 11.143
37.675 -6.464
25.061 -3.276
14.628 22.780
36.616 -9.392
45.915 3.527
30.390 25.861
22.384 40.545
17.888 30.749
42.022 -4.321
37.590 0.426
47.538 27.390
51.000 18.017
26.548 -15.518
43.467 4.041
36.825 -15.652
26.716 5.813
26.088 -2.712
19.956 -14.313
29.452 -17.314
27.689 7.219
21.852 16.751
9.625 33.986
37.671 22.905
36.308 -4.779
38.901 -3.053
42.942 -7.249
46.707 -1.383
39.717 1.901
45.908 -2.668
13.006 38.202
5.775 35.514
18.783 21.271
22.678 35.895
29.066 28.453
14.058 24.165
14.821 1.383
42.009 20.580
20.241 33.749
5.273 36.359
31.602 17.155
37.385 -15.281
47.662 -11.841
34.959 -8.439
28.166 8.047
33.655 33.514
19.577 36.043
26.013 34.435
20.791 37.096
25.167 28.982
5.034 13.121
-0.247 11.455
47.475 2.731
32.619 -2.245
34.922 -6.986
27.846 -8.713
9.159 37.272
5.643 35.701
33.385 26.059
4.714 30.669
17.427 4.598
29.292 15.255
26.477 11.915
13.152 10.170
4.986 30.138
25.429 28.797
17.277 27.090
39.614 13.994
11.217 30.977
19.333 25.798
3.697 19.164
11.475 11.979
31.892 19.116
32.812 -12.439
36.222 -5.368
33.860 2.923
11.814 17.097
16.991 37.747
29.310 29.027
16.822 35.171
10.389 30.219
25.209 31.757
22.366 37.566
40.393 26.735
5.042 30.704
36.013 2.335
36.125 -9.977
23.525 9.916
39.889 -11.714
10.305 22.436
27.273 27.793
42.608 -11.794
37.825 32.865
43.008 25.428
25.112 -16.605
10.929 29.727
30.343 6.266
25.107 -14.859
50.363 -8.047
41.283 18.261
5.918 35.425
42.209 0.234
36.900 -1.359
33.319 20.597
33.872 19.219
26.039 6.672
20.648 13.991
37.697 8.490
21.775 -15.803
35.916 -2.082
39.210 22.966
10.290 32.769
13.149 36.365
34.894 11.909
32.799 32.476
4.832 30.690
5.055 40.635
24.723 0.719
31.373 20.258
36.720 23.124
28.833 -6.858
39.138 -7.824
45.781 17.768
26.454 3.668
28.159 -10.422
23.057 28.170
25.503 -13.439
12.559 1.686
5.291 30.001
20.958 8.878
19.895 1.228
26.661 -1.875
33.916 28.373
17.532 28.130
16.156 7.548
39.639 28.680
47.739 -4.815
42.781 5.693
17.245 33.991
22.624 23.148
19.124 11.174
39.524 13.515
33.850 34.111
36.773 5.914
48.705 -6.000
43.738 -13.701
29.775 -11.396
36.452 0.017
20.305 34.529
30.311 35.567
15.737 29.516
24.173 27.240
22.436 -21.816
47.579 9.551
27.494 18.871
31.100 29.928
15.098 24.069
35.312 18.841
48.407 -8.838
31.163 11.894
39.640 -6.845
31.987 18.968
22.557 26.150
42.450 33.204
38.400 2.517
15.639 26.529
34.148 22.146
35.506 5.246
41.002 9.215
17.087 4.733
29.677 -10.016
39.660 -11.709
38.264 9.037
47.583 1.653
22.714 22.305
32.546 -2.945
23.632 11.317
36.302 -3.378
33.743 -16.587
24.975 2.726
15.807 1.093
29.436 29.965
34.091 30.574
38.082 20.251
4.347 31.503
35.166 7.613
29.500 27.906
30.755 31.685
10.082 13.191
18.148 34.474
30.408 -8.079
31.499 5.814
22.548 27.669
21.028 26.527
44.063 -12.647
39.285 -3.972
43.548 -4.029
36.895 -7.959
29.376 -12.480
31.071 24.769
37.656 -16.651
30.419 -11.734
29.847 -1.836
32.211 -13.972
31.526 0.998
38.201 -6.418
19.907 15.381
26.864 33.080
38.289 12.433
22.528 20.973
23.945 35.931
16.158 25.077
39.085 16.241
34.639 23.596
35.568 -7.395
28.336 2.462
20.525 28.706
41.346 26.260
37.826 34.715
25.671 34.925
26.502 4.397
28.033 2.289
30.652 30.690
42.732 6.811
52.238 14.522
32.303 -15.384
25.767 21.676
40.659 -11.444
27.776 -14.440
41.007 -13.318
28.530 7.052
17.131 24.889
26.512 33.793
23.668 34.612
4.044 25.170
31.519 24.935
38.002 -0.976
24.600 28.445
34.945 21.832
14.072 10.418
33.627 -3.015
39.529 -12.084
30.884 5.865
44.510 -8.800
43.613 15.060
14.352 34.303
49.624 4.412
17.635 7.122
36.046 4.826
20.465 6.903
28.373 33.241
7.642 29.254
23.407 12.957
16.831 34.384
9.925 25.639
21.073 11.188
14.242 32.399
17.095 32.424
23.101 15.001
23.971 28.642
2.650 31.721
5.186 35.661
15.243 28.740
19.993 31.460
39.094 17.389
26.332 7.770
41.622 19.143
26.212 29.966
32.984 -4.826
27.585 38.194
30.539 20.194
19.209 34.213
24.205 25.796
15.073 29.098
11.821 27.162
25.290 34.386
20.944 30.512
31.145 30.999
16.958 33.649
23.865 29.972
6.315 29.156
11.899 25.808
5.247 36.030
