# Supplementary material for: Myosin V executes steps of variable length via structurally constrained diffusion
Source: eLife. 2020 Jan 15;9:e51569. doi: 10.7554/eLife.51569 (PMC7054003; doi:10.7554/eLife.51569)
Supplement: Source data 1. [file elife-51569-data1.zip › myosin_elife_source_data/Figure 3/BD_diffusion_contours/lastbead_xy_0kbT_volEx.dat]

44.683 -2.487
57.395 -1.980
34.877 42.956
47.136 10.234
0.407 24.788
-0.630 18.081
40.535 -0.601
38.647 8.702
61.929 2.952
56.830 21.214
49.759 30.477
36.921 37.143
45.782 28.092
39.277 36.243
42.262 16.068
14.709 14.541
5.105 2.562
59.970 18.781
67.444 2.127
72.424 11.112
52.519 24.427
27.240 22.013
25.315 26.938
35.763 18.446
32.566 33.099
33.556 26.081
41.605 22.456
48.965 36.317
57.693 21.178
26.589 39.299
32.613 34.631
28.996 6.630
59.981 0.957
67.262 31.349
59.923 27.264
69.416 17.470
64.449 12.318
30.526 29.968
24.703 39.704
54.814 14.918
34.694 38.213
53.769 32.237
67.108 19.158
66.897 29.438
58.261 37.952
62.071 28.455
63.368 29.430
57.631 14.164
34.956 27.031
29.311 5.480
47.827 9.779
57.180 17.347
70.653 11.778
64.383 12.351
43.656 26.761
13.304 34.836
45.908 45.752
53.242 31.188
66.070 25.718
62.398 17.298
27.352 12.159
51.086 11.028
53.827 13.195
75.859 3.392
65.828 11.907
67.450 30.315
70.317 19.195
67.333 16.902
67.404 14.131
49.269 33.570
45.716 17.914
71.374 16.837
27.112 12.332
61.201 27.005
44.287 32.240
25.597 37.665
24.322 44.090
41.816 33.556
48.984 31.663
21.569 32.024
53.764 35.115
30.160 36.055
38.157 42.260
48.762 5.802
68.157 -0.762
63.033 18.109
67.969 15.310
62.222 16.054
65.187 26.719
56.995 7.058
61.426 22.805
48.682 30.196
63.370 16.154
60.118 4.435
40.698 14.020
33.740 29.587
32.995 28.575
39.728 15.428
56.309 -2.023
63.223 25.478
57.188 13.906
59.535 13.620
46.144 39.814
43.662 15.117
53.071 25.631
46.124 19.747
28.782 32.694
14.792 1.459
22.597 5.665
23.355 26.360
19.237 32.597
13.673 21.328
32.999 24.129
64.405 5.859
72.174 -3.429
65.312 -2.112
70.814 0.998
30.413 38.356
28.818 26.901
55.888 11.989
67.096 20.210
59.473 24.270
57.319 36.724
71.352 20.218
55.295 26.979
33.208 44.981
57.597 15.819
45.528 11.190
57.026 5.801
73.647 1.227
50.796 6.256
74.043 4.043
73.090 11.169
54.681 1.414
28.558 15.120
70.315 8.221
43.038 22.402
44.975 31.330
38.243 37.426
53.848 38.697
5.212 2.596
72.448 2.943
49.973 24.829
66.963 7.283
72.655 11.799
36.430 11.811
49.058 8.656
25.432 9.584
55.471 -2.824
52.889 8.073
33.951 14.288
52.888 11.531
46.468 6.977
28.173 21.999
65.639 15.996
68.342 5.760
63.029 20.686
66.925 6.569
66.600 21.642
56.090 9.329
62.745 2.657
39.731 2.263
32.299 16.005
38.078 37.997
52.709 36.016
36.157 33.654
32.382 41.087
48.128 3.966
47.110 5.859
47.337 5.689
23.491 28.515
26.557 1.326
40.437 5.579
23.358 29.897
40.293 16.690
66.337 6.469
16.393 31.999
5.307 28.620
36.640 14.131
70.309 0.355
53.221 28.775
57.804 -0.253
50.506 36.881
52.010 20.198
48.859 39.530
42.538 43.855
29.312 43.421
27.303 13.740
36.415 35.755
55.830 29.844
4.263 17.952
45.042 40.526
19.713 18.651
38.139 16.858
5.524 14.581
0.908 9.601
44.869 32.420
46.522 34.453
43.153 45.984
45.513 16.363
65.498 4.706
71.582 15.014
70.816 4.657
52.603 8.221
64.203 6.383
45.567 24.466
56.719 23.634
70.147 2.552
44.301 40.279
51.504 18.331
32.648 12.232
63.798 0.537
17.701 31.983
63.945 20.180
64.146 6.983
38.180 37.190
50.504 35.152
27.958 41.919
36.485 34.192
29.965 32.046
26.793 33.626
5.233 23.184
29.569 27.358
71.508 1.911
54.048 20.131
43.499 26.668
49.358 6.157
53.865 13.361
5.400 2.038
48.844 20.371
38.029 25.182
51.975 10.348
22.597 26.205
12.621 26.807
47.219 18.049
26.655 23.995
42.241 12.161
58.240 6.303
38.952 25.109
45.632 -1.577
57.251 28.376
64.873 13.599
37.359 3.605
36.182 41.369
36.361 42.577
11.424 27.764
38.851 27.213
24.150 41.365
23.050 21.326
36.717 16.897
32.151 3.641
27.357 15.058
42.152 42.667
27.862 36.643
31.912 33.752
46.909 42.600
53.548 35.434
42.451 47.063
58.996 5.874
73.192 8.942
66.018 24.125
66.474 8.832
68.286 0.004
58.162 20.232
48.926 36.214
61.083 26.928
63.723 19.670
54.700 22.107
54.695 8.993
33.926 28.618
57.765 21.806
44.131 25.475
35.268 40.518
32.682 25.283
29.985 32.716
29.579 40.871
10.951 31.798
4.579 2.505
64.581 1.906
43.430 7.723
27.358 3.155
20.830 11.390
70.625 -1.860
57.481 28.056
53.285 28.614
28.226 15.832
57.886 19.392
30.449 28.542
48.365 32.299
63.103 -2.606
33.526 5.741
25.059 41.002
33.866 35.573
19.718 4.796
36.685 29.804
48.386 21.456
67.781 18.452
62.534 25.403
60.107 26.266
71.452 20.518
64.818 11.661
68.827 2.280
70.352 6.756
68.283 10.978
75.045 1.907
70.977 18.735
65.339 4.605
30.572 25.346
45.163 32.247
49.073 23.307
47.741 22.920
69.340 18.135
71.267 15.665
70.069 -2.089
64.863 -0.546
70.550 5.810
34.488 5.899
66.821 16.405
53.079 0.339
24.049 12.792
61.564 24.166
74.882 11.324
40.992 34.714
72.191 1.872
34.327 4.072
61.027 15.738
28.736 34.322
22.852 32.421
29.349 29.327
72.977 15.996
57.824 29.192
30.800 35.612
25.881 33.206
15.179 28.406
5.109 2.480
66.855 24.989
39.237 20.772
67.623 14.732
58.538 26.222
63.722 12.909
64.701 5.235
58.749 26.225
70.219 11.844
69.551 15.697
70.986 11.434
61.193 25.806
61.726 30.680
43.260 30.788
69.259 25.946
66.177 18.840
53.593 15.780
70.294 5.335
66.044 3.460
55.783 6.654
39.215 8.015
47.393 -1.941
30.083 30.217
26.125 28.918
65.044 28.620
50.403 21.614
24.990 19.076
22.886 33.687
45.832 33.830
59.843 -3.167
59.272 29.639
67.608 4.060
60.694 22.389
54.728 30.481
55.791 24.743
9.691 20.773
26.572 33.359
39.590 31.054
52.930 1.935
36.624 9.746
44.026 4.963
62.225 20.367
66.920 14.932
53.152 5.948
58.941 26.012
74.263 8.082
63.944 -0.324
53.562 25.244
24.012 9.291
32.017 35.144
33.898 30.364
55.526 18.527
57.704 30.060
30.668 33.954
52.793 27.178
43.198 35.738
55.779 27.379
57.521 13.660
43.472 18.880
69.854 13.452
64.192 7.412
65.351 10.241
59.356 9.048
53.025 -1.491
56.963 5.477
29.536 13.219
5.504 2.075
55.128 24.950
-2.556 7.912
31.977 5.898
53.065 27.407
48.577 1.570
65.291 15.159
38.987 14.840
63.903 -2.225
66.612 11.985
42.149 43.030
65.996 -1.776
69.995 5.311
60.547 22.979
65.870 23.219
54.887 12.269
64.864 23.262
12.570 25.931
22.760 16.251
52.247 14.120
57.268 11.686
65.902 7.300
72.252 -1.047
45.034 0.722
48.727 6.040
60.462 -3.063
67.120 24.371
68.344 18.726
63.364 -1.880
71.343 -3.012
59.662 13.346
52.299 7.936
34.906 2.668
38.364 18.247
55.686 4.680
37.897 17.782
65.342 18.795
66.393 3.131
47.560 23.526
64.801 22.459
58.035 22.188
48.579 37.151
68.455 10.379
55.171 15.143
72.301 0.069
65.854 -0.149
53.456 1.991
55.524 38.857
54.607 41.377
44.223 30.657
52.291 31.321
67.783 23.217
51.709 27.230
61.346 30.289
57.346 17.174
20.873 13.934
31.734 33.698
53.925 25.958
20.864 28.647
6.042 0.125
44.529 2.842
31.048 38.980
52.736 35.165
67.768 21.450
61.583 35.793
39.688 33.952
65.906 19.637
62.558 10.222
64.954 2.599
48.826 5.077
44.528 10.167
63.721 28.676
25.975 17.357
71.131 12.701
66.685 20.270
36.607 37.581
62.793 18.195
69.479 6.673
67.690 22.333
41.861 30.486
67.519 27.778
35.957 1.729
66.207 15.192
44.869 17.780
71.541 10.382
64.050 17.387
58.737 31.165
23.794 8.328
5.452 2.145
56.083 -0.450
51.974 28.433
55.197 30.281
48.602 42.738
46.319 44.560
53.000 22.744
55.259 14.005
49.388 21.532
47.458 42.201
70.500 5.030
57.428 20.792
60.526 34.239
54.448 31.615
44.287 17.571
30.426 26.718
60.246 28.443
66.116 21.013
57.412 24.595
50.542 27.802
48.516 39.052
51.221 16.961
44.179 23.982
68.361 21.717
65.659 10.072
57.306 17.844
60.767 37.722
65.510 26.276
74.000 4.142
67.308 12.774
74.356 8.485
63.599 -1.991
66.379 2.300
62.664 15.404
59.305 33.616
48.779 31.621
40.487 34.910
71.223 7.718
64.200 -3.118
60.388 6.958
54.567 16.431
62.009 24.794
71.211 2.164
14.554 13.905
19.480 -0.512
44.753 5.739
3.090 15.574
51.580 21.652
11.820 -0.932
20.669 3.368
48.770 5.173
39.242 46.631
20.902 39.378
62.333 32.631
62.554 22.462
69.846 11.789
40.682 39.790
69.962 5.762
60.984 18.536
60.568 20.616
71.365 10.025
63.081 10.307
47.938 24.065
43.733 35.968
6.693 26.911
41.763 1.544
43.915 1.819
64.281 17.192
62.802 12.232
65.028 10.432
60.742 18.287
57.967 32.098
67.474 10.763
60.146 -1.442
60.686 24.425
50.669 12.922
38.838 34.148
33.163 9.241
56.914 0.983
71.978 0.774
66.552 2.831
16.370 5.824
22.200 -1.842
44.044 13.705
1.621 17.866
15.740 33.203
15.517 31.949
35.217 39.795
47.087 15.652
51.731 -0.284
64.302 -2.453
69.462 0.171
66.361 6.860
59.792 36.460
73.755 7.299
73.526 -0.765
67.925 13.756
63.122 10.528
61.056 24.518
61.037 6.234
43.545 21.878
46.097 10.869
41.321 34.262
20.269 15.829
19.876 27.059
7.145 29.105
15.127 13.805
4.958 -2.539
61.704 -1.161
66.603 21.806
45.029 29.960
45.550 34.107
39.770 12.390
50.610 35.233
52.584 26.648
56.512 22.785
50.034 11.578
40.789 3.394
35.667 27.988
39.469 20.815
28.230 23.340
64.397 4.251
24.229 33.932
50.172 22.408
53.045 28.778
62.823 8.425
69.523 0.730
69.426 18.707
51.555 33.134
60.027 24.320
31.573 19.227
26.720 23.845
31.246 26.373
31.735 28.917
18.391 22.876
64.941 2.613
55.667 27.520
72.745 3.494
65.134 16.306
52.185 1.013
45.038 29.314
44.550 31.124
41.520 4.023
34.832 15.874
31.016 38.771
13.269 24.169
27.282 41.410
29.431 36.630
31.253 26.666
51.838 21.119
56.676 16.860
56.992 3.717
64.032 2.020
63.272 18.675
38.170 1.696
38.365 19.825
51.329 22.345
39.212 34.178
63.731 -3.458
71.320 16.904
68.799 18.858
52.396 38.773
51.297 30.338
61.806 16.188
44.670 21.163
73.193 -1.088
71.043 16.245
69.007 2.510
73.647 -1.433
59.487 -0.444
38.984 34.262
47.808 27.327
46.885 20.936
59.680 27.070
33.010 33.537
39.868 26.829
38.713 2.796
20.636 30.907
48.216 29.237
22.359 23.783
38.733 30.831
68.581 13.273
64.884 9.092
48.526 32.115
64.363 21.055
73.712 11.856
44.849 30.038
43.372 32.951
31.290 35.324
31.557 39.061
70.224 9.484
52.223 28.755
19.177 3.895
5.562 2.229
69.778 1.848
8.136 22.340
-5.847 12.469
15.527 43.274
16.650 44.268
58.627 20.580
31.376 35.816
46.566 10.170
70.774 8.006
43.560 9.147
47.727 3.891
68.023 22.853
61.633 -3.390
65.929 6.031
68.896 7.156
68.542 21.060
48.065 27.125
67.318 32.529
68.370 15.563
27.915 36.898
25.825 39.800
18.429 28.363
50.601 28.993
69.103 -0.870
65.984 30.380
57.234 37.223
69.398 6.203
45.590 35.266
42.805 14.997
36.863 37.435
14.652 23.690
12.033 43.501
20.049 38.887
13.469 -2.441
24.897 8.273
29.346 35.816
29.906 35.312
10.307 30.943
21.997 25.497
39.086 37.558
56.632 35.789
22.836 38.930
31.145 11.843
23.490 31.817
50.712 34.779
49.250 18.452
40.517 3.747
68.231 22.195
16.288 30.568
29.666 33.964
37.598 4.815
54.565 25.327
71.462 1.342
40.821 23.080
17.183 23.081
9.888 22.920
36.161 41.469
26.395 40.617
11.225 20.846
38.831 34.086
54.026 39.929
59.356 34.750
66.105 26.601
48.807 35.912
42.665 19.336
56.376 16.045
62.445 22.716
71.144 3.862
62.981 15.096
71.148 15.091
58.856 29.724
62.373 29.179
68.556 12.388
28.808 25.232
57.874 21.089
38.622 24.372
32.235 23.187
65.087 15.513
45.877 23.663
70.274 4.905
73.662 -0.825
61.826 22.618
71.177 4.944
45.247 1.835
68.815 -0.405
70.631 8.570
71.155 7.628
51.393 7.130
49.439 7.064
39.741 -0.677
69.442 6.612
47.612 35.947
35.820 35.060
19.544 15.034
56.204 5.130
16.831 17.036
6.658 17.705
4.342 2.825
62.408 28.304
63.676 2.495
54.358 21.611
2.339 5.610
11.792 32.877
41.883 10.586
54.514 28.716
56.848 2.225
71.424 9.115
68.265 14.122
34.511 6.603
4.867 29.382
14.840 18.833
17.840 16.163
25.390 6.239
39.099 -0.255
58.642 19.503
71.895 18.029
34.847 27.291
22.193 27.361
19.737 30.918
36.162 51.985
43.665 40.700
41.110 23.109
70.296 19.528
60.181 34.188
26.473 24.812
39.970 29.289
53.428 6.450
36.694 37.240
20.311 30.032
35.961 36.327
12.139 26.298
65.362 2.971
53.812 24.826
59.408 29.211
65.714 14.241
66.263 12.075
69.061 24.569
67.353 -1.315
62.646 20.169
65.774 25.210
63.732 36.401
57.164 10.877
69.656 16.831
55.941 38.596
24.855 16.518
35.124 19.128
53.408 30.348
45.514 33.893
61.377 2.948
54.632 8.100
45.792 1.011
36.798 5.568
41.872 21.611
67.433 -2.128
54.060 28.253
52.568 22.365
6.301 24.048
45.014 3.658
41.190 22.718
56.713 25.996
63.843 23.256
55.276 4.753
60.066 32.499
66.556 14.768
70.489 17.790
60.288 20.886
50.242 23.894
54.973 21.454
50.865 34.815
49.333 10.714
62.721 19.167
65.946 9.901
43.289 31.591
68.133 20.162
41.659 -0.075
54.800 4.435
47.670 28.718
54.158 32.649
49.243 13.299
48.496 24.467
29.069 14.638
68.428 23.343
61.579 26.686
40.086 34.595
56.314 10.702
69.844 17.662
67.893 24.115
61.051 18.564
41.955 31.848
32.848 12.968
52.105 31.609
53.628 16.116
24.156 33.205
39.771 19.528
34.813 36.092
49.573 33.339
23.406 15.910
5.286 28.074
29.121 21.453
28.912 4.171
28.910 -2.865
32.735 11.231
46.499 19.758
32.000 26.117
34.128 -1.584
34.992 37.454
37.535 39.826
69.368 12.270
67.212 5.615
64.330 21.306
42.726 24.385
28.702 30.018
45.961 37.091
53.551 36.506
53.788 29.939
62.703 32.634
62.153 27.257
7.167 7.895
13.294 8.362
6.278 9.813
36.123 31.135
70.466 0.967
64.000 6.367
45.278 11.825
55.364 18.959
60.545 4.084
27.642 36.299
32.760 40.213
65.404 15.407
46.605 18.044
10.151 26.948
38.493 17.763
45.246 4.441
47.106 11.024
18.509 18.239
43.177 36.004
56.001 32.404
50.402 16.005
26.278 26.783
38.930 35.751
4.971 22.916
19.148 26.378
52.469 23.001
48.350 27.329
45.780 41.055
26.498 -3.052
37.251 30.529
68.386 17.450
53.134 4.042
61.152 22.503
44.196 -0.789
38.198 11.441
40.765 -2.029
38.702 38.201
54.609 27.103
72.734 10.556
62.646 22.808
50.910 26.014
38.056 19.767
71.870 7.439
32.052 36.559
29.398 40.135
64.366 28.617
57.587 32.430
50.495 11.124
21.694 40.879
15.917 18.193
1.975 23.755
10.452 32.653
27.160 40.030
38.228 17.132
70.173 5.042
55.196 27.555
46.030 39.323
33.163 -1.617
53.658 35.163
52.273 38.619
71.872 6.385
60.278 -0.058
64.949 16.179
67.008 16.406
56.958 0.699
38.348 39.497
3.174 17.465
38.749 22.303
73.352 9.634
72.714 -1.571
67.774 11.584
47.795 31.760
38.316 2.910
26.489 4.982
27.686 34.975
24.719 41.825
30.662 36.978
21.647 20.151
33.284 40.453
57.803 19.071
69.830 1.644
65.821 15.738
74.786 6.409
55.407 29.680
70.788 20.509
50.892 -1.909
51.017 1.951
47.312 25.233
9.804 20.711
7.313 18.833
36.852 20.227
62.383 18.711
41.244 33.276
56.129 15.527
37.176 12.666
51.006 0.162
58.405 8.543
58.072 0.136
68.765 -0.442
55.746 -1.467
63.533 11.640
60.753 1.102
72.097 -2.635
73.848 14.245
68.942 2.102
49.205 -2.103
60.736 -1.941
62.938 8.291
50.642 28.540
30.755 24.449
58.732 2.608
69.661 18.665
43.274 3.231
37.085 -2.716
8.169 4.053
19.063 21.720
30.078 4.833
33.845 21.796
37.714 31.546
44.572 41.144
49.530 34.797
66.860 10.570
48.462 30.473
45.247 28.013
65.247 14.264
36.259 29.360
44.553 21.614
34.432 12.207
8.884 35.772
8.136 27.061
48.681 33.878
68.360 15.102
62.171 27.308
44.774 25.149
36.097 35.073
51.105 28.436
59.434 0.458
66.325 13.110
44.324 36.562
47.696 29.806
13.808 29.624
5.158 6.977
3.917 3.946
10.238 16.639
18.165 43.849
8.434 4.256
28.131 24.703
19.839 8.124
32.451 18.504
41.563 1.808
47.642 20.147
49.864 6.231
47.435 26.833
27.458 30.041
45.080 15.330
57.741 30.409
59.678 1.665
63.614 6.972
56.147 16.409
72.975 8.797
61.371 13.526
59.611 30.607
23.655 36.370
61.321 24.245
29.071 43.151
42.860 36.723
67.938 20.905
46.485 17.639
61.797 19.014
38.826 44.548
23.751 17.134
44.862 13.519
68.418 16.543
62.712 12.597
67.799 6.893
63.683 8.475
46.764 17.070
72.000 -0.400
66.563 10.724
64.962 -2.787
68.437 14.886
58.540 0.903
55.551 26.336
42.607 4.175
60.312 29.842
59.287 14.982
67.140 0.540
58.182 14.427
46.287 37.739
58.347 26.441
58.831 27.630
58.492 20.985
61.067 13.661
64.035 10.668
46.618 20.328
48.104 6.681
39.763 11.955
51.959 13.912
63.764 20.282
71.209 6.230
53.433 5.522
60.364 1.373
58.491 32.955
32.216 43.394
53.895 41.298
72.151 13.246
63.809 12.346
44.254 26.602
43.992 19.313
47.654 16.710
67.159 8.911
70.629 3.248
39.564 39.700
59.438 7.642
51.995 8.859
52.664 8.369
51.959 13.930
38.887 43.874
42.487 41.105
56.475 16.296
35.343 38.432
66.329 27.300
68.528 17.116
40.830 3.421
26.304 0.916
56.094 12.323
59.224 7.234
65.983 2.119
34.074 12.153
26.886 38.550
47.260 37.076
56.349 14.926
60.716 24.062
70.251 18.066
57.023 24.755
46.522 5.187
39.110 22.218
40.498 2.361
49.456 26.739
43.475 31.922
5.296 13.092
43.043 0.190
31.365 24.890
55.478 21.462
49.599 32.213
40.308 38.473
45.595 28.258
57.589 29.640
44.818 28.738
32.881 12.636
69.416 18.707
41.515 14.370
55.076 4.926
56.827 2.207
66.064 1.759
57.230 21.168
61.920 5.689
15.079 -1.723
5.463 -1.667
20.085 37.867
41.112 15.046
47.359 12.337
73.655 3.811
66.902 -3.190
68.024 -1.655
70.142 17.722
73.750 -0.436
59.418 8.216
16.296 29.237
30.287 28.542
21.421 22.943
62.641 35.663
44.399 35.441
46.427 38.992
32.890 40.697
58.175 25.323
62.994 8.448
68.538 -1.671
41.007 10.342
28.155 31.021
51.995 25.514
51.210 10.203
68.074 -0.600
27.267 11.074
25.166 9.584
59.610 23.007
31.736 7.688
53.627 15.879
58.528 29.987
68.100 14.409
22.557 26.951
13.214 17.441
36.033 4.983
53.994 3.565
47.540 -0.317
59.647 10.776
64.636 27.311
45.245 24.342
74.794 11.748
43.826 42.706
41.124 45.583
31.007 34.695
50.904 7.446
53.362 13.130
33.755 46.714
27.230 41.106
58.310 22.801
62.358 2.423
68.237 1.613
58.609 20.478
46.192 38.791
52.753 34.762
44.050 20.432
29.526 4.563
35.662 34.998
58.167 20.638
67.515 21.324
50.233 -2.601
55.035 19.814
45.772 9.960
41.482 15.256
62.581 19.357
68.187 1.689
60.660 13.670
64.431 9.785
40.351 -1.066
56.980 3.116
62.313 28.620
41.165 5.896
57.625 10.318
57.488 9.219
72.733 8.186
68.089 1.269
61.953 3.770
24.040 31.619
2.702 6.946
28.618 0.574
21.740 -2.579
39.840 5.246
9.113 7.274
6.014 0.055
75.473 2.188
31.452 28.272
55.465 0.422
65.913 5.864
73.158 10.330
46.434 36.869
67.122 1.793
40.077 8.394
65.210 14.975
65.545 8.380
63.468 8.854
53.405 16.528
43.469 -0.386
64.379 22.968
52.696 15.228
50.979 30.887
24.186 30.531
13.962 29.225
6.802 13.003
22.856 15.504
63.070 8.217
62.577 26.710
46.836 34.135
44.299 39.070
30.405 33.703
40.415 36.098
62.792 20.389
50.522 2.792
59.159 9.042
72.102 3.301
62.771 4.692
52.341 1.893
44.006 12.602
33.485 13.568
21.452 36.775
42.589 37.438
68.454 19.111
63.951 30.387
56.404 -0.624
50.557 8.283
57.486 26.257
49.390 31.060
39.912 10.285
60.141 -0.736
51.767 6.126
69.720 6.934
54.283 14.069
40.958 29.529
61.207 24.709
54.157 4.031
73.997 1.213
64.319 15.782
51.926 24.633
46.785 7.900
35.006 34.497
43.738 37.697
34.408 39.987
29.520 28.353
44.084 30.967
56.708 24.591
31.557 8.735
49.922 0.281
47.690 19.176
12.443 29.902
56.316 15.072
48.894 15.159
73.323 -2.585
64.580 21.662
62.484 7.786
60.231 4.232
36.829 35.066
25.321 26.254
60.108 24.680
43.057 22.892
9.396 10.311
24.347 21.283
53.749 9.036
29.069 -2.217
19.702 15.734
55.354 20.775
67.403 2.720
64.935 15.954
66.145 27.045
49.749 28.788
35.624 33.268
39.746 32.890
67.751 7.360
38.635 27.607
54.982 5.209
28.617 14.594
21.357 8.779
51.968 20.364
62.685 22.782
55.859 3.603
31.391 0.459
63.306 27.789
36.272 23.380
25.269 38.458
49.315 37.156
60.881 19.268
63.181 12.330
69.468 17.085
70.256 5.461
45.355 35.263
61.155 23.148
49.646 30.491
65.588 1.699
65.457 26.929
68.185 17.974
55.605 18.662
63.833 -0.372
55.421 24.143
59.653 -2.355
65.773 22.951
45.372 28.643
41.874 17.694
61.819 9.820
42.132 6.561
19.137 -2.583
12.399 30.018
27.528 21.655
31.447 27.412
20.890 6.030
14.134 2.423
7.169 4.825
5.373 26.791
59.033 11.978
53.568 9.022
69.467 -1.319
73.865 16.240
58.671 19.576
57.430 32.069
72.952 11.214
74.082 9.148
36.731 39.706
40.349 33.819
41.230 36.575
53.167 28.299
66.271 2.084
55.141 12.811
63.990 29.742
66.328 14.077
60.530 23.637
56.864 22.935
30.133 16.570
37.802 37.674
40.008 33.690
69.676 19.118
55.008 18.936
33.829 26.168
45.458 22.081
56.852 23.621
52.551 35.921
29.175 28.675
43.498 39.461
50.440 30.334
39.997 10.762
61.038 27.134
58.402 32.820
40.711 35.899
54.929 4.186
70.170 14.412
68.091 4.053
33.101 32.233
54.471 24.251
69.912 0.866
63.267 14.139
72.449 0.113
64.251 3.861
72.624 16.437
60.785 23.744
71.781 14.615
56.978 2.466
58.463 1.263
44.062 11.808
72.477 10.291
55.704 14.913
65.941 15.362
48.503 21.198
73.219 8.255
65.362 24.341
64.560 21.390
63.421 27.529
36.150 30.314
50.976 36.486
67.632 -1.447
70.503 10.596
62.669 16.348
70.019 20.040
56.781 16.706
25.602 36.758
18.910 25.128
40.605 25.927
43.248 22.254
52.525 25.950
60.985 13.668
49.878 1.953
52.711 6.845
68.102 7.897
33.276 28.067
61.490 26.119
67.412 11.559
53.220 19.428
49.808 24.382
68.929 -2.819
57.958 31.961
44.251 24.231
23.930 5.681
44.692 -0.784
47.172 1.161
71.804 10.358
57.359 32.535
46.932 41.157
69.759 18.525
71.764 14.394
28.011 35.789
54.373 39.377
63.794 15.753
62.436 28.979
22.792 32.520
70.504 19.344
76.155 7.226
56.201 4.955
53.856 20.170
46.403 39.801
30.689 35.963
57.824 33.595
66.410 8.863
69.206 14.909
24.024 6.556
5.233 21.836
28.703 37.566
50.076 24.128
26.831 2.669
39.810 29.587
49.571 15.464
51.617 22.403
6.066 24.881
36.691 31.994
26.664 38.134
28.843 23.945
40.176 13.514
53.449 20.856
60.885 17.727
65.029 4.821
54.626 1.540
51.507 19.979
53.822 6.219
52.516 14.013
23.374 15.202
5.194 2.545
54.139 30.400
23.299 28.294
65.285 10.952
30.011 29.848
63.857 -1.120
72.240 20.686
50.745 24.469
36.428 40.831
24.263 26.353
13.792 32.546
46.918 0.238
49.986 3.579
62.283 23.576
41.581 30.759
34.661 8.334
67.857 4.286
57.373 26.174
31.689 29.680
10.558 29.638
42.592 15.111
18.701 36.405
67.468 16.292
43.527 -0.416
20.689 19.957
18.758 25.956
7.507 15.602
6.577 16.859
10.091 22.387
32.842 6.262
74.455 3.597
41.754 32.060
33.095 36.831
69.078 14.391
52.182 29.884
57.132 34.045
61.565 25.531
58.245 2.037
69.979 1.816
55.184 29.260
17.560 46.532
53.044 38.502
51.206 42.543
51.423 14.464
56.623 4.024
70.611 9.198
65.435 9.790
36.582 37.143
25.946 34.968
59.925 0.409
63.961 17.814
57.828 6.964
64.262 6.059
13.657 32.728
41.203 43.731
48.376 37.230
34.827 36.942
33.025 29.897
34.005 35.239
14.327 33.097
36.615 39.188
72.245 7.048
64.071 -0.156
67.669 5.740
46.257 29.677
64.659 11.508
44.160 24.346
58.643 27.103
58.705 24.999
33.727 36.131
52.852 12.309
36.241 25.563
71.808 20.823
64.987 7.735
71.689 6.152
49.631 36.778
54.843 8.200
49.056 20.747
58.262 8.149
47.122 12.443
10.938 5.906
5.901 7.228
26.822 -0.669
19.373 7.896
5.873 0.308
73.804 -0.436
69.892 6.597
41.737 12.707
6.177 11.763
19.729 30.539
18.845 15.756
15.934 6.925
24.058 12.534
19.214 6.896
21.650 11.951
30.896 35.466
50.871 23.025
56.495 19.452
68.918 10.111
60.329 23.707
40.043 24.279
55.527 10.650
49.011 7.478
26.025 15.996
20.240 32.567
54.318 41.030
26.666 1.583
35.209 -1.872
51.316 35.930
31.389 22.014
62.850 8.921
57.967 28.713
68.848 1.169
72.560 5.447
68.247 22.819
60.798 -1.332
61.028 35.109
35.083 43.673
37.230 40.794
59.534 -1.461
62.247 12.824
64.464 26.337
65.843 25.363
70.049 9.548
68.537 4.057
49.438 33.798
57.566 31.309
46.924 37.344
32.880 31.310
60.733 15.067
72.989 0.577
54.066 3.178
33.715 8.404
37.431 40.979
28.891 34.634
53.282 31.297
67.979 10.016
30.296 37.005
47.493 24.736
22.073 3.870
23.841 4.188
8.658 47.875
56.805 14.890
57.481 33.840
70.064 12.340
66.112 12.529
28.791 6.155
40.160 17.645
51.155 16.222
-2.397 14.257
5.716 -0.019
66.551 1.039
65.940 6.076
67.369 26.461
69.987 22.972
50.771 30.156
56.976 23.683
9.733 31.499
34.605 28.132
41.826 34.457
45.277 41.675
14.585 27.825
44.095 31.081
31.972 39.752
15.416 35.657
42.372 32.768
66.353 26.338
52.072 35.328
54.550 21.372
71.342 19.822
72.493 3.405
51.195 28.252
40.835 17.157
35.165 33.637
28.841 4.622
26.186 30.961
60.396 20.807
65.734 25.318
63.454 7.444
71.290 3.312
72.220 4.309
72.812 5.953
66.447 11.160
65.425 10.811
68.765 21.964
64.144 3.389
62.340 20.897
49.012 38.781
50.330 41.534
26.338 30.779
61.670 8.117
36.195 -1.472
66.869 -0.242
69.185 0.715
53.714 26.564
52.506 31.280
60.895 14.185
62.767 14.741
67.872 1.045
64.153 30.843
67.262 -3.242
58.230 8.138
73.472 3.468
70.367 10.673
75.283 4.645
62.956 5.164
72.693 13.690
67.813 3.073
52.409 25.658
66.160 5.721
35.501 36.470
38.919 39.346
64.435 16.935
50.702 31.999
19.362 32.783
32.159 45.623
34.107 36.005
42.447 35.045
55.468 15.729
61.020 12.670
52.394 14.764
68.016 16.978
58.399 25.234
38.337 10.635
14.884 14.146
28.684 8.063
17.444 10.278
31.919 10.915
43.941 3.818
56.030 14.645
35.675 37.754
38.496 26.627
26.289 32.096
57.786 25.015
27.542 31.790
41.293 39.116
25.972 32.161
55.473 44.150
58.529 35.587
67.068 3.880
21.308 15.291
5.780 0.601
65.065 4.371
56.518 25.640
31.536 25.175
30.774 27.379
42.013 1.399
42.442 31.433
18.769 23.894
54.177 23.724
33.033 34.285
64.225 3.927
31.485 30.644
19.036 40.951
34.232 30.042
54.067 41.107
72.797 13.463
45.494 33.289
42.444 46.773
63.893 9.028
70.761 11.265
64.321 21.127
44.943 27.434
57.499 26.561
73.971 2.969
67.344 15.406
28.378 29.258
35.676 20.532
72.253 15.757
52.078 29.846
35.173 19.562
69.761 0.804
43.906 6.468
69.881 6.660
64.363 21.425
72.205 1.164
70.771 13.089
74.411 2.381
63.759 1.401
74.114 3.761
53.545 31.517
66.415 9.892
54.044 3.304
57.198 21.650
68.985 13.228
72.445 3.790
71.244 2.604
73.848 3.337
73.285 2.056
41.132 17.889
51.099 -0.181
51.856 22.910
49.528 21.556
41.417 39.795
72.876 16.721
69.398 28.385
28.199 17.051
45.677 14.905
39.189 37.936
52.208 -1.308
57.557 39.056
49.608 33.946
49.515 18.060
59.126 34.028
52.205 34.165
69.216 9.193
51.265 33.833
60.181 2.953
55.144 2.564
55.337 24.523
41.000 10.332
50.156 9.781
58.931 7.094
22.606 21.858
46.441 32.203
54.918 4.528
59.451 -0.427
50.956 -0.867
53.908 24.705
8.133 14.347
40.061 4.759
23.110 -2.873
52.755 1.607
45.583 15.246
68.188 11.560
67.026 18.170
24.830 35.386
49.635 17.969
56.551 24.723
57.210 -0.335
30.598 19.321
60.667 32.424
35.267 36.224
40.857 34.702
36.640 38.356
46.678 38.463
51.083 24.949
69.576 -0.874
54.295 25.077
27.638 42.973
27.386 8.327
55.550 13.400
40.435 26.427
68.619 1.621
71.305 4.227
73.370 -1.019
25.833 35.059
37.444 6.550
48.554 11.735
48.453 12.183
29.030 -1.977
20.717 27.278
31.387 29.101
54.728 1.071
61.240 16.351
52.844 20.140
27.099 -2.556
10.623 36.565
43.577 14.578
52.547 13.442
15.899 7.505
63.710 11.803
67.877 2.379
43.426 -3.341
56.956 29.129
58.553 30.583
45.598 26.058
65.072 32.712
38.450 20.542
46.874 16.944
53.715 30.278
24.175 31.962
44.512 36.816
74.299 -1.604
31.851 21.134
74.670 3.677
65.406 16.847
72.139 7.481
68.876 4.171
69.391 4.460
59.081 4.662
43.784 13.625
49.977 10.218
53.948 9.396
64.231 30.633
58.364 21.845
44.147 22.832
35.914 18.383
34.239 2.910
33.799 37.913
48.996 44.733
50.631 27.953
64.189 11.702
66.774 31.187
44.604 29.068
65.546 18.779
57.572 20.303
51.003 6.593
21.959 33.235
46.662 29.787
41.969 35.752
55.308 12.562
26.434 30.175
21.999 29.630
24.601 40.548
25.561 25.172
71.600 0.639
51.326 2.509
27.905 28.965
56.388 23.557
54.079 22.838
15.252 24.149
14.904 10.811
42.610 2.267
21.834 37.440
15.490 27.776
47.635 41.564
73.390 -2.895
59.554 12.983
43.498 39.546
37.413 36.356
2.045 24.744
17.531 2.617
54.599 17.364
58.459 16.276
39.440 36.117
72.619 11.565
70.218 4.057
68.125 7.353
46.582 25.973
66.039 12.802
48.392 22.626
66.934 25.509
63.221 8.069
65.616 9.336
45.766 11.509
20.316 33.668
35.823 33.390
71.365 9.154
59.732 23.764
30.606 41.647
40.293 36.471
41.488 32.778
68.265 17.566
38.357 46.501
67.033 19.018
58.975 6.246
62.218 20.707
64.474 -1.912
52.715 13.655
59.936 5.843
53.149 5.487
41.133 27.027
48.432 27.899
53.701 26.980
63.851 28.510
30.973 35.643
27.377 23.517
15.320 8.729
62.556 2.446
49.309 16.995
59.397 27.826
59.612 31.159
63.802 -1.440
73.887 8.660
53.998 14.132
61.324 12.743
71.931 7.442
34.987 34.061
19.053 33.223
11.523 27.140
37.214 11.087
40.148 12.406
40.172 0.742
37.911 0.835
63.896 -2.848
69.288 2.647
52.530 9.313
41.417 17.777
40.559 10.445
74.562 9.832
72.819 4.630
67.631 0.030
63.674 19.207
40.672 33.975
74.543 10.070
59.598 17.111
31.488 38.096
23.069 7.493
58.424 -0.795
52.484 20.972
33.506 39.981
41.087 34.794
69.309 20.265
71.575 7.945
55.952 4.493
36.296 10.166
55.524 17.089
61.394 22.303
59.907 28.042
45.702 36.170
33.494 49.383
56.848 16.619
27.620 37.382
25.074 32.249
26.151 36.275
11.002 23.110
22.664 39.710
28.480 45.683
43.799 20.179
45.120 12.788
69.386 11.745
54.988 16.371
62.771 4.593
65.815 22.775
37.426 7.724
50.675 22.541
44.047 16.660
67.562 -0.437
49.030 31.200
27.621 25.297
17.333 17.862
27.541 45.407
14.128 30.337
10.637 17.568
62.210 33.232
16.159 37.170
53.737 34.020
67.446 -0.031
68.038 7.149
71.104 18.249
62.240 7.631
58.723 20.716
41.313 38.453
15.845 37.758
61.401 19.724
33.451 26.653
52.681 28.677
43.933 31.857
25.020 -2.492
19.624 15.486
22.295 20.406
45.448 0.671
47.520 -1.614
29.581 15.420
5.974 0.503
57.795 20.801
70.653 5.832
54.285 19.888
69.045 22.386
70.539 12.111
40.703 30.985
45.338 35.794
56.050 27.977
30.148 25.340
36.965 2.560
39.327 0.959
25.918 8.853
35.713 -0.723
46.819 34.148
36.752 36.455
57.661 9.739
26.417 25.461
25.619 34.627
22.523 33.831
18.957 33.299
30.421 42.656
46.482 8.450
19.926 26.261
32.123 24.371
57.222 33.669
44.029 -1.903
30.813 18.476
26.444 22.238
41.630 37.361
51.785 23.608
12.606 18.168
61.094 28.776
29.797 42.980
22.819 36.300
26.450 40.313
44.842 4.854
48.090 23.035
49.281 31.949
74.662 12.314
64.106 11.689
63.044 4.529
39.203 26.356
55.009 13.580
24.320 29.959
19.410 39.326
19.769 34.120
68.752 9.416
39.754 6.614
52.218 11.202
31.612 38.643
52.837 33.702
38.710 22.095
24.177 42.426
24.538 31.995
15.785 31.177
50.888 7.110
40.098 11.075
38.916 33.527
34.442 34.956
37.395 41.661
26.595 27.796
8.202 13.146
14.493 33.094
69.845 13.850
71.324 -2.274
60.111 26.916
57.176 29.492
60.644 27.337
36.089 27.819
20.593 2.930
18.665 2.453
69.520 20.248
48.960 20.686
64.833 11.205
68.505 9.056
43.954 3.971
48.915 8.706
63.143 4.751
61.682 28.622
63.555 15.834
57.654 14.903
69.969 10.131
58.470 25.442
51.150 18.536
67.368 8.682
38.392 3.246
40.644 20.432
28.658 35.017
69.823 13.561
57.373 2.208
72.657 14.035
58.028 0.154
57.980 12.007
70.062 12.460
69.021 -2.002
72.641 5.723
70.631 18.395
26.720 25.698
46.321 27.746
32.727 35.080
42.957 30.026
52.591 28.884
46.759 31.571
10.315 25.562
5.538 1.784
26.658 36.669
65.944 4.043
64.676 24.333
40.878 19.898
46.110 28.812
64.391 10.090
54.171 27.897
46.593 18.692
39.552 15.834
7.675 19.433
3.415 4.568
61.288 -0.972
61.903 29.183
67.134 2.105
62.958 19.049
27.375 -2.396
43.539 6.145
64.805 -1.696
64.177 2.108
59.302 24.979
39.107 34.330
39.995 33.236
27.614 17.383
45.433 41.244
34.074 30.795
22.263 13.975
32.507 39.456
64.681 20.762
64.281 7.872
38.931 36.062
50.897 31.030
73.702 1.607
62.606 3.270
71.891 -3.388
59.599 1.433
68.940 3.801
36.846 13.096
40.206 17.268
5.982 0.027
54.295 37.516
34.694 14.682
54.625 9.965
34.275 6.122
47.516 36.648
52.827 39.330
33.420 42.595
51.294 43.219
32.554 39.879
18.589 6.090
13.079 27.176
22.840 24.136
20.892 -1.747
48.284 18.646
41.099 3.144
13.689 24.393
71.082 6.675
57.834 21.426
48.544 31.230
45.542 39.557
37.683 14.334
26.948 8.016
46.458 25.653
52.444 4.044
62.431 23.171
27.781 31.531
23.367 26.950
12.886 2.254
5.410 2.183
31.932 7.972
50.348 27.216
17.681 -1.773
22.939 16.423
11.578 23.964
6.907 25.501
2.218 33.066
17.385 14.270
22.772 7.156
36.141 40.154
43.259 23.146
23.882 10.115
27.152 23.154
65.800 15.689
68.626 22.156
57.291 21.430
65.278 30.946
54.471 23.596
34.578 28.897
53.893 3.031
54.273 14.413
52.254 37.634
32.009 27.249
6.379 -2.189
24.628 34.935
49.225 37.644
71.131 8.613
55.849 33.351
68.675 29.120
5.112 29.790
19.296 27.315
27.791 45.768
12.494 30.549
9.996 17.755
41.204 33.155
30.461 34.085
31.249 0.940
56.197 24.092
71.173 8.721
52.253 9.074
51.663 18.375
53.617 27.210
39.730 5.873
48.173 22.053
74.965 8.841
64.077 24.310
36.937 33.257
31.029 37.136
37.910 45.344
4.918 12.739
40.091 37.481
60.269 18.270
63.311 22.838
72.471 3.380
56.446 14.052
6.805 14.263
13.798 14.919
32.476 22.413
20.953 4.853
23.345 20.290
28.929 37.745
26.453 36.884
35.443 38.945
16.937 40.292
14.532 37.332
7.985 19.517
8.354 35.376
6.892 7.577
17.423 39.572
20.498 38.488
26.103 36.264
35.310 36.345
30.749 38.067
37.921 13.387
56.571 9.145
59.834 20.043
65.761 22.139
69.355 4.734
58.512 10.334
49.473 19.099
29.898 39.990
22.134 3.591
2.435 14.006
4.878 2.391
14.565 23.867
35.669 32.524
59.943 7.198
66.456 -0.539
41.731 24.110
44.292 2.263
48.327 20.396
42.150 9.176
62.257 28.414
63.897 23.236
32.264 19.054
38.808 16.943
18.373 19.628
57.251 1.906
67.200 7.408
54.402 25.391
36.158 21.363
26.863 39.876
57.632 19.080
32.921 7.024
19.654 30.090
37.629 4.816
18.583 18.909
27.298 22.058
22.450 30.287
51.732 12.861
54.550 32.505
46.013 39.974
35.495 37.077
4.609 16.887
-4.322 22.761
-0.098 18.095
25.791 30.135
37.097 9.251
71.793 3.397
18.861 18.063
36.292 41.425
61.411 17.779
52.794 19.484
66.256 9.594
48.493 35.508
51.699 40.392
35.362 20.942
63.647 5.251
9.165 1.144
24.252 19.601
19.229 39.394
56.093 29.615
40.305 34.206
45.760 30.783
41.393 29.447
64.232 25.942
17.671 28.341
48.672 34.873
31.130 20.913
32.224 38.581
26.414 12.500
33.047 7.996
24.590 17.794
47.677 26.831
63.348 24.097
30.454 44.488
44.269 30.036
64.215 2.646
60.478 3.418
47.533 21.750
43.695 38.922
33.783 32.438
33.170 29.284
68.243 -0.594
65.587 4.678
67.319 8.672
62.133 12.056
74.133 6.890
58.669 22.682
53.593 32.700
37.262 37.270
27.342 43.505
51.435 38.726
36.910 42.791
70.794 15.778
62.103 17.958
62.175 16.298
48.729 39.165
62.432 7.614
50.215 30.923
66.438 27.582
37.650 2.495
20.633 26.823
18.034 42.715
32.806 41.208
33.267 13.367
52.586 26.664
48.614 18.811
35.803 16.466
35.645 11.021
40.462 35.102
22.410 3.475
48.680 -0.687
32.673 26.427
66.391 16.879
48.339 38.394
66.147 21.182
48.295 11.367
65.618 -2.875
68.474 0.106
62.864 4.046
57.439 22.968
72.421 16.809
52.719 34.802
54.623 25.254
57.103 32.970
28.329 30.859
35.547 28.324
61.803 11.810
66.375 6.958
53.731 9.010
69.249 16.458
34.047 30.894
16.623 30.595
14.051 38.991
54.118 15.514
61.180 25.117
68.347 24.620
69.570 17.884
54.514 12.106
41.736 38.395
42.536 29.403
58.163 20.141
35.301 39.063
58.202 25.336
67.253 -0.757
64.708 1.014
35.771 34.512
35.481 8.787
24.211 25.755
47.251 20.975
50.250 12.376
56.935 22.116
65.039 3.215
66.249 21.692
56.889 20.110
21.402 32.033
45.733 37.894
41.067 40.138
28.678 39.646
38.565 45.306
29.983 31.190
63.136 16.358
22.676 29.326
14.591 -1.578
13.118 12.830
46.675 38.463
17.788 29.576
17.201 28.906
50.650 0.077
66.032 15.566
37.730 6.300
30.363 -0.117
62.842 9.849
70.831 -1.996
60.489 11.849
53.235 33.430
64.631 30.424
54.405 8.167
44.021 2.888
40.103 8.942
1.741 4.739
38.133 39.704
24.964 20.252
21.770 35.856
36.493 35.562
70.419 3.426
51.768 11.849
69.839 6.166
69.782 18.818
65.658 26.293
40.000 34.914
13.370 37.376
50.597 33.255
32.466 36.383
20.495 19.001
41.475 26.019
61.527 22.712
53.094 16.023
58.971 9.048
67.966 10.367
26.004 24.782
33.674 32.575
27.050 25.386
71.111 7.951
67.350 -1.813
71.896 -0.971
70.836 5.009
49.085 29.691
31.037 27.182
17.621 28.225
33.627 39.377
44.739 29.996
32.874 36.133
50.000 20.928
-4.386 24.348
31.313 39.605
36.701 29.518
10.839 5.211
37.475 15.644
61.191 3.400
67.056 -1.986
60.651 14.155
72.460 20.905
53.093 27.911
28.321 10.165
70.950 13.984
66.209 16.862
65.589 9.686
24.366 41.038
56.361 39.571
32.166 24.295
38.788 40.499
45.216 20.594
69.194 -2.302
70.671 3.324
72.418 0.744
69.887 12.389
73.526 -1.823
22.299 43.171
69.243 20.301
69.571 16.370
70.735 4.007
53.153 21.794
42.255 31.640
47.422 8.733
32.001 41.071
2.079 38.402
25.939 34.643
58.862 16.875
62.515 15.158
57.462 33.374
59.234 29.525
23.457 25.656
35.955 6.482
41.407 33.584
33.826 46.301
32.283 47.272
37.181 40.833
28.348 35.640
62.322 31.349
36.951 24.198
63.608 17.106
53.029 22.613
72.964 -1.990
71.065 19.057
62.818 13.098
39.888 -0.010
64.979 3.176
73.936 5.859
66.182 2.640
55.916 33.551
18.580 44.096
11.463 18.307
20.418 28.200
16.086 37.262
47.476 43.029
69.819 13.231
59.346 25.497
72.279 1.270
70.456 24.731
20.647 17.111
73.787 6.571
71.876 -2.125
67.703 14.877
66.654 2.209
33.848 38.848
46.861 15.585
51.012 34.957
48.148 31.308
61.128 25.244
56.003 4.395
18.645 31.589
60.087 27.779
63.681 5.720
74.259 3.416
67.423 6.337
74.899 11.184
30.552 15.365
42.850 29.668
23.329 22.750
40.423 37.931
42.203 39.911
43.758 16.541
10.886 34.479
17.582 33.246
38.336 31.626
29.405 1.000
3.811 25.750
39.317 25.389
68.229 11.362
66.450 21.352
67.765 12.149
72.673 13.165
59.429 19.565
34.571 38.174
18.575 13.484
35.301 10.669
50.625 3.383
54.147 20.461
23.099 2.117
5.426 0.799
52.408 4.416
60.541 0.149
46.657 37.264
20.644 36.724
51.440 8.510
22.855 4.707
34.255 27.312
39.871 31.029
31.195 48.206
18.720 39.844
23.782 28.913
27.111 27.292
24.740 38.414
25.884 39.393
46.986 33.291
75.125 12.234
20.586 28.008
36.392 35.952
37.240 28.316
51.683 12.727
45.053 39.226
51.690 20.655
51.500 11.396
20.883 35.094
5.673 0.134
73.682 -0.486
63.891 -0.283
61.102 24.761
14.059 18.752
13.735 0.022
43.636 39.496
24.581 25.897
24.113 6.767
5.368 2.502
44.920 24.262
40.934 15.318
49.252 39.459
55.422 25.222
44.374 -0.640
69.301 19.432
62.036 17.436
30.784 37.231
9.145 25.084
53.213 -1.655
43.937 27.706
59.588 26.922
54.465 20.016
48.690 12.380
33.179 7.121
35.077 1.362
56.936 -1.682
56.254 28.211
57.368 14.587
53.892 7.180
21.320 26.873
13.722 28.282
14.701 -2.942
35.204 37.491
10.460 20.295
4.954 -2.160
42.180 37.932
42.993 42.698
48.256 37.701
36.771 -3.427
49.937 4.561
58.234 20.587
43.972 0.483
10.031 23.638
30.282 8.014
48.999 17.289
34.176 4.591
56.683 21.619
18.776 12.484
49.247 29.762
62.154 5.732
51.224 10.248
68.899 21.314
48.238 30.209
45.085 36.057
9.500 24.086
27.863 35.056
41.222 36.333
25.550 30.061
21.855 27.434
15.499 8.900
2.813 19.551
8.232 22.073
15.634 17.194
1.972 4.662
52.664 3.201
70.532 12.804
67.096 12.811
39.645 21.595
50.897 38.677
40.493 50.568
37.492 35.108
65.597 29.113
60.268 -0.943
66.405 25.263
65.994 22.292
54.931 28.368
41.416 13.923
46.172 12.874
7.255 7.185
2.985 4.762
42.791 23.523
49.671 29.152
63.147 29.498
61.950 26.875
66.961 5.027
61.589 1.478
66.871 5.230
43.381 40.869
60.825 31.990
31.254 36.459
41.621 35.746
55.209 35.871
74.968 1.644
65.582 15.377
69.552 -2.582
43.963 30.859
38.765 31.969
42.239 41.423
64.880 19.150
20.364 14.964
22.511 18.813
27.914 -1.052
34.490 -1.633
45.673 2.329
11.702 44.633
39.149 46.585
37.499 44.442
56.631 18.404
70.754 5.564
69.193 13.210
59.238 18.738
17.047 22.897
-2.595 31.378
11.571 20.372
2.468 25.913
62.567 17.126
49.011 45.562
69.094 21.509
60.344 24.399
25.204 36.354
45.906 17.541
40.388 8.947
60.438 23.119
47.959 35.626
22.443 37.305
23.311 34.750
52.398 35.669
46.669 37.940
41.086 50.375
58.775 26.435
25.087 31.453
20.638 31.553
23.477 30.703
32.819 6.413
50.916 11.161
59.227 11.063
41.669 35.513
30.712 34.657
57.400 7.788
55.728 20.333
47.562 -1.479
57.757 -1.321
43.797 15.193
54.529 25.870
24.435 36.338
24.095 25.497
1.859 28.725
24.654 30.316
46.027 31.293
50.912 29.643
41.445 -0.230
52.982 40.711
39.935 38.971
45.965 32.982
44.567 4.295
24.433 41.244
25.040 37.313
49.550 30.726
18.146 30.912
37.040 15.738
38.066 -1.625
17.203 0.184
20.317 19.231
60.619 26.830
53.030 29.806
49.214 24.184
62.640 2.282
65.001 -2.462
58.896 25.239
69.723 -1.424
74.565 0.693
68.039 8.254
70.503 17.829
48.594 28.068
44.246 36.772
36.806 28.351
47.566 8.755
49.926 10.830
47.749 9.311
15.629 6.941
57.190 24.683
26.126 30.080
13.180 26.575
20.060 27.095
58.420 30.301
32.443 33.142
49.830 15.551
36.142 39.907
25.838 32.065
16.570 6.916
30.561 34.721
18.809 24.429
6.955 -1.595
4.826 -1.314
62.747 35.016
51.796 32.192
45.081 10.520
47.020 31.715
47.322 34.401
31.145 39.997
34.584 18.940
22.364 17.212
52.101 16.018
40.096 17.528
26.502 31.873
66.569 23.289
45.955 32.545
17.251 40.117
51.702 23.593
38.381 6.380
68.558 13.946
53.506 10.888
57.574 27.759
59.387 27.567
67.521 3.714
65.437 3.006
66.631 9.940
62.611 25.189
64.006 22.734
74.511 -1.025
63.284 9.431
59.039 2.223
60.098 21.135
41.359 25.519
29.850 18.457
35.205 37.869
28.027 32.712
36.050 20.232
38.120 -1.038
42.666 17.667
33.212 35.711
71.638 5.798
72.556 5.076
66.496 4.838
54.850 16.574
67.186 16.252
61.426 14.473
70.927 10.475
61.517 22.625
58.095 28.141
27.868 36.950
33.021 8.283
20.094 3.057
44.647 16.669
34.241 33.075
30.822 33.747
56.316 30.331
48.950 26.150
54.088 -0.102
50.205 2.561
22.244 18.261
34.882 16.416
0.699 17.123
5.292 2.031
24.781 48.285
19.137 41.818
47.889 35.716
51.292 2.899
17.170 24.522
55.271 25.177
27.582 33.853
31.237 34.269
54.466 30.886
60.213 16.423
68.222 21.514
60.842 25.348
48.049 20.565
58.247 20.823
59.298 20.200
65.873 16.462
41.958 38.634
58.515 27.932
69.409 7.912
47.865 1.826
20.579 24.002
38.122 36.321
63.398 17.832
62.320 1.532
63.292 28.002
44.106 45.067
54.734 12.765
41.938 31.446
53.897 34.099
39.021 27.177
47.776 37.608
62.602 26.358
65.512 16.785
34.572 5.205
26.661 30.386
54.208 14.995
67.982 11.410
42.820 4.045
60.680 -3.331
31.490 2.469
53.843 24.951
5.408 16.777
66.331 12.832
69.974 6.979
42.217 -0.153
48.417 5.654
69.053 -2.373
69.715 10.328
75.268 0.711
55.700 27.223
38.160 21.059
58.900 22.273
56.146 35.837
65.132 17.486
41.507 21.679
53.023 11.788
46.815 36.359
58.030 5.257
42.849 29.572
25.389 31.276
69.685 5.160
49.340 29.642
34.397 37.140
39.504 44.733
31.475 23.875
4.290 23.959
18.440 -0.994
5.988 0.496
59.714 14.099
71.991 5.652
67.952 -0.571
54.224 5.534
32.575 10.286
55.807 0.597
57.197 11.680
62.085 5.263
22.644 3.843
15.003 23.662
11.831 24.231
1.154 16.509
1.317 4.917
61.735 7.495
58.009 33.059
32.698 30.793
56.174 33.755
42.689 43.204
50.095 11.709
28.739 39.866
41.867 38.732
43.673 31.841
7.847 19.861
5.991 0.485
37.905 33.247
56.366 33.120
41.756 38.029
54.090 29.929
65.905 26.840
60.268 28.029
14.406 29.610
12.708 35.192
41.780 42.786
67.651 19.378
66.893 21.476
56.823 28.332
57.837 2.646
54.056 17.855
43.547 23.919
54.141 7.601
44.612 35.656
50.391 19.420
45.195 35.062
65.062 22.317
2.421 32.796
44.800 17.821
45.498 17.808
53.304 14.196
44.764 0.110
66.168 3.810
35.754 9.638
43.043 37.490
22.138 32.810
50.740 36.403
2.443 27.291
29.705 37.967
20.927 0.561
25.469 38.125
35.862 43.728
43.299 33.840
17.803 34.608
21.611 32.101
27.562 29.826
20.895 29.378
57.015 27.339
38.854 22.654
53.565 31.427
43.562 44.297
45.434 36.020
39.919 25.271
37.090 29.600
13.461 14.059
53.544 1.581
14.469 3.552
34.599 6.055
22.070 31.069
42.462 40.457
31.029 38.181
13.471 17.276
44.053 9.836
16.131 21.322
50.555 41.866
64.537 13.395
49.779 0.364
37.509 34.520
54.173 14.864
49.688 26.447
73.356 -0.787
67.700 11.407
61.074 -1.576
63.328 -0.520
69.163 6.137
42.984 18.025
31.048 20.159
37.553 41.385
28.190 36.027
4.536 21.356
66.563 10.691
51.065 -2.366
60.768 12.890
38.668 35.718
62.938 26.914
22.369 29.435
50.771 34.967
69.225 8.902
74.276 -0.832
67.154 11.037
54.670 0.143
33.172 13.087
51.250 5.484
52.531 7.864
38.700 7.968
64.963 -0.124
28.136 2.627
66.767 -0.124
65.699 8.196
33.551 26.385
43.024 5.714
62.239 15.597
58.667 27.585
57.075 36.409
56.440 11.648
64.142 15.154
56.900 18.443
53.559 13.075
40.903 41.263
39.407 34.055
33.527 27.065
49.379 34.852
71.386 10.887
65.168 11.826
66.551 17.820
75.713 5.451
54.294 37.321
37.948 33.272
41.523 8.359
59.708 -2.056
55.505 23.184
47.770 1.032
58.554 7.579
60.706 14.315
38.071 33.106
30.105 0.395
49.571 31.819
56.983 16.549
69.168 3.648
0.343 23.110
43.479 12.295
23.467 20.560
19.195 35.276
33.520 37.408
24.545 29.666
33.187 32.059
17.955 13.184
60.442 11.836
49.610 36.753
38.165 37.454
26.106 35.940
49.546 38.488
52.726 33.883
71.835 8.320
66.792 7.440
56.674 20.457
25.153 24.560
45.377 9.796
46.945 40.795
47.723 30.109
51.897 24.372
51.088 35.354
35.332 10.974
18.323 3.477
37.746 18.010
54.802 10.936
51.805 2.191
56.467 27.250
41.296 10.095
51.262 32.939
41.178 32.146
16.779 27.688
-7.736 21.189
7.533 23.438
6.015 0.340
60.648 2.501
68.922 2.624
57.190 17.055
20.689 31.738
58.526 33.769
70.325 5.806
38.450 -1.597
52.527 20.144
64.056 34.406
55.916 18.534
55.526 34.595
18.997 23.976
51.107 34.017
29.297 13.545
12.636 25.058
11.969 17.468
30.225 8.231
22.700 22.956
49.006 16.463
55.479 0.022
64.554 16.136
50.385 37.139
41.460 34.180
23.979 31.104
18.442 28.600
49.290 30.814
71.441 10.064
70.670 10.252
46.567 41.583
47.427 40.589
10.899 25.816
51.522 18.872
72.016 5.681
66.670 21.091
67.360 23.752
70.191 2.670
73.040 5.125
70.103 4.972
63.930 12.754
63.038 32.606
45.776 19.574
50.468 -1.311
56.426 0.456
56.673 5.432
57.460 15.556
48.408 30.548
69.076 -1.415
66.359 12.788
49.513 8.708
59.787 2.935
59.065 21.529
66.713 -1.623
68.865 15.021
65.917 -0.659
39.433 19.183
34.809 36.540
20.055 41.703
15.605 33.051
47.427 36.254
57.582 22.940
51.338 29.163
65.765 15.344
64.213 9.157
43.788 33.404
51.874 28.937
36.785 32.311
47.407 28.517
53.226 21.635
62.597 -2.620
74.457 12.975
66.806 22.104
67.737 5.594
63.597 26.867
28.942 30.576
61.513 19.744
39.865 32.717
42.427 35.334
64.743 13.213
47.687 33.600
29.281 48.098
21.964 28.327
12.066 0.492
62.361 22.508
64.635 20.564
61.397 0.865
74.572 -0.769
56.703 27.538
65.566 2.920
69.627 5.043
61.047 17.583
50.739 26.967
43.129 37.970
41.079 31.765
24.708 8.268
4.723 2.091
68.281 6.208
46.147 31.632
15.749 20.716
41.425 24.042
52.845 11.104
33.898 43.424
57.062 16.364
70.970 11.291
75.816 1.373
69.516 2.351
52.001 0.234
5.479 -2.226
54.767 26.817
48.388 16.694
65.770 5.426
37.746 35.389
51.395 33.064
50.651 35.812
53.507 21.629
13.231 17.549
11.890 43.722
39.966 32.622
53.235 27.115
50.776 24.927
41.443 25.121
61.170 18.829
18.450 25.253
11.669 28.502
67.419 18.140
62.484 3.246
63.324 12.151
68.412 4.567
63.699 16.400
33.989 18.352
54.414 16.092
71.331 11.370
39.143 39.354
50.619 34.187
54.457 18.687
58.122 20.578
43.630 25.598
16.283 25.174
-3.304 16.938
29.373 11.448
5.575 0.877
59.618 18.838
47.811 3.923
19.517 35.290
2.865 25.781
37.613 32.552
48.510 33.931
60.074 20.689
24.388 41.663
51.086 26.125
51.869 30.821
55.112 26.849
63.160 12.475
70.707 4.474
38.380 27.012
61.415 16.225
65.539 1.271
73.136 14.399
26.796 15.871
39.722 21.185
42.105 39.270
23.827 41.965
33.513 28.725
66.735 28.156
57.666 16.571
46.723 17.659
50.052 19.737
20.159 37.998
45.248 31.202
7.893 35.055
43.004 32.155
62.955 21.663
39.662 37.024
22.489 32.256
7.091 31.726
42.401 30.524
41.399 37.461
64.942 0.016
58.966 33.477
60.530 30.777
67.585 10.092
71.041 8.371
41.875 35.147
61.116 21.450
56.552 -0.833
51.381 1.545
53.674 11.793
73.802 4.108
5.765 30.313
28.330 32.510
18.030 30.479
22.054 20.313
17.518 17.585
28.140 27.917
38.050 35.122
41.240 38.375
30.874 21.193
43.231 23.431
31.166 28.719
28.653 32.636
28.980 31.291
36.556 25.490
60.716 17.824
51.272 13.831
47.654 29.936
68.129 27.264
36.366 18.822
34.256 27.263
14.448 10.809
12.612 34.879
5.610 23.383
38.204 36.581
36.240 36.528
43.558 41.491
67.886 1.018
74.993 2.324
59.411 18.380
60.850 14.649
71.779 8.962
25.091 19.262
17.481 23.258
28.731 8.352
21.604 18.223
46.576 25.182
50.959 8.135
72.234 -1.200
72.820 4.916
61.064 35.094
16.770 26.327
28.755 3.180
29.407 6.602
48.242 29.107
50.481 19.822
36.903 0.005
69.817 13.976
39.569 23.687
22.844 26.810
62.356 9.034
44.176 12.281
68.704 2.963
41.519 11.386
65.563 9.208
43.709 0.842
74.682 10.282
61.463 7.325
70.861 1.889
64.473 7.879
15.736 14.486
49.271 3.449
64.280 12.040
29.071 28.644
61.109 22.828
52.351 33.329
43.554 44.791
24.956 36.622
60.423 21.252
68.054 6.272
67.968 -3.445
66.352 12.951
52.926 29.693
44.870 4.383
10.072 7.624
39.766 8.399
29.766 35.724
35.840 23.955
43.761 39.760
36.441 34.369
39.451 39.318
70.891 15.920
38.332 26.776
36.604 27.165
63.287 15.737
63.128 19.894
42.180 25.310
31.645 15.054
50.960 20.777
46.495 33.862
29.085 39.376
24.888 17.314
63.991 13.242
36.416 5.001
58.205 -1.170
26.007 -1.783
27.746 1.691
69.858 16.783
68.454 3.322
60.436 30.164
25.222 33.144
22.002 10.165
49.603 9.453
58.200 4.206
39.458 48.123
65.782 8.523
19.413 37.143
47.940 19.343
70.335 7.003
33.529 20.893
28.861 34.646
41.225 32.068
14.679 -1.045
30.623 36.106
21.074 17.996
58.499 18.149
64.073 0.868
61.410 15.802
71.241 13.657
36.972 -0.261
42.236 47.626
31.192 45.985
13.851 27.619
24.238 46.703
31.797 36.907
37.687 24.737
24.544 32.008
12.270 6.985
5.526 2.479
46.166 37.832
8.391 5.618
14.001 7.449
39.251 12.446
47.207 11.281
62.628 20.114
68.600 18.484
64.839 7.705
59.228 4.067
63.155 20.294
34.268 34.448
46.428 37.087
54.204 9.725
43.204 25.104
31.911 31.040
45.701 29.693
45.283 35.887
49.996 26.746
21.848 11.943
33.313 10.486
22.405 30.261
28.611 25.072
15.432 27.511
50.718 38.970
42.225 18.037
48.688 13.427
53.770 11.460
36.387 35.666
50.024 36.685
60.869 35.444
39.001 14.473
59.662 30.738
72.183 15.136
75.805 -2.244
67.613 15.058
61.066 28.612
67.230 22.117
24.606 32.037
47.379 3.355
32.855 23.869
56.116 13.995
64.209 19.091
64.907 15.710
36.883 27.683
42.727 23.116
42.032 10.132
31.303 33.216
37.390 36.779
49.814 33.679
57.131 30.883
71.912 5.963
59.162 26.424
34.230 30.898
29.028 21.921
25.348 34.001
41.154 7.579
5.432 2.623
62.842 22.440
42.550 -0.943
27.756 30.774
53.110 26.614
48.778 13.105
16.063 15.904
27.303 37.483
28.279 34.014
34.021 36.826
55.975 27.654
54.992 23.209
65.729 19.745
55.039 31.369
20.799 33.019
11.239 35.977
37.657 9.277
9.339 -0.641
31.166 6.194
57.751 13.165
68.386 21.366
58.611 23.266
23.874 33.791
33.138 37.393
36.051 38.584
37.599 31.789
60.917 16.355
27.699 11.648
25.674 2.162
26.115 12.690
41.718 16.367
69.710 -3.097
74.293 15.497
69.925 24.900
71.299 2.606
67.480 18.255
66.276 25.803
55.713 18.848
67.378 -1.976
66.861 1.666
49.992 28.710
50.541 35.371
18.446 32.145
21.843 48.510
24.348 34.306
46.705 37.156
65.106 13.892
18.449 32.251
47.645 16.987
38.773 25.836
60.177 22.785
67.645 19.676
47.842 20.297
56.702 6.599
51.346 2.163
50.074 23.172
67.708 17.405
25.640 29.622
8.800 4.441
60.243 23.225
66.368 -2.130
53.652 15.093
38.912 8.474
31.105 2.816
13.350 7.802
26.492 2.465
4.460 2.191
4.449 1.999
17.536 36.170
51.682 30.628
59.998 32.072
68.702 20.624
48.643 37.221
25.988 20.770
42.171 41.311
41.048 41.290
18.607 32.396
30.164 32.217
41.168 36.267
31.487 20.420
39.826 33.036
57.411 24.029
33.267 49.136
63.067 7.791
71.078 -0.339
63.273 9.621
35.129 32.919
47.703 42.062
70.141 6.921
62.379 4.964
48.829 26.403
10.033 20.915
29.942 13.483
37.621 0.622
59.954 21.055
58.753 -3.051
67.812 3.150
64.230 11.315
55.192 28.827
37.405 28.474
28.489 37.713
18.990 26.390
14.166 25.482
21.329 -1.421
5.545 1.949
41.293 29.390
43.660 13.430
49.057 -2.435
60.517 24.364
54.437 14.303
61.773 5.221
48.806 3.606
46.472 7.091
46.574 35.639
53.207 39.547
47.297 39.992
41.044 31.136
53.856 1.444
75.265 5.290
69.143 9.011
75.412 4.901
36.662 38.147
47.369 33.664
55.199 11.595
23.138 21.007
38.290 23.372
17.415 10.107
32.210 34.136
47.659 48.317
74.356 2.313
63.647 27.626
60.029 18.613
38.345 8.451
50.013 -1.172
68.078 9.520
57.986 -2.609
49.435 30.317
60.650 20.526
59.255 28.720
66.760 14.980
71.790 14.793
61.722 21.962
73.120 12.054
58.977 21.473
26.781 22.482
8.985 21.631
39.402 32.216
56.292 29.653
57.591 16.531
61.993 24.348
36.043 28.408
51.865 35.219
31.180 29.028
27.073 19.616
18.820 34.987
45.364 25.407
63.747 19.185
11.521 27.049
32.436 28.779
40.645 43.926
55.990 36.663
61.626 11.936
66.776 5.928
41.302 9.707
26.989 4.822
11.021 16.755
46.212 38.593
49.107 36.840
37.783 22.839
51.981 13.181
64.340 -1.770
70.956 5.775
51.434 14.526
23.627 31.641
31.756 28.572
14.733 36.107
29.073 29.951
21.446 30.922
63.065 1.522
45.586 16.658
17.532 6.450
37.081 8.565
23.965 -0.312
26.643 38.702
26.857 36.693
52.061 -3.109
64.013 28.488
30.512 25.351
10.236 37.464
55.506 33.976
36.737 1.239
57.298 0.215
55.316 6.089
51.224 17.295
65.996 22.614
61.489 5.697
68.919 0.320
61.936 23.291
50.331 10.093
63.045 -2.414
68.349 21.478
60.825 -2.182
45.960 9.314
45.716 7.163
66.602 -1.613
66.566 13.127
65.080 3.480
46.896 17.908
57.267 26.196
59.044 19.052
46.613 36.731
54.437 38.116
23.279 33.596
39.802 10.549
39.137 27.042
27.280 46.714
23.307 27.834
29.033 27.843
58.977 27.729
67.151 24.746
52.404 21.024
44.309 36.731
5.584 6.629
4.992 24.093
20.987 15.722
5.748 0.429
51.077 14.921
60.613 -3.025
73.657 -1.564
66.447 5.466
70.511 2.603
41.645 30.205
54.768 2.445
73.006 5.647
71.198 11.032
43.707 46.897
27.183 19.035
64.248 23.711
65.515 20.859
64.136 29.369
60.404 7.285
49.018 -0.242
69.773 6.393
50.221 31.588
68.188 -1.614
67.847 7.014
69.022 5.212
49.528 35.410
44.063 35.478
44.885 4.785
48.545 15.560
63.330 38.425
53.030 34.072
55.623 30.889
31.208 39.416
25.557 45.859
46.687 24.796
39.571 9.810
23.910 46.724
43.626 30.259
58.852 28.774
50.370 29.843
61.681 28.155
60.767 33.388
47.371 36.380
16.853 19.915
44.799 26.447
19.349 -0.521
15.020 15.303
19.378 39.064
55.775 38.199
42.301 50.095
43.939 30.061
39.977 12.374
41.872 10.149
23.518 32.653
49.103 33.140
64.064 21.239
55.251 24.877
51.920 19.751
17.747 19.024
67.103 20.476
67.983 0.736
62.619 24.823
57.925 17.679
69.309 -0.816
74.039 6.244
60.496 26.525
62.754 14.210
65.690 0.329
53.002 19.355
72.835 12.407
55.379 2.843
30.609 6.419
61.228 13.723
61.850 8.420
68.031 15.026
60.551 3.252
62.635 6.231
30.882 4.042
-2.753 9.629
4.777 2.653
74.308 5.107
43.701 45.092
11.735 36.721
48.788 25.297
71.194 11.656
52.274 28.314
59.755 4.827
66.911 19.796
36.813 37.527
37.219 34.492
33.252 26.397
20.627 18.857
59.439 12.964
33.734 35.828
26.222 30.044
48.473 3.430
45.942 23.251
66.474 5.177
48.690 33.687
52.869 23.897
40.466 -1.294
39.646 9.831
71.294 4.732
41.047 4.667
50.912 27.099
31.864 38.684
48.751 19.045
57.341 22.449
66.582 2.055
58.987 17.527
37.721 26.028
23.645 37.554
39.208 -1.301
60.288 -1.851
58.193 28.257
53.057 26.990
71.695 0.444
66.881 2.833
69.438 18.221
50.786 8.766
50.507 -2.669
59.662 24.286
44.575 2.817
5.365 1.904
54.400 38.014
38.852 34.014
32.214 44.922
12.246 28.184
31.583 38.736
38.728 -2.846
58.124 32.141
62.116 3.517
39.132 -1.658
8.360 28.469
30.206 6.836
36.688 8.789
43.943 17.699
33.375 9.008
5.238 2.749
30.906 31.706
56.958 29.415
32.983 31.417
42.806 4.450
23.498 2.445
42.684 26.605
22.612 35.248
58.665 0.121
53.643 20.115
56.853 7.163
62.493 13.605
32.715 11.281
5.442 2.249
53.882 21.635
54.295 23.166
65.330 15.145
63.431 30.459
49.927 3.800
28.874 27.450
17.648 25.409
36.859 35.429
63.295 27.502
73.214 -0.772
60.212 19.947
29.798 44.101
-7.036 7.776
12.993 34.618
39.704 1.593
38.207 2.127
60.264 24.091
22.394 32.237
24.618 32.269
32.047 43.311
13.104 24.665
36.827 33.532
52.361 1.085
50.984 23.734
69.110 19.147
21.998 18.385
61.550 20.891
67.740 -3.278
54.471 1.795
62.299 12.945
65.852 0.663
71.321 2.223
72.308 11.439
50.074 24.656
64.248 0.342
59.868 30.352
57.224 6.581
38.320 5.127
57.031 21.590
41.999 10.391
59.683 20.084
47.290 23.832
38.564 27.917
34.666 24.985
52.338 11.777
69.862 18.977
40.270 8.032
52.553 6.086
19.934 33.557
46.528 37.052
48.853 29.953
73.767 1.272
60.231 31.378
25.416 20.510
59.980 -0.738
67.220 24.988
59.907 17.904
72.945 6.480
40.561 37.548
64.250 19.470
34.408 9.640
58.598 1.104
51.525 32.887
71.425 -1.817
43.445 32.261
38.542 19.538
47.968 23.488
44.124 42.845
25.658 19.554
51.815 2.766
41.774 0.808
44.659 37.975
22.244 20.739
15.128 26.191
58.975 2.087
61.621 -2.648
45.451 22.195
37.078 17.996
45.190 7.657
15.650 15.574
4.034 4.196
37.907 0.311
53.108 9.954
67.763 4.582
67.164 6.608
57.746 7.920
66.710 17.217
69.313 12.652
51.329 25.340
65.987 10.217
60.569 25.488
48.404 14.643
42.631 25.898
30.578 18.934
44.543 37.636
69.009 25.018
70.852 10.654
67.032 5.933
41.775 29.871
37.634 35.742
46.154 36.576
35.709 38.821
30.134 39.813
37.684 37.904
41.579 34.694
38.930 35.120
34.970 9.834
56.436 5.604
41.900 27.575
59.929 20.865
41.633 23.338
31.590 21.292
56.347 23.204
13.450 27.497
4.435 19.171
36.285 34.633
51.999 25.092
53.185 28.636
31.747 3.001
60.289 -3.613
45.344 9.924
35.402 10.965
50.502 -0.475
61.905 23.086
54.617 19.714
37.301 23.982
49.469 27.382
48.912 25.899
50.923 12.782
59.060 12.316
65.717 9.473
35.709 29.160
67.612 17.642
58.884 16.215
60.164 8.729
34.893 40.063
59.195 40.112
44.672 12.303
53.891 31.670
68.804 7.723
28.037 24.001
9.919 7.512
32.788 1.930
38.875 13.342
31.871 31.555
20.882 32.343
49.099 29.061
55.215 14.770
52.744 19.255
57.996 28.082
32.056 43.642
49.679 32.629
60.701 9.608
61.867 1.691
51.015 7.013
66.386 -0.069
72.335 11.237
73.652 16.554
63.529 23.322
46.761 30.264
72.225 18.227
72.901 2.544
51.019 0.722
69.780 2.072
63.009 5.866
35.333 25.599
36.862 31.979
51.530 22.807
62.574 15.911
56.199 35.939
42.031 24.563
44.448 34.197
35.052 41.128
46.311 37.234
27.852 51.358
40.629 31.069
26.257 7.513
58.701 30.021
58.073 37.927
54.740 10.303
22.516 26.132
9.393 19.618
41.332 36.148
19.104 26.250
26.944 18.541
63.721 19.086
59.189 11.570
17.429 33.308
48.317 42.761
67.260 15.638
59.555 9.095
3.841 3.963
72.020 14.268
65.192 8.385
59.369 4.684
69.006 20.667
56.754 6.277
60.746 6.479
43.060 15.807
12.959 30.384
58.637 34.049
54.947 24.689
62.124 17.308
67.016 24.356
68.146 16.136
43.903 9.545
60.423 15.328
33.624 37.686
31.231 -0.970
35.312 20.808
42.263 13.134
17.075 28.298
20.489 34.394
44.226 28.016
59.801 36.418
26.573 12.271
25.376 6.864
36.766 28.344
23.816 27.689
46.449 39.248
26.394 31.842
6.448 24.215
-1.042 5.231
71.299 19.620
57.828 16.555
67.761 22.229
68.551 8.465
66.137 31.013
62.533 18.487
59.176 29.778
56.010 8.618
48.188 9.167
48.288 41.027
33.078 27.039
27.358 44.803
30.835 34.010
55.117 25.767
66.564 18.765
62.204 13.759
74.634 -0.187
64.694 17.177
43.762 31.988
52.026 11.784
60.232 16.385
74.467 5.431
69.395 15.443
43.143 30.414
58.054 31.743
60.001 38.654
33.247 34.462
49.286 26.442
60.472 0.747
65.144 11.201
64.739 -0.368
58.903 11.152
43.800 44.283
18.189 41.066
15.005 8.371
5.360 1.795
67.575 13.993
68.672 4.752
31.570 32.167
44.071 28.510
15.526 27.569
64.514 12.493
69.687 17.404
54.353 31.746
26.534 33.692
13.715 19.682
32.094 14.388
52.628 12.085
70.949 1.776
70.585 5.886
67.956 19.524
55.862 1.284
54.794 29.331
61.834 4.419
58.009 22.763
69.694 19.208
18.413 45.194
20.098 45.621
46.177 36.852
57.015 12.742
65.764 6.598
47.798 10.326
48.888 18.003
45.136 1.527
62.049 22.758
25.335 33.897
61.998 9.528
70.558 21.251
70.183 2.848
64.958 13.608
64.025 26.519
70.653 14.909
69.086 0.150
53.434 -2.107
40.933 15.892
17.356 -2.015
7.199 26.849
17.426 8.726
5.066 2.349
70.914 25.136
67.602 -1.019
75.758 9.261
61.402 27.229
60.796 -3.076
48.043 4.642
34.955 22.811
49.753 20.404
70.380 2.408
37.286 7.058
39.925 11.794
13.204 7.622
17.559 18.952
24.291 4.776
9.038 1.571
12.539 29.377
34.510 6.133
59.688 14.771
24.824 17.390
27.834 11.085
55.385 19.203
71.607 11.796
39.086 20.856
43.375 29.876
34.530 22.161
53.337 33.180
50.826 9.147
67.807 1.581
49.612 27.949
45.205 33.262
41.322 36.292
49.924 33.075
18.443 28.679
65.857 29.809
60.289 3.981
54.774 29.694
70.626 6.985
42.266 14.396
34.825 13.633
19.662 35.420
29.285 6.696
14.954 26.008
32.783 44.776
64.068 10.827
47.459 21.002
54.755 -1.941
57.571 22.963
41.444 40.545
21.698 26.890
58.752 14.782
47.970 -0.483
34.371 31.402
14.563 13.663
29.302 17.632
17.837 27.875
29.707 27.750
57.062 29.133
58.831 27.864
64.199 24.151
32.789 9.427
19.131 -1.012
56.913 14.632
71.681 8.835
67.791 14.012
68.860 5.909
34.013 11.462
28.922 19.431
20.499 13.571
63.388 9.503
5.339 -0.306
55.630 13.930
66.700 27.514
43.375 37.812
22.320 34.763
17.011 14.972
27.776 30.774
16.571 31.377
38.184 43.386
34.681 42.673
26.624 34.928
32.107 34.706
48.045 21.302
51.894 2.194
43.364 -2.591
20.706 14.951
49.505 27.404
51.177 23.583
43.515 12.941
53.762 28.012
18.990 13.494
53.607 18.031
67.138 19.697
29.086 13.853
2.051 24.555
7.819 15.593
6.965 35.263
40.062 44.578
35.941 42.466
12.935 2.318
5.787 -0.359
62.185 15.743
36.439 5.238
36.733 20.771
54.689 26.900
17.074 38.916
37.675 45.148
37.405 26.493
37.607 34.799
10.960 4.828
5.488 1.984
21.912 13.871
64.970 17.785
54.470 31.059
34.878 28.178
61.197 8.176
29.313 12.088
41.801 6.783
41.681 15.828
44.069 27.214
26.109 36.851
45.706 43.054
53.845 38.143
19.471 31.238
21.279 29.650
56.649 13.108
68.245 3.596
56.837 0.016
50.432 34.634
65.476 21.706
51.770 9.582
73.261 13.016
51.204 28.285
50.692 12.561
67.140 24.490
44.259 2.060
39.673 17.202
19.830 32.337
34.235 35.946
28.291 35.402
4.355 5.599
36.578 24.423
59.988 0.091
26.581 18.487
22.771 34.065
44.789 24.746
23.278 2.086
24.413 19.744
37.325 32.673
54.215 36.693
51.504 36.119
41.107 3.718
44.925 3.963
38.079 -1.390
70.011 16.045
69.113 0.949
47.766 32.879
33.587 26.689
3.043 29.549
4.909 2.987
12.376 35.525
20.950 32.065
57.985 22.700
41.892 37.249
7.434 1.806
-6.573 20.914
19.975 28.723
32.618 40.627
38.039 22.218
68.131 22.877
58.035 20.730
5.414 11.912
64.897 13.825
69.765 21.125
27.958 1.270
32.206 34.903
24.455 8.961
24.259 35.218
25.409 40.475
40.939 16.479
7.400 21.719
55.168 1.264
58.638 14.487
30.721 11.026
53.993 10.189
69.116 6.307
71.566 3.064
59.231 31.879
68.339 18.884
64.145 10.836
35.504 19.204
54.430 20.203
33.249 18.813
60.969 26.269
69.675 1.605
64.731 14.408
69.132 19.066
73.229 4.900
73.447 6.927
65.499 3.179
64.097 26.998
39.588 31.894
43.210 39.093
23.551 39.468
11.733 32.412
41.778 30.728
54.744 28.763
65.595 26.996
54.886 16.873
71.741 17.172
64.505 1.429
46.079 17.861
32.672 19.195
55.948 17.868
53.391 22.140
65.563 2.546
44.168 31.647
56.787 31.313
65.518 22.796
48.627 35.205
68.683 23.058
56.949 23.818
64.027 22.211
73.783 9.537
46.824 35.356
20.265 18.183
59.745 12.096
60.292 19.480
62.544 24.909
69.804 8.412
70.221 6.622
67.799 4.274
67.064 -0.501
68.674 14.901
68.022 15.983
69.663 8.970
62.998 4.883
40.392 27.908
20.900 1.623
23.813 14.631
60.015 24.633
48.842 6.862
50.856 8.092
32.318 17.439
64.000 21.595
23.571 33.044
10.375 33.161
28.231 29.732
27.414 33.217
61.139 0.033
66.211 9.262
46.649 3.516
37.656 8.353
70.201 0.694
70.980 10.363
57.812 20.484
48.403 -0.990
66.037 0.305
62.469 -2.139
58.995 -1.740
26.551 36.889
63.910 9.987
42.049 18.444
50.591 40.511
56.848 24.121
55.331 25.241
69.830 7.661
48.283 29.835
42.266 34.079
2.926 32.653
44.647 32.059
18.020 39.585
19.489 37.710
57.414 14.761
24.148 31.049
27.019 20.515
32.157 35.285
54.703 33.425
59.255 36.081
40.887 33.616
45.362 10.015
32.178 27.663
18.894 33.129
42.327 21.458
59.888 23.547
20.580 37.267
20.135 35.434
28.043 31.660
49.303 36.182
59.999 21.963
37.788 13.359
14.305 20.525
66.156 8.395
59.735 4.217
68.205 4.331
63.824 21.660
40.259 33.489
34.619 36.791
21.993 39.551
31.823 45.876
60.339 24.846
61.801 20.443
69.144 11.562
31.262 11.047
28.122 10.989
30.353 7.470
37.176 26.476
41.491 8.043
9.143 26.259
16.254 25.604
59.272 22.210
51.290 25.428
38.569 34.641
49.533 20.649
54.704 26.710
36.825 40.603
46.036 25.328
15.587 8.147
68.242 21.908
68.007 10.180
30.266 38.156
41.687 13.514
67.765 12.766
66.992 8.453
48.241 34.261
15.107 8.358
23.040 34.339
2.161 20.647
22.722 41.146
63.941 27.213
27.668 44.534
13.632 25.794
1.437 20.464
4.430 20.270
13.648 26.030
15.537 26.966
46.048 38.684
7.783 17.762
3.539 24.069
34.860 35.182
48.459 39.096
42.868 33.459
61.783 30.470
49.377 23.904
62.243 7.997
71.366 5.790
65.904 4.992
23.899 25.085
4.434 21.211
14.264 -2.852
20.224 3.437
65.020 22.859
40.487 32.768
54.326 28.329
50.160 29.566
66.351 0.927
66.265 2.599
50.852 41.882
26.195 42.959
4.684 18.769
29.523 32.602
42.148 14.385
31.944 25.206
35.957 5.161
46.011 1.432
58.875 17.297
33.843 -2.837
21.455 0.247
17.857 6.606
7.135 21.877
8.952 9.602
10.981 31.047
17.126 21.711
22.348 14.640
44.227 21.104
64.512 23.200
62.911 24.004
56.713 2.975
32.888 21.144
66.530 27.913
68.722 -0.364
18.906 16.358
17.816 24.840
39.424 2.531
61.569 3.908
24.058 29.458
19.771 -0.313
5.281 2.684
46.088 33.555
42.512 11.125
21.545 27.581
25.690 30.790
37.356 18.836
49.126 -1.915
30.979 14.907
49.886 -1.397
72.777 10.958
50.121 39.768
47.585 30.899
37.357 8.338
26.609 31.531
59.906 17.569
58.623 23.223
67.667 13.345
54.064 17.677
63.103 5.875
61.772 14.281
43.344 10.910
62.102 -0.739
53.326 31.089
6.464 8.710
27.928 27.817
20.886 30.257
63.415 14.442
37.875 18.175
34.861 5.236
61.096 5.760
47.382 4.868
32.579 24.814
28.546 36.591
68.271 4.767
67.606 19.837
-5.072 21.190
5.137 2.317
55.631 14.260
26.795 36.354
65.788 21.509
57.019 11.798
54.836 18.678
46.472 -2.281
59.649 31.032
59.191 29.251
65.703 27.090
55.360 16.536
46.069 5.763
62.651 12.189
67.109 7.711
70.158 1.059
39.503 42.507
34.044 32.080
61.763 9.739
70.476 7.803
44.857 31.952
32.371 40.620
45.254 41.214
24.339 37.748
37.817 37.263
22.725 11.497
42.247 -2.410
62.500 9.193
68.612 21.417
59.396 27.541
72.139 16.391
12.946 23.931
30.889 36.369
30.257 15.312
34.707 27.802
53.682 27.051
49.801 27.332
56.912 21.796
32.703 35.425
46.921 28.136
62.900 -2.465
68.193 9.015
41.114 1.988
30.379 30.495
5.867 34.115
31.685 33.593
48.093 34.818
55.174 29.220
61.274 14.154
70.886 -0.714
64.992 22.416
40.124 41.484
40.872 9.539
42.214 32.865
70.781 17.425
66.103 0.296
63.945 22.011
40.678 46.780
47.023 27.864
44.128 32.147
64.047 24.792
60.401 11.568
44.920 36.138
67.584 -3.032
60.432 20.911
47.360 26.303
25.829 7.271
38.759 14.589
53.891 20.345
12.874 30.324
32.573 38.523
37.272 30.925
11.096 24.922
45.235 25.195
42.136 32.682
8.674 21.703
9.795 19.798
7.561 33.139
10.158 14.143
9.235 10.446
49.910 24.554
54.176 20.100
38.592 31.274
35.425 42.227
52.056 31.190
16.310 32.575
33.465 15.256
45.112 11.431
61.516 8.860
61.821 15.155
66.684 11.434
64.836 -1.279
50.134 42.977
75.590 2.694
56.091 36.546
68.435 19.723
57.961 25.021
47.325 18.222
39.387 43.357
24.258 17.710
18.149 0.196
32.198 34.566
24.764 25.226
18.177 17.262
24.212 38.964
29.410 27.607
25.400 36.738
38.471 20.552
29.636 27.429
52.073 20.875
30.099 38.367
37.107 40.718
59.738 25.500
35.627 33.952
31.578 35.185
67.113 20.980
30.327 33.904
48.203 13.880
56.358 0.116
34.977 28.137
13.830 27.072
13.607 28.325
62.544 -1.578
36.903 22.885
43.120 37.579
21.914 26.214
54.735 11.214
60.161 5.722
62.021 10.161
37.288 3.818
35.816 15.830
34.527 37.639
31.293 33.842
44.572 45.293
69.416 22.904
41.375 4.060
60.085 16.680
27.144 8.030
37.288 7.546
62.421 8.630
48.229 27.710
60.533 16.872
69.779 14.979
65.910 4.846
60.454 1.339
32.462 18.805
15.828 3.267
50.754 31.429
25.078 32.774
55.081 32.996
42.671 27.554
44.851 31.743
49.367 22.260
39.975 39.555
67.573 23.898
45.062 36.034
33.693 23.299
19.925 19.139
27.945 18.724
36.730 19.758
47.745 36.453
41.415 26.561
62.342 34.894
54.250 16.390
17.707 13.890
33.143 36.519
46.608 15.511
66.643 21.869
71.796 5.547
66.256 23.555
56.581 28.110
72.673 -2.834
75.219 1.587
42.492 31.968
47.328 11.791
26.591 3.890
34.739 7.609
51.763 24.207
35.210 36.538
59.387 26.647
41.625 40.959
54.383 19.955
72.941 4.643
55.888 36.208
59.961 27.896
20.225 41.148
41.621 38.829
43.247 7.188
52.624 25.895
62.721 10.245
67.423 26.822
57.711 2.999
60.124 8.726
26.628 36.377
19.676 22.686
27.413 38.815
22.481 26.069
34.093 10.039
30.443 18.282
46.840 28.640
38.630 41.308
28.096 37.502
51.454 27.553
70.071 15.593
26.081 22.423
70.635 9.051
71.358 11.303
25.991 34.865
42.910 45.389
63.325 18.448
33.447 14.541
45.226 36.631
67.603 21.132
41.690 2.957
15.391 24.348
16.214 38.103
63.923 10.524
49.781 21.687
61.578 6.336
71.236 2.238
42.443 11.600
67.975 0.719
73.355 5.029
71.563 19.703
48.166 34.406
34.024 14.894
19.198 24.070
25.852 33.921
18.482 24.833
37.604 33.282
14.889 29.519
16.305 35.641
3.178 28.134
41.677 35.532
38.370 3.176
35.591 36.602
37.477 33.533
38.595 48.917
48.025 33.930
61.987 28.807
10.465 26.666
12.371 25.080
31.044 21.196
20.147 29.989
65.765 27.588
64.754 7.973
55.553 26.692
19.475 37.502
71.027 11.812
31.487 29.715
46.574 21.892
38.305 25.877
5.498 20.930
3.501 17.842
42.913 32.507
63.866 9.857
64.934 7.985
67.953 -0.821
68.555 10.381
58.827 10.772
31.454 31.939
44.085 38.263
38.790 34.317
11.070 29.733
39.472 41.077
32.356 16.893
57.798 -2.539
55.375 21.615
41.696 26.868
22.522 29.947
-0.925 28.619
25.082 0.158
6.070 0.202
30.148 21.694
70.380 8.180
40.025 33.112
52.006 29.529
10.146 22.648
39.040 23.369
48.774 27.949
58.047 28.970
58.078 -0.057
62.713 2.043
12.990 23.910
31.851 25.822
68.997 23.951
35.935 16.783
27.475 34.763
57.225 17.556
59.920 21.351
45.533 49.778
46.892 34.366
31.502 -0.870
41.088 17.845
50.069 21.908
43.001 34.896
36.875 9.019
12.307 30.345
20.143 33.485
5.661 -0.397
25.365 2.748
59.150 28.233
56.656 15.189
68.827 20.863
61.369 28.530
48.696 31.769
60.909 9.517
26.233 -1.807
36.763 33.450
64.923 7.744
52.169 26.506
23.168 36.847
43.070 28.863
45.132 0.297
26.022 0.930
64.250 11.166
70.442 12.112
72.025 6.800
34.441 32.399
60.509 10.365
58.811 31.717
52.581 43.880
26.662 34.736
0.541 22.004
12.776 35.611
52.278 1.977
23.021 18.886
39.406 21.306
22.959 4.205
41.099 27.385
29.743 26.556
47.784 -1.419
48.992 11.580
38.392 2.071
62.473 23.649
64.146 21.873
67.218 17.844
55.303 3.145
62.049 0.350
60.341 16.150
73.390 2.311
72.228 8.645
59.171 -3.203
70.728 2.156
43.261 0.313
47.367 23.068
33.885 34.264
55.279 16.356
46.153 18.892
54.785 18.434
60.076 10.326
39.018 29.318
51.652 29.672
65.415 25.305
62.108 9.892
63.889 24.201
61.400 33.318
57.295 31.747
27.439 34.194
57.743 37.041
27.973 23.703
27.604 40.499
32.516 34.296
55.054 33.254
39.655 35.248
32.997 22.265
57.674 7.708
29.886 47.569
32.875 13.523
25.656 41.537
38.698 39.921
24.269 -2.699
33.956 16.282
42.596 24.293
64.225 4.943
59.155 27.997
68.665 5.338
39.361 21.853
33.184 26.705
54.293 30.124
44.489 28.093
54.077 21.815
49.630 34.813
45.050 47.848
64.077 1.020
66.263 4.350
63.905 14.551
67.787 16.731
50.166 31.301
28.394 36.754
11.348 27.026
34.822 37.646
59.999 1.948
64.186 1.104
41.038 37.254
35.704 36.200
45.961 29.230
72.880 2.992
58.751 2.091
70.740 10.921
56.390 24.772
63.369 29.395
54.365 34.363
26.240 29.668
42.452 39.870
39.878 44.140
26.768 27.778
62.227 34.028
70.948 9.880
59.402 4.065
70.662 11.601
48.383 4.237
23.098 28.036
37.338 30.310
67.306 6.779
44.180 19.799
71.157 -1.347
41.181 7.007
26.096 22.832
28.074 36.463
11.348 28.285
65.069 5.034
57.273 7.801
48.905 11.128
44.318 18.195
62.949 28.280
57.474 16.260
71.670 16.700
73.581 -2.811
44.187 37.242
6.062 24.798
8.243 11.056
-0.224 10.278
25.770 8.388
36.693 -3.058
23.618 3.332
10.538 17.195
35.681 31.271
37.620 27.777
50.644 29.415
49.608 -0.912
71.103 10.869
72.410 19.903
72.638 6.854
66.963 25.764
63.525 18.343
50.891 22.385
38.571 39.320
34.238 26.819
45.402 14.751
73.596 5.158
58.447 23.097
69.015 3.976
60.772 14.685
50.894 21.022
65.322 25.314
60.289 21.014
70.476 11.520
18.373 29.197
40.829 31.056
20.550 15.282
16.472 12.615
6.021 0.363
58.896 7.210
72.991 11.097
69.532 11.096
67.272 16.155
35.496 8.257
66.553 1.085
63.562 19.737
42.806 35.286
57.343 37.177
32.282 34.370
28.603 30.984
10.209 17.938
44.317 14.118
57.359 6.427
46.509 20.704
54.076 13.491
28.728 31.929
56.149 26.485
70.290 14.781
63.513 8.099
59.871 6.016
68.825 -1.623
59.304 -1.097
60.150 6.498
71.872 11.492
60.102 10.854
39.826 9.936
42.320 14.798
13.238 7.058
16.314 24.836
45.690 28.398
68.206 17.673
39.662 17.321
65.233 14.344
39.596 1.393
19.145 11.205
63.651 -2.126
65.180 27.828
68.373 26.079
54.763 32.790
51.167 39.426
64.090 24.843
67.725 18.904
55.711 22.924
70.387 12.926
69.873 12.612
70.823 12.092
60.791 27.855
47.124 41.359
58.671 27.212
36.501 35.683
58.358 26.961
40.791 32.797
43.517 17.570
66.437 16.384
71.570 1.266
19.898 23.935
25.222 16.602
37.130 26.882
44.343 26.148
41.161 7.012
42.316 35.944
46.454 44.145
53.351 17.634
39.173 27.798
48.139 29.464
52.223 12.114
75.662 -3.091
18.939 25.361
27.728 43.337
57.825 25.611
37.085 29.908
39.018 33.080
55.248 15.723
45.080 30.534
34.115 29.486
34.793 12.873
17.800 3.932
13.263 16.006
17.407 19.309
8.937 38.750
31.519 35.096
40.747 37.516
69.025 9.163
75.388 8.007
47.350 28.219
21.534 33.794
23.631 32.466
35.695 4.019
58.720 11.965
46.138 30.204
37.632 35.919
46.865 34.705
61.988 20.104
44.403 35.923
58.868 28.428
59.598 -2.854
69.673 0.600
42.058 39.526
65.968 13.675
62.113 17.900
72.312 3.947
50.767 37.301
61.789 8.489
55.759 6.307
32.550 41.196
15.017 31.319
5.147 41.750
19.597 35.638
35.004 19.154
53.009 38.420
67.539 26.657
36.381 33.268
25.704 39.757
22.069 37.176
37.623 41.352
52.139 27.894
50.181 18.849
45.194 29.654
60.459 24.700
58.954 22.246
72.389 11.348
64.744 15.107
51.641 17.897
46.220 11.808
24.947 4.853
9.825 11.867
23.478 17.394
32.743 40.568
73.989 5.329
70.840 22.278
67.100 3.698
60.892 19.374
62.924 26.606
72.699 -0.370
52.922 8.586
49.518 1.023
47.034 8.470
47.906 23.362
25.744 32.061
43.101 35.013
14.493 22.901
5.835 0.171
74.784 9.150
26.704 36.166
9.824 33.245
37.623 34.636
31.926 44.451
23.414 47.407
27.530 37.140
28.336 32.101
40.052 6.424
24.108 10.010
50.454 32.317
10.693 34.437
26.795 14.893
39.177 14.023
49.022 31.349
36.687 36.389
30.098 28.938
56.557 7.265
64.024 8.711
33.255 40.174
38.994 23.786
17.783 45.287
28.311 43.138
20.880 42.056
54.100 29.305
69.929 23.073
28.641 42.733
27.189 31.246
61.609 14.582
44.855 29.302
25.340 36.342
5.255 11.809
26.297 36.867
36.246 32.305
40.583 36.354
28.233 45.346
26.253 24.801
39.863 16.252
63.469 5.494
45.016 30.633
52.222 38.028
55.393 10.664
46.850 34.415
32.227 33.602
38.466 2.804
8.459 29.320
2.868 23.668
60.990 4.138
23.557 9.217
73.713 1.201
41.399 25.081
23.205 2.846
34.943 28.860
27.928 36.184
45.617 47.949
65.475 24.401
52.272 23.152
57.322 31.022
18.587 25.964
5.132 25.841
18.516 26.992
24.927 29.915
42.365 2.643
50.875 3.421
57.402 6.868
34.926 7.600
24.004 16.665
40.096 26.245
30.990 29.424
63.524 8.672
57.531 16.644
40.582 34.821
33.999 41.523
44.855 32.254
36.946 -1.204
54.583 31.756
40.345 42.795
65.870 28.375
19.131 -2.312
62.977 24.816
36.233 22.087
46.008 34.943
61.175 -0.185
44.162 21.236
23.209 17.571
53.059 38.829
36.244 36.602
63.069 30.667
11.030 35.499
35.803 10.938
20.946 17.985
17.386 39.065
32.245 33.751
24.348 34.840
5.536 28.629
22.144 1.742
56.720 27.642
54.308 5.823
60.117 22.145
60.731 26.521
60.723 28.507
50.085 28.963
73.471 11.416
49.372 21.073
55.828 27.606
62.735 13.151
61.101 16.129
54.304 32.525
52.715 -2.509
46.034 3.706
33.777 39.029
62.898 24.801
50.363 34.092
69.813 11.075
69.784 -2.227
75.059 2.888
71.564 -2.565
75.624 9.743
50.209 22.013
57.401 13.676
24.675 22.490
22.942 28.731
10.324 26.745
27.758 17.596
46.174 48.392
27.274 35.632
35.548 33.860
57.849 32.375
45.513 28.791
68.259 19.924
51.188 33.155
27.045 6.528
57.151 28.022
60.419 21.737
59.079 -1.545
75.837 3.594
49.296 39.799
33.787 31.788
69.660 5.401
72.838 1.832
61.767 29.320
58.915 19.958
11.896 25.518
68.764 24.088
57.786 24.608
59.864 31.090
37.079 32.257
24.780 21.996
67.670 3.838
59.294 10.616
58.116 13.746
28.198 23.407
55.999 28.797
64.766 3.198
34.133 30.492
48.074 27.521
54.053 29.808
33.258 35.482
44.685 40.409
60.621 23.361
62.935 29.607
45.374 28.338
6.070 25.641
9.329 28.690
62.274 6.792
70.095 2.157
69.107 8.112
65.086 7.786
66.479 21.798
70.433 20.425
47.365 2.739
29.094 0.883
23.464 16.249
39.699 14.928
55.180 20.694
57.620 20.117
52.047 26.043
69.446 10.024
65.748 13.698
74.751 4.250
66.635 13.054
64.614 26.484
26.428 40.730
49.243 42.617
18.517 32.839
27.798 31.292
45.728 28.165
33.075 10.968
43.773 30.991
39.468 37.974
20.364 20.148
49.697 37.031
70.983 27.244
50.838 37.498
46.905 28.198
50.673 30.719
58.427 33.713
27.338 29.851
24.992 31.350
39.155 18.131
51.315 16.168
68.542 16.850
61.726 13.189
65.228 10.932
58.504 34.923
43.830 33.515
33.116 21.323
27.237 38.107
40.830 31.431
26.731 32.637
54.117 18.441
71.309 14.904
24.799 33.647
42.430 23.753
61.799 12.158
47.227 11.315
13.484 -2.517
31.507 28.492
10.047 23.082
7.839 21.493
21.026 22.205
40.958 7.981
46.376 20.043
39.609 30.841
57.983 38.587
30.585 41.866
57.787 33.422
43.780 17.535
48.086 34.116
56.055 12.852
31.818 18.990
45.003 10.234
55.185 4.462
74.344 2.248
69.091 16.781
61.188 9.774
60.060 -3.008
53.795 5.491
32.511 16.102
28.413 0.061
70.173 6.943
58.979 3.966
68.691 9.515
52.561 30.437
61.294 6.686
67.561 20.310
36.778 35.564
44.325 29.845
59.460 19.512
32.543 45.294
48.907 27.793
45.344 41.543
38.067 18.703
68.233 5.088
33.497 6.788
52.769 9.477
55.292 28.658
71.930 -0.584
64.657 24.053
63.792 4.731
50.754 28.800
46.347 29.853
62.468 27.980
71.421 -2.651
70.835 8.299
53.689 4.027
57.075 -1.032
35.747 11.338
33.048 39.946
12.585 37.489
41.201 34.279
63.679 27.544
30.082 36.800
54.067 34.692
71.798 9.889
52.674 24.380
23.161 41.023
37.703 36.884
33.488 29.322
53.189 15.267
48.747 5.542
21.550 29.140
45.839 30.752
37.948 34.239
11.857 31.671
23.531 -0.561
3.986 3.640
58.754 12.708
60.566 25.917
66.053 15.591
47.829 6.193
65.334 16.966
50.662 24.172
39.119 30.085
29.765 0.236
34.989 29.722
32.074 -1.319
21.728 0.442
64.539 -1.155
63.535 -2.400
70.844 16.721
52.227 28.261
58.190 5.710
72.085 9.977
49.646 26.879
49.686 25.992
61.076 24.477
57.809 33.185
31.159 45.349
67.140 10.306
57.745 30.218
40.041 33.010
51.879 29.444
65.736 20.475
49.542 38.250
21.321 17.116
47.125 16.766
53.769 -2.782
61.393 30.695
48.660 13.438
67.447 9.986
58.328 23.735
55.100 3.429
6.473 12.618
20.594 29.494
37.026 33.563
28.292 20.846
3.963 12.149
30.396 31.253
58.232 20.889
73.758 -2.701
59.783 2.967
29.387 23.501
51.747 16.996
42.724 35.930
59.246 0.451
63.175 4.504
57.570 26.083
68.297 19.333
54.932 24.426
66.318 4.875
49.305 34.884
45.170 31.789
43.461 14.031
48.347 13.010
35.542 13.140
72.028 -1.659
37.884 37.501
50.776 34.436
32.438 28.508
57.676 17.747
74.497 1.057
67.520 9.408
49.780 8.193
40.530 3.489
42.387 6.535
26.468 19.913
57.633 6.844
64.236 14.973
34.006 32.573
27.463 20.100
30.450 13.875
23.878 28.648
50.408 27.868
58.550 2.263
42.355 33.530
62.274 24.711
56.203 32.392
50.599 32.555
50.066 29.801
49.916 31.617
48.929 36.721
47.354 43.288
72.324 21.160
53.319 18.993
47.748 -2.923
50.181 17.276
35.709 23.104
59.474 29.200
13.765 7.274
52.061 28.225
38.973 13.239
24.062 13.189
47.069 33.578
68.570 21.641
69.511 21.855
45.776 36.066
68.179 6.023
58.834 14.883
33.250 12.992
38.011 23.099
74.765 8.944
67.519 15.432
59.681 17.831
69.720 15.824
39.637 37.540
59.516 -2.265
71.141 19.020
59.919 7.264
39.021 42.013
25.247 38.818
41.691 15.121
37.220 12.220
50.705 1.402
26.812 37.030
61.157 20.210
58.626 -1.251
61.228 35.785
55.918 28.873
39.096 36.659
55.281 28.778
33.450 18.531
33.419 11.369
27.965 1.392
56.903 15.944
10.941 8.915
28.825 18.418
61.744 9.298
56.871 26.105
62.611 23.631
70.877 20.848
70.260 6.069
34.083 38.676
36.415 36.305
34.439 35.300
42.940 48.491
49.335 30.605
69.309 9.075
40.710 0.912
20.516 1.382
32.152 -1.425
37.623 8.396
65.146 11.137
51.321 16.240
65.787 5.931
57.460 9.414
55.275 16.797
57.098 19.493
61.048 -1.801
32.300 12.863
55.533 5.432
63.633 1.763
52.318 41.995
44.230 5.238
62.790 4.364
47.910 16.451
55.551 7.020
26.775 24.335
60.912 0.754
58.183 -1.444
40.777 34.234
30.965 42.445
32.571 42.042
29.807 30.909
45.213 21.670
39.675 32.568
48.017 31.404
48.563 38.209
47.514 32.971
35.052 0.372
30.697 3.999
21.264 6.767
51.313 3.573
56.325 26.971
63.158 1.063
39.406 43.194
8.182 29.299
54.563 31.062
69.402 12.660
69.622 20.005
46.053 22.167
45.203 18.744
60.780 26.103
70.753 21.912
66.806 -3.136
61.654 27.010
68.449 10.639
59.085 -2.512
46.094 27.498
46.814 29.871
37.630 18.730
13.954 29.761
32.625 35.476
37.138 26.977
41.570 19.590
38.713 -0.626
38.398 24.098
42.065 5.174
60.403 -1.803
70.740 10.323
45.915 14.133
44.583 24.815
72.697 -2.201
71.692 16.999
68.733 4.353
55.739 6.685
63.273 22.268
68.779 7.898
54.619 9.839
45.756 36.618
57.525 17.269
65.289 10.938
10.553 -0.296
35.625 7.119
45.297 22.292
52.878 35.445
71.353 7.235
74.662 4.569
57.486 5.128
68.383 18.967
47.641 36.398
41.705 30.664
5.820 -0.135
8.882 23.936
4.955 39.366
30.487 40.133
4.593 22.115
57.321 0.998
50.372 31.773
65.458 -1.621
24.102 2.538
29.576 40.653
68.080 -0.631
62.048 4.495
67.237 14.274
65.863 21.038
29.923 28.140
43.909 34.286
41.418 18.318
59.709 33.083
43.077 23.103
24.728 28.802
8.729 0.647
3.942 3.623
44.328 34.404
40.139 32.461
31.642 23.648
3.144 21.632
37.768 3.952
14.882 8.065
45.095 35.245
53.545 14.863
69.045 -3.677
66.575 1.368
72.995 5.737
65.354 5.210
66.201 9.405
67.840 0.233
52.806 33.913
25.986 38.204
31.052 26.760
31.208 9.756
25.836 -2.429
31.745 35.166
40.224 25.508
24.684 11.557
48.478 30.002
49.235 -0.447
38.707 30.941
50.580 1.442
65.201 -0.021
60.305 31.282
44.029 44.202
31.526 38.850
15.882 30.589
30.390 27.574
25.402 17.605
70.258 11.440
38.979 9.430
19.360 40.313
47.280 10.535
47.507 11.115
26.983 7.778
51.776 23.759
66.427 25.025
42.566 30.900
49.789 30.253
60.399 18.595
60.739 23.492
32.076 36.204
33.908 23.189
42.554 27.112
53.726 30.791
65.783 9.908
66.906 -0.725
59.606 18.335
42.783 19.523
5.834 -0.190
34.392 38.793
13.833 22.338
17.389 38.363
28.323 39.312
28.859 29.937
41.035 1.750
21.465 1.976
49.761 8.264
36.813 38.337
44.669 39.814
35.143 37.188
57.430 34.279
37.219 36.339
37.265 41.987
15.676 35.054
29.928 35.509
43.536 27.358
35.426 39.167
31.093 26.250
11.339 29.804
12.336 28.095
4.823 2.562
39.558 27.482
74.520 6.522
59.227 28.108
23.461 28.674
40.768 35.551
19.370 19.676
54.161 3.550
32.882 32.586
40.546 13.792
65.143 21.389
64.074 24.864
60.258 28.044
24.212 22.350
22.318 43.335
30.358 44.194
56.761 17.920
70.952 13.876
37.248 1.189
70.867 17.479
40.034 1.976
50.025 5.273
63.228 10.908
62.210 28.536
41.152 36.697
65.529 18.429
65.177 4.207
25.258 16.561
36.818 9.498
62.955 27.497
50.013 34.887
34.855 -1.320
26.946 32.942
2.380 19.701
52.807 6.521
53.855 8.505
71.633 6.751
56.631 30.329
73.805 4.040
70.335 14.128
54.620 29.719
44.106 24.880
72.975 -2.021
72.446 14.784
62.039 24.530
74.103 -0.187
72.472 7.262
53.488 -1.124
55.469 0.952
36.864 26.841
46.623 35.820
69.867 21.850
33.894 14.242
23.357 3.204
6.526 30.420
36.439 36.266
51.419 0.660
52.929 18.242
47.060 32.776
57.854 16.629
55.170 28.077
66.435 17.929
65.130 23.912
45.053 1.577
28.180 27.692
31.383 20.187
49.025 41.207
57.330 7.826
60.319 -3.363
73.009 -0.434
69.558 12.531
49.046 17.023
63.987 15.546
67.744 2.749
50.786 9.220
57.777 17.841
65.998 25.045
61.756 13.749
66.578 6.441
60.964 27.567
70.795 21.220
55.147 25.931
61.189 22.774
50.289 16.151
64.686 9.901
69.001 4.474
68.443 21.527
58.914 10.362
55.593 11.983
52.815 24.420
27.246 5.136
27.294 9.561
68.161 0.374
66.896 5.833
69.444 26.831
68.329 20.504
51.435 31.586
65.387 6.517
74.424 -0.916
58.129 10.587
37.359 27.104
40.025 37.608
46.455 38.826
24.463 38.625
36.160 33.134
64.858 16.823
61.087 19.290
54.673 42.450
32.648 35.526
55.530 21.958
16.310 26.010
25.192 43.018
55.009 21.950
65.101 5.375
57.371 25.328
72.607 11.296
70.033 8.298
50.268 23.895
60.840 33.342
43.954 5.073
43.661 19.928
26.955 32.714
58.724 34.866
69.956 16.485
72.410 10.222
52.336 17.511
56.738 14.623
30.037 32.056
51.181 11.631
17.981 22.233
62.101 -0.996
60.133 25.449
24.200 15.649
58.227 4.166
30.741 6.044
42.370 -2.712
19.209 1.890
45.391 25.602
44.694 41.773
32.057 37.492
64.025 33.728
71.745 10.296
68.015 4.944
68.081 8.844
41.575 30.409
30.956 38.756
38.754 31.714
21.824 25.697
64.223 18.217
76.009 4.075
62.881 5.994
47.844 38.534
55.779 18.312
65.996 17.911
71.357 3.833
66.363 22.611
50.528 30.319
34.943 36.446
50.804 17.268
49.563 26.861
71.080 21.092
64.220 28.273
39.236 36.029
66.052 9.906
69.131 4.138
32.003 30.876
24.383 36.907
34.948 40.139
28.225 37.605
48.061 -0.760
74.937 7.031
55.178 7.154
52.623 14.366
33.341 40.288
36.854 38.658
60.692 7.502
67.817 12.275
40.498 33.074
28.119 38.568
44.073 26.426
20.159 29.532
60.072 1.568
41.937 -0.748
55.273 16.106
38.659 25.731
40.300 11.305
23.312 10.292
28.396 -2.660
17.180 22.778
24.295 18.594
5.444 1.776
35.892 32.762
35.805 3.120
27.641 19.591
56.235 0.119
64.046 -2.940
43.713 2.947
60.294 15.425
31.884 20.155
63.117 10.659
55.708 16.204
63.408 8.693
41.318 42.720
57.907 25.757
64.810 24.433
66.380 2.846
64.355 10.167
65.421 2.583
54.328 17.376
40.622 8.397
43.900 28.118
15.997 29.459
16.632 17.442
20.333 32.455
28.301 38.587
72.713 7.046
75.313 9.088
34.557 29.733
44.270 45.032
49.139 8.255
51.631 -3.588
26.312 32.878
3.993 6.716
12.833 19.283
4.872 1.855
12.763 -0.008
3.325 4.559
33.813 37.714
41.342 3.392
53.461 23.915
34.060 -0.450
58.977 28.378
67.776 10.205
52.120 29.471
61.725 22.116
42.404 12.197
67.084 -0.378
29.046 20.727
44.720 35.915
36.479 17.692
62.737 10.108
59.547 5.569
53.724 35.835
25.027 27.031
27.093 38.556
29.922 36.651
61.895 19.934
50.400 28.771
49.070 21.689
67.153 16.681
12.065 32.113
9.723 36.379
41.679 21.953
49.585 23.641
39.617 33.761
25.009 -1.874
15.811 8.349
40.590 6.017
17.324 11.852
46.906 31.290
18.225 30.260
26.458 20.295
44.253 36.784
26.848 32.808
49.177 20.075
17.526 13.149
18.543 3.739
5.769 0.519
44.607 29.162
71.063 -3.155
46.708 41.598
33.368 40.154
24.298 29.943
58.488 33.458
69.723 17.590
48.592 26.338
15.924 36.558
56.223 24.005
68.795 18.770
53.016 8.250
59.885 3.783
69.015 3.640
49.959 3.212
18.624 2.112
51.305 28.784
67.976 10.347
58.192 -1.436
68.191 8.222
70.074 3.980
62.799 19.261
69.176 15.590
21.568 28.857
1.964 21.001
12.644 31.758
43.817 -2.788
24.747 24.155
35.952 30.426
31.210 38.981
52.978 25.935
42.423 29.152
21.852 30.743
55.562 18.249
17.637 28.845
23.446 17.243
37.228 17.886
11.497 31.586
20.463 19.449
26.634 34.544
30.283 21.722
61.963 21.210
70.282 3.615
69.557 25.304
6.320 25.796
16.146 8.125
37.044 12.531
23.980 31.121
21.490 13.599
5.465 2.549
48.425 18.033
63.040 9.361
60.802 16.579
60.024 8.242
44.063 -0.428
52.087 32.566
49.416 32.942
61.524 24.507
40.165 32.974
48.395 35.646
56.240 29.037
10.419 12.940
4.050 4.115
50.508 33.562
53.151 23.678
69.498 23.482
57.655 18.871
59.650 3.960
52.280 5.376
67.687 19.709
62.361 16.877
36.031 26.566
30.505 27.406
57.743 8.216
52.931 15.413
63.620 10.542
52.375 25.554
64.424 2.774
11.763 0.704
5.901 -0.152
61.858 26.156
16.645 29.718
4.760 23.727
5.850 -0.298
71.027 13.429
36.543 33.880
63.073 18.664
44.207 25.399
61.946 14.922
65.608 13.063
62.043 9.249
46.818 34.062
27.271 34.341
59.951 23.964
43.410 39.403
63.750 28.651
65.875 25.805
33.887 43.063
23.440 38.016
24.950 29.340
43.721 25.228
33.249 41.568
18.974 21.792
5.902 25.693
57.581 24.161
37.639 36.950
52.881 -0.214
74.951 -0.305
67.949 9.449
36.443 38.346
20.560 31.429
26.026 36.307
36.549 47.761
36.730 28.577
55.912 28.832
65.710 4.494
63.572 10.004
59.856 27.131
71.119 3.627
52.192 34.046
41.577 4.000
49.468 2.852
50.178 20.761
43.476 36.940
12.316 18.185
21.074 29.710
17.412 43.591
35.952 26.714
50.945 34.119
26.658 15.448
18.456 40.738
20.851 38.484
14.187 27.123
31.721 42.594
31.018 41.225
51.906 27.244
15.036 28.612
17.782 12.196
14.999 12.736
27.203 31.361
46.327 34.429
70.458 4.581
43.146 31.670
50.046 37.395
2.669 28.863
17.556 21.269
26.623 19.737
29.938 29.142
37.830 25.874
49.630 25.571
31.526 4.004
36.060 3.179
29.286 31.178
30.209 -0.310
31.625 4.924
61.232 30.018
37.116 37.156
24.428 13.280
32.685 9.846
36.563 9.032
33.354 25.771
62.615 3.710
47.252 31.047
51.610 13.909
45.242 5.024
55.791 31.820
33.434 27.514
45.835 42.345
38.463 32.646
41.941 33.720
65.123 7.329
73.886 0.296
63.483 36.060
53.750 12.184
53.982 4.643
51.947 -0.887
57.663 19.046
30.764 18.544
24.169 17.442
14.141 4.079
36.002 17.282
52.809 18.447
65.133 12.219
58.962 4.339
28.626 20.198
53.705 35.476
38.544 30.922
37.625 31.796
53.927 18.084
52.513 35.209
57.590 29.978
39.921 42.524
12.329 37.200
60.286 3.989
74.179 3.691
68.203 7.568
54.907 8.963
65.718 0.027
54.776 13.627
55.760 6.916
60.567 7.269
52.548 37.926
69.958 9.862
64.869 13.176
60.991 27.438
47.361 22.484
54.555 27.234
27.874 23.818
27.053 33.108
25.364 32.151
23.103 39.139
44.451 30.764
56.240 18.678
64.295 -0.950
63.754 22.630
57.215 23.433
55.638 32.339
24.114 30.667
32.763 27.240
26.783 39.306
39.155 26.045
49.901 30.730
49.826 1.061
58.439 3.499
54.523 16.604
55.498 13.418
41.337 11.575
55.647 9.445
51.065 35.320
60.402 31.755
61.606 20.902
27.150 15.370
22.305 33.428
20.908 23.706
68.489 25.026
73.896 8.844
66.191 1.139
73.970 9.272
50.163 7.466
54.194 34.113
65.100 20.804
63.156 21.363
57.406 2.024
61.029 9.392
52.370 31.842
17.546 12.332
48.123 25.248
63.618 17.116
52.931 20.145
69.738 14.863
67.638 25.477
55.739 36.838
49.900 28.670
59.220 17.078
62.871 27.559
18.602 17.584
29.615 27.288
57.560 35.430
56.314 20.832
69.042 26.556
56.459 6.057
73.549 8.455
68.344 19.965
68.852 18.207
46.798 11.237
17.229 10.936
5.040 -1.272
17.788 33.615
52.086 4.702
63.553 2.676
33.135 36.072
45.138 33.839
19.431 47.565
57.317 38.305
28.909 34.117
38.295 21.924
29.180 21.182
65.517 -1.109
63.997 11.651
34.570 37.988
43.897 10.216
38.378 35.389
57.486 25.051
57.261 32.611
56.466 35.147
64.029 27.453
72.522 3.475
43.491 -1.207
37.346 19.853
23.546 19.704
51.312 34.551
49.091 35.875
12.659 23.671
-0.847 44.373
36.939 42.324
58.626 22.281
41.846 7.313
32.895 12.114
49.381 30.949
17.846 41.681
2.773 38.390
17.636 37.411
31.159 37.315
52.475 2.992
71.130 9.643
57.255 1.420
52.842 -1.929
59.991 22.496
65.558 -2.707
59.625 33.159
65.732 10.719
55.361 29.222
21.632 23.564
14.474 30.696
11.025 20.952
27.312 36.014
27.077 14.411
21.245 2.245
26.430 37.838
44.635 34.853
42.068 18.884
16.621 36.870
41.464 33.983
52.151 25.154
71.164 3.205
41.969 2.861
38.107 -0.122
24.188 24.577
25.981 15.539
20.748 26.054
40.887 24.555
54.813 4.980
48.035 31.821
52.252 6.859
67.744 15.546
66.084 26.648
59.958 0.907
55.391 28.578
29.810 33.527
54.928 33.176
36.546 34.290
45.391 46.020
56.720 14.248
51.211 12.686
65.956 10.925
64.511 2.436
47.593 30.342
56.668 26.950
17.697 31.759
37.358 18.585
54.795 6.423
26.125 3.139
48.916 8.724
35.473 7.744
20.730 4.659
21.396 38.776
49.553 13.872
9.664 15.509
41.814 4.122
39.497 43.236
31.372 38.311
24.375 42.365
7.560 30.323
68.230 23.071
51.330 36.157
13.790 9.479
10.553 22.795
54.074 36.958
48.402 1.853
72.598 19.052
72.458 14.565
67.550 24.458
47.197 34.377
31.066 34.367
69.165 10.907
53.660 26.300
52.266 34.319
53.543 33.789
44.716 0.212
33.608 2.249
45.492 44.180
31.001 16.940
56.408 15.155
67.135 17.643
45.571 17.818
24.806 20.736
59.529 4.458
30.825 22.992
55.942 26.928
58.963 6.292
65.834 11.925
51.767 9.240
71.063 1.007
49.420 5.218
5.800 0.122
14.645 15.013
31.968 40.581
52.892 17.356
41.214 25.298
36.748 33.180
-0.572 22.489
17.050 10.401
18.587 11.610
4.041 4.100
24.151 24.256
16.366 44.451
58.867 17.478
50.710 29.668
43.527 38.514
47.415 32.415
74.151 11.110
42.282 43.186
47.271 32.233
42.191 0.482
61.336 19.702
70.229 15.750
58.265 10.047
66.387 15.083
70.970 10.270
28.261 41.684
32.387 42.812
65.210 5.487
65.083 6.176
62.496 12.236
57.874 8.878
69.964 3.302
71.924 3.787
48.499 16.822
49.403 26.497
56.782 20.637
33.473 42.934
24.998 33.137
49.777 38.465
57.487 3.599
51.852 22.550
57.667 23.055
40.444 15.717
30.976 4.814
56.765 7.005
41.146 9.957
19.132 29.208
41.468 40.444
57.915 24.544
61.371 11.086
68.908 13.468
65.301 23.398
31.337 17.686
65.159 22.420
72.050 -1.209
52.356 28.094
51.774 33.663
10.852 19.875
10.336 7.194
34.778 10.195
39.846 13.041
58.307 18.378
45.259 -0.797
54.816 2.163
37.335 13.817
33.177 19.833
29.838 10.456
58.846 26.811
67.705 11.401
44.929 4.563
53.870 1.336
55.714 30.075
67.237 20.325
67.190 10.030
38.409 17.979
56.310 1.114
58.908 23.876
44.178 27.924
56.206 7.233
53.029 4.730
56.902 2.746
65.488 18.578
0.242 9.492
29.097 32.741
54.886 39.905
27.741 34.023
21.767 28.184
55.785 5.003
52.381 2.580
67.343 2.852
61.149 2.904
37.066 39.697
47.336 31.529
30.365 32.424
39.915 34.864
32.860 18.548
64.288 23.120
67.827 5.234
69.569 10.387
61.124 25.360
35.379 33.470
64.794 27.560
35.340 31.546
39.751 38.520
55.829 29.623
47.487 12.842
24.872 29.915
8.920 18.810
12.126 0.847
22.222 5.059
44.762 19.191
24.986 35.485
23.204 13.826
23.378 2.709
20.918 8.140
5.809 -0.260
33.453 25.874
25.584 38.533
12.504 11.551
15.254 10.462
48.323 37.030
31.059 39.596
41.177 37.216
32.931 36.273
48.024 32.962
64.818 29.774
65.611 13.260
46.476 29.004
53.393 39.137
61.062 31.740
63.162 2.948
34.730 31.880
7.649 30.056
32.163 30.809
58.994 25.947
68.738 22.224
50.312 25.245
0.632 17.799
3.963 3.919
70.320 1.973
49.486 0.925
48.037 7.983
63.163 10.947
42.673 30.491
40.128 30.318
29.450 26.298
58.240 5.452
51.687 14.641
47.144 0.248
61.377 0.216
3.173 24.989
2.693 25.628
19.362 5.631
3.209 4.222
40.479 8.671
20.497 19.062
34.184 17.852
63.458 5.040
45.734 19.934
38.789 29.630
24.202 27.810
11.731 22.630
37.917 32.335
25.193 2.038
54.350 20.934
70.288 16.062
70.864 11.094
65.230 12.519
69.769 9.212
60.606 30.620
44.359 30.693
32.936 32.124
17.870 24.886
66.877 30.154
69.829 9.763
65.714 8.486
73.845 1.045
63.263 15.604
50.133 -1.524
21.864 28.776
30.715 35.378
12.133 37.234
43.570 37.303
26.922 29.393
48.584 42.788
57.820 -2.083
57.254 28.381
65.345 10.012
70.137 11.495
41.782 39.859
68.063 -2.126
69.606 8.042
73.846 8.782
68.707 10.293
59.314 23.350
65.030 6.304
55.959 28.116
30.757 36.026
47.279 38.338
24.291 32.959
64.361 11.915
65.786 15.887
35.000 17.688
64.182 1.793
54.871 10.414
50.106 20.553
34.704 13.881
26.813 39.903
31.524 22.028
29.726 30.558
56.980 31.899
55.541 13.975
59.937 23.326
72.227 2.351
38.491 33.486
46.770 31.784
74.206 -1.414
63.900 6.974
57.600 27.165
44.386 7.922
57.284 12.057
71.390 7.725
71.408 -2.879
67.675 2.386
45.813 15.305
17.952 27.460
44.342 40.147
24.345 43.693
24.835 36.994
56.520 -0.617
73.097 10.434
69.373 9.902
48.867 20.126
37.084 49.532
57.410 31.386
41.525 40.320
61.009 29.315
67.499 18.258
69.520 7.949
74.767 8.398
40.446 34.412
50.315 40.201
30.575 42.449
45.346 33.323
55.474 22.755
57.458 12.873
62.687 19.170
57.541 31.215
70.881 15.343
56.033 40.103
26.976 14.439
63.908 18.800
71.123 6.204
31.873 -1.637
66.577 19.454
55.476 28.578
62.565 -2.405
71.066 9.399
59.364 -1.825
57.393 31.406
31.464 48.345
52.890 22.437
48.392 0.186
54.890 15.762
56.193 11.526
54.472 27.212
64.053 22.636
46.216 27.290
49.947 27.736
32.664 26.174
47.148 33.277
7.499 21.834
5.097 2.790
54.966 28.808
39.274 13.089
12.536 33.311
35.703 32.119
28.525 38.433
45.934 24.826
54.394 19.408
46.085 38.474
34.482 41.198
39.686 38.555
53.321 12.375
62.026 9.025
70.419 7.095
41.927 35.643
46.981 33.664
60.942 8.380
52.789 31.802
53.608 33.942
61.644 4.306
68.358 1.429
61.695 21.744
53.545 1.176
67.640 15.739
55.515 23.742
69.862 1.159
63.665 6.947
65.478 17.279
63.369 25.153
70.048 -1.195
69.216 19.475
64.886 -0.641
46.489 21.033
50.296 10.361
61.899 16.502
60.270 19.716
51.667 22.998
58.703 7.651
43.465 27.078
50.567 17.567
62.945 24.756
37.629 23.986
54.567 13.676
44.558 10.913
51.214 -0.692
61.618 2.491
42.944 33.664
40.181 32.993
31.330 35.144
36.343 17.194
42.505 29.856
40.444 35.363
48.930 35.673
45.747 30.984
56.462 40.326
31.785 36.399
25.744 33.284
57.934 24.147
31.834 34.368
61.091 25.881
43.439 33.121
26.423 28.931
63.482 26.297
52.690 39.443
40.471 9.018
25.156 24.348
57.986 8.086
62.246 8.877
63.038 1.855
64.605 -1.944
34.064 42.534
56.770 24.436
66.526 17.815
68.233 15.376
63.424 23.413
70.004 14.168
65.887 26.832
62.617 19.101
43.719 40.385
37.079 36.744
27.569 37.557
22.715 27.607
37.137 24.864
72.544 8.868
45.787 13.921
27.068 2.781
40.864 23.779
45.710 33.459
38.424 31.930
51.620 2.974
28.583 34.688
35.271 33.067
45.649 32.875
51.252 37.350
27.104 35.329
16.861 34.549
33.921 4.086
34.732 42.030
58.000 32.833
66.896 7.124
21.535 31.613
67.114 18.067
72.594 6.494
55.177 -3.026
70.360 16.722
47.333 10.947
59.155 -0.489
60.114 1.523
35.383 20.659
32.442 31.101
7.420 37.990
32.153 36.838
65.964 14.502
50.853 37.523
32.015 33.559
30.891 39.204
52.488 35.248
51.071 20.917
52.957 35.156
58.229 28.599
52.821 35.263
47.959 43.939
26.074 36.141
52.770 17.181
69.374 10.492
71.452 16.476
56.887 30.359
30.476 35.718
32.387 0.500
39.769 33.952
62.996 21.652
54.564 36.300
22.694 33.961
52.797 35.188
23.660 29.849
19.107 -2.781
32.121 44.385
27.121 40.609
64.720 26.697
56.677 17.742
46.031 0.927
67.334 17.705
50.917 0.245
39.301 25.672
33.422 23.102
5.527 22.371
26.149 12.861
59.936 16.054
51.847 23.909
64.386 8.274
74.932 9.552
68.956 8.079
63.993 24.727
69.745 10.550
69.042 19.467
56.743 21.835
60.833 9.552
61.986 21.960
53.850 33.176
34.235 28.372
31.745 35.205
20.720 36.198
20.141 3.300
50.767 14.205
58.853 24.740
72.353 4.394
68.557 5.270
41.498 41.324
70.577 14.425
32.523 32.508
57.953 8.747
64.191 11.178
38.534 -3.291
17.707 11.238
37.085 10.011
72.063 2.538
61.221 22.528
49.358 30.982
45.525 29.731
42.839 21.846
23.891 15.512
39.706 9.147
35.876 26.659
9.375 37.176
19.126 33.920
36.815 24.633
30.358 43.701
17.026 38.043
16.389 32.839
26.428 24.165
7.528 10.603
31.721 35.228
21.086 8.691
39.541 11.737
16.624 4.030
31.199 28.236
36.642 33.804
47.510 26.447
56.273 11.506
42.498 35.518
45.358 22.043
43.446 14.662
43.438 44.101
44.715 34.568
48.679 46.432
41.189 0.562
46.684 30.066
53.419 33.098
66.542 26.838
62.877 28.264
59.924 -3.047
62.373 26.993
35.860 14.734
46.426 20.462
72.617 6.793
62.912 7.978
65.766 16.411
43.091 44.966
69.393 14.849
45.420 33.597
28.161 35.828
28.503 41.141
0.469 32.481
46.462 34.352
47.710 28.106
58.154 33.204
38.466 35.300
31.977 41.304
50.582 23.797
69.643 2.475
49.120 14.614
21.304 4.142
18.595 1.379
19.400 29.114
47.615 34.214
71.369 10.686
45.256 25.718
6.766 20.300
19.185 33.987
40.564 41.103
10.164 28.963
11.771 19.388
50.989 13.759
46.664 36.035
43.799 -0.219
62.501 15.260
24.544 5.849
66.202 3.113
63.855 3.578
47.841 33.546
68.050 14.640
55.114 22.974
40.028 28.181
49.439 5.060
55.429 34.463
63.100 21.347
36.985 28.998
48.897 33.814
65.348 18.607
33.518 42.018
24.615 36.651
39.790 17.600
18.367 37.639
12.444 22.509
54.631 18.926
40.406 28.843
72.251 7.713
61.174 0.369
73.679 16.195
46.025 45.234
54.743 16.451
65.918 10.737
64.949 29.555
44.462 33.114
56.284 30.288
53.940 34.422
45.063 26.069
46.631 29.102
58.165 22.052
73.259 8.463
42.073 10.140
57.152 9.943
44.290 23.183
42.792 9.996
52.567 40.838
38.535 39.839
31.383 42.962
60.106 18.801
71.426 2.467
34.505 33.280
28.610 35.085
33.950 37.849
34.918 5.005
27.235 17.713
19.189 9.168
36.726 34.809
13.667 33.753
38.631 33.687
22.624 19.381
51.475 28.959
53.077 31.139
63.367 18.075
75.230 1.157
70.708 11.953
37.288 30.299
55.272 3.215
26.569 37.694
14.738 -1.751
33.331 9.662
65.608 1.765
73.715 6.830
62.109 -2.774
67.284 5.583
66.342 7.759
61.071 30.416
54.716 23.872
60.795 29.789
64.833 12.428
66.267 8.478
54.421 11.604
32.141 29.231
47.131 12.027
55.139 19.870
63.509 30.659
73.007 18.693
62.924 26.295
64.816 28.320
64.422 8.669
48.426 14.894
31.434 29.134
9.881 10.423
13.993 32.530
30.038 39.419
59.543 16.303
50.422 30.914
22.470 34.827
40.147 32.868
41.257 34.959
52.873 15.124
27.074 26.835
13.773 10.957
5.173 6.213
31.911 16.214
42.553 20.900
4.838 27.475
18.462 26.526
63.351 33.216
49.390 8.441
38.422 6.081
32.038 14.451
59.241 10.952
52.804 3.234
56.923 -3.172
66.962 -1.612
57.021 3.156
16.401 39.432
29.932 36.949
47.315 37.194
56.216 16.328
39.845 38.774
38.175 44.805
66.506 30.565
62.562 20.752
38.887 11.256
39.979 20.702
66.939 12.913
51.270 30.377
71.795 20.763
62.231 30.347
34.803 34.410
38.923 40.731
43.652 34.639
58.391 5.676
67.299 22.183
61.764 19.612
50.572 45.431
65.136 23.072
57.234 23.192
63.973 15.021
63.459 10.219
47.003 27.152
39.730 32.166
50.808 30.910
39.964 -1.253
59.378 25.223
34.426 23.433
21.243 30.238
44.159 10.582
46.195 33.742
57.307 25.991
58.284 21.665
59.955 19.151
69.890 22.331
42.298 23.728
54.977 15.746
63.218 -1.632
63.826 25.916
66.338 0.298
44.889 26.994
53.446 17.703
49.288 5.950
45.484 44.444
57.924 26.421
69.948 15.032
68.823 21.392
70.013 23.330
69.056 7.411
62.025 32.712
63.194 6.385
75.359 5.713
71.720 5.418
71.010 -2.569
66.723 19.925
73.787 7.326
57.307 13.821
39.718 4.641
56.198 28.830
67.216 20.368
61.813 21.567
49.324 22.760
54.622 24.286
49.250 32.375
28.679 33.517
17.869 27.731
37.034 49.802
35.713 37.506
10.251 38.833
40.534 1.300
26.080 18.689
50.306 6.084
55.999 22.474
58.220 24.760
70.558 6.235
63.516 1.643
68.841 15.231
56.230 8.996
56.649 16.367
45.590 12.362
17.040 1.421
-0.081 11.755
22.957 11.700
4.004 4.141
46.934 12.155
31.271 -1.181
48.142 31.018
56.291 25.985
74.482 10.198
67.267 12.409
56.435 19.469
44.476 46.838
10.956 32.580
45.721 -0.214
24.062 20.647
60.790 32.374
53.407 14.911
68.425 10.496
71.924 3.020
56.546 6.922
61.239 9.551
69.596 2.314
29.827 18.675
64.702 4.751
54.110 28.320
53.284 35.826
56.618 28.529
59.827 21.929
31.768 34.908
61.099 13.445
45.256 33.441
51.814 10.828
54.813 32.516
53.660 36.554
26.533 34.539
49.896 27.371
59.792 3.343
71.894 -3.101
62.959 22.776
46.657 1.481
68.973 7.706
48.199 2.280
29.904 6.685
24.564 24.993
21.711 34.292
30.082 25.277
0.803 15.027
5.342 -2.241
41.749 33.343
59.263 27.249
56.010 26.331
57.915 2.052
38.676 31.719
15.873 30.704
61.451 11.852
50.988 19.427
33.705 30.881
31.473 31.523
59.227 25.207
60.596 3.391
57.429 -0.040
38.260 26.770
53.520 36.311
51.947 30.061
45.994 28.621
68.932 11.656
71.008 17.832
46.705 18.495
74.795 7.112
67.198 18.532
70.776 -1.786
55.293 30.915
61.745 7.055
20.120 24.158
25.621 12.781
64.474 15.161
55.249 29.862
40.471 34.324
5.509 13.812
43.610 30.726
42.996 39.379
46.997 31.764
71.579 12.725
62.173 19.199
55.807 36.429
52.248 7.489
56.921 21.604
67.536 -0.843
73.937 -0.270
65.655 24.567
40.758 38.132
30.373 37.339
48.533 39.159
26.326 25.913
20.020 27.542
4.393 23.331
27.204 14.009
29.507 -0.974
60.204 14.477
51.678 4.832
53.304 -1.018
62.360 -2.250
63.129 20.605
53.946 2.483
72.419 10.845
22.032 25.124
66.878 21.824
37.332 36.148
25.046 35.953
60.223 10.734
46.481 21.398
34.094 13.337
58.614 34.374
70.455 10.301
64.645 14.544
64.065 20.199
56.246 31.769
54.813 26.191
62.613 31.818
71.017 1.407
65.783 18.844
33.088 22.918
39.792 23.590
62.669 23.293
60.939 23.976
63.540 -0.304
57.262 3.106
26.515 15.030
59.798 11.959
57.690 11.293
23.979 13.920
41.565 43.026
25.073 25.025
38.090 13.348
39.378 32.045
67.687 16.689
61.993 -0.545
55.481 15.481
67.092 13.732
66.687 6.380
53.975 32.858
20.317 37.869
38.906 19.482
34.925 15.957
23.368 30.006
17.684 31.519
19.993 13.480
11.579 20.972
36.139 13.628
65.857 -2.244
57.549 35.420
32.484 9.945
31.512 9.622
58.940 13.806
41.380 33.867
22.711 2.448
23.025 8.867
7.247 8.346
14.995 30.978
9.390 -1.953
27.326 32.752
38.873 41.936
34.108 44.124
57.587 7.556
64.319 8.052
72.000 15.760
56.876 8.653
63.098 23.804
56.872 23.974
71.037 7.707
64.996 12.587
72.646 3.048
56.242 6.918
59.096 12.709
58.118 2.006
63.076 25.473
73.001 5.474
58.212 18.070
75.620 2.849
73.211 11.337
26.809 37.980
18.389 37.604
42.548 20.406
60.082 4.395
70.035 5.870
68.521 5.366
69.514 4.255
63.095 13.630
48.868 32.587
69.304 5.447
32.747 21.880
5.427 1.791
38.710 21.255
51.701 5.437
71.285 17.280
56.063 9.893
75.127 13.179
61.553 4.221
70.683 15.693
21.834 20.542
4.909 2.582
42.478 41.008
38.902 29.479
50.558 1.307
61.328 -3.498
14.513 14.735
39.390 13.571
59.460 11.417
70.225 12.096
65.879 8.954
71.166 -2.485
51.041 26.531
67.339 7.047
58.043 4.879
70.340 19.263
63.053 15.537
49.566 31.869
63.110 4.087
63.584 21.270
33.121 31.650
48.856 32.665
39.046 16.000
73.371 -1.394
48.352 3.327
35.031 3.392
39.107 37.016
23.016 12.989
32.420 6.782
46.885 22.165
38.760 26.488
64.602 11.377
48.537 23.709
53.080 29.597
22.251 4.550
38.886 19.429
21.416 23.445
32.779 35.254
33.188 31.095
43.321 38.113
2.539 20.243
11.346 -2.801
20.403 9.592
6.016 20.335
18.526 37.333
6.985 29.239
15.586 34.926
27.444 27.464
62.326 30.946
63.329 24.261
49.053 9.844
50.397 6.188
58.445 8.817
31.424 34.914
53.516 2.624
64.351 11.029
9.792 15.040
39.380 18.498
43.311 -0.036
36.751 9.607
33.892 34.741
16.377 27.162
8.854 20.541
16.907 32.310
18.641 33.481
31.290 40.864
17.568 23.646
8.420 35.357
11.990 21.731
41.846 31.936
28.178 33.692
15.797 29.944
33.500 30.776
53.299 12.436
69.886 11.429
64.159 18.774
50.236 20.072
36.866 40.220
62.295 26.466
59.118 15.620
25.701 13.373
26.077 0.731
34.810 25.313
57.885 12.441
71.041 12.885
70.258 3.815
32.155 23.128
54.286 29.563
33.214 32.855
48.248 -2.039
46.158 35.291
43.497 36.104
49.019 35.432
43.888 38.209
67.032 15.676
67.558 8.560
58.959 32.411
37.900 32.780
11.932 36.620
11.583 31.089
34.083 35.683
23.260 33.609
36.075 36.462
49.956 7.400
51.071 35.820
39.708 35.409
60.543 10.668
61.389 22.465
42.730 21.602
45.925 11.279
28.971 0.156
23.892 10.688
68.934 1.469
56.437 34.312
47.143 32.486
21.436 23.451
54.815 31.691
21.366 12.614
62.824 -0.905
46.048 31.543
31.239 22.509
61.306 29.539
37.996 17.507
74.175 4.034
50.126 12.720
59.145 18.415
64.767 28.772
40.842 31.262
44.162 39.877
11.301 19.845
14.549 27.624
6.615 15.530
24.311 20.711
29.220 34.443
12.896 41.684
43.972 23.439
33.191 32.074
42.034 34.720
71.630 4.238
66.464 2.636
64.366 29.966
52.355 4.430
37.503 10.633
34.971 16.445
51.243 0.796
22.563 23.846
35.079 6.441
63.420 22.680
37.108 30.708
22.497 24.723
23.345 1.747
40.577 18.959
25.847 21.424
51.741 27.988
64.641 27.175
70.689 13.507
50.546 21.810
17.526 28.471
18.365 9.742
46.753 16.048
52.273 28.613
57.725 6.590
57.369 4.951
42.422 0.910
52.021 9.366
65.875 23.666
65.303 9.211
51.003 31.932
63.308 10.581
70.753 13.386
38.555 37.566
37.490 20.549
35.516 38.151
32.486 34.659
12.722 28.376
17.835 28.731
32.539 34.497
48.609 32.612
28.264 22.941
3.199 9.311
6.680 3.460
22.910 34.705
63.321 24.882
67.229 10.694
34.010 13.476
27.489 7.303
30.458 6.562
26.566 11.095
51.726 8.683
38.930 30.220
25.765 37.415
23.203 29.221
27.597 16.421
30.879 21.087
21.960 18.067
6.485 18.978
0.675 21.480
18.691 1.875
38.267 29.983
40.086 30.121
24.570 18.523
51.646 -2.777
43.028 6.464
44.171 14.066
43.478 31.362
14.427 10.782
42.025 -1.384
69.321 13.224
74.455 9.198
39.078 34.055
23.047 34.382
28.681 40.684
43.530 33.014
67.983 0.324
60.136 13.581
58.677 23.671
66.547 18.571
27.543 41.369
31.487 41.090
17.583 24.574
21.994 21.303
66.286 6.897
32.852 9.579
15.745 15.069
54.014 12.223
16.947 7.402
5.653 -0.126
45.705 34.401
71.324 13.841
73.660 -1.927
69.266 11.711
30.860 29.587
14.093 21.362
14.589 35.620
44.715 31.686
37.560 30.063
61.923 19.610
58.923 14.504
46.853 12.165
3.916 4.323
5.516 14.463
35.485 4.127
32.753 19.171
28.224 29.437
15.031 37.837
23.891 22.920
43.047 37.953
64.252 26.351
30.071 11.564
50.100 25.890
71.421 20.419
75.176 6.878
66.922 0.933
68.908 30.415
7.531 28.348
6.096 -0.159
51.466 30.503
46.242 38.376
32.722 22.149
39.682 31.639
27.938 36.913
64.061 24.045
45.228 27.517
46.624 10.246
47.940 1.472
24.160 32.566
46.185 32.966
62.203 19.402
28.867 16.937
40.080 -1.185
44.535 27.890
53.591 32.935
45.295 6.744
70.014 11.470
38.315 28.745
57.343 22.877
51.433 35.513
47.955 34.275
54.590 18.791
37.875 40.672
20.794 45.655
35.453 11.982
50.573 17.922
65.928 11.474
64.943 21.751
63.753 -2.225
48.934 43.085
64.153 4.344
69.446 5.549
54.402 8.891
28.336 18.843
44.093 29.201
29.336 44.195
37.224 43.686
41.840 43.291
19.177 36.032
17.381 17.666
27.542 40.091
64.175 7.426
64.094 10.485
75.190 -2.379
41.904 31.881
45.045 26.329
27.964 40.275
48.549 23.666
15.958 27.502
15.505 23.242
22.804 35.065
25.804 28.058
32.628 24.928
57.755 23.698
53.265 31.226
16.106 15.050
69.558 2.300
52.330 26.713
69.180 14.205
52.958 7.435
35.314 10.390
48.997 30.867
57.767 7.363
57.541 30.293
47.314 0.153
23.011 36.754
52.070 32.606
73.468 4.104
70.933 -1.750
57.816 18.168
44.323 28.813
65.118 18.976
18.751 -1.888
19.557 10.626
16.936 0.227
35.335 28.796
52.408 36.692
56.271 32.914
23.974 16.950
59.016 14.642
63.897 -0.572
56.839 25.669
74.412 0.002
73.114 17.220
69.000 2.157
59.217 16.958
37.379 43.309
37.054 37.645
34.459 35.936
28.601 52.511
27.959 36.783
29.688 10.597
48.430 -0.035
18.037 27.247
57.207 34.795
57.288 31.794
56.471 7.240
52.852 38.538
39.913 37.476
46.745 11.558
70.442 14.069
66.470 10.484
51.021 11.829
7.749 21.468
39.320 45.257
15.257 25.934
24.100 30.273
51.069 3.566
54.339 10.164
51.718 -1.667
69.315 12.975
62.927 28.246
53.281 24.813
51.595 -0.948
61.303 10.883
44.665 35.471
11.913 25.473
27.152 30.072
20.715 3.639
32.243 8.736
44.204 13.881
26.379 7.701
40.183 12.504
66.838 24.012
70.512 12.681
65.317 15.414
17.406 -0.325
25.365 30.919
34.172 41.794
35.640 41.644
42.513 1.753
47.254 -2.137
20.384 11.035
5.452 -2.179
51.173 36.704
39.704 43.365
45.334 39.510
28.395 31.920
69.377 12.686
71.339 12.850
60.161 22.287
65.756 16.064
67.148 -1.420
56.692 13.236
54.526 17.356
71.369 -1.950
40.697 4.663
60.541 0.758
70.544 -0.504
52.969 2.339
9.083 6.256
0.588 4.861
45.940 23.215
60.240 28.437
35.691 12.972
70.388 -0.379
52.121 29.853
26.965 32.590
7.037 17.266
11.914 15.992
20.181 5.353
65.238 -0.133
63.695 7.293
66.135 1.846
56.143 28.344
62.644 22.956
68.417 25.720
64.002 14.018
52.673 7.395
31.107 27.646
43.248 4.492
39.158 12.506
49.065 17.017
62.982 20.577
56.557 22.556
69.918 22.498
25.980 36.592
58.582 31.084
9.850 37.421
15.931 20.038
44.551 37.714
61.276 35.940
17.688 19.565
48.236 23.751
56.053 7.310
16.458 18.810
63.077 14.261
49.727 18.772
25.829 4.448
40.084 5.397
58.486 20.163
39.050 43.492
33.834 33.644
25.201 47.036
30.165 40.683
31.814 25.241
22.234 25.630
43.339 8.236
51.921 0.678
55.362 31.846
41.913 25.199
69.835 19.534
73.322 8.518
65.254 -2.738
61.479 6.644
67.607 22.041
76.049 3.568
56.443 19.675
65.463 19.668
57.025 12.923
9.575 14.186
7.911 23.824
55.283 33.517
55.554 0.059
71.555 4.135
71.393 12.028
51.998 7.711
62.026 -2.596
59.613 33.439
48.683 3.845
34.504 23.398
55.063 11.490
1.073 5.603
49.772 38.013
31.950 30.163
12.136 36.712
46.358 26.303
47.477 38.083
58.046 5.759
21.291 17.878
47.974 29.910
54.112 26.106
40.568 6.656
8.959 24.016
6.590 28.165
31.704 37.219
38.534 35.027
39.642 26.729
41.873 8.337
63.417 10.105
36.461 19.476
57.607 10.593
43.751 18.118
71.512 4.685
66.627 14.182
26.955 37.010
39.717 36.074
65.951 21.341
48.771 27.435
33.490 31.870
50.064 0.345
49.934 15.937
22.916 41.942
24.019 16.691
59.896 32.918
67.633 4.076
63.000 -1.780
47.362 0.414
27.760 9.319
38.826 28.132
24.620 -1.240
32.216 16.169
14.657 3.853
45.643 30.290
38.133 -0.260
59.911 19.557
41.981 23.295
27.933 32.461
65.828 -2.081
64.094 14.671
7.551 22.095
8.727 33.184
16.984 36.902
26.958 40.289
45.366 34.423
71.972 15.221
58.136 27.453
61.032 15.422
71.143 1.824
67.373 1.984
59.045 32.357
70.461 1.170
69.832 15.405
40.576 44.812
51.262 33.632
35.323 20.822
42.249 27.847
29.663 33.812
44.401 40.668
57.742 6.867
54.512 32.376
46.707 38.685
50.181 40.993
32.593 25.232
14.993 32.171
34.429 26.041
52.088 25.182
53.963 -0.020
60.847 28.464
76.136 2.985
66.709 6.284
73.150 -0.170
69.603 6.836
53.967 2.655
32.403 12.045
17.266 37.616
7.716 23.710
40.616 14.437
26.400 28.084
28.675 19.610
5.015 2.744
69.411 9.008
72.853 4.439
70.351 10.747
42.319 26.170
65.347 23.816
45.768 35.510
40.826 40.153
21.954 27.201
21.158 33.223
34.266 41.202
16.113 6.658
11.744 16.781
74.692 7.585
47.445 37.210
58.661 9.148
66.716 18.869
62.142 13.265
70.252 3.266
68.716 12.159
65.409 12.516
52.411 4.996
6.006 5.702
44.302 9.782
49.117 -0.371
68.127 20.619
57.812 32.741
55.401 -1.781
56.548 23.008
25.964 27.059
58.073 21.756
52.067 6.176
50.771 3.652
45.975 12.503
67.954 0.961
50.478 2.797
54.939 40.344
54.928 19.107
68.037 16.966
75.299 2.750
69.873 5.625
48.549 3.355
26.180 10.572
54.723 23.647
46.349 48.540
43.937 12.555
58.687 21.563
69.068 12.819
65.791 5.486
64.141 33.170
69.654 6.254
29.909 8.002
53.062 -1.904
45.519 35.541
48.078 24.097
52.591 3.248
19.353 4.368
51.616 15.969
65.035 17.435
60.944 -1.929
56.098 30.428
37.114 18.039
55.050 19.887
60.638 24.266
62.761 8.930
70.513 10.386
61.511 23.113
70.224 5.719
43.564 18.568
23.075 8.661
22.415 33.731
39.849 43.882
8.983 16.896
39.117 36.276
29.131 33.144
63.176 26.302
63.045 17.544
67.259 -0.161
72.318 2.981
48.554 6.631
38.646 3.042
11.930 9.807
4.606 3.124
47.286 -1.068
48.401 -0.166
21.747 15.293
9.982 -1.622
18.245 22.540
22.444 30.010
19.878 29.401
56.769 39.623
56.837 35.834
65.533 7.635
31.110 43.206
55.552 28.152
44.728 10.263
64.753 4.098
41.517 35.153
54.116 23.830
50.952 23.448
59.234 17.429
67.490 12.967
47.173 32.912
60.575 15.028
68.729 1.395
57.098 26.150
70.781 18.745
61.972 6.805
58.972 10.642
44.470 4.961
64.414 2.688
52.059 23.641
27.868 16.012
37.652 42.069
34.965 2.977
22.382 32.705
63.571 22.328
51.909 29.711
37.717 33.763
24.804 39.055
62.975 23.300
48.591 38.265
22.102 36.913
53.066 6.235
63.421 -0.604
53.405 -0.837
66.365 13.905
45.995 11.346
63.621 22.258
31.666 30.013
17.901 41.036
49.582 33.424
27.773 17.574
69.833 15.243
67.818 25.878
62.377 19.757
48.638 24.132
57.321 7.916
60.113 22.447
59.161 31.056
67.568 19.860
50.398 9.220
17.868 1.771
38.397 13.946
44.822 9.098
62.207 9.865
42.271 40.113
40.174 22.357
22.528 34.058
23.115 32.274
36.844 25.511
57.229 31.928
25.159 26.776
32.161 30.738
9.941 28.910
37.275 40.708
57.372 23.747
51.310 28.775
54.750 26.385
26.936 33.614
18.458 27.160
17.003 -1.261
7.025 25.609
27.777 31.688
60.937 11.619
49.731 27.488
40.295 39.720
47.606 32.677
60.573 9.346
57.994 13.736
60.664 1.401
66.535 3.058
61.519 16.163
70.672 13.887
66.342 27.690
22.297 12.557
51.350 30.356
41.897 1.836
42.692 22.054
47.188 42.693
43.686 23.909
71.210 6.422
51.423 5.174
44.322 25.056
53.010 7.147
68.471 2.127
70.974 -1.404
43.964 -1.877
73.992 12.897
58.527 6.240
56.383 45.000
35.213 42.444
63.153 28.619
59.469 12.089
47.635 18.463
48.749 28.803
40.381 37.687
44.948 36.175
58.218 32.437
44.373 -1.051
42.924 24.372
14.551 38.969
4.046 18.028
48.489 26.133
60.781 21.872
37.038 9.447
47.200 8.808
33.708 21.925
63.971 26.366
55.836 10.199
41.437 35.879
55.777 41.904
39.389 33.981
71.997 12.850
56.804 9.291
73.409 9.189
47.236 26.983
40.677 29.550
24.933 1.975
5.314 2.473
53.701 36.844
63.303 30.835
56.806 16.712
69.765 11.056
72.176 15.999
67.755 9.860
19.908 27.427
28.614 11.696
64.642 15.186
68.738 8.830
53.434 19.149
42.547 2.995
29.727 11.955
16.053 14.975
42.805 21.549
58.888 8.741
53.152 4.724
48.772 3.056
62.477 21.250
30.997 32.208
36.925 22.929
25.079 9.383
5.421 2.306
53.053 32.996
72.352 2.036
73.993 -0.997
46.951 37.478
47.395 34.067
-3.447 27.937
30.250 10.604
24.376 36.699
48.707 23.851
66.076 21.681
70.288 7.944
66.725 20.572
66.261 2.946
70.088 8.555
73.022 11.248
71.841 7.061
55.897 36.664
73.947 3.353
62.384 2.921
66.806 24.004
73.684 11.018
72.465 -0.950
65.680 -0.664
43.478 32.316
67.339 16.684
64.643 8.613
71.199 -3.405
56.791 -2.102
70.515 9.953
66.229 27.389
57.903 31.175
7.204 29.943
27.202 15.850
36.106 43.494
47.353 37.042
73.813 5.009
64.523 7.940
59.288 8.391
66.315 5.305
72.877 12.128
63.449 26.567
54.487 28.941
24.718 -1.115
74.329 -1.624
73.820 1.806
73.695 1.145
67.716 12.318
67.550 26.034
69.422 5.975
56.339 34.764
55.887 26.273
72.248 3.939
44.110 -0.672
68.588 8.736
68.985 4.520
65.852 2.157
69.984 20.227
66.135 16.939
69.333 7.752
68.929 13.173
70.136 20.862
41.181 39.269
32.553 38.732
5.736 21.805
53.905 13.752
34.164 21.544
-3.870 19.705
35.557 11.161
71.836 9.618
65.472 5.021
68.781 11.995
59.177 33.007
46.781 35.424
44.662 21.587
71.031 21.918
73.115 3.744
65.128 13.776
63.781 25.538
21.550 37.930
10.857 29.793
2.933 14.615
35.881 13.955
52.182 6.953
58.054 14.065
44.347 23.157
65.839 10.980
54.459 27.982
62.190 24.788
46.980 28.787
35.153 28.184
54.791 30.970
53.499 30.187
62.413 -1.708
39.331 18.959
33.693 20.344
54.494 9.635
61.809 -0.545
74.093 8.535
46.591 32.425
74.549 -0.046
58.914 -1.038
65.578 24.835
63.918 19.482
71.387 2.052
61.167 8.600
51.443 6.277
44.037 38.091
60.647 30.544
26.902 12.710
43.735 22.096
57.497 32.790
39.495 16.719
68.965 6.634
56.214 23.551
41.654 33.486
52.078 16.488
66.694 3.465
45.025 15.196
37.341 30.351
65.253 14.325
50.437 34.057
70.464 7.249
70.820 -1.927
55.475 29.006
36.891 19.200
52.074 22.371
70.484 -2.200
69.024 13.089
64.957 25.142
42.121 33.992
52.152 36.564
36.108 43.494
62.975 27.581
54.833 36.080
64.078 11.588
65.810 23.127
19.706 10.618
21.890 29.790
34.376 28.132
57.997 38.118
24.352 49.120
42.580 17.773
33.588 39.905
59.586 9.725
61.102 11.353
46.908 22.854
45.454 39.226
39.984 22.499
61.833 35.402
58.442 29.431
48.489 43.107
32.324 36.198
53.773 31.738
53.998 37.115
29.491 27.189
50.583 33.512
44.690 29.730
11.162 28.374
14.890 26.233
62.278 13.634
49.645 19.772
62.009 7.375
59.035 21.434
33.890 43.176
9.680 35.374
13.665 26.368
38.523 48.426
29.205 37.798
15.433 19.243
6.698 38.145
38.990 39.949
30.863 17.553
27.089 21.241
55.115 24.914
45.653 2.050
33.913 5.194
46.297 31.687
59.033 -1.715
62.928 6.027
37.678 33.221
41.152 37.771
6.432 27.918
62.416 26.402
53.869 22.318
50.865 1.436
51.818 13.275
39.341 39.020
31.655 17.661
36.345 15.484
30.396 29.058
58.627 10.482
56.939 40.734
59.785 17.933
31.511 7.876
51.459 36.225
71.042 16.440
51.948 37.642
58.862 24.050
48.780 41.656
35.248 41.025
39.748 25.566
5.129 -1.451
34.832 35.281
28.881 5.890
46.709 31.205
48.152 24.071
52.238 33.891
21.907 36.955
28.908 47.231
47.956 29.306
35.666 5.865
33.195 28.925
8.864 25.587
60.797 29.252
72.746 8.976
45.687 7.526
33.757 22.533
39.882 33.845
32.290 35.926
44.715 30.110
58.820 15.610
52.772 8.319
61.855 15.127
59.777 22.065
29.771 25.733
31.133 28.462
47.338 26.672
22.247 41.108
23.280 35.459
19.152 24.240
29.441 1.450
15.988 33.296
33.284 28.616
55.954 25.626
53.524 11.457
40.504 11.816
69.370 13.828
68.895 18.303
73.970 -1.924
44.216 1.494
38.469 12.550
30.059 29.157
52.538 23.251
44.215 43.405
65.414 -0.018
49.265 30.810
17.630 33.844
28.390 36.944
26.861 24.328
5.721 0.708
57.743 10.751
65.206 4.238
35.640 37.976
60.092 21.750
30.252 17.168
39.570 15.555
58.730 35.126
42.408 38.236
58.313 31.459
74.656 8.124
59.769 8.122
65.216 20.202
66.706 9.172
55.362 11.169
51.549 26.044
55.795 25.489
41.479 20.649
50.964 42.084
57.192 29.907
46.710 41.686
60.333 27.638
34.004 4.947
65.817 20.937
31.160 23.086
30.544 36.991
46.677 33.978
56.652 32.170
52.613 4.862
54.787 21.734
46.643 17.735
53.258 28.940
70.719 15.711
67.017 14.456
43.664 18.384
58.495 17.693
32.221 11.422
58.173 6.892
65.045 28.862
48.610 13.312
18.019 35.097
50.667 27.298
32.905 10.181
39.073 23.472
62.555 24.242
74.751 13.863
66.536 21.100
61.280 27.479
20.460 -2.371
20.875 25.932
52.912 15.706
67.791 9.937
36.670 34.917
62.417 24.009
57.575 8.630
67.759 16.570
68.537 17.414
72.017 7.837
68.377 6.457
64.474 5.131
57.395 18.823
32.989 2.069
33.007 4.002
22.466 12.623
59.837 32.807
29.852 26.472
61.377 -2.543
43.585 35.184
50.586 40.210
28.143 36.952
2.519 24.486
65.301 24.964
60.560 4.518
66.192 11.726
60.854 34.771
74.234 -2.782
69.856 1.795
69.004 0.715
56.542 31.348
50.854 28.109
58.527 17.854
26.281 33.980
44.878 42.021
23.709 31.715
34.172 40.231
10.438 26.154
14.820 44.520
48.839 41.026
44.930 -0.201
61.456 -1.097
69.653 15.586
68.831 10.700
68.079 18.425
59.822 5.537
34.329 40.985
32.740 40.786
4.967 8.977
43.987 23.127
52.255 23.138
54.473 27.720
63.238 26.196
59.288 35.304
42.568 39.409
46.783 39.562
51.389 32.550
64.848 25.705
23.141 17.803
40.084 34.911
27.158 40.206
57.050 23.070
26.466 20.662
20.015 27.830
4.159 12.446
18.102 16.407
42.451 3.508
58.738 22.970
49.595 26.464
64.927 24.991
71.163 11.108
60.645 15.144
48.787 21.244
69.575 -1.801
47.407 6.248
63.066 12.662
65.617 21.640
65.859 21.791
67.829 -0.851
58.920 0.300
53.044 39.780
37.744 36.447
64.167 1.864
71.071 -2.064
59.873 38.125
24.499 31.159
58.874 34.842
55.682 29.762
66.023 24.464
22.483 16.863
39.645 34.013
15.586 23.028
25.809 31.635
47.686 33.826
45.751 33.387
47.576 40.461
58.661 24.334
26.082 29.176
36.402 37.750
10.722 9.576
60.306 3.001
57.505 3.846
67.230 0.300
60.478 22.121
69.770 8.422
34.344 37.712
45.724 17.468
31.598 38.179
34.755 4.819
46.599 29.989
42.567 31.497
48.996 15.265
24.191 13.425
37.245 7.616
57.738 11.139
50.216 18.288
39.823 19.256
65.981 23.448
62.422 7.875
23.291 25.669
39.558 11.890
41.440 9.440
51.074 34.755
52.444 30.231
34.078 25.015
42.865 24.493
61.973 18.735
71.497 10.990
63.374 6.041
70.870 13.850
39.850 3.466
43.103 11.445
68.748 8.807
34.666 21.642
74.254 8.108
60.272 3.795
53.808 8.396
43.297 36.948
26.002 37.218
67.980 10.192
53.618 28.628
62.158 -1.075
36.442 2.726
63.350 -0.002
60.709 10.631
43.333 18.893
32.902 31.248
42.826 33.739
54.963 24.047
48.866 29.948
43.990 38.981
14.471 28.341
63.792 26.012
71.829 -1.007
60.583 23.901
43.052 15.713
47.432 5.543
54.963 8.795
43.245 11.168
24.159 11.476
18.794 13.979
4.757 2.742
44.477 6.924
54.594 18.770
53.561 19.271
60.367 24.783
69.237 -2.150
57.471 24.731
51.875 16.674
43.097 3.298
19.459 0.320
5.174 2.373
74.361 -2.071
62.401 17.020
23.382 13.210
45.013 38.412
62.579 19.308
41.974 38.812
62.978 17.069
71.701 2.349
58.383 27.734
37.234 7.258
46.418 14.327
61.383 23.184
35.693 -0.906
11.890 2.231
46.969 22.854
58.957 16.762
67.308 26.771
69.257 14.296
62.664 22.061
64.252 -1.330
53.754 29.328
21.166 12.555
24.349 0.298
60.731 -1.324
32.910 13.202
4.019 24.113
39.888 25.185
56.903 33.199
70.463 20.569
67.839 22.537
51.701 31.440
62.518 21.715
66.414 8.103
26.766 8.034
37.166 31.766
59.263 -0.651
61.178 18.298
58.333 -0.838
42.458 35.399
55.490 31.006
55.399 36.136
72.688 -0.879
63.603 15.933
37.050 9.579
20.506 6.433
69.780 -1.961
72.693 -0.429
63.382 3.713
75.708 11.051
65.364 3.016
59.221 4.555
57.630 2.437
44.450 31.405
36.379 20.239
34.127 28.732
51.912 29.803
59.237 30.003
68.580 8.442
69.574 -1.110
59.711 6.091
44.359 11.134
48.721 7.633
65.144 12.154
58.180 35.834
26.635 35.670
44.197 41.639
54.039 8.017
46.625 34.340
47.709 23.868
16.289 6.855
20.944 7.496
52.261 8.547
6.309 38.481
17.591 40.993
34.468 22.950
41.574 25.874
43.035 39.662
47.949 35.055
57.261 10.930
47.294 29.428
62.778 29.414
40.362 33.655
66.811 5.546
69.141 2.739
59.425 22.870
34.902 18.908
0.107 9.763
10.821 6.246
4.884 3.076
68.728 8.151
47.620 32.610
54.158 31.644
68.218 10.558
63.755 24.069
67.280 22.101
64.032 10.100
51.872 24.706
55.139 28.933
73.959 12.935
63.370 6.457
49.438 25.493
31.223 31.654
6.002 16.754
22.149 45.783
25.800 11.272
23.630 20.124
35.864 30.448
48.521 33.644
70.238 -1.081
47.838 31.949
69.436 23.511
40.927 19.389
63.777 11.217
70.677 18.358
74.182 8.017
68.859 -0.908
59.347 11.237
31.459 34.052
51.008 39.495
54.320 23.572
40.947 -0.452
43.208 19.632
38.192 35.687
41.189 20.912
42.884 43.954
62.087 18.126
38.311 37.921
34.455 35.125
32.293 5.286
41.376 5.915
60.512 28.066
32.299 28.078
37.820 18.654
21.881 35.596
21.221 34.267
27.056 36.306
50.244 40.372
53.955 11.162
65.709 24.330
31.941 32.868
48.339 24.698
46.932 3.290
41.831 15.830
21.666 0.579
65.172 9.496
25.553 35.542
31.596 40.156
35.223 34.761
69.694 24.217
45.493 -1.085
17.530 34.802
5.128 2.549
74.418 8.020
62.921 9.399
70.538 15.311
49.710 35.915
62.468 11.033
42.445 8.591
55.483 7.638
43.455 29.244
14.892 28.153
49.636 49.679
31.754 44.240
59.323 34.048
66.869 16.127
36.321 25.621
10.026 24.003
5.281 32.909
18.949 44.147
46.125 34.339
21.745 26.296
43.927 24.855
30.424 9.767
42.030 32.930
15.223 32.001
52.842 20.372
58.671 8.491
75.413 3.738
48.013 36.621
26.749 26.523
13.350 36.840
50.652 33.883
37.359 0.662
33.157 -2.382
35.065 40.252
50.020 9.278
65.209 11.104
28.435 22.093
48.580 12.354
39.394 19.197
13.728 28.323
5.888 0.591
41.712 16.651
20.483 32.278
24.262 20.867
14.604 16.270
13.966 29.886
43.610 44.472
54.544 34.921
38.412 25.183
59.944 7.430
58.465 16.529
67.238 25.152
64.559 6.301
48.903 19.538
61.880 24.294
41.904 25.907
33.922 38.103
51.029 13.030
66.529 11.979
37.562 9.059
35.336 25.758
31.349 29.688
10.413 22.136
32.147 4.346
56.639 26.714
71.951 1.298
38.797 9.129
57.646 2.604
70.075 21.373
52.554 28.342
65.129 8.210
69.137 15.397
73.335 6.493
60.087 9.961
67.007 2.308
65.685 22.875
61.900 25.197
59.949 31.435
55.396 8.620
52.049 36.924
27.781 24.368
8.137 13.739
29.671 3.111
30.209 1.303
33.007 21.489
60.205 30.748
63.862 25.010
45.533 38.093
38.742 26.730
50.086 0.028
66.198 14.572
74.041 4.394
72.375 1.599
62.377 14.734
49.482 -1.910
63.360 1.852
55.395 29.543
37.957 30.492
58.619 29.252
52.482 30.763
60.308 1.903
73.922 1.928
54.630 29.768
54.928 1.277
66.632 30.106
48.645 -1.214
42.157 14.659
20.411 29.290
24.418 8.867
48.052 11.783
21.010 13.621
54.932 0.603
24.861 18.965
36.820 34.368
44.242 34.424
51.619 44.567
50.896 11.731
45.757 8.319
37.652 11.936
23.523 32.094
10.839 26.541
16.057 18.184
28.684 3.962
20.365 27.928
51.265 17.391
44.455 0.724
42.469 15.280
35.434 24.387
64.024 8.648
57.514 23.336
56.140 2.223
44.337 30.723
53.248 26.528
63.569 11.883
57.968 12.115
30.635 44.892
22.122 37.155
11.981 32.442
10.539 29.369
5.214 11.735
61.037 20.750
64.393 25.741
73.130 15.291
70.679 6.050
61.922 34.562
37.769 20.050
39.152 38.485
54.648 43.512
67.490 25.493
68.191 21.628
62.746 23.997
23.489 29.838
40.837 33.432
48.882 20.793
48.013 2.487
60.249 31.147
34.369 33.102
27.529 22.881
29.527 49.039
24.635 18.668
47.595 5.221
32.145 21.997
33.584 38.752
39.831 36.513
55.963 27.920
48.006 26.703
42.609 32.863
58.140 16.493
37.037 13.454
5.294 17.113
62.426 0.294
27.376 16.330
38.738 20.048
72.408 1.732
54.060 27.658
42.084 11.612
49.213 20.492
22.574 38.075
22.507 34.644
52.845 19.576
57.824 20.493
49.729 7.443
42.468 16.760
25.038 20.802
35.554 28.177
21.358 -0.723
16.872 4.501
43.976 27.247
1.207 18.189
10.749 7.883
42.040 25.523
47.664 22.147
40.360 32.104
27.610 32.291
45.346 39.890
14.723 23.478
3.996 4.035
62.960 14.994
51.749 38.670
26.634 37.749
32.038 24.886
42.651 38.929
36.488 31.788
63.930 25.261
67.043 18.287
35.309 27.989
40.948 36.012
42.792 36.715
46.891 39.479
-2.518 24.020
9.447 9.891
43.755 15.503
41.770 34.148
52.340 -1.460
46.443 14.008
22.828 40.909
43.390 31.658
23.041 18.405
36.627 35.539
61.528 2.823
69.614 6.926
57.493 14.319
44.720 12.866
48.547 15.874
51.815 34.955
59.891 35.235
30.421 25.446
47.712 38.143
12.451 19.315
1.294 4.804
42.399 30.967
29.585 29.385
13.873 20.879
41.124 25.814
51.717 38.714
60.791 10.115
57.110 37.532
37.412 28.169
68.352 4.429
67.909 17.030
59.383 19.617
61.154 17.852
66.385 16.064
67.838 10.190
35.816 42.365
41.215 30.582
46.165 16.260
69.058 12.155
70.622 3.285
24.067 30.742
43.879 23.996
43.722 40.633
53.147 10.693
34.088 35.234
14.897 -1.639
10.748 6.574
3.960 4.224
58.733 5.243
46.437 10.993
41.597 26.681
5.124 2.759
14.797 13.913
8.193 24.820
3.664 4.492
55.133 30.593
41.442 28.611
68.424 3.946
53.135 23.826
51.262 37.060
38.365 35.901
68.299 -0.619
59.836 24.445
65.510 6.599
66.485 13.960
50.218 20.188
59.475 21.384
73.085 -2.503
34.064 16.011
54.300 28.804
44.452 26.109
55.368 17.809
37.592 46.930
6.051 34.319
37.213 40.372
34.486 38.071
1.194 7.533
1.110 4.973
19.383 21.316
28.514 24.341
28.286 50.397
50.676 29.231
32.846 19.558
26.746 10.862
51.323 22.792
52.161 32.443
54.351 25.076
58.782 27.232
62.626 5.523
47.254 22.062
46.003 36.848
50.807 27.049
31.873 11.879
45.256 38.550
5.600 32.865
43.820 32.142
53.254 17.467
60.907 7.903
69.891 18.703
57.759 26.745
34.939 38.400
33.585 20.391
62.049 5.559
60.401 0.510
52.285 35.255
66.387 1.310
56.696 24.196
62.276 38.466
59.096 22.539
20.635 9.864
3.173 26.631
50.100 21.522
54.374 17.745
20.945 6.556
14.927 25.006
44.645 32.063
59.481 27.169
69.172 -2.809
47.200 13.788
51.093 40.593
56.465 3.195
41.595 39.171
34.256 42.164
53.173 40.317
47.388 30.640
46.413 27.668
69.972 9.146
70.733 3.471
60.656 33.418
53.316 9.655
64.337 24.827
56.789 27.392
58.401 27.073
48.453 31.706
68.795 11.679
64.701 2.980
32.826 47.492
52.094 30.644
36.158 25.834
44.445 2.883
68.262 4.679
65.490 12.213
35.254 38.575
33.663 22.361
46.868 13.719
3.442 35.702
5.091 7.304
3.373 4.648
52.016 10.855
47.574 35.597
70.285 5.096
59.516 17.010
70.131 16.956
28.423 33.866
29.877 -1.428
56.179 35.184
53.988 22.423
31.672 31.921
44.080 15.877
73.053 17.459
53.791 25.808
66.517 20.623
35.046 32.485
66.076 8.716
61.120 1.899
49.230 5.813
27.917 5.441
24.885 35.160
13.772 33.352
53.537 26.855
58.862 34.370
59.264 2.767
65.527 -0.590
41.955 6.098
46.281 34.985
16.154 32.816
32.727 26.903
36.963 38.609
63.410 24.526
43.953 7.954
43.914 13.256
63.199 4.446
68.025 17.781
49.184 37.577
58.160 27.354
65.969 18.939
49.089 6.754
57.700 38.165
8.190 27.296
2.812 5.262
4.907 2.987
16.320 31.656
47.273 34.647
65.779 1.602
61.255 5.630
47.196 28.817
44.219 37.077
49.652 33.801
49.763 20.949
52.122 19.619
31.353 10.774
66.861 24.887
59.107 -2.865
36.902 38.597
61.260 34.776
55.409 29.533
38.079 28.793
57.557 8.061
56.450 15.645
49.215 34.706
40.216 35.007
36.119 31.919
63.631 0.936
57.056 29.841
49.853 39.319
49.740 23.087
51.765 12.279
69.231 3.325
54.525 1.783
69.853 4.728
61.887 8.529
72.457 14.239
28.116 45.965
40.516 31.971
56.166 12.923
59.651 22.548
38.613 20.744
54.516 0.685
23.038 19.891
49.663 6.053
36.118 34.118
63.718 20.140
64.201 9.165
6.719 22.461
20.162 26.556
34.272 16.116
23.055 13.693
19.867 32.644
5.657 22.446
8.549 10.751
49.494 12.161
48.534 19.646
29.555 4.106
3.064 19.481
5.066 2.035
53.487 13.560
3.290 31.266
25.378 1.389
17.083 7.344
34.526 3.271
33.715 33.439
42.185 39.630
59.543 28.565
35.253 35.151
22.669 12.610
9.167 27.171
60.125 21.794
52.539 30.839
65.093 24.159
60.548 5.519
48.845 -1.037
55.692 18.666
23.652 37.949
8.873 26.277
4.681 21.193
1.904 4.682
24.068 12.912
8.970 32.419
2.719 20.014
34.780 29.255
15.143 15.735
25.909 28.888
23.476 30.309
42.646 15.055
38.939 21.718
38.646 18.953
61.001 33.237
41.894 9.724
66.978 -1.380
67.243 -1.221
58.663 12.063
58.405 10.476
41.637 21.057
64.025 13.215
21.979 12.881
14.671 32.646
36.532 44.584
64.457 29.935
51.012 16.514
34.147 3.362
53.873 26.146
40.540 40.291
28.267 40.682
54.772 -1.119
48.243 38.492
55.742 20.840
68.009 25.013
71.110 8.112
67.440 2.665
46.124 10.449
71.255 14.408
53.837 26.519
61.490 3.980
62.988 -2.037
62.357 10.067
49.645 3.028
30.514 27.562
13.972 10.866
50.450 2.820
56.262 17.680
68.766 14.486
61.318 24.932
63.075 6.682
38.916 41.492
47.988 35.702
66.223 10.954
65.465 7.713
50.976 18.299
47.837 25.618
17.245 15.050
5.217 2.508
23.303 32.928
60.590 20.933
50.608 9.068
29.101 16.316
55.334 25.483
70.243 20.205
44.137 -0.725
27.701 2.762
43.011 24.924
57.529 13.059
68.637 -0.717
53.606 34.712
68.689 17.597
63.375 0.627
17.825 1.759
38.591 -2.896
37.334 6.579
50.780 -1.770
61.684 7.332
62.509 29.835
73.461 -0.342
57.436 4.732
68.988 13.702
72.493 17.342
36.429 32.542
53.852 27.131
24.989 33.858
35.660 36.266
50.027 36.626
49.326 34.500
32.248 36.492
26.408 35.459
-0.104 28.967
16.185 5.273
25.174 25.025
51.542 33.008
57.285 31.353
30.334 34.269
56.826 9.020
69.161 12.292
54.791 18.889
60.003 38.947
66.330 18.120
71.279 10.937
59.879 13.011
50.403 5.238
69.501 1.871
68.541 3.588
69.601 20.951
72.094 3.781
63.500 11.201
69.464 13.400
72.376 13.345
64.314 13.372
33.935 7.239
25.611 39.598
46.098 28.995
21.623 42.250
46.018 41.052
69.176 16.807
73.784 8.399
43.181 6.780
68.961 11.689
55.244 20.207
49.163 20.884
50.955 34.694
64.128 21.006
70.545 4.536
42.417 29.916
41.543 40.695
47.589 29.585
25.479 37.357
25.779 43.291
24.947 23.915
15.796 12.894
5.547 2.069
63.938 23.938
57.872 29.479
34.029 21.506
28.564 36.733
22.161 37.267
37.588 9.740
57.529 18.577
13.490 25.618
10.392 29.821
47.561 34.839
57.995 26.592
67.380 15.920
57.911 17.678
67.649 14.716
60.575 21.581
67.085 22.424
12.599 37.116
31.931 15.354
59.573 20.203
38.362 38.326
55.267 3.047
46.949 24.076
66.072 14.543
57.062 18.779
38.769 37.057
50.832 35.071
35.571 36.179
39.121 32.116
35.224 3.992
43.916 -0.318
56.716 6.011
15.231 -0.896
5.986 0.026
69.451 1.100
50.534 16.392
45.441 1.843
23.767 33.754
41.549 34.210
37.414 10.752
45.192 24.158
52.623 24.649
73.084 1.748
69.889 2.829
67.109 13.376
54.834 27.199
39.913 30.315
63.285 8.508
55.294 16.701
57.953 35.055
63.761 7.692
59.352 15.520
30.645 -0.353
12.898 3.979
11.431 16.015
44.958 5.831
22.921 16.239
3.920 3.621
73.390 7.805
57.302 30.871
12.227 20.714
45.475 38.269
69.889 18.063
71.251 -0.121
66.998 20.118
60.790 10.629
58.871 28.756
55.988 3.317
49.304 38.487
68.101 22.517
63.014 8.085
59.361 32.215
58.271 30.206
56.837 27.915
58.768 5.235
64.838 17.567
61.899 21.063
73.713 8.229
67.271 -0.517
49.207 9.402
70.581 10.370
75.594 2.463
60.583 25.850
55.126 31.259
56.005 -0.389
60.404 27.016
35.827 24.023
44.240 33.798
31.118 45.644
18.515 5.871
17.736 10.205
39.142 12.515
19.166 3.364
5.843 18.210
57.965 40.772
48.677 28.659
53.781 -2.865
49.086 9.592
58.875 0.804
72.267 21.154
65.590 6.356
68.816 20.737
65.061 -0.352
73.505 8.249
69.483 -2.651
51.643 7.436
66.700 17.923
35.753 1.198
50.034 0.797
59.162 23.507
56.740 18.396
71.334 0.939
49.681 32.060
68.424 11.571
22.264 11.384
28.946 22.024
48.471 31.955
52.274 32.818
41.654 47.742
61.088 -0.108
48.985 15.576
63.379 -0.662
38.229 14.025
40.695 21.908
49.634 15.994
36.869 26.097
44.428 19.372
41.300 33.278
20.042 12.078
43.533 39.813
49.377 32.365
69.173 19.488
72.162 14.630
48.576 35.594
74.332 0.784
69.174 1.490
61.377 12.988
30.797 4.489
5.018 6.685
27.710 19.359
58.700 11.637
55.210 5.855
69.072 16.875
55.889 -0.466
19.344 38.483
36.727 36.898
49.545 16.684
50.874 33.369
71.548 9.797
70.751 23.270
51.471 23.916
37.077 37.492
22.977 29.502
5.961 -0.198
46.483 25.017
73.049 0.642
47.569 6.935
48.577 27.023
74.868 2.898
69.093 23.352
50.096 0.347
39.200 39.867
-1.115 24.786
54.847 33.505
55.007 26.054
73.777 6.409
69.500 1.833
61.043 23.339
14.592 19.115
46.415 5.721
52.828 23.653
53.744 -1.130
32.811 -0.725
48.717 30.794
32.093 39.478
50.055 30.389
58.598 29.375
60.781 12.838
66.375 15.178
15.112 40.744
73.115 10.060
73.266 5.845
49.145 12.823
68.549 15.637
56.900 11.940
49.083 17.942
53.131 28.200
36.320 29.691
49.440 -1.272
30.397 5.774
53.809 16.226
39.730 3.563
54.621 18.235
21.138 9.184
44.387 8.826
27.772 16.302
57.835 -1.327
45.390 37.355
20.345 23.442
8.488 33.915
20.654 38.505
5.435 -1.861
69.984 6.860
68.398 10.964
68.940 1.526
46.520 42.671
23.882 35.084
44.098 29.354
46.706 12.571
40.245 31.561
60.183 0.886
48.024 10.722
57.690 1.061
72.265 9.770
66.766 1.968
67.184 2.386
57.740 29.803
52.095 37.710
30.574 21.346
47.652 26.336
56.207 13.510
53.435 41.955
68.562 12.525
37.036 27.411
1.953 27.052
25.600 34.900
67.527 28.334
50.091 3.377
38.124 15.889
29.835 34.313
59.709 36.305
51.597 38.327
48.536 33.389
27.311 11.045
58.138 10.128
58.073 1.128
55.958 12.816
51.092 34.549
30.023 41.918
64.424 23.573
41.503 27.301
29.426 37.276
54.237 37.538
14.661 39.440
50.362 11.624
27.426 30.106
37.068 3.238
24.543 9.627
32.291 32.435
37.590 38.232
52.344 29.319
57.079 6.759
45.641 43.365
7.999 27.781
11.901 28.550
15.322 9.254
5.872 0.075
19.414 32.706
54.319 36.648
65.290 13.285
70.253 6.317
68.731 10.517
24.443 32.873
32.864 33.969
50.188 26.620
67.855 12.909
54.049 25.473
41.779 35.835
4.081 22.089
49.647 44.700
59.634 42.294
31.068 33.886
53.191 16.429
34.653 5.369
37.548 32.242
23.987 0.772
64.776 1.548
55.679 8.200
61.098 -1.888
48.264 26.530
48.915 30.373
38.681 20.755
40.189 30.169
59.255 31.501
45.601 41.322
47.628 28.465
53.432 16.110
21.408 8.798
48.898 25.796
51.698 24.857
54.174 -1.434
39.697 23.295
73.824 2.649
56.500 26.488
65.851 12.315
67.259 24.664
69.576 22.163
61.977 15.468
60.231 37.295
70.062 6.768
64.716 13.320
26.585 40.811
45.157 39.740
64.859 25.446
53.579 18.310
73.237 10.818
53.345 34.465
29.008 25.032
29.493 37.417
61.033 13.154
57.513 28.398
68.086 20.256
72.737 -2.448
46.280 15.377
38.258 29.427
12.064 26.767
44.483 9.283
67.786 12.364
57.861 -0.078
56.836 22.025
66.520 11.519
62.325 7.143
61.334 19.561
47.311 31.447
37.516 7.574
48.230 -0.697
28.551 16.009
24.813 16.175
52.702 -2.327
54.715 21.594
59.135 33.294
51.207 6.760
66.280 18.639
46.815 33.772
56.957 29.603
41.337 25.067
49.246 38.098
58.402 8.257
5.466 -1.850
34.366 13.139
36.006 20.381
12.119 1.570
29.087 1.573
61.975 6.723
41.548 37.338
61.758 21.107
68.400 2.659
11.837 8.585
19.925 34.119
11.522 35.151
3.936 31.053
45.776 33.562
30.434 8.434
39.295 10.016
30.405 18.444
44.329 13.991
66.124 14.083
45.774 37.550
31.342 40.958
2.023 29.563
37.208 35.289
45.151 30.457
51.652 15.081
53.590 10.720
60.287 5.363
46.610 22.926
61.637 21.272
42.764 38.341
12.675 33.592
17.985 35.933
30.595 34.235
31.245 38.071
67.277 8.360
26.576 38.140
19.540 31.619
45.029 -1.079
5.371 1.973
62.418 9.061
71.790 16.207
38.331 29.275
33.359 14.575
41.133 32.455
9.173 24.771
27.198 30.059
44.551 7.003
69.752 -2.162
58.908 -2.953
61.426 1.832
44.593 31.245
23.714 45.736
45.153 41.282
65.521 17.539
68.711 2.449
53.672 33.921
31.143 44.214
-2.947 21.518
1.930 24.791
11.028 20.400
57.543 20.415
51.981 18.128
29.164 38.751
16.046 12.405
42.532 0.889
67.908 9.094
69.363 19.259
73.541 12.501
48.935 36.435
36.616 31.526
47.714 34.655
38.759 35.216
52.221 23.689
65.135 11.403
49.400 18.660
40.269 8.166
32.753 34.621
16.303 18.768
35.369 39.569
58.087 36.639
30.269 19.251
20.620 23.741
47.990 5.554
61.612 9.556
73.473 14.697
26.920 4.634
26.612 24.744
68.905 3.801
41.035 28.750
50.866 33.708
40.791 25.237
53.515 21.894
31.711 15.953
26.294 4.973
45.531 20.537
38.334 14.257
61.679 -1.261
58.634 24.874
55.476 28.029
56.318 31.710
37.754 34.622
72.553 -1.677
69.264 17.331
54.959 16.839
64.426 8.364
64.620 21.188
67.329 21.937
46.999 36.864
70.305 12.731
71.638 9.194
50.274 31.141
67.857 20.248
70.678 9.997
70.831 21.013
25.743 37.989
24.845 46.605
59.770 6.595
63.825 6.926
48.167 31.726
38.176 2.832
39.968 -0.678
58.384 12.038
10.826 -0.180
5.401 2.529
17.816 36.097
36.268 41.092
31.666 34.737
44.621 44.082
70.109 20.136
58.111 23.014
47.979 34.609
8.993 21.651
17.551 17.558
7.373 0.725
60.428 24.850
62.760 30.291
57.544 28.791
56.258 26.475
52.735 8.852
34.884 30.638
21.590 29.010
49.205 36.744
19.826 42.387
33.060 18.150
37.832 3.985
8.075 9.160
5.390 1.967
72.145 11.077
57.118 1.290
64.988 3.855
36.060 31.263
63.132 11.287
63.365 17.607
60.901 11.666
69.108 20.495
34.996 20.568
57.781 3.817
66.673 7.016
64.013 -1.042
22.387 8.965
41.374 6.314
58.332 26.999
59.218 27.720
36.251 35.725
13.192 13.402
58.572 21.995
54.635 8.999
61.213 17.421
56.802 34.148
72.742 11.037
71.717 13.344
52.472 26.091
61.842 22.885
67.233 9.700
63.632 5.482
67.478 1.168
52.353 -2.908
63.944 3.345
67.559 4.257
35.220 41.644
27.830 30.840
53.283 38.687
37.467 27.674
63.227 27.873
22.832 26.908
58.113 8.028
21.093 14.728
12.494 21.366
17.511 45.294
11.288 22.198
24.252 18.728
22.130 -0.005
-4.151 15.638
32.957 37.722
32.950 25.161
25.694 0.460
42.767 24.585
18.489 8.789
25.707 23.228
40.255 48.278
29.059 29.458
71.436 -1.644
71.232 14.205
65.852 14.988
68.861 19.004
70.946 -2.105
64.960 -2.343
59.276 32.287
69.254 -1.133
59.834 7.296
75.445 7.515
63.051 0.807
39.455 2.212
24.644 23.240
20.083 37.616
48.147 30.672
55.242 22.820
31.576 29.794
12.475 0.404
22.199 21.604
43.407 31.273
32.137 42.472
20.931 10.647
48.667 35.573
21.303 32.648
12.306 25.165
28.684 33.330
44.805 37.964
38.226 24.475
19.315 24.335
47.003 20.287
59.101 -1.920
64.432 8.955
47.763 23.316
28.759 9.362
50.759 36.918
67.817 17.286
60.992 30.347
66.237 0.684
64.177 17.011
60.235 24.317
39.441 11.208
3.868 35.349
25.065 42.144
16.970 7.135
31.956 5.442
27.684 8.398
54.344 24.685
7.952 34.954
29.559 -1.244
57.762 25.380
31.218 25.841
13.279 17.393
49.404 44.485
47.144 18.504
71.305 1.033
74.220 0.717
58.351 21.779
62.297 6.845
69.047 28.433
74.787 -0.777
74.948 0.726
20.161 3.787
54.602 9.762
24.367 15.744
34.670 45.071
36.889 40.328
57.467 20.396
40.220 39.220
28.669 35.284
22.592 21.828
19.921 39.120
43.312 28.024
46.836 23.973
26.429 2.017
30.306 11.051
5.703 -0.404
51.343 0.097
56.888 -0.726
64.457 24.592
47.451 15.819
48.359 0.083
47.543 15.949
55.322 1.483
67.693 12.600
51.831 28.787
28.265 34.274
54.010 38.166
13.153 25.171
0.858 27.429
6.517 36.389
22.981 31.619
33.721 34.725
56.265 35.725
69.004 6.086
69.745 1.309
16.759 21.280
31.801 31.251
25.488 9.144
16.650 28.510
20.263 15.257
16.487 33.532
30.083 32.626
26.399 38.375
12.535 21.235
45.943 33.231
24.261 32.418
44.285 13.968
43.005 35.667
25.220 35.802
37.032 15.701
47.017 24.473
58.558 28.473
20.298 33.798
15.090 9.779
10.835 23.255
19.957 14.424
36.916 2.727
61.341 13.588
38.924 13.775
34.891 19.181
59.300 4.514
65.192 9.547
74.070 5.266
57.879 29.305
47.467 33.525
48.249 33.441
45.652 13.206
40.002 8.849
60.337 -2.008
45.842 11.969
40.016 3.960
24.215 1.878
27.703 24.771
28.343 33.870
20.161 36.486
60.197 31.329
72.762 -2.669
58.090 14.754
60.942 0.263
69.872 22.565
65.442 15.039
59.792 17.543
67.390 31.962
43.389 2.972
16.460 35.225
44.970 38.440
20.504 16.053
7.176 18.280
26.974 5.407
39.957 13.650
33.838 13.140
64.270 9.242
44.672 24.433
37.977 31.280
63.770 18.667
57.260 20.449
20.465 33.645
9.571 -1.351
50.652 29.790
49.713 4.975
63.864 27.427
33.099 35.827
45.670 19.086
50.530 27.904
44.265 39.012
33.074 37.162
63.222 16.011
52.298 27.255
73.109 3.964
61.058 -0.848
57.062 18.212
72.473 18.865
60.928 23.877
24.993 32.710
21.138 22.492
29.243 14.997
-8.922 10.404
14.869 10.039
35.120 32.004
31.783 42.921
8.900 23.412
49.854 35.249
42.110 39.997
47.887 15.252
56.233 9.202
51.758 -0.007
75.210 5.754
61.331 7.121
57.581 22.897
26.742 35.654
28.694 30.300
41.317 45.320
49.925 38.750
59.072 16.884
56.808 24.659
58.693 16.585
66.624 3.780
66.564 2.467
47.400 11.963
57.734 -2.917
51.039 3.257
45.344 22.779
35.207 32.955
67.973 15.756
28.794 17.345
15.449 2.382
28.991 25.135
19.883 36.908
24.151 36.568
45.268 44.797
47.142 25.276
68.329 14.021
51.096 17.602
57.265 28.851
34.345 41.022
45.796 31.198
35.383 9.945
21.619 30.255
18.413 29.977
43.176 31.507
10.307 27.650
42.689 27.889
49.149 -1.165
19.447 13.078
41.551 37.371
51.168 19.202
59.247 8.091
49.032 31.293
60.603 25.758
59.103 31.128
53.561 14.778
35.371 41.214
18.080 29.869
33.842 40.058
42.985 31.247
29.798 14.448
28.495 8.662
10.888 23.316
43.709 38.706
42.618 44.444
47.568 34.375
65.444 13.236
64.100 8.529
52.880 23.201
43.818 31.680
30.513 30.330
58.420 17.834
63.042 18.575
52.423 17.183
72.344 2.253
52.672 16.674
60.795 14.011
73.143 8.394
53.035 32.667
22.859 29.569
42.114 39.291
33.712 32.274
51.733 35.700
36.911 28.323
37.625 31.003
57.371 0.456
73.541 -0.576
60.076 23.813
46.815 16.443
40.955 37.047
27.439 33.849
55.258 31.148
59.167 22.211
28.678 53.028
57.085 27.054
13.523 6.444
26.673 29.322
12.473 7.039
4.068 4.064
22.847 29.786
66.348 4.562
75.210 -3.110
47.627 4.479
69.688 25.923
52.471 26.523
63.998 21.791
67.053 10.970
47.665 18.743
7.965 24.271
31.804 28.879
63.704 12.658
33.188 32.204
29.461 23.581
54.571 23.229
70.337 13.405
47.973 23.274
9.980 29.290
40.820 42.997
52.060 25.369
67.581 20.383
25.112 37.717
69.546 13.104
38.669 41.774
34.640 36.943
43.104 34.851
28.506 37.986
31.640 36.864
64.729 28.709
62.651 33.866
53.837 14.782
62.381 26.674
46.073 -0.028
54.844 9.912
44.315 22.179
55.241 14.799
68.897 10.286
21.650 32.807
26.180 49.118
37.131 31.059
26.237 25.746
63.347 1.865
66.300 12.869
53.365 30.065
37.872 22.386
71.433 10.334
66.516 0.114
54.176 0.206
60.667 9.079
56.360 2.626
73.175 12.303
71.752 7.127
57.657 31.380
70.111 5.700
47.976 16.402
45.838 11.086
33.165 29.611
44.006 15.744
43.810 7.839
54.898 -2.152
40.101 33.884
42.769 4.191
42.541 32.036
42.722 22.920
71.068 16.033
57.459 0.211
29.920 25.703
38.758 16.655
51.687 4.625
73.382 0.894
60.045 2.603
7.095 32.400
24.475 29.559
5.182 2.404
69.924 11.607
26.024 17.204
74.484 6.845
63.914 12.015
65.227 17.014
65.293 17.774
61.774 23.433
60.324 16.054
59.105 6.363
59.832 28.561
68.524 13.154
44.440 31.281
50.087 39.313
70.327 21.758
43.769 -1.731
44.212 9.147
48.370 20.905
43.286 33.102
50.457 33.446
61.489 15.693
43.177 33.392
31.367 20.748
34.576 8.280
27.656 32.606
51.662 9.420
54.047 4.233
71.208 6.223
29.312 18.968
5.890 0.436
42.787 39.635
36.041 20.650
54.628 10.566
3.087 3.837
68.203 5.394
51.145 33.065
62.189 20.932
52.700 21.743
55.676 10.918
69.140 24.419
65.730 16.730
51.492 27.527
56.407 22.840
36.938 30.266
11.667 19.168
6.589 21.520
14.983 11.108
-1.828 23.568
17.762 18.374
18.854 24.214
53.103 23.750
43.705 -0.217
41.859 31.740
31.682 32.686
31.430 32.156
30.219 30.120
10.296 15.233
28.941 2.998
3.676 23.698
33.734 38.174
57.187 35.286
49.471 38.878
66.117 24.802
31.531 13.397
11.818 40.340
32.179 33.199
66.542 28.629
57.209 21.398
58.676 8.323
46.635 17.698
15.316 24.219
43.375 31.392
52.926 27.732
55.886 22.559
19.131 7.332
30.990 33.945
35.005 32.560
28.738 26.299
41.035 25.709
48.736 22.819
45.838 36.763
47.628 21.588
72.838 10.393
49.084 34.321
66.701 17.218
61.214 4.352
35.519 25.706
36.706 28.268
30.570 23.865
38.925 30.391
47.094 24.154
39.650 26.072
65.925 21.066
26.184 9.958
46.370 23.222
52.226 28.426
19.109 34.937
9.348 29.423
14.362 41.901
59.552 28.759
61.258 16.428
60.915 -0.397
58.144 29.055
47.447 26.651
42.230 39.113
76.005 6.271
63.739 16.877
64.758 20.019
53.978 17.503
19.092 32.085
45.915 0.544
66.951 15.861
69.686 13.871
42.261 29.492
66.428 0.058
72.943 -0.486
42.032 -2.069
31.072 23.246
51.998 15.713
7.071 30.879
60.231 34.336
63.253 28.433
52.531 10.716
69.358 22.820
67.942 12.564
50.601 27.859
57.588 -1.176
48.390 3.092
70.388 16.624
49.518 38.280
57.868 -2.315
49.842 20.324
30.789 34.625
39.139 40.376
47.223 21.277
31.848 33.322
40.191 38.489
30.025 35.654
17.834 29.848
33.801 44.358
44.441 33.805
57.470 35.293
42.216 29.618
71.982 5.899
73.151 19.619
62.224 22.070
62.122 7.715
61.977 2.292
59.656 -0.915
44.940 8.045
54.403 23.792
60.185 31.947
64.007 -0.136
72.257 12.665
71.556 8.936
64.028 19.789
63.998 1.999
58.320 29.507
46.773 10.568
39.399 3.088
51.855 8.316
49.635 3.683
61.800 6.516
73.350 0.884
71.461 20.660
31.474 7.834
31.243 7.746
0.032 26.994
43.598 28.509
19.358 19.805
24.523 15.009
31.572 40.128
40.010 33.283
23.765 33.093
46.741 5.498
38.603 13.174
63.152 18.422
56.188 40.928
66.119 6.769
60.688 3.772
43.995 22.316
48.690 36.055
50.694 27.225
66.090 12.972
72.625 -0.498
72.463 8.154
51.577 20.444
56.700 -2.095
42.465 26.150
49.281 25.600
15.082 33.283
35.864 9.457
36.930 23.182
29.444 16.343
39.361 11.877
51.514 18.931
65.053 9.777
42.388 21.918
39.677 37.454
22.137 31.292
42.751 34.114
34.258 44.057
49.502 30.195
73.845 4.439
63.569 25.190
59.744 32.692
55.603 32.418
49.685 35.250
54.351 27.745
45.629 28.444
17.027 13.874
11.154 35.180
25.940 35.062
22.954 30.638
10.008 26.780
19.346 35.382
39.040 17.081
33.404 27.800
50.201 24.311
64.787 1.944
62.330 4.679
51.507 36.452
36.049 32.839
30.736 29.501
35.240 29.273
31.577 35.545
60.587 15.367
57.651 31.986
71.962 13.211
43.454 41.562
54.407 28.059
61.193 26.263
63.013 19.146
28.378 14.808
41.064 37.882
38.983 2.906
57.029 24.535
51.306 33.396
51.974 18.949
27.893 26.010
51.736 5.054
12.972 15.628
16.736 5.259
42.166 39.777
43.117 30.803
47.376 26.338
40.069 45.429
67.582 18.293
72.939 10.406
53.334 1.578
60.524 3.213
19.403 14.326
38.570 33.604
15.725 31.386
39.154 19.671
57.049 26.858
40.576 31.796
44.676 3.034
67.215 2.163
53.680 23.518
25.846 12.224
31.483 41.964
32.380 31.157
57.218 18.735
49.631 8.890
50.157 29.846
21.654 29.888
36.930 39.701
22.414 36.245
56.764 29.369
54.924 28.300
63.084 30.447
68.585 25.750
66.718 9.572
40.374 23.329
19.583 29.947
59.472 15.272
48.036 27.495
62.164 4.754
66.401 18.153
67.395 7.347
71.720 14.885
55.760 30.247
43.226 38.801
48.817 34.633
56.661 31.676
29.157 5.027
36.874 -2.080
66.263 -1.208
44.700 21.652
32.971 43.209
61.851 34.299
67.248 21.874
51.938 21.693
38.888 9.926
35.515 21.771
45.625 39.306
48.455 34.674
40.559 36.417
47.857 30.512
49.384 38.883
50.101 8.515
70.653 -3.198
72.360 6.025
59.426 28.374
36.665 19.452
65.519 -2.828
58.070 16.993
70.105 7.708
62.024 -1.955
31.259 8.249
9.917 37.508
31.393 38.570
43.479 33.142
33.048 15.734
34.779 -1.081
40.713 33.309
48.131 39.794
66.103 7.075
66.312 25.729
70.257 9.699
63.814 32.859
39.676 4.843
53.339 30.151
50.156 36.157
34.767 -0.390
23.677 14.434
66.722 14.105
28.174 31.547
35.120 31.407
58.568 27.531
41.346 30.048
67.113 20.655
68.247 19.550
65.280 18.632
64.782 -1.349
48.522 37.191
70.307 20.049
34.861 4.123
56.171 29.242
70.908 -1.033
56.756 3.727
64.665 28.761
72.998 13.840
60.607 5.831
40.783 18.546
38.502 35.825
64.582 26.479
65.472 20.979
57.729 27.108
53.200 13.778
42.346 29.798
53.535 18.737
21.759 24.191
29.953 36.758
65.776 20.046
52.736 32.063
68.617 22.907
62.428 25.574
36.403 0.604
48.873 20.860
45.987 15.692
40.916 27.795
50.533 28.310
63.140 13.871
61.524 -1.624
55.673 22.758
45.339 23.670
17.397 31.686
27.666 26.904
41.631 0.936
41.251 38.442
56.918 35.743
68.264 6.502
59.823 15.831
66.716 7.556
50.703 16.940
54.324 23.125
40.464 34.533
43.210 1.744
10.816 27.192
22.295 54.221
32.964 31.306
61.627 18.498
64.174 4.575
59.975 30.229
68.181 19.357
64.267 24.746
28.175 31.453
36.156 44.152
41.416 37.438
59.226 12.933
62.912 22.300
72.525 12.529
30.421 21.234
31.548 36.026
45.214 38.274
57.174 26.223
61.508 26.014
28.418 40.629
57.547 26.178
67.451 21.976
64.530 29.624
69.486 0.791
64.846 12.702
51.048 21.551
42.592 36.160
70.711 5.324
62.243 12.893
66.988 -1.639
46.426 36.219
59.066 23.504
64.999 30.952
9.732 35.305
11.610 27.169
-7.193 20.282
57.412 31.837
54.238 8.183
62.546 20.104
65.713 22.849
46.160 40.406
49.394 3.723
39.263 9.016
64.352 10.386
57.235 -1.818
35.284 35.086
10.041 26.938
39.187 34.755
33.387 41.825
41.984 42.713
54.962 25.640
52.893 11.922
50.002 35.617
43.553 17.749
63.282 19.588
34.681 6.793
17.605 3.944
26.198 -1.344
31.582 39.480
32.285 30.197
29.172 24.186
25.927 17.363
13.698 25.631
45.256 16.574
56.618 11.210
55.441 34.629
69.093 0.736
35.741 35.121
24.513 -2.214
28.053 32.012
15.563 31.915
25.237 13.035
56.134 30.127
65.187 16.717
74.545 6.924
70.519 13.574
69.250 11.951
70.590 12.817
70.821 -2.342
66.413 9.614
65.191 14.879
55.898 26.651
74.576 3.196
68.173 28.042
70.421 13.207
71.970 21.183
69.557 19.341
18.360 32.151
15.406 24.680
55.878 13.753
10.264 19.817
65.430 19.144
40.335 38.837
15.356 24.323
16.414 14.828
11.731 30.670
19.354 31.987
65.297 25.196
41.206 40.848
66.820 9.212
70.677 1.025
45.791 33.589
28.147 30.713
60.916 14.578
44.215 35.861
50.949 29.359
52.960 28.920
68.333 13.244
35.415 37.338
57.827 33.290
40.248 37.325
46.683 18.998
67.939 18.556
64.112 -0.858
60.165 24.342
64.600 11.599
43.164 2.913
49.996 21.250
31.210 15.545
60.267 23.017
64.034 11.658
63.244 20.370
55.330 -0.127
70.555 -1.356
33.931 1.679
59.007 22.389
36.624 15.185
13.233 22.689
23.169 9.472
16.942 11.338
28.357 -0.075
23.260 7.594
43.612 35.451
55.425 38.644
37.969 24.956
63.499 14.902
35.789 37.795
13.091 14.672
42.594 34.650
52.087 28.244
56.282 37.343
57.458 33.764
61.751 19.190
63.900 23.686
45.936 26.802
71.903 12.745
60.053 34.322
60.963 23.116
70.859 12.272
73.024 16.781
56.260 25.565
55.349 10.055
50.988 22.840
26.429 16.025
5.841 0.779
60.258 16.401
47.137 37.246
68.039 1.352
67.315 12.882
68.079 18.549
69.037 22.675
68.331 13.429
59.886 4.471
66.799 22.210
55.445 17.653
32.240 17.700
51.969 29.647
21.170 19.628
9.486 10.696
62.887 5.732
67.531 5.839
66.531 16.929
68.578 16.514
60.660 37.549
35.042 20.507
11.545 29.330
47.729 40.745
18.832 37.663
29.497 29.700
56.510 24.579
44.003 32.164
25.188 30.967
28.496 35.021
41.981 3.806
42.150 1.508
53.763 34.533
10.169 24.603
49.455 4.677
34.077 38.219
59.486 30.750
39.045 33.541
40.488 34.701
40.266 9.255
50.712 20.917
54.567 30.434
42.957 18.151
57.841 14.927
42.060 37.316
61.225 4.694
61.538 22.939
58.221 21.359
29.103 38.007
14.296 10.738
61.332 20.634
62.321 12.141
58.988 26.362
49.635 23.940
53.694 4.015
56.383 5.589
47.345 19.340
51.821 27.648
22.565 27.484
40.202 34.302
17.552 18.014
50.357 36.282
43.185 33.615
27.848 43.458
38.263 33.216
40.535 24.431
34.024 30.790
37.606 18.052
46.371 34.837
51.428 31.466
71.468 3.582
25.606 27.849
13.580 31.097
56.770 7.598
57.732 22.360
41.186 6.145
48.321 3.830
65.788 15.616
40.766 4.805
61.185 16.017
64.169 29.134
62.606 16.541
71.922 11.335
70.308 0.580
36.151 30.361
57.968 36.405
44.098 37.418
49.496 15.409
50.597 -1.482
57.760 8.228
73.937 2.937
13.882 35.993
33.623 12.037
47.116 4.675
50.393 13.153
64.539 3.766
72.792 7.340
59.241 4.222
50.744 6.352
3.902 3.822
68.363 7.546
40.493 21.781
51.174 32.569
52.871 25.646
49.717 13.454
57.544 4.321
44.643 21.976
26.030 23.651
24.308 22.057
61.115 -0.453
41.315 34.301
31.771 33.778
60.024 21.500
53.275 30.360
35.655 41.838
60.848 29.942
40.681 29.092
58.543 20.562
63.165 4.473
55.454 -3.154
16.727 28.890
24.082 39.637
15.327 27.878
18.798 31.847
34.061 8.151
62.886 15.482
63.700 24.098
39.481 33.205
52.771 15.450
34.861 28.348
65.517 5.145
64.566 29.532
27.376 33.834
8.625 25.334
15.968 42.819
32.255 42.872
61.255 31.408
66.179 23.749
46.931 1.555
43.946 9.194
56.995 18.042
46.522 27.652
64.705 6.277
54.116 29.459
38.062 10.478
18.856 16.479
38.166 36.161
38.032 -1.834
33.511 14.970
40.477 36.537
26.605 32.567
26.752 17.039
41.231 15.636
67.374 18.081
50.880 19.049
43.883 31.919
54.902 25.296
66.638 29.222
45.725 9.934
46.003 15.729
28.350 33.934
30.837 3.324
25.170 19.776
10.682 16.867
5.171 -2.065
62.641 28.537
69.658 -2.933
70.576 4.685
63.162 24.410
69.542 -3.048
64.750 11.543
50.152 36.556
54.758 31.923
53.602 30.349
6.216 28.813
23.890 36.118
39.543 30.471
65.622 10.147
51.414 5.172
24.566 32.452
31.698 32.012
45.742 37.906
57.070 7.120
44.384 26.569
58.147 5.679
43.809 11.629
52.138 7.944
43.328 5.495
35.959 39.519
37.549 9.467
60.385 2.262
14.869 -2.209
44.259 23.901
46.149 34.743
29.704 33.942
35.248 33.196
53.928 17.613
66.583 18.902
72.172 2.188
62.326 16.085
57.072 20.053
65.764 23.465
43.225 -2.053
32.041 23.000
42.995 -1.125
2.603 10.629
3.708 15.225
37.617 20.899
15.272 21.274
31.003 29.233
61.707 26.581
24.248 27.104
9.885 38.068
7.163 14.890
5.921 0.091
63.745 20.650
27.891 15.239
5.953 0.062
50.041 17.557
52.123 35.121
53.481 29.309
27.361 39.543
47.775 30.703
38.038 29.681
55.340 24.998
47.439 18.893
39.282 23.698
48.484 42.593
55.972 31.557
23.162 28.758
26.084 41.400
29.746 34.879
17.000 27.228
42.081 27.136
28.292 19.024
15.315 17.404
47.889 25.089
38.155 34.761
50.962 28.272
56.789 29.971
61.432 32.277
21.833 27.686
48.084 7.304
63.779 6.057
67.323 10.440
64.570 -0.660
63.668 9.456
51.869 9.944
38.925 26.459
28.905 41.092
21.578 31.723
38.577 20.999
57.695 10.475
66.254 -3.064
60.789 11.380
64.188 17.593
63.394 12.444
24.982 41.666
61.540 22.656
60.874 7.116
63.320 30.184
34.857 37.789
28.550 36.936
38.638 40.445
22.277 15.287
38.476 22.008
48.675 34.406
71.348 14.836
60.297 20.953
57.185 28.848
51.074 20.984
66.265 10.736
52.359 -2.472
39.370 6.484
61.687 32.887
19.879 29.915
32.419 35.405
29.745 32.528
23.029 36.752
27.941 36.199
22.868 30.015
17.213 42.140
6.157 33.731
1.379 10.252
15.112 3.192
18.653 4.709
7.334 2.765
19.314 11.712
34.298 30.108
59.449 31.973
56.971 31.463
48.765 -0.527
64.667 18.501
26.578 41.004
33.495 33.741
29.179 1.197
5.944 19.746
34.102 32.275
67.459 13.961
55.647 13.533
67.558 -1.828
48.142 36.312
42.189 40.407
46.483 43.769
31.834 24.684
29.827 43.444
48.318 22.688
72.984 16.769
14.688 22.254
17.681 21.984
37.614 33.496
-6.308 17.031
5.233 2.894
27.363 23.681
33.622 39.684
58.032 19.987
43.245 36.363
26.301 22.375
8.933 14.131
16.600 31.058
39.540 29.174
58.714 -0.475
74.869 8.941
70.589 6.881
51.984 21.788
49.063 9.618
54.606 6.521
75.667 2.725
18.449 0.807
30.201 32.344
26.281 3.918
43.942 1.501
58.401 23.855
52.194 27.089
25.285 41.532
57.412 26.645
28.747 31.643
39.405 33.633
34.260 17.621
58.720 25.925
63.284 21.868
35.998 29.461
19.652 18.568
14.665 33.222
17.627 20.353
32.128 23.836
50.751 32.981
65.215 15.966
33.546 9.507
18.477 8.703
6.057 -0.001
47.963 22.089
73.390 1.145
71.338 5.763
40.729 17.517
37.620 36.140
45.711 6.756
74.250 0.070
45.169 33.985
30.055 34.151
42.284 28.010
41.581 36.909
49.756 28.642
31.737 28.703
33.666 46.563
56.667 42.096
64.402 24.341
71.769 10.248
65.216 -0.457
41.559 -2.448
54.118 -0.202
37.603 0.493
51.188 8.069
36.223 30.855
41.060 35.864
58.451 29.300
38.497 33.373
64.941 22.574
40.848 26.373
29.987 27.952
44.089 20.356
12.635 37.775
43.145 39.837
25.440 41.675
40.667 1.604
64.512 25.760
69.742 13.033
54.709 22.841
55.236 33.918
72.481 20.460
53.863 32.919
51.871 31.590
63.302 0.930
24.063 30.410
3.910 4.038
44.600 25.029
46.388 2.575
20.083 13.008
53.918 33.576
50.134 30.550
75.395 6.661
58.182 9.335
65.170 2.490
50.460 5.306
52.857 23.983
60.983 8.633
58.745 24.968
60.293 5.957
48.197 25.871
56.169 25.926
64.114 8.100
66.641 13.634
73.540 8.254
57.794 24.846
7.159 24.930
42.513 36.839
67.542 13.309
66.439 15.637
71.618 13.610
63.375 12.796
59.741 1.155
43.144 39.505
23.692 29.795
39.126 35.163
17.513 19.622
-4.090 25.273
17.126 27.546
27.487 40.494
64.866 15.271
25.799 33.086
28.997 38.450
32.873 24.650
33.060 26.727
52.463 14.573
38.060 14.534
3.959 4.233
44.274 11.696
53.688 34.724
25.624 0.865
43.223 21.478
47.145 11.671
23.587 32.574
38.583 34.665
52.313 13.232
46.829 22.061
55.240 37.848
8.379 28.699
37.507 9.411
-0.596 17.588
21.492 39.585
61.885 13.637
57.188 34.460
61.746 14.749
33.142 29.873
71.817 4.136
68.195 3.623
37.869 8.128
65.240 1.583
62.360 0.557
64.803 3.520
68.969 15.174
74.753 6.077
67.593 0.342
71.657 6.113
60.761 16.932
70.014 7.326
40.602 32.257
65.430 20.246
62.378 21.872
70.017 18.570
47.921 32.096
48.800 6.402
56.923 2.007
31.281 15.855
62.324 20.424
33.468 27.007
36.077 26.569
46.732 40.381
59.114 31.002
49.546 44.514
39.801 42.669
27.703 44.913
52.696 34.666
54.986 26.042
24.584 35.850
33.883 35.978
14.421 27.368
50.296 33.551
32.625 39.128
47.970 34.463
66.936 5.371
67.918 26.669
44.956 29.019
25.029 34.622
39.608 32.882
4.060 11.931
9.527 13.390
5.528 -0.848
72.317 4.271
67.106 12.661
25.959 33.069
21.122 19.368
69.220 0.929
49.227 4.692
56.302 28.416
37.348 37.640
30.963 35.341
16.612 24.743
19.824 28.731
22.022 36.457
39.143 38.655
30.748 29.377
52.190 29.453
50.685 27.678
37.083 14.309
42.201 25.473
58.628 15.416
54.947 39.670
64.092 -1.675
15.500 22.188
6.066 -0.230
59.886 32.329
47.558 5.407
73.341 -1.251
38.969 9.897
39.880 26.790
29.786 31.711
41.518 45.560
13.246 39.083
47.072 27.963
52.889 31.266
25.476 28.789
54.731 33.243
64.676 20.280
52.540 -1.017
58.709 20.647
64.541 13.448
66.562 2.307
67.699 3.845
70.041 6.839
57.651 30.489
33.458 24.547
50.020 15.344
60.367 19.452
55.831 18.506
60.936 18.549
71.517 0.835
51.394 14.178
63.711 15.563
67.310 17.818
37.397 27.334
10.411 0.135
42.007 38.641
62.416 29.712
25.238 30.902
65.357 11.963
64.821 28.744
48.057 27.840
52.889 25.057
62.141 -1.044
49.413 15.478
31.225 21.388
36.113 40.356
73.791 1.825
60.203 11.821
57.866 -2.787
34.824 5.930
19.668 15.608
30.584 35.115
19.511 33.145
15.474 34.229
44.848 20.302
65.919 11.340
62.533 18.256
65.419 8.707
65.689 -1.001
56.262 18.374
23.328 28.241
14.152 31.874
22.359 44.227
22.696 45.034
49.746 34.849
27.516 29.142
31.944 37.522
55.746 28.558
63.178 29.926
59.677 27.780
37.387 27.442
48.782 16.699
33.161 16.337
36.375 23.785
71.849 -2.640
52.717 21.172
55.207 18.850
46.382 40.364
53.126 13.271
35.706 5.022
49.557 27.786
74.286 6.445
71.113 1.566
74.125 3.190
67.742 20.176
69.344 8.546
52.639 -1.328
61.492 6.229
69.259 -0.126
67.896 13.133
37.963 5.855
57.829 28.218
64.223 28.706
60.421 16.619
71.614 10.978
50.354 25.569
65.091 28.615
52.225 33.330
52.222 33.491
54.640 20.846
69.019 9.583
40.822 49.670
26.470 13.052
52.651 12.773
69.967 -1.199
21.381 17.709
20.745 31.233
53.917 33.625
31.045 34.750
31.533 36.108
30.309 30.420
29.132 48.474
9.127 2.693
21.265 47.404
46.069 40.401
29.780 39.595
37.427 44.718
53.981 28.515
62.540 5.870
58.168 17.033
38.173 46.735
33.350 36.202
32.746 43.317
65.344 13.682
46.149 41.651
59.717 31.499
51.141 36.095
29.308 16.177
42.767 27.226
60.073 13.590
50.583 9.547
23.091 5.145
3.966 4.263
32.106 24.067
12.941 13.278
21.127 5.890
34.185 6.781
41.237 18.797
40.126 19.275
8.834 19.351
10.148 18.364
26.732 36.542
24.047 40.220
58.332 6.129
43.748 37.572
42.283 38.453
55.224 36.442
57.600 32.726
55.197 26.323
67.652 20.375
48.602 7.077
67.937 14.297
58.560 26.020
72.579 12.155
63.347 10.422
60.626 5.122
64.464 13.925
53.403 29.706
57.942 25.910
58.555 37.832
52.809 21.817
43.729 31.871
50.033 10.623
67.109 27.496
48.274 41.421
59.125 17.802
61.463 29.507
27.539 27.422
22.153 33.824
3.786 4.073
75.586 -1.482
60.497 22.373
67.431 21.207
69.512 7.438
51.980 2.912
40.347 30.322
27.649 23.464
31.654 16.561
54.288 7.481
70.170 10.821
59.836 25.737
57.999 30.085
50.738 -0.894
69.475 17.166
38.449 35.067
41.354 31.939
40.974 35.499
37.156 48.970
28.041 35.257
22.640 29.918
63.287 21.837
42.867 34.566
49.390 28.637
43.154 22.157
54.405 31.081
71.972 7.834
69.318 17.642
69.753 -2.017
70.830 12.118
32.681 -0.710
55.156 31.804
13.600 26.168
9.121 24.466
20.295 33.741
35.296 10.048
29.212 -1.725
5.538 1.873
42.432 32.022
17.995 36.832
55.096 21.812
66.908 22.699
48.367 21.233
45.560 16.988
55.503 32.462
66.772 11.473
52.733 5.046
66.688 2.911
21.868 11.826
56.381 2.773
21.845 23.096
31.360 11.879
27.577 29.459
58.800 2.999
50.629 21.535
35.818 1.487
10.428 19.102
32.593 31.248
55.740 17.793
24.505 29.945
50.822 30.192
66.651 11.307
17.238 4.173
25.605 17.036
31.800 34.161
50.234 33.564
38.716 27.780
52.525 19.081
20.440 28.299
33.906 24.268
34.773 5.237
46.603 2.807
33.860 13.603
23.881 0.464
71.855 17.457
39.324 19.185
57.639 18.385
41.888 38.693
43.562 23.175
63.041 1.791
65.483 13.052
26.165 6.151
9.717 21.323
5.795 27.421
41.913 0.279
33.719 13.422
65.423 9.766
59.539 19.311
47.260 38.652
23.302 36.357
53.991 29.835
47.377 13.987
48.812 0.112
29.288 17.681
49.905 23.942
21.878 27.747
40.585 38.694
26.968 42.801
26.372 29.140
52.153 26.783
47.738 42.743
39.233 43.485
56.826 21.360
19.186 29.680
26.910 28.686
48.435 22.884
48.509 36.396
29.188 30.970
20.057 28.684
19.535 16.195
42.982 0.842
42.515 -2.595
35.319 0.676
33.347 43.441
46.226 36.220
72.658 1.162
29.718 21.713
38.866 29.847
23.868 37.045
14.788 24.805
46.747 33.188
47.197 31.074
67.593 18.573
72.840 7.171
65.709 17.772
68.518 13.940
65.174 25.105
25.363 18.825
33.882 3.783
16.173 -1.586
57.284 29.419
60.983 10.522
54.295 0.130
20.500 1.240
57.681 30.198
34.895 28.166
15.307 15.698
33.089 32.750
5.516 -1.745
75.621 5.799
31.082 6.435
56.316 19.697
34.116 6.827
49.526 33.510
51.590 10.152
62.396 24.874
35.796 37.386
47.943 9.969
28.340 21.330
17.660 30.907
33.368 37.441
48.155 11.137
11.094 17.618
13.836 10.981
47.158 32.509
36.104 31.909
30.042 34.911
33.415 37.497
49.493 32.854
47.833 32.390
59.761 24.080
55.487 12.187
64.215 20.891
70.679 9.254
65.864 13.817
57.474 34.377
10.831 28.756
37.085 40.651
53.015 35.880
60.041 8.082
36.594 10.769
38.964 35.184
64.426 13.344
60.293 14.744
51.618 20.106
24.472 21.914
40.939 25.878
35.066 39.737
65.154 22.467
31.272 34.066
38.633 35.436
27.827 22.846
49.914 -2.384
19.145 8.698
13.094 -0.510
26.510 28.000
33.281 5.025
57.532 29.948
64.936 31.449
67.084 8.158
63.561 -1.575
70.729 5.319
55.943 29.771
5.863 25.111
15.708 33.389
9.657 4.798
24.826 7.405
33.595 9.310
9.710 21.340
10.282 21.166
25.025 29.875
32.563 43.302
18.810 15.779
60.737 -1.207
44.917 21.715
5.231 16.901
52.716 29.305
24.121 19.428
41.874 25.917
56.402 18.698
74.053 3.647
67.833 11.969
56.675 7.188
27.355 35.838
42.007 34.145
47.757 42.291
21.198 34.330
41.415 30.307
0.127 14.469
3.426 4.257
53.524 29.101
30.711 37.572
63.840 27.069
69.377 17.777
67.219 17.493
64.499 27.855
61.923 19.723
51.553 15.429
63.706 -0.330
41.778 13.578
35.615 10.435
35.482 6.502
56.034 18.951
69.999 -0.482
71.945 2.451
69.814 4.957
42.088 13.982
64.058 4.674
44.375 9.782
49.438 20.894
39.491 21.592
52.180 14.038
31.506 36.452
51.899 5.070
27.989 22.307
67.425 4.035
63.858 11.062
22.408 30.186
29.556 38.070
54.507 2.352
75.374 5.357
53.000 23.590
61.419 16.590
39.295 33.553
32.503 14.711
68.617 1.086
72.769 -2.318
58.029 8.810
52.907 30.660
74.406 -0.158
70.783 5.663
72.738 8.144
66.445 19.200
23.974 29.929
46.474 32.764
54.095 17.259
41.176 23.154
57.083 27.257
47.629 13.993
62.613 0.101
46.391 4.412
70.870 -2.022
62.460 13.749
72.301 4.926
73.491 2.135
61.725 33.082
54.740 16.435
30.816 24.096
57.865 33.525
19.021 25.106
50.534 27.547
28.890 12.325
63.187 22.429
37.049 30.787
42.542 44.049
19.360 28.265
8.036 25.630
13.993 33.131
50.000 27.437
36.130 37.347
67.406 22.679
71.707 19.430
61.304 5.237
52.133 16.423
63.091 9.970
65.827 20.357
65.903 14.571
67.484 31.037
54.710 24.536
51.223 31.386
21.263 35.210
31.447 23.384
49.842 1.582
13.232 -2.302
5.336 2.678
53.992 14.051
33.503 35.149
70.118 13.266
72.123 12.190
58.981 24.752
55.983 -1.539
51.172 34.871
23.511 4.332
44.267 2.746
58.048 4.865
68.846 10.579
67.966 6.774
41.784 16.449
65.967 1.515
61.813 10.200
49.392 33.944
65.881 25.611
61.000 28.507
29.942 31.106
26.143 33.191
41.562 50.011
45.191 17.099
24.235 28.532
55.898 2.957
58.854 32.596
64.439 17.777
57.501 17.614
16.366 28.701
31.934 37.493
58.025 18.468
38.728 27.075
17.570 17.783
24.014 24.426
37.684 43.929
30.786 16.427
32.594 21.358
5.530 0.664
66.409 23.527
65.660 19.708
37.730 13.129
46.965 6.485
60.659 6.080
63.196 1.628
74.527 -0.131
68.875 25.897
63.260 7.940
71.628 0.864
48.649 20.489
42.345 34.385
35.725 32.498
11.680 33.504
30.612 44.272
21.044 11.703
30.433 5.091
52.427 3.575
61.057 8.069
65.107 -2.447
46.586 27.879
27.261 12.265
38.473 20.972
66.589 30.221
35.142 44.156
37.711 49.841
59.283 18.853
71.632 5.853
69.049 5.094
54.693 4.563
73.052 11.118
59.952 26.917
11.059 11.340
36.960 11.297
47.447 14.866
63.894 15.498
29.209 34.462
39.302 -0.284
47.284 4.235
47.938 31.669
46.111 37.101
31.803 35.794
52.977 18.314
33.462 9.855
36.604 22.390
15.988 28.425
37.135 34.127
29.113 17.042
56.895 22.714
65.758 26.886
70.385 21.424
9.200 41.201
35.138 35.872
52.459 38.121
49.459 40.395
51.005 34.959
56.322 24.149
59.246 22.971
48.503 24.640
29.593 47.895
26.314 42.811
13.781 26.049
26.552 27.137
18.213 36.120
48.425 27.808
55.805 28.458
25.918 16.429
35.992 23.848
27.606 21.189
66.472 13.309
69.845 12.547
67.420 23.045
70.662 16.984
74.936 6.713
40.474 7.569
66.405 -1.111
57.363 27.497
51.097 26.955
63.884 28.344
0.724 19.397
17.404 33.480
53.301 16.054
44.840 19.226
37.038 25.819
67.755 16.125
51.890 33.961
47.975 38.915
27.900 42.187
36.114 44.631
49.651 33.967
68.359 -1.713
38.055 -1.603
39.089 22.901
24.833 29.397
45.566 38.714
55.860 31.895
63.019 23.362
67.971 21.806
34.678 32.352
28.972 32.965
12.474 22.232
15.274 31.130
14.548 6.004
9.455 17.609
31.472 14.393
5.059 2.458
7.877 28.650
46.674 31.003
37.338 38.718
11.029 31.516
19.862 -0.606
4.039 3.752
21.020 37.741
60.734 31.053
64.983 20.322
62.007 29.611
46.309 2.828
48.359 23.531
31.825 14.457
24.925 36.344
40.756 29.535
-3.376 25.611
66.573 29.771
63.805 27.722
65.631 -0.456
64.162 0.771
52.759 20.442
54.690 23.989
71.875 14.489
53.332 6.884
65.337 0.635
26.190 24.282
42.141 35.685
50.011 34.908
38.302 36.638
60.076 26.885
42.750 36.738
46.273 29.969
22.358 40.163
47.227 41.184
65.747 19.827
49.757 1.204
57.780 32.969
17.776 7.465
60.912 17.776
58.719 3.715
55.215 16.783
11.265 24.630
24.943 28.976
42.761 19.879
27.911 22.963
25.849 15.443
31.705 33.144
54.741 8.179
68.603 4.083
63.603 15.911
40.976 34.847
64.303 27.350
22.247 35.293
29.306 34.883
42.174 19.392
33.160 41.725
57.565 21.206
13.360 29.405
20.638 32.124
57.625 0.805
31.103 -0.703
21.705 1.925
57.692 37.080
53.371 0.746
65.813 11.452
64.755 1.696
60.318 17.125
61.694 17.166
51.838 31.955
45.577 28.219
41.160 5.058
60.803 28.885
44.862 0.342
61.984 28.231
71.693 5.371
61.840 32.291
44.390 40.747
54.429 24.649
58.357 20.338
36.925 18.232
41.400 34.930
19.231 55.688
29.591 30.306
56.939 20.095
71.882 5.764
64.878 12.078
69.190 6.666
52.348 8.731
57.637 9.158
47.746 5.129
56.706 17.602
45.749 39.152
38.632 14.032
48.172 9.702
34.025 14.984
63.764 22.339
58.037 -1.152
49.473 28.538
42.196 7.615
28.073 25.878
5.090 13.806
45.006 32.478
54.319 6.845
16.531 -2.697
62.916 5.215
52.391 31.264
55.935 25.455
63.321 24.388
56.329 16.444
33.836 11.636
10.505 4.179
29.388 38.536
38.734 8.165
45.304 33.709
35.145 29.917
34.348 43.851
46.486 28.217
33.476 43.181
6.895 22.435
54.933 36.942
63.798 30.115
58.344 5.419
73.019 7.078
72.943 2.034
60.711 30.606
55.811 33.672
26.650 37.031
46.181 31.098
14.533 38.518
17.545 29.246
43.372 35.750
29.040 31.863
10.662 22.421
17.367 31.741
26.331 13.965
66.234 23.636
70.702 7.149
64.903 21.215
40.411 20.535
32.348 18.960
57.126 3.908
57.804 0.995
64.368 9.149
60.093 26.505
30.120 15.923
68.654 14.784
60.671 23.176
53.463 6.276
51.879 15.939
56.225 8.479
61.590 1.116
67.172 27.280
46.101 30.949
17.591 37.357
37.226 37.909
38.148 34.077
17.810 26.641
44.655 13.085
68.899 6.535
63.249 17.681
64.341 26.855
70.093 4.956
65.357 23.577
33.816 -1.805
27.341 29.591
62.691 29.723
48.019 2.492
31.858 5.828
7.172 6.423
13.826 25.928
23.872 15.156
5.909 0.127
69.387 6.536
55.022 30.386
74.990 2.623
57.789 8.552
16.183 30.483
42.107 14.172
39.554 27.185
51.311 -2.649
57.575 0.865
62.210 14.030
59.609 31.112
41.034 33.197
39.012 7.004
63.287 0.308
60.307 33.785
37.619 41.359
12.488 22.367
43.413 21.859
25.345 13.760
25.649 13.029
43.500 -1.625
24.407 14.180
30.710 19.267
40.091 27.257
43.159 22.130
56.391 6.632
51.317 -0.681
72.684 3.913
66.266 15.167
65.178 -2.686
71.287 6.948
74.405 13.947
58.661 26.719
35.478 33.276
0.269 30.600
27.463 14.955
49.041 9.383
45.512 13.426
32.789 13.697
53.985 16.281
55.680 28.547
67.652 19.963
35.954 28.071
28.642 34.538
44.357 28.448
21.384 21.582
55.119 35.160
43.055 25.876
37.713 21.943
47.455 6.344
62.804 6.854
61.292 18.804
31.221 32.853
13.896 30.209
26.448 35.599
28.300 25.749
16.497 21.017
14.972 10.193
41.131 21.605
27.313 30.913
32.664 34.996
22.094 34.373
4.862 20.340
9.759 25.840
44.083 44.548
35.089 34.028
10.590 21.678
23.356 11.288
45.693 -2.083
43.837 12.641
1.193 6.791
57.339 20.417
58.032 36.216
66.144 20.676
70.737 16.937
63.190 3.386
45.759 16.736
51.016 24.079
23.009 -0.899
50.156 26.931
56.477 18.381
10.889 23.074
9.195 25.764
40.468 39.990
31.440 33.789
29.511 45.161
24.904 34.870
22.953 42.984
10.219 24.754
27.858 25.517
40.638 7.352
33.752 19.866
39.682 7.133
39.179 17.950
22.640 22.441
22.772 45.196
45.118 44.761
24.543 24.401
32.227 36.016
37.888 43.198
44.232 29.980
26.719 36.266
22.225 0.030
20.132 5.207
29.990 9.518
25.171 -1.684
60.123 4.841
70.533 0.964
68.159 12.895
27.476 22.624
26.513 46.212
44.895 18.127
56.437 28.250
34.320 36.678
52.410 39.694
62.144 29.878
52.607 31.922
48.527 29.751
2.094 15.056
14.014 -2.992
32.408 22.638
39.819 -1.697
58.534 28.428
41.152 45.557
41.889 35.124
73.886 -0.941
67.700 20.783
69.882 1.931
58.405 10.216
66.189 7.722
72.062 5.019
63.759 25.086
39.792 32.254
62.183 21.762
43.567 0.302
66.107 16.332
36.929 6.876
48.927 5.280
70.032 8.271
49.467 25.066
64.422 26.337
40.493 36.928
26.668 33.283
54.473 39.684
61.728 31.301
9.690 31.675
51.598 35.980
62.922 4.063
51.533 -1.914
58.274 3.062
55.740 0.466
39.497 24.635
69.325 9.662
23.404 34.319
65.819 -0.139
45.110 9.245
52.648 23.138
48.524 32.161
62.633 29.365
28.139 37.394
19.940 30.639
27.096 26.786
71.370 23.081
70.468 11.989
59.617 18.621
35.540 17.231
57.854 4.691
66.971 24.340
44.605 -0.592
54.126 17.503
38.139 39.129
7.902 26.390
-2.052 18.799
33.016 17.566
53.756 24.529
72.799 -0.279
55.842 5.688
40.826 16.414
46.951 17.939
34.650 16.619
53.721 23.613
53.264 31.432
66.914 1.437
27.266 11.747
17.838 24.453
56.542 29.329
69.358 15.413
56.866 25.335
61.883 27.398
37.064 32.754
52.563 36.725
65.648 3.356
51.889 36.230
59.797 30.724
75.257 4.050
70.831 14.908
57.330 26.621
55.627 25.069
54.944 15.661
58.587 -0.287
66.588 -0.326
65.098 14.401
61.833 10.523
72.491 10.926
58.662 22.041
66.760 19.242
60.166 24.892
29.344 40.940
38.777 17.708
50.527 4.683
45.142 2.237
36.564 39.573
58.279 15.678
52.758 3.035
31.936 15.450
43.234 15.135
32.612 28.973
57.254 33.375
43.183 37.065
13.493 19.817
28.743 43.905
42.419 36.159
21.560 33.727
32.740 44.100
42.977 30.644
37.655 35.455
46.551 -1.979
10.749 19.872
43.248 17.914
28.704 28.520
8.913 22.681
29.872 38.129
47.021 41.274
51.508 -1.201
42.844 -0.985
70.150 19.298
65.200 18.110
68.319 8.058
32.035 37.160
39.972 9.240
30.794 34.736
13.609 31.294
5.280 27.709
9.788 26.184
28.161 25.674
61.362 20.717
66.077 13.018
68.013 24.246
17.017 39.375
23.665 36.257
44.373 39.192
63.208 25.997
63.558 30.426
34.672 16.315
60.832 19.459
67.990 21.791
43.270 36.262
66.918 21.754
61.802 26.624
27.745 5.421
65.294 5.533
50.043 28.278
48.353 17.227
59.819 23.657
36.353 31.770
6.050 -0.064
58.046 26.831
14.058 31.085
51.883 33.199
60.480 27.179
59.773 29.902
25.474 47.258
31.416 34.654
33.276 33.330
57.932 15.013
65.803 23.009
29.888 44.166
19.144 35.156
16.392 26.495
60.145 25.625
63.954 20.758
28.059 35.485
46.952 39.014
35.885 38.554
9.304 23.798
36.264 22.270
49.054 26.279
39.488 30.643
24.948 -1.967
62.675 27.583
63.960 32.089
69.887 12.825
44.777 21.063
54.234 27.044
68.157 20.976
56.652 29.748
53.665 33.182
35.698 45.885
25.229 10.240
48.082 35.921
57.238 20.685
44.199 14.061
62.030 5.976
42.307 12.787
42.805 19.926
64.131 4.374
38.294 34.139
39.626 44.101
24.962 44.231
-0.801 9.705
56.942 8.462
58.530 12.244
41.793 3.760
57.543 3.913
67.265 16.624
16.473 35.096
20.024 30.701
48.181 37.111
32.562 22.460
41.347 17.382
5.648 14.601
40.300 4.608
33.815 37.650
36.248 35.267
44.630 32.529
62.664 16.208
69.933 11.171
70.913 13.089
64.548 18.270
46.390 0.886
60.783 -2.129
71.386 15.213
64.710 32.548
31.921 35.158
40.224 25.613
60.933 0.873
67.823 19.100
61.166 6.612
54.408 31.885
59.391 31.006
44.798 27.775
57.638 30.586
54.942 25.580
61.177 9.295
52.938 8.885
71.747 4.231
59.875 10.157
36.786 -2.666
48.977 38.864
31.261 38.692
68.456 16.925
57.968 14.089
54.376 -1.927
59.836 0.944
36.187 8.280
32.927 36.305
13.370 29.727
34.271 17.852
23.368 37.005
55.758 11.897
68.869 16.018
61.567 4.224
31.917 3.638
53.926 3.551
23.797 17.468
23.501 30.159
27.441 38.480
64.121 31.116
63.080 20.314
50.735 14.590
27.040 0.725
39.490 18.131
35.920 31.878
56.791 36.732
52.898 32.082
34.209 17.944
62.948 6.857
59.092 17.294
51.345 22.798
40.644 13.559
31.774 -0.873
28.327 0.056
43.835 -2.759
51.441 4.623
42.653 35.138
36.603 18.265
53.361 37.843
24.662 39.374
56.749 41.596
36.015 27.370
67.308 19.541
55.474 29.264
66.937 15.809
59.152 20.680
63.748 26.012
57.986 32.872
54.523 12.641
21.650 23.514
38.693 -2.534
32.527 26.797
37.883 44.287
58.011 31.088
19.133 25.831
45.402 24.797
59.312 11.300
50.145 41.215
26.088 33.277
52.517 33.392
57.119 0.501
63.070 4.259
68.285 13.037
66.894 11.493
56.287 14.622
58.324 12.116
70.511 5.681
69.071 13.088
70.683 4.903
57.841 31.701
34.028 37.687
68.590 24.326
47.593 28.126
23.581 2.845
31.408 24.707
39.909 28.389
21.598 41.278
49.944 32.307
67.338 2.713
57.335 1.738
73.466 0.697
64.309 17.439
63.552 6.652
71.558 4.596
63.706 0.239
42.538 30.018
56.423 -2.224
69.225 9.628
51.832 13.394
61.047 4.903
55.153 16.449
60.250 29.824
63.206 21.772
39.721 17.034
36.556 13.844
51.043 20.193
46.895 27.412
69.493 4.514
68.342 16.819
62.913 4.514
66.829 1.073
70.125 10.413
68.453 0.275
34.086 18.774
41.753 39.136
37.058 27.505
2.183 36.009
-2.173 9.201
16.715 4.894
38.356 25.416
43.797 11.565
9.894 36.028
25.759 37.961
35.989 1.232
27.570 18.636
56.502 13.781
47.725 18.501
29.172 33.136
29.211 32.994
56.128 38.070
47.518 37.757
56.202 31.052
63.289 3.428
74.475 13.477
63.421 21.506
60.250 30.286
57.147 11.793
19.533 29.626
53.673 29.882
27.120 38.734
46.231 -2.164
55.905 10.567
66.436 16.089
50.254 12.582
50.954 24.916
65.198 20.700
20.402 7.042
10.322 28.476
27.251 42.180
50.514 34.708
38.613 43.394
9.121 26.016
41.100 31.251
45.881 32.285
60.465 29.173
55.724 -0.293
65.638 22.849
60.968 29.456
56.900 7.004
35.062 7.580
57.222 28.637
62.299 8.014
64.718 4.258
25.465 34.894
47.567 31.876
7.434 3.576
5.940 31.453
0.483 16.502
5.652 23.811
18.600 30.927
48.500 26.979
68.241 1.932
4.021 25.726
5.500 -2.231
25.069 37.295
4.597 9.538
17.995 26.298
12.552 22.520
36.254 41.680
31.522 39.618
48.058 38.617
25.646 31.792
43.626 38.303
68.155 21.246
66.701 13.303
28.233 47.790
37.560 35.839
20.077 35.142
51.113 12.571
70.191 8.238
63.264 11.316
67.447 -0.011
73.926 5.010
66.453 25.438
57.751 26.342
46.205 31.454
72.094 -0.219
65.972 10.713
48.194 39.870
69.316 24.857
60.967 22.898
64.081 16.491
72.199 5.229
31.486 26.594
25.121 33.981
22.021 28.103
47.053 43.933
64.991 22.280
62.864 12.149
69.839 8.184
54.879 37.957
57.431 28.157
33.354 18.305
45.984 11.543
71.218 7.298
66.931 1.237
62.356 11.819
43.861 36.192
55.862 27.347
61.346 1.808
71.436 3.172
71.111 3.934
65.374 9.578
33.377 30.576
55.661 26.751
64.215 0.951
41.251 13.940
49.847 31.593
55.174 29.845
25.603 24.360
55.154 34.192
61.601 30.091
59.387 29.364
28.648 41.252
45.176 0.963
23.791 3.848
68.502 10.650
58.276 28.491
53.535 17.305
62.159 29.015
53.374 30.854
56.471 19.278
57.084 9.614
38.050 40.574
48.755 18.737
35.862 35.570
33.883 29.205
51.592 14.452
38.798 6.891
7.118 7.414
22.952 10.933
56.046 26.350
46.719 21.941
47.225 32.134
22.340 26.642
28.775 41.421
32.272 29.404
49.260 37.539
57.498 10.944
54.182 1.496
45.853 12.134
55.079 9.075
73.647 5.541
66.661 -2.593
47.944 34.987
72.008 2.894
60.230 27.088
37.776 41.410
34.856 28.393
54.409 34.468
52.162 6.961
64.320 19.776
63.328 11.221
55.075 28.914
54.658 19.306
58.203 33.479
64.814 22.259
72.315 8.756
25.867 13.836
51.620 10.721
69.071 1.761
50.760 15.011
47.323 29.947
41.501 36.756
49.234 36.137
40.275 24.834
25.774 30.365
31.539 31.176
65.912 25.832
72.038 5.426
72.406 -3.122
59.311 31.864
62.409 27.736
66.461 5.156
48.621 4.362
67.069 19.393
58.629 27.579
69.140 0.889
46.815 40.767
60.701 13.631
68.785 5.616
54.423 17.752
45.524 31.646
46.827 36.195
-0.573 10.289
30.377 39.131
31.952 35.602
62.867 24.241
42.538 19.945
54.022 37.490
46.746 29.167
56.254 22.063
55.952 9.780
54.638 26.423
66.600 -2.272
50.158 31.856
70.088 7.875
46.420 36.196
30.738 37.011
20.511 11.114
50.119 31.721
41.582 16.888
23.609 18.205
63.388 24.281
68.946 -1.371
70.464 9.389
60.617 12.089
62.558 20.991
57.907 14.253
65.044 4.847
48.613 5.389
58.878 25.057
70.290 1.393
58.488 23.652
51.360 33.789
25.433 5.386
68.505 8.235
72.667 0.452
64.355 18.121
51.524 24.328
34.454 26.631
17.189 17.785
26.203 16.215
64.514 -1.494
42.976 30.088
43.524 3.070
38.764 41.073
33.233 34.114
66.748 21.545
60.387 19.277
22.975 38.597
3.417 14.100
42.667 32.227
64.508 0.797
72.383 8.346
58.909 17.360
66.089 5.347
70.357 8.363
25.373 18.813
28.693 5.349
20.367 31.131
38.113 26.694
66.992 19.692
63.714 20.847
69.340 12.877
69.795 8.495
46.777 28.810
35.006 19.768
21.390 43.308
-4.329 14.432
41.075 32.195
32.928 34.822
5.448 31.366
15.148 20.579
9.616 23.760
36.673 33.156
34.306 32.011
58.463 20.863
43.846 29.323
23.465 25.684
49.999 29.465
56.140 28.635
50.680 17.847
41.139 -2.614
25.457 13.210
4.863 2.428
45.503 17.512
47.221 15.673
56.340 30.055
32.641 9.282
39.898 2.707
7.393 18.762
5.323 2.961
69.578 23.745
45.717 35.472
59.166 15.508
48.468 -0.394
57.940 30.882
56.187 27.472
72.465 0.271
70.199 0.564
53.328 36.115
69.104 20.157
39.055 31.358
35.131 -0.336
36.663 25.025
31.385 27.423
43.201 -0.419
1.942 40.853
22.268 28.051
-2.849 12.717
4.044 3.926
36.745 -0.172
58.484 28.847
64.416 3.695
50.063 34.003
37.592 27.027
48.483 19.320
39.352 46.318
14.857 31.780
44.523 30.888
28.490 42.528
48.868 1.726
43.619 25.551
66.731 -2.217
67.262 6.382
71.369 1.601
72.622 7.961
55.225 12.626
47.156 1.634
45.144 14.993
47.486 35.948
46.169 39.433
36.715 31.818
35.597 28.318
65.183 7.135
64.319 10.039
52.137 -0.921
49.480 33.728
54.897 28.000
72.063 -1.251
45.011 31.784
49.831 26.841
63.519 1.415
57.548 13.844
28.910 22.328
14.880 10.522
32.181 30.880
65.661 -3.164
-1.277 21.834
56.897 30.671
41.699 33.926
33.260 45.739
44.707 35.597
29.134 34.023
73.583 11.216
42.008 32.252
39.295 19.135
5.388 1.671
38.223 31.694
72.092 4.450
49.110 30.808
65.468 -2.469
70.861 8.620
34.835 44.339
40.739 34.503
68.004 15.630
73.895 2.401
71.044 0.709
45.778 32.962
18.406 39.149
56.079 26.416
33.044 28.752
39.712 11.124
53.651 2.016
55.749 15.035
47.837 8.884
58.500 22.094
73.098 3.036
67.553 25.574
36.648 31.816
67.856 8.151
49.329 37.736
53.227 35.503
20.419 -0.368
35.848 12.379
1.176 14.822
26.669 37.478
29.162 41.034
24.509 35.279
30.202 44.224
16.508 29.105
55.945 21.658
32.345 37.100
62.072 23.871
42.626 30.751
46.882 38.572
61.570 5.185
68.451 2.056
34.758 42.239
67.798 7.788
51.171 -2.975
34.449 3.552
27.541 0.826
31.349 21.992
54.433 23.057
42.764 37.288
56.441 28.205
47.838 31.957
57.133 31.582
68.826 -1.804
62.672 21.682
35.072 1.127
64.958 14.892
35.156 40.670
38.178 11.766
53.969 20.626
61.625 30.110
71.416 13.349
73.221 11.793
67.182 14.803
47.861 5.581
41.473 34.235
38.086 7.580
40.549 9.862
42.141 -2.145
28.844 17.801
66.134 1.929
27.248 32.638
25.484 0.527
65.344 13.861
72.278 6.377
73.229 2.436
62.867 24.262
56.272 12.899
55.010 21.757
61.068 5.105
71.514 6.421
70.912 12.094
57.061 12.016
42.512 -0.107
44.922 11.658
61.190 20.152
24.501 32.184
65.935 10.397
47.228 17.570
34.801 21.060
40.998 41.539
56.299 40.986
33.774 16.940
49.133 14.139
55.453 -1.027
58.327 1.998
47.278 19.281
32.808 35.213
32.480 14.958
42.650 38.465
61.291 4.407
24.055 21.372
65.761 32.120
45.288 23.717
35.618 3.767
68.314 3.906
72.269 -0.485
65.395 11.721
69.660 5.830
53.172 19.156
25.124 -2.514
71.565 4.242
63.943 24.285
42.526 19.802
24.436 12.357
32.175 30.058
18.245 22.195
29.180 0.862
25.811 22.219
29.303 26.974
28.586 7.388
57.040 15.079
48.341 12.980
5.770 -0.101
48.838 -1.245
35.396 17.027
39.739 17.859
50.770 32.550
43.011 31.014
31.064 44.506
48.788 20.259
25.796 20.853
19.074 33.146
39.589 24.606
62.502 28.892
39.576 6.737
41.025 1.892
65.061 18.561
58.346 13.032
69.539 10.298
67.641 5.327
70.348 0.298
67.022 18.821
71.121 10.704
71.773 10.354
63.729 9.770
52.522 24.008
39.103 31.697
46.714 34.278
27.547 23.853
34.391 39.669
56.055 16.449
49.757 29.809
38.884 29.264
23.786 38.108
5.239 -1.287
44.545 24.150
50.394 13.875
40.230 10.097
37.113 16.962
30.614 5.908
40.427 -0.403
29.361 27.371
39.334 38.848
17.989 46.700
47.411 39.108
23.353 25.648
39.526 37.761
27.598 29.737
54.075 10.213
66.552 7.015
67.360 -3.232
73.115 12.119
65.998 6.390
53.257 31.535
64.889 3.170
57.671 28.024
64.578 6.649
64.145 28.786
67.688 13.198
72.278 8.206
68.849 18.326
25.610 19.590
62.396 20.175
13.463 13.841
43.830 12.823
40.689 21.241
32.215 7.880
13.479 16.733
24.677 35.225
49.378 33.892
30.530 35.377
12.812 28.201
16.596 32.223
36.927 35.625
42.297 40.805
53.992 25.826
63.627 10.719
54.459 24.813
73.061 -2.705
49.992 43.660
66.213 16.690
45.405 29.565
35.746 15.344
5.839 0.409
76.171 7.798
66.758 13.527
58.251 21.649
69.463 14.667
55.038 22.255
51.547 2.478
34.146 8.066
21.474 38.868
38.781 27.393
19.871 30.880
55.774 28.021
43.160 34.389
36.606 16.254
31.757 36.951
52.071 23.429
67.471 12.745
55.310 5.051
18.461 13.589
37.309 1.435
-2.949 18.310
18.176 33.456
41.595 36.713
19.677 27.344
31.709 28.447
47.097 20.084
8.116 30.778
23.867 24.577
49.319 38.034
45.038 35.322
66.115 -0.970
67.549 13.208
40.727 10.995
44.390 10.509
59.393 18.291
72.765 1.727
72.902 10.408
49.664 31.466
54.015 16.503
35.697 -2.993
50.633 25.306
72.577 19.295
49.947 39.157
62.240 5.345
63.787 -1.898
58.927 26.337
63.406 27.759
58.626 22.192
52.108 36.864
24.994 33.203
62.714 7.346
56.722 -2.078
43.069 17.326
19.828 17.484
6.846 20.753
3.919 4.061
40.451 31.709
53.930 26.627
18.784 34.184
35.396 34.281
37.417 36.256
67.217 29.867
63.670 11.324
44.153 26.737
50.327 33.307
7.373 10.245
46.017 9.686
41.590 18.052
68.417 4.900
44.041 37.760
45.072 26.524
66.207 -1.763
61.350 6.920
55.850 27.999
50.840 5.208
65.478 25.071
65.119 21.486
68.179 7.021
43.019 28.654
27.412 34.343
20.405 8.939
40.037 31.976
60.031 29.674
54.324 35.723
47.953 25.788
45.173 23.501
68.168 5.901
52.048 10.565
34.574 7.582
62.129 28.211
63.210 25.778
63.967 2.319
48.040 20.316
66.694 5.214
69.072 10.984
48.310 26.402
42.689 17.780
67.623 11.411
42.284 15.238
25.369 -2.459
10.599 11.321
67.429 19.094
40.946 28.783
27.571 14.795
63.494 8.179
28.620 2.462
53.182 13.875
46.289 23.653
44.089 33.051
53.847 26.631
57.281 11.766
28.975 34.439
33.463 29.384
10.337 14.311
9.230 32.697
27.996 -1.301
23.972 33.878
7.540 21.720
21.869 30.391
41.491 35.832
17.870 40.087
9.165 17.435
13.058 25.285
33.595 21.698
16.921 5.857
45.694 28.154
49.251 12.663
57.162 18.036
55.112 26.680
38.431 25.523
42.200 5.691
54.115 29.320
44.819 27.600
-0.183 8.770
24.279 6.508
28.867 34.497
22.738 26.715
59.545 6.850
50.852 7.218
63.760 6.151
51.688 2.217
62.481 -1.853
44.318 16.030
27.727 -1.993
20.853 13.474
5.208 1.653
72.829 11.846
51.429 10.666
41.681 34.050
56.379 15.981
66.339 18.188
50.628 35.007
48.867 0.031
41.396 34.676
35.686 34.334
56.671 17.277
50.877 37.447
34.619 15.279
42.408 23.175
25.576 17.900
56.994 18.737
63.544 20.801
43.979 37.274
55.190 -1.238
40.777 35.317
37.116 33.201
55.720 23.985
51.306 37.101
55.101 38.642
48.107 38.272
58.034 33.989
60.819 16.879
37.822 36.940
67.303 5.868
30.179 25.981
21.230 -3.392
21.612 25.742
28.736 39.731
32.064 22.234
65.604 11.463
32.922 33.021
69.997 15.341
59.865 30.355
52.179 29.480
66.441 4.458
62.511 1.536
59.647 29.346
66.368 20.357
41.490 15.763
29.471 21.694
57.700 8.345
38.690 3.895
56.343 2.400
57.434 23.012
67.882 14.178
61.305 22.286
38.308 37.036
15.595 27.473
32.675 14.689
54.233 38.005
26.930 27.524
54.603 5.061
5.418 29.632
-1.364 20.157
4.283 26.204
43.418 31.269
58.555 2.539
70.296 16.671
69.339 15.244
52.012 25.610
13.184 21.987
25.413 6.478
37.507 -1.224
42.046 18.507
45.508 36.377
46.834 7.254
70.014 8.897
74.051 2.477
46.267 29.218
57.657 12.346
36.775 0.053
57.877 24.189
66.612 9.469
58.696 27.582
43.613 26.746
54.429 21.782
73.213 6.168
72.005 13.614
37.668 32.059
70.981 3.452
53.779 12.036
67.610 2.811
61.367 16.362
69.915 20.972
31.067 26.071
11.442 16.389
-1.336 16.381
33.558 34.302
37.625 30.329
29.434 12.278
31.584 11.578
23.100 4.495
36.568 31.624
42.916 6.260
36.399 17.315
51.458 31.684
68.222 13.341
65.892 20.168
42.621 22.368
39.063 37.617
28.322 19.609
0.084 15.844
40.875 -1.644
41.375 5.874
29.576 18.683
5.794 0.369
50.570 12.432
36.395 43.781
54.849 25.638
72.784 2.128
62.835 9.200
42.536 15.448
67.601 19.991
44.384 20.102
25.825 27.877
62.845 7.321
52.691 19.389
43.039 23.047
68.043 18.759
58.802 17.526
70.239 3.151
32.582 29.782
30.831 27.888
40.865 28.616
41.270 32.784
59.679 25.248
18.923 31.257
39.964 7.316
54.569 32.801
57.677 20.556
62.109 27.238
60.520 25.074
67.893 25.352
61.389 -2.142
57.757 8.939
67.730 -1.629
52.824 24.987
59.706 18.653
47.414 35.693
48.462 31.458
36.052 26.373
35.532 27.532
51.481 39.002
60.746 -0.827
49.618 39.704
60.371 2.688
61.690 26.011
61.723 1.722
67.171 5.724
39.697 16.623
16.798 11.106
5.513 1.915
13.426 35.713
11.617 8.675
54.874 15.247
32.988 7.364
60.374 20.341
70.013 6.913
44.990 17.145
43.970 15.627
39.527 15.600
29.561 32.622
48.680 9.201
67.686 3.338
69.027 2.884
73.715 7.692
39.597 24.797
65.982 24.543
62.275 30.448
49.826 33.410
45.161 36.299
40.556 31.101
59.258 5.599
51.861 35.609
44.516 34.059
46.870 1.444
54.808 40.712
43.944 34.645
71.293 4.974
73.378 5.741
68.954 4.766
57.017 14.354
54.454 21.018
48.643 32.648
11.557 40.228
45.492 34.593
66.518 14.763
41.856 32.625
65.075 -3.344
30.095 2.784
75.397 10.575
72.196 7.210
63.533 16.037
40.319 29.813
64.012 15.403
58.114 25.269
48.978 21.824
25.840 43.894
41.340 32.185
36.789 30.068
33.491 42.207
44.732 40.522
46.506 2.060
33.424 27.044
26.430 34.174
23.872 41.755
48.481 29.379
42.619 14.284
60.599 18.496
46.457 34.595
71.775 5.730
55.758 28.749
28.343 44.333
34.595 21.519
25.625 23.958
53.759 24.396
31.262 22.401
35.686 32.653
11.169 22.180
68.629 25.042
66.678 19.625
64.087 -0.219
63.558 9.653
51.450 5.860
53.358 29.573
59.476 31.748
45.523 31.612
46.867 24.154
45.002 14.521
21.824 5.407
40.403 10.840
58.340 -0.419
46.879 43.430
42.142 38.082
51.035 42.472
48.553 44.834
42.311 36.646
55.448 10.565
67.096 5.330
49.993 31.750
55.037 0.519
31.512 13.850
32.294 6.602
27.272 30.941
59.811 20.559
58.470 30.756
61.330 24.795
56.236 18.724
37.664 25.935
67.722 7.007
57.329 25.663
54.478 22.565
23.788 21.886
68.716 8.967
64.417 25.699
35.224 20.906
60.530 11.262
50.485 9.348
65.054 7.489
65.019 -0.426
71.467 0.682
17.886 24.408
29.280 -2.733
30.666 12.335
16.946 1.508
17.826 32.016
23.697 2.107
52.094 29.897
53.866 27.786
58.468 21.629
71.281 8.440
68.599 21.713
42.720 33.972
49.096 35.515
39.468 29.893
13.987 31.909
37.514 38.276
29.736 40.372
27.801 32.618
30.866 23.465
19.291 30.139
38.024 36.723
59.694 34.965
47.035 33.506
44.849 1.095
51.303 32.989
65.048 12.120
64.436 6.442
55.124 34.522
21.790 32.682
41.987 33.222
61.782 19.058
50.532 28.631
58.890 27.707
42.986 28.102
27.682 35.423
48.874 43.681
25.442 33.171
49.894 1.091
40.511 34.983
30.099 35.524
37.109 31.962
8.634 29.803
11.489 13.894
29.933 41.234
43.666 44.694
44.071 17.700
40.503 21.919
70.598 14.833
28.952 9.663
45.099 4.365
26.477 6.965
62.323 4.473
37.842 32.706
55.449 31.899
48.433 24.328
23.773 28.865
17.350 29.642
-1.047 30.318
41.418 41.962
41.208 1.340
63.819 1.971
65.675 22.436
48.649 10.450
57.494 7.498
23.344 5.482
37.383 33.750
61.097 16.379
53.428 27.257
34.475 38.093
42.575 19.835
35.217 35.950
37.391 41.803
46.185 11.733
70.386 1.201
53.729 1.212
58.203 0.264
58.373 18.882
58.482 23.550
59.354 25.422
23.135 46.884
45.938 41.007
34.540 37.082
51.945 27.470
56.361 -0.181
36.721 21.473
36.071 25.540
39.054 42.806
62.245 6.199
67.660 17.825
65.728 27.489
62.182 5.197
69.546 22.630
31.339 0.550
44.995 22.080
48.485 9.519
70.528 24.823
22.894 37.394
52.153 30.972
50.979 32.651
47.417 35.770
68.980 15.780
40.280 37.543
39.457 43.521
39.389 -1.790
31.010 3.032
19.087 17.832
22.298 17.222
5.268 2.548
68.698 0.436
57.890 9.926
25.556 0.474
13.172 20.679
66.825 26.222
23.826 30.891
32.397 10.261
62.516 21.886
57.188 16.730
64.675 9.034
54.506 3.318
10.404 9.313
21.830 14.937
72.231 -3.063
50.507 30.310
18.873 41.117
53.681 40.539
40.116 23.038
60.006 25.631
47.059 37.128
12.737 23.638
26.093 1.506
12.242 14.079
56.025 22.916
65.920 26.605
42.705 38.978
49.389 12.139
43.867 -2.214
30.699 26.136
45.394 11.445
49.073 27.551
19.410 43.332
41.873 46.732
64.002 28.330
23.161 41.662
24.719 23.537
40.779 35.302
53.845 34.723
34.167 18.659
56.664 0.205
35.833 32.011
34.760 22.452
68.628 10.301
66.039 17.163
25.026 43.425
55.517 16.153
50.109 7.149
61.370 24.304
64.223 14.219
53.056 5.856
70.888 20.554
42.948 31.995
3.967 18.780
47.755 44.480
44.079 36.490
22.816 32.916
40.043 39.502
47.268 21.549
43.905 29.673
16.084 24.771
28.461 16.083
5.944 0.517
28.221 5.331
34.992 38.192
36.689 25.293
61.566 32.077
24.094 20.918
3.565 4.309
59.513 10.616
67.491 15.910
52.473 -0.116
36.348 10.918
9.454 14.558
5.439 -1.532
51.417 10.182
57.617 28.467
17.338 40.986
57.874 30.031
58.004 1.701
33.069 18.695
24.381 0.918
8.968 11.679
25.677 19.760
47.296 20.266
43.270 -1.501
31.020 3.434
31.124 5.090
45.237 0.898
69.541 13.733
31.668 30.869
34.684 25.862
-7.626 29.581
17.040 36.819
22.369 25.711
29.377 25.909
42.565 12.569
30.339 34.790
55.198 34.040
25.428 35.908
60.781 38.963
19.360 41.047
70.203 6.308
55.209 25.156
34.814 31.801
63.084 18.044
59.227 27.447
47.923 30.819
53.134 28.198
55.532 26.124
30.438 34.872
-4.039 27.067
6.007 0.036
52.145 -3.100
34.006 49.803
19.974 37.453
9.309 37.936
5.300 2.652
39.733 28.578
15.148 32.966
70.066 12.727
70.417 6.050
46.022 10.445
5.475 2.328
8.430 -1.811
39.856 2.444
35.280 22.776
45.510 18.778
35.853 21.185
32.281 34.198
43.079 38.531
18.564 31.156
23.705 40.453
21.926 21.543
21.280 31.794
32.366 31.613
20.078 37.439
28.884 26.672
42.036 16.999
18.364 39.690
40.011 46.144
23.881 11.157
23.187 18.349
18.919 14.279
35.965 26.253
61.834 -0.494
67.707 8.832
65.505 21.580
46.945 0.283
63.234 0.195
46.277 11.516
48.438 0.504
56.031 14.283
62.488 27.001
37.346 39.022
65.710 20.520
70.111 5.246
43.320 35.350
64.954 15.824
70.295 14.406
62.094 2.941
20.018 34.950
43.436 16.961
63.632 -2.762
64.734 -2.893
47.529 20.686
28.132 33.079
41.597 40.584
65.784 14.775
69.718 0.757
69.369 3.615
35.053 26.455
68.083 12.165
49.554 33.058
54.088 6.560
70.951 19.775
37.074 37.986
34.342 40.002
18.455 28.759
5.638 0.830
51.976 32.193
52.607 33.272
49.026 8.036
70.623 2.002
54.726 9.823
67.494 20.603
64.263 17.864
71.883 6.786
73.461 2.920
72.362 -2.499
72.941 -0.434
39.971 22.232
71.671 12.609
49.216 0.060
55.172 41.207
20.294 35.160
4.851 26.610
31.587 31.564
12.549 18.500
24.149 30.461
25.705 23.554
34.184 26.824
13.109 34.164
59.683 20.115
73.413 0.429
65.437 -2.577
53.740 17.613
46.381 5.299
47.808 10.387
53.926 11.434
67.808 8.818
59.755 27.963
48.129 28.742
51.127 14.758
33.342 11.628
55.599 15.466
43.096 27.170
62.560 14.617
15.463 5.911
16.442 8.568
17.724 15.427
32.023 29.971
58.276 20.423
67.603 24.387
63.218 1.326
46.529 16.530
26.833 8.283
35.041 19.341
69.921 0.381
59.089 4.126
55.719 -1.203
14.866 2.696
5.787 0.765
70.685 10.596
66.190 4.463
62.462 17.057
68.286 22.938
44.996 19.234
52.303 30.962
-0.465 28.719
36.990 38.243
53.530 28.220
44.336 20.739
49.957 3.322
40.198 -0.322
55.418 -2.021
48.616 40.634
65.915 21.348
38.666 15.164
44.571 25.295
47.480 30.508
25.601 23.758
13.953 11.616
9.703 14.013
17.975 1.198
14.841 11.641
43.423 1.544
15.233 30.469
6.188 11.113
43.114 9.724
68.934 2.908
33.757 12.715
39.290 20.181
43.113 32.733
30.211 6.551
65.363 19.593
71.287 2.836
64.710 12.418
71.098 11.444
57.037 9.733
36.444 15.928
17.673 25.799
35.826 33.406
62.766 22.699
69.914 -2.505
69.145 7.716
49.726 19.453
54.879 13.268
37.785 -1.280
41.845 31.517
26.940 5.523
57.590 11.050
72.582 7.840
42.751 39.837
19.175 16.513
67.563 -0.032
46.949 18.474
48.196 1.661
46.695 41.915
20.887 34.752
19.892 42.252
19.792 4.949
5.455 0.495
54.400 23.819
34.292 34.663
24.054 38.399
55.694 29.708
64.247 5.916
64.152 17.932
53.464 16.424
12.867 11.984
48.179 37.676
43.846 39.644
29.774 32.691
36.325 38.851
55.652 31.459
55.428 29.654
44.413 10.935
53.894 1.049
34.973 32.170
29.099 3.262
32.629 4.748
38.830 -1.189
40.377 13.548
16.202 20.929
53.685 35.537
26.320 28.630
15.887 31.489
19.997 30.454
29.431 36.222
40.158 25.647
33.277 34.242
52.876 0.174
48.234 18.781
26.911 19.412
30.443 5.255
22.210 6.077
3.616 21.936
13.926 41.360
7.015 9.605
30.515 -1.950
13.344 0.066
14.074 23.553
3.298 23.345
47.011 25.861
24.566 36.722
39.750 33.415
39.308 2.964
72.955 18.202
39.373 1.996
68.967 8.256
70.035 11.811
40.776 15.852
65.264 15.974
65.181 7.073
65.814 5.296
37.818 31.117
41.206 8.680
52.032 12.654
64.290 17.351
72.862 2.725
71.180 -2.440
43.798 12.000
39.837 15.246
39.807 22.554
17.132 2.141
59.904 30.392
61.757 20.471
55.879 -2.624
47.947 -2.138
51.027 16.268
51.281 21.536
18.942 5.203
21.583 32.388
50.769 32.122
65.669 11.940
64.816 13.058
40.387 8.128
50.003 41.038
68.613 6.298
32.979 2.987
52.621 22.624
53.250 12.169
55.589 35.219
51.856 22.306
71.076 -0.837
74.446 10.983
61.409 28.589
56.692 26.471
57.080 11.765
33.738 29.127
17.461 33.564
26.549 23.356
27.629 40.626
23.428 32.778
12.332 35.542
25.425 35.663
33.744 11.201
49.709 4.030
27.956 23.880
32.197 35.176
38.481 38.721
22.976 13.610
27.999 29.101
49.660 36.612
45.856 22.092
70.840 16.465
70.826 9.966
49.014 13.126
60.274 33.731
31.964 26.852
4.950 15.872
28.926 40.742
25.719 7.130
24.088 33.697
6.499 11.588
35.619 42.678
55.171 7.421
45.750 15.435
65.410 28.347
34.781 27.490
59.625 15.381
14.179 40.979
33.280 2.895
9.579 28.404
44.412 20.420
40.564 5.075
49.013 31.328
45.973 32.926
57.367 35.931
60.359 32.009
42.592 36.768
35.213 22.990
62.276 2.832
51.791 26.843
54.741 30.341
71.102 14.829
48.832 28.746
68.852 15.654
65.892 -2.596
50.581 8.695
52.338 18.393
23.737 2.861
68.203 6.381
2.254 26.230
9.227 27.091
7.266 26.869
35.141 5.854
52.116 28.902
56.329 7.344
29.704 20.486
51.814 29.090
26.137 34.478
39.756 -3.069
37.961 36.943
63.147 11.297
72.915 -2.120
70.038 18.646
65.913 4.825
57.187 8.170
71.215 6.474
73.117 -0.723
58.791 17.632
54.675 1.338
44.932 15.134
45.854 -3.434
28.964 26.414
38.262 24.836
16.272 25.551
14.994 18.510
12.646 28.042
44.479 27.876
32.454 34.301
24.104 18.689
67.571 21.836
62.267 21.377
49.175 18.785
37.590 11.906
63.550 23.087
45.812 33.019
20.406 6.089
16.895 10.720
59.664 7.841
53.309 15.568
29.612 -0.073
57.216 5.889
23.190 4.388
29.868 34.834
10.402 25.580
52.400 9.322
68.588 18.641
58.590 13.329
52.099 14.978
40.768 -1.315
60.099 7.783
28.979 11.416
13.918 37.372
30.902 35.429
38.128 41.254
57.914 29.847
46.385 25.631
19.426 30.004
42.911 30.635
20.996 50.933
25.797 36.484
1.642 25.853
38.971 6.041
40.605 30.974
25.172 18.980
33.852 37.194
19.298 30.113
8.479 23.573
21.804 44.830
24.969 0.520
74.375 5.254
70.828 6.347
40.212 34.511
53.552 17.465
62.941 18.424
32.932 45.741
20.838 32.978
19.128 35.657
46.081 35.898
29.899 38.499
22.285 17.852
20.158 36.397
45.928 2.339
27.798 2.865
13.365 26.387
18.459 27.776
33.800 30.349
38.820 42.786
34.568 33.068
26.404 33.875
8.609 18.948
17.339 29.441
21.986 35.178
53.905 24.363
36.265 9.339
46.795 10.588
45.265 20.386
23.018 7.820
43.152 6.011
55.296 31.519
43.297 17.692
29.281 25.383
50.989 -0.504
55.376 18.269
13.454 32.247
47.835 26.201
38.587 19.626
15.669 17.578
17.397 2.642
1.310 19.890
30.807 27.457
65.167 11.961
48.139 9.619
32.398 7.915
54.609 12.595
39.884 19.730
37.949 47.892
21.207 24.471
42.117 28.205
8.372 15.828
29.751 9.559
56.853 7.540
58.038 16.939
24.671 24.342
4.994 12.583
27.719 34.633
23.389 33.766
59.045 16.599
58.264 2.467
59.640 17.246
66.674 26.152
59.307 19.824
22.698 25.535
12.923 30.734
33.654 38.251
47.352 5.634
30.827 -2.934
26.416 6.324
5.665 20.432
38.555 32.571
56.593 31.213
53.461 23.184
70.780 7.084
61.443 28.079
54.534 39.517
23.951 21.863
38.044 34.367
15.975 28.452
39.630 3.395
43.824 24.871
28.441 11.519
55.180 24.420
70.371 21.650
11.891 33.813
5.525 1.787
69.677 0.575
34.395 5.503
66.453 26.626
68.472 9.814
63.090 23.241
66.310 -0.959
74.640 2.568
66.069 23.151
35.262 -1.502
34.303 25.617
22.754 7.399
30.879 27.498
32.066 22.855
42.091 28.758
42.883 16.202
30.542 3.395
50.094 25.053
30.487 -1.099
59.110 7.896
48.812 11.639
65.124 17.312
72.489 9.698
58.469 11.635
40.987 5.853
65.708 26.841
54.978 37.025
63.219 33.571
59.622 16.181
60.100 -1.066
44.879 3.096
62.517 4.005
40.228 8.069
54.239 34.083
68.936 10.513
57.555 9.354
57.947 10.886
56.513 20.719
57.922 17.495
47.720 34.520
34.650 18.824
32.430 24.833
30.822 36.874
58.147 29.992
63.710 3.823
55.581 30.986
66.975 4.492
24.816 2.378
17.632 4.741
73.761 1.780
64.741 2.186
67.397 5.851
59.634 7.987
70.788 8.857
70.187 -0.119
54.236 1.177
27.707 16.222
9.145 20.681
41.792 24.832
60.756 12.721
74.577 7.312
63.705 9.972
64.416 1.263
47.446 34.198
61.806 30.844
19.714 21.120
58.546 11.034
62.700 3.417
67.956 22.879
55.004 26.272
38.940 22.445
-0.810 13.758
52.943 20.963
66.680 0.902
52.577 28.380
52.186 29.264
48.864 18.310
36.283 1.378
37.261 19.978
67.543 4.425
73.939 -0.747
66.897 22.340
57.206 32.020
68.126 1.560
39.800 35.150
50.169 19.991
53.685 0.178
69.716 6.313
56.083 29.156
72.312 9.820
66.096 14.489
69.307 22.838
61.023 23.582
64.892 10.138
50.691 11.809
34.530 40.494
29.993 37.862
31.539 35.562
58.594 23.262
56.283 25.938
29.107 33.425
43.797 39.084
40.187 30.250
36.372 39.406
62.167 23.096
47.931 25.375
31.052 36.495
45.720 40.896
37.899 4.777
38.284 2.208
64.386 11.011
48.039 4.000
42.750 4.020
53.756 10.460
27.027 30.301
5.475 14.870
20.207 37.547
30.755 46.383
57.777 20.687
63.139 2.200
64.167 24.229
31.796 20.911
27.855 43.502
-2.572 14.680
27.874 28.086
28.835 28.841
71.901 10.894
58.282 0.234
59.300 10.105
65.877 20.638
58.888 17.048
32.793 17.620
56.234 7.562
42.526 34.566
33.370 48.867
44.698 28.089
53.326 8.329
65.231 4.685
63.640 22.885
47.500 30.820
42.496 44.000
66.306 19.951
21.550 25.230
49.651 22.358
67.958 24.030
68.874 8.130
66.067 5.823
30.451 25.343
70.361 7.036
71.071 9.435
59.835 38.477
65.417 6.752
24.312 35.528
26.907 32.408
14.572 24.321
21.662 34.053
15.417 18.614
29.387 20.107
46.477 37.521
30.861 27.503
13.508 28.439
49.359 28.098
66.905 1.915
60.951 28.170
40.621 36.265
45.399 42.885
64.968 19.504
46.538 31.217
48.694 3.170
33.554 33.571
54.427 14.901
38.599 10.625
29.491 1.106
16.455 5.515
39.968 40.227
58.072 28.817
69.902 14.210
59.306 27.307
50.777 35.588
55.149 33.938
64.254 29.142
58.892 40.829
57.057 24.935
61.587 22.595
44.116 12.146
56.978 27.509
24.961 30.826
55.757 19.991
62.319 23.706
49.829 28.785
38.515 27.129
40.656 34.659
69.011 15.828
62.585 12.621
71.594 8.159
58.161 31.799
68.107 22.333
15.661 31.283
31.949 36.807
59.342 20.539
53.864 25.647
53.247 22.934
61.291 29.914
52.187 0.806
1.885 21.186
40.469 4.983
63.209 26.553
70.146 6.966
66.463 17.809
73.164 4.140
54.562 23.999
71.796 -1.801
62.015 23.928
32.231 38.042
59.938 33.552
59.081 8.679
27.621 27.826
24.166 22.722
32.755 36.939
47.626 31.907
19.144 26.103
34.788 31.254
8.752 34.139
18.717 13.561
13.642 18.053
55.927 4.158
60.395 22.002
31.318 4.224
62.155 33.202
61.487 19.861
75.194 8.102
58.919 20.345
70.659 6.633
58.075 22.636
55.795 36.296
57.569 25.489
51.185 38.072
36.413 16.924
14.022 3.644
7.444 15.421
35.297 30.090
46.888 36.282
67.086 22.302
65.775 -3.193
56.789 2.109
30.866 29.484
71.907 12.902
60.439 7.368
46.556 17.626
42.281 13.982
34.108 13.196
23.438 1.211
19.890 3.565
22.703 7.560
31.595 37.491
0.547 26.350
37.054 17.827
24.709 30.455
39.805 39.325
15.802 14.209
5.653 30.869
47.258 28.230
59.122 23.885
56.731 21.983
50.467 6.468
68.154 0.959
59.372 -0.615
73.022 10.468
70.405 0.761
59.944 7.036
56.385 30.897
24.313 30.650
2.453 13.921
51.889 23.298
67.849 -3.235
68.170 23.022
66.917 6.830
60.665 12.778
63.392 18.256
35.027 32.207
55.012 40.627
40.495 34.988
41.660 31.339
71.305 -2.436
70.882 5.281
66.795 21.468
26.914 11.005
5.996 -0.170
28.250 5.674
5.258 6.612
5.481 2.360
30.914 9.126
29.299 34.969
57.781 17.756
54.027 20.860
50.918 4.340
60.819 23.338
48.300 38.695
65.745 21.307
55.022 39.624
45.323 22.042
70.075 11.051
66.898 1.460
64.757 -1.065
51.435 22.512
34.613 22.017
5.471 1.805
60.785 -0.618
57.043 13.722
25.571 33.714
57.060 30.598
16.809 27.386
22.716 9.283
38.560 8.315
64.772 4.405
24.562 32.964
1.101 28.694
29.404 51.643
60.299 39.911
18.766 32.748
20.941 33.843
19.029 20.264
31.580 -2.410
13.181 21.956
55.228 9.653
41.950 28.269
16.735 20.537
23.216 13.400
28.700 20.232
10.362 5.530
11.283 1.549
45.608 1.028
50.292 -0.765
43.068 0.623
10.239 28.840
58.847 30.605
62.206 19.353
47.528 31.479
72.371 1.423
29.376 27.040
44.620 24.657
35.835 41.050
23.579 41.249
25.788 23.820
50.692 29.585
42.381 28.037
23.082 31.610
54.232 26.728
24.056 34.709
3.062 3.941
73.681 -2.782
60.085 12.785
54.412 18.341
54.295 8.627
63.160 5.462
66.269 22.674
56.435 16.424
56.936 34.158
66.129 26.718
55.291 33.799
71.718 13.574
72.263 3.140
33.659 30.946
47.288 34.040
42.788 24.001
67.639 16.145
56.437 7.939
46.764 24.920
59.360 22.797
58.495 31.668
66.714 17.656
54.782 8.004
61.719 24.521
42.236 26.637
-5.498 25.273
15.542 20.586
5.333 1.592
15.331 19.606
43.464 32.303
58.202 39.878
58.931 11.285
34.840 5.614
48.772 31.143
58.086 27.497
47.144 31.052
55.683 8.566
60.438 9.812
40.877 29.962
30.970 22.780
15.940 31.462
30.394 35.584
41.302 32.253
37.350 26.334
53.999 44.420
64.325 27.409
51.251 25.133
52.821 22.762
43.214 1.462
69.183 7.699
69.860 17.996
71.539 1.577
46.780 34.857
43.479 30.103
42.697 34.514
17.054 21.982
56.238 26.616
45.046 27.141
70.663 16.503
60.863 21.506
65.666 26.372
71.997 14.949
70.342 4.077
53.006 13.261
64.499 4.422
59.684 18.171
68.856 6.068
64.274 30.959
62.520 1.673
40.153 23.962
34.505 42.366
59.548 23.283
55.760 4.426
24.081 29.643
22.193 25.280
47.203 30.639
39.524 37.275
43.258 29.230
41.620 18.224
50.290 20.264
39.676 15.904
59.925 26.442
59.868 35.784
41.998 36.313
29.797 37.844
6.039 40.918
12.772 16.349
17.331 8.649
30.184 20.459
53.286 29.857
59.055 36.641
45.149 36.021
56.217 15.980
44.041 32.699
34.987 35.698
49.149 3.903
37.998 27.718
15.953 11.972
40.790 22.037
52.786 13.441
57.150 -2.143
25.397 30.949
37.335 15.388
68.965 10.523
68.223 -2.323
33.668 44.329
32.482 33.400
60.409 19.793
56.081 13.775
50.693 36.670
43.190 34.829
62.993 8.678
60.648 19.176
64.809 12.205
50.056 3.999
55.396 2.658
31.481 9.082
11.234 28.493
38.041 8.216
61.697 -1.432
69.025 21.610
63.620 13.143
74.117 10.074
70.202 3.619
68.008 16.414
45.803 0.698
50.929 28.781
19.900 21.717
29.778 34.891
14.058 25.119
46.596 13.781
72.120 8.089
71.485 9.166
66.693 18.893
70.338 17.912
71.008 16.972
42.546 25.841
67.128 0.375
46.492 38.713
48.012 35.333
33.801 39.458
61.491 33.629
63.522 27.009
73.727 8.941
66.453 4.043
73.146 10.111
56.640 28.905
71.395 -1.717
65.217 14.333
30.575 20.076
47.865 30.615
21.674 34.298
20.811 24.094
32.090 3.116
40.361 -1.423
31.808 8.319
28.184 8.206
40.768 11.491
6.055 0.380
66.479 8.818
67.718 20.465
38.837 39.471
36.119 9.883
23.488 30.344
19.361 2.342
23.033 8.527
22.550 8.236
53.632 20.043
33.450 4.708
14.473 5.205
35.172 -1.944
65.486 6.488
55.804 5.985
63.482 18.530
48.843 30.879
61.239 14.961
57.185 22.536
70.208 -1.870
67.663 9.324
55.511 15.251
71.564 0.277
39.888 4.597
44.165 24.444
66.226 -0.756
57.894 20.835
68.655 9.682
56.702 33.377
54.992 7.933
35.730 40.524
20.921 18.369
26.505 38.120
59.450 0.068
72.536 1.487
39.560 28.134
37.241 7.162
35.513 1.882
38.395 -1.219
34.196 29.857
61.771 27.735
67.929 20.543
71.183 16.453
59.197 29.203
49.175 19.310
42.504 40.621
68.110 13.178
53.359 -0.896
62.056 1.620
71.617 11.559
69.660 6.697
59.784 -1.170
73.800 2.867
59.928 22.034
29.896 29.360
67.261 -0.625
52.509 27.342
24.686 22.409
31.945 26.287
63.576 11.198
62.043 19.774
35.531 26.045
50.537 29.372
22.107 19.189
74.387 13.127
59.523 17.621
64.050 11.010
17.932 17.474
33.008 0.163
67.533 18.796
61.411 31.125
38.930 40.287
20.224 30.920
39.771 5.449
0.508 10.889
49.313 15.224
48.844 10.442
56.299 21.849
52.382 14.085
37.830 16.273
69.891 13.060
66.958 20.499
55.146 18.502
41.945 37.056
29.797 28.471
61.098 0.018
69.659 -0.732
50.130 30.268
23.463 22.117
65.959 -1.971
49.261 10.323
73.531 0.021
63.576 -1.743
54.536 31.037
52.690 19.346
67.546 21.722
49.064 27.220
51.047 36.922
66.113 17.977
65.858 24.229
41.292 31.430
42.516 34.870
38.948 44.242
53.549 20.738
56.096 5.082
52.439 -0.048
66.788 7.000
33.743 9.243
34.498 19.499
15.659 33.759
64.916 24.442
26.599 31.896
45.819 22.139
62.796 6.475
64.733 10.533
50.061 10.651
14.672 8.717
19.030 16.404
33.641 19.049
14.518 9.049
41.853 28.852
68.854 17.418
60.576 -1.236
61.730 7.487
67.021 4.265
72.073 13.950
35.147 30.976
36.434 48.790
20.191 35.438
27.852 29.992
51.836 41.719
44.978 40.258
10.587 14.903
37.716 17.343
27.682 25.014
70.561 -0.463
74.666 9.218
64.226 2.115
65.851 18.020
58.490 6.835
30.611 2.034
60.803 23.330
69.290 4.384
58.766 19.184
66.003 20.042
38.724 10.913
32.393 30.535
25.817 19.279
7.750 29.893
28.148 39.595
22.658 31.449
6.307 25.778
21.539 40.022
49.312 45.024
51.765 -0.264
70.459 18.106
50.790 16.959
33.243 6.321
15.451 3.551
30.801 30.556
35.468 24.547
58.466 12.297
62.603 15.881
71.802 8.954
63.777 0.606
63.287 11.578
52.266 20.065
33.348 4.188
30.578 34.783
65.804 6.519
50.154 16.709
36.768 4.593
53.846 1.962
34.637 17.354
40.183 20.092
45.343 36.255
69.156 19.229
28.129 -3.153
33.460 -3.289
47.387 13.495
60.784 23.506
63.039 13.544
17.866 22.551
59.332 15.717
57.234 8.090
57.463 9.355
72.511 5.965
41.044 37.120
37.311 44.192
28.011 28.986
37.626 22.794
18.695 8.589
10.545 23.557
26.495 11.783
19.318 9.104
49.327 33.633
51.125 22.743
59.799 18.047
30.199 18.500
10.092 22.502
60.932 21.653
34.461 32.592
39.290 4.112
66.294 23.883
69.339 20.507
49.423 23.794
21.663 32.403
35.590 33.006
24.918 13.048
50.480 13.471
58.550 8.121
66.647 0.429
38.209 -1.966
49.773 0.771
32.798 34.303
53.002 14.675
54.508 14.112
73.669 0.336
62.086 19.939
56.572 16.692
67.119 6.712
46.106 34.366
57.952 30.102
65.651 15.520
61.458 14.748
58.356 -2.040
71.424 2.309
66.504 10.192
71.050 15.241
63.667 -0.269
57.936 17.448
33.257 35.830
52.610 30.880
15.849 39.915
32.924 19.014
36.008 3.777
4.637 6.282
32.996 24.897
60.732 22.884
47.681 11.852
30.692 18.932
55.067 14.941
58.109 27.695
16.715 0.513
5.228 2.926
47.523 34.927
8.763 34.690
34.777 45.950
21.105 27.970
44.472 39.491
48.980 32.809
36.476 21.264
44.522 19.287
48.447 30.674
20.073 7.871
63.400 11.932
61.488 11.360
43.028 33.066
41.214 39.470
22.430 30.702
44.245 35.881
64.067 29.371
67.413 11.305
54.413 15.936
48.917 2.280
57.502 30.361
68.311 -0.272
68.988 20.346
45.403 34.105
70.292 20.924
70.843 20.171
73.241 14.494
63.928 3.449
53.388 15.021
56.268 7.927
22.248 10.006
25.472 -2.223
68.224 5.586
67.094 5.643
71.282 5.269
48.385 0.541
46.379 15.465
17.145 14.030
37.959 8.794
60.342 25.995
30.131 29.843
8.814 21.047
3.634 4.265
69.342 0.037
73.736 12.296
57.111 15.092
21.481 28.344
32.491 21.699
12.012 29.168
31.745 28.849
12.775 26.960
26.554 32.027
15.358 29.968
-0.310 9.950
28.723 12.711
40.942 26.854
26.390 1.188
3.627 3.976
62.616 7.422
50.513 30.599
41.078 35.752
52.326 10.541
61.103 -3.267
54.305 -0.582
61.612 4.231
66.764 4.960
55.994 31.336
43.928 39.396
4.554 32.253
59.246 22.639
69.660 6.020
59.971 25.760
29.011 37.434
29.097 35.186
23.318 19.210
24.047 1.339
32.425 33.693
52.664 41.699
41.673 23.192
29.986 38.167
38.480 21.334
42.998 18.686
35.877 16.506
56.081 36.899
27.623 23.688
67.280 16.386
70.621 7.115
49.899 37.066
15.009 43.029
19.980 32.611
7.111 22.106
63.613 -2.520
73.844 7.309
66.204 3.869
49.725 40.176
36.520 22.972
66.180 5.725
35.382 31.498
55.838 28.708
16.012 24.741
51.520 28.389
57.631 35.443
46.321 18.479
26.209 33.871
38.258 19.596
34.434 4.865
53.255 4.570
65.099 21.690
63.122 6.161
65.883 30.206
50.368 33.087
23.594 38.338
19.374 25.254
32.375 18.134
41.082 35.591
46.479 -1.193
58.019 4.527
58.620 8.905
47.001 35.296
23.180 33.370
0.095 24.233
54.553 -0.762
27.192 21.257
62.695 23.779
57.158 -1.391
68.951 1.296
26.679 -0.162
28.030 15.217
45.241 20.645
43.946 23.970
49.900 20.590
48.465 27.356
28.161 28.316
17.855 33.122
35.955 19.382
5.577 8.037
29.950 7.304
60.889 8.650
23.160 -2.665
20.480 3.075
5.482 2.430
34.736 19.642
19.949 23.315
38.604 34.438
21.628 39.597
15.460 47.103
39.913 34.437
54.461 30.856
72.267 20.036
42.864 23.625
39.337 16.115
20.103 19.951
33.506 45.526
35.535 34.807
59.568 21.786
72.950 9.070
65.578 26.352
68.973 6.471
66.614 24.496
60.818 18.515
34.376 21.559
35.892 42.325
42.085 31.690
25.094 27.621
61.171 32.386
53.000 34.548
17.547 32.529
19.793 36.016
15.436 44.675
18.751 41.001
42.626 39.079
50.356 27.534
41.618 32.607
57.160 17.086
44.939 29.425
24.124 40.321
32.150 37.693
14.375 17.862
24.863 28.633
19.973 15.104
31.137 2.892
11.935 16.216
45.027 2.365
55.753 1.104
26.687 8.457
37.961 7.732
49.166 18.872
39.153 18.351
44.692 37.902
46.194 31.395
52.480 28.444
43.726 34.652
67.139 19.772
62.554 -0.943
45.779 21.749
40.575 31.347
34.305 18.576
32.383 37.100
34.890 36.435
37.445 32.559
62.841 27.278
64.660 15.923
39.476 34.596
48.804 27.594
18.290 19.278
0.730 15.005
36.977 29.416
64.060 23.586
37.429 29.524
46.250 34.977
29.185 41.510
37.099 37.400
56.726 39.216
55.834 16.629
52.675 31.801
26.854 49.034
35.035 23.668
49.539 24.956
60.435 9.277
62.468 9.433
44.932 37.952
9.801 21.650
18.894 16.312
56.423 25.917
61.853 23.287
62.596 25.357
45.987 22.956
54.579 31.494
46.419 2.606
40.931 5.300
47.767 9.527
71.348 1.654
31.168 12.932
37.643 3.422
57.117 2.735
56.019 26.262
33.950 9.513
17.934 14.578
56.851 10.470
55.055 5.524
26.961 26.451
43.981 40.081
61.995 26.930
49.147 32.282
65.869 7.865
46.403 26.143
65.552 25.578
31.792 35.708
7.914 16.476
38.622 1.853
15.487 4.860
26.809 16.027
27.537 13.758
9.852 -1.732
53.196 21.523
40.944 27.583
32.118 33.777
3.570 21.452
49.533 35.034
47.732 22.259
36.925 23.837
44.364 32.699
39.523 34.080
46.594 33.459
67.973 6.454
58.183 22.382
50.378 28.394
35.185 23.894
36.423 1.796
19.257 8.134
39.016 33.100
60.012 27.693
28.808 29.202
16.029 1.196
22.042 31.664
9.173 25.887
42.551 11.206
17.183 16.582
31.208 14.077
9.138 2.783
59.038 0.147
69.950 16.492
36.610 22.280
70.281 2.279
73.315 4.158
63.856 16.350
66.087 28.901
64.660 25.922
65.249 22.296
64.360 2.707
62.241 17.154
75.429 2.556
56.894 2.659
26.542 37.750
52.903 20.960
58.549 28.203
65.704 20.550
56.684 26.076
56.846 10.252
40.797 36.446
61.945 6.587
66.067 19.070
64.538 10.668
66.881 15.642
32.782 6.241
44.544 28.927
58.774 31.466
47.747 12.983
44.318 36.397
44.206 40.601
44.020 13.387
56.571 31.922
48.984 31.818
65.747 -0.993
41.401 29.344
49.544 10.240
61.890 17.946
35.937 18.380
23.490 39.016
31.455 32.537
65.683 17.783
67.658 15.709
57.434 20.646
38.865 34.205
29.214 8.786
49.094 24.630
24.008 46.577
-3.654 8.409
26.376 9.176
32.468 7.228
48.984 7.748
50.233 4.262
46.252 3.439
65.455 -1.258
45.789 22.210
64.059 21.352
47.673 20.589
37.264 24.042
33.977 39.517
44.353 36.898
27.510 19.976
44.732 14.551
44.978 33.356
29.599 20.191
31.079 34.014
53.189 32.593
49.381 1.607
44.418 47.116
33.750 -1.596
48.523 11.121
14.772 27.570
59.958 9.533
59.258 1.030
62.406 20.766
38.848 36.332
62.756 19.037
45.019 31.110
46.874 30.932
23.366 43.675
46.377 30.048
44.421 44.374
47.122 23.637
70.342 25.664
64.999 2.046
69.491 17.879
66.973 18.791
48.953 29.322
21.407 28.998
31.150 23.863
25.321 8.265
68.318 9.556
57.366 30.548
69.148 3.739
67.262 24.299
59.928 20.651
68.478 0.671
56.618 8.355
34.971 22.254
51.425 13.654
41.728 18.723
60.339 24.236
68.030 0.938
72.498 11.278
32.402 39.868
4.376 8.282
38.656 6.772
26.653 28.872
63.603 22.734
60.377 5.424
69.146 3.649
54.258 0.664
17.398 26.718
64.622 15.063
63.164 -3.383
46.398 9.129
69.879 16.106
36.325 1.276
48.306 4.948
52.426 17.222
63.725 11.165
54.518 28.133
70.487 3.411
69.964 4.520
72.639 5.662
53.334 26.134
46.875 32.440
10.649 20.585
4.937 2.580
67.379 1.094
69.154 23.037
39.403 31.973
47.166 30.378
64.334 7.362
58.463 21.253
44.236 0.101
49.767 26.409
31.339 22.980
5.182 2.025
72.795 13.494
44.609 37.408
19.749 36.127
29.216 23.927
28.196 7.349
34.775 11.923
28.539 19.299
47.236 36.655
35.233 40.156
45.906 38.525
65.010 14.129
48.211 19.537
70.593 4.860
45.512 30.814
31.367 49.807
18.076 35.200
39.183 31.635
70.059 11.687
60.937 36.304
31.566 18.420
25.108 31.445
36.504 40.360
63.999 18.133
22.600 28.846
63.993 21.432
56.630 11.892
43.057 15.629
47.110 28.139
22.769 37.736
71.323 0.769
66.666 -0.973
70.088 -1.674
57.863 34.625
49.373 9.480
33.195 23.400
31.668 37.304
50.056 34.855
45.772 40.809
29.873 3.878
65.569 14.645
53.969 25.384
27.931 45.487
13.205 26.374
56.793 0.986
65.600 19.527
55.733 4.408
33.761 30.657
41.877 37.291
46.113 33.949
56.733 22.535
67.655 13.304
64.163 -0.788
56.277 30.067
71.769 15.675
58.729 31.156
72.292 -1.258
70.737 5.177
50.715 10.390
60.265 20.952
59.079 20.918
41.440 36.107
60.433 6.645
70.044 7.171
57.958 17.899
58.809 13.949
46.781 26.185
5.178 1.968
22.824 30.584
28.031 31.800
12.522 38.044
46.074 30.205
59.517 29.076
39.822 35.426
54.351 0.429
26.160 31.452
49.867 30.766
71.222 15.668
69.093 10.176
69.639 0.215
68.129 15.747
34.612 29.336
68.082 4.615
66.304 20.158
64.544 10.169
58.962 21.995
34.877 7.784
51.071 34.775
58.225 23.682
33.041 1.877
56.199 27.396
54.867 23.243
32.698 11.913
24.953 19.992
56.857 2.142
44.854 37.152
48.232 23.206
23.718 4.650
52.964 20.200
14.695 19.797
57.977 16.019
64.184 18.542
74.796 8.696
66.063 13.319
72.958 -2.721
22.574 8.506
19.715 13.225
44.917 31.441
49.947 27.033
54.888 6.028
46.835 27.381
57.568 29.100
58.902 7.257
54.885 7.426
52.495 33.249
53.255 31.225
58.025 -2.779
18.632 40.873
4.842 24.331
30.634 48.115
37.637 38.770
37.625 34.083
67.045 18.325
20.481 22.794
38.554 20.271
69.725 25.379
43.851 28.252
36.721 38.180
47.660 36.508
58.513 33.917
45.774 23.393
58.732 24.912
54.103 14.078
71.408 -0.951
66.848 11.212
61.474 5.662
65.421 14.427
37.844 24.422
69.409 23.302
74.280 7.443
60.647 22.743
49.715 37.036
25.125 33.395
18.304 15.418
54.177 10.554
46.165 28.127
28.612 24.130
13.252 19.870
13.764 16.848
43.061 7.729
31.873 39.996
37.741 42.081
26.478 31.118
31.086 32.006
2.959 33.470
6.743 32.782
38.257 40.449
22.889 34.979
38.558 15.324
71.763 12.266
25.169 16.692
17.847 22.473
50.964 29.660
64.682 22.802
69.543 2.551
66.673 4.824
65.931 20.200
64.227 24.114
64.630 4.732
42.960 32.274
38.921 39.379
38.689 39.522
31.197 17.450
46.509 26.282
59.642 31.897
60.751 13.677
61.422 26.202
25.925 40.575
36.568 27.436
42.388 21.133
34.295 32.946
56.350 18.760
54.968 14.847
49.594 31.407
53.358 30.835
23.886 40.612
43.372 -3.236
66.546 18.571
45.716 18.229
61.338 27.432
58.031 18.186
68.463 12.931
66.998 18.631
62.763 25.942
18.170 23.214
7.935 33.954
28.294 47.099
38.053 46.049
57.221 23.877
59.844 8.696
65.154 23.523
62.704 18.591
53.963 26.750
16.119 24.428
34.288 23.711
62.178 4.422
58.638 12.342
67.870 20.067
31.135 38.217
12.484 11.516
34.329 30.036
62.789 23.754
63.250 -1.250
33.683 14.265
17.139 36.951
13.847 32.148
63.334 24.527
32.664 29.996
65.455 24.795
61.941 22.382
35.917 23.589
52.488 13.604
1.694 4.866
37.922 35.254
32.238 44.325
46.783 23.302
54.203 30.573
28.495 32.176
21.780 34.978
32.030 21.338
56.272 1.013
12.774 13.907
30.417 31.701
26.515 30.847
15.903 -2.761
5.334 1.738
18.523 20.532
16.002 24.064
15.156 6.619
11.164 15.408
12.567 30.450
47.018 33.012
53.818 28.475
33.478 29.120
58.951 1.773
59.143 14.838
47.144 12.918
48.592 11.308
44.948 -2.217
52.314 27.471
46.406 9.203
8.772 0.289
52.449 26.897
61.213 29.269
68.154 14.394
62.480 -1.432
65.561 9.225
55.031 28.226
35.997 33.073
63.024 15.387
56.116 20.020
54.264 -2.324
18.742 31.052
11.144 3.869
32.391 9.765
60.410 18.583
34.766 17.770
47.019 32.081
64.904 -1.457
70.704 10.884
71.599 0.140
70.797 5.498
38.224 24.300
16.153 25.119
35.762 42.075
58.625 28.360
44.078 37.393
41.895 34.193
40.725 23.375
50.658 23.515
69.061 20.025
64.879 22.311
73.613 7.366
73.425 8.445
27.230 18.029
2.587 18.528
16.326 -3.033
32.434 11.772
11.309 21.244
23.115 4.879
8.960 15.358
31.511 34.142
5.390 -2.146
59.910 -1.604
65.809 17.386
7.292 17.823
14.072 33.761
42.266 31.052
55.621 6.074
49.433 12.655
63.122 23.334
70.634 18.820
63.984 17.872
46.817 27.170
57.744 4.613
50.788 12.405
29.629 32.554
54.047 9.568
58.187 27.085
51.297 20.508
28.528 37.403
58.080 27.900
34.647 36.009
61.895 8.922
63.533 29.344
71.903 9.346
71.014 8.295
58.502 13.269
67.811 9.382
47.067 11.507
56.561 27.547
59.803 29.642
42.091 32.858
61.245 3.975
44.256 32.800
54.100 25.948
45.164 24.728
34.911 37.273
30.496 36.247
39.854 33.041
65.578 15.662
62.464 19.029
64.385 24.516
59.888 24.512
34.004 15.345
74.232 2.925
52.055 30.450
34.294 36.426
15.724 18.598
33.022 7.130
34.625 33.512
19.823 21.661
11.764 18.335
19.885 20.861
26.307 7.481
59.593 26.535
74.243 7.428
61.000 28.606
19.089 21.631
64.382 21.774
54.679 37.641
49.273 30.399
29.873 38.115
25.510 20.022
21.247 27.407
59.123 8.033
51.815 26.517
63.068 11.054
33.708 -0.868
50.259 -2.577
55.244 11.939
24.967 7.373
5.922 -0.147
67.487 26.276
60.308 30.776
37.007 35.053
40.175 29.748
66.221 5.357
66.435 4.053
71.755 -1.469
36.478 42.977
48.042 33.509
26.578 31.300
68.529 18.117
57.457 4.613
69.674 8.047
34.947 33.578
12.998 45.898
10.730 33.580
26.593 34.905
19.546 32.965
27.596 35.490
18.430 22.303
16.514 -3.230
16.691 11.513
24.902 5.454
62.964 -2.152
61.509 30.324
64.567 3.217
64.676 17.303
48.773 22.239
63.251 12.340
66.252 16.529
65.371 31.861
51.293 39.337
57.620 10.795
55.637 2.711
53.087 34.361
61.640 10.766
72.002 2.139
27.723 11.686
40.741 8.707
26.470 27.064
31.730 3.414
38.984 38.303
58.005 15.679
61.476 27.776
26.304 39.379
26.815 28.410
26.791 24.352
31.789 35.372
9.880 16.699
18.475 23.517
48.306 34.551
49.764 41.584
70.631 19.978
67.702 -2.406
64.420 19.293
41.529 41.542
55.914 28.056
61.504 -0.560
52.262 12.109
71.147 13.952
51.991 0.719
53.345 26.879
70.389 -2.863
57.049 39.431
67.567 -1.209
58.525 2.311
68.233 3.089
29.011 23.416
13.599 26.001
43.224 30.653
46.578 32.223
65.192 16.834
22.686 41.719
41.534 24.845
72.258 4.776
73.459 7.105
62.589 11.053
61.985 22.732
52.717 23.244
38.241 38.764
32.448 33.010
50.052 19.674
58.623 15.498
53.178 13.076
43.961 45.135
70.927 12.457
27.525 18.801
22.003 37.487
32.924 36.881
57.211 5.326
68.012 6.120
60.525 30.826
27.585 35.822
23.639 24.572
35.973 27.535
41.648 9.251
36.128 14.579
62.225 5.830
60.868 12.241
51.635 12.307
50.923 36.523
69.081 16.941
31.304 27.331
43.828 36.190
19.589 22.252
41.723 32.892
47.305 28.668
65.014 -2.131
65.871 19.707
62.781 23.763
38.510 48.687
8.614 39.406
35.771 32.256
26.539 34.361
54.607 37.725
64.755 20.659
60.357 24.820
39.775 14.925
53.316 29.832
38.063 28.073
38.259 45.701
37.019 29.632
65.954 5.732
39.243 5.913
49.618 -1.121
62.101 7.718
38.466 35.108
45.953 34.698
61.400 12.663
55.454 27.001
52.152 41.112
44.484 27.911
62.055 23.433
36.666 25.414
62.859 26.270
40.631 38.343
67.784 11.534
66.602 8.848
51.845 5.298
64.829 24.932
61.653 7.524
39.896 4.969
57.624 2.185
67.519 0.284
62.158 24.126
68.886 18.719
68.289 -1.253
58.341 -2.170
72.916 11.452
66.973 25.585
43.908 5.201
35.292 41.030
65.297 13.093
71.349 3.845
56.936 2.936
48.567 2.166
69.159 17.140
66.931 21.889
36.639 32.907
39.151 21.699
41.841 -1.575
50.968 10.812
28.015 5.355
62.150 19.574
60.320 28.989
72.644 4.680
37.696 36.932
63.161 -0.104
45.521 34.908
70.846 7.448
59.064 25.833
38.608 20.284
45.305 28.480
51.136 32.310
68.575 12.349
59.722 28.416
62.559 5.503
61.756 7.594
54.426 23.920
64.625 23.494
69.544 -2.624
40.042 16.173
42.220 23.447
47.555 15.433
53.747 2.873
53.934 15.063
48.080 20.617
49.799 5.821
41.911 37.873
18.211 25.905
52.277 31.820
42.232 33.636
67.979 6.077
61.094 4.989
34.867 3.937
5.397 1.581
37.994 32.831
36.163 38.824
30.971 28.828
11.801 24.923
-4.875 15.996
32.438 -1.952
45.051 0.611
26.969 39.393
26.418 29.068
43.223 39.208
19.216 35.940
18.751 32.398
0.242 30.192
23.876 18.254
19.921 5.440
43.355 2.172
27.558 3.222
-1.416 14.108
9.979 4.624
11.432 26.776
46.364 -0.239
27.899 33.233
25.976 27.441
33.736 8.424
44.221 0.506
72.546 3.349
38.879 17.109
24.857 42.044
31.879 41.405
18.614 2.972
9.090 20.066
33.192 33.955
73.337 2.971
35.838 7.672
60.337 8.997
37.802 -1.731
37.375 6.506
35.886 -0.340
31.949 6.125
14.092 21.192
52.749 31.968
55.882 6.617
41.154 23.684
10.729 20.830
46.330 26.347
38.322 37.238
50.331 25.987
33.798 31.428
31.321 32.229
39.066 27.598
2.755 6.507
15.951 29.588
14.467 24.579
62.764 13.303
62.161 29.489
55.245 26.801
42.318 8.385
65.450 15.847
65.844 27.222
54.219 23.761
28.072 37.394
33.553 32.888
39.389 31.517
54.883 24.457
64.476 10.558
62.751 15.544
42.556 28.508
8.458 32.446
3.712 4.345
48.143 36.118
27.440 27.360
15.473 28.781
45.355 24.324
25.048 45.100
25.478 24.179
12.198 31.309
8.765 18.231
21.590 20.897
50.102 2.773
54.509 37.537
62.197 30.511
68.362 0.614
70.679 3.056
65.943 14.460
69.437 13.393
70.862 10.941
70.209 16.219
74.005 4.841
71.721 12.058
52.948 -3.228
53.592 11.643
55.553 28.258
65.022 19.168
36.880 18.967
26.005 30.053
21.604 15.282
55.057 31.016
58.945 22.006
31.181 5.065
32.976 33.420
26.424 10.390
25.815 43.843
31.154 42.795
8.992 18.940
36.332 36.242
44.889 38.048
54.987 31.588
33.312 38.083
55.711 23.327
26.980 4.476
25.686 29.541
6.794 24.595
10.544 29.765
55.846 20.532
14.016 25.604
14.297 31.602
20.559 8.802
4.413 2.974
62.138 18.286
69.316 8.664
63.854 28.094
33.710 34.567
23.272 33.044
9.046 22.045
34.284 38.867
27.744 2.067
56.849 25.777
48.120 25.672
67.654 21.337
38.568 11.338
39.610 11.889
21.848 15.160
18.621 17.632
73.855 3.349
65.904 11.478
34.582 31.297
36.299 21.105
38.095 41.596
18.511 27.720
70.949 4.863
35.651 44.280
14.016 31.087
19.476 39.886
60.217 29.920
20.613 27.042
58.117 7.667
61.137 10.009
44.626 -1.182
49.293 7.025
68.253 26.627
50.577 14.655
44.122 10.575
57.861 22.419
15.980 39.147
20.669 4.623
44.020 25.569
41.463 31.971
60.097 5.540
61.012 0.306
20.681 7.516
35.320 42.867
20.269 18.201
32.889 33.483
39.517 39.066
11.690 35.029
58.085 29.460
60.912 5.435
75.568 4.535
63.536 -0.363
69.130 23.648
35.790 30.394
34.269 36.941
66.078 22.107
67.922 15.574
71.055 21.301
43.550 43.364
19.036 22.028
22.462 9.484
30.108 4.622
5.905 -0.535
59.747 35.531
36.477 31.660
58.159 0.364
56.655 23.290
63.204 10.573
69.277 10.372
50.829 0.392
70.326 14.875
20.453 30.324
60.815 21.755
57.335 25.670
59.656 -2.423
46.741 30.674
23.048 25.559
32.223 42.159
41.545 32.743
56.144 10.589
69.654 20.116
39.724 27.450
65.532 21.951
52.240 14.361
54.747 26.403
66.731 17.175
20.121 28.748
52.266 6.946
14.178 32.489
16.841 29.241
54.751 30.057
19.654 32.726
5.957 -0.353
13.957 14.277
39.169 0.843
58.892 16.954
53.228 32.889
68.921 18.504
44.898 0.013
28.332 37.150
24.299 48.768
53.404 33.855
42.617 14.622
37.044 39.054
56.132 30.739
45.387 34.409
68.377 0.429
73.302 11.659
55.255 42.788
52.703 41.495
20.935 11.598
54.826 25.869
58.108 18.970
67.863 1.502
46.501 26.315
73.562 4.327
72.917 15.083
54.414 28.508
74.069 5.142
69.662 1.320
69.717 5.793
63.545 12.200
62.662 9.859
66.478 -2.367
57.596 -2.489
53.436 0.849
42.666 32.645
57.077 11.953
62.155 6.792
48.870 30.591
70.313 13.528
55.399 12.677
63.353 23.111
30.864 -2.142
69.303 17.104
44.085 26.064
55.356 3.365
39.833 34.733
64.581 13.015
65.157 26.408
52.390 27.040
36.486 12.411
52.252 5.353
69.443 1.339
60.139 28.231
49.010 34.865
29.980 19.172
29.183 13.800
36.182 32.691
54.112 14.590
47.409 32.313
42.982 27.863
58.352 39.080
70.632 9.172
61.893 14.451
46.178 10.220
70.955 17.644
37.957 32.869
31.344 32.856
21.663 42.951
1.534 22.084
17.999 30.400
24.640 46.102
70.489 9.765
64.226 1.645
45.988 -3.039
10.467 20.651
52.998 21.570
49.979 5.828
32.638 10.625
23.538 5.472
61.376 30.747
59.245 20.170
55.000 7.871
72.153 9.834
63.165 25.066
40.237 40.079
11.045 27.488
16.225 26.910
43.699 37.576
43.082 34.354
69.933 2.213
58.258 14.033
57.243 30.903
57.103 24.686
45.628 34.153
66.672 19.366
35.030 18.123
28.824 11.865
35.547 39.402
50.900 30.389
20.875 29.399
44.816 32.425
28.339 44.755
40.455 32.953
49.380 0.030
70.405 11.362
54.414 7.721
72.090 15.633
67.323 26.299
31.629 2.471
54.515 23.326
53.311 25.261
14.524 -0.348
4.860 15.402
18.853 27.931
29.917 0.102
20.419 33.172
34.661 37.524
35.660 1.365
36.016 43.217
21.982 33.022
48.537 47.858
41.568 31.289
71.846 11.065
56.185 2.552
70.273 -1.219
59.452 11.489
65.602 -1.126
46.422 29.021
20.222 26.451
27.554 32.128
17.590 7.867
14.008 26.095
11.072 15.451
14.540 18.638
60.606 17.409
22.722 13.375
2.861 18.840
36.076 12.966
46.677 34.013
21.484 45.766
46.039 35.638
35.141 35.132
30.997 37.956
54.770 -1.149
66.889 21.841
64.904 11.657
59.377 32.232
56.525 23.382
54.168 25.539
36.238 33.826
61.678 20.117
63.785 10.579
69.911 -1.236
72.748 13.270
49.951 28.390
36.649 32.624
41.193 32.499
60.216 20.995
73.352 12.029
61.873 36.023
48.388 37.343
45.293 23.975
38.263 18.768
39.449 -2.210
54.043 2.272
63.352 7.547
66.511 10.213
38.401 38.241
23.111 34.312
35.039 32.857
40.808 1.394
35.125 18.199
51.764 15.064
67.974 12.089
64.566 16.432
27.436 19.498
55.723 7.445
63.850 16.444
66.044 14.384
59.341 28.797
53.963 22.823
37.473 3.400
22.242 5.094
18.943 19.710
4.996 2.531
