# Supplementary material for: Myosin V executes steps of variable length via structurally constrained diffusion
Source: eLife. 2020 Jan 15;9:e51569. doi: 10.7554/eLife.51569 (PMC7054003; doi:10.7554/eLife.51569)
Supplement: Source data 1. [file elife-51569-data1.zip › myosin_elife_source_data/Figure 3/BD_diffusion_contours/cont_xz_3kbT.txt]

-35.	-15.	8.67292854458479e-21
-34.5	-15.	3.5587346834527915e-21
-34.	-15.	4.692267794638942e-17
-33.5	-15.	2.0119973963009355e-16
-33.	-15.	3.5547680131379764e-16
-32.5	-15.	5.097538629975018e-16
-32.	-15.	6.640309246812058e-16
-31.5	-15.	2.365750216550189e-15
-31.	-15.	4.2681376818772834e-15
-30.5	-15.	6.1705251472043785e-15
-30.	-15.	8.072912612531474e-15
-29.5	-15.	1.718019524578401e-14
-29.	-15.	3.4534727685172573e-14
-28.5	-15.	5.188926012456114e-14
-28.	-15.	6.924379256394971e-14
-27.5	-15.	9.09975793585102e-14
-27.	-15.	2.0129177193703386e-13
-26.5	-15.	3.115859645155575e-13
-26.	-15.	4.2188015709408117e-13
-25.5	-15.	5.321743496726048e-13
-25.	-15.	8.772341849740692e-13
-24.5	-15.	1.3611225358221237e-12
-24.	-15.	1.8450108866701784e-12
-23.5	-15.	2.3288992375182326e-12
-23.	-15.	3.0133588276473367e-12
-22.5	-15.	4.454808249864321e-12
-22.	-15.	5.896257672081305e-12
-21.5	-15.	7.337707094298291e-12
-21.	-15.	8.779156516515274e-12
-20.5	-15.	1.130860509557199e-11
-20.	-15.	1.4126356590874192e-11
-19.5	-15.	1.6944108086176395e-11
-19.	-15.	1.9761859581478598e-11
-18.5	-15.	2.276153658494774e-11
-18.	-15.	2.6068879332511245e-11
-17.5	-15.	2.9376222080074744e-11
-17.	-15.	3.2683564827638243e-11
-16.5	-15.	3.599090757520174e-11
-16.	-15.	3.762001664098824e-11
-15.5	-15.	3.916571079277443e-11
-15.	-15.	4.0711404944560634e-11
-14.5	-15.	4.2257099096346835e-11
-14.	-15.	4.217782710527179e-11
-13.5	-15.	4.067887437635125e-11
-13.	-15.	3.91799216474307e-11
-12.5	-15.	3.768096891851015e-11
-12.	-15.	3.642073304733888e-11
-11.5	-15.	3.7001639084059966e-11
-11.	-15.	3.758254512078105e-11
-10.5	-15.	3.8163451157502144e-11
-10.	-15.	3.874435719422324e-11
-9.5	-15.	6.959529551788457e-11
-9.	-15.	1.136777205886272e-10
-8.5	-15.	1.5776014565936984e-10
-8.	-15.	2.0184257073011244e-10
-7.5	-15.	3.501195513347261e-10
-7.	-15.	7.704893975646559e-10
-6.5	-15.	1.1908592437945855e-9
-6.	-15.	1.611229090024515e-9
-5.5	-15.	2.0315989362544444e-9
-5.	-15.	4.4023449673022314e-9
-4.5	-15.	7.095974560530009e-9
-4.	-15.	9.789604153757788e-9
-3.5	-15.	1.2483233746985565e-8
-3.	-15.	1.927804779895098e-8
-2.5	-15.	3.131319785898306e-8
-2.	-15.	4.3348347919015144e-8
-1.5	-15.	5.5383497979047224e-8
-1.	-15.	6.792067853347613e-8
-0.5	-15.	1.0494427110611844e-7
0.	-15.	1.4196786367876074e-7
0.5	-15.	1.7899145625140306e-7
1.	-15.	2.1601504882404538e-7
1.5	-15.	2.7669780007014703e-7
2.	-15.	3.530776609172349e-7
2.5	-15.	4.294575217643227e-7
3.	-15.	5.058373826114106e-7
3.5	-15.	5.864154706600589e-7
4.	-15.	6.858351060622378e-7
4.5	-15.	7.852547414644166e-7
5.	-15.	8.846743768665954e-7
5.5	-15.	9.840940122687743e-7
6.	-15.	1.0582569132333353e-6
6.5	-15.	1.1245867901629333e-6
7.	-15.	1.190916667092531e-6
7.5	-15.	1.2572465440221286e-6
8.	-15.	1.2979613508852355e-6
8.5	-15.	1.2899028794441353e-6
9.	-15.	1.281844408003035e-6
9.5	-15.	1.2737859365619348e-6
10.	-15.	1.2657274651208346e-6
10.5	-15.	1.2180832419560841e-6
11.	-15.	1.1672481156879343e-6
11.5	-15.	1.1164129894197845e-6
12.	-15.	1.0655778631516346e-6
12.5	-15.	1.0308141240913753e-6
13.	-15.	1.0117112520292052e-6
13.5	-15.	9.926083799670353e-7
14.	-15.	9.735055079048654e-7
14.5	-15.	9.610888765079376e-7
15.	-15.	1.01837268478305e-6
15.5	-15.	1.0756564930581628e-6
16.	-15.	1.1329403013332754e-6
16.5	-15.	1.190224109608388e-6
17.	-15.	1.2975340109458836e-6
17.5	-15.	1.4296405902634432e-6
18.	-15.	1.5617471695810029e-6
18.5	-15.	1.6938537488985628e-6
19.	-15.	1.838563298580207e-6
19.5	-15.	2.021150918971193e-6
20.	-15.	2.203738539362179e-6
20.5	-15.	2.386326159753165e-6
21.	-15.	2.5689137801441516e-6
21.5	-15.	2.7572797804870776e-6
22.	-15.	2.946823266274949e-6
22.5	-15.	3.13636675206282e-6
23.	-15.	3.3259102378506913e-6
23.5	-15.	3.49826096587924e-6
24.	-15.	3.6460525165380538e-6
24.5	-15.	3.7938440671968677e-6
25.	-15.	3.941635617855682e-6
25.5	-15.	4.089427168514495e-6
26.	-15.	4.191133006391718e-6
26.5	-15.	4.292506794505784e-6
27.	-15.	4.39388058261985e-6
27.5	-15.	4.495254370733915e-6
28.	-15.	4.591719683352045e-6
28.5	-15.	4.684540771848836e-6
29.	-15.	4.777361860345626e-6
29.5	-15.	4.870182948842417e-6
30.	-15.	4.96121136464509e-6
30.5	-15.	5.042464769871256e-6
31.	-15.	5.123718175097423e-6
31.5	-15.	5.204971580323589e-6
32.	-15.	5.286224985549756e-6
32.5	-15.	5.3024648882306515e-6
33.	-15.	5.295388989470821e-6
33.5	-15.	5.28831309071099e-6
34.	-15.	5.28123719195116e-6
34.5	-15.	5.228016925051139e-6
35.	-15.	5.0754204080664794e-6
35.5	-15.	4.922823891081819e-6
36.	-15.	4.77022737409716e-6
36.5	-15.	4.6176308571125004e-6
37.	-15.	4.382646840064613e-6
37.5	-15.	4.138321273025507e-6
38.	-15.	3.8939957059864015e-6
38.5	-15.	3.6496701389472952e-6
39.	-15.	3.4173174291529046e-6
39.5	-15.	3.197975679888097e-6
40.	-15.	2.9786339306232903e-6
40.5	-15.	2.7592921813584833e-6
41.	-15.	2.544689734364077e-6
41.5	-15.	2.4039596943335475e-6
42.	-15.	2.263229654303018e-6
42.5	-15.	2.1224996142724885e-6
43.	-15.	1.981769574241959e-6
43.5	-15.	1.8668273430100116e-6
44.	-15.	1.7663059087790854e-6
44.5	-15.	1.6657844745481593e-6
45.	-15.	1.5652630403172334e-6
45.5	-15.	1.4641867840118667e-6
46.	-15.	1.3611707974413834e-6
46.5	-15.	1.2581548108709e-6
47.	-15.	1.155138824300417e-6
47.5	-15.	1.0521228377299338e-6
48.	-15.	9.527165556172163e-7
48.5	-15.	8.541931765334052e-7
49.	-15.	7.556697974495941e-7
49.5	-15.	6.57146418365783e-7
50.	-15.	5.692635939711841e-7
50.5	-15.	4.984111179378241e-7
51.	-15.	4.275586419044641e-7
51.5	-15.	3.567061658711042e-7
52.	-15.	2.858536898377442e-7
52.5	-15.	2.4585391284875015e-7
53.	-15.	2.0695319719172065e-7
53.5	-15.	1.6805248153469114e-7
54.	-15.	1.2915176587766162e-7
54.5	-15.	1.0217265101741e-7
55.	-15.	8.507978910084636e-8
55.5	-15.	6.798692718428272e-8
56.	-15.	5.0894065267719086e-8
56.5	-15.	3.521040689943302e-8
57.	-15.	2.9150351287421442e-8
57.5	-15.	2.3090295675409866e-8
58.	-15.	1.703024006339829e-8
58.5	-15.	1.0970184451386709e-8
59.	-15.	8.016703070230175e-9
59.5	-15.	6.3395644881388464e-9
60.	-15.	4.66242590604752e-9
60.5	-15.	2.9852873239561925e-9
61.	-15.	1.6935109355707877e-9
61.5	-15.	1.3458746629490448e-9
62.	-15.	9.982383903273018e-10
62.5	-15.	6.50602117705559e-10
63.	-15.	3.0296584508381603e-10
63.5	-15.	2.1245842462296092e-10
64.	-15.	1.6006120729120906e-10
64.5	-15.	1.0766398995945722e-10
65.	-15.	5.526677262770539e-11
-35.	-14.5	8.473554112161769e-21
-34.5	-14.5	3.47692601824702e-21
-34.	-14.5	6.550568199260345e-17
-33.5	-14.5	2.8088179826952234e-16
-33.	-14.5	4.9625791454644125e-16
-32.5	-14.5	7.116340308233602e-16
-32.	-14.5	9.27010147100279e-16
-31.5	-14.5	3.30268254950279e-15
-31.	-14.5	5.9584964017177824e-15
-30.5	-14.5	8.614310253932775e-15
-30.	-14.5	1.1270124106147768e-14
-29.5	-14.5	2.3984272695028813e-14
-29.	-14.5	4.8211926654024196e-14
-28.5	-14.5	7.243958061301957e-14
-28.	-14.5	9.666723457201496e-14
-27.5	-14.5	1.270364323216579e-13
-27.	-14.5	2.8101175407834553e-13
-26.5	-14.5	4.3498707583503315e-13
-26.	-14.5	5.889623975917208e-13
-25.5	-14.5	7.429377193484085e-13
-25.	-14.5	1.2246557271916719e-12
-24.5	-14.5	1.900184166846494e-12
-24.	-14.5	2.5757126065013173e-12
-23.5	-14.5	3.2512410461561397e-12
-23.	-14.5	4.206775350952583e-12
-22.5	-14.5	6.219099221376463e-12
-22.	-14.5	8.23142309180034e-12
-21.5	-14.5	1.0243746962224222e-11
-21.	-14.5	1.22560708326481e-11
-20.5	-14.5	1.57872871737785e-11
-20.	-14.5	1.9720986481936154e-11
-19.5	-14.5	2.3654685790093812e-11
-19.	-14.5	2.7588385098251466e-11
-18.5	-14.5	3.1776060048620874e-11
-18.	-14.5	3.6393249286075424e-11
-17.5	-14.5	4.101043852352997e-11
-17.	-14.5	4.562762776098451e-11
-16.5	-14.5	5.0244816998439047e-11
-16.	-14.5	5.2519038258376065e-11
-15.5	-14.5	5.4676804655994294e-11
-15.	-14.5	5.683457105361252e-11
-14.5	-14.5	5.899233745123075e-11
-14.	-14.5	5.888105380069822e-11
-13.5	-14.5	5.678737398719401e-11
-13.	-14.5	5.469369417368979e-11
-12.5	-14.5	5.260001436018557e-11
-12.	-14.5	5.074510834153663e-11
-11.5	-14.5	5.0731783367307603e-11
-11.	-14.5	5.0718458393078575e-11
-10.5	-14.5	5.0705133418849547e-11
-10.	-14.5	5.0691808444620525e-11
-9.5	-14.5	8.63236512058725e-11
-9.	-14.5	1.3753653332706564e-10
-8.5	-14.5	1.8874941544825882e-10
-8.	-14.5	2.3996229756945196e-10
-7.5	-14.5	4.1328996391207394e-10
-7.	-14.5	9.05507244052459e-10
-6.5	-14.5	1.3977245241928438e-9
-6.	-14.5	1.889941804333228e-9
-5.5	-14.5	2.382159084473613e-9
-5.	-14.5	5.156628667369002e-9
-4.5	-14.5	8.308923696987551e-9
-4.	-14.5	1.1461218726606102e-8
-3.5	-14.5	1.461351375622465e-8
-3.	-14.5	2.2566055188119002e-8
-2.5	-14.5	3.665216713422065e-8
-2.	-14.5	5.0738279080322295e-8
-1.5	-14.5	6.482439102642393e-8
-1.	-14.5	7.949891770165562e-8
-0.5	-14.5	1.228732258759662e-7
0.	-14.5	1.6624753405027683e-7
0.5	-14.5	2.0962184222458743e-7
1.	-14.5	2.5299615039889806e-7
1.5	-14.5	3.2419142929489784e-7
2.	-14.5	4.1384504953141556e-7
2.5	-14.5	5.034986697679332e-7
3.	-14.5	5.931522900044509e-7
3.5	-14.5	6.878163401364121e-7
4.	-14.5	8.04967084676302e-7
4.5	-14.5	9.221178292161918e-7
5.	-14.5	1.0392685737560817e-6
5.5	-14.5	1.1564193182959718e-6
6.	-14.5	1.244557988205084e-6
6.5	-14.5	1.3236989676784699e-6
7.	-14.5	1.4028399471518557e-6
7.5	-14.5	1.4819809266252416e-6
8.	-14.5	1.5313650927679934e-6
8.5	-14.5	1.5240897481518826e-6
9.	-14.5	1.516814403535772e-6
9.5	-14.5	1.509539058919661e-6
10.	-14.5	1.5022637143035502e-6
10.5	-14.5	1.449384895565975e-6
11.	-14.5	1.392830100984469e-6
11.5	-14.5	1.3362753064029632e-6
12.	-14.5	1.2797205118214574e-6
12.5	-14.5	1.2425614654276007e-6
13.	-14.5	1.2243027310457691e-6
13.5	-14.5	1.206043996663938e-6
14.	-14.5	1.1877852622821066e-6
14.5	-14.5	1.177407884618808e-6
15.	-14.5	1.2491893845665988e-6
15.5	-14.5	1.3209708845143893e-6
16.	-14.5	1.3927523844621802e-6
16.5	-14.5	1.464533884409971e-6
17.	-14.5	1.5941103684813434e-6
17.5	-14.5	1.7523343747245608e-6
18.	-14.5	1.9105583809677777e-6
18.5	-14.5	2.0687823872109952e-6
19.	-14.5	2.2409954284632975e-6
19.5	-14.5	2.4552523404795603e-6
20.	-14.5	2.6695092524958227e-6
20.5	-14.5	2.8837661645120855e-6
21.	-14.5	3.0980230765283483e-6
21.5	-14.5	3.315253086449636e-6
22.	-14.5	3.5330889373745763e-6
22.5	-14.5	3.750924788299516e-6
23.	-14.5	3.968760639224455e-6
23.5	-14.5	4.164406478433982e-6
24.	-14.5	4.328354759800594e-6
24.5	-14.5	4.4923030411672065e-6
25.	-14.5	4.656251322533819e-6
25.5	-14.5	4.82019960390043e-6
26.	-14.5	4.927524090339774e-6
26.5	-14.5	5.034440599630455e-6
27.	-14.5	5.141357108921137e-6
27.5	-14.5	5.2482736182118175e-6
28.	-14.5	5.350397192374395e-6
28.5	-14.5	5.448962323631366e-6
29.	-14.5	5.547527454888338e-6
29.5	-14.5	5.646092586145309e-6
30.	-14.5	5.743274422616846e-6
30.5	-14.5	5.832913487224663e-6
31.	-14.5	5.92255255183248e-6
31.5	-14.5	6.012191616440297e-6
32.	-14.5	6.101830681048115e-6
32.5	-14.5	6.119217525351386e-6
33.	-14.5	6.110692545859297e-6
33.5	-14.5	6.1021675663672075e-6
34.	-14.5	6.093642586875119e-6
34.5	-14.5	6.032760328551973e-6
35.	-14.5	5.859121730840695e-6
35.5	-14.5	5.685483133129415e-6
36.	-14.5	5.511844535418137e-6
36.5	-14.5	5.338205937706859e-6
37.	-14.5	5.071749873662717e-6
37.5	-14.5	4.794769652420681e-6
38.	-14.5	4.517789431178647e-6
38.5	-14.5	4.2408092099366126e-6
39.	-14.5	3.977765183110228e-6
39.5	-14.5	3.7298656845922095e-6
40.	-14.5	3.481966186074191e-6
40.5	-14.5	3.234066687556173e-6
41.	-14.5	2.9914347394097253e-6
41.5	-14.5	2.8309091019710057e-6
42.	-14.5	2.670383464532286e-6
42.5	-14.5	2.509857827093567e-6
43.	-14.5	2.3493321896548474e-6
43.5	-14.5	2.2159154099260282e-6
44.	-14.5	2.0976581707777007e-6
44.5	-14.5	1.9794009316293723e-6
45.	-14.5	1.8611436924810446e-6
45.5	-14.5	1.7419046774619943e-6
46.	-14.5	1.6192332460742892e-6
46.5	-14.5	1.4965618146865841e-6
47.	-14.5	1.3738903832988788e-6
47.5	-14.5	1.2512189519111737e-6
48.	-14.5	1.1333350569236409e-6
48.5	-14.5	1.0166221526468897e-6
49.	-14.5	8.999092483701385e-7
49.5	-14.5	7.831963440933876e-7
50.	-14.5	6.791374401315539e-7
50.5	-14.5	5.953314308561934e-7
51.	-14.5	5.115254215808329e-7
51.5	-14.5	4.2771941230547254e-7
52.	-14.5	3.439134030301121e-7
52.5	-14.5	2.96235194898176e-7
53.	-14.5	2.4984396231377763e-7
53.5	-14.5	2.0345272972937931e-7
54.	-14.5	1.5706149714498097e-7
54.5	-14.5	1.247083400744173e-7
55.	-14.5	1.0399656973858406e-7
55.5	-14.5	8.328479940275083e-8
56.	-14.5	6.257302906691757e-8
56.5	-14.5	4.355288771336536e-8
57.	-14.5	3.6085062812870165e-8
57.5	-14.5	2.8617237912374968e-8
58.	-14.5	2.1149413011879775e-8
58.5	-14.5	1.3681588111384579e-8
59.	-14.5	1.0023434764058709e-8
59.5	-14.5	7.930493284325299e-9
60.	-14.5	5.83755180459189e-9
60.5	-14.5	3.7446103248584786e-9
61.	-14.5	2.131585773579128e-9
61.5	-14.5	1.6943611107894423e-9
62.	-14.5	1.2571364479997565e-9
62.5	-14.5	8.199117852100711e-10
63.	-14.5	3.8268712242038547e-10
63.5	-14.5	2.6859851587322364e-10
64.	-14.5	2.0240333178039795e-10
64.5	-14.5	1.3620814768757223e-10
65.	-14.5	7.001296359474653e-11
-35.	-14.	8.153488642806135e-21
-34.5	-14.	3.345594590700245e-21
-34.	-14.	2.662482091074441e-16
-33.5	-14.	1.1416456326427222e-15
-33.	-14.	2.017043056178e-15
-32.5	-14.	2.8924404797132783e-15
-32.	-14.	3.7678379032485565e-15
-31.5	-14.	1.3423901843933802e-14
-31.	-14.	2.421861915556286e-14
-30.5	-14.	3.501333646719193e-14
-30.	-14.	4.580805377882098e-14
-29.5	-14.	9.748542024101484e-14
-29.	-14.	1.9596005611835937e-13
-28.5	-14.	2.944346919957038e-13
-28.	-14.	3.929093278730482e-13
-27.5	-14.	5.163466101408647e-13
-27.	-14.	1.1421878596299842e-12
-26.5	-14.	1.7680291091191036e-12
-26.	-14.	2.393870358608223e-12
-25.5	-14.	3.0197116080973433e-12
-25.	-14.	4.977716083358467e-12
-24.5	-14.	7.723494446462048e-12
-24.	-14.	1.046927280956563e-11
-23.5	-14.	1.321505117266921e-11
-23.	-14.	1.7099060757171546e-11
-22.5	-14.	2.527894777780256e-11
-22.	-14.	3.345883479843357e-11
-21.5	-14.	4.1638721819064565e-11
-21.	-14.	4.9818608839695584e-11
-20.5	-14.	6.417651701412073e-11
-20.	-14.	8.017150505581231e-11
-19.5	-14.	9.616649309750389e-11
-19.	-14.	1.1216148113919555e-10
-18.5	-14.	1.2920120257371514e-10
-18.	-14.	1.4800773878821453e-10
-17.5	-14.	1.6681427500271376e-10
-17.	-14.	1.8562081121721314e-10
-16.5	-14.	2.0442734743171253e-10
-16.	-14.	2.13836141116406e-10
-15.5	-14.	2.2277782947874023e-10
-15.	-14.	2.3171951784107446e-10
-14.5	-14.	2.406612062034087e-10
-14.	-14.	2.405466376321291e-10
-13.5	-14.	2.3251990819392046e-10
-13.	-14.	2.2449317875571193e-10
-12.5	-14.	2.1646644931750319e-10
-12.	-14.	2.08037135398439e-10
-11.5	-14.	1.965028243452846e-10
-11.	-14.	1.849685132921303e-10
-10.5	-14.	1.7343420223897592e-10
-10.	-14.	1.6189989118582157e-10
-9.5	-14.	1.9530057047712454e-10
-9.	-14.	2.4834301042421075e-10
-8.5	-14.	3.0138545037129695e-10
-8.	-14.	3.544278903183832e-10
-7.5	-14.	5.510677528410345e-10
-7.	-14.	1.122696826698184e-9
-6.5	-14.	1.6943259005553337e-9
-6.	-14.	2.265954974412483e-9
-5.5	-14.	2.8375840482696325e-9
-5.	-14.	6.019452986468516e-9
-4.5	-14.	9.633445507852754e-9
-4.	-14.	1.3247438029236992e-8
-3.5	-14.	1.6861430550621228e-8
-3.	-14.	2.5925884127096387e-8
-2.5	-14.	4.195472753166271e-8
-2.	-14.	5.7983570936229044e-8
-1.5	-14.	7.401241434079538e-8
-1.	-14.	9.070978465452751e-8
-0.5	-14.	1.400143880463312e-7
0.	-14.	1.8931899143813488e-7
0.5	-14.	2.386235948299386e-7
1.	-14.	2.879281982217423e-7
1.5	-14.	3.6910191544431966e-7
2.	-14.	4.71419789971575e-7
2.5	-14.	5.737376644988304e-7
3.	-14.	6.760555390260857e-7
3.5	-14.	7.843860620755043e-7
4.	-14.	9.197012137339618e-7
4.5	-14.	1.055016365392419e-6
5.	-14.	1.1903315170508765e-6
5.5	-14.	1.325646668709334e-6
6.	-14.	1.4307324063613931e-6
6.5	-14.	1.5264429127435578e-6
7.	-14.	1.6221534191257226e-6
7.5	-14.	1.7178639255078873e-6
8.	-14.	1.7814893570592439e-6
8.5	-14.	1.7840220693608692e-6
9.	-14.	1.7865547816624947e-6
9.5	-14.	1.78908749396412e-6
10.	-14.	1.7916202062657453e-6
10.5	-14.	1.7478780989060644e-6
11.	-14.	1.7004059003080683e-6
11.5	-14.	1.6529337017100724e-6
12.	-14.	1.6054615031120764e-6
12.5	-14.	1.5829008540407572e-6
13.	-14.	1.5846154251982216e-6
13.5	-14.	1.586329996355686e-6
14.	-14.	1.5880445675131506e-6
14.5	-14.	1.5988562805891072e-6
15.	-14.	1.7045007738810162e-6
15.5	-14.	1.810145267172925e-6
16.	-14.	1.9157897604648335e-6
16.5	-14.	2.021434253756743e-6
17.	-14.	2.189457030929412e-6
17.5	-14.	2.3883991568589674e-6
18.	-14.	2.5873412827885227e-6
18.5	-14.	2.7862834087180784e-6
19.	-14.	2.998889865597114e-6
19.5	-14.	3.252564299226715e-6
20.	-14.	3.506238732856316e-6
20.5	-14.	3.759913166485917e-6
21.	-14.	4.013587600115518e-6
21.5	-14.	4.262515080045872e-6
22.	-14.	4.5104752527144705e-6
22.5	-14.	4.758435425383069e-6
23.	-14.	5.006395598051667e-6
23.5	-14.	5.225208667335067e-6
24.	-14.	5.40238624731118e-6
24.5	-14.	5.579563827287292e-6
25.	-14.	5.756741407263405e-6
25.5	-14.	5.933918987239515e-6
26.	-14.	6.040873328368254e-6
26.5	-14.	6.147321707704931e-6
27.	-14.	6.253770087041608e-6
27.5	-14.	6.360218466378284e-6
28.	-14.	6.462060510949949e-6
28.5	-14.	6.56048265126101e-6
29.	-14.	6.658904791572071e-6
29.5	-14.	6.757326931883132e-6
30.	-14.	6.855083515331755e-6
30.5	-14.	6.94921097819916e-6
31.	-14.	7.043338441066566e-6
31.5	-14.	7.137465903933971e-6
32.	-14.	7.231593366801377e-6
32.5	-14.	7.246675540381356e-6
33.	-14.	7.233409690893865e-6
33.5	-14.	7.220143841406374e-6
34.	-14.	7.206877991918884e-6
34.5	-14.	7.1348349883491946e-6
35.	-14.	6.936209838382133e-6
35.5	-14.	6.73758468841507e-6
36.	-14.	6.538959538448007e-6
36.5	-14.	6.340334388480944e-6
37.	-14.	6.038395792033358e-6
37.5	-14.	5.724742946162954e-6
38.	-14.	5.4110901002925515e-6
38.5	-14.	5.097437254422147e-6
39.	-14.	4.799023941808135e-6
39.5	-14.	4.51717150197791e-6
40.	-14.	4.235319062147687e-6
40.5	-14.	3.953466622317462e-6
41.	-14.	3.677140837719571e-6
41.5	-14.	3.4869600806338037e-6
42.	-14.	3.296779323548037e-6
42.5	-14.	3.10659856646227e-6
43.	-14.	2.916417809376503e-6
43.5	-14.	2.7524877123062073e-6
44.	-14.	2.603237243202084e-6
44.5	-14.	2.4539867740979596e-6
45.	-14.	2.3047363049938357e-6
45.5	-14.	2.1545044533724135e-6
46.	-14.	2.000841560597159e-6
46.5	-14.	1.8471786678219047e-6
47.	-14.	1.6935157750466505e-6
47.5	-14.	1.539852882271396e-6
48.	-14.	1.3957207258143721e-6
48.5	-14.	1.253919706452234e-6
49.	-14.	1.112118687090096e-6
49.5	-14.	9.70317667727958e-7
50.	-14.	8.44119869988151e-7
50.5	-14.	7.428952346019304e-7
51.	-14.	6.416705992157098e-7
51.5	-14.	5.404459638294891e-7
52.	-14.	4.3922132844326837e-7
52.5	-14.	3.8010296553559506e-7
53.	-14.	3.224845484137924e-7
53.5	-14.	2.648661312919898e-7
54.	-14.	2.0724771417018713e-7
54.5	-14.	1.6634875992233026e-7
55.	-14.	1.393147925895782e-7
55.5	-14.	1.1228082525682616e-7
56.	-14.	8.524685792407411e-8
56.5	-14.	6.035867087152178e-8
57.	-14.	5.012424838274004e-8
57.5	-14.	3.98898258939583e-8
58.	-14.	2.9655403405176565e-8
58.5	-14.	1.9420980916394824e-8
59.	-14.	1.4333362020311047e-8
59.5	-14.	1.1360318606923822e-8
60.	-14.	8.387275193536602e-9
60.5	-14.	5.4142317801493775e-9
61.	-14.	3.118304001586151e-9
61.5	-14.	2.48131434484597e-9
62.	-14.	1.8443246881057896e-9
62.5	-14.	1.2073350313656089e-9
63.	-14.	5.703453746254284e-10
63.5	-14.	4.0223004344332075e-10
64.	-14.	3.0360864745701403e-10
64.5	-14.	2.049872514707074e-10
65.	-14.	1.0636585548440075e-10
-35.	-13.5	7.82136849522611e-21
-34.5	-13.5	3.209316806075297e-21
-34.	-13.5	4.851849161043121e-16
-33.5	-13.5	2.080424286614015e-15
-33.	-13.5	3.675663657123718e-15
-32.5	-13.5	5.270903027633421e-15
-32.	-13.5	6.866142398143124e-15
-31.5	-13.5	2.4462452092302063e-14
-31.	-13.5	4.413373782924163e-14
-30.5	-13.5	6.38050235661812e-14
-30.	-13.5	8.347630930312075e-14
-29.5	-13.5	1.7764830289973026e-13
-29.	-13.5	3.5709925394570644e-13
-28.5	-13.5	5.365502049916825e-13
-28.	-13.5	7.160011560376585e-13
-27.5	-13.5	9.409416960632389e-13
-27.	-13.5	2.0814161748038605e-12
-26.5	-13.5	3.221890653544482e-12
-26.	-13.5	4.362365132285103e-12
-25.5	-13.5	5.502839611025725e-12
-25.	-13.5	9.070933265533542e-12
-24.5	-13.5	1.4074597996691335e-11
-24.	-13.5	1.9078262727849128e-11
-23.5	-13.5	2.4081927459006923e-11
-23.	-13.5	3.115983475671975e-11
-22.5	-13.5	4.6066284859444743e-11
-22.	-13.5	6.097273496216973e-11
-21.5	-13.5	7.58791850648947e-11
-21.	-13.5	9.078563516761971e-11
-20.5	-13.5	1.1695155326877637e-10
-20.	-13.5	1.461010559057424e-10
-19.5	-13.5	1.7525055854270843e-10
-19.	-13.5	2.0440006117967453e-10
-18.5	-13.5	2.3545683981897226e-10
-18.	-13.5	2.697391336505226e-10
-17.5	-13.5	3.040214274820729e-10
-17.	-13.5	3.3830372131362324e-10
-16.5	-13.5	3.725860151451736e-10
-16.	-13.5	3.8977755163179586e-10
-15.5	-13.5	4.0611960924690753e-10
-15.	-13.5	4.2246166686201916e-10
-14.5	-13.5	4.3880372447713083e-10
-14.	-13.5	4.3868874022544206e-10
-13.5	-13.5	4.241957669658872e-10
-13.	-13.5	4.0970279370633236e-10
-12.5	-13.5	3.9520982044677746e-10
-12.	-13.5	3.79608839573851e-10
-11.5	-13.5	3.554621729438467e-10
-11.	-13.5	3.313155063138424e-10
-10.5	-13.5	3.0716883968383806e-10
-10.	-13.5	2.8302217305383374e-10
-9.5	-13.5	3.134913201944534e-10
-9.	-13.5	3.6783386162936485e-10
-8.5	-13.5	4.221764030642763e-10
-8.	-13.5	4.765189444991877e-10
-7.5	-13.5	6.962973620372009e-10
-7.	-13.5	1.34809376146962e-9
-6.5	-13.5	1.999890160902039e-9
-6.	-13.5	2.6516865603344576e-9
-5.5	-13.5	3.3034829597668763e-9
-5.	-13.5	6.893118394268313e-9
-4.5	-13.5	1.096911125055251e-8
-4.	-13.5	1.504510410683671e-8
-3.5	-13.5	1.9121096963120904e-8
-3.	-13.5	2.929288663665973e-8
-2.5	-13.5	4.725365139305795e-8
-2.	-13.5	6.521441614945615e-8
-1.5	-13.5	8.317518090585436e-8
-1.	-13.5	1.0188395829564514e-7
-0.5	-13.5	1.5707686511682732e-7
0.	-13.5	2.122697719380095e-7
0.5	-13.5	2.674626787591917e-7
1.	-13.5	3.226555855803739e-7
1.5	-13.5	4.1375439603365963e-7
2.	-13.5	5.286756471922375e-7
2.5	-13.5	6.435968983508153e-7
3.	-13.5	7.58518149509393e-7
3.5	-13.5	8.804732466986835e-7
4.	-13.5	1.03399608348431e-6
4.5	-13.5	1.1875189202699364e-6
5.	-13.5	1.341041757055563e-6
5.5	-13.5	1.4945645938411893e-6
6.	-13.5	1.6168941739746805e-6
6.5	-13.5	1.7295496004804158e-6
7.	-13.5	1.8422050269861508e-6
7.5	-13.5	1.954860453491886e-6
8.	-13.5	2.033283675088541e-6
8.5	-13.5	2.0465258586219282e-6
9.	-13.5	2.059768042155316e-6
9.5	-13.5	2.0730102256887026e-6
10.	-13.5	2.0862524092220902e-6
10.5	-13.5	2.053082426220072e-6
11.	-13.5	2.0161712808102474e-6
11.5	-13.5	1.9792601354004227e-6
12.	-13.5	1.942348989990598e-6
12.5	-13.5	1.9360840775528073e-6
13.	-13.5	1.959682584641854e-6
13.5	-13.5	1.983281091730901e-6
14.	-13.5	2.0068795988199483e-6
14.5	-13.5	2.0407930974716557e-6
15.	-13.5	2.182234799657573e-6
15.5	-13.5	2.32367650184349e-6
16.	-13.5	2.4651182040294067e-6
16.5	-13.5	2.606559906215324e-6
17.	-13.5	2.814645013663219e-6
17.5	-13.5	3.05576358342278e-6
18.	-13.5	3.2968821531823417e-6
18.5	-13.5	3.5380007229419033e-6
19.	-13.5	3.792288047198705e-6
19.5	-13.5	4.0861538993414344e-6
20.	-13.5	4.380019751484165e-6
20.5	-13.5	4.673885603626894e-6
21.	-13.5	4.967751455769624e-6
21.5	-13.5	5.248659413085745e-6
22.	-13.5	5.52692688419598e-6
22.5	-13.5	5.805194355306215e-6
23.	-13.5	6.08346182641645e-6
23.5	-13.5	6.32542935294787e-6
24.	-13.5	6.515543838221885e-6
24.5	-13.5	6.705658323495901e-6
25.	-13.5	6.895772808769917e-6
25.5	-13.5	7.085887294043931e-6
26.	-13.5	7.191873326279062e-6
26.5	-13.5	7.297253208989313e-6
27.	-13.5	7.4026330916995644e-6
27.5	-13.5	7.508012974409814e-6
28.	-13.5	7.6089802202243e-6
28.5	-13.5	7.706671369860334e-6
29.	-13.5	7.80436251949637e-6
29.5	-13.5	7.902053669132404e-6
30.	-13.5	7.999827798974024e-6
30.5	-13.5	8.098054399804835e-6
31.	-13.5	8.196281000635649e-6
31.5	-13.5	8.29450760146646e-6
32.	-13.5	8.392734202297273e-6
32.5	-13.5	8.405166956469715e-6
33.	-13.5	8.386831451508148e-6
33.5	-13.5	8.368495946546582e-6
34.	-13.5	8.350160441585015e-6
34.5	-13.5	8.2666072355713e-6
35.	-13.5	8.042601557654337e-6
35.5	-13.5	7.818595879737372e-6
36.	-13.5	7.594590201820407e-6
36.5	-13.5	7.370584523903442e-6
37.	-13.5	7.032762825860731e-6
37.5	-13.5	6.682036038563091e-6
38.	-13.5	6.331309251265451e-6
38.5	-13.5	5.98058246396781e-6
39.	-13.5	5.6463326278198884e-6
39.5	-13.5	5.329988372326198e-6
40.	-13.5	5.013644116832507e-6
40.5	-13.5	4.697299861338817e-6
41.	-13.5	4.386714483783244e-6
41.5	-13.5	4.1658938332755375e-6
42.	-13.5	3.945073182767832e-6
42.5	-13.5	3.7242525322601266e-6
43.	-13.5	3.503431881752421e-6
43.5	-13.5	3.3077860293773358e-6
44.	-13.5	3.1262181723933186e-6
44.5	-13.5	2.944650315409302e-6
45.	-13.5	2.763082458425285e-6
45.5	-13.5	2.5805762959141468e-6
46.	-13.5	2.394789695019733e-6
46.5	-13.5	2.209003094125319e-6
47.	-13.5	2.0232164932309054e-6
47.5	-13.5	1.837429892336491e-6
48.	-13.5	1.6662733383290845e-6
48.5	-13.5	1.4986951694389946e-6
49.	-13.5	1.3311170005489046e-6
49.5	-13.5	1.1635388316588145e-6
50.	-13.5	1.0146065714190386e-6
50.5	-13.5	8.955173343205866e-7
51.	-13.5	7.764280972221347e-7
51.5	-13.5	6.573388601236829e-7
52.	-13.5	5.382496230252309e-7
52.5	-13.5	4.6731538259458977e-7
53.	-13.5	3.9809656079563357e-7
53.5	-13.5	3.288777389966774e-7
54.	-13.5	2.5965891719772113e-7
54.5	-13.5	2.0989736937653956e-7
55.	-13.5	1.7627119929681928e-7
55.5	-13.5	1.4264502921709906e-7
56.	-13.5	1.0901885913737881e-7
56.5	-13.5	7.800977269681582e-8
57.	-13.5	6.487303220228637e-8
57.5	-13.5	5.17362917077569e-8
58.	-13.5	3.859955121322743e-8
58.5	-13.5	2.5462810718697966e-8
59.	-13.5	1.8873333545785802e-8
59.5	-13.5	1.497381378999608e-8
60.	-13.5	1.1074294034206367e-8
60.5	-13.5	7.174774278416648e-9
61.	-13.5	4.159820992570614e-9
61.5	-13.5	3.3120618502440257e-9
62.	-13.5	2.4643027079174373e-9
62.5	-13.5	1.6165435655908484e-9
63.	-13.5	7.687844232642601e-10
63.5	-13.5	5.436014525632207e-10
64.	-13.5	4.106932466915408e-10
64.5	-13.5	2.7778504081986106e-10
65.	-13.5	1.4487683494818136e-10
-35.	-13.	7.489248347646088e-21
-34.5	-13.	3.073039021450349e-21
-34.	-13.	7.041216231011801e-16
-33.5	-13.	3.0192029405853077e-15
-33.	-13.	5.334284258069436e-15
-32.5	-13.	7.649365575553565e-15
-32.	-13.	9.964446893037692e-15
-31.5	-13.	3.550100234067032e-14
-31.	-13.	6.404885650292039e-14
-30.5	-13.	9.259671066517047e-14
-30.	-13.	1.2114456482742054e-13
-29.5	-13.	2.5781118555844566e-13
-29.	-13.	5.182384517730535e-13
-28.5	-13.	7.786657179876611e-13
-28.	-13.	1.0390929842022687e-12
-27.5	-13.	1.365536781985613e-12
-27.	-13.	3.020644489977737e-12
-26.5	-13.	4.67575219796986e-12
-26.	-13.	6.330859905961984e-12
-25.5	-13.	7.985967613954107e-12
-25.	-13.	1.3164150447708616e-11
-24.5	-13.	2.0425701546920622e-11
-24.	-13.	2.7687252646132626e-11
-23.5	-13.	3.4948803745344636e-11
-23.	-13.	4.522060875626796e-11
-22.5	-13.	6.685362194108692e-11
-22.	-13.	8.848663512590588e-11
-21.5	-13.	1.1011964831072485e-10
-21.	-13.	1.3175266149554383e-10
-20.5	-13.	1.69726589523432e-10
-20.	-13.	2.1203060675567247e-10
-19.5	-13.	2.54334623987913e-10
-19.	-13.	2.966386412201535e-10
-18.5	-13.	3.4171247706422944e-10
-18.	-13.	3.9147052851283077e-10
-17.5	-13.	4.41228579961432e-10
-17.	-13.	4.909866314100333e-10
-16.5	-13.	5.407446828586347e-10
-16.	-13.	5.657189621471858e-10
-15.5	-13.	5.894613890150748e-10
-15.	-13.	6.132038158829639e-10
-14.5	-13.	6.36946242750853e-10
-14.	-13.	6.36830842818755e-10
-13.5	-13.	6.15871625737854e-10
-13.	-13.	5.949124086569528e-10
-12.5	-13.	5.739531915760517e-10
-12.	-13.	5.51180543749263e-10
-11.5	-13.	5.144215215424089e-10
-11.	-13.	4.776624993355545e-10
-10.5	-13.	4.4090347712870026e-10
-10.	-13.	4.04144454921846e-10
-9.5	-13.	4.316820699117823e-10
-9.	-13.	4.87324712834519e-10
-8.5	-13.	5.429673557572557e-10
-8.	-13.	5.986099986799924e-10
-7.5	-13.	8.415269712333675e-10
-7.	-13.	1.5734906962410559e-9
-6.5	-13.	2.305454421248744e-9
-6.	-13.	3.0374181462564323e-9
-5.5	-13.	3.769381871264121e-9
-5.	-13.	7.76678380206811e-9
-4.5	-13.	1.2304776993252268e-8
-4.	-13.	1.6842770184436425e-8
-3.5	-13.	2.1380763375620584e-8
-3.	-13.	3.2659889146223076e-8
-2.5	-13.	5.255257525445318e-8
-2.	-13.	7.244526136268326e-8
-1.5	-13.	9.233794747091335e-8
-1.	-13.	1.1305813193676276e-7
-0.5	-13.	1.7413934218732345e-7
0.	-13.	2.352205524378841e-7
0.5	-13.	2.963017626884448e-7
1.	-13.	3.5738297293900545e-7
1.5	-13.	4.5840687662299965e-7
2.	-13.	5.859315044128999e-7
2.5	-13.	7.134561322028002e-7
3.	-13.	8.409807599927003e-7
3.5	-13.	9.765604313218628e-7
4.	-13.	1.1482909532346584e-6
4.5	-13.	1.3200214751474535e-6
5.	-13.	1.4917519970602491e-6
5.5	-13.	1.6634825189730447e-6
6.	-13.	1.803055941587968e-6
6.5	-13.	1.9326562882172737e-6
7.	-13.	2.062256634846579e-6
7.5	-13.	2.191856981475885e-6
8.	-13.	2.2850779931178384e-6
8.5	-13.	2.3090296478829877e-6
9.	-13.	2.3329813026481366e-6
9.5	-13.	2.356932957413286e-6
10.	-13.	2.380884612178435e-6
10.5	-13.	2.35828675353408e-6
11.	-13.	2.331936661312427e-6
11.5	-13.	2.305586569090773e-6
12.	-13.	2.2792364768691196e-6
12.5	-13.	2.2892673010648574e-6
13.	-13.	2.3347497440854867e-6
13.5	-13.	2.3802321871061164e-6
14.	-13.	2.4257146301267456e-6
14.5	-13.	2.4827299143542045e-6
15.	-13.	2.6599688254341296e-6
15.5	-13.	2.837207736514055e-6
16.	-13.	3.01444664759398e-6
16.5	-13.	3.191685558673906e-6
17.	-13.	3.4398329963970254e-6
17.5	-13.	3.723128009986593e-6
18.	-13.	4.006423023576161e-6
18.5	-13.	4.289718037165729e-6
19.	-13.	4.585686228800297e-6
19.5	-13.	4.919743499456154e-6
20.	-13.	5.253800770112013e-6
20.5	-13.	5.587858040767871e-6
21.	-13.	5.921915311423729e-6
21.5	-13.	6.234803746125617e-6
22.	-13.	6.543378515677489e-6
22.5	-13.	6.851953285229362e-6
23.	-13.	7.1605280547812335e-6
23.5	-13.	7.425650038560672e-6
24.	-13.	7.628701429132591e-6
24.5	-13.	7.83175281970451e-6
25.	-13.	8.03480421027643e-6
25.5	-13.	8.237855600848347e-6
26.	-13.	8.34287332418987e-6
26.5	-13.	8.447184710273695e-6
27.	-13.	8.55149609635752e-6
27.5	-13.	8.655807482441344e-6
28.	-13.	8.755899929498651e-6
28.5	-13.	8.85286008845966e-6
29.	-13.	8.949820247420668e-6
29.5	-13.	9.046780406381678e-6
30.	-13.	9.144572082616293e-6
30.5	-13.	9.24689782141051e-6
31.	-13.	9.34922356020473e-6
31.5	-13.	9.451549298998949e-6
32.	-13.	9.553875037793169e-6
32.5	-13.	9.563658372558077e-6
33.	-13.	9.540253212122433e-6
33.5	-13.	9.516848051686789e-6
34.	-13.	9.493442891251145e-6
34.5	-13.	9.398379482793407e-6
35.	-13.	9.14899327692654e-6
35.5	-13.	8.899607071059674e-6
36.	-13.	8.650220865192807e-6
36.5	-13.	8.40083465932594e-6
37.	-13.	8.027129859688103e-6
37.5	-13.	7.639329130963228e-6
38.	-13.	7.25152840223835e-6
38.5	-13.	6.863727673513474e-6
39.	-13.	6.493641313831642e-6
39.5	-13.	6.142805242674485e-6
40.	-13.	5.791969171517328e-6
40.5	-13.	5.441133100360172e-6
41.	-13.	5.0962881298469155e-6
41.5	-13.	4.844827585917271e-6
42.	-13.	4.593367041987628e-6
42.5	-13.	4.341906498057984e-6
43.	-13.	4.090445954128339e-6
43.5	-13.	3.863084346448463e-6
44.	-13.	3.6491991015845537e-6
44.5	-13.	3.435313856720644e-6
45.	-13.	3.2214286118567343e-6
45.5	-13.	3.0066481384558804e-6
46.	-13.	2.7887378294423066e-6
46.5	-13.	2.5708275204287332e-6
47.	-13.	2.35291721141516e-6
47.5	-13.	2.135006902401586e-6
48.	-13.	1.9368259508437966e-6
48.5	-13.	1.743470632425755e-6
49.	-13.	1.550115314007713e-6
49.5	-13.	1.356759995589671e-6
50.	-13.	1.185093272849926e-6
50.5	-13.	1.048139434039243e-6
51.	-13.	9.111855952285597e-7
51.5	-13.	7.742317564178765e-7
52.	-13.	6.372779176071933e-7
52.5	-13.	5.545277996535845e-7
53.	-13.	4.737085731774747e-7
53.5	-13.	3.9288934670136496e-7
54.	-13.	3.1207012022525515e-7
54.5	-13.	2.5344597883074885e-7
55.	-13.	2.1322760600406037e-7
55.5	-13.	1.7300923317737196e-7
56.	-13.	1.3279086035068353e-7
56.5	-13.	9.566087452210988e-8
57.	-13.	7.962181602183269e-8
57.5	-13.	6.35827575215555e-8
58.	-13.	4.75436990212783e-8
58.5	-13.	3.1504640521001106e-8
59.	-13.	2.341330507126055e-8
59.5	-13.	1.858730897306834e-8
60.	-13.	1.3761312874876131e-8
60.5	-13.	8.935316776683918e-9
61.	-13.	5.201337983555078e-9
61.5	-13.	4.142809355642081e-9
62.	-13.	3.084280727729085e-9
62.5	-13.	2.025752099816088e-9
63.	-13.	9.672234719030918e-10
63.5	-13.	6.849728616831205e-10
64.	-13.	5.177778459260676e-10
64.5	-13.	3.5058283016901475e-10
65.	-13.	1.8338781441196194e-10
-35.	-12.5	7.207133543436296e-21
-34.5	-12.5	2.9799176221356987e-21
-34.	-12.5	1.3909926742568114e-15
-33.5	-12.5	5.964437031595255e-15
-33.	-12.5	1.0537881388933696e-14
-32.5	-12.5	1.511132574627214e-14
-32.	-12.5	1.968477010361058e-14
-31.5	-12.5	7.013228204446677e-14
-31.	-12.5	1.2652862048851088e-13
-30.5	-12.5	1.8292495893255493e-13
-30.	-12.5	2.393212973765991e-13
-29.5	-12.5	5.093064395286858e-13
-29.	-12.5	1.0237809432770202e-12
-28.5	-12.5	1.5382554470253549e-12
-28.	-12.5	2.0527299507736896e-12
-27.5	-12.5	2.697620225198541e-12
-27.	-12.5	5.967288319699195e-12
-26.5	-12.5	9.236956414199847e-12
-26.	-12.5	1.2506624508700496e-11
-25.5	-12.5	1.5776292603201145e-11
-25.	-12.5	2.600586374529019e-11
-24.5	-12.5	4.035116918835269e-11
-24.	-12.5	5.4696474631415185e-11
-23.5	-12.5	6.904178007447766e-11
-23.	-12.5	8.933408573243937e-11
-22.5	-12.5	1.3207137757206845e-10
-22.	-12.5	1.7480866941169758e-10
-21.5	-12.5	2.175459612513267e-10
-21.	-12.5	2.6028325309095584e-10
-20.5	-12.5	3.3531005577472215e-10
-20.	-12.5	4.1889307845368124e-10
-19.5	-12.5	5.024761011326411e-10
-19.	-12.5	5.860591238116004e-10
-18.5	-12.5	6.751368171818392e-10
-18.	-12.5	7.735068960114873e-10
-17.5	-12.5	8.718769748411345e-10
-17.	-12.5	9.702470536707826e-10
-16.5	-12.5	1.06861713250043e-9
-16.	-12.5	1.1182616791673011e-9
-15.5	-12.5	1.1654843723586346e-9
-15.	-12.5	1.212707065549968e-9
-14.5	-12.5	1.2599297587413007e-9
-14.	-12.5	1.2603438601843211e-9
-13.5	-12.5	1.2198627981418161e-9
-13.	-12.5	1.1793817360993111e-9
-12.5	-12.5	1.138900674056807e-9
-12.	-12.5	1.0943017878178373e-9
-11.5	-12.5	1.0179435245121373e-9
-11.	-12.5	9.415852612064365e-10
-10.5	-12.5	8.652269979007357e-10
-10.	-12.5	7.888687345950358e-10
-9.5	-12.5	7.955927568533587e-10
-9.	-12.5	8.386332967135443e-10
-8.5	-12.5	8.816738365737286e-10
-8.	-12.5	9.247143764339142e-10
-7.5	-12.5	1.1845587602771342e-9
-7.	-12.5	2.0105630445649716e-9
-6.5	-12.5	2.8365673288528086e-9
-6.	-12.5	3.662571613140645e-9
-5.5	-12.5	4.488575897428483e-9
-5.	-12.5	8.896201154308747e-9
-4.5	-12.5	1.3896761531608974e-8
-4.	-12.5	1.88973219089092e-8
-3.5	-12.5	2.3897882286209424e-8
-3.	-12.5	3.6166862811920835e-8
-2.5	-12.5	5.7723151482070206e-8
-2.	-12.5	7.927944015221956e-8
-1.5	-12.5	1.008357288223689e-7
-1.	-12.5	1.232807548763539e-7
-0.5	-12.5	1.890737249287108e-7
0.	-12.5	2.548666949810677e-7
0.5	-12.5	3.2065966503342457e-7
1.	-12.5	3.8645263508578146e-7
1.5	-12.5	4.953689462752508e-7
2.	-12.5	6.328962415463025e-7
2.5	-12.5	7.704235368173542e-7
3.	-12.5	9.079508320884059e-7
3.5	-12.5	1.0545030742908003e-6
4.	-12.5	1.2415590712463413e-6
4.5	-12.5	1.428615068201882e-6
5.	-12.5	1.6156710651574232e-6
5.5	-12.5	1.802727062112964e-6
6.	-12.5	1.959028315279082e-6
6.5	-12.5	2.105791413467695e-6
7.	-12.5	2.252554511656308e-6
7.5	-12.5	2.399317609844921e-6
8.	-12.5	2.509620254296916e-6
8.5	-12.5	2.55049908485429e-6
9.	-12.5	2.591377915411664e-6
9.5	-12.5	2.6322567459690373e-6
10.	-12.5	2.6731355765264112e-6
10.5	-12.5	2.671962707700464e-6
11.	-12.5	2.6674001622301986e-6
11.5	-12.5	2.6628376167599336e-6
12.	-12.5	2.658275071289668e-6
12.5	-12.5	2.6962158814473478e-6
13.	-12.5	2.7755743608361514e-6
13.5	-12.5	2.854932840224955e-6
14.	-12.5	2.934291319613759e-6
14.5	-12.5	3.026120877929921e-6
15.	-12.5	3.2479546834668372e-6
15.5	-12.5	3.469788489003754e-6
16.	-12.5	3.6916222945406706e-6
16.5	-12.5	3.913456100077588e-6
17.	-12.5	4.2071810714385324e-6
17.5	-12.5	4.536540688229947e-6
18.	-12.5	4.865900305021363e-6
18.5	-12.5	5.195259921812779e-6
19.	-12.5	5.535677503462706e-6
19.5	-12.5	5.909329660987358e-6
20.	-12.5	6.2829818185120125e-6
20.5	-12.5	6.656633976036665e-6
21.	-12.5	7.030286133561318e-6
21.5	-12.5	7.372732800669271e-6
22.	-12.5	7.708820590189796e-6
22.5	-12.5	8.04490837971032e-6
23.	-12.5	8.380996169230843e-6
23.5	-12.5	8.666825113079584e-6
24.	-12.5	8.880861275192529e-6
24.5	-12.5	9.094897437305474e-6
25.	-12.5	9.30893359941842e-6
25.5	-12.5	9.522969761531363e-6
26.	-12.5	9.627066486695989e-6
26.5	-12.5	9.730371092963082e-6
27.	-12.5	9.833675699230177e-6
27.5	-12.5	9.936980305497271e-6
28.	-12.5	0.00001003661801240539
28.5	-12.5	0.00001013353328480088
29.	-12.5	0.00001023044855719637
29.5	-12.5	0.000010327363829591862
30.	-12.5	0.000010425757006432932
30.5	-12.5	0.000010532208838729621
31.	-12.5	0.000010638660671026312
31.5	-12.5	0.000010745112503323002
32.	-12.5	0.000010851564335619693
32.5	-12.5	0.000010858483918700953
33.	-12.5	0.00001082970823743248
33.5	-12.5	0.000010800932556164003
34.	-12.5	0.00001077215687489553
34.5	-12.5	0.000010665281328665547
35.	-12.5	0.000010390210355240378
35.5	-12.5	0.00001011513938181521
36.	-12.5	9.840068408390037e-6
36.5	-12.5	9.564997434964868e-6
37.	-12.5	9.154088141901801e-6
37.5	-12.5	8.72777674958039e-6
38.	-12.5	8.301465357258979e-6
38.5	-12.5	7.875153964937565e-6
39.	-12.5	7.46649256031071e-6
39.5	-12.5	7.077011480692979e-6
40.	-12.5	6.687530401075248e-6
40.5	-12.5	6.2980493214575166e-6
41.	-12.5	5.914643693364015e-6
41.5	-12.5	5.6259372850882145e-6
42.	-12.5	5.337230876812416e-6
42.5	-12.5	5.048524468536615e-6
43.	-12.5	4.759818060260815e-6
43.5	-12.5	4.494203043965999e-6
44.	-12.5	4.241500961795583e-6
44.5	-12.5	3.9887988796251684e-6
45.	-12.5	3.7360967974547536e-6
45.5	-12.5	3.4830546679852164e-6
46.	-12.5	3.228823688850058e-6
46.5	-12.5	2.9745927097149e-6
47.	-12.5	2.7203617305797417e-6
47.5	-12.5	2.4661307514445833e-6
48.	-12.5	2.2383246312549907e-6
48.5	-12.5	2.016981806959684e-6
49.	-12.5	1.7956389826643772e-6
49.5	-12.5	1.5742961583690706e-6
50.	-12.5	1.3778976411445792e-6
50.5	-12.5	1.2214228169467665e-6
51.	-12.5	1.064947992748954e-6
51.5	-12.5	9.084731685511417e-7
52.	-12.5	7.519983443533291e-7
52.5	-12.5	6.55870597160414e-7
53.	-12.5	5.6189258535168e-7
53.5	-12.5	4.679145735429461e-7
54.	-12.5	3.7393656173421217e-7
54.5	-12.5	3.0512695187306644e-7
55.	-12.5	2.571887998038571e-7
55.5	-12.5	2.0925064773464786e-7
56.	-12.5	1.613124956654386e-7
56.5	-12.5	1.1700527888565816e-7
57.	-12.5	9.749411013024679e-8
57.5	-12.5	7.798294137483541e-8
58.	-12.5	5.8471772619424046e-8
58.5	-12.5	3.8960603864012665e-8
59.	-12.5	2.9053646942334142e-8
59.5	-12.5	2.30926014020514e-8
60.	-12.5	1.713155586176866e-8
60.5	-12.5	1.1170510321485921e-8
61.	-12.5	6.5525019270830174e-9
61.5	-12.5	5.224944093467438e-9
62.	-12.5	3.8973862598518575e-9
62.5	-12.5	2.5698284262362768e-9
63.	-12.5	1.2422705926206964e-9
63.5	-12.5	8.841805750374245e-10
64.	-12.5	6.697796654077067e-10
64.5	-12.5	4.553787557779893e-10
65.	-12.5	2.409778461482717e-10
-35.	-12.	7.045450679141372e-21
-34.5	-12.	2.9907332593923573e-21
-34.	-12.	3.204828106050594e-15
-33.5	-12.	1.37419811188835e-14
-33.	-12.	2.4279134131716405e-14
-32.5	-12.	3.481628714454931e-14
-32.	-12.	4.535344015738222e-14
-31.5	-12.	1.615838530352801e-13
-31.	-12.	2.9152028542733895e-13
-30.5	-12.	4.214567178193977e-13
-30.	-12.	5.513931502114567e-13
-29.5	-12.	1.173435393351586e-12
-29.	-12.	2.358777928542884e-12
-28.5	-12.	3.5441204637341817e-12
-28.	-12.	4.72946299892548e-12
-27.5	-12.	6.215281767725538e-12
-27.	-12.	1.3748554378534001e-11
-26.5	-12.	2.1281826989342457e-11
-26.	-12.	2.8815099600150914e-11
-25.5	-12.	3.6348372210959374e-11
-25.	-12.	5.991729254738128e-11
-24.5	-12.	9.296888310655901e-11
-24.	-12.	1.2602047366573675e-10
-23.5	-12.	1.5907206422491447e-10
-23.	-12.	2.0582593420309853e-10
-22.5	-12.	3.042945277567816e-10
-22.	-12.	4.027631213104647e-10
-21.5	-12.	5.012317148641478e-10
-21.	-12.	5.99700308417831e-10
-20.5	-12.	7.725792489424066e-10
-20.	-12.	9.651757783048815e-10
-19.5	-12.	1.1577723076673569e-9
-19.	-12.	1.350368837029832e-9
-18.5	-12.	1.5556700406902624e-9
-18.	-12.	1.7824569233560264e-9
-17.5	-12.	2.0092438060217896e-9
-17.	-12.	2.2360306886875532e-9
-16.5	-12.	2.462817571353317e-9
-16.	-12.	2.5778039858320244e-9
-15.5	-12.	2.687233470700583e-9
-15.	-12.	2.7966629555691422e-9
-14.5	-12.	2.9060924404377005e-9
-14.	-12.	2.9083122856469504e-9
-13.5	-12.	2.816866511418937e-9
-13.	-12.	2.7254207371909235e-9
-12.5	-12.	2.6339749629629104e-9
-12.	-12.	2.5322560406813853e-9
-11.5	-12.	2.351303822579717e-9
-11.	-12.	2.1703516044780483e-9
-10.5	-12.	1.9893993863763796e-9
-10.	-12.	1.8084471682747117e-9
-9.5	-12.	1.7512907753322333e-9
-9.	-12.	1.7482474009822232e-9
-8.5	-12.	1.7452040266322124e-9
-8.	-12.	1.7421606522822024e-9
-7.5	-12.	2.0039736442646547e-9
-7.	-12.	2.957430526134244e-9
-6.5	-12.	3.910887408003833e-9
-6.	-12.	4.864344289873422e-9
-5.5	-12.	5.817801171743011e-9
-5.	-12.	1.0641566737880703e-8
-4.5	-12.	1.6106059495234248e-8
-4.	-12.	2.1570552252587794e-8
-3.5	-12.	2.7035045009941342e-8
-3.	-12.	4.00109404095042e-8
-2.5	-12.	6.258461765308889e-8
-2.	-12.	8.515829489667356e-8
-1.5	-12.	1.0773197214025825e-7
-1.	-12.	1.3121168078541514e-7
-0.5	-12.	1.988828448261084e-7
0.	-12.	2.6655400886680174e-7
0.5	-12.	3.34225172907495e-7
1.	-12.	4.018963369481883e-7
1.5	-12.	5.138095731081039e-7
2.	-12.	6.55076036262064e-7
2.5	-12.	7.963424994160244e-7
3.	-12.	9.376089625699845e-7
3.5	-12.	1.088746740250267e-6
4.	-12.	1.2841867510303117e-6
4.5	-12.	1.479626761810356e-6
5.	-12.	1.6750667725904004e-6
5.5	-12.	1.8705067833704448e-6
6.	-12.	2.0422931135420497e-6
6.5	-12.	2.2067435844726708e-6
7.	-12.	2.3711940554032923e-6
7.5	-12.	2.535644526333914e-6
8.	-12.	2.6685291680786443e-6
8.5	-12.	2.741309778571843e-6
9.	-12.	2.814090389065042e-6
9.5	-12.	2.8868709995582407e-6
10.	-12.	2.9596516100514397e-6
10.5	-12.	3.006041570582276e-6
11.	-12.	3.0503042503820692e-6
11.5	-12.	3.094566930181862e-6
12.	-12.	3.1388296099816545e-6
12.5	-12.	3.232651948400661e-6
13.	-12.	3.374768016045801e-6
13.5	-12.	3.516884083690941e-6
14.	-12.	3.659000151336081e-6
14.5	-12.	3.813852123467172e-6
15.	-12.	4.101469005917234e-6
15.5	-12.	4.389085888367295e-6
16.	-12.	4.676702770817357e-6
16.5	-12.	4.96431965326742e-6
17.	-12.	5.316904871576747e-6
17.5	-12.	5.701693262362363e-6
18.	-12.	6.086481653147979e-6
18.5	-12.	6.471270043933595e-6
19.	-12.	6.862804674082395e-6
19.5	-12.	7.274615042746695e-6
20.	-12.	7.686425411410997e-6
20.5	-12.	8.098235780075297e-6
21.	-12.	8.510046148739596e-6
21.5	-12.	8.876217358447814e-6
22.	-12.	9.233088479578039e-6
22.5	-12.	9.589959600708264e-6
23.	-12.	9.946830721838489e-6
23.5	-12.	0.000010247472119023794
24.	-12.	0.000010467791570006736
24.5	-12.	0.000010688111020989677
25.	-12.	0.00001090843047197262
25.5	-12.	0.000011128749922955561
26.	-12.	0.000011232039592194402
26.5	-12.	0.000011334486056262594
27.	-12.	0.000011436932520330787
27.5	-12.	0.000011539378984398979
28.	-12.	0.00001163957361250504
28.5	-12.	0.000011738096398725104
29.	-12.	0.000011836619184945168
29.5	-12.	0.000011935141971165235
30.	-12.	0.000012035543033091073
30.5	-12.	0.000012146185878109703
31.	-12.	0.000012256828723128335
31.5	-12.	0.000012367471568146965
32.	-12.	0.000012478114413165599
32.5	-12.	0.000012481654050691544
33.	-12.	0.000012446783250050046
33.5	-12.	0.000012411912449408545
34.	-12.	0.000012377041648767046
34.5	-12.	0.000012257626789330048
35.	-12.	0.000011956138323326223
35.5	-12.	0.000011654649857322398
36.	-12.	0.000011353161391318573
36.5	-12.	0.000011051672925314748
37.	-12.	0.000010600376723293198
37.5	-12.	0.000010132094492395822
38.	-12.	9.663812261498448e-6
38.5	-12.	9.19553003060107e-6
39.	-12.	8.741698176942131e-6
39.5	-12.	8.303569616494162e-6
40.	-12.	7.865441056046195e-6
40.5	-12.	7.427312495598226e-6
41.	-12.	6.994987605797726e-6
41.5	-12.	6.653125635535371e-6
42.	-12.	6.311263665273017e-6
42.5	-12.	5.969401695010663e-6
43.	-12.	5.627539724748308e-6
43.5	-12.	5.307926137070585e-6
44.	-12.	5.0007540643490155e-6
44.5	-12.	4.693581991627446e-6
45.	-12.	4.386409918905877e-6
45.5	-12.	4.080686322478563e-6
46.	-12.	3.7800267879112695e-6
46.5	-12.	3.4793672533439756e-6
47.	-12.	3.178707718776681e-6
47.5	-12.	2.878048184209387e-6
48.	-12.	2.6143532466356766e-6
48.5	-12.	2.359699535298017e-6
49.	-12.	2.1050458239603563e-6
49.5	-12.	1.8503921126226961e-6
50.	-12.	1.6244514636700993e-6
50.5	-12.	1.444466450416774e-6
51.	-12.	1.264481437163449e-6
51.5	-12.	1.084496423910124e-6
52.	-12.	9.045114106567987e-7
52.5	-12.	7.912447404070051e-7
53.	-12.	6.803547682484377e-7
53.5	-12.	5.694647960898704e-7
54.	-12.	4.5857482393130307e-7
54.5	-12.	3.7639375828838224e-7
55.	-12.	3.1802019269420353e-7
55.5	-12.	2.596466271000248e-7
56.	-12.	2.012730615058461e-7
56.5	-12.	1.472445644638258e-7
57.	-12.	1.228890083861275e-7
57.5	-12.	9.85334523084292e-8
58.	-12.	7.417789623073093e-8
58.5	-12.	4.982234015303263e-8
59.	-12.	3.7344100309775366e-8
59.5	-12.	2.9745681749229432e-8
60.	-12.	2.2147263188683505e-8
60.5	-12.	1.4548844628137576e-8
61.	-12.	8.64941383813192e-9
61.5	-12.	6.912515171303461e-9
62.	-12.	5.175616504475001e-9
62.5	-12.	3.438717837646542e-9
63.	-12.	1.701819170818083e-9
63.5	-12.	1.222680168959081e-9
64.	-12.	9.299592836076206e-10
64.5	-12.	6.372383982561604e-10
65.	-12.	3.445175129047003e-10
-35.	-11.5	6.88376781484645e-21
-34.5	-11.5	3.0015488966490163e-21
-34.	-11.5	5.0186635378443756e-15
-33.5	-11.5	2.1519525206171745e-14
-33.	-11.5	3.8020386874499113e-14
-32.5	-11.5	5.452124854282648e-14
-32.	-11.5	7.102211021115385e-14
-31.5	-11.5	2.530354240260934e-13
-31.	-11.5	4.565119503661669e-13
-30.5	-11.5	6.599884767062406e-13
-30.	-11.5	8.63465003046314e-13
-29.5	-11.5	1.8375643471744865e-12
-29.	-11.5	3.6937749138087475e-12
-28.5	-11.5	5.5499854804430085e-12
-28.	-11.5	7.40619604707727e-12
-27.5	-11.5	9.732943310252533e-12
-27.	-11.5	2.1529820437368807e-11
-26.5	-11.5	3.3326697564485074e-11
-26.	-11.5	4.512357469160134e-11
-25.5	-11.5	5.69204518187176e-11
-25.	-11.5	9.382872134947238e-11
-24.5	-11.5	1.4558659702476535e-10
-24.	-11.5	1.9734447270005832e-10
-23.5	-11.5	2.491023483753513e-10
-23.	-11.5	3.2231778267375774e-10
-22.5	-11.5	4.765176779414948e-10
-22.	-11.5	6.307175732092319e-10
-21.5	-11.5	7.84917468476969e-10
-21.	-11.5	9.39117363744706e-10
-20.5	-11.5	1.209848442110091e-9
-20.	-11.5	1.5114584781560816e-9
-19.5	-11.5	1.8130685142020728e-9
-19.	-11.5	2.1146785502480635e-9
-18.5	-11.5	2.4362032641986856e-9
-18.	-11.5	2.7914069507005656e-9
-17.5	-11.5	3.1466106372024447e-9
-17.	-11.5	3.5018143237043238e-9
-16.5	-11.5	3.857018010206204e-9
-16.	-11.5	4.0373462924967485e-9
-15.5	-11.5	4.2089825690425316e-9
-15.	-11.5	4.380618845588316e-9
-14.5	-11.5	4.552255122134101e-9
-14.	-11.5	4.55628071110958e-9
-13.5	-11.5	4.413870224696058e-9
-13.	-11.5	4.271459738282536e-9
-12.5	-11.5	4.129049251869014e-9
-12.	-11.5	3.970210293544933e-9
-11.5	-11.5	3.6846641206472967e-9
-11.	-11.5	3.39911794774966e-9
-10.5	-11.5	3.1135717748520234e-9
-10.	-11.5	2.8280256019543875e-9
-9.5	-11.5	2.7069887938111075e-9
-9.	-11.5	2.6578615052509022e-9
-8.5	-11.5	2.6087342166906966e-9
-8.	-11.5	2.559606928130491e-9
-7.5	-11.5	2.8233885282521756e-9
-7.	-11.5	3.904298007703517e-9
-6.5	-11.5	4.9852074871548575e-9
-6.	-11.5	6.0661169666062e-9
-5.5	-11.5	7.14702644605754e-9
-5.	-11.5	1.2386932321452661e-8
-4.5	-11.5	1.8315357458859526e-8
-4.	-11.5	2.424378259626639e-8
-3.5	-11.5	3.0172207733673254e-8
-3.	-11.5	4.3855018007087565e-8
-2.5	-11.5	6.744608382410758e-8
-2.	-11.5	9.103714964112757e-8
-1.5	-11.5	1.1462821545814759e-7
-1.	-11.5	1.3914260669447638e-7
-0.5	-11.5	2.0869196472350606e-7
0.	-11.5	2.7824132275253574e-7
0.5	-11.5	3.477906807815654e-7
1.	-11.5	4.173400388105951e-7
1.5	-11.5	5.32250199940957e-7
2.	-11.5	6.772558309778257e-7
2.5	-11.5	8.222614620146944e-7
3.	-11.5	9.672670930515631e-7
3.5	-11.5	1.1229904062097336e-6
4.	-11.5	1.326814430814282e-6
4.5	-11.5	1.53063845541883e-6
5.	-11.5	1.7344624800233778e-6
5.5	-11.5	1.9382865046279257e-6
6.	-11.5	2.125557911805017e-6
6.5	-11.5	2.3076957554776464e-6
7.	-11.5	2.4898335991502766e-6
7.5	-11.5	2.671971442822907e-6
8.	-11.5	2.8274380818603722e-6
8.5	-11.5	2.9321204722893964e-6
9.	-11.5	3.03680286271842e-6
9.5	-11.5	3.1414852531474444e-6
10.	-11.5	3.2461676435764686e-6
10.5	-11.5	3.340120433464089e-6
11.	-11.5	3.4332083385339395e-6
11.5	-11.5	3.52629624360379e-6
12.	-11.5	3.619384148673641e-6
12.5	-11.5	3.769088015353974e-6
13.	-11.5	3.973961671255451e-6
13.5	-11.5	4.178835327156927e-6
14.	-11.5	4.383708983058402e-6
14.5	-11.5	4.601583369004423e-6
15.	-11.5	4.954983328367631e-6
15.5	-11.5	5.308383287730838e-6
16.	-11.5	5.661783247094045e-6
16.5	-11.5	6.015183206457253e-6
17.	-11.5	6.426628671714962e-6
17.5	-11.5	6.866845836494778e-6
18.	-11.5	7.307063001274595e-6
18.5	-11.5	7.74728016605441e-6
19.	-11.5	8.189931844702083e-6
19.5	-11.5	8.639900424506032e-6
20.	-11.5	9.089869004309979e-6
20.5	-11.5	9.539837584113926e-6
21.	-11.5	9.989806163917875e-6
21.5	-11.5	0.000010379701916226355
22.	-11.5	0.000010757356368966282
22.5	-11.5	0.00001113501082170621
23.	-11.5	0.000011512665274446136
23.5	-11.5	0.000011828119124968003
24.	-11.5	0.000012054721864820943
24.5	-11.5	0.00001228132460467388
25.	-11.5	0.000012507927344526819
25.5	-11.5	0.000012734530084379757
26.	-11.5	0.000012837012697692818
26.5	-11.5	0.000012938601019562107
27.	-11.5	0.000013040189341431396
27.5	-11.5	0.000013141777663300687
28.	-11.5	0.000013242529212604694
28.5	-11.5	0.00001334265951264933
29.	-11.5	0.000013442789812693967
29.5	-11.5	0.000013542920112738608
30.	-11.5	0.000013645329059749213
30.5	-11.5	0.000013760162917489785
31.	-11.5	0.000013874996775230358
31.5	-11.5	0.00001398983063297093
32.	-11.5	0.000014104664490711505
32.5	-11.5	0.000014104824182682135
33.	-11.5	0.000014063858262667612
33.5	-11.5	0.000014022892342653087
34.	-11.5	0.000013981926422638561
34.5	-11.5	0.000013849972249994547
35.	-11.5	0.000013522066291412067
35.5	-11.5	0.000013194160332829588
36.	-11.5	0.000012866254374247106
36.5	-11.5	0.000012538348415664627
37.	-11.5	0.000012046665304684594
37.5	-11.5	0.000011536412235211254
38.	-11.5	0.000011026159165737914
38.5	-11.5	0.000010515906096264575
39.	-11.5	0.000010016903793573551
39.5	-11.5	9.530127752295345e-6
40.	-11.5	9.04335171101714e-6
40.5	-11.5	8.556575669738933e-6
41.	-11.5	8.075331518231437e-6
41.5	-11.5	7.680313985982528e-6
42.	-11.5	7.2852964537336196e-6
42.5	-11.5	6.89027892148471e-6
43.	-11.5	6.495261389235801e-6
43.5	-11.5	6.121649230175171e-6
44.	-11.5	5.760007166902447e-6
44.5	-11.5	5.398365103629724e-6
45.	-11.5	5.036723040357002e-6
45.5	-11.5	4.678317976971911e-6
46.	-11.5	4.331229886972481e-6
46.5	-11.5	3.984141796973051e-6
47.	-11.5	3.63705370697362e-6
47.5	-11.5	3.2899656169741904e-6
48.	-11.5	2.990381862016363e-6
48.5	-11.5	2.7024172636363494e-6
49.	-11.5	2.4144526652563355e-6
49.5	-11.5	2.1264880668763217e-6
50.	-11.5	1.8710052861956194e-6
50.5	-11.5	1.6675100838867816e-6
51.	-11.5	1.4640148815779439e-6
51.5	-11.5	1.2605196792691061e-6
52.	-11.5	1.0570244769602682e-6
52.5	-11.5	9.266188836535962e-7
53.	-11.5	7.988169511451955e-7
53.5	-11.5	6.710150186367947e-7
54.	-11.5	5.43213086128394e-7
54.5	-11.5	4.476605647036981e-7
55.	-11.5	3.7885158558454994e-7
55.5	-11.5	3.100426064654018e-7
56.	-11.5	2.4123362734625365e-7
56.5	-11.5	1.7748385004199342e-7
57.	-11.5	1.482839066420082e-7
57.5	-11.5	1.1908396324202301e-7
58.	-11.5	8.988401984203781e-8
58.5	-11.5	6.06840764420526e-8
59.	-11.5	4.563455367721659e-8
59.5	-11.5	3.639876209640746e-8
60.	-11.5	2.716297051559835e-8
60.5	-11.5	1.7927178934789233e-8
61.	-11.5	1.0746325749180821e-8
61.5	-11.5	8.600086249139483e-9
62.	-11.5	6.453846749098144e-9
62.5	-11.5	4.307607249056807e-9
63.	-11.5	2.1613677490154694e-9
63.5	-11.5	1.5611797628807375e-9
64.	-11.5	1.1901389018075344e-9
64.5	-11.5	8.190980407343317e-10
65.	-11.5	4.4805717966112887e-10
-35.	-11.	6.722084950551526e-21
-34.5	-11.	3.012364533905675e-21
-34.	-11.	6.832498969638159e-15
-33.5	-11.	2.929706929345999e-14
-33.	-11.	5.176163961728182e-14
-32.5	-11.	7.422620994110365e-14
-32.	-11.	9.669078026492548e-14
-31.5	-11.	3.4448699501690674e-13
-31.	-11.	6.21503615304995e-13
-30.5	-11.	8.985202355930834e-13
-30.	-11.	1.1755368558811716e-12
-29.5	-11.	2.5016933009973867e-12
-29.	-11.	5.028771899074611e-12
-28.5	-11.	7.555850497151836e-12
-28.	-11.	1.0082929095229058e-11
-27.5	-11.	1.325060485277953e-11
-27.	-11.	2.931108649620361e-11
-26.5	-11.	4.537156813962769e-11
-26.	-11.	6.143204978305176e-11
-25.5	-11.	7.749253142647583e-11
-25.	-11.	1.2774015015156346e-10
-24.5	-11.	1.9820431094297167e-10
-24.	-11.	2.686684717343799e-10
-23.5	-11.	3.391326325257881e-10
-23.	-11.	4.388096311444169e-10
-22.5	-11.	6.48740828126208e-10
-22.	-11.	8.58672025107999e-10
-21.5	-11.	1.0686032220897902e-9
-21.	-11.	1.2785344190715811e-9
-20.5	-11.	1.6471176352777752e-9
-20.	-11.	2.0577411780072816e-9
-19.5	-11.	2.4683647207367887e-9
-19.	-11.	2.8789882634662957e-9
-18.5	-11.	3.3167364877071093e-9
-18.	-11.	3.800356978045104e-9
-17.5	-11.	4.2839774683831e-9
-17.	-11.	4.767597958721094e-9
-16.5	-11.	5.251218449059091e-9
-16.	-11.	5.496888599161472e-9
-15.5	-11.	5.730731667384481e-9
-15.	-11.	5.964574735607491e-9
-14.5	-11.	6.198417803830501e-9
-14.	-11.	6.204249136572209e-9
-13.5	-11.	6.010873937973178e-9
-13.	-11.	5.817498739374147e-9
-12.5	-11.	5.624123540775117e-9
-12.	-11.	5.408164546408481e-9
-11.5	-11.	5.018024418714876e-9
-11.	-11.	4.627884291021272e-9
-10.5	-11.	4.237744163327667e-9
-10.	-11.	3.8476040356340634e-9
-9.5	-11.	3.662686812289982e-9
-9.	-11.	3.567475609519581e-9
-8.5	-11.	3.4722644067491804e-9
-8.	-11.	3.377053203978779e-9
-7.5	-11.	3.642803412239696e-9
-7.	-11.	4.851165489272789e-9
-6.5	-11.	6.059527566305882e-9
-6.	-11.	7.267889643338976e-9
-5.5	-11.	8.476251720372067e-9
-5.	-11.	1.4132297905024619e-8
-4.5	-11.	2.05246554224848e-8
-4.	-11.	2.6917012939944986e-8
-3.5	-11.	3.330937045740517e-8
-3.	-11.	4.769909560467093e-8
-2.5	-11.	7.230754999512626e-8
-2.	-11.	9.691600438558158e-8
-1.5	-11.	1.215244587760369e-7
-1.	-11.	1.470735326035376e-7
-0.5	-11.	2.1850108462090368e-7
0.	-11.	2.899286366382698e-7
0.5	-11.	3.6135618865563584e-7
1.	-11.	4.3278374067300193e-7
1.5	-11.	5.5069082677381e-7
2.	-11.	6.994356256935872e-7
2.5	-11.	8.481804246133646e-7
3.	-11.	9.969252235331419e-7
3.5	-11.	1.1572340721692004e-6
4.	-11.	1.3694421105982522e-6
4.5	-11.	1.5816501490273036e-6
5.	-11.	1.7938581874563552e-6
5.5	-11.	2.006066225885407e-6
6.	-11.	2.2088227100679845e-6
6.5	-11.	2.4086479264826225e-6
7.	-11.	2.608473142897261e-6
7.5	-11.	2.8082983593118995e-6
8.	-11.	2.9863469956421e-6
8.5	-11.	3.1229311660069494e-6
9.	-11.	3.259515336371799e-6
9.5	-11.	3.3960995067366477e-6
10.	-11.	3.532683677101497e-6
10.5	-11.	3.674199296345901e-6
11.	-11.	3.81611242668581e-6
11.5	-11.	3.958025557025719e-6
12.	-11.	4.0999386873656274e-6
12.5	-11.	4.305524082307287e-6
13.	-11.	4.5731553264651e-6
13.5	-11.	4.840786570622912e-6
14.	-11.	5.108417814780724e-6
14.5	-11.	5.389314614541673e-6
15.	-11.	5.808497650818027e-6
15.5	-11.	6.2276806870943786e-6
16.	-11.	6.646863723370732e-6
16.5	-11.	7.066046759647085e-6
17.	-11.	7.536352471853176e-6
17.5	-11.	8.031998410627193e-6
18.	-11.	8.527644349401211e-6
18.5	-11.	9.023290288175228e-6
19.	-11.	9.517059015321771e-6
19.5	-11.	0.000010005185806265368
20.	-11.	0.000010493312597208965
20.5	-11.	0.000010981439388152558
21.	-11.	0.000011469566179096155
21.5	-11.	0.000011883186474004897
22.	-11.	0.000012281624258354526
22.5	-11.	0.000012680062042704154
23.	-11.	0.000013078499827053782
23.5	-11.	0.000013408766130912213
24.	-11.	0.000013641652159635148
24.5	-11.	0.000013874538188358084
25.	-11.	0.000014107424217081018
25.5	-11.	0.000014340310245803953
26.	-11.	0.000014441985803191232
26.5	-11.	0.000014542715982861617
27.	-11.	0.000014643446162532006
27.5	-11.	0.000014744176342202394
28.	-11.	0.000014845484812704345
28.5	-11.	0.000014947222626573556
29.	-11.	0.000015048960440442765
29.5	-11.	0.00001515069825431198
30.	-11.	0.000015255115086407354
30.5	-11.	0.000015374139956869867
31.	-11.	0.00001549316482733238
31.5	-11.	0.000015612189697794893
32.	-11.	0.00001573121456825741
32.5	-11.	0.000015727994314672726
33.	-11.	0.000015680933275285177
33.5	-11.	0.00001563387223589763
34.	-11.	0.000015586811196510076
34.5	-11.	0.000015442317710659046
35.	-11.	0.000015087994259497912
35.5	-11.	0.000014733670808336776
36.	-11.	0.00001437934735717564
36.5	-11.	0.000014025023906014506
37.	-11.	0.000013492953886075988
37.5	-11.	0.000012940729978026686
38.	-11.	0.000012388506069977383
38.5	-11.	0.00001183628216192808
39.	-11.	0.000011292109410204971
39.5	-11.	0.000010756685888096527
40.	-11.	0.000010221262365988086
40.5	-11.	9.685838843879642e-6
41.	-11.	9.155675430665148e-6
41.5	-11.	8.707502336429685e-6
42.	-11.	8.259329242194221e-6
42.5	-11.	7.811156147958758e-6
43.	-11.	7.362983053723294e-6
43.5	-11.	6.9353723232797566e-6
44.	-11.	6.519260269455879e-6
44.5	-11.	6.103148215632002e-6
45.	-11.	5.6870361618081255e-6
45.5	-11.	5.275949631465258e-6
46.	-11.	4.8824329860336925e-6
46.5	-11.	4.488916340602126e-6
47.	-11.	4.0953996951705595e-6
47.5	-11.	3.701883049738994e-6
48.	-11.	3.3664104773970487e-6
48.5	-11.	3.045134991974682e-6
49.	-11.	2.7238595065523143e-6
49.5	-11.	2.4025840211299468e-6
50.	-11.	2.1175591087211395e-6
50.5	-11.	1.890553717356789e-6
51.	-11.	1.6635483259924388e-6
51.5	-11.	1.4365429346280883e-6
52.	-11.	1.2095375432637378e-6
52.5	-11.	1.0619930269001873e-6
53.	-11.	9.172791340419532e-7
53.5	-11.	7.72565241183719e-7
54.	-11.	6.278513483254849e-7
54.5	-11.	5.189273711190139e-7
55.	-11.	4.396829784748963e-7
55.5	-11.	3.604385858307787e-7
56.	-11.	2.8119419318666114e-7
56.5	-11.	2.0772313562016105e-7
57.	-11.	1.7367880489788892e-7
57.5	-11.	1.3963447417561681e-7
58.	-11.	1.0559014345334468e-7
58.5	-11.	7.154581273107258e-8
59.	-11.	5.392500704465781e-8
59.5	-11.	4.305184244358549e-8
60.	-11.	3.217867784251319e-8
60.5	-11.	2.1305513241440888e-8
61.	-11.	1.2843237660229721e-8
61.5	-11.	1.0287657326975505e-8
62.	-11.	7.732076993721288e-9
62.5	-11.	5.176496660467072e-9
63.	-11.	2.620916327212856e-9
63.5	-11.	1.8996793568023942e-9
64.	-11.	1.4503185200074484e-9
64.5	-11.	1.000957683212503e-9
65.	-11.	5.515968464175574e-10
-35.	-10.5	6.609299832201045e-21
-34.5	-10.5	3.046427223279405e-21
-34.	-10.5	1.4138966815827775e-14
-33.5	-10.5	6.062647058911363e-14
-33.	-10.5	1.0711397436239951e-13
-32.5	-10.5	1.5360147813568536e-13
-32.	-10.5	2.0008898190897126e-13
-31.5	-10.5	7.128710238067453e-13
-31.	-10.5	1.2861208954132454e-12
-30.5	-10.5	1.859370767019746e-12
-30.	-10.5	2.432620638626246e-12
-29.5	-10.5	5.176928922143977e-12
-29.	-10.5	1.0406389404191272e-11
-28.5	-10.5	1.5635849886238567e-11
-28.	-10.5	2.0865310368285865e-11
-27.5	-10.5	2.7420405315949624e-11
-27.	-10.5	6.065552465658847e-11
-26.5	-10.5	9.389064399722735e-11
-26.	-10.5	1.2712576333786618e-10
-25.5	-10.5	1.6036088267850506e-10
-25.	-10.5	2.643432579277498e-10
-24.5	-10.5	4.101619785760427e-10
-24.	-10.5	5.559806992243358e-10
-23.5	-10.5	7.017994198726286e-10
-23.	-10.5	9.080755052705412e-10
-22.5	-10.5	1.3425279261906248e-9
-22.	-10.5	1.776980347110708e-9
-21.5	-10.5	2.211432768030791e-9
-21.	-10.5	2.6458851889508746e-9
-20.5	-10.5	3.4088123410121117e-9
-20.	-10.5	4.258780206575392e-9
-19.5	-10.5	5.108748072138671e-9
-19.	-10.5	5.958715937701949e-9
-18.5	-10.5	6.865267573771858e-9
-18.	-10.5	7.86751160631765e-9
-17.5	-10.5	8.869755638863444e-9
-17.	-10.5	9.871999671409239e-9
-16.5	-10.5	1.0874243703955034e-8
-16.	-10.5	1.1388642890388817e-8
-15.5	-10.5	1.1878794240346794e-8
-15.	-10.5	1.2368945590304774e-8
-14.5	-10.5	1.2859096940262747e-8
-14.	-10.5	1.2883800944244765e-8
-13.5	-10.5	1.250185854856711e-8
-13.	-10.5	1.2119916152889449e-8
-12.5	-10.5	1.173797375721179e-8
-12.	-10.5	1.1310157432055655e-8
-11.5	-10.5	1.0528531095998466e-8
-11.	-10.5	9.746904759941275e-9
-10.5	-10.5	8.96527842388409e-9
-10.	-10.5	8.183652087826898e-9
-9.5	-10.5	7.758127563727293e-9
-9.	-10.5	7.488260501795683e-9
-8.5	-10.5	7.218393439864072e-9
-8.	-10.5	6.94852637793246e-9
-7.5	-10.5	7.190584701382485e-9
-7.	-10.5	8.769481061917396e-9
-6.5	-10.5	1.0348377422452311e-8
-6.	-10.5	1.1927273782987224e-8
-5.5	-10.5	1.350617014352214e-8
-5.	-10.5	2.0213220392259864e-8
-4.5	-10.5	2.776923332200198e-8
-4.	-10.5	3.53252462517441e-8
-3.5	-10.5	4.2881259181486224e-8
-3.	-10.5	5.867153179100133e-8
-2.5	-10.5	8.498322520804766e-8
-2.	-10.5	1.1129491862509398e-7
-1.5	-10.5	1.3760661204214033e-7
-1.	-10.5	1.6484035518792853e-7
-0.5	-10.5	2.3704684363752795e-7
0.	-10.5	3.0925333208712746e-7
0.5	-10.5	3.814598205367269e-7
1.	-10.5	4.536663089863263e-7
1.5	-10.5	5.713265252985938e-7
2.	-10.5	7.191438641815001e-7
2.5	-10.5	8.669612030644065e-7
3.	-10.5	1.0147785419473127e-6
3.5	-10.5	1.1748972087743105e-6
4.	-10.5	1.3902239531640838e-6
4.5	-10.5	1.6055506975538572e-6
5.	-10.5	1.8208774419436305e-6
5.5	-10.5	2.036204186333404e-6
6.	-10.5	2.2561557282211133e-6
6.5	-10.5	2.4775415865699484e-6
7.	-10.5	2.698927444918784e-6
7.5	-10.5	2.9203133032676195e-6
8.	-10.5	3.130590837605299e-6
8.5	-10.5	3.319717175515131e-6
9.	-10.5	3.508843513424963e-6
9.5	-10.5	3.697969851334795e-6
10.	-10.5	3.887096189244627e-6
10.5	-10.5	4.1070051136579185e-6
11.	-10.5	4.329395341230242e-6
11.5	-10.5	4.551785568802565e-6
12.	-10.5	4.774175796374888e-6
12.5	-10.5	5.065543279247083e-6
13.	-10.5	5.424126093762473e-6
13.5	-10.5	5.782708908277862e-6
14.	-10.5	6.14129172279325e-6
14.5	-10.5	6.5124308995071085e-6
15.	-10.5	7.014463355379208e-6
15.5	-10.5	7.5164958112513055e-6
16.	-10.5	8.018528267123405e-6
16.5	-10.5	8.520560722995504e-6
17.	-10.5	9.060569035820608e-6
17.5	-10.5	9.619401027214942e-6
18.	-10.5	0.000010178233018609279
18.5	-10.5	0.000010737065010003615
19.	-10.5	0.000011287809643290216
19.5	-10.5	0.000011814247822351596
20.	-10.5	0.000012340686001412975
20.5	-10.5	0.00001286712418047435
21.	-10.5	0.00001339356235953573
21.5	-10.5	0.000013825685006853783
22.	-10.5	0.000014238588570832959
22.5	-10.5	0.000014651492134812134
23.	-10.5	0.00001506439569879131
23.5	-10.5	0.00001540307361905283
24.	-10.5	0.000015635723130436426
24.5	-10.5	0.000015868372641820017
25.	-10.5	0.00001610102215320361
25.5	-10.5	0.000016333671664587204
26.	-10.5	0.00001643325174227721
26.5	-10.5	0.00001653187304833769
27.	-10.5	0.00001663049435439817
27.5	-10.5	0.00001672911566045865
28.	-10.5	0.00001683154068755088
28.5	-10.5	0.0000169367897303576
29.	-10.5	0.000017042038773164323
29.5	-10.5	0.00001714728781597105
30.	-10.5	0.000017255777702182218
30.5	-10.5	0.000017381939123559407
31.	-10.5	0.0000175081005449366
31.5	-10.5	0.00001763426196631379
32.	-10.5	0.00001776042338769098
32.5	-10.5	0.000017759856143990026
33.	-10.5	0.00001771384018154403
33.5	-10.5	0.000017667824219098027
34.	-10.5	0.000017621808256652026
34.5	-10.5	0.00001747298075350978
35.	-10.5	0.000017102738898159323
35.5	-10.5	0.00001673249704280887
36.	-10.5	0.000016362255187458414
36.5	-10.5	0.000015992013332107955
37.	-10.5	0.000015424396920048055
37.5	-10.5	0.00001483440109015072
38.	-10.5	0.00001424440526025339
38.5	-10.5	0.000013654409430356057
39.	-10.5	0.000013062760356808574
39.5	-10.5	0.000012469314695576276
40.	-10.5	0.000011875869034343979
40.5	-10.5	0.00001128242337311168
41.	-10.5	0.00001069345313564643
41.5	-10.5	0.000010174242180664616
42.	-10.5	9.655031225682801e-6
42.5	-10.5	9.135820270700986e-6
43.	-10.5	8.61660931571917e-6
43.5	-10.5	8.117983375154515e-6
44.	-10.5	7.630868777662532e-6
44.5	-10.5	7.143754180170548e-6
45.	-10.5	6.6566395826785654e-6
45.5	-10.5	6.176990301616843e-6
46.	-10.5	5.723440739520076e-6
46.5	-10.5	5.269891177423308e-6
47.	-10.5	4.81634161532654e-6
47.5	-10.5	4.362792053229773e-6
48.	-10.5	3.976716734357588e-6
48.5	-10.5	3.607145041866225e-6
49.	-10.5	3.237573349374861e-6
49.5	-10.5	2.868001656883497e-6
50.	-10.5	2.5380565784048027e-6
50.5	-10.5	2.271534419193306e-6
51.	-10.5	2.0050122599818094e-6
51.5	-10.5	1.7384901007703126e-6
52.	-10.5	1.471967941558816e-6
52.5	-10.5	1.2946417088206377e-6
53.	-10.5	1.120492889948734e-6
53.5	-10.5	9.463440710768302e-7
54.	-10.5	7.721952522049265e-7
54.5	-10.5	6.403180677366125e-7
55.	-10.5	5.43495577447451e-7
55.5	-10.5	4.4667308715828964e-7
56.	-10.5	3.4985059686912824e-7
56.5	-10.5	2.6001462152782984e-7
57.	-10.5	2.1789030898442032e-7
57.5	-10.5	1.7576599644101085e-7
58.	-10.5	1.3364168389760133e-7
58.5	-10.5	9.151737135419188e-8
59.	-10.5	6.94872061995199e-8
59.5	-10.5	5.5712765330538354e-8
60.	-10.5	4.193832446155681e-8
[truncated: 34,381 more rows]
