# Supplementary material for: Myosin V executes steps of variable length via structurally constrained diffusion
Source: eLife. 2020 Jan 15;9:e51569. doi: 10.7554/eLife.51569 (PMC7054003; doi:10.7554/eLife.51569)
Supplement: Source data 1. [file elife-51569-data1.zip › myosin_elife_source_data/Figure 3/BD_diffusion_contours/cont_yz_5kbT.txt]

-35.	-55.	2.6488505894241624e-16
-34.5	-55.	3.474054856553954e-16
-34.	-55.	1.6849013286943932e-14
-33.5	-55.	3.7247086054814555e-14
-33.	-55.	5.764515882268518e-14
-32.5	-55.	7.80432315905558e-14
-32.	-55.	2.9576680797241953e-13
-31.5	-55.	8.01623329432733e-13
-31.	-55.	1.3074798508930466e-12
-30.5	-55.	1.81333637235336e-12
-30.	-55.	2.340403272725799e-12
-29.5	-55.	7.319019941513854e-12
-29.	-55.	1.2297636610301909e-11
-28.5	-55.	1.7276253279089963e-11
-28.	-55.	2.225486994787802e-11
-27.5	-55.	4.614496335918582e-11
-27.	-55.	8.248528483640242e-11
-26.5	-55.	1.1882560631361902e-10
-26.	-55.	1.5516592779083561e-10
-25.5	-55.	2.2394120497116306e-10
-25.	-55.	4.214238720270163e-10
-24.5	-55.	6.189065390828696e-10
-24.	-55.	8.163892061387228e-10
-23.5	-55.	1.013871873194576e-9
-23.	-55.	1.6862806602613702e-9
-22.5	-55.	2.4777543346020906e-9
-22.	-55.	3.269228008942811e-9
-21.5	-55.	4.060701683283532e-9
-21.	-55.	5.4750041853868824e-9
-20.5	-55.	7.832079869417297e-9
-20.	-55.	1.0189155553447714e-8
-19.5	-55.	1.2546231237478132e-8
-19.	-55.	1.4903306921508547e-8
-18.5	-55.	2.0214175927642768e-8
-18.	-55.	2.5536638717787488e-8
-17.5	-55.	3.085910150793221e-8
-17.	-55.	3.618156429807693e-8
-16.5	-55.	4.405254918912758e-8
-16.	-55.	5.3662855029531736e-8
-15.5	-55.	6.327316086993591e-8
-15.	-55.	7.288346671034007e-8
-14.5	-55.	8.357254132968741e-8
-14.	-55.	9.878307148188807e-8
-13.5	-55.	1.1399360163408872e-7
-13.	-55.	1.2920413178628938e-7
-12.5	-55.	1.4441466193849003e-7
-12.	-55.	1.6562994512599133e-7
-11.5	-55.	1.8843278669981308e-7
-11.	-55.	2.1123562827363484e-7
-10.5	-55.	2.3403846984745662e-7
-10.	-55.	2.606954456790829e-7
-9.5	-55.	2.934017890404052e-7
-9.	-55.	3.2610813240172756e-7
-8.5	-55.	3.588144757630499e-7
-8.	-55.	3.915208191243722e-7
-7.5	-55.	4.3760370107036655e-7
-7.	-55.	4.83856750366721e-7
-6.5	-55.	5.301097996630754e-7
-6.	-55.	5.763628489594299e-7
-5.5	-55.	6.373570267621825e-7
-5.	-55.	7.087781220233893e-7
-4.5	-55.	7.801992172845961e-7
-4.	-55.	8.516203125458029e-7
-3.5	-55.	9.317287548496395e-7
-3.	-55.	1.0503694053690353e-6
-2.5	-55.	1.1690100558884312e-6
-2.	-55.	1.287650706407827e-6
-1.5	-55.	1.406291356927223e-6
-1.	-55.	1.5725347914574322e-6
-0.5	-55.	1.7520293170706619e-6
0.	-55.	1.931523842683892e-6
0.5	-55.	2.1110183682971213e-6
1.	-55.	2.304176863796932e-6
1.5	-55.	2.5195803489605445e-6
2.	-55.	2.7349838341241573e-6
2.5	-55.	2.95038731928777e-6
3.	-55.	3.165790804451383e-6
3.5	-55.	3.356041806852982e-6
4.	-55.	3.5457476765843265e-6
4.5	-55.	3.7354535463156704e-6
5.	-55.	3.925159416047016e-6
5.5	-55.	4.073895466193343e-6
6.	-55.	4.1926033741799285e-6
6.5	-55.	4.3113112821665146e-6
7.	-55.	4.4300191901531e-6
7.5	-55.	4.538039879947541e-6
8.	-55.	4.595791492332863e-6
8.5	-55.	4.653543104718186e-6
9.	-55.	4.711294717103508e-6
9.5	-55.	4.7690463294888306e-6
10.	-55.	4.795782570958774e-6
10.5	-55.	4.8134416944478655e-6
11.	-55.	4.831100817936956e-6
11.5	-55.	4.848759941426047e-6
12.	-55.	4.841943358954517e-6
12.5	-55.	4.793783720421473e-6
13.	-55.	4.7456240818884295e-6
13.5	-55.	4.697464443355386e-6
14.	-55.	4.649304804822342e-6
14.5	-55.	4.5073800266461985e-6
15.	-55.	4.362568729018556e-6
15.5	-55.	4.217757431390913e-6
16.	-55.	4.0729461337632715e-6
16.5	-55.	3.893606639951996e-6
17.	-55.	3.6880495194202256e-6
17.5	-55.	3.4824923988884544e-6
18.	-55.	3.276935278356684e-6
18.5	-55.	3.0738981575221707e-6
19.	-55.	2.883460362050341e-6
19.5	-55.	2.693022566578511e-6
20.	-55.	2.5025847711066807e-6
20.5	-55.	2.312146975634851e-6
21.	-55.	2.164590658188456e-6
21.5	-55.	2.030211206382686e-6
22.	-55.	1.8958317545769162e-6
22.5	-55.	1.761452302771146e-6
23.	-55.	1.6447553147353112e-6
23.5	-55.	1.5590592702628962e-6
24.	-55.	1.4733632257904815e-6
24.5	-55.	1.3876671813180665e-6
25.	-55.	1.3019711368456518e-6
25.5	-55.	1.241354813722898e-6
26.	-55.	1.1817431842489752e-6
26.5	-55.	1.1221315547750526e-6
27.	-55.	1.06251992530113e-6
27.5	-55.	1.0079811514275008e-6
28.	-55.	9.574321960131219e-7
28.5	-55.	9.068832405987428e-7
29.	-55.	8.563342851843638e-7
29.5	-55.	8.0591643275364e-7
30.	-55.	7.561971261706755e-7
30.5	-55.	7.06477819587711e-7
31.	-55.	6.567585130047463e-7
31.5	-55.	6.070392064217818e-7
32.	-55.	5.585116453716118e-7
32.5	-55.	5.103681133547031e-7
33.	-55.	4.622245813377942e-7
33.5	-55.	4.1408104932088536e-7
34.	-55.	3.6888562103668554e-7
34.5	-55.	3.290568763976739e-7
35.	-55.	2.892281317586622e-7
35.5	-55.	2.4939938711965055e-7
36.	-55.	2.0957064248063888e-7
36.5	-55.	1.8272495746259097e-7
37.	-55.	1.5652198421350738e-7
37.5	-55.	1.3031901096442383e-7
38.	-55.	1.041160377153403e-7
38.5	-55.	8.499057164853646e-8
39.	-55.	7.163008963167967e-8
39.5	-55.	5.8269607614822904e-8
40.	-55.	4.490912559796614e-8
40.5	-55.	3.2754486081978356e-8
41.	-55.	2.7466836612709936e-8
41.5	-55.	2.2179187143441515e-8
42.	-55.	1.6891537674173095e-8
42.5	-55.	1.1603888204904681e-8
43.	-55.	9.014273158587952e-9
43.5	-55.	7.335358073702146e-9
44.	-55.	5.656442988816338e-9
44.5	-55.	3.977527903930532e-9
45.	-55.	2.7174591232873035e-9
45.5	-55.	2.249398490133453e-9
46.	-55.	1.7813378569796033e-9
46.5	-55.	1.3132772238257532e-9
47.	-55.	8.452165906719033e-10
47.5	-55.	6.946009329448642e-10
48.	-55.	5.627528842188206e-10
48.5	-55.	4.309048354927772e-10
49.	-55.	2.990567867667337e-10
49.5	-55.	2.1729087266756884e-10
50.	-55.	1.7776880691209064e-10
50.5	-55.	1.382467411566124e-10
51.	-55.	9.872467540113418e-11
51.5	-55.	6.317520290188528e-11
52.	-55.	5.1883897284048834e-11
52.5	-55.	4.0592591666212385e-11
53.	-55.	2.9301286048375937e-11
53.5	-55.	1.8009980430539482e-11
54.	-55.	1.3022440090147061e-11
54.5	-55.	1.0261399119334042e-11
55.	-55.	7.50035814852102e-12
55.5	-55.	4.739317177707999e-12
56.	-55.	2.721454027541744e-12
56.5	-55.	2.1640022725790012e-12
57.	-55.	1.6065505176162584e-12
57.5	-55.	1.0490987626535156e-12
58.	-55.	4.916470076907727e-13
58.5	-55.	3.709051125967e-13
59.	-55.	2.8025936217628086e-13
59.5	-55.	1.8961361175586168e-13
60.	-55.	9.896786133544247e-14
60.5	-55.	5.0418568122060505e-14
61.	-55.	3.8635092426994845e-14
61.5	-55.	2.6851616731929186e-14
62.	-55.	1.506814103686352e-14
62.5	-55.	4.706527193495943e-15
63.	-55.	3.689285366444066e-15
63.5	-55.	2.672043539392189e-15
64.	-55.	1.6548017123403123e-15
64.5	-55.	6.375598852884353e-16
65.	-55.	3.02977781456011e-16
-35.	-54.5	3.469875237454521e-16
-34.5	-54.5	4.550855744164769e-16
-34.	-54.5	2.1295094440854735e-14
-33.5	-54.5	4.705505789070232e-14
-33.	-54.5	7.281502134054991e-14
-32.5	-54.5	9.85749847903975e-14
-32.	-54.5	3.7088962400580457e-13
-31.5	-54.5	1.003221207559851e-12
-31.	-54.5	1.6355527911138974e-12
-30.5	-54.5	2.267884374667944e-12
-30.	-54.5	2.92665395209181e-12
-29.5	-54.5	9.134124284752578e-12
-29.	-54.5	1.5341594617413346e-11
-28.5	-54.5	2.1549064950074114e-11
-28.	-54.5	2.7756535282734882e-11
-27.5	-54.5	5.7495503040199644e-11
-27.	-54.5	1.027262546313641e-10
-26.5	-54.5	1.4795700622252856e-10
-26.	-54.5	1.93187757813693e-10
-25.5	-54.5	2.7868834480849307e-10
-25.	-54.5	5.239864494247486e-10
-24.5	-54.5	7.692845540410041e-10
-24.	-54.5	1.0145826586572597e-9
-23.5	-54.5	1.2598807632735152e-9
-23.	-54.5	2.093414027175026e-9
-22.5	-54.5	3.0744189713649266e-9
-22.	-54.5	4.055423915554827e-9
-21.5	-54.5	5.0364288597447276e-9
-21.	-54.5	6.7862394422254375e-9
-20.5	-54.5	9.699787645038534e-9
-20.	-54.5	1.2613335847851632e-8
-19.5	-54.5	1.5526884050664733e-8
-19.	-54.5	1.844043225347783e-8
-18.5	-54.5	2.4979210958603835e-8
-18.	-54.5	3.1532218871683417e-8
-17.5	-54.5	3.8085226784762995e-8
-17.	-54.5	4.4638234697842573e-8
-16.5	-54.5	5.428699393591006e-8
-16.	-54.5	6.604854832361598e-8
-15.5	-54.5	7.78101027113219e-8
-15.	-54.5	8.957165709902784e-8
-14.5	-54.5	1.0262587294040608e-7
-14.	-54.5	1.2109803505154816e-7
-13.5	-54.5	1.3957019716269025e-7
-13.	-54.5	1.5804235927383234e-7
-12.5	-54.5	1.765145213849744e-7
-12.	-54.5	2.0212267045733274e-7
-11.5	-54.5	2.2961745764425678e-7
-11.	-54.5	2.571122448311808e-7
-10.5	-54.5	2.8460703201810484e-7
-10.	-54.5	3.16646904900477e-7
-9.5	-54.5	3.5582064805995584e-7
-9.	-54.5	3.9499439121943464e-7
-8.5	-54.5	4.341681343789135e-7
-8.	-54.5	4.7334187753839225e-7
-7.5	-54.5	5.278813849045218e-7
-7.	-54.5	5.826163652149227e-7
-6.5	-54.5	6.373513455253235e-7
-6.	-54.5	6.920863258357244e-7
-5.5	-54.5	7.632351314851791e-7
-5.	-54.5	8.459940117577207e-7
-4.5	-54.5	9.287528920302625e-7
-4.	-54.5	1.0115117723028042e-6
-3.5	-54.5	1.103816225563985e-6
-3.	-54.5	1.2384594968935773e-6
-2.5	-54.5	1.3731027682231696e-6
-2.	-54.5	1.5077460395527619e-6
-1.5	-54.5	1.6423893108823543e-6
-1.	-54.5	1.8291369136393252e-6
-0.5	-54.5	2.0303886941647063e-6
0.	-54.5	2.231640474690088e-6
0.5	-54.5	2.432892255215469e-6
1.	-54.5	2.6493708827937415e-6
1.5	-54.5	2.890638869402766e-6
2.	-54.5	3.1319068560117906e-6
2.5	-54.5	3.373174842620815e-6
3.	-54.5	3.6144428292298397e-6
3.5	-54.5	3.8306704128657535e-6
4.	-54.5	4.04635529294965e-6
4.5	-54.5	4.262040173033547e-6
5.	-54.5	4.477725053117444e-6
5.5	-54.5	4.650395400682647e-6
6.	-54.5	4.791538968035263e-6
6.5	-54.5	4.93268253538788e-6
7.	-54.5	5.073826102740495e-6
7.5	-54.5	5.203395521830186e-6
8.	-54.5	5.278524042969341e-6
8.5	-54.5	5.353652564108497e-6
9.	-54.5	5.4287810852476524e-6
9.5	-54.5	5.503909606386808e-6
10.	-54.5	5.54247194444392e-6
10.5	-54.5	5.5703326352806675e-6
11.	-54.5	5.598193326117414e-6
11.5	-54.5	5.626054016954161e-6
12.	-54.5	5.624653566570074e-6
12.5	-54.5	5.573826758316547e-6
13.	-54.5	5.5229999500630204e-6
13.5	-54.5	5.472173141809493e-6
14.	-54.5	5.4213463335559665e-6
14.5	-54.5	5.260803965065067e-6
15.	-54.5	5.09688405029244e-6
15.5	-54.5	4.932964135519812e-6
16.	-54.5	4.769044220747186e-6
16.5	-54.5	4.564677759847129e-6
17.	-54.5	4.329599806146736e-6
17.5	-54.5	4.094521852446343e-6
18.	-54.5	3.859443898745949e-6
18.5	-54.5	3.627001893424484e-6
19.	-54.5	3.4077389259027013e-6
19.5	-54.5	3.188475958380919e-6
20.	-54.5	2.9692129908591364e-6
20.5	-54.5	2.749950023337354e-6
21.	-54.5	2.5788521093988456e-6
21.5	-54.5	2.4225546283946645e-6
22.	-54.5	2.2662571473904833e-6
22.5	-54.5	2.109959666386302e-6
23.	-54.5	1.97370503881704e-6
23.5	-54.5	1.8725895963901953e-6
24.	-54.5	1.7714741539633507e-6
24.5	-54.5	1.670358711536506e-6
25.	-54.5	1.5692432691096614e-6
25.5	-54.5	1.4968518642655676e-6
26.	-54.5	1.4256111443802828e-6
26.5	-54.5	1.354370424494998e-6
27.	-54.5	1.2831297046097132e-6
27.5	-54.5	1.2177668132269127e-6
28.	-54.5	1.1570268542725774e-6
28.5	-54.5	1.0962868953182423e-6
29.	-54.5	1.035546936363907e-6
29.5	-54.5	9.749475964911445e-7
30.	-54.5	9.150975063517564e-7
30.5	-54.5	8.552474162123682e-7
31.	-54.5	7.953973260729801e-7
31.5	-54.5	7.355472359335921e-7
32.	-54.5	6.770224207710503e-7
32.5	-54.5	6.189246632765749e-7
33.	-54.5	5.608269057820995e-7
33.5	-54.5	5.02729148287624e-7
34.	-54.5	4.481323896919701e-7
34.5	-54.5	3.999087967769087e-7
35.	-54.5	3.516852038618473e-7
35.5	-54.5	3.034616109467858e-7
36.	-54.5	2.552380180317244e-7
36.5	-54.5	2.226308934263269e-7
37.	-54.5	1.907968445261409e-7
37.5	-54.5	1.5896279562595493e-7
38.	-54.5	1.27128746725769e-7
38.5	-54.5	1.0386346902980343e-7
39.	-54.5	8.757788461393208e-8
39.5	-54.5	7.129230019806076e-8
40.	-54.5	5.500671578218944e-8
40.5	-54.5	4.018743440712086e-8
41.	-54.5	3.371840472695487e-8
41.5	-54.5	2.7249375046788884e-8
42.	-54.5	2.0780345366622894e-8
42.5	-54.5	1.4311315686456909e-8
43.	-54.5	1.1134969217105799e-8
43.5	-54.5	9.070041656121615e-9
44.	-54.5	7.005114095137429e-9
44.5	-54.5	4.940186534153246e-9
45.	-54.5	3.3886186070531137e-9
45.5	-54.5	2.807776715995202e-9
46.	-54.5	2.2269348249372908e-9
46.5	-54.5	1.6460929338793795e-9
47.	-54.5	1.0652510428214685e-9
47.5	-54.5	8.764380548274155e-10
48.	-54.5	7.108021392059825e-10
48.5	-54.5	5.451662235845493e-10
49.	-54.5	3.7953030796311625e-10
49.5	-54.5	2.7652573639620234e-10
50.	-54.5	2.263501630241936e-10
50.5	-54.5	1.7617458965218484e-10
51.	-54.5	1.259990162801761e-10
51.5	-54.5	8.085336119199161e-11
52.	-54.5	6.642230215200434e-11
52.5	-54.5	5.1991243112017076e-11
53.	-54.5	3.756018407202981e-11
53.5	-54.5	2.3129125032042535e-11
54.	-54.5	1.6742125233295507e-11
54.5	-54.5	1.3196299247533898e-11
55.	-54.5	9.650473261772288e-12
55.5	-54.5	6.104647276010678e-12
56.	-54.5	3.512245908057297e-12
56.5	-54.5	2.793409839863445e-12
57.	-54.5	2.0745737716695934e-12
57.5	-54.5	1.3557377034757416e-12
58.	-54.5	6.369016352818896e-13
58.5	-54.5	4.807227716808275e-13
59.	-54.5	3.633197961171698e-13
59.5	-54.5	2.4591682055351214e-13
60.	-54.5	1.285138449898544e-13
60.5	-54.5	6.560193567410348e-14
61.	-54.5	5.028093378782906e-14
61.5	-54.5	3.4959931901554636e-14
62.	-54.5	1.9638930015280203e-14
62.5	-54.5	6.165338986749675e-15
63.	-54.5	4.832796894248566e-15
63.5	-54.5	3.500254801747458e-15
64.	-54.5	2.1677127092463505e-15
64.5	-54.5	8.3517061674524225e-16
65.	-54.5	3.9688327874333763e-16
-35.	-54.	8.551263083869313e-14
-34.5	-54.	1.0443044662543172e-13
-34.	-54.	1.8485900581980884e-13
-33.5	-54.	2.7988487187348246e-13
-33.	-54.	3.7491073792715567e-13
-32.5	-54.	4.699366039808293e-13
-32.	-54.	9.608946543558324e-13
-31.5	-54.	2.0299893582827892e-12
-31.	-54.	3.0990840622097453e-12
-30.5	-54.	4.168178766136705e-12
-30.	-54.	5.277109639798799e-12
-29.5	-54.	1.4746697005912616e-11
-29.	-54.	2.421628437202644e-11
-28.5	-54.	3.3685871738140245e-11
-28.	-54.	4.315545910425405e-11
-27.5	-54.	8.745847656670485e-11
-27.	-54.	1.5469381998772073e-10
-26.5	-54.	2.219291634087367e-10
-26.	-54.	2.8916450682975244e-10
-25.5	-54.	4.1516485461457174e-10
-25.	-54.	7.743546784979687e-10
-24.5	-54.	1.1335445023813665e-9
-24.	-54.	1.492734326264764e-9
-23.5	-54.	1.8519241501481617e-9
-23.	-54.	3.057621906521699e-9
-22.5	-54.	4.4755408217485345e-9
-22.	-54.	5.893459736975372e-9
-21.5	-54.	7.311378652202207e-9
-21.	-54.	9.817222632535398e-9
-20.5	-54.	1.3969853867422944e-8
-20.	-54.	1.812248510231049e-8
-19.5	-54.	2.2275116337198036e-8
-19.	-54.	2.6427747572085575e-8
-18.5	-54.	3.558632572228261e-8
-18.	-54.	4.476455246023619e-8
-17.5	-54.	5.394277919818979e-8
-17.	-54.	6.31210059361434e-8
-16.5	-54.	7.640532072656747e-8
-16.	-54.	9.249196749088867e-8
-15.5	-54.	1.085786142552099e-7
-15.	-54.	1.2466526101953113e-7
-14.5	-54.	1.4238083208270476e-7
-14.	-54.	1.6692373160347534e-7
-13.5	-54.	1.9146663112424593e-7
-13.	-54.	2.1600953064501647e-7
-12.5	-54.	2.405524301657871e-7
-12.	-54.	2.738528370338022e-7
-11.5	-54.	3.0946858545718967e-7
-11.	-54.	3.4508433388057716e-7
-10.5	-54.	3.8070008230396476e-7
-10.	-54.	4.218554034765105e-7
-9.5	-54.	4.717055207499675e-7
-9.	-54.	5.215556380234246e-7
-8.5	-54.	5.714057552968816e-7
-8.	-54.	6.212558725703385e-7
-7.5	-54.	6.89249447019748e-7
-7.	-54.	7.574738303599974e-7
-6.5	-54.	8.256982137002461e-7
-6.	-54.	8.939225970404957e-7
-5.5	-54.	9.807684227066307e-7
-5.	-54.	1.0807858479558715e-6
-4.5	-54.	1.1808032732051123e-6
-4.	-54.	1.2808206984543531e-6
-3.5	-54.	1.3915300282611714e-6
-3.	-54.	1.549662661248099e-6
-2.5	-54.	1.7077952942350267e-6
-2.	-54.	1.865927927221954e-6
-1.5	-54.	2.0240605602088816e-6
-1.	-54.	2.240416739230869e-6
-0.5	-54.	2.4729804894636444e-6
0.	-54.	2.70554423969642e-6
0.5	-54.	2.9381079899291955e-6
1.	-54.	3.187940388738375e-6
1.5	-54.	3.4658862064352236e-6
2.	-54.	3.7438320241320717e-6
2.5	-54.	4.021777841828921e-6
3.	-54.	4.299723659525768e-6
3.5	-54.	4.551977825230217e-6
4.	-54.	4.803675172787273e-6
4.5	-54.	5.055372520344328e-6
5.	-54.	5.307069867901384e-6
5.5	-54.	5.512138062262067e-6
6.	-54.	5.6830302008052835e-6
6.5	-54.	5.8539223393485005e-6
7.	-54.	6.024814477891717e-6
7.5	-54.	6.182670761649406e-6
8.	-54.	6.2792107719366644e-6
8.5	-54.	6.375750782223922e-6
9.	-54.	6.4722907925111805e-6
9.5	-54.	6.568830802798439e-6
10.	-54.	6.6212956867630575e-6
10.5	-54.	6.660861317555977e-6
11.	-54.	6.700426948348896e-6
11.5	-54.	6.7399925791418155e-6
12.	-54.	6.7447916603418625e-6
12.5	-54.	6.690864941714273e-6
13.	-54.	6.636938223086681e-6
13.5	-54.	6.58301150445909e-6
14.	-54.	6.5290847858315e-6
14.5	-54.	6.347324105369442e-6
15.	-54.	6.161628111433722e-6
15.5	-54.	5.975932117498001e-6
16.	-54.	5.790236123562282e-6
16.5	-54.	5.556768378052812e-6
17.	-54.	5.287027033312041e-6
17.5	-54.	5.017285688571269e-6
18.	-54.	4.7475443438304975e-6
18.5	-54.	4.480240821334357e-6
19.	-54.	4.225125758888398e-6
19.5	-54.	3.970010696442439e-6
20.	-54.	3.7148956339964813e-6
20.5	-54.	3.4597805715505225e-6
21.	-54.	3.2574508058990042e-6
21.5	-54.	3.0713412079210033e-6
22.	-54.	2.885231609943003e-6
22.5	-54.	2.699122011965003e-6
23.	-54.	2.5354160443380573e-6
23.5	-54.	2.410988182362299e-6
24.	-54.	2.2865603203865396e-6
24.5	-54.	2.1621324584107803e-6
25.	-54.	2.037704596435021e-6
25.5	-54.	1.94607036497936e-6
26.	-54.	1.8557498463774545e-6
26.5	-54.	1.7654293277755487e-6
27.	-54.	1.675108809173643e-6
27.5	-54.	1.5916306741429498e-6
28.	-54.	1.5135340974353647e-6
28.5	-54.	1.4354375207277804e-6
29.	-54.	1.3573409440201958e-6
29.5	-54.	1.2793641981673105e-6
30.	-54.	1.2020259377527396e-6
30.5	-54.	1.1246876773381687e-6
31.	-54.	1.0473494169235978e-6
31.5	-54.	9.700111565090268e-7
32.	-54.	8.940269043896661e-7
32.5	-54.	8.184789689858528e-7
33.	-54.	7.429310335820393e-7
33.5	-54.	6.673830981782262e-7
34.	-54.	5.961819993270881e-7
34.5	-54.	5.328938162857724e-7
35.	-54.	4.696056332444568e-7
35.5	-54.	4.0631745020314096e-7
36.	-54.	3.4302926716182534e-7
36.5	-54.	2.997913658480609e-7
37.	-54.	2.57546031187579e-7
37.5	-54.	2.1530069652709734e-7
38.	-54.	1.730553618666155e-7
38.5	-54.	1.4201924898121998e-7
39.	-54.	1.2011360860279507e-7
39.5	-54.	9.820796822437013e-8
40.	-54.	7.630232784594521e-8
40.5	-54.	5.634317572623209e-8
41.	-54.	4.746881742411764e-8
41.5	-54.	3.859445912200318e-8
42.	-54.	2.972010081988874e-8
42.5	-54.	2.0845742517774277e-8
43.	-54.	1.6410418916389474e-8
43.5	-54.	1.3473456009128928e-8
44.	-54.	1.0536493101868375e-8
44.5	-54.	7.599530194607829e-9
45.	-54.	5.3723763599280865e-9
45.5	-54.	4.487420278819282e-9
46.	-54.	3.602464197710477e-9
46.5	-54.	2.7175081166016723e-9
47.	-54.	1.8325520354928668e-9
47.5	-54.	1.5209638251445908e-9
48.	-54.	1.2432735966361562e-9
48.5	-54.	9.655833681277224e-10
49.	-54.	6.878931396192882e-10
49.5	-54.	5.114040537080652e-10
50.	-54.	4.202772582010926e-10
50.5	-54.	3.2915046269412046e-10
51.	-54.	2.380236671871483e-10
51.5	-54.	1.5584370428924797e-10
52.	-54.	1.2829650757011562e-10
52.5	-54.	1.0074931085098327e-10
53.	-54.	7.320211413185097e-11
53.5	-54.	4.565491741271862e-11
54.	-54.	3.3290619058911827e-11
54.5	-54.	2.628894322529069e-11
55.	-54.	1.9287267391669527e-11
55.5	-54.	1.2285591558048351e-11
56.	-54.	7.153883586006781e-12
56.5	-54.	5.6968309896308805e-12
57.	-54.	4.239778393254989e-12
57.5	-54.	2.7827257968790966e-12
58.	-54.	1.3256732005032006e-12
58.5	-54.	1.0033289399609561e-12
59.	-54.	7.591838440721497e-13
59.5	-54.	5.150387481833436e-13
60.	-54.	2.708936522945372e-13
60.5	-54.	1.3972035854085817e-13
61.	-54.	1.0721334070650023e-13
61.5	-54.	7.470632287214234e-14
62.	-54.	4.219930503778447e-14
62.5	-54.	1.3596958177887054e-14
63.	-54.	1.0655823160120049e-14
63.5	-54.	7.71468814235305e-15
64.	-54.	4.773553124586048e-15
64.5	-54.	1.832418106819051e-15
65.	-54.	8.66860982062259e-16
-35.	-53.5	2.9908891217645805e-13
-34.5	-53.5	3.6516603473146454e-13
-34.	-53.5	5.885683307046634e-13
-33.5	-53.5	8.493059555302241e-13
-33.	-53.5	1.1100435803557845e-12
-32.5	-53.5	1.3707812051813453e-12
-32.	-53.5	2.3279754033040107e-12
-31.5	-53.5	4.302129294462063e-12
-31.	-53.5	6.276283185620114e-12
-30.5	-53.5	8.250437076778167e-12
-30.	-53.5	1.0290156569719348e-11
-29.5	-53.5	2.609052317994915e-11
-29.	-53.5	4.189088979017895e-11
-28.5	-53.5	5.7691256400408755e-11
-28.	-53.5	7.349162301063855e-11
-27.5	-53.5	1.4551189486520814e-10
-27.	-53.5	2.545441172758161e-10
-26.5	-53.5	3.6357633968642403e-10
-26.	-53.5	4.726085620970319e-10
-25.5	-53.5	6.749897869007905e-10
-25.	-53.5	1.2477956410914882e-9
-24.5	-53.5	1.8206014952821859e-9
-24.	-53.5	2.393407349472884e-9
-23.5	-53.5	2.966213203663582e-9
-23.	-53.5	4.862583389362202e-9
-22.5	-53.5	7.09077368621232e-9
-22.	-53.5	9.318963983062437e-9
-21.5	-53.5	1.1547154279912556e-8
-21.	-53.5	1.54437011109932e-8
-20.5	-53.5	2.186563168838428e-8
-20.	-53.5	2.8287562265775362e-8
-19.5	-53.5	3.4709492843166435e-8
-19.	-53.5	4.1131423420557515e-8
-18.5	-53.5	5.501048286998406e-8
-18.	-53.5	6.891881191685801e-8
-17.5	-53.5	8.2827140963732e-8
-17.	-53.5	9.673547001060595e-8
-16.5	-53.5	1.164591596056277e-7
-16.	-53.5	1.4015172921383124e-7
-15.5	-53.5	1.6384429882203477e-7
-15.	-53.5	1.8753686843023833e-7
-14.5	-53.5	2.1337930992297268e-7
-14.	-53.5	2.4823253325976523e-7
-13.5	-53.5	2.8308575659655783e-7
-13.	-53.5	3.179389799333503e-7
-12.5	-53.5	3.527922032701429e-7
-12.	-53.5	3.987644094070511e-7
-11.5	-53.5	4.476762925444794e-7
-11.	-53.5	4.965881756819076e-7
-10.5	-53.5	5.455000588193359e-7
-10.	-53.5	6.014041068376805e-7
-9.5	-53.5	6.68282908812051e-7
-9.	-53.5	7.351617107864216e-7
-8.5	-53.5	8.020405127607921e-7
-8.	-53.5	8.689193147351626e-7
-7.5	-53.5	9.579092454818897e-7
-7.	-53.5	1.0471804591758346e-6
-6.5	-53.5	1.1364516728697788e-6
-6.	-53.5	1.2257228865637237e-6
-5.5	-53.5	1.3366304771502937e-6
-5.	-53.5	1.4628422363330122e-6
-4.5	-53.5	1.5890539955157309e-6
-4.	-53.5	1.7152657546984494e-6
-3.5	-53.5	1.853750567676162e-6
-3.	-53.5	2.04667177670768e-6
-2.5	-53.5	2.239592985739198e-6
-2.	-53.5	2.432514194770716e-6
-1.5	-53.5	2.6254354038022343e-6
-1.	-53.5	2.8851408054390593e-6
-0.5	-53.5	3.1634367882258835e-6
0.	-53.5	3.4417327710127076e-6
0.5	-53.5	3.7200287537995317e-6
1.	-53.5	4.018357993725787e-6
1.5	-53.5	4.349301444726716e-6
2.	-53.5	4.680244895727643e-6
2.5	-53.5	5.011188346728572e-6
3.	-53.5	5.3421317977295e-6
3.5	-53.5	5.645580308930725e-6
4.	-53.5	5.948432919119181e-6
4.5	-53.5	6.251285529307638e-6
5.	-53.5	6.5541381394960945e-6
5.5	-53.5	6.804377623841482e-6
6.	-53.5	7.016055199975247e-6
6.5	-53.5	7.227732776109013e-6
7.	-53.5	7.439410352242778e-6
7.5	-53.5	7.63572289716576e-6
8.	-53.5	7.759763506638221e-6
8.5	-53.5	7.883804116110682e-6
9.	-53.5	8.007844725583143e-6
9.5	-53.5	8.131885335055602e-6
10.	-53.5	8.201386604673725e-6
10.5	-53.5	8.254926110564873e-6
11.	-53.5	8.308465616456023e-6
11.5	-53.5	8.362005122347173e-6
12.	-53.5	8.374186065205911e-6
12.5	-53.5	8.31650633099884e-6
13.	-53.5	8.258826596791765e-6
13.5	-53.5	8.20114686258469e-6
14.	-53.5	8.143467128377619e-6
14.5	-53.5	7.936563048625732e-6
15.	-53.5	7.72506516164771e-6
15.5	-53.5	7.5135672746696854e-6
16.	-53.5	7.3020693876916625e-6
16.5	-53.5	7.033351275069813e-6
17.	-53.5	6.72118523632944e-6
17.5	-53.5	6.4090191975890666e-6
18.	-53.5	6.096853158848694e-6
18.5	-53.5	5.78645280506324e-6
19.	-53.5	5.48488040441573e-6
19.5	-53.5	5.18330800376822e-6
20.	-53.5	4.881735603120712e-6
20.5	-53.5	4.5801632024732025e-6
21.	-53.5	4.334995220709562e-6
21.5	-53.5	4.107159511138811e-6
22.	-53.5	3.8793238015680615e-6
22.5	-53.5	3.6514880919973108e-6
23.	-53.5	3.448417374144832e-6
23.5	-53.5	3.2887647071135326e-6
24.	-53.5	3.1291120400822332e-6
24.5	-53.5	2.9694593730509334e-6
25.	-53.5	2.8098067060196335e-6
25.5	-53.5	2.6876591028344645e-6
26.	-53.5	2.5670139525242638e-6
26.5	-53.5	2.446368802214063e-6
27.	-53.5	2.325723651903863e-6
27.5	-53.5	2.21312628643743e-6
28.	-53.5	2.1068585315603226e-6
28.5	-53.5	2.000590776683216e-6
29.	-53.5	1.8943230218061085e-6
29.5	-53.5	1.7881085733587048e-6
30.	-53.5	1.6821781534214836e-6
30.5	-53.5	1.5762477334842624e-6
31.	-53.5	1.4703173135470411e-6
31.5	-53.5	1.36438689360982e-6
32.	-53.5	1.2596810538224222e-6
32.5	-53.5	1.1553698237215273e-6
33.	-53.5	1.0510585936206327e-6
33.5	-53.5	9.467473635197381e-7
34.	-53.5	8.480709252356526e-7
34.5	-53.5	7.596519771313728e-7
35.	-53.5	6.712330290270931e-7
35.5	-53.5	5.828140809228131e-7
36.	-53.5	4.943951328185333e-7
36.5	-53.5	4.3317750480900907e-7
37.	-53.5	3.7330644756682823e-7
37.5	-53.5	3.134353903246475e-7
38.	-53.5	2.535643330824667e-7
38.5	-53.5	2.0927733507799453e-7
39.	-53.5	1.7768433379086406e-7
39.5	-53.5	1.4609133250373353e-7
40.	-53.5	1.1449833121660306e-7
40.5	-53.5	8.566361849646522e-8
41.	-53.5	7.253671183049151e-8
41.5	-53.5	5.9409805164517814e-8
42.	-53.5	4.628289849854412e-8
42.5	-53.5	3.315599183257042e-8
43.	-53.5	2.6447117662995306e-8
43.5	-53.5	2.1904599080736316e-8
44.	-53.5	1.736208049847732e-8
44.5	-53.5	1.2819561916218331e-8
45.	-53.5	9.337146885894145e-9
45.5	-53.5	7.859311200809981e-9
46.	-53.5	6.3814755157258156e-9
46.5	-53.5	4.9036398306416516e-9
47.	-53.5	3.4258041455574867e-9
47.5	-53.5	2.863793215148326e-9
48.	-53.5	2.3559266002573536e-9
48.5	-53.5	1.848059985366382e-9
49.	-53.5	1.34019337047541e-9
49.5	-53.5	1.0113687521671131e-9
50.	-53.5	8.335645128250546e-10
50.5	-53.5	6.557602734829964e-10
51.	-53.5	4.779560341409382e-10
51.5	-53.5	3.173313198793104e-10
52.	-53.5	2.6161132640454084e-10
52.5	-53.5	2.0589133292977124e-10
53.	-53.5	1.5017133945500164e-10
53.5	-53.5	9.44513459802321e-11
54.	-53.5	6.920073666661554e-11
54.5	-53.5	5.4711959629499424e-11
55.	-53.5	4.022318259238331e-11
55.5	-53.5	2.5734405555267166e-11
56.	-53.5	1.5098103456649954e-11
56.5	-53.5	1.203226180991144e-11
57.	-53.5	8.966420163172931e-12
57.5	-53.5	5.900578516434421e-12
58.	-53.5	2.8347368696959078e-12
58.5	-53.5	2.1489279374617807e-12
59.	-53.5	1.6271405112346243e-12
59.5	-53.5	1.1053530850074682e-12
60.	-53.5	5.835656587803116e-13
60.5	-53.5	3.027853388646101e-13
61.	-53.5	2.3249359397757343e-13
61.5	-53.5	1.622018490905367e-13
62.	-53.5	9.191010420349993e-14
62.5	-53.5	3.004291787585041e-14
63.	-53.5	2.3541313765724483e-14
63.5	-53.5	1.703970965559856e-14
64.	-53.5	1.0538105545472633e-14
64.5	-53.5	4.03650143534671e-15
65.	-53.5	1.9044181659321873e-15
-35.	-53.	5.12665193514223e-13
-34.5	-53.	6.259016228374974e-13
-34.	-53.	9.922776555895182e-13
-33.5	-53.	1.4187270391869659e-12
-33.	-53.	1.8451764227844133e-12
-32.5	-53.	2.271625806381861e-12
-32.	-53.	3.695056152252188e-12
-31.5	-53.	6.574269230641336e-12
-31.	-53.	9.453482309030483e-12
-30.5	-53.	1.2332695387419631e-11
-30.	-53.	1.5303203499639898e-11
-29.5	-53.	3.743434935398569e-11
-29.	-53.	5.956549520833146e-11
-28.5	-53.	8.169664106267725e-11
-28.	-53.	1.0382778691702303e-10
-27.5	-53.	2.0356531316371143e-10
-27.	-53.	3.543944145639114e-10
-26.5	-53.	5.052235159641115e-10
-26.	-53.	6.560526173643113e-10
-25.5	-53.	9.348147191870092e-10
-25.	-53.	1.7212366036850076e-9
-24.5	-53.	2.5076584881830057e-9
-24.	-53.	3.294080372681004e-9
-23.5	-53.	4.0805022571790025e-9
-23.	-53.	6.667544872202706e-9
-22.5	-53.	9.706006550676105e-9
-22.	-53.	1.2744468229149504e-8
-21.5	-53.	1.5782929907622905e-8
-21.	-53.	2.1070179589451002e-8
-20.5	-53.	2.9761409509345616e-8
-20.	-53.	3.845263942924023e-8
-19.5	-53.	4.7143869349134834e-8
-19.	-53.	5.583509926902945e-8
-18.5	-53.	7.443464001768553e-8
-18.	-53.	9.307307137347985e-8
-17.5	-53.	1.1171150272927417e-7
-17.	-53.	1.303499340850685e-7
-16.5	-53.	1.5651299848468796e-7
-16.	-53.	1.878114909367738e-7
-15.5	-53.	2.1910998338885964e-7
-15.	-53.	2.5040847584094554e-7
-14.5	-53.	2.843777877632406e-7
-14.	-53.	3.295413349160551e-7
-13.5	-53.	3.747048820688697e-7
-13.	-53.	4.1986842922168417e-7
-12.5	-53.	4.6503197637449873e-7
-12.	-53.	5.236759817803001e-7
-11.5	-53.	5.858839996317691e-7
-11.	-53.	6.480920174832382e-7
-10.5	-53.	7.103000353347072e-7
-10.	-53.	7.809528101988505e-7
-9.5	-53.	8.648602968741343e-7
-9.	-53.	9.487677835494185e-7
-8.5	-53.	1.0326752702247025e-6
-8.	-53.	1.1165827568999866e-6
-7.5	-53.	1.2265690439440316e-6
-7.	-53.	1.3368870879916718e-6
-6.5	-53.	1.4472051320393115e-6
-6.	-53.	1.5575231760869517e-6
-5.5	-53.	1.6924925315939564e-6
-5.	-53.	1.8448986247101528e-6
-4.5	-53.	1.9973047178263497e-6
-4.	-53.	2.1497108109425456e-6
-3.5	-53.	2.3159711070911524e-6
-3.	-53.	2.5436808921672607e-6
-2.5	-53.	2.7713906772433697e-6
-2.	-53.	2.9991004623194784e-6
-1.5	-53.	3.226810247395587e-6
-1.	-53.	3.5298648716472497e-6
-0.5	-53.	3.8538930869881226e-6
0.	-53.	4.177921302328995e-6
0.5	-53.	4.501949517669868e-6
1.	-53.	4.848775598713199e-6
1.5	-53.	5.232716683018207e-6
2.	-53.	5.616657767323216e-6
2.5	-53.	6.000598851628224e-6
3.	-53.	6.384539935933231e-6
3.5	-53.	6.739182792631232e-6
4.	-53.	7.0931906654510895e-6
4.5	-53.	7.447198538270947e-6
5.	-53.	7.801206411090806e-6
5.5	-53.	8.096617185420895e-6
6.	-53.	8.349080199145211e-6
6.5	-53.	8.601543212869524e-6
7.	-53.	8.85400622659384e-6
7.5	-53.	9.088775032682116e-6
8.	-53.	9.240316241339779e-6
8.5	-53.	9.39185744999744e-6
9.	-53.	9.543398658655102e-6
9.5	-53.	9.694939867312764e-6
10.	-53.	9.78147752258439e-6
10.5	-53.	9.848990903573771e-6
11.	-53.	9.916504284563151e-6
11.5	-53.	9.984017665552533e-6
12.	-53.	0.000010003580470069962
12.5	-53.	9.942147720283406e-6
13.	-53.	9.88071497049685e-6
13.5	-53.	9.819282220710293e-6
14.	-53.	9.757849470923736e-6
14.5	-53.	9.525801991882023e-6
15.	-53.	9.288502211861697e-6
15.5	-53.	9.051202431841369e-6
16.	-53.	8.813902651821043e-6
16.5	-53.	8.509934172086814e-6
17.	-53.	8.155343439346839e-6
17.5	-53.	7.800752706606865e-6
18.	-53.	7.44616197386689e-6
18.5	-53.	7.092664788792123e-6
19.	-53.	6.744635049943062e-6
19.5	-53.	6.396605311094002e-6
20.	-53.	6.048575572244942e-6
20.5	-53.	5.7005458333958825e-6
21.	-53.	5.412539635520121e-6
21.5	-53.	5.14297781435662e-6
22.	-53.	4.87341599319312e-6
22.5	-53.	4.603854172029619e-6
23.	-53.	4.361418703951606e-6
23.5	-53.	4.1665412318647664e-6
24.	-53.	3.971663759777927e-6
24.5	-53.	3.776786287691086e-6
25.	-53.	3.581908815604246e-6
25.5	-53.	3.4292478406895687e-6
26.	-53.	3.278278058671073e-6
26.5	-53.	3.1273082766525775e-6
27.	-53.	2.9763384946340824e-6
27.5	-53.	2.8346218987319105e-6
28.	-53.	2.700182965685281e-6
28.5	-53.	2.5657440326386513e-6
29.	-53.	2.4313050995920217e-6
29.5	-53.	2.296852948550099e-6
30.	-53.	2.1623303690902276e-6
30.5	-53.	2.0278077896303565e-6
31.	-53.	1.8932852101704847e-6
31.5	-53.	1.7587626307106132e-6
32.	-53.	1.6253352032551782e-6
32.5	-53.	1.492260678457202e-6
33.	-53.	1.359186153659226e-6
33.5	-53.	1.22611162886125e-6
34.	-53.	1.0999598511442169e-6
34.5	-53.	9.864101379769731e-7
35.	-53.	8.728604248097292e-7
35.5	-53.	7.593107116424852e-7
36.	-53.	6.457609984752413e-7
36.5	-53.	5.665636437699573e-7
37.	-53.	4.890668639460774e-7
37.5	-53.	4.1157008412219764e-7
38.	-53.	3.340733042983179e-7
38.5	-53.	2.765354211747691e-7
39.	-53.	2.3525505897893305e-7
39.5	-53.	1.9397469678309697e-7
40.	-53.	1.526943345872609e-7
40.5	-53.	1.1498406126669834e-7
41.	-53.	9.760460623686538e-8
41.5	-53.	8.022515120703244e-8
42.	-53.	6.28456961771995e-8
42.5	-53.	4.546624114736655e-8
43.	-53.	3.648381640960113e-8
43.5	-53.	3.033574215234371e-8
44.	-53.	2.418766789508627e-8
44.5	-53.	1.8039593637828836e-8
45.	-53.	1.3301917411860204e-8
45.5	-53.	1.123120212280068e-8
46.	-53.	9.160486833741156e-9
46.5	-53.	7.089771544681632e-9
47.	-53.	5.0190562556221074e-9
47.5	-53.	4.206622605152061e-9
48.	-53.	3.468579603878551e-9
48.5	-53.	2.7305366026050417e-9
49.	-53.	1.9924936013315316e-9
49.5	-53.	1.5113334506261613e-9
50.	-53.	1.2468517674490167e-9
50.5	-53.	9.823700842718723e-10
51.	-53.	7.17888401094728e-10
51.5	-53.	4.788189354693728e-10
52.	-53.	3.9492614523896606e-10
52.5	-53.	3.110333550085592e-10
53.	-53.	2.2714056477815237e-10
53.5	-53.	1.4324777454774555e-10
54.	-53.	1.0511085427431924e-10
54.5	-53.	8.313497603370816e-11
55.	-53.	6.115909779309708e-11
55.5	-53.	3.918321955248597e-11
56.	-53.	2.3042323327293127e-11
56.5	-53.	1.8367692630191995e-11
57.	-53.	1.3693061933090873e-11
57.5	-53.	9.018431235989744e-12
58.	-53.	4.343800538888615e-12
58.5	-53.	3.2945269349626056e-12
59.	-53.	2.495097178397099e-12
59.5	-53.	1.6956674218315924e-12
60.	-53.	8.962376652660859e-13
60.5	-53.	4.658503191883622e-13
61.	-53.	3.577738472486466e-13
61.5	-53.	2.49697375308931e-13
62.	-53.	1.416209033692154e-13
62.5	-53.	4.6488877573813774e-14
63.	-53.	3.642680437132892e-14
63.5	-53.	2.6364731168844072e-14
64.	-53.	1.6302657966359218e-14
64.5	-53.	6.240584763874368e-15
65.	-53.	2.9419753498021156e-15
-35.	-52.5	7.26241474851988e-13
-34.5	-52.5	8.866372109435302e-13
-34.	-52.5	1.3959869804743728e-12
-33.5	-52.5	1.9881481228437077e-12
-33.	-52.5	2.580309265213042e-12
-32.5	-52.5	3.1724704075823765e-12
-32.	-52.5	5.062136901200366e-12
-31.5	-52.5	8.84640916682061e-12
-31.	-52.5	1.2630681432440852e-11
-30.5	-52.5	1.6414953698061096e-11
-30.	-52.5	2.0316250429560447e-11
-29.5	-52.5	4.8778175528022225e-11
-29.	-52.5	7.724010062648398e-11
-28.5	-52.5	1.0570202572494575e-10
-28.	-52.5	1.341639508234075e-10
-27.5	-52.5	2.616187314622147e-10
-27.	-52.5	4.5424471185200674e-10
-26.5	-52.5	6.468706922417989e-10
-26.	-52.5	8.394966726315908e-10
-25.5	-52.5	1.1946396514732281e-9
-25.	-52.5	2.194677566278527e-9
-24.5	-52.5	3.1947154810838254e-9
-24.	-52.5	4.194753395889125e-9
-23.5	-52.5	5.194791310694423e-9
-23.	-52.5	8.472506355043209e-9
-22.5	-52.5	1.232123941513989e-8
-22.	-52.5	1.6169972475236573e-8
-21.5	-52.5	2.0018705535333254e-8
-21.	-52.5	2.6696658067908806e-8
-20.5	-52.5	3.765718733030695e-8
-20.	-52.5	4.8617716592705105e-8
-19.5	-52.5	5.9578245855103234e-8
-19.	-52.5	7.053877511750139e-8
-18.5	-52.5	9.385879716538698e-8
-18.	-52.5	1.1722733083010167e-7
-17.5	-52.5	1.4059586449481638e-7
-17.	-52.5	1.6396439815953105e-7
-16.5	-52.5	1.965668373637482e-7
-16.	-52.5	2.3547125265971634e-7
-15.5	-52.5	2.743756679556845e-7
-15.	-52.5	3.1328008325165274e-7
-14.5	-52.5	3.553762656035085e-7
-14.	-52.5	4.1085013657234505e-7
-13.5	-52.5	4.6632400754118157e-7
-13.	-52.5	5.217978785100181e-7
-12.5	-52.5	5.772717494788546e-7
-12.	-52.5	6.485875541535491e-7
-11.5	-52.5	7.240917067190588e-7
-11.	-52.5	7.995958592845686e-7
-10.5	-52.5	8.751000118500784e-7
-10.	-52.5	9.605015135600203e-7
-9.5	-52.5	1.0614376849362177e-6
-9.	-52.5	1.1623738563124155e-6
-8.5	-52.5	1.2633100276886131e-6
-8.	-52.5	1.3642461990648105e-6
-7.5	-52.5	1.4952288424061734e-6
-7.	-52.5	1.626593716807509e-6
-6.5	-52.5	1.7579585912088442e-6
-6.	-52.5	1.8893234656101796e-6
-5.5	-52.5	2.0483545860376192e-6
-5.	-52.5	2.2269550130872933e-6
-4.5	-52.5	2.405555440136968e-6
-4.	-52.5	2.584155867186642e-6
-3.5	-52.5	2.7781916465061423e-6
-3.	-52.5	3.040690007626842e-6
-2.5	-52.5	3.3031883687475414e-6
-2.	-52.5	3.5656867298682406e-6
-1.5	-52.5	3.82818509098894e-6
-1.	-52.5	4.1745889378554396e-6
-0.5	-52.5	4.544349385750362e-6
0.	-52.5	4.914109833645282e-6
0.5	-52.5	5.283870281540204e-6
1.	-52.5	5.67919320370061e-6
1.5	-52.5	6.116131921309699e-6
2.	-52.5	6.553070638918786e-6
2.5	-52.5	6.990009356527876e-6
3.	-52.5	7.426948074136963e-6
3.5	-52.5	7.832785276331739e-6
4.	-52.5	8.237948411782998e-6
4.5	-52.5	8.643111547234257e-6
5.	-52.5	9.048274682685516e-6
5.5	-52.5	9.38885674700031e-6
6.	-52.5	9.682105198315174e-6
6.5	-52.5	9.975353649630036e-6
7.	-52.5	0.0000102686021009449
7.5	-52.5	0.000010541827168198472
8.	-52.5	0.000010720868976041335
8.5	-52.5	0.0000108999107838842
9.	-52.5	0.000011078952591727063
9.5	-52.5	0.000011257994399569927
10.	-52.5	0.000011361568440495057
10.5	-52.5	0.000011443055696582668
11.	-52.5	0.00001152454295267028
11.5	-52.5	0.000011606030208757891
12.	-52.5	0.00001163297487493401
12.5	-52.5	0.000011567789109567972
13.	-52.5	0.000011502603344201934
13.5	-52.5	0.000011437417578835894
14.	-52.5	0.000011372231813469855
14.5	-52.5	0.000011115040935138313
15.	-52.5	0.000010851939262075682
15.5	-52.5	0.000010588837589013053
16.	-52.5	0.000010325735915950424
16.5	-52.5	9.986517069103816e-6
17.	-52.5	9.58950164236424e-6
17.5	-52.5	9.192486215624663e-6
18.	-52.5	8.795470788885086e-6
18.5	-52.5	8.398876772521005e-6
19.	-52.5	8.004389695470395e-6
19.5	-52.5	7.609902618419783e-6
20.	-52.5	7.215415541369173e-6
20.5	-52.5	6.820928464318562e-6
21.	-52.5	6.490084050330679e-6
21.5	-52.5	6.178796117574428e-6
22.	-52.5	5.867508184818177e-6
22.5	-52.5	5.556220252061927e-6
23.	-52.5	5.274420033758381e-6
23.5	-52.5	5.044317756616e-6
24.	-52.5	4.81421547947362e-6
24.5	-52.5	4.584113202331239e-6
25.	-52.5	4.3540109251888586e-6
25.5	-52.5	4.170836578544673e-6
26.	-52.5	3.989542164817882e-6
26.5	-52.5	3.808247751091092e-6
27.	-52.5	3.626953337364302e-6
27.5	-52.5	3.456117511026391e-6
28.	-52.5	3.293507399810239e-6
28.5	-52.5	3.1308972885940863e-6
29.	-52.5	2.9682871773779342e-6
29.5	-52.5	2.8055973237414935e-6
30.	-52.5	2.642482584758972e-6
30.5	-52.5	2.47936784577645e-6
31.	-52.5	2.3162531067939283e-6
31.5	-52.5	2.1531383678114065e-6
32.	-52.5	1.9909893526879343e-6
32.5	-52.5	1.8291515331928769e-6
33.	-52.5	1.6673137136978192e-6
33.5	-52.5	1.505475894202762e-6
34.	-52.5	1.3518487770527815e-6
34.5	-52.5	1.2131682988225735e-6
35.	-52.5	1.0744878205923654e-6
35.5	-52.5	9.358073423621574e-7
36.	-52.5	7.971268641319493e-7
36.5	-52.5	6.999497827309054e-7
37.	-52.5	6.048272803253266e-7
37.5	-52.5	5.097047779197478e-7
38.	-52.5	4.145822755141691e-7
38.5	-52.5	3.437935072715436e-7
39.	-52.5	2.9282578416700204e-7
39.5	-52.5	2.418580610624604e-7
40.	-52.5	1.9089033795791876e-7
40.5	-52.5	1.4430450403693148e-7
41.	-52.5	1.2267250064323927e-7
41.5	-52.5	1.0104049724954708e-7
42.	-52.5	7.94084938558549e-8
42.5	-52.5	5.777649046216269e-8
43.	-52.5	4.652051515620697e-8
43.5	-52.5	3.8766885223951096e-8
44.	-52.5	3.101325529169522e-8
44.5	-52.5	2.3259625359439342e-8
45.	-52.5	1.7266687937826264e-8
45.5	-52.5	1.4603093044791379e-8
46.	-52.5	1.1939498151756496e-8
46.5	-52.5	9.275903258721612e-9
47.	-52.5	6.612308365686727e-9
47.5	-52.5	5.549451995155796e-9
48.	-52.5	4.581232607499748e-9
48.5	-52.5	3.6130132198437013e-9
49.	-52.5	2.6447938321876535e-9
49.5	-52.5	2.011298149085209e-9
50.	-52.5	1.660139022072979e-9
50.5	-52.5	1.3089798950607484e-9
51.	-52.5	9.578207680485178e-10
51.5	-52.5	6.403065510594353e-10
52.	-52.5	5.282409640733912e-10
52.5	-52.5	4.1617537708734714e-10
53.	-52.5	3.041097901013031e-10
53.5	-52.5	1.9204420311525903e-10
54.	-52.5	1.4102097188202294e-10
54.5	-52.5	1.1155799243791689e-10
55.	-52.5	8.209501299381084e-11
55.5	-52.5	5.263203354970478e-11
56.	-52.5	3.0986543197936297e-11
56.5	-52.5	2.4703123450472554e-11
57.	-52.5	1.841970370300881e-11
57.5	-52.5	1.2136283955545068e-11
58.	-52.5	5.852864208081322e-12
58.5	-52.5	4.44012593246343e-12
59.	-52.5	3.363053845559573e-12
59.5	-52.5	2.285981758655717e-12
60.	-52.5	1.2089096717518602e-12
60.5	-52.5	6.289152995121141e-13
61.	-52.5	4.830541005197197e-13
61.5	-52.5	3.3719290152732534e-13
62.	-52.5	1.9133170253493086e-13
62.5	-52.5	6.293483727177713e-14
63.	-52.5	4.931229497693336e-14
63.5	-52.5	3.568975268208958e-14
64.	-52.5	2.2067210387245802e-14
64.5	-52.5	8.444668092402027e-15
65.	-52.5	3.979532533672044e-15
-35.	-52.	9.39817756189753e-13
-34.5	-52.	1.1473727990495628e-12
-34.	-52.	1.7996963053592276e-12
-33.5	-52.	2.5575692065004497e-12
-33.	-52.	3.315442107641671e-12
-32.5	-52.	4.0733150087828925e-12
-32.	-52.	6.429217650148544e-12
-31.5	-52.	1.1118549102999882e-11
-31.	-52.	1.580788055585122e-11
-30.5	-52.	2.049721200870256e-11
-30.	-52.	2.5329297359480997e-11
-29.5	-52.	6.012200170205876e-11
-29.	-52.	9.49147060446365e-11
-28.5	-52.	1.2970741038721426e-10
-28.	-52.	1.64500114729792e-10
-27.5	-52.	3.19672149760718e-10
-27.	-52.	5.540950091401021e-10
-26.5	-52.	7.885178685194862e-10
-26.	-52.	1.0229407278988704e-9
-25.5	-52.	1.4544645837594469e-9
-25.	-52.	2.668118528872046e-9
-24.5	-52.	3.881772473984645e-9
-24.	-52.	5.095426419097244e-9
-23.5	-52.	6.309080364209843e-9
-23.	-52.	1.0277467837883713e-8
-22.5	-52.	1.4936472279603677e-8
-22.	-52.	1.959547672132364e-8
-21.5	-52.	2.4254481163043603e-8
-21.	-52.	3.2323136546366607e-8
-20.5	-52.	4.555296515126829e-8
-20.	-52.	5.878279375616997e-8
-19.5	-52.	7.201262236107163e-8
-19.	-52.	8.524245096597332e-8
-18.5	-52.	1.1328295431308843e-7
-18.	-52.	1.413815902867235e-7
-17.5	-52.	1.6948022626035856e-7
-17.	-52.	1.9757886223399362e-7
-16.5	-52.	2.3662067624280843e-7
-16.	-52.	2.8313101438265893e-7
-15.5	-52.	3.296413525225094e-7
-15.	-52.	3.761516906623599e-7
-14.5	-52.	4.263747434437764e-7
-14.	-52.	4.92158938228635e-7
-13.5	-52.	5.579431330134935e-7
-13.	-52.	6.237273277983519e-7
-12.5	-52.	6.895115225832105e-7
-12.	-52.	7.734991265267982e-7
-11.5	-52.	8.622994138063487e-7
-11.	-52.	9.510997010858992e-7
-10.5	-52.	1.0398999883654496e-6
-10.	-52.	1.1400502169211904e-6
-9.5	-52.	1.2580150729983013e-6
-9.	-52.	1.3759799290754124e-6
-8.5	-52.	1.4939447851525235e-6
-8.	-52.	1.6119096412296346e-6
-7.5	-52.	1.7638886408683153e-6
-7.	-52.	1.916300345623346e-6
-6.5	-52.	2.068712050378377e-6
-6.	-52.	2.2211237551334074e-6
-5.5	-52.	2.404216640481282e-6
-5.	-52.	2.609011401464434e-6
-4.5	-52.	2.8138061624475864e-6
-4.	-52.	3.0186009234307385e-6
-3.5	-52.	3.240412185921133e-6
-3.	-52.	3.537699123086423e-6
-2.5	-52.	3.834986060251713e-6
-2.	-52.	4.132272997417002e-6
-1.5	-52.	4.429559934582292e-6
-1.	-52.	4.819313004063631e-6
-0.5	-52.	5.234805684512601e-6
0.	-52.	5.65029836496157e-6
0.5	-52.	6.06579104541054e-6
1.	-52.	6.509610808688022e-6
1.5	-52.	6.99954715960119e-6
2.	-52.	7.489483510514358e-6
2.5	-52.	7.979419861427527e-6
3.	-52.	8.469356212340694e-6
3.5	-52.	8.926387760032248e-6
4.	-52.	9.382706158114906e-6
4.5	-52.	9.839024556197567e-6
5.	-52.	0.000010295342954280227
5.5	-52.	0.000010681096308579724
6.	-52.	0.000011015130197485136
6.5	-52.	0.000011349164086390548
7.	-52.	0.000011683197975295962
7.5	-52.	0.000011994879303714827
8.	-52.	0.000012201421710742894
8.5	-52.	0.000012407964117770958
9.	-52.	0.000012614506524799024
9.5	-52.	0.000012821048931827089
10.	-52.	0.000012941659358405721
10.5	-52.	0.000013037120489591565
11.	-52.	0.000013132581620777406
11.5	-52.	0.00001322804275196325
12.	-52.	0.000013262369279798061
12.5	-52.	0.00001319343049885254
13.	-52.	0.000013124491717907016
13.5	-52.	0.000013055552936961495
14.	-52.	0.000012986614156015973
14.5	-52.	0.000012704279878394604
15.	-52.	0.00001241537631228967
15.5	-52.	0.000012126472746184737
16.	-52.	0.000011837569180079803
16.5	-52.	0.000011463099966120817
17.	-52.	0.000011023659845381638
17.5	-52.	0.000010584219724642461
18.	-52.	0.000010144779603903282
18.5	-52.	9.705088756249889e-6
19.	-52.	9.264144340997726e-6
19.5	-52.	8.823199925745565e-6
20.	-52.	8.382255510493404e-6
20.5	-52.	7.941311095241242e-6
21.	-52.	7.567628465141238e-6
21.5	-52.	7.214614420792236e-6
22.	-52.	6.861600376443236e-6
22.5	-52.	6.508586332094235e-6
23.	-52.	6.187421363565155e-6
23.5	-52.	5.922094281367234e-6
24.	-52.	5.656767199169313e-6
24.5	-52.	5.391440116971392e-6
25.	-52.	5.12611303477347e-6
25.5	-52.	4.912425316399777e-6
26.	-52.	4.700806270964692e-6
26.5	-52.	4.489187225529606e-6
27.	-52.	4.277568180094522e-6
27.5	-52.	4.077613123320871e-6
28.	-52.	3.886831833935197e-6
28.5	-52.	3.6960505445495218e-6
29.	-52.	3.505269255163847e-6
29.5	-52.	3.3143416989328882e-6
30.	-52.	3.122634800427716e-6
30.5	-52.	2.930927901922544e-6
31.	-52.	2.7392210034173713e-6
31.5	-52.	2.5475141049121995e-6
32.	-52.	2.3566435021206904e-6
32.5	-52.	2.1660423879285516e-6
33.	-52.	1.9754412737364124e-6
33.5	-52.	1.7848401595442739e-6
34.	-52.	1.603737702961346e-6
34.5	-52.	1.4399264596681738e-6
35.	-52.	1.2761152163750017e-6
35.5	-52.	1.1123039730818294e-6
36.	-52.	9.484927297886573e-7
36.5	-52.	8.333359216918536e-7
37.	-52.	7.205876967045757e-7
37.5	-52.	6.078394717172981e-7
38.	-52.	4.950912467300203e-7
38.5	-52.	4.1105159336831817e-7
39.	-52.	3.5039650935507103e-7
39.5	-52.	2.8974142534182383e-7
40.	-52.	2.2908634132857664e-7
40.5	-52.	1.736249468071646e-7
41.	-52.	1.4774039504961313e-7
41.5	-52.	1.2185584329206171e-7
42.	-52.	9.597129153451027e-8
42.5	-52.	7.008673977695883e-8
43.	-52.	5.655721390281279e-8
43.5	-52.	4.719802829555849e-8
44.	-52.	3.783884268830416e-8
44.5	-52.	2.8479657081049847e-8
45.	-52.	2.123145846379232e-8
45.5	-52.	1.797498396678208e-8
46.	-52.	1.4718509469771836e-8
46.5	-52.	1.1462034972761591e-8
47.	-52.	8.205560475751347e-9
47.5	-52.	6.8922813851595304e-9
48.	-52.	5.693885611120946e-9
48.5	-52.	4.495489837082361e-9
49.	-52.	3.297094063043776e-9
49.5	-52.	2.5112628475442575e-9
50.	-52.	2.0734262766969408e-9
50.5	-52.	1.635589705849624e-9
51.	-52.	1.1977531350023078e-9
51.5	-52.	8.017941666494977e-10
52.	-52.	6.615557829078164e-10
52.5	-52.	5.213173991661352e-10
53.	-52.	3.810790154244538e-10
53.5	-52.	2.408406316827725e-10
54.	-52.	1.7693108948972665e-10
54.5	-52.	1.3998100884212563e-10
55.	-52.	1.0303092819452462e-10
55.5	-52.	6.608084754692359e-11
56.	-52.	3.893076306857947e-11
56.5	-52.	3.103855427075311e-11
57.	-52.	2.3146345472926753e-11
57.5	-52.	1.5254136675100393e-11
58.	-52.	7.36192787727403e-12
58.5	-52.	5.585724929964254e-12
59.	-52.	4.231010512722047e-12
59.5	-52.	2.876296095479841e-12
60.	-52.	1.5215816782376344e-12
60.5	-52.	7.919802798358662e-13
61.	-52.	6.083343537907928e-13
61.5	-52.	4.2468842774571965e-13
62.	-52.	2.410425017006463e-13
62.5	-52.	7.93807969697405e-14
63.	-52.	6.21977855825378e-14
63.5	-52.	4.5014774195335094e-14
64.	-52.	2.7831762808132387e-14
64.5	-52.	1.0648751420929685e-14
65.	-52.	5.017089717541973e-15
-35.	-51.5	2.4147566049676224e-12
-34.5	-51.5	2.9489344645253535e-12
-34.	-51.5	4.501133923539986e-12
-33.5	-51.5	6.294923271627864e-12
-33.	-51.5	8.088712619715741e-12
-32.5	-51.5	9.882501967803622e-12
-32.	-51.5	1.4310855738456156e-11
-31.5	-51.5	2.2586177043307512e-11
-31.	-51.5	3.0861498348158855e-11
-30.5	-51.5	3.9136819653010224e-11
-30.	-51.5	4.762236688748753e-11
-29.5	-51.5	1.0022929414155753e-10
-29.	-51.5	1.5283622139562743e-10
-28.5	-51.5	2.0544314864969738e-10
-28.	-51.5	2.580500759037673e-10
-27.5	-51.5	4.825313836951113e-10
-27.	-51.5	8.2016489348053e-10
-26.5	-51.5	1.1577984032659491e-9
-26.	-51.5	1.495431913051368e-9
-25.5	-51.5	2.1095226663051e-9
-25.	-51.5	3.820642518185804e-9
-24.5	-51.5	5.531762370066506e-9
-24.	-51.5	7.242882221947209e-9
-23.5	-51.5	8.95400207382791e-9
-23.	-51.5	1.4468809613736076e-8
-22.5	-51.5	2.093720893711947e-8
-22.	-51.5	2.740560826050288e-8
-21.5	-51.5	3.387400758388629e-8
-21.	-51.5	4.497280824654844e-8
-20.5	-51.5	6.308062649099621e-8
-20.	-51.5	8.118844473544397e-8
-19.5	-51.5	9.929626297989175e-8
-19.	-51.5	1.1740408122433952e-7
-18.5	-51.5	1.5519598770465752e-7
-18.	-51.5	1.930651551990562e-7
-17.5	-51.5	2.3093432269345483e-7
-17.	-51.5	2.688034901878534e-7
-16.5	-51.5	3.206990845185807e-7
-16.	-51.5	3.8216746538010884e-7
-15.5	-51.5	4.436358462416369e-7
-15.	-51.5	5.051042271031651e-7
-14.5	-51.5	5.710618391242453e-7
-14.	-51.5	6.558352154321819e-7
-13.5	-51.5	7.406085917401184e-7
-13.	-51.5	8.253819680480549e-7
-12.5	-51.5	9.101553443559916e-7
-12.	-51.5	1.0161426406289484e-6
-11.5	-51.5	1.1277385500037618e-6
-11.	-51.5	1.2393344593785755e-6
-10.5	-51.5	1.350930368753389e-6
-10.	-51.5	1.4758015317811931e-6
-9.5	-51.5	1.6215092518734695e-6
-9.	-51.5	1.7672169719657464e-6
-8.5	-51.5	1.9129246920580227e-6
-8.	-51.5	2.0586324121503e-6
-7.5	-51.5	2.2438424682885286e-6
-7.	-51.5	2.4295550466461974e-6
-6.5	-51.5	2.6152676250038654e-6
-6.	-51.5	2.800980203361533e-6
-5.5	-51.5	3.0216367684134024e-6
-5.	-51.5	3.267010441437813e-6
-4.5	-51.5	3.5123841144622244e-6
-4.	-51.5	3.7577577874866333e-6
-3.5	-51.5	4.022477646552485e-6
-3.	-51.5	4.373006356705756e-6
-2.5	-51.5	4.723535066859025e-6
-2.	-51.5	5.074063777012295e-6
-1.5	-51.5	5.4245924871655645e-6
-1.	-51.5	5.880397186715077e-6
-0.5	-51.5	6.365507351340495e-6
0.	-51.5	6.850617515965911e-6
0.5	-51.5	7.3357276805913285e-6
1.	-51.5	7.852902641646895e-6
1.5	-51.5	8.422279200853018e-6
2.	-51.5	8.991655760059141e-6
2.5	-51.5	9.561032319265266e-6
3.	-51.5	0.000010130408878471387
3.5	-51.5	0.000010660814329395095
4.	-51.5	0.00001119037515497816
4.5	-51.5	0.000011719935980561227
5.	-51.5	0.000012249496806144294
5.5	-51.5	0.00001269660472072306
6.	-51.5	0.0000130832801569995
6.5	-51.5	0.00001346995559327594
7.	-51.5	0.000013856631029552382
7.5	-51.5	0.000014216832786507785
8.	-51.5	0.000014452511266108236
8.5	-51.5	0.000014688189745708685
9.	-51.5	0.000014923868225309136
9.5	-51.5	0.000015159546704909586
10.	-51.5	0.000015295340811925043
10.5	-51.5	0.000015401902244700644
11.	-51.5	0.000015508463677476244
11.5	-51.5	0.000015615025110251845
12.	-51.5	0.000015654426045863742
12.5	-51.5	0.000015580383054512897
13.	-51.5	0.000015506340063162048
13.5	-51.5	0.000015432297071811202
14.	-51.5	0.000015358254080460353
14.5	-51.5	0.000015051650709953184
15.	-51.5	0.000014737888068307104
15.5	-51.5	0.000014424125426661026
16.	-51.5	0.000014110362785014946
16.5	-51.5	0.000013700460331886105
17.	-51.5	0.000013217557897031352
17.5	-51.5	0.0000127346554621766
18.	-51.5	0.000012251753027321847
18.5	-51.5	0.000011766927639612908
19.	-51.5	0.000011272488001277932
19.5	-51.5	0.000010778048362942953
20.	-51.5	0.000010283608724607975
20.5	-51.5	9.789169086272997e-6
21.	-51.5	9.36088680874778e-6
21.5	-51.5	8.952933743149713e-6
22.	-51.5	8.544980677551645e-6
22.5	-51.5	8.13702761195358e-6
23.	-51.5	7.761895061326087e-6
23.5	-51.5	7.444303526790209e-6
24.	-51.5	7.126711992254331e-6
24.5	-51.5	6.809120457718453e-6
25.	-51.5	6.491528923182573e-6
25.5	-51.5	6.228539351809964e-6
26.	-51.5	5.967737135106849e-6
26.5	-51.5	5.706934918403738e-6
27.	-51.5	5.4461327017006235e-6
27.5	-51.5	5.1975161288711495e-6
28.	-51.5	4.958483607056667e-6
28.5	-51.5	4.719451085242184e-6
29.	-51.5	4.480418563427702e-6
29.5	-51.5	4.240973248544126e-6
30.	-51.5	3.999328480403584e-6
30.5	-51.5	3.7576837122630434e-6
31.	-51.5	3.516038944122502e-6
31.5	-51.5	3.274394175981961e-6
32.	-51.5	3.03316549233646e-6
32.5	-51.5	2.792070888091291e-6
33.	-51.5	2.550976283846122e-6
33.5	-51.5	2.3098816796009536e-6
34.	-51.5	2.0803404484788895e-6
34.5	-51.5	1.8718308038300576e-6
35.	-51.5	1.6633211591812257e-6
35.5	-51.5	1.4548115145323937e-6
36.	-51.5	1.2463018698835618e-6
36.5	-51.5	1.0982608785276838e-6
37.	-51.5	9.532133198648248e-7
37.5	-51.5	8.081657612019658e-7
38.	-51.5	6.63118202539107e-7
38.5	-51.5	5.542639771464771e-7
39.	-51.5	4.748910343076401e-7
39.5	-51.5	3.9551809146880335e-7
40.	-51.5	3.1614514862996647e-7
40.5	-51.5	2.434148730585688e-7
41.	-51.5	2.0851302862664427e-7
41.5	-51.5	1.7361118419471968e-7
42.	-51.5	1.3870933976279514e-7
42.5	-51.5	1.038074953308706e-7
43.	-51.5	8.501974625403781e-8
43.5	-51.5	7.167118130826645e-8
44.	-51.5	5.832261636249508e-8
44.5	-51.5	4.497405141672368e-8
45.	-51.5	3.4489904057650845e-8
45.5	-51.5	2.9422163727833342e-8
46.	-51.5	2.4354423398015826e-8
46.5	-51.5	1.9286683068198303e-8
47.	-51.5	1.421894273838078e-8
47.5	-51.5	1.2017529586747764e-8
48.	-51.5	9.98557606406862e-9
48.5	-51.5	7.953622541389464e-9
49.	-51.5	5.921669018710311e-9
49.5	-51.5	4.566267841123443e-9
50.	-51.5	3.781532727904076e-9
50.5	-51.5	2.996797614684706e-9
51.	-51.5	2.2120625014653383e-9
51.5	-51.5	1.501130725289057e-9
52.	-51.5	1.2408702237490528e-9
52.5	-51.5	9.806097222090483e-10
53.	-51.5	7.203492206690433e-10
53.5	-51.5	4.600887191290389e-10
54.	-51.5	3.400448756975433e-10
54.5	-51.5	2.695257666339665e-10
55.	-51.5	1.9900665757038983e-10
55.5	-51.5	1.2848754850681304e-10
56.	-51.5	7.654238321338464e-11
56.5	-51.5	6.109669137327788e-11
57.	-51.5	4.565099953317106e-11
57.5	-51.5	3.0205307693064214e-11
58.	-51.5	1.475961585295737e-11
58.5	-51.5	1.1225306791046482e-11
59.	-51.5	8.511878438043003e-12
59.5	-51.5	5.798450085039533e-12
60.	-51.5	3.08502173203606e-12
60.5	-51.5	1.6201175158784556e-12
61.	-51.5	1.24563785389961e-12
61.5	-51.5	8.711581919207641e-13
62.	-51.5	4.966785299419181e-13
62.5	-51.5	1.668829355439425e-13
63.	-51.5	1.3074776264133464e-13
63.5	-51.5	9.461258973872658e-14
64.	-51.5	5.847741683611858e-14
64.5	-51.5	2.2342243933510596e-14
65.	-51.5	1.0507656839179897e-14
-35.	-51.	4.838213588207793e-12
-34.5	-51.	5.909164949073289e-12
-34.	-51.	8.930414915637713e-12
-33.5	-51.	1.241449634281346e-11
-33.	-51.	1.5898577769989207e-11
-32.5	-51.	1.9382659197164954e-11
-32.	-51.	2.7091303997512193e-11
-31.5	-51.	4.0968618655981786e-11
-31.	-51.	5.4845933314451373e-11
-30.5	-51.	6.872324797292097e-11
-30.	-51.	8.290965015014359e-11
-29.5	-51.	1.6196610854963258e-10
-29.	-51.	2.410225669491215e-10
-28.5	-51.	3.2007902534861046e-10
-28.	-51.	3.991354837480994e-10
-27.5	-51.	7.2420238776908e-10
-27.	-51.	1.2112284130308118e-9
-26.5	-51.	1.698254438292544e-9
-26.	-51.	2.185280463554276e-9
-25.5	-51.	3.0617877692894186e-9
-25.	-51.	5.48382266796968e-9
-24.5	-51.	7.90585756664994e-9
-24.	-51.	1.03278924653302e-8
-23.5	-51.	1.274992736401046e-8
-23.	-51.	2.0454659203657287e-8
-22.5	-51.	2.9483773277248215e-8
-22.	-51.	3.851288735083915e-8
-21.5	-51.	4.754200142443009e-8
-21.	-51.	6.290377360851821e-8
-20.5	-51.	8.785126175623069e-8
-20.	-51.	1.1279874990394316e-7
-19.5	-51.	1.3774623805165565e-7
-19.	-51.	1.6269372619936813e-7
-18.5	-51.	2.140201832724419e-7
-18.	-51.	2.654501790954519e-7
-17.5	-51.	3.168801749184618e-7
-17.	-51.	3.683101707414717e-7
-16.5	-51.	4.378830435000649e-7
-16.	-51.	5.198381066757571e-7
-15.5	-51.	6.017931698514493e-7
-15.	-51.	6.837482330271415e-7
-14.5	-51.	7.711612263449197e-7
-14.	-51.	8.81450102725459e-7
-13.5	-51.	9.917389791059986e-7
-13.	-51.	1.1020278554865378e-6
-12.5	-51.	1.2123167318670772e-6
-12.	-51.	1.3473180999607362e-6
-11.5	-51.	1.4888530462441056e-6
-11.	-51.	1.6303879925274753e-6
-10.5	-51.	1.7719229388108446e-6
-10.	-51.	1.9290139268107947e-6
-9.5	-51.	2.1105213485300214e-6
-9.	-51.	2.2920287702492486e-6
-8.5	-51.	2.4735361919684757e-6
-8.	-51.	2.6550436136877028e-6
-7.5	-51.	2.88268496368077e-6
-7.	-51.	3.1109131985608632e-6
-6.5	-51.	3.3391414334409562e-6
-6.	-51.	3.5673696683210492e-6
-5.5	-51.	3.835743069158088e-6
-5.	-51.	4.132512554569477e-6
-4.5	-51.	4.429282039980864e-6
-4.	-51.	4.726051525392251e-6
-3.5	-51.	5.045059764186816e-6
-3.	-51.	5.462706663508017e-6
-2.5	-51.	5.880353562829215e-6
-2.	-51.	6.298000462150415e-6
-1.5	-51.	6.715647361471614e-6
-1.	-51.	7.254575424246204e-6
-0.5	-51.	7.827264280154459e-6
0.	-51.	8.399953136062713e-6
0.5	-51.	8.972641991970967e-6
1.	-51.	9.581865112443518e-6
1.5	-51.	0.00001025056614046075
2.	-51.	0.000010919267168477983
2.5	-51.	0.000011587968196495215
3.	-51.	0.000012256669224512447
3.5	-51.	0.000012877127139828605
4.	-51.	0.000013496539476579138
4.5	-51.	0.000014115951813329673
5.	-51.	0.000014735364150080207
5.5	-51.	0.000015255996103996473
6.	-51.	0.000015704228632960767
6.5	-51.	0.00001615246116192506
7.	-51.	0.000016600693690889355
7.5	-51.	0.000017016983918676434
8.	-51.	0.000017283028312455655
8.5	-51.	0.00001754907270623487
9.	-51.	0.00001781511710001409
9.5	-51.	0.000018081161493793312
10.	-51.	0.000018230746085870046
10.5	-51.	0.00001834624695336505
11.	-51.	0.000018461747820860044
11.5	-51.	0.000018577248688355047
12.	-51.	0.000018619988874932154
12.5	-51.	0.000018539825603071646
13.	-51.	0.000018459662331211138
13.5	-51.	0.00001837949905935063
14.	-51.	0.000018299335787490124
14.5	-51.	0.00001796912078413339
15.	-51.	0.000017631208045887207
15.5	-51.	0.000017293295307641027
16.	-51.	0.000016955382569394844
16.5	-51.	0.000016509909361153247
17.	-51.	0.000015982764343668467
17.5	-51.	0.000015455619326183687
18.	-51.	0.00001492847430869891
18.5	-51.	0.000014396982066778755
19.	-51.	0.000013843754863880045
19.5	-51.	0.000013290527660981333
20.	-51.	0.000012737300458082624
20.5	-51.	0.000012184073255183912
21.	-51.	0.00001169234698113381
21.5	-51.	0.00001121951906398575
22.	-51.	0.000010746691146837687
22.5	-51.	0.000010273863229689628
23.	-51.	9.833782074374764e-6
23.5	-51.	9.451112630950514e-6
24.	-51.	9.068443187526263e-6
24.5	-51.	8.685773744102012e-6
25.	-51.	8.30310430067776e-6
25.5	-51.	7.976684333361435e-6
26.	-51.	7.652517720083928e-6
26.5	-51.	7.328351106806423e-6
27.	-51.	7.004184493528917e-6
27.5	-51.	6.69221101667352e-6
28.	-51.	6.3898274837483765e-6
28.5	-51.	6.087443950823233e-6
29.	-51.	5.785060417898089e-6
29.5	-51.	5.481847168531758e-6
30.	-51.	5.174213005478718e-6
30.5	-51.	4.866578842425679e-6
31.	-51.	4.55894467937264e-6
31.5	-51.	4.251310516319601e-6
32.	-51.	3.943453563784722e-6
32.5	-51.	3.6355248193891e-6
33.	-51.	3.327596074993478e-6
33.5	-51.	3.019667330597856e-6
34.	-51.	2.7259232624282865e-6
34.5	-51.	2.4580007652808123e-6
35.	-51.	2.190078268133338e-6
35.5	-51.	1.922155770985864e-6
36.	-51.	1.6542332738383897e-6
36.5	-51.	1.4621002612079963e-6
37.	-51.	1.273719121794315e-6
37.5	-51.	1.0853379823806337e-6
38.	-51.	8.969568429669529e-7
38.5	-51.	7.545923960764893e-7
39.	-51.	6.497108498168968e-7
39.5	-51.	5.448293035573042e-7
40.	-51.	4.399477572977118e-7
40.5	-51.	3.4363700014190094e-7
41.	-51.	2.961348754781315e-7
41.5	-51.	2.4863275081436214e-7
42.	-51.	2.0113062615059277e-7
42.5	-51.	1.5362850148682337e-7
43.	-51.	1.2733811812968736e-7
43.5	-51.	1.0820758856296377e-7
44.	-51.	8.907705899624017e-8
44.5	-51.	6.994652942951655e-8
45.	-51.	5.4736997931746854e-8
45.5	-51.	4.694179093784832e-8
46.	-51.	3.9146583943949785e-8
46.5	-51.	3.135137695005123e-8
47.	-51.	2.3556169956152688e-8
47.5	-51.	1.998707722097286e-8
48.	-51.	1.6667835849464896e-8
48.5	-51.	1.3348594477956918e-8
49.	-51.	1.0029353106448947e-8
49.5	-51.	7.79063044671303e-9
50.	-51.	6.4633159953667955e-9
50.5	-51.	5.13600154402056e-9
51.	-51.	3.808687092674325e-9
51.5	-51.	2.604918382488789e-9
52.	-51.	2.1555670045746886e-9
52.5	-51.	1.706215626660588e-9
53.	-51.	1.256864248746487e-9
53.5	-51.	8.075128708323865e-10
54.	-51.	5.988131466283416e-10
54.5	-51.	4.751119481769773e-10
55.	-51.	3.51410749725613e-10
55.5	-51.	2.2770955127424867e-10
56.	-51.	1.3646326469888755e-10
56.5	-51.	1.0899380490341089e-10
57.	-51.	8.152434510793421e-11
57.5	-51.	5.4054885312457504e-11
58.	-51.	2.6585425516980804e-11
58.5	-51.	2.0244269293430485e-11
59.	-51.	1.5359183883579657e-11
59.5	-51.	1.0474098473728835e-11
60.	-51.	5.5890130638780106e-12
60.5	-51.	2.9483751071313026e-12
61.	-51.	2.2679720719228696e-12
61.5	-51.	1.5875690367144362e-12
62.	-51.	9.071660015060028e-13
62.5	-51.	3.078178268963501e-13
63.	-51.	2.411562633390068e-13
63.5	-51.	1.7449469978166333e-13
64.	-51.	1.0783313622431993e-13
64.5	-51.	4.117157266697654e-14
65.	-51.	1.9346793823237145e-14
-35.	-50.5	7.261670571447964e-12
-34.5	-50.5	8.869395433621225e-12
-34.	-50.5	1.3359695907735441e-11
-33.5	-50.5	1.8534069413999056e-11
-33.	-50.5	2.3708442920262672e-11
-32.5	-50.5	2.8882816426526285e-11
-32.	-50.5	3.987175225656823e-11
-31.5	-50.5	5.935106026865606e-11
-31.	-50.5	7.883036828074389e-11
-30.5	-50.5	9.830967629283174e-11
-30.	-50.5	1.1819693341279965e-10
-29.5	-50.5	2.2370292295770765e-10
-29.	-50.5	3.292089125026156e-10
-28.5	-50.5	4.347149020475236e-10
-28.	-50.5	5.402208915924315e-10
-27.5	-50.5	9.658733918430487e-10
-27.	-50.5	1.6022919325810936e-9
-26.5	-50.5	2.238710473319139e-9
-26.	-50.5	2.875129014057184e-9
-25.5	-50.5	4.014052872273737e-9
-25.	-50.5	7.147002817753555e-9
-24.5	-50.5	1.0279952763233372e-8
-24.	-50.5	1.3412902708713192e-8
-23.5	-50.5	1.654585265419301e-8
-23.	-50.5	2.6440508793578498e-8
-22.5	-50.5	3.803033761737696e-8
-22.	-50.5	4.962016644117543e-8
-21.5	-50.5	6.120999526497389e-8
-21.	-50.5	8.083473897048797e-8
-20.5	-50.5	1.1262189702146518e-7
-20.	-50.5	1.4440905507244235e-7
-19.5	-50.5	1.7619621312341956e-7
-19.	-50.5	2.0798337117439676e-7
-18.5	-50.5	2.728443788402263e-7
-18.	-50.5	3.378352029918476e-7
-17.5	-50.5	4.0282602714346885e-7
-17.	-50.5	4.6781685129509e-7
-16.5	-50.5	5.550670024815491e-7
-16.	-50.5	6.575087479714055e-7
-15.5	-50.5	7.599504934612617e-7
-15.	-50.5	8.623922389511179e-7
-14.5	-50.5	9.71260613565594e-7
-14.	-50.5	1.1070649900187362e-6
-13.5	-50.5	1.2428693664718787e-6
-13.	-50.5	1.3786737429250206e-6
-12.5	-50.5	1.514478119378163e-6
-12.	-50.5	1.6784935592925238e-6
-11.5	-50.5	1.8499675424844493e-6
-11.	-50.5	2.021441525676375e-6
-10.5	-50.5	2.192915508868301e-6
-10.	-50.5	2.3822263218403964e-6
-9.5	-50.5	2.5995334451865733e-6
-9.	-50.5	2.8168405685327508e-6
-8.5	-50.5	3.0341476918789286e-6
-8.	-50.5	3.251454815225106e-6
-7.5	-50.5	3.5215274590730107e-6
-7.	-50.5	3.792271350475529e-6
-6.5	-50.5	4.063015241878047e-6
-6.	-50.5	4.333759133280565e-6
-5.5	-50.5	4.649849369902774e-6
-5.	-50.5	4.998014667701139e-6
-4.5	-50.5	5.3461799654995044e-6
-4.	-50.5	5.694345263297869e-6
-3.5	-50.5	6.067641881821146e-6
-3.	-50.5	6.5524069703102764e-6
-2.5	-50.5	7.037172058799405e-6
-2.	-50.5	7.521937147288534e-6
-1.5	-50.5	8.006702235777663e-6
-1.	-50.5	8.62875366177733e-6
-0.5	-50.5	9.289021208968423e-6
0.	-50.5	9.949288756159516e-6
0.5	-50.5	0.000010609556303350607
1.	-50.5	0.000011310827583240142
1.5	-50.5	0.000012078853080068481
2.	-50.5	0.000012846878576896822
2.5	-50.5	0.000013614904073725163
3.	-50.5	0.000014382929570553506
3.5	-50.5	0.000015093439950262115
4.	-50.5	0.000015802703798180117
4.5	-50.5	0.000016511967646098118
5.	-50.5	0.000017221231494016122
5.5	-50.5	0.000017815387487269886
6.	-50.5	0.000018325177108922033
6.5	-50.5	0.00001883496673057418
7.	-50.5	0.000019344756352226326
7.5	-50.5	0.000019817135050845083
8.	-50.5	0.000020113545358803068
8.5	-50.5	0.00002040995566676106
9.	-50.5	0.000020706365974719047
9.5	-50.5	0.000021002776282677035
10.	-50.5	0.000021166151359815053
10.5	-50.5	0.00002129059166202945
11.	-50.5	0.000021415031964243848
11.5	-50.5	0.000021539472266458245
12.	-50.5	0.000021585551704000563
12.5	-50.5	0.000021499268151630395
13.	-50.5	0.000021412984599260228
13.5	-50.5	0.00002132670104689006
14.	-50.5	0.000021240417494519895
14.5	-50.5	0.0000208865908583136
15.	-50.5	0.000020524528023467315
15.5	-50.5	0.000020162465188621027
16.	-50.5	0.000019800402353774742
16.5	-50.5	0.00001931935839042039
17.	-50.5	0.000018747970790305584
17.5	-50.5	0.000018176583190190777
18.	-50.5	0.00001760519559007597
18.5	-50.5	0.0000170270364939446
19.	-50.5	0.000016415021726482156
19.5	-50.5	0.000015803006959019713
20.	-50.5	0.000015190992191557272
20.5	-50.5	0.000014578977424094827
21.	-50.5	0.000014023807153519841
21.5	-50.5	0.000013486104384821786
22.	-50.5	0.00001294840161612373
22.5	-50.5	0.000012410698847425677
23.	-50.5	0.000011905669087423441
23.5	-50.5	0.000011457921735110816
24.	-50.5	0.000011010174382798194
24.5	-50.5	0.000010562427030485569
25.	-50.5	0.000010114679678172944
25.5	-50.5	9.724829314912906e-6
26.	-50.5	9.337298305061007e-6
26.5	-50.5	8.949767295209109e-6
27.	-50.5	8.56223628535721e-6
27.5	-50.5	8.18690590447589e-6
28.	-50.5	7.821171360440088e-6
28.5	-50.5	7.455436816404282e-6
29.	-50.5	7.089702272368478e-6
29.5	-50.5	6.722721088519388e-6
30.	-50.5	6.349097530553852e-6
30.5	-50.5	5.975473972588315e-6
31.	-50.5	5.601850414622778e-6
31.5	-50.5	5.228226856657242e-6
32.	-50.5	4.853741635232984e-6
32.5	-50.5	4.478978750686909e-6
33.	-50.5	4.104215866140834e-6
33.5	-50.5	3.7294529815947586e-6
34.	-50.5	3.3715060763776834e-6
34.5	-50.5	3.0441707267315666e-6
35.	-50.5	2.7168353770854507e-6
35.5	-50.5	2.389500027439334e-6
36.	-50.5	2.0621646777932176e-6
36.5	-50.5	1.8259396438883085e-6
37.	-50.5	1.5942249237238053e-6
37.5	-50.5	1.3625102035593017e-6
38.	-50.5	1.1307954833947987e-6
38.5	-50.5	9.549208150065016e-7
39.	-50.5	8.245306653261533e-7
39.5	-50.5	6.941405156458052e-7
40.	-50.5	5.637503659654571e-7
40.5	-50.5	4.43859127225233e-7
41.	-50.5	3.837567223296188e-7
41.5	-50.5	3.236543174340046e-7
42.	-50.5	2.635519125383904e-7
42.5	-50.5	2.0344950764277614e-7
43.	-50.5	1.6965649000533694e-7
43.5	-50.5	1.4474399581766112e-7
44.	-50.5	1.1983150162998528e-7
44.5	-50.5	9.491900744230941e-8
45.	-50.5	7.498409180584286e-8
45.5	-50.5	6.44614181478633e-8
46.	-50.5	5.393874448988374e-8
46.5	-50.5	4.3416070831904164e-8
47.	-50.5	3.2893397173924597e-8
47.5	-50.5	2.7956624855197957e-8
48.	-50.5	2.335009563486117e-8
48.5	-50.5	1.8743566414524375e-8
49.	-50.5	1.4137037194187582e-8
49.5	-50.5	1.1014993052302614e-8
50.	-50.5	9.145099262829515e-9
50.5	-50.5	7.275205473356412e-9
51.	-50.5	5.405311683883312e-9
51.5	-50.5	3.708706039688521e-9
52.	-50.5	3.0702637854003243e-9
52.5	-50.5	2.4318215311121278e-9
53.	-50.5	1.7933792768239306e-9
53.5	-50.5	1.1549370225357339e-9
54.	-50.5	8.575814175591399e-10
54.5	-50.5	6.806981297199881e-10
55.	-50.5	5.038148418808362e-10
55.5	-50.5	3.269315540416843e-10
56.	-50.5	1.9638414618439042e-10
56.5	-50.5	1.568909184335439e-10
57.	-50.5	1.1739769068269736e-10
57.5	-50.5	7.79044629318508e-11
58.	-50.5	3.841123518100424e-11
58.5	-50.5	2.926323179581449e-11
59.	-50.5	2.2206489329116308e-11
59.5	-50.5	1.5149746862418135e-11
60.	-50.5	8.093004395719961e-12
[truncated: 42,421 more rows]
