# Supplementary material for: Myosin V executes steps of variable length via structurally constrained diffusion
Source: eLife. 2020 Jan 15;9:e51569. doi: 10.7554/eLife.51569 (PMC7054003; doi:10.7554/eLife.51569)
Supplement: Source data 1. [file elife-51569-data1.zip › myosin_elife_source_data/Figure 3/BD_diffusion_contours/lastbead_rz_3kbT.dat]

52.0319 11.578
59.7625 27.678
43.0665 16.052
61.194 36.854
13.8915 35.178
24.1713 24.891
40.704 37.856
36.4181 51.428
62.0039 34.709
45.7844 31.470
44.8659 16.821
41.0495 38.574
44.8721 32.541
35.3563 39.448
36.1268 56.359
28.8396 33.318
42.811 26.860
50.3718 42.893
63.4697 41.940
56.325 46.751
27.9847 46.727
23.1692 20.917
21.2797 36.265
20.7217 46.497
45.921 42.382
26.2831 43.651
19.1351 8.089
38.7131 28.942
29.0771 48.254
30.1011 59.774
68.2667 30.289
35.9514 51.118
39.0361 47.588
68.7672 12.314
62.0565 36.801
63.917 37.827
19.3547 48.422
40.8339 53.495
23.8792 53.731
40.774 49.593
27.7215 34.937
33.5019 20.795
28.0449 30.707
65.1762 19.920
29.9836 54.615
37.9238 44.476
43.2653 27.879
30.1923 37.983
48.9649 -7.168
69.147 24.419
56.2865 33.406
71.2456 25.070
69.3549 18.369
64.8543 5.889
57.243 20.096
49.3226 1.385
34.5667 49.911
62.6379 18.227
45.2771 19.939
22.0167 59.307
26.2689 50.139
5.02899 41.663
58.3433 39.020
61.5335 1.793
65.7689 -10.333
59.0052 23.775
57.1923 24.665
56.8068 9.192
50.8834 21.360
25.7786 49.270
34.5384 45.485
43.0121 30.622
48.0962 18.314
52.7568 -17.790
46.5704 11.253
58.9239 0.314
40.451 35.063
59.1094 24.687
75.6718 -0.345
59.2347 3.249
64.5571 -4.903
58.0724 1.572
37.6403 -11.020
37.2261 -13.282
61.742 21.806
50.4594 39.295
59.395 27.777
63.9528 -0.936
74.3723 14.906
66.0685 8.162
65.4655 14.230
58.7098 12.804
54.5773 38.974
38.1058 44.249
22.5032 47.704
41.2962 47.073
54.1468 45.476
53.8776 28.297
51.2969 35.519
41.8748 50.886
5.78952 25.148
57.2118 -6.485
47.5702 -20.895
57.4967 0.187
65.3712 17.329
55.9865 11.733
48.0026 47.503
29.1872 29.488
62.8263 22.962
50.276 13.520
38.3791 41.797
48.6687 35.483
47.8435 29.021
41.3621 -5.017
68.8507 10.175
55.5759 -22.473
65.7343 2.025
64.4701 3.520
44.8365 -22.078
60.9052 2.271
60.83 18.243
52.8879 26.607
31.655 52.539
65.2768 12.200
64.1966 0.962
49.6564 9.253
49.0405 1.969
44.3435 -23.354
51.1933 -23.587
54.5107 -10.725
30.1928 -23.020
48.6916 0.772
42.5939 -36.988
34.0889 -13.471
38.959 -20.620
54.9703 -24.936
28.1992 -16.280
30.8517 15.989
36.2813 47.267
62.5989 15.398
55.2082 -1.507
50.0835 -16.277
48.5756 -16.316
53.1358 -9.624
61.5321 -9.639
58.3809 0.907
51.9386 24.646
24.5453 54.311
48.2996 5.977
60.1677 -10.734
14.6328 47.355
48.6034 41.147
15.66 46.863
37.0017 31.177
35.4049 23.941
41.8935 2.939
56.7917 29.743
43.9666 39.986
37.0539 50.044
36.7746 57.940
51.3517 16.690
64.0442 -4.195
63.4421 15.983
35.1787 38.500
47.8317 31.702
39.2969 35.787
41.6242 46.415
65.2818 22.155
33.9489 47.445
42.6518 46.517
40.2272 30.282
69.378 21.921
15.0006 33.982
57.7255 41.082
50.9442 39.517
36.3114 44.383
50.787 4.905
68.7205 24.660
47.1315 33.388
38.3308 48.915
27.0986 26.443
8.81705 30.478
27.6833 47.968
59.5663 27.689
42.7338 46.419
34.8358 60.425
38.5101 48.674
48.2895 55.476
17.8073 41.144
31.1268 58.353
38.8499 29.397
17.6986 45.288
44.6933 41.277
30.4954 37.165
36.0503 46.388
42.4721 25.931
23.3142 45.842
30.9684 37.987
50.854 -0.674
51.4336 -18.471
59.6579 12.315
67.3248 17.116
53.8094 -14.655
61.5876 -0.715
39.5034 16.440
65.7249 -3.473
62.7554 -5.761
66.2094 -8.475
63.878 -1.372
45.1809 6.261
33.5344 -6.363
49.2535 -20.263
49.5185 -20.204
53.8533 28.937
50.2872 5.212
63.5715 12.591
20.1093 44.652
65.7612 0.224
54.1289 2.085
31.7834 16.207
40.5703 -10.507
52.2884 -5.314
31.7544 -12.837
57.6509 -18.797
65.9333 -7.475
15.2929 43.250
22.9345 43.744
28.6342 58.493
27.8632 41.620
57.8944 33.766
58.5868 23.561
49.3137 25.697
25.6691 44.558
37.2022 -15.666
45.0455 31.419
50.5534 13.079
49.3398 26.531
48.3586 36.031
43.1766 53.178
28.1767 40.864
31.6375 48.509
27.4014 37.415
41.363 25.602
70.1353 3.460
63.2148 -12.968
66.2421 6.645
61.2347 2.273
63.7842 13.876
35.2885 12.877
33.2459 20.426
31.3807 51.796
70.4615 27.496
61.7841 23.736
70.5548 23.644
46.0364 30.388
39.9815 36.757
28.5549 47.947
5.9755 45.307
27.5917 24.055
59.0879 24.446
49.6982 3.963
53.1831 4.113
53.9276 27.814
65.0575 10.155
49.1466 -16.004
43.8012 -7.877
59.4923 11.958
69.1703 3.832
69.1024 8.216
57.7028 -0.180
67.0534 7.596
58.8047 -7.011
69.1948 -9.901
60.8443 27.640
49.1472 6.764
59.932 7.306
35.3926 -28.376
59.1362 11.224
66.9462 -2.378
52.6026 15.502
51.003 30.954
46.5599 41.032
59.3088 6.406
63.2845 -4.837
65.0441 2.353
64.3801 9.436
60.4372 3.659
49.9028 -10.737
49.2597 27.875
45.5 40.221
20.6348 37.289
16.379 43.167
5.45899 41.833
46.0406 48.590
5.91906 46.636
56.752 -1.972
39.7142 -19.987
38.2194 8.544
31.4801 13.079
61.6665 -0.370
45.8713 -21.858
55.4096 -11.706
37.3652 -21.743
57.2233 -6.866
46.5861 -5.527
49.1364 -15.416
61.5345 14.420
38.2825 0.934
38.9601 31.725
46.4174 10.767
19.5486 50.147
5.2267 41.722
66.3516 2.625
43.9193 -5.746
66.322 5.281
57.7749 -14.692
62.9647 30.290
64.4651 31.491
53.7289 -14.164
59.62 -10.042
48.7006 -12.359
58.653 -21.293
57.2075 -16.090
67.8488 -11.222
51.025 -11.289
73.4123 10.766
67.1119 8.197
53.3683 8.928
51.8625 34.508
64.9757 23.009
42.5887 42.550
55.713 10.903
55.031 -3.389
46.0229 1.795
48.262 30.327
71.1347 24.326
52.0957 47.181
21.7633 48.741
38.297 29.267
52.3364 36.145
56.4591 44.578
60.9731 5.382
60.3847 9.852
44.6484 -0.012
57.4048 -14.063
69.0792 23.231
20.642 52.090
37.1139 31.583
44.3237 40.228
47.2835 -17.948
34.498 -18.102
51.9648 4.092
55.5407 -4.228
63.5163 -12.666
48.54 -12.426
54.5306 -18.908
71.5648 3.043
54.4866 0.255
46.5531 -19.633
47.6979 -18.200
45.205 -11.655
56.4771 -7.846
41.489 -16.038
59.717 -4.068
45.9317 -7.156
55.9161 26.472
49.2049 0.566
55.3123 19.299
51.2562 -25.399
43.4599 -17.507
66.3996 3.343
61.2273 16.457
68.9466 25.188
55.7214 1.194
56.0466 30.667
50.9101 34.015
39.0194 33.163
35.1753 29.925
46.5986 21.612
37.9641 -15.930
39.3617 3.752
46.1218 37.306
64.6535 -0.697
71.3794 16.730
53.4291 -6.698
60.404 -4.668
53.7881 -0.417
42.1062 -0.708
63.3516 -2.296
57.1303 10.484
61.6701 40.231
30.1206 52.886
16.1437 31.136
42.4607 8.730
33.4013 46.780
17.0847 40.864
49.8014 50.644
46.7868 -14.421
45.9886 -6.230
27.8015 -13.874
62.0794 8.628
41.5651 -19.664
60.0769 -9.158
58.7238 -25.075
43.8838 -9.095
36.7726 34.178
49.5575 6.880
37.2096 -27.017
27.4242 -23.415
58.4992 -2.497
60.9368 2.162
71.0012 -2.215
56.5764 6.872
41.5538 -0.297
39.3945 12.509
56.3319 34.721
51.263 18.019
45.1977 41.275
61.1932 42.182
48.5694 18.181
52.112 19.799
29.6207 29.731
14.0482 44.891
40.3546 54.058
48.3367 4.339
22.6426 23.480
49.1916 1.823
53.5815 25.787
25.3638 20.307
37.74 7.408
70.6249 18.280
62.973 8.575
70.1938 24.645
57.3521 18.008
51.511 35.254
60.679 -7.629
56.9142 6.184
50.4491 -0.640
62.1009 -6.418
55.2742 -6.639
34.7505 7.160
23.9711 37.874
9.70203 48.650
5.25289 47.344
45.2044 27.433
27.3581 25.016
42.9858 28.233
38.3136 51.637
31.3648 45.555
50.2414 35.315
31.5067 32.390
57.1506 3.733
58.0222 1.652
53.2529 40.888
64.6034 33.480
66.0575 24.577
62.0825 24.172
70.7346 26.333
58.4369 -10.730
60.5009 35.959
15.7698 43.411
30.1552 40.785
45.9878 44.891
51.3618 40.683
56.0759 25.990
69.1346 25.040
48.1941 30.891
59.286 13.116
57.8103 13.107
44.3108 -22.954
69.8906 6.890
63.443 9.864
57.5692 -14.485
48.103 -10.451
46.9371 -4.810
28.8693 51.606
27.5973 42.784
42.0167 41.399
44.389 28.480
63.7856 15.398
65.7499 31.511
30.5706 43.408
53.5188 1.066
60.96 25.588
59.8289 30.451
71.5445 24.497
46.9995 -0.062
68.0846 -0.703
57.226 -6.736
48.2494 36.613
47.3789 39.520
71.8953 14.078
48.6253 34.033
57.0923 7.234
69.3405 14.780
50.9571 -2.306
62.6986 -2.629
48.5423 -30.964
26.4222 -25.991
43.8943 -4.403
57.2572 0.439
29.0405 40.184
5.55543 36.532
38.6544 31.699
39.7424 24.800
47.1505 47.339
63.1906 35.113
67.2091 -0.862
48.8624 5.559
64.6118 -3.440
53.887 -23.496
61.7228 -6.439
39.0086 -10.812
40.9306 7.211
56.1732 30.293
31.4381 -18.286
72.3438 2.791
66.5912 -11.521
42.9651 -11.470
62.7136 -2.580
71.1313 17.781
70.0116 12.347
49.2846 -14.885
75.2136 12.677
40.1345 44.355
57.888 -5.323
41.661 -3.241
61.6882 21.355
61.0508 27.426
62.8006 41.571
22.8466 38.340
13.5353 46.245
9.80268 42.538
16.1673 48.429
24.1993 20.511
23.2818 41.508
23.2098 41.260
47.5976 11.609
51.2183 -4.244
45.2035 -26.114
34.501 -17.491
65.8297 0.128
67.1331 1.661
60.8165 8.724
47.8747 -4.154
39.0223 -22.087
73.5793 3.408
32.9036 31.149
22.0388 50.653
21.0066 55.885
13.5463 44.196
39.2048 53.846
46.0479 14.115
54.9412 21.565
44.8 32.211
37.2066 16.657
39.0042 48.247
36.7985 35.852
46.7079 -5.083
53.3511 -7.396
62.075 -6.966
37.8694 -16.701
19.3463 18.840
18.5904 41.279
44.1974 24.462
40.8141 30.243
33.3529 11.715
31.2575 40.444
34.1834 49.996
24.6176 45.356
45.6789 41.700
68.5407 10.797
54.1941 -0.303
50.1635 11.084
43.8374 31.788
42.1083 54.252
51.3758 40.930
51.7169 49.981
56.2787 13.671
57.4305 40.964
52.1439 34.263
45.6171 37.808
44.5081 24.874
34.12 11.397
50.3301 25.146
63.8537 -6.635
46.4399 -6.139
73.7256 22.080
52.9026 4.618
65.3661 33.284
55.5206 1.950
57.6796 13.742
68.6236 23.414
56.8119 -7.558
45.873 -27.262
67.9214 -1.898
56.947 36.239
41.8661 4.588
31.231 41.480
45.4933 30.283
27.9402 -13.173
43.3769 -17.983
70.4231 7.971
71.5218 27.464
55.8816 -20.442
56.7988 15.451
54.4 6.411
50.7956 24.360
61.9792 2.569
66.0817 1.665
61.1844 5.588
63.2607 6.699
31.165 51.319
24.1129 44.202
36.2916 32.232
40.8313 39.399
42.301 -0.288
37.712 39.763
50.4495 11.056
47.4657 31.352
53.5043 7.476
9.14528 36.612
38.6643 38.257
47.8277 -9.625
48.6582 -16.142
66.8609 7.946
59.9426 2.396
46.4153 3.171
45.0695 -10.943
46.6319 17.544
29.2513 14.272
70.5874 15.444
64.8262 6.870
48.2935 26.100
46.725 3.506
47.3393 41.426
26.3619 42.522
51.6804 39.077
46.7614 52.512
41.6006 3.200
51.9708 -17.654
61.4455 17.038
52.16 -17.320
51.3091 1.354
47.9916 31.462
19.5534 44.774
37.2537 31.549
59.093 35.664
59.1984 -17.323
51.1614 -12.898
36.5122 -1.637
48.9198 -1.740
34.0315 19.541
42.6298 4.152
45.7577 44.357
38.8885 43.372
58.3848 31.645
54.7889 3.129
66.3456 19.723
74.9499 14.784
49.2018 8.633
58.7317 14.862
48.3713 4.397
43.7354 -13.538
42.7706 4.436
48.1183 41.781
27.7545 53.162
24.2601 59.015
14.3327 42.037
31.9047 49.650
15.6894 50.034
52.9862 21.325
62.9927 4.444
60.7133 3.946
51.3727 -6.358
30.3371 -18.036
37.432 27.453
40.6281 4.835
66.4638 13.877
39.9421 10.255
45.2858 54.430
69.945 -1.519
67.3336 2.865
49.5413 -7.095
49.8981 27.369
36.2069 16.303
35.6485 41.203
38.5694 53.498
42.6407 53.009
59.0119 41.298
66.4756 16.674
63.8223 -11.888
50.6451 -0.902
54.0962 -16.309
62.8858 3.289
52.1949 3.392
53.6975 23.490
33.4669 47.269
64.1851 37.395
63.5363 7.297
66.7164 9.481
59.7257 37.652
29.5074 49.116
56.6883 31.296
54.1646 38.829
48.4182 48.331
22.0491 48.010
51.0807 24.621
67.8759 22.414
9.43937 40.259
37.4699 50.247
23.4251 52.254
18.8808 39.670
30.8759 42.964
22.8912 45.900
61.0214 29.659
35.8729 25.787
46.2726 33.256
62.7697 7.955
50.6219 43.725
27.1402 31.558
9.80243 42.052
36.5046 50.868
17.0201 52.681
18.2358 46.901
44.6241 21.023
62.5207 24.164
60.5478 15.554
63.5832 0.442
31.2191 -26.197
49.9117 -21.592
28.1467 -10.255
60.8755 -12.152
38.2786 -23.851
58.0675 -8.835
37.5695 -22.675
53.5251 -24.028
62.4435 -13.953
45.9145 8.046
36.8763 39.114
57.8479 23.196
61.0877 32.208
48.6928 36.551
65.9119 31.107
58.1781 24.860
53.0616 -4.477
50.1523 18.314
37.5391 18.562
32.4233 14.484
29.8779 46.976
35.8523 33.041
37.9225 -23.962
41.9766 -14.638
36.5188 -26.362
36.726 -12.378
48.4183 -0.934
48.8674 6.245
47.7073 17.673
33.297 -16.883
59.9667 -15.909
64.5034 6.359
63.5877 -13.539
47.562 25.216
21.7078 36.037
48.6021 24.885
45.3122 36.169
40.3456 32.205
31.9146 31.282
34.7635 8.207
65.3735 7.154
67.6709 31.298
64.1157 28.509
55.3516 1.802
57.4942 33.764
38.4118 47.124
64.8264 12.554
70.3237 0.242
74.4717 8.839
43.1086 39.702
30.7307 36.126
49.2566 -1.695
52.8344 8.814
33.9634 -5.566
48.387 44.447
64.0254 21.024
64.4357 0.551
50.9572 -11.823
52.1787 -21.586
44.735 25.865
50.3202 49.774
66.2493 36.703
48.6758 1.633
65.0361 15.129
67.6778 6.158
64.2954 24.262
56.9827 -4.296
47.028 -12.614
51.4334 -2.193
68.7703 7.924
62.2658 -9.756
49.8758 11.851
42.04 15.532
35.5552 44.073
59.9595 33.363
58.2022 0.415
41.4544 11.512
63.5237 18.595
68.019 4.728
64.2575 -5.700
62.9822 12.472
66.2247 -11.670
50.0564 28.601
52.4146 44.708
55.1157 10.934
29.2957 26.417
61.8016 1.326
64.4859 25.756
55.9749 28.768
54.1427 23.115
28.2071 48.441
43.5756 15.359
13.7632 51.297
34.8253 46.310
29.3543 42.227
14.5698 51.415
57.65 19.624
5.98245 41.517
49.1082 26.810
57.8722 18.217
64.4241 -9.555
56.1477 3.417
62.7404 -0.317
54.2371 34.640
49.7639 43.423
36.4601 35.118
54.5783 31.839
65.1297 31.948
46.9183 47.308
64.3168 13.006
54.7986 22.714
35.5547 35.469
39.2174 -8.846
62.566 17.864
66.0031 -6.930
56.3313 -5.289
51.4116 -17.765
60.9684 2.143
53.3903 -9.004
47.2446 -10.918
70.2782 7.445
66.2418 33.536
52.3477 -11.979
65.4036 -14.798
64.4392 -8.389
72.5645 18.657
57.8568 -11.508
70.2119 -7.171
62.1277 -3.026
58.9273 -21.447
45.2248 14.211
11.2321 35.650
38.1891 45.372
43.3067 25.922
45.2649 39.231
44.0626 40.263
40.4005 31.898
56.4128 28.626
54.1198 -4.076
62.6776 11.962
27.9519 10.894
42.8316 19.098
48.3394 50.388
19.2734 23.431
45.3246 41.793
30.7384 39.225
37.6164 28.670
52.8902 11.640
29.6405 46.438
44.2023 26.112
61.169 23.409
64.2016 10.764
69.4233 17.972
53.6432 27.398
63.6292 8.945
58.2516 0.550
53.4965 3.094
67.8215 -2.870
65.263 18.718
44.7823 -17.797
57.4794 5.331
28.9444 33.569
44.6843 55.354
46.4391 45.346
65.6108 33.126
58.0357 37.217
66.1014 20.066
59.9816 -13.275
60.4318 -3.306
61.8572 9.570
66.3923 11.042
62.0002 -12.005
51.2403 -8.305
30.6591 -11.564
38.0736 -13.181
56.3755 -0.358
66.1321 21.001
40.3517 20.908
15.6929 42.536
30.1532 43.874
41.5817 46.664
5.23318 36.278
60.5533 29.090
67.5052 10.998
51.8397 7.258
52.6141 13.167
36.0581 -19.672
57.4226 -9.166
57.0941 11.975
56.8927 -2.033
55.724 -6.233
45.2467 -7.743
33.8793 39.327
45.5646 19.913
29.5909 33.506
48.9004 42.111
9.03185 36.920
41.2903 40.368
56.6283 13.779
62.8226 41.865
65.0372 25.473
65.1128 6.822
57.3338 -9.218
61.2513 14.129
41.5084 44.331
31.5675 31.151
37.258 39.828
37.1612 45.526
26.4183 1.106
61.9427 2.362
56.3216 24.139
68.4947 2.372
63.7584 4.018
57.0816 33.578
52.5766 13.611
63.2711 21.745
48.9949 22.693
37.7669 35.902
47.4948 36.427
40.6538 41.999
43.5218 19.802
37.5421 30.122
45.2924 44.381
44.1597 50.902
41.1339 23.948
47.0292 -8.624
56.8752 7.606
38.5778 42.018
41.487 20.181
31.8406 39.623
46.3041 48.870
28.8307 44.306
46.6786 40.495
55.832 16.370
54.2619 11.939
62.4981 0.368
58.2873 0.697
53.1268 -3.992
47.6219 -1.921
68.5232 9.129
73.9337 19.779
70.2397 29.734
62.1065 5.336
54.1558 -17.961
44.087 -11.402
56.0725 -10.998
52.1914 -10.909
60.4016 -4.554
47.7592 -11.278
63.4924 9.828
58.1177 23.728
33.7484 -15.051
44.9311 -4.844
39.795 11.294
52.9307 34.816
64.2183 20.970
57.8226 -0.024
63.3949 4.765
68.2426 20.202
63.0654 -0.860
53.8771 28.206
51.4761 26.021
46.8955 6.592
48.9247 -8.619
71.9959 21.414
50.7716 15.212
27.867 25.573
42 33.921
53.2323 0.514
20.6987 41.901
21.8177 32.816
40.8569 41.913
52.5822 38.753
25.3784 42.406
29.4885 33.201
52.4939 43.656
20.634 43.551
53.8498 33.676
48.4678 20.202
46.7626 -17.138
48.7288 -14.741
56.9064 -6.862
57.3533 -9.447
43.1904 -15.806
47.8521 -13.033
66.2355 -4.586
35.931 -8.520
61.1701 -8.323
66.2987 13.909
65.9266 5.789
71.7479 -5.501
67.7431 19.580
62.3942 22.270
66.9168 17.662
69.5791 8.505
66.7559 -2.393
57.1271 1.625
44.3547 1.291
47.0636 22.100
12.9434 31.380
25.8248 21.677
38.5207 13.297
63.2093 26.724
58.0355 6.928
68.6113 -5.509
66.5393 -3.002
31.8918 6.020
28.1299 41.318
44.1394 36.247
56.5415 39.475
21.5508 44.094
15.4684 54.367
46.0955 32.366
35.9518 37.193
35.7912 -11.387
56.5249 -15.833
36.1332 13.044
61.5539 30.487
17.2308 44.715
25.0795 52.779
56.0589 13.503
29.9667 33.172
14.0656 43.593
5.51304 42.243
58.1621 20.771
30.5592 38.289
26.6458 26.672
5.40439 29.821
63.1267 20.223
65.294 32.760
51.1385 48.847
5.3335 37.375
32.4317 18.727
42.6928 -3.089
58.6346 -17.816
52.1718 -14.693
65.4177 -1.390
66.4511 10.270
34.8346 40.555
30.9098 32.069
24.1033 42.170
24.6942 38.053
23.2445 40.781
47.7684 45.188
58.2228 44.581
73.0655 14.894
13.4607 44.651
5.88088 41.221
24.4629 21.902
46.4951 13.881
6.03398 36.252
46.6211 9.988
45.1156 -22.360
47.3005 -30.633
58.3666 4.852
48.2463 10.378
57.3652 14.172
62.56 -3.615
62.0779 16.471
58.803 -12.389
28.8624 -6.495
39.8516 41.496
21.2586 52.818
64.6716 30.258
43.9055 41.387
49.4767 22.260
49.804 14.794
56.9517 21.093
56.0026 13.336
60.4352 5.678
38.9329 -5.403
31.48 -13.777
47.242 -14.666
44.912 -14.000
57.9876 26.539
31.0257 42.954
27.7035 40.269
60.5453 38.993
22.3516 56.210
41.5066 49.179
59.0556 17.357
69.0726 28.736
30.9036 28.477
17.308 39.469
43.2624 30.283
57.2688 -5.301
57.7969 7.605
52.6431 8.341
59.209 -5.524
45.9188 -30.967
74.3253 0.561
57.4531 19.754
58.9608 29.869
44.8505 3.670
51.9011 -12.596
55.4215 -6.361
55.3912 -8.780
50.1616 12.970
58.6855 36.301
44.6461 46.908
57.2898 17.378
50.3619 -11.099
54.2189 -9.137
57.2899 -8.681
47.8044 -20.585
30.182 -16.055
41.5175 35.472
54.8777 9.510
69.0058 21.832
53.9674 35.817
47.9415 47.150
43.4487 47.948
33.319 58.995
48.4455 40.463
63.869 35.993
57.7908 18.785
54.6568 -8.175
46.9265 -4.519
59.939 5.662
55.1797 17.992
50.5317 -0.896
64.2871 -6.250
44.1792 19.327
58.2081 13.544
61.4786 9.376
52.8859 -10.482
44.9771 2.015
41.6283 22.075
42.401 31.433
50.533 20.908
50.5539 22.134
35.9267 13.679
49.688 8.880
57.4031 3.702
43.2057 16.012
51.1596 35.722
23.5254 45.824
47.5868 29.340
54.3562 35.065
60.328 36.049
47.8899 48.290
30.6967 52.046
5.59326 41.549
64.583 -4.713
33.6951 38.933
58.9974 32.630
57.8519 8.718
37.8013 -3.050
19.346 11.863
51.7498 20.516
34.504 52.254
60.3045 20.229
65.9071 26.248
55.8086 30.040
55.0232 49.685
46.5276 37.159
71.6233 23.527
50.6826 41.796
42.5274 36.911
28.9319 24.748
26.824 38.287
10.7678 48.066
20.1456 47.175
49.0852 29.038
42.7289 38.829
43.314 34.730
5.85233 42.205
53.5113 18.550
37.5778 -5.080
65.2291 -7.207
34.4587 19.313
48.846 32.897
65.6531 35.390
30.401 52.841
43.1742 25.187
22.5657 57.827
31.1226 27.431
51.0959 35.754
48.9077 -18.511
49.1872 41.135
52.5236 26.343
42.1446 -5.231
53.4298 4.425
55.7828 -10.286
44.9328 -7.643
43.2658 4.250
45.7419 24.054
19.6662 37.126
68.9045 19.887
48.0077 -4.409
26.7063 -1.293
31.6785 33.649
22.6974 39.079
30.2013 32.373
11.7679 44.708
35.4585 43.168
51.7823 -2.102
55.1153 -4.047
53.0324 10.827
63.4172 -2.700
40.909 -0.204
47.333 9.468
57.0929 -23.376
55.3202 -15.509
66.6767 -2.430
62.3148 4.901
49.4931 -4.946
67.0165 26.743
62.7556 3.331
49.2223 -18.423
56.8846 -3.683
64.6406 33.599
58.5299 39.510
34.7124 30.824
39.8612 9.480
59.4191 -6.029
64.5471 19.516
55.0945 37.929
47.5305 19.208
33.3097 10.206
53.7353 -20.189
52.5592 -10.615
48.2094 -11.182
56.3132 18.507
49.6667 0.704
40.3782 3.574
50.9059 -3.986
72.5539 10.962
60.1379 -20.145
69.6525 20.101
57.1805 25.974
63.4134 33.052
42.7944 52.469
58.0847 27.804
54.6471 -5.764
41.2531 28.349
44.2454 49.428
28.8117 40.311
74.4179 14.128
60.4473 -7.344
61.5529 -1.551
46.3328 14.763
56.9947 -15.012
51.7429 -18.278
60.6522 44.497
47.1307 50.222
36.3043 0.967
48.6834 12.032
59.8307 26.311
44.645 6.717
63.7042 0.445
41.6024 4.174
47.3564 42.904
5.61273 31.417
69.3076 -3.196
71.3188 19.412
37.6644 52.778
33.42 29.943
20.6154 40.701
21.0031 41.836
27.7905 41.981
44.4661 11.890
43.7291 28.225
33.3512 45.192
35.2498 36.124
41.2615 45.020
57.0219 37.838
63.0672 16.631
61.3137 2.423
58.2689 44.060
53.227 50.259
44.7214 49.044
20.8473 49.827
28.0621 30.984
55.4022 44.726
21.6307 49.216
44.431 37.964
51.4325 3.952
25.6988 54.315
50.3615 12.766
53.9346 0.850
64.6231 -4.587
68.8156 18.158
67.7112 6.117
52.0763 11.386
64.7786 -2.786
58.732 -4.750
56.4998 21.661
58.7144 19.603
60.9002 37.125
66.8077 18.397
69.1092 1.332
65.4178 -12.408
60.0266 -14.545
62.7957 24.977
58.446 -5.640
54.5806 9.293
42.9581 33.660
58.4925 6.579
69.6757 1.562
51.213 -8.662
39.2581 -10.083
41.3591 23.898
29.2226 45.717
41.3281 38.786
52.7653 12.192
15.1151 30.337
23.3342 45.924
37.4342 37.635
52.9168 -3.726
23.178 -12.445
64.9973 16.915
66.4642 14.683
59.5358 5.497
57.5257 8.100
36.9332 40.387
47.6222 34.973
55.6001 43.477
14.9263 39.013
5.67533 36.474
65.8244 -2.139
66.6286 -2.813
57.8432 41.888
70.1256 25.391
51.1456 44.997
54.2665 33.431
32.5362 13.437
37.93 35.516
48.3132 25.033
54.7222 32.416
32.6413 -1.136
52.6208 34.053
52.1527 31.849
38.3671 22.808
51.897 6.483
67.0156 3.870
55.7568 -6.639
50.808 -3.526
69.718 0.065
71.1433 17.324
48.1708 -17.641
34.7231 37.182
29.2645 51.958
33.1657 46.435
38.9449 0.296
64.0289 5.487
66.0034 -0.453
57.1406 3.020
66.3962 10.078
66.5009 16.067
62.468 13.617
30.2557 20.027
49.0113 -0.088
66.2743 4.210
62.9477 21.776
62.0882 35.226
53.3841 48.596
63.9737 8.729
42.3168 5.401
62.7238 41.908
40.8504 32.856
60.0205 21.863
63.4511 10.767
62.9342 9.714
59.4169 12.906
55.9528 37.225
62.972 24.700
64.5388 -5.668
66.1918 5.979
57.4036 9.769
56.1205 -16.082
69.6549 -3.488
55.1906 15.228
61.0698 -4.089
59.9898 5.919
62.2491 -16.726
61.0425 -5.342
47.9932 -17.579
58.4184 17.301
28.3553 40.635
51.2493 20.800
63.2186 7.498
50.2978 24.671
34.3222 30.444
50.5851 31.068
46.9055 14.915
42.4922 32.263
45.6744 53.386
42.7758 50.541
33.5996 44.678
64.5972 19.409
59.4528 9.881
17.3484 49.834
6.77456 38.632
34.3039 29.942
16.8579 50.249
29.0494 45.850
40.7449 45.040
47.6344 43.918
43.7252 11.905
43.976 47.208
38.0199 34.564
63.3876 36.921
33.9103 40.985
49.6926 25.432
39.983 1.712
68.4147 10.648
65.7947 4.328
58.4264 36.666
16.6861 42.485
5.24674 35.542
63.3984 -1.674
58.5162 45.852
26.6891 45.613
6.05516 35.943
61.109 33.328
69.4977 17.607
35.8505 -12.344
50.4596 19.122
54.7586 36.306
14.8244 31.179
21.3367 44.092
32.8735 45.668
11.0344 37.146
40.1001 -4.611
51.3742 -7.793
32.5413 -10.913
54.2092 9.601
52.9455 -16.377
51.6038 27.258
58.152 41.368
27.6989 50.370
33.6188 9.011
36.2393 20.333
32.6563 28.205
51.5214 -7.977
35.831 53.774
26.9026 39.638
36.3537 41.761
62.9202 24.569
34.9444 59.321
26.199 51.880
32.5516 37.134
52.6879 -0.302
64.4118 16.181
34.5256 25.021
70.5103 20.582
57.3395 11.212
43.3593 27.619
47.7271 23.301
43.0608 -26.187
50.5208 -21.998
63.4057 11.871
74.475 -2.203
57.2698 -10.910
57.4205 -3.192
40.0805 -25.837
54.5708 -16.713
33.5003 -26.802
44.1982 -11.187
44.0791 13.319
66.0985 3.218
38.742 47.480
52.6337 45.665
45.0069 20.368
56.1818 17.982
44.5898 3.313
46.138 10.821
43.0325 -6.222
35.839 -13.104
48.6312 -17.834
39.8736 -27.543
51.7613 1.687
42.3093 17.129
53.1749 35.740
36.0381 44.734
5.88814 35.933
62.3506 27.886
73.1925 13.984
63.5254 4.989
42.4831 24.190
39.4428 -2.767
71.1785 19.393
65.4055 19.230
46.9072 47.930
32.3493 46.348
6.52128 40.615
21.874 35.498
44.429 22.035
15.6325 26.974
33.6179 27.762
48.8591 26.885
55.0454 36.847
61.6557 14.440
55.9288 32.426
67.8283 36.173
55.8982 29.518
44.8949 41.905
50.8504 -9.536
38.8814 -18.585
54.1792 18.903
48.0632 37.658
41.0478 37.387
35.1463 50.116
50.843 43.935
12.1283 46.814
33.3753 52.863
45.0671 46.730
44.154 -11.656
51.9261 -0.499
63.4386 -11.163
57.5288 15.455
56.0897 18.005
56.33 2.981
37.2751 -3.208
33.8694 -22.754
51.5513 -16.615
47.1502 -25.251
69.0378 6.049
65.9303 13.833
52.1683 -5.284
44.9465 -5.186
39.8694 15.252
39.4346 42.424
33.7979 51.768
35.4612 42.671
41.0037 49.167
22.1942 55.246
18.0597 45.330
31.9407 52.131
57.0448 43.685
13.1563 37.334
54.879 21.447
34.5165 -2.622
52.6611 13.432
36.7264 36.514
50.4305 45.137
51.0918 43.557
56.0931 -4.898
59.858 2.856
52.1772 15.078
64.969 26.426
55.4628 -2.396
68.2118 22.350
54.2831 29.136
60.0408 35.203
53.7498 -8.378
57.3724 -16.904
67.3061 3.048
45.8323 8.249
63.9652 7.565
45.4851 -20.487
65.9323 -0.385
60.1955 -14.892
54.9987 -10.532
36.2222 -22.373
53.9838 -9.559
54.0664 -23.033
35.0249 -17.465
47.1865 -15.395
60.2795 -8.053
65.2438 19.823
51.813 32.158
36.1707 39.462
39.1647 53.795
47.5235 19.081
19.8678 54.599
50.0777 38.027
26.6622 40.810
41.0031 16.731
58.444 -0.627
38.9929 14.198
54.0643 9.305
56.6543 -23.370
61.4143 11.265
64.3455 -8.670
70.5169 4.610
58.8294 0.852
50.8513 21.619
41.8414 7.911
60.1217 9.432
58.4135 18.507
48.4001 13.527
40.0865 37.426
52.886 32.690
52.6382 6.356
57.7991 29.111
57.7777 0.459
37.0309 -15.063
58.9942 22.164
48.4428 2.501
61.7871 -7.127
64.3058 -1.227
46.3917 -16.009
58.57 -9.970
45.967 44.508
19.7054 32.002
44.7906 35.239
37.8671 36.355
37.9267 48.913
30.0349 53.871
26.2168 53.908
46.9389 38.721
25.8242 50.716
23.1889 46.457
5.53947 47.082
55.5186 14.680
54.8617 7.967
55.9982 23.560
63.6904 31.544
24.9535 40.104
35.5089 41.659
63.8686 27.663
65.7835 32.145
57.1206 -6.397
47.8636 -14.488
51.2507 -14.366
38.0076 35.548
57.933 25.337
42.1743 34.336
23.3281 46.988
46.0761 26.925
65.2219 33.210
52.9425 48.024
50.2664 -15.797
58.1669 -3.774
69.5322 11.188
55.0596 -18.820
50.5245 6.445
56.053 29.205
57.8345 5.181
26.3408 52.728
30.789 47.548
32.9233 18.639
46.3418 36.493
50.8968 47.715
46.3342 40.101
17.3105 48.199
53.2213 42.202
43.8313 23.232
62.6856 10.348
56.1039 43.776
56.9769 -17.096
50.8368 -28.005
54.4266 -0.632
48.531 6.849
50.8551 7.615
57.8287 13.119
57.8173 4.258
67.6441 9.974
57.4217 -12.317
70.9295 10.607
44.3705 -9.883
40.725 36.228
34.853 19.334
36.5414 12.395
39.1789 30.126
36.6691 35.303
67.1148 -0.620
59.706 13.051
59.6037 4.882
46.3844 23.065
61.0913 -6.647
64.4251 -11.381
55.3523 1.543
44.9886 -29.156
65.778 -1.727
75.0937 9.250
38.5026 -32.246
51.5582 -15.936
61.6466 12.002
48.6152 -16.530
47.1211 17.976
44.606 10.193
66.9203 20.125
59.7983 -9.219
33.445 -20.311
59.6587 -11.927
71.159 10.601
47.2097 28.323
39.8781 28.294
64.2516 11.190
60.4919 -5.891
49.5098 -0.048
48.2947 -11.239
33.71 -13.091
56.0182 44.231
26.5449 61.710
44.2185 46.089
24.2606 47.449
56.1123 42.085
70.5526 19.997
41.3995 1.658
59.2617 -9.272
57.9641 12.477
55.4185 7.887
55.336 44.084
30.315 57.841
64.7453 33.224
30.8212 36.974
33.814 57.348
46.3358 36.887
31.5916 35.710
64.6469 35.084
31.1826 30.150
57.6477 34.262
66.2629 1.771
70.556 10.070
47.1348 17.875
31.3247 34.040
65.4543 16.765
55.4092 33.185
63.7893 20.129
64.3074 30.908
44.0971 47.339
26.4267 36.961
63.2031 36.533
35.0814 50.792
38.3497 49.719
43.2479 30.444
50.9521 12.628
45.2729 -6.844
46.8886 -8.104
50.5456 22.135
47.4136 -11.105
42.9656 -28.563
50.8983 -12.865
50.8571 33.135
40.968 44.873
24.0091 41.195
14.2622 44.020
43.5623 25.623
48.0689 44.216
11.9663 47.075
26.9353 41.027
39.639 32.659
31.9804 46.596
16.3932 43.196
25.9876 50.443
40.6257 26.305
40.5118 28.013
46.8069 42.376
69.3667 13.906
60.9067 -17.229
58.8379 -17.582
43.1195 -25.524
59.4743 18.375
51.196 22.668
53.0781 16.489
25.7443 33.011
13.7781 40.533
10.3548 52.481
5.83528 36.314
59.5118 13.298
32.9363 -26.555
51.9592 -23.308
31.5631 -26.616
57.054 -8.295
62.1067 2.632
51.459 -9.026
65.258 14.138
47.3316 22.139
17.0585 34.524
25.5096 42.438
30.3978 41.530
23.6096 47.276
41.6507 42.220
33.8068 56.803
5.69326 42.227
43.0104 37.736
59.7995 19.295
48.1521 11.308
38.9186 24.724
6.15292 42.165
5.68209 36.086
40.1981 19.322
62.446 9.000
56.0606 -10.253
65.2214 11.088
44.0755 41.020
51.7933 43.930
46.2981 26.316
44.4435 9.834
56.7675 -4.435
50.8545 -22.205
44.8928 41.268
40.7138 42.182
24.0411 46.629
54.1996 34.894
63.3443 25.520
45.666 36.314
31.2351 38.190
26.6156 46.314
45.2895 45.622
27.2816 49.879
26.838 35.165
34.197 56.369
13.9925 50.702
27.6901 50.492
24.1299 47.040
50.6037 47.390
51.79 36.934
44.4715 41.638
28.8038 42.685
5.85769 42.068
52.6688 25.272
28.7179 47.047
38.8533 31.792
48.1559 46.192
65.6284 -9.461
50.6711 -17.136
58.1406 3.555
68.6478 -9.105
65.8116 8.642
46.1742 -10.035
38.1406 -2.254
61.3994 16.499
45.3223 28.405
24.4823 45.810
45.1233 34.608
53.594 28.591
40.6369 40.842
52.6397 3.534
60.344 39.023
25.5672 43.542
37.7375 45.169
23.6839 51.196
57.6457 32.122
56.0648 27.507
67.2349 0.787
67.5828 12.309
43.954 40.907
45.434 33.816
40.3468 25.512
56.644 -3.290
55.7588 -8.859
47.5688 -6.370
53.1427 38.060
21.0387 26.747
51.8138 2.453
45.3011 44.584
8.32106 49.575
40.7451 33.594
62.2373 22.527
61.0926 14.946
50.9579 1.443
61.9687 -7.504
53.4197 -8.088
53.27 8.787
63.5171 -8.105
62.1912 -2.269
60.4947 12.887
39.2977 2.109
56.9601 -12.317
32.1583 -29.842
55.8989 17.609
44.9907 42.888
65.8156 35.487
59.8975 -7.002
55.1702 -4.607
64.2433 1.129
68.4793 6.547
42.859 -8.547
76.0424 10.332
65.2206 10.624
62.3455 18.029
54.0895 29.835
50.5299 -7.753
45.2963 -11.655
49.6431 17.323
36.0885 22.479
43.1683 34.217
55.218 36.250
57.5792 14.944
59.0912 -5.779
54.2951 -17.515
30.6105 -21.791
38.9562 -20.104
52.3182 -13.795
61.3239 5.551
56.4052 14.838
53.9544 36.299
42.6202 24.518
57.3815 7.473
38.4356 -9.486
64.0895 12.373
53.1302 5.933
70.8125 11.427
74.7126 1.745
65.5577 21.775
50.1865 41.914
62.2309 11.766
67.9287 -1.674
46.4584 -12.308
54.8225 -9.301
27.4496 34.771
17.5248 43.153
44.4534 33.271
16.0879 41.061
50.7219 45.024
57.5115 42.706
52.4044 47.622
66.9481 3.098
71.5347 2.755
27.6294 -18.663
70.9694 -4.448
64.3729 11.586
59.2544 37.630
60.0899 -2.645
46.7363 -7.641
43.3057 -7.368
64.3966 1.840
41.1954 -16.296
60.8685 7.136
42.8867 14.278
14.1191 41.026
60.5931 13.549
52.9524 47.390
52.7902 -2.032
59.7899 12.060
67.4899 1.717
35.6727 30.365
47.6551 36.363
31.9438 34.818
51.0349 14.094
57.1292 16.438
52.2916 3.602
38.9554 17.186
48.8739 13.268
51.4573 31.388
57.9414 18.532
5.57908 42.018
66.1472 4.481
71.282 16.845
51.4522 -13.885
39.4562 -9.711
68.5689 21.765
39.9556 31.672
36.6826 -23.104
55.1245 -8.306
41.8108 -20.483
32.842 -19.556
32.8611 -20.497
31.3893 -24.921
48.6678 1.007
45.3759 -23.994
56.3961 -8.732
72.9739 -6.701
35.9715 38.756
51.2713 8.875
45.489 -11.821
50.7794 -14.505
56.6204 -18.450
63.9414 0.775
55.7508 7.481
51.3796 2.348
50.6067 4.136
39.7829 12.666
57.1142 40.600
38.1312 21.942
32.2179 22.369
21.6897 28.663
22.3039 46.099
36.4589 53.664
28.0031 40.392
35.7228 56.274
53.7595 45.248
47.3802 -12.775
58.6302 -15.233
65.4895 -5.875
58.1302 24.176
52.5356 30.024
55.8446 38.364
29.88 34.328
44.8259 2.826
48.5415 36.561
30.0859 2.331
31.0804 7.119
54.463 27.275
72.4844 4.124
61.4208 0.343
38.5447 -21.939
43.4063 -19.942
50.5855 -3.562
29.8482 45.710
26.5217 23.398
52.0791 40.683
37.3511 37.683
54.7505 -18.970
53.7984 -15.615
36.1548 -19.471
47.9896 16.968
42.9058 15.566
41.2263 27.859
69.8508 5.536
51.9235 -19.182
30.9495 -28.798
66.066 -2.080
51.8682 3.753
51.8327 0.438
49.5749 40.941
48.2966 40.118
46.3969 43.186
48.1844 30.156
44.9038 17.087
49.0815 -14.460
52.1175 -9.624
46.4435 -12.527
72.2446 -3.352
51.1215 14.817
40.523 27.296
45.7528 43.120
28.1471 26.701
49.2973 13.052
53.0349 32.702
63.5433 25.240
52.0528 6.335
56.8698 13.831
67.3941 -6.228
56.6867 13.618
67.9738 5.325
56.0839 18.305
57.3488 4.474
71.4829 -3.521
60.2673 -9.862
44.9551 27.413
21.8913 51.262
52.178 28.074
46.166 -17.589
55.0602 -17.602
43.8074 -14.367
59.604 -4.738
63.0409 12.699
59.5659 27.812
54.2952 27.112
37.0434 -11.053
67.9456 -0.724
49.7512 7.026
54.9186 -16.575
56.9504 13.129
32.0095 44.149
61.14 23.890
66.0543 -6.095
54.7074 -4.393
57.0866 -9.108
61.4435 7.029
16.5505 46.798
46.3447 9.830
39.7604 20.894
55.2458 17.953
60.1206 17.705
57.0185 10.419
55.2256 -0.284
65.3843 -12.721
58.4835 -6.699
58.0074 5.295
58.073 15.589
26.5827 42.937
31.8577 50.417
23.5728 51.430
52.3283 45.333
38.2606 37.293
42.854 55.193
23.0568 44.418
42.4603 46.110
48.171 24.755
48.0009 33.759
32.8205 55.500
52.4362 36.933
53.5842 36.659
60.5111 9.724
45.7558 -4.298
45.677 6.647
64.2946 12.642
60.8506 34.646
62.3673 15.094
6.02565 30.360
64.7723 7.295
50.697 15.366
44.748 3.864
32.5955 6.954
46.8905 21.321
60.2179 15.830
26.429 46.953
31.3164 41.028
30.2722 34.736
46.4827 47.939
35.4494 48.613
29.673 38.187
31.8004 43.264
56.4044 -2.562
38.2039 -24.170
28.3482 -31.859
54.511 3.087
38.6606 36.594
38.4885 43.432
16.9588 48.075
35.5781 49.768
40.5243 48.082
51.9552 36.248
38.3974 43.891
31.7407 43.811
51.1078 43.932
46.9292 35.561
15.2159 48.358
34.5608 43.191
22.2302 54.781
31.3756 52.618
33.6372 44.456
9.56317 23.272
48.5237 11.540
23.4007 -4.546
38.5406 -22.054
31.2812 -10.754
60.4809 29.763
33.8454 27.161
53.2722 38.382
58.8179 10.648
59.3447 8.199
53.0711 -16.419
63.7145 -11.750
54.9873 23.027
51.4424 27.186
55.6017 27.463
48.9523 -9.500
41.0198 26.685
57.4918 12.334
51.9656 19.204
35.2362 11.792
39.6087 24.927
23.6383 22.874
50.3755 24.490
42.2437 25.383
51.3818 12.640
66.6277 3.221
66.8862 23.277
50.5031 37.902
63.5554 22.331
65.7491 25.607
74.4997 13.478
55.0366 -10.250
65.2952 23.159
35.492 -16.086
44.0958 -10.521
55.0364 2.184
59.5672 -15.452
68.9166 8.144
72.5481 13.656
38.5905 -21.090
41.441 -21.733
57.1622 -5.664
65.3254 7.317
57.2969 17.149
44.6245 25.659
29.4534 38.630
33.5777 42.012
52.9925 35.794
58.8024 20.610
31.2264 46.546
32.3684 48.113
40.3556 30.630
63.2218 12.513
26.0303 35.693
47.1081 10.448
51.0802 -15.341
38.8647 -10.576
57.4476 17.803
34.2985 15.338
49.554 32.680
45.5796 -7.854
59.9638 18.122
55.949 -10.156
59.4725 11.728
53.177 34.958
41.197 29.045
13.2869 46.862
5.85451 41.958
46.2532 13.528
45.7975 -3.875
59.9253 43.251
64.3197 -1.552
43.3564 -18.576
67.6819 3.828
60.6872 7.227
37.9721 -9.101
31.7862 31.537
48.2562 43.747
44.2523 48.764
58.621 -1.151
54.0185 -11.071
48.2207 -21.150
40.4918 -14.236
47.9841 5.749
58.3544 11.917
58.1085 -13.335
55.99 -9.906
49.7973 44.345
28.7944 31.412
30.1031 30.012
19.6655 50.562
47.3253 25.241
20.1568 30.411
11.2938 30.555
55.9081 7.115
32.2328 25.009
42.6791 24.217
28.1618 8.824
30.3794 35.736
41.0385 21.858
35.9131 36.294
17.1414 33.344
29.0062 31.766
50.6813 44.628
58.9993 12.478
69.9571 9.848
46.2895 41.977
69.2833 19.830
66.0703 10.341
53.4224 33.835
56.2017 -5.383
15.4878 -19.778
61.8938 -2.282
55.279 -14.852
56.3127 -9.354
55.6933 9.523
57.5852 -9.074
52.6417 7.053
43.562 39.765
39.2634 31.976
49.7745 29.166
39.2973 48.630
37.2014 48.298
40.8974 44.211
46.0113 47.239
51.3438 -0.571
57.714 12.376
18.7045 38.469
39.0168 38.065
61.4318 27.635
40.124 23.308
40.7812 44.724
54.3598 28.620
47.2174 27.809
56.3584 15.844
41.2651 -10.013
66.0985 -1.882
54.1404 -10.593
69.966 22.276
55.4832 -6.508
69.9025 2.708
56.1707 -12.066
55.9248 -15.919
60.1192 -4.847
52.5815 -15.147
59.3511 -18.931
58.2926 -20.863
55.2059 -14.936
35.0028 -21.694
50.0978 -17.186
55.4135 2.458
71.0699 -0.033
56.4792 0.174
71.3694 25.072
58.419 36.752
41.8869 33.473
43.9629 -0.410
55.3049 -1.640
30.9616 -21.085
49.8012 -15.874
40.9757 -22.536
42.2135 26.523
53.7377 34.329
55.2426 31.736
58.8593 30.807
58.8601 17.629
64.3415 0.798
54.2089 20.179
28.3668 45.565
51.2356 39.794
43.0769 44.388
38.7317 43.456
42.0526 43.942
36.7279 62.620
26.8969 39.062
53.5546 35.746
65.0292 35.009
53.4001 30.866
51.8809 43.279
63.1424 -10.214
47.9766 -17.760
49.0597 -26.916
63.9871 6.641
51.7443 -2.200
58.9549 -0.683
58.7545 13.011
59.2459 0.587
69.6968 25.714
41.8495 47.732
52.887 18.299
37.6344 13.912
34.2438 32.135
39.9813 34.636
5.6352 46.724
51.7999 6.377
57.6765 15.394
56.7384 25.859
42.8745 40.090
46.1422 30.213
63.201 16.132
43.534 43.297
8.63855 42.610
32.304 48.919
47.9821 51.540
37.6136 30.495
48.1732 22.585
23.2919 43.755
35.2513 40.168
48.0198 12.812
50.6327 4.928
69.4267 -2.414
58.0056 -9.869
52.7394 -18.723
32.1905 26.579
52.7315 11.199
50.2431 -16.894
33.5681 -13.332
33.3888 -16.191
33.3113 31.099
26.5762 29.070
22.6355 47.357
16.3841 49.133
46.3344 34.244
31.3814 35.092
24.9657 55.295
50.2556 43.656
25.9615 46.168
42.1335 37.218
18.2358 44.500
70.5157 11.528
48.4165 9.971
49.5416 35.449
26.0063 21.080
34.8051 37.812
31.3459 53.664
58.2057 29.091
51.1412 -8.931
58.3905 -14.888
64.8512 -17.418
47.8948 -19.144
52.1059 -16.238
62.6272 15.265
42.8727 -2.423
49.2743 -6.268
51.3222 8.229
28.645 36.841
65.0358 20.651
25.2386 35.230
30.199 47.000
6.60558 48.755
38.5686 40.830
22.1596 17.755
12.1632 46.200
5.94179 36.367
58.9297 16.896
61.0027 22.704
52.6263 37.701
29.8263 52.170
48.0295 22.510
61.3223 26.062
49.9266 7.098
69.4003 18.113
52.9433 -13.835
71.4918 13.330
51.7676 38.363
41.9037 47.113
41.1641 24.017
41.7297 46.731
16.8639 34.669
22.8429 36.024
23.5725 25.754
27.7074 39.521
27.6035 47.970
38.6977 51.543
14.0265 49.797
31.9976 44.833
36.3222 59.960
38.9981 8.065
42.9393 -9.419
59.3376 -7.105
58.418 7.117
35.2753 26.012
62.7314 5.092
58.4054 11.528
41.2613 21.293
55.3615 35.286
19.2487 34.595
24.6837 45.834
35.4704 43.024
55.6381 29.942
66.2344 20.004
38.5362 17.059
54.2429 -17.690
64.5783 29.465
35.4206 33.947
5.82807 41.990
47.3941 0.343
67.7094 16.730
72.2437 10.522
61.5114 -0.079
59.6165 -14.869
62.4785 37.184
62.014 24.762
63.2907 16.121
69.8782 14.352
56.9202 -5.479
58.1182 8.534
63.1441 4.033
66.1666 1.150
53.9768 -6.224
61.0258 0.572
30.1378 29.699
38.2322 -4.321
61.5018 6.960
65.3738 5.847
22.704 47.754
27.7879 42.590
27.974 49.927
34.7205 44.245
42.3075 47.123
42.43 29.807
56.9952 14.365
53.996 22.842
60.1749 8.200
66.4079 28.069
59.2208 10.555
57.4455 46.437
35.7072 25.792
9.73908 35.599
50.9554 23.098
31.8284 7.425
64.1017 35.086
58.9166 36.876
67.514 11.889
51.3023 -13.515
40.111 22.179
45.9568 42.019
30.2834 49.735
54.5358 24.318
51.4298 -11.436
44.1248 2.231
38.6265 21.913
59.6645 26.411
55.8154 -12.630
61.8848 9.699
59.3046 23.102
35.6126 19.125
32.828 21.148
21.1133 44.619
25.9757 52.662
40.2854 49.826
42.2376 45.054
48.9985 31.625
27.2473 48.845
50.129 32.984
51.7034 19.563
55.4354 19.609
57.5063 22.238
41.1974 33.253
45.304 44.690
21.4427 46.531
23.7286 45.178
5.69081 41.540
65.4179 -16.524
66.7488 25.386
37.2694 16.296
56.8782 12.573
52.7951 40.094
38.8209 43.257
41.5315 55.683
20.7531 41.586
41.6956 52.156
32.5499 46.978
27.1407 30.162
56.1764 37.747
45.4657 51.842
36.9256 28.818
50.3007 -7.012
37.4406 -17.245
65.8154 -5.962
50.9756 2.551
60.4044 14.714
57.0217 -7.538
69.6786 27.533
48.7049 2.999
54.9284 -12.332
52.6486 -7.786
61.6955 -16.363
70.029 3.229
55.1348 -13.342
49.8264 -15.497
69.1299 27.518
37.9083 51.777
23.8104 56.721
45.8302 45.800
42.4688 16.896
43.5314 -15.318
38.7992 -16.944
47.9714 -9.372
46.9704 -23.621
68.0559 -0.873
69.9524 -10.549
62.9329 31.420
47.1399 35.903
70.9973 23.388
63.6238 35.122
71.6509 20.474
56.4158 23.607
52.9418 30.220
39.2695 24.738
21.384 50.508
18.0843 42.324
37.3972 47.113
36.9987 39.763
30.4485 45.441
51.4311 36.292
49.7985 43.798
38.9824 49.229
42.9518 48.700
35.431 23.660
39.3263 29.027
12.1458 30.838
24.8664 46.806
29.8968 44.476
32.0718 49.478
35.7154 49.911
30.0618 35.194
5.50178 40.615
50.2672 16.978
44.8901 13.105
55.1891 -13.655
56.3292 -7.166
27.631 4.218
48.3718 -16.969
41.2983 1.707
48.7891 2.561
55.8295 15.817
59.3678 13.117
64.7699 -6.667
61.0494 9.730
51.5051 25.816
56.5154 19.230
54.0376 42.907
65.7942 16.504
52.4284 -10.054
54.1015 -20.319
67.299 16.490
38.3945 40.713
38.8857 9.309
49.5073 -11.331
59.3631 8.657
58.5468 6.940
62.1737 -2.976
59.9857 -8.236
53.709 -11.979
52.7437 -6.081
59.3584 -8.891
46.5827 -7.981
55.8448 -4.694
58.7233 16.947
66.8722 29.290
28.6947 58.381
34.005 37.875
51.1327 53.606
66.827 26.760
36.3295 48.022
53.1712 28.272
37.5596 48.020
54.7642 47.368
12.3781 34.953
5.92498 41.843
59.288 -1.500
69.752 26.678
58.7238 18.634
50.7297 38.088
31.3099 53.511
58.1235 30.089
45.8789 43.413
50.473 23.042
33.1642 22.515
47.1822 -3.585
54.8866 -14.143
57.0656 14.565
48.9582 6.874
27.7044 -14.849
31.7083 -22.759
56.4798 -2.905
69.3483 10.722
61.8313 6.137
47.1341 10.818
61.3767 26.940
44.3363 -0.989
42.0203 10.463
55.5885 2.551
41.829 -17.589
70.4168 5.848
58.3523 32.174
58.8476 42.464
61.3653 7.147
60.7499 -12.335
59.3447 2.955
55.0213 21.017
56.5274 18.343
50.8155 -6.720
40.346 9.251
44.9317 42.091
44.0508 55.985
60.2205 40.938
25.8215 45.109
44.3853 37.662
55.5742 37.182
49.0046 18.628
39.8008 35.349
34.9903 17.894
36.7443 43.902
37.7997 39.426
58.5927 44.384
30.1031 50.883
61.5991 29.516
71.9791 -2.546
66.0426 -1.184
45.0239 45.899
33.811 34.254
37.99 35.902
60.9348 7.159
56.494 33.160
48.7412 46.684
59.0572 0.960
66.8478 3.448
64.3442 -5.006
56.4457 -14.452
47.8233 -20.665
42.9175 -30.932
46.8245 -10.623
59.212 1.892
67.6533 13.076
46.528 -9.227
68.0789 32.314
60.1214 17.813
48.3297 0.805
53.5635 -4.455
35.7223 -22.040
42.4671 -21.986
62.242 -5.693
50.006 -17.310
58.5727 8.780
52.4969 15.726
21.753 40.745
24.319 43.399
24.2683 31.853
5.84606 36.186
61.0564 10.650
28.568 31.351
26.517 36.474
61.2414 1.705
52.4896 21.760
47.4608 47.833
39.1151 29.825
47.9156 -7.224
46.388 7.906
18.391 38.666
32.5333 45.343
31.9182 39.511
45.0537 40.099
39.3079 -7.411
50.5473 -1.658
47.4853 12.335
47.5121 19.902
36.8331 7.905
41.5738 -2.169
53.0474 -16.256
41.4788 -12.621
48.6011 34.032
42.5674 1.268
30.702 45.637
33.6889 46.036
42.2586 46.686
31.105 51.415
53.9139 33.341
30.8327 44.445
64.4382 25.216
62.0979 0.715
61.5721 4.081
54.5939 -10.962
58.2174 4.945
57.534 19.262
67.2913 1.310
56.6116 40.353
55.6833 36.751
59.6106 18.613
58.9672 -2.761
39.3522 -1.486
48.1771 4.093
64.7915 6.377
70.9129 -9.652
48.8321 17.123
62.5449 32.351
30.7506 44.086
19.7584 50.928
27.6738 28.598
31.1446 19.608
46.2886 38.173
41.7662 52.363
66.8374 19.653
29.6291 55.116
44.6591 50.225
20.8608 46.543
49.8382 40.917
65.656 2.395
59.1711 9.977
68.2178 3.799
61.8152 3.824
47.4017 16.961
39.2636 8.768
37.8865 40.513
35.3979 44.014
24.9335 46.270
24.502 50.443
32.2058 35.096
23.6231 25.717
44.1346 7.553
47.8172 -11.179
46.5066 16.720
26.7554 15.316
12.4897 23.903
50.8278 25.882
16.1328 43.289
27.5232 44.793
59.0837 19.800
27.1601 26.080
43.2751 28.406
8.10855 51.491
20.143 45.981
25.8801 50.839
34.3413 22.298
52.507 2.161
43.5287 34.865
40.8106 39.160
36.4524 25.702
6.94193 42.322
31.2357 44.838
40.6479 47.374
44.219 22.556
57.4944 2.592
40.6449 38.973
62.4151 3.261
75.0791 10.427
54.1405 13.101
48.2733 5.230
68.7176 -7.323
42.4191 -7.525
59.3499 -8.498
42.2651 -15.112
34.0973 -21.548
41.4617 0.581
48.3678 -2.786
58.634 4.672
62.9855 3.960
61.1469 14.524
48.6319 14.482
43.6607 14.423
56.638 -5.780
58.2063 -9.134
57.2676 14.715
52.5685 17.087
50.9361 -13.821
65.4866 13.708
49.9158 17.991
35.9685 33.935
40.1756 42.245
39.6987 38.318
66.6889 25.144
72.1152 0.850
63.2812 3.199
43.137 9.209
57.9738 -12.019
52.8176 -11.319
45.5652 -24.822
52.5936 2.995
55.1857 4.947
60.2406 -1.702
38.2001 -24.648
55.5111 -17.845
59.0064 4.638
40.5234 -18.232
56.9217 -5.915
59.484 2.251
32.757 45.304
18.4929 47.903
66.2312 31.015
56.493 37.201
59.8547 31.747
27.9469 33.826
23.8333 25.354
28.35 30.794
30.1251 47.102
26.609 44.238
18.2029 49.733
14.3142 37.196
35.0014 47.292
46.5657 38.705
42.867 34.172
44.2596 38.535
41.6353 -22.315
46.7437 -0.595
65.8615 -0.238
62.5622 11.303
49.4636 -13.643
60.7483 -11.712
54.2597 29.172
41.4562 23.400
59.2482 25.026
62.1916 39.956
55.5367 -14.440
44.617 -23.563
58.2945 -2.104
57.6172 13.662
63.0837 -8.760
48.841 4.501
59.4401 -10.190
59.15 47.217
45.5296 1.793
65.4676 -2.996
61.4456 12.828
67.4293 -9.766
57.1375 29.103
56.1994 10.832
53.4521 30.276
63.3131 22.068
54.1003 42.722
33.0371 23.715
5.42402 25.417
46.4436 29.455
60.0971 -1.173
52.0395 -4.826
54.6451 -22.013
69.7099 0.295
64.3226 16.317
32.6314 13.819
37.4259 31.373
55.3952 18.862
66.8877 9.308
66.0058 4.156
55.7316 -4.356
52.2126 -12.367
48.8242 -17.896
43.0765 -19.891
48.4011 -13.840
51.019 -15.942
52.2594 -11.233
58.0253 13.115
62.9645 -2.962
33.9705 24.832
46.6056 41.849
40.7003 45.909
40.699 44.008
46.4718 28.971
66.3239 21.534
37.3769 29.952
58.8933 11.732
26.0579 36.341
54.5689 23.547
8.52135 23.119
34.5702 50.074
27.9432 46.391
5.74564 40.980
57.9602 -3.333
60.1774 7.909
47.6174 0.170
30.0601 27.765
57.8278 23.536
62.3934 -5.843
52.1232 10.401
48.2777 -22.952
70.2923 9.164
59.5337 36.492
63.0309 23.163
29.9629 30.610
59.7997 22.307
5.96473 41.830
71.6173 22.172
58.5411 18.272
44.8075 20.534
44.2979 41.224
47.9334 41.660
47.1219 12.346
52.7009 30.804
69.5097 13.057
75.6873 5.318
59.1895 14.499
47.1746 27.721
39.4112 30.926
36.6995 41.341
55.8643 30.461
49.3193 7.422
33.1879 -10.413
62.1458 12.330
50.5479 28.207
39.0336 38.214
45.6591 38.525
42.0217 50.569
48.5855 19.826
31.9732 22.782
34.0716 29.662
59.1131 32.857
21.6389 49.767
35.8315 43.349
30.7492 20.637
41.7183 20.008
61.3033 17.412
48.6831 12.331
51.7709 18.682
38.2363 -24.928
45.6854 -21.651
45.7828 -27.594
52.4985 -17.485
29.9344 -10.628
49.6091 -7.661
52.3426 -13.765
54.8575 13.620
51.2091 -12.438
46.0067 -10.868
28.0339 39.480
12.4074 34.520
5.75514 41.651
65.3628 1.597
51.2042 -17.572
62.7659 -0.850
47.3431 -14.938
56.0046 -16.104
56.9012 28.456
49.1809 38.370
24.7023 27.109
31.6477 -0.749
48.2937 -5.768
67.1243 24.188
66.0971 31.363
43.9021 55.128
60.3481 -8.013
22.2379 -20.273
32.8307 -1.865
65.5899 1.234
61.3257 9.033
57.6659 -17.915
58.3613 14.226
58.9866 34.928
35.7666 -17.383
51.4905 -13.544
72.9119 16.820
48.9519 -11.301
66.9744 5.757
60.7129 37.018
56.2119 16.942
43.9101 20.239
33.1829 14.105
19.2953 35.084
24.4796 52.395
37.1184 33.734
38.8006 35.179
56.3212 12.988
46.7099 26.759
36.998 47.079
50.5606 18.441
70.255 7.613
63.4431 6.489
59.012 -11.409
45.7696 -2.977
72.1007 1.306
58.6219 -8.846
62.7795 -16.176
55.6346 -7.106
66.2486 18.103
50.2678 -19.002
45.2414 -2.813
54.8454 -9.858
67.661 2.124
62.3122 1.543
40.1785 16.292
35.2127 45.691
50.1834 20.964
39.9748 -3.794
41.9159 -10.965
63.1554 -10.290
54.1565 19.837
48.682 31.943
52.8763 42.364
56.6279 32.824
58.173 25.230
32.544 -19.702
30.4179 -15.259
38.5758 24.286
26.598 53.466
15.2073 40.933
23.9497 49.807
29.6599 39.059
24.6268 52.094
58.7646 7.594
71.0167 14.770
68.8254 21.623
67.3676 16.200
58.9779 1.655
64.7292 25.988
49.5291 2.990
31.8587 6.601
62.8912 6.110
42.1744 -16.446
41.5995 -19.482
46.8761 -20.941
46.7072 -11.072
41.3919 21.818
34.7422 28.913
5.61694 36.447
61.9493 18.004
54.2177 21.457
21.8523 15.950
14.0134 31.940
27.0603 40.376
43.7496 38.685
46.3897 28.414
33.6999 18.030
53.467 14.689
57.1008 18.167
56.5275 23.939
58.4642 -2.122
53.851 -6.763
49.7348 37.060
62.568 21.220
58.3982 3.624
70.7653 2.517
36.7719 -23.828
46.3096 -22.117
56.4789 5.562
47.7098 12.645
42.4867 -9.267
69.4799 8.054
53.4776 40.690
44.1476 49.988
45.6457 36.616
41.5133 8.538
50.5143 39.147
34.3005 22.935
51.6325 -0.517
61.7486 1.505
55.0072 -3.084
48.6708 9.864
36.099 5.477
42.3289 -24.636
59.4236 6.546
60.9719 14.558
67.4135 -1.859
62.9921 3.029
65.7916 13.865
61.3704 -11.748
50.9997 28.133
64.426 38.227
58.9198 28.107
52.5057 37.709
52.5054 42.636
68.5052 13.784
23.3233 42.315
35.1344 37.473
32.7329 26.234
29.2776 46.212
12.8255 42.006
22.2164 42.838
26.0438 48.941
41.5762 56.285
31.3069 6.510
35.6279 45.814
25.1682 50.194
34.6874 22.033
37.788 21.942
36.4392 40.449
56.9389 39.085
32.7024 39.276
45.1671 35.010
54.9988 31.134
33.1427 46.142
37.7637 40.166
15.2634 46.145
5.5189 41.906
60.9079 3.583
44.6006 8.696
59.6491 14.606
62.5489 5.434
60.0734 17.597
67.9532 -8.170
70.244 -12.647
57.5691 -20.816
52.7118 -4.847
60.1033 8.939
43.6759 21.496
53.8264 32.731
48.4649 27.543
43.5879 10.503
45.2751 8.893
49.1962 30.926
51.2072 12.502
49.1929 39.037
23.2004 38.999
28.2152 57.384
35.6871 29.201
33.2251 47.865
29.8638 23.619
58.1821 20.615
39.067 -26.712
48.1078 -18.246
54.4265 -17.110
50.8686 -7.019
62.645 9.996
69.4182 16.468
39.2228 -23.346
64.3415 16.406
65.7935 -8.511
68.146 0.191
58.5816 -3.827
26.5431 31.117
34.3285 18.249
14.9485 44.396
43.6872 41.265
36.7115 37.344
62.8376 23.845
51.7115 -8.307
61.3024 30.190
27.3898 53.165
42.8217 -8.890
47.6379 -8.521
40.4844 29.841
43.2082 31.746
53.4843 30.014
46.6082 36.151
70.72 4.813
52.5926 6.711
34.5613 30.905
28.8854 40.634
36.1202 31.981
48.8275 29.816
43.0084 39.847
29.1148 34.070
18.2901 42.931
17.543 50.627
28.3971 53.054
34.1588 45.452
29.0717 41.634
20.229 61.565
48.0971 44.205
34.4869 14.491
44.6427 48.825
58.0831 0.820
60.5475 0.863
59.1052 20.968
30.8251 42.962
52.2768 13.896
47.455 10.727
52.6429 24.907
62.9487 29.313
61.3818 41.969
34.8076 37.881
44.032 36.644
39.8495 43.707
27.1814 38.057
58.2538 18.286
46.9372 -0.216
41.207 0.354
42.2886 -18.257
38.8427 26.117
47.1884 42.747
52.7925 21.318
54.393 34.598
11.9536 34.280
52.6002 13.085
50.2686 -18.667
40.404 -18.947
40.3804 -13.918
65.449 0.715
55.9878 -5.242
57.2465 -21.629
54.3103 6.983
38.5922 -26.412
23.9633 -18.644
55.1912 -0.519
56.1558 44.725
51.3396 -21.971
43.0599 0.965
47.8616 33.098
27.5288 42.456
49.4971 42.362
52.3304 34.537
69.4353 17.845
56.49 28.892
62.2589 21.054
50.3674 18.117
48.4963 11.573
66.6455 13.604
70.3577 14.465
54.4558 7.622
53.8951 7.522
63.1849 -7.862
61.3892 12.011
60.3666 -6.536
63.1072 9.571
66.897 -7.091
61.0676 -21.176
64.9299 -0.030
65.6449 6.375
62.622 9.527
43.2682 31.964
39.4572 21.297
33.6148 30.262
22.8764 35.700
27.5236 28.995
48.2364 45.611
56.0096 34.351
66.8326 5.861
31.7779 -2.450
68.2617 21.633
64.2097 12.231
66.1991 1.483
34.7726 -11.665
41.6744 11.297
43.1606 22.340
47.3053 25.840
32.1925 1.820
51.4261 44.615
42.0654 46.936
51.2555 40.257
47.1008 -7.787
47.1299 -7.324
41.1722 -4.928
58.8369 5.466
54.1035 -9.323
29.9097 41.219
64.1254 30.423
63.6289 -3.958
61.1872 -15.573
40.5713 -6.054
56.5289 -9.752
56.1889 47.177
49.351 8.472
53.627 20.514
37.9505 24.144
25.5863 56.727
42.1411 33.038
47.2888 -20.234
63.4519 21.332
57.3065 23.706
40.6702 3.578
50.1334 -14.498
46.4015 -16.181
61.8642 0.963
64.1757 32.918
36.9896 57.830
48.0602 36.312
18.3488 38.088
63.6371 41.400
54.2449 45.820
60.9568 -7.661
43.5479 -23.331
48.5313 12.965
54.4047 17.733
46.7674 -11.903
58.051 -8.148
57.0004 -6.074
30.6752 53.731
35.5669 16.943
49.7058 7.174
39.516 31.982
49.8426 20.583
50.9765 13.841
43.9653 -19.563
37.2615 -11.441
40.3561 -20.427
55.5341 -13.894
72.0915 6.190
57.2614 11.574
65.2529 2.957
54.0407 -4.308
51.0601 -8.158
45.4927 6.481
52.4601 -2.421
61.9396 -9.748
66.6727 -4.408
41.1205 -1.352
51.6163 24.663
55.509 26.486
59.9596 43.765
43.265 20.994
53.5903 44.388
64.308 30.676
56.6556 -14.990
53.6168 -18.898
57.5737 -13.948
31.2486 -16.213
47.1607 -19.279
61.6294 2.564
61.1973 -5.683
66.9555 -0.156
43.9101 48.873
47.2656 53.162
28.0273 46.823
35.5963 36.198
54.6992 32.338
43.1417 28.720
30.2847 43.549
58.2615 36.356
46.0582 42.369
56.8844 46.139
9.08499 52.649
9.9145 47.718
54.8712 36.794
46.5621 20.736
37.0391 29.491
59.8107 17.894
52.1637 -6.198
41.3691 31.883
42.9314 -11.930
42.2663 -6.477
46.5562 -17.437
66.1391 -6.978
62.685 20.928
61.7395 35.334
48.5766 42.983
39.0558 54.664
29.6788 50.047
38.0091 42.839
39.1247 32.700
44.6926 42.282
57.0952 -16.949
71.791 11.848
71.4684 21.776
54.8028 29.364
54.1001 38.066
47.0748 14.447
59.4988 10.892
62.8055 -13.701
44.499 -16.315
56.78 28.643
65.1282 16.749
37.9841 48.793
56.6727 -16.998
68.568 3.090
37.9003 -8.495
55.9562 -12.285
63.673 39.509
33.8549 53.064
32.0289 45.275
35.769 28.443
59.4525 7.026
49.6546 -8.129
41.9309 10.040
50.5974 -2.252
50.2715 -4.761
40.1491 49.966
72.0305 15.642
64.9325 1.010
62.2082 0.400
70.8048 3.635
53.7193 12.943
49.6647 -5.857
37.0999 -18.564
56.247 27.024
47.6205 15.643
52.8753 4.357
47.0306 -12.224
54.1017 32.361
39.9875 35.867
66.0798 27.618
66.6129 8.872
49.0717 20.828
35.9364 36.811
58.3729 -2.728
61.8139 -1.461
58.8493 1.643
45.5586 24.602
23.579 32.076
60.7777 21.007
58.7023 46.646
11.6604 45.086
7.21125 45.324
5.09935 42.059
36.2258 38.045
38.6754 5.897
53.1147 12.168
64.0844 34.958
46.9649 48.427
23.8829 35.639
22.9453 45.983
20.7061 35.861
47.5866 27.566
56.7114 30.018
54.6121 0.912
63.1425 7.493
57.4152 19.394
30.8153 31.724
34.9415 27.130
33.3111 42.055
14.5766 47.306
46.504 36.008
58.3137 24.391
70.9856 6.874
61.8102 10.923
43.4377 22.210
49.2206 2.324
50.085 -13.150
50.5909 4.943
57.5783 -10.207
28.9035 -22.496
35.7287 -26.902
41.961 3.314
35.4668 24.526
62.426 27.264
73.9317 -0.578
71.8664 -2.635
71.0239 25.115
68.4716 4.605
65.8257 20.809
57.5661 27.492
60.1766 5.603
63.9792 25.679
49.9163 -3.495
64.7352 24.824
39.3672 -14.573
29.0048 -21.087
53.1055 -14.702
56.3735 -22.796
65.4581 7.450
34.1348 31.295
51.6018 -4.731
41.9057 38.145
62.0872 31.523
67.9369 31.428
35.3017 48.595
44.4045 50.645
43.6662 53.729
49.0724 51.152
57.2446 11.642
40.4303 27.583
5.60095 46.398
40.3106 43.447
48.5043 42.553
34.9535 38.817
41.4363 31.448
32.8587 51.095
33.5636 42.748
53.9752 11.796
49.5538 40.057
57.5958 25.916
47.2906 10.806
61.1486 6.774
40.937 0.259
49.1839 -1.391
46.1749 -11.400
42.384 17.979
42.0152 14.060
61.4099 2.638
49.0408 -4.759
52.5033 7.814
46.8033 9.470
47.6526 22.977
58.9386 15.692
65.7878 6.126
55.0227 14.780
58.8046 25.984
50.8332 23.242
32.4895 37.371
22.2659 54.056
67.8734 21.391
58.0146 -13.992
52.8371 -9.507
63.1423 36.136
60.7706 24.738
54.0048 27.030
60.1853 5.695
68.1706 20.156
59.4244 -12.777
47.7527 -16.449
66.9439 -8.581
43.2986 36.594
51.8578 30.472
39.803 41.826
40.9516 46.354
59.4255 -6.853
64.6314 25.461
61.5021 13.011
42.4232 15.874
58.3908 6.522
59.3045 3.348
40.9931 22.072
52.9534 -5.594
59.4212 -0.414
63.249 -6.720
47.4856 12.297
47.2945 7.204
58.3937 29.317
74.3583 17.879
63.8812 14.914
43.186 41.210
31.975 52.212
29.7232 46.342
62.8703 23.150
59.0738 32.155
38.464 49.294
35.6353 51.871
39.3373 45.676
56.6971 45.208
60.8576 43.216
47.8874 17.869
22.1502 42.526
5.14067 36.526
20.6413 47.404
36.2414 48.005
43.1846 35.524
65.4549 35.375
48.1366 29.928
34.6985 -14.821
53.108 23.192
53.4029 27.578
34.6204 36.190
38.0619 27.622
50.919 26.961
32.8561 36.152
47.5599 30.176
57.9371 26.843
57.2731 13.464
53.0691 43.506
63.2781 23.055
41.5651 41.516
33.7742 43.815
59.4026 10.273
66.6661 6.998
57.3913 36.247
56.0652 32.396
24.3136 24.865
29.2595 52.413
45.0157 45.322
55.2454 19.661
55.5483 28.097
57.18 -9.093
58.9817 -0.561
54.74 -1.387
37.7397 19.940
36.8925 -21.887
54.1802 24.859
36.9534 38.025
32.9793 37.793
35.2491 36.479
59.7473 31.699
44.5686 34.275
38.3873 48.520
16.5021 51.226
25.4906 35.725
29.192 36.521
26.8392 39.223
46.721 7.557
46.9021 1.629
50.217 13.340
14.0663 40.524
5.51056 35.342
51.5169 -9.512
47.4837 -21.424
55.4284 16.212
53.8721 -3.438
41.5542 14.617
45.0308 41.938
41.9577 30.588
39.2454 28.697
55.458 -7.519
62.4735 2.843
53.2572 -16.218
49.5404 -5.230
55.4916 32.771
58.0804 17.209
66.6817 9.299
61.853 8.269
52.0799 24.348
55.8388 27.806
50.2254 37.553
13.7111 45.952
31.838 47.676
14.6582 38.851
40.5464 42.395
63.4021 17.642
74.3162 14.350
63.4923 -14.541
53.0948 -13.435
37.239 -21.619
51.6196 -4.464
60.1121 21.090
53.5903 16.602
30.9552 48.751
5.98173 36.272
49.2323 40.728
47.7351 30.233
63.5396 16.004
55.6281 23.533
65.8099 23.581
40.3786 26.380
39.6485 27.876
53.4947 22.619
65.5469 24.344
63.0233 9.291
32.4529 -17.282
67.8072 27.972
64.3108 -0.661
67.195 3.790
48.475 -23.763
45.5563 14.542
60.935 31.801
56.6277 17.004
57.7802 6.027
62.915 14.063
55.7648 -0.576
54.4088 -9.200
54.2349 0.925
43.6959 -27.806
49.5212 -7.095
70.2582 -5.088
58.292 1.774
57.1618 3.141
47.7986 10.549
45.9177 25.131
45.5418 43.201
38.9653 46.643
38.3114 7.102
55.6803 -20.237
62.5199 -15.830
56.7996 3.547
67.0123 2.902
66.4879 3.894
57.0762 30.144
25.4895 41.523
41.3904 41.511
23.7048 37.006
17.1671 38.663
5.87446 35.716
70.5927 17.303
68.7795 23.430
39.9708 45.171
62.6644 35.704
71.3783 23.325
37.7401 46.261
58.0345 9.915
64.4142 37.179
39.2094 29.039
32.126 32.686
34.24 30.160
26.614 35.424
58.1085 28.904
32.7072 38.084
18.349 51.793
42.1093 43.137
40.0661 54.274
58.0271 28.404
35.2482 36.259
38.3182 50.582
40.7904 50.367
37.073 50.030
59.6361 22.005
42.9881 -12.921
44.1661 49.327
6.10592 40.848
5.71254 40.897
55.0391 -19.448
49.6912 -16.608
55.7939 -10.306
47.4467 14.240
49.3383 -2.625
42.0596 -0.500
70.163 20.373
56.5525 8.512
46.1791 13.663
26.3082 -9.758
53.4028 28.183
47.0433 44.612
40.6551 50.564
39.5974 42.380
16.8531 54.108
5.55693 41.186
27.1168 47.965
54.6982 39.434
42.6098 38.022
33.5258 51.171
18.4624 49.507
40.6556 44.344
37.856 22.952
54.4051 35.497
42.9205 44.776
47.1989 41.535
48.6844 28.720
39.0137 3.806
23.0714 -14.670
57.6575 12.069
74.8215 2.923
47.3841 34.228
41.1766 54.973
60.4721 24.863
44.7272 5.086
35.7491 38.442
45.4697 13.037
42.0757 40.121
16.6363 53.695
10.7661 25.315
5.84466 35.590
54.4923 -7.713
56.4267 -8.343
66.3241 16.316
62.6219 -4.943
48.0476 -19.827
34.7541 -17.589
24.6622 -23.698
43.0624 -18.940
63.0725 26.598
70.3359 14.272
59.2401 27.119
16.6127 48.518
11.2165 46.451
35.8817 18.003
46.5183 -19.709
47.8863 -10.116
60.6593 -5.189
42.4679 3.854
48.6306 14.749
60.4072 -5.077
39.528 -14.035
59.1789 0.580
44.1982 1.813
63.3903 12.807
68.4585 13.549
59.414 34.694
66.1166 4.725
50.9634 -9.445
46.2807 -18.182
58.7216 -9.311
57.3377 6.801
63.7451 -3.087
69.4912 0.572
46.5217 -28.294
61.2844 20.670
66.49 7.895
50.1505 -13.254
37.6775 -30.248
59.7672 -21.071
47.906 -5.810
57.6784 -25.671
51.5215 -18.866
45.526 -8.881
43.459 -15.755
53.6158 -5.790
61.2782 -4.474
41.4595 19.366
34.2292 20.902
5.77408 42.158
51.3796 -8.007
53.1804 -21.750
67.3506 13.155
65.9279 9.852
51.2227 31.675
63.5328 33.666
67.4569 11.225
47.8155 41.337
52.9219 20.211
45.9843 48.143
32.488 55.393
28.7012 44.086
20.5117 44.256
36.4317 52.732
57.8746 32.500
68.4933 33.167
61.0565 32.732
24.5313 37.163
28.2307 33.566
33.2121 41.333
29.9736 47.132
26.456 44.051
37.1274 47.613
43.5235 35.168
50.9177 4.365
35.8591 -30.104
54.695 -12.637
43.4332 -18.552
59.953 -10.759
43.5432 -23.372
38.8249 -10.304
61.64 8.738
48.4273 15.499
38.7591 -7.892
70.9083 4.869
70.4982 29.127
64.474 22.652
28.503 57.816
49.7292 30.664
47.7262 36.394
26.2032 58.620
55.3696 29.455
57.8165 5.589
43.6757 35.456
46.7475 20.937
54.0274 17.365
53.725 -2.096
51.5397 -6.657
53.0955 -12.912
64.6882 33.155
40.4822 38.701
66.448 20.372
58.6746 41.084
64.2259 22.945
36.2941 -0.737
67.3952 -12.928
45.1879 37.762
56.3011 24.473
60.7749 -2.700
33.7841 55.022
8.95485 43.797
42.968 34.273
34.319 47.322
20.2545 44.248
14.1917 40.401
15.3516 44.073
18.1999 45.202
49.4304 50.364
61.9921 8.584
39.2562 -6.272
44.9001 -17.943
50.6557 -11.954
51.4141 -5.804
48.3102 -18.194
63.1743 0.797
70.2574 10.456
55.4227 -19.814
49.1438 -24.105
50.5562 -7.873
68.4761 -11.005
65.482 2.547
56.5123 27.629
63.9379 11.152
62.6205 26.552
30.8817 47.839
39.2116 31.577
45.0218 43.554
62.0688 34.533
61.2937 21.515
41.2002 39.079
51.9047 32.293
51.7442 16.754
58.5305 1.961
57.8929 9.680
45.1241 20.083
21.6137 51.225
60.7769 29.578
67.3728 8.918
48.465 38.580
32.2632 31.737
21.5503 38.849
47.7062 33.993
28.9587 45.838
26.6816 52.347
61.2332 31.118
49.0558 42.036
29.7024 39.805
60.8429 19.943
59.9969 28.248
56.0636 37.845
11.7418 43.962
17.9265 35.387
55.4837 4.185
28.2737 50.052
47.4435 32.419
28.2149 44.198
35.8279 43.564
61.1917 30.706
69.2611 19.267
66.2109 25.540
65.3908 19.646
53.8433 44.153
22.2656 53.653
49.5595 9.679
63.553 16.457
58.213 41.534
36.0034 9.693
40.7855 37.506
32.5368 44.046
49.6559 13.798
49.732 37.801
66.6595 18.872
58.999 44.908
52.3332 44.576
45.0211 25.961
57.2286 -14.730
36.6463 12.935
68.1815 15.048
29.7778 -22.085
47.1021 -19.409
63.7575 -16.280
29.8475 -17.657
64.5625 6.092
35.4912 -17.726
61.4425 -9.815
59.6889 -5.491
68.5457 14.420
5.71198 41.015
66.997 -1.682
58.8891 -12.701
55.5706 -20.301
66.3364 -5.578
45.2078 37.128
46.5328 49.859
41.0557 22.642
19.2613 37.626
47.0308 44.283
46.754 51.318
56.3313 40.329
69.0501 21.791
58.7493 7.939
40.9592 23.556
62.5722 29.989
42.419 45.639
35.3344 36.009
33.331 44.354
36.2896 46.819
5.61617 30.847
68.4169 0.109
49.2491 16.398
66.8903 19.918
59.9048 -0.822
68.572 18.835
53.1536 33.714
66.0171 4.754
48.9835 -9.435
49.3066 -25.540
42.9417 47.076
36.9116 19.564
48.406 32.739
40.0971 26.272
53.8858 4.783
64.1688 -6.125
56.902 -6.812
56.2982 -15.408
57.9896 19.112
34.9575 49.865
43.3433 55.891
50.5325 43.945
74.4198 18.430
64.8625 2.193
50.2007 -10.019
55.8241 23.775
32.5709 39.942
27.19 51.674
45.6695 39.502
53.4034 40.709
60.8984 8.756
50.5794 13.084
47.8189 -3.719
57.5166 -10.573
43.9688 8.584
17.394 50.643
32.482 40.076
26.5389 49.994
42.1749 39.897
58.1065 4.915
35.9843 41.409
28.249 22.925
37.6251 2.624
43.4932 21.852
18.465 32.442
40.0086 18.944
41.2576 27.375
66.4528 19.102
64.1032 -9.030
66.6808 32.713
48.4169 10.835
49.2534 4.207
55.4081 -3.903
48.443 4.217
60.6981 33.572
39.207 -7.939
61.4952 41.882
50.3495 44.373
66.3663 36.035
42.4718 40.348
55.2688 29.864
63.5381 3.680
54.4891 6.850
30.2824 47.779
38.2552 40.912
52.4748 36.779
23.9629 43.804
31.1225 45.768
21.6678 40.119
38.3608 16.757
55.5591 28.388
45.0309 -15.401
65.4984 3.028
56.5092 7.079
46.8757 13.613
59.4091 19.670
61.9466 3.018
59.4367 38.039
50.9833 44.351
7.68496 44.971
37.2703 13.865
57.4878 3.151
68.9036 9.186
59.0756 -0.413
54.2959 3.704
67.8264 10.636
58.52 18.204
53.1703 15.142
62.6257 18.984
61.1559 25.340
54.7621 31.356
65.4699 13.168
41.6857 -23.512
47.6673 -28.223
49.811 -10.716
42.8149 -2.054
56.7761 20.746
43.3569 12.940
31.6037 -22.295
55.1165 -9.546
52.2324 31.272
49.6864 24.698
49.7911 32.275
62.2407 8.660
62.5748 41.923
51.9508 18.982
34.6745 54.678
40.5869 19.457
27.7633 29.279
47.6665 26.043
36.2992 38.549
34.2134 41.407
58.8704 8.584
66.8851 -4.623
54.5123 -4.442
53.3578 -8.356
54.3911 30.134
54.6119 -3.729
60.1866 25.866
42.7328 32.322
66.7331 8.773
65.6625 8.030
60.4369 1.043
48.8621 -15.126
50.1962 -6.270
56.0441 36.212
69.1128 14.216
53.617 -7.866
38.1294 -18.345
47.8564 -33.862
45.4618 -7.976
39.7992 -28.797
50.2923 -1.221
65.7849 -9.754
52.3867 -14.562
54.8095 -18.012
50.5663 -7.421
56.7807 -4.088
48.4106 1.690
44.1667 -10.962
41.3384 -9.249
54.8651 -17.988
52.8409 -11.756
58.6156 11.201
64.8426 13.869
50.3441 47.837
46.0703 26.202
60.6885 34.930
74.2253 9.432
66.1264 13.971
38.2638 15.383
46.699 53.268
24.7874 64.151
19.6954 35.751
64.2383 8.519
25.1318 -24.836
57.9605 -7.386
54.9637 -1.138
40.9652 6.676
35.7313 36.792
29.1337 52.947
43.0317 41.193
35.208 39.823
33.0607 34.032
42.8852 38.706
54.3646 46.286
52.7674 43.649
45.6691 21.319
19.8135 52.135
5.46785 31.054
58.8723 -10.899
66.9191 30.003
39.9638 47.612
48.6428 37.021
27.249 31.618
63.293 38.892
71.4286 26.114
53.4166 8.024
39.2732 11.957
27.2433 -21.379
34.6008 -15.896
57.5959 -4.432
65.2079 0.991
67.2838 12.563
69.4956 10.183
57.6766 25.820
51.4129 4.676
52.0891 -9.227
57.3368 -11.481
72.3723 13.923
43.8372 3.966
45.6908 10.881
57.8397 24.793
48.7777 -5.826
48.6121 -18.163
52.8249 4.958
45.1151 8.664
46.6343 7.192
50.5117 33.173
24.138 38.995
55.199 50.963
73.7367 16.670
68.5318 12.012
47.6755 30.010
63.7315 27.453
62.6359 26.072
56.9751 21.962
57.3245 19.775
38.7282 44.246
31.0671 44.389
10.2972 44.895
16.721 42.519
7.28887 45.097
39.7335 28.559
31.4566 40.112
39.7465 46.130
26.1349 48.190
23.5557 23.264
45.1938 16.486
28.457 20.879
57.0716 14.919
62.7497 14.768
54.8979 -10.112
69.1941 0.367
49.442 -14.222
37.5836 -15.244
44.3796 9.312
66.1282 14.046
70.3177 1.188
51.4416 -5.984
62.6605 1.378
55.8776 0.101
59.6575 22.118
34.9612 32.288
33.0734 53.279
36.6769 37.231
45.9636 5.337
38.7159 -7.706
56.9734 13.237
41.4383 47.336
57.0371 37.671
44.0411 0.678
69.345 15.127
74.1757 21.381
53.9566 11.613
33.3124 53.212
33.3644 45.538
45.6817 37.731
5.80861 41.839
72.364 4.664
59.7093 -4.619
71.9234 -4.935
62.7185 -2.460
51.7743 -8.610
43.9204 -29.834
38.7108 -23.891
52.8615 -14.045
70.8118 24.429
61.0744 31.543
48.0347 46.243
22.6919 37.772
14.4233 56.710
24.6017 52.958
11.1907 44.166
21.7425 52.809
32.7529 39.532
58.9512 38.102
23.4281 56.871
5.43513 47.517
51.9875 -15.923
66.6956 11.729
58.482 5.831
44.8809 9.274
41.9696 34.085
43.5384 22.730
34.6566 -1.133
57.1448 0.708
49.7904 0.203
41.6317 16.751
47.4009 16.872
44.6164 39.416
40.0562 22.025
47.3645 40.880
17.1865 47.795
47.3043 51.943
44.9464 52.360
48.941 -13.056
66.7412 22.477
20.068 42.243
42.1671 47.753
56.6888 43.159
14.4484 48.797
23.2584 30.104
14.9863 46.506
35.2625 26.672
57.296 7.157
51.3644 -5.169
23.1105 37.691
23.2481 43.155
64.1464 26.065
54.2856 39.698
48.618 42.822
55.2035 34.238
68.926 17.159
33.5061 25.304
36.5377 10.413
32.6849 46.841
33.1051 52.042
31.6661 29.655
58.9244 27.036
32.9426 40.455
26.3415 52.722
45.5191 34.058
33.1609 44.758
51.1098 29.368
34.1913 43.745
53.808 48.173
10.3502 51.638
5.84468 41.427
59.7803 -23.867
35.0701 -27.831
40.0757 -14.268
53.4353 5.054
56.9182 0.400
59.1551 -1.402
45.2755 1.538
59.8949 17.709
30.4151 32.423
60.6207 34.741
36.144 49.277
34.0983 42.390
9.92925 48.968
5.73802 41.259
36.2241 -24.214
61.676 -18.919
56.1517 -0.909
43.1511 -17.660
58.6397 -18.782
30.9654 -27.231
47.2438 -12.498
41.7158 -22.217
49.1167 -14.702
45.7124 -20.713
62.2565 13.296
59.4454 19.069
32.7353 41.184
35.6845 38.670
54.1569 40.194
67.0509 33.782
64.0796 20.925
62.8402 5.071
62.0152 2.381
49.2895 -20.480
71.528 -12.294
51.431 -12.477
44.8651 -23.821
63.7087 -10.530
41.1789 44.070
26.6003 43.711
35.9027 31.958
44.7502 31.138
40.8662 28.295
5.97717 35.892
34.3226 -18.279
42.3208 -5.705
58.7131 0.461
56.9348 16.917
8.12382 31.541
22.1661 23.855
33.6067 36.140
49.156 25.096
49.2987 1.514
66.3357 14.770
54.4924 47.250
9.07231 40.319
5.80071 41.014
55.1168 -5.742
39.3157 52.403
29.1621 36.502
41.2109 -3.689
40.2091 -12.322
55.025 -15.968
27.6459 -19.893
58.9441 3.789
67.8931 10.039
62.1636 14.055
52.1248 -16.779
37.8644 -20.802
38.8622 -10.101
58.5472 -10.656
63.1134 40.135
65.0892 -6.856
54.0275 25.089
64.4934 16.266
61.5907 35.730
50.5731 35.061
63.1027 21.331
33.0051 37.611
25.3598 48.357
22.7327 44.569
16.5775 51.600
48.1514 28.543
33.8134 50.857
31.0594 40.849
49.2284 26.227
54.022 42.122
51.8176 32.526
54.3307 11.633
69.2745 24.308
73.5191 20.876
21.6212 10.643
5.95465 35.609
48.2866 -10.170
31.6154 -18.951
62.9414 -10.830
50.7036 -28.012
55.2054 -26.094
47.183 -3.991
65.8701 -0.759
63.3826 -7.008
70.5775 18.692
50.9198 44.583
39.4568 53.799
65.2848 8.256
67.6069 10.941
66.8086 18.760
57.5919 -7.712
49.0019 -2.100
55.6966 -12.416
64.7867 0.346
53.6487 22.709
48.5311 5.201
61.1582 16.256
43.9783 18.062
47.9304 22.283
19.7131 44.469
46.4806 47.471
48.8754 26.146
62.3821 7.290
62.0717 8.311
68.0149 -1.748
31.8316 16.975
42.5162 10.319
29.7299 52.125
39.5972 46.716
57.3367 -1.392
51.3695 -7.125
57.3102 44.996
45.6776 14.167
43.9253 8.291
56.0075 34.536
58.1264 21.753
39.2065 43.683
27.4993 43.268
11.649 42.788
5.83377 41.353
29.1719 -13.205
68.4311 18.501
40.3938 32.474
40.9953 51.314
9.39527 34.532
5.88332 41.538
25.0028 55.710
64.3691 38.628
59.1099 44.730
66.6595 4.340
55.5177 14.144
54.6536 42.427
54.9713 41.387
36.7971 14.554
31.6708 53.310
60.6651 36.760
50.2466 36.109
37.4245 34.774
46.8835 -13.841
47.8145 -25.388
60.4279 4.730
61.1457 2.329
56.1585 21.090
55.4636 3.910
47.6001 43.709
56.1187 38.803
69.7342 23.969
65.8739 9.377
43.3968 20.725
29.591 20.400
42.4591 42.105
52.6502 47.887
20.5557 34.901
29.8916 36.235
28.1386 30.175
31.9228 53.492
23.3374 43.679
44.1418 45.575
36.4313 54.871
29.327 49.311
56.5031 4.122
65.7266 20.163
63.1463 0.419
50.0048 -20.441
62.1113 -16.730
53.4154 -7.929
72.6721 13.663
57.6898 5.531
50.3594 -0.878
55.2057 5.302
44.6896 37.877
46.6707 33.796
44.0881 24.663
53.5958 -6.034
34.8036 43.788
44.1538 41.766
42.9686 48.493
32.7656 35.273
42.1054 18.401
62.2913 20.342
53.6066 -16.140
60.3074 -2.966
67.8721 7.892
60.6927 11.984
44.6316 7.561
65.4469 6.448
36.5576 -19.290
49.8028 4.424
46.5409 29.501
58.8801 25.825
51.8967 17.145
38.5448 41.658
43.7353 45.425
50.1717 19.905
23.7072 56.602
49.0045 -1.455
54.0784 30.428
24.3309 50.345
24.6401 52.351
34.2256 52.755
5.28252 46.221
61.1288 25.807
65.2698 -2.125
62.3873 3.716
69.9191 13.716
44.288 28.326
57.714 -1.011
62.8343 9.562
44.0131 37.856
66.4537 20.047
47.6822 4.778
45.8279 8.504
37.0639 29.103
48.0193 53.490
57.008 43.112
50.2301 27.945
50.8148 37.526
33.1371 -18.519
61.7015 17.278
68.4629 12.063
64.2823 40.393
52.0387 -15.987
51.3722 28.770
47.4702 33.624
54.5973 7.079
62.1898 4.088
44.0627 35.090
34.1862 46.654
33.746 58.921
13.3457 38.225
5.63357 47.018
74.1618 -0.991
41.5144 -10.373
31.7343 -21.377
50.7302 -15.246
54.0241 7.175
50.0623 0.716
45.7869 -15.209
39.7092 28.633
35.3994 54.364
26.1214 45.503
58.9363 19.682
36.7133 11.827
33.9206 -25.874
39.568 -13.001
56.7291 20.485
46.468 -13.676
38.3514 -33.180
53.6565 -13.582
52.2954 -7.482
51.1469 8.645
38.842 -10.507
47.2623 -3.825
48.8232 11.906
46.1638 3.127
57.4555 -5.614
68.6384 0.161
48.3287 13.017
34.8565 21.170
56.5564 43.273
42.9987 46.419
41.6552 14.519
10.0739 44.686
41.5125 38.563
41.3184 41.471
52.0689 4.811
52.5072 14.814
33.647 54.996
35.5727 46.141
58.342 3.996
48.7321 -12.353
58.4469 -4.472
51.2085 52.278
52.2534 13.914
41.2447 19.760
33.0747 44.636
11.7241 25.081
11.1888 29.983
66.782 5.542
41.3815 9.801
69.2945 6.726
46.3466 -13.287
31.8375 -16.912
43.4635 -23.423
43.978 -12.140
61.9661 -4.914
66.4748 10.657
48.9602 -2.312
62.4748 18.724
29.0272 36.276
5.66086 35.426
50.8125 3.760
63.0132 31.527
67.2349 24.632
41.976 38.994
48.082 44.733
16.8669 50.670
20.3379 45.260
22.1164 52.033
28.2456 45.319
30.523 45.223
5.741 42.122
40.4548 19.951
39.7575 10.483
56.628 -11.295
41.3551 1.999
62.8266 37.284
58.1815 15.100
62.1661 10.965
23.771 42.787
30.0276 38.579
55.7139 38.460
48.5187 27.016
60.3098 3.738
66.751 -9.447
23.3077 -15.549
52.4618 -7.606
42.7122 -20.690
67.0923 -3.373
57.4124 30.526
39.9179 35.459
5.86145 46.729
33.1428 26.678
35.2807 55.241
37.8486 44.215
38.0808 11.609
53.4029 34.634
50.5068 15.999
50.7856 -15.496
61.549 32.607
67.1275 16.654
67.9651 28.321
60.2899 -4.583
65.1357 21.092
59.2464 16.726
59.5855 28.113
67.6405 1.820
46.2324 -15.448
43.4268 -17.954
33.957 -20.424
46.005 -4.521
41.0587 -21.751
48.4361 -9.953
30.9097 -10.766
52.024 -20.346
55.0961 0.458
30.6455 -23.359
53.2393 -19.390
53.746 7.710
73.05 -1.591
59.888 4.821
48.3875 -10.338
35.5674 19.466
40.5332 -6.528
32.5077 37.342
71.7026 25.388
40.4862 36.401
32.5215 -20.182
45.6281 -10.499
44.4743 -12.523
43.1651 -4.342
43.2971 15.386
39.3924 38.447
31.5138 41.697
37.8657 41.543
49.6635 33.897
56.6204 15.715
41.6876 24.001
23.498 50.173
39.6346 48.897
52.8308 33.949
62.9524 34.576
54.4395 15.548
59.5253 45.463
37.6382 57.029
43.932 18.601
32.6464 -18.856
45.2557 -10.683
55.0698 2.317
62.7119 24.928
61.7082 23.131
56.1988 24.276
5.52667 41.915
44.5114 31.248
24.8169 31.825
37.8515 29.134
46.8659 32.378
37.9526 32.381
37.6909 46.146
32.2687 37.214
40.5904 50.523
32.5778 51.132
47.4334 24.536
49.4475 12.676
63.8767 4.884
48.1394 31.565
49.0647 30.821
31.9412 30.768
41.6417 33.753
46.057 28.831
50.8237 -0.974
39.2034 -2.264
30.5321 23.599
28.8774 50.095
17.4922 38.369
37.4822 38.890
30.5867 40.713
31.005 8.989
25.7724 40.367
5.45942 22.429
46.8154 -18.962
73.6307 13.877
60.5074 1.466
35.2271 29.840
37.6426 50.266
17.0916 50.325
36.0963 53.250
36.8785 40.948
31.0895 50.003
65.8381 9.706
64.6887 16.174
51.3611 -19.946
28.0876 -13.455
41.5481 -24.113
56.1958 19.646
59.1459 -16.619
71.3894 23.283
38.2403 40.911
72.4739 21.157
40.789 -7.334
52.7345 6.334
36.4891 36.251
28.0578 53.556
30.995 39.666
62.1437 31.869
64.9552 35.381
25.4515 50.722
25.175 40.444
66.1096 21.099
56.7957 -5.396
37.717 -15.376
36.4332 -14.651
25.9759 30.081
58.6893 6.731
69.2791 17.976
64.0905 -8.347
58.4595 -6.622
68.3084 0.895
57.4347 -8.106
66.4689 8.111
50.7531 25.682
66.5854 -5.333
64.8434 -6.036
57.0764 9.841
58.0778 -12.411
68.1613 4.038
49.5813 16.625
59.8866 13.934
31.4148 57.267
51.3066 38.081
70.1501 0.469
57.1749 27.425
47.738 11.122
34.0269 -12.219
47.5737 36.485
51.2692 48.994
56.3336 17.711
29.7517 -12.563
56.7147 -2.357
34.0062 -18.086
69.1782 2.525
53.0069 -22.751
44.6462 1.025
30.7992 9.735
38.7925 6.763
43.5477 3.581
54.6317 -0.109
57.3921 1.678
63.5413 25.238
63.4036 33.290
41.9992 46.003
65.0771 5.483
52.3883 33.330
45.6524 -12.206
39.5479 20.576
42.3088 28.749
46.3913 50.985
53.1851 45.729
63.6355 18.945
69.6792 3.127
53.1857 18.003
43.2762 12.888
48.0656 51.869
64.2539 32.104
65.0732 23.143
55.7741 8.298
54.8918 24.078
55.5363 19.244
52.9953 42.959
33.1751 40.655
17.4289 60.126
63.7358 14.139
62.4912 -4.219
65.5956 -10.922
62.1469 -8.164
56.4321 1.934
59.3827 -6.516
67.4739 -0.657
69.4127 30.614
61.047 24.702
58.1316 -2.233
57.0428 3.194
46.7496 23.353
45.0705 20.207
63.9063 38.149
44.4123 21.691
50.171 10.242
44.2366 3.852
55.309 37.619
27.033 38.100
46.6143 11.784
57.0504 36.132
63.9532 35.071
52.9242 22.957
69.4183 11.536
66.8956 8.450
47.1133 24.146
61.4822 -7.893
43.8735 -16.417
44.7344 -9.219
45.0436 29.433
64.4328 17.730
70.9697 21.860
74.2485 11.889
51.6954 47.542
52.6676 34.835
14.755 33.832
35.6011 55.804
5.44048 35.838
48.2369 -5.898
37.3442 -23.840
49.6195 9.488
55.6861 4.616
57.2839 12.023
50.2544 2.270
51.4833 22.001
39.2033 -13.207
61.4463 -2.228
52.8733 -22.265
59.632 -16.481
56.4321 -5.329
55.7112 8.430
70.8749 19.705
64.5837 25.399
64.24 25.430
65.214 8.785
54.0508 43.996
25.812 52.387
47.0357 44.213
28.6953 43.949
19.4204 44.731
36.2056 31.787
46.1621 -0.389
72.2785 14.676
69.3095 -7.926
42.3249 -17.889
60.2936 -3.071
46.1703 -31.682
49.0461 -21.867
45.7337 0.306
47.2053 5.693
23.6692 43.912
45.2599 10.031
36.193 30.461
38.3167 14.551
39.6525 23.884
55.2101 46.413
33.1563 43.768
22.1212 21.850
30.6896 49.344
24.388 45.065
14.0122 49.392
16.0536 47.457
42.5419 53.280
47.5801 42.823
22.1401 50.314
39.6036 34.963
57.1623 46.002
45.9965 34.230
62.4962 36.590
30.9051 36.660
64.4917 4.608
65.7718 -5.549
55.4354 32.060
64.0769 -6.965
69.6662 -6.609
56.5501 20.600
63.1298 0.974
46.4368 -18.509
40.9196 -22.222
70.7101 2.719
66.2182 -7.509
46.6256 -9.457
60.5265 -11.015
60.1443 18.690
66.0577 10.003
46.8008 51.291
33.2517 43.544
70.37 26.418
61.1802 -8.651
49.4824 -10.463
31.4974 -20.070
47.0476 -25.285
58.8099 -14.495
49.7929 -16.875
64.076 31.843
38.4596 38.395
11.9741 43.869
34.602 39.041
73.6551 9.065
46.4181 25.109
33.2001 -0.907
32.3343 13.796
65.0518 23.598
57.6794 -7.985
53.3696 10.152
58.1086 10.102
35.1769 25.518
52.7712 40.602
45.5729 -9.156
46.9791 -9.476
40.804 -4.303
66.4327 -2.531
42.0356 -4.664
55.3731 -18.126
52.3862 -13.914
56.0055 5.993
57.5767 -7.429
54.4739 -14.791
60.4034 -2.653
47.5268 -9.742
45.1919 3.922
47.043 -2.506
48.052 36.517
49.3331 29.139
53.9663 36.979
33.2266 48.164
26.8667 32.340
43.1569 8.741
26.0879 49.665
56.8808 32.001
41.2452 34.392
41.6894 4.224
25.3701 44.640
31.0333 38.042
59.6566 35.928
54.4187 33.952
25.8951 26.515
60.4745 2.527
38.0119 25.283
14.2457 42.804
53.9603 44.323
66.882 23.028
67.4807 24.517
53.3704 19.431
50.5366 -3.397
30.9903 36.638
22.9263 55.443
59.1018 26.983
52.6928 33.626
38.0624 29.763
51.6193 15.148
55.0324 -1.743
41.9415 -15.323
63.116 -16.917
45.7908 -22.951
58.3731 0.359
66.2195 16.016
62.6798 25.089
57.7174 22.813
67.9113 31.087
47.0864 39.485
22.615 28.691
11.9291 47.904
56.8959 6.332
55.5709 -8.520
38.6991 -29.818
62.093 7.184
61.5131 11.987
54.2555 0.953
49.8213 47.966
61.3171 11.097
65.0471 -14.679
45.4632 -1.305
59.503 38.964
54.6344 41.276
45.5893 24.447
65.0708 1.971
59.0033 2.830
50.4887 -1.560
62.1321 11.453
46.2218 1.010
56.4515 0.352
25.661 -16.856
29.4768 -15.655
60.9315 -12.627
57.6681 8.261
35.5347 35.558
29.587 35.712
5.6039 25.695
34.5758 37.322
26.5991 38.263
19.6906 27.024
16.9491 42.943
38.5936 43.674
42.0126 29.863
32.4693 54.291
27.7256 48.781
38.8895 42.232
18.1895 52.104
24.492 50.823
30.5069 53.778
27.5554 44.223
27.2273 30.031
38.9771 50.258
35.1353 -7.312
42.0689 -4.895
68.6795 4.261
61.9597 17.333
52.1322 35.905
53.0824 47.743
33.4504 43.905
24.2684 48.898
69.8919 23.553
65.6532 8.463
55.2829 -14.800
56.5497 -20.959
51.5994 -7.932
40.9884 -17.895
58.952 -0.324
50.1582 -1.626
52.9329 16.230
50.9692 -6.304
54.6255 -24.742
69.8096 5.878
59.4482 27.026
57.1173 42.013
48.9615 22.842
40.5226 53.379
51.0575 35.817
51.2817 30.458
25.3009 39.766
49.1687 12.271
32.1214 43.004
30.1005 55.980
52.9358 44.007
41.7086 40.694
5.6546 41.636
47.1622 -7.867
43.1569 -22.603
53.3307 -19.322
36.2729 -19.003
66.9616 30.505
63.7967 34.257
57.2976 -4.463
44.9646 5.474
38.9272 45.472
56.3103 27.823
33.1374 46.320
51.4998 38.285
40.9352 -13.971
59.8818 43.375
45.4636 15.568
43.4714 4.081
40.4133 -18.311
54.2925 10.306
61.8898 -9.193
69.6721 14.806
60.654 8.343
57.7252 35.077
60.8647 17.875
38.863 25.262
38.1052 -0.097
44.9922 -13.101
53.6479 42.290
46.7976 47.443
22.7751 49.562
16.2642 53.399
37.3515 39.911
17.4665 36.831
51.7368 28.412
29.912 34.880
33.3838 44.649
49.9912 28.744
37.1664 22.298
48.9444 42.437
16.3421 53.808
35.7895 34.084
45.6314 -12.230
53.3848 -19.579
39.8592 -19.577
59.9937 -20.260
57.1232 3.438
43.2772 32.212
29.895 47.478
20.2959 29.219
38.7671 28.481
50.713 24.562
36.9488 49.841
25.832 42.094
54.4586 43.996
56.0242 26.549
67.4482 4.942
68.4324 14.399
68.5289 24.255
50.7497 48.092
59.3344 28.696
33.189 41.400
33.5508 42.320
46.969 25.506
49.5794 33.673
66.5267 -12.486
53.658 -9.768
51.8285 1.868
51.6606 7.285
65.4986 3.851
56.8135 3.382
39.1369 10.961
26.8893 46.556
50.8527 31.413
40.1715 35.294
46.788 14.320
52.1693 -2.592
60.4527 29.058
50.7965 -12.295
70.3306 -4.119
61.5812 1.756
40.2776 -18.577
47.2325 -1.630
69.1807 3.093
70.2248 11.850
37.5989 48.744
40.6419 36.076
60.5952 35.636
67.5443 17.120
36.4087 -12.525
38.4181 -18.263
57.7618 -0.196
48.6497 27.912
54.4401 -5.396
47.6037 11.671
55.4259 28.824
59.8088 28.305
14.0645 46.023
55.2534 34.514
63.0837 18.243
52.5487 38.067
44.1571 10.560
52.9928 28.717
13.6171 42.710
6.82568 41.424
17.1546 30.636
19.2263 50.877
19.3158 39.439
14.7929 34.047
67.4144 19.665
52.0487 -13.333
49.3239 -18.342
62.4558 0.523
59.6143 -6.582
67.2873 8.035
47.2377 -13.479
49.8509 -21.207
55.7578 -13.651
61.7681 -5.038
37.5611 -3.324
51.0005 27.567
57.5312 29.466
67.3528 0.679
67.8438 11.448
49.69 -17.083
48.6028 -21.077
52.5381 -14.755
57.2394 0.200
58.7247 -31.935
58.5231 -2.246
52.8984 -11.126
53.8539 -2.931
59.7715 -7.201
52.5032 2.357
62.8626 25.033
53.0333 25.050
54.3481 -6.869
66.2468 14.875
42.1218 49.697
39.5656 32.373
44.1391 -2.444
50.193 1.396
37.3906 -5.185
46.168 -0.727
56.5049 11.549
70.5745 18.379
60.5773 41.358
53.3298 -1.175
63.1755 19.120
65.0868 12.097
47.8097 7.840
39.9319 34.853
23.2328 37.647
46.6616 46.567
74.0969 17.583
61.8766 -0.307
34.4218 -4.496
50.6374 -6.753
43.2414 29.826
18.7127 49.114
60.5198 41.995
50.4318 8.606
68.3849 15.254
55.9145 9.571
58.2306 -14.291
42.425 31.371
56.4289 18.780
25.4217 62.088
5.59211 42.194
48.9943 16.859
68.7091 0.156
58.7211 -5.524
53.2675 4.268
38.033 39.385
60.5966 5.753
64.8511 11.056
50.5241 39.164
30.7188 25.568
57.4489 34.373
70.1927 21.950
42.6951 47.626
47.2154 42.440
48.9342 29.762
46.8333 -1.391
37.7259 -4.435
54.5152 17.214
63.788 15.120
54.9176 -9.428
50.4961 26.032
60.1544 25.868
52.8254 -5.697
55.7543 -3.004
46.0267 20.042
24.3928 35.813
5.56495 25.460
32.3755 47.328
51.124 45.305
46.5892 45.989
47.5743 4.062
50.2266 7.674
41.0241 16.569
50.7787 16.150
51.2971 -12.071
60.5027 -14.327
63.0615 -8.330
59.0483 -13.686
41.1989 -1.748
53.4981 -23.359
35.0388 -19.606
54.5969 -0.891
55.3883 46.556
54.5034 5.295
42.9986 32.812
24.0463 27.433
33.3902 43.196
41.125 43.652
43.1026 36.283
39.4976 33.824
57.1739 3.921
60.2583 -1.224
45.477 38.667
50.0474 19.198
50.7996 29.265
57.2939 11.677
65.9249 6.259
70.931 15.011
58.5315 33.717
62.7838 33.628
61.8225 11.835
40.4375 35.615
35.1505 48.284
43.9228 50.826
67.8354 11.298
40.0778 20.739
45.8541 24.585
42.0241 34.623
45.469 42.230
46.5964 19.903
40.5759 43.408
46.0667 25.596
50.3068 -13.131
47.7835 -5.989
63.5219 -14.274
56.1117 32.414
53.9355 35.966
45.831 46.260
39.4946 34.882
55.9469 37.209
46.9323 34.713
66.0917 9.363
59.3478 39.380
66.7514 32.362
38.6311 41.595
49.0518 36.253
52.7308 21.968
20.6059 47.765
36.884 45.125
51.8328 32.232
70.4968 28.316
57.1307 37.338
15.7804 13.920
43.8476 23.952
27.808 20.881
62.836 35.535
58.4367 9.447
69.534 2.901
64.4661 7.569
41.9445 -5.975
46.0026 -14.019
65.575 3.140
57.3892 37.990
64.2459 36.700
56.1267 10.696
42.4601 19.557
41.5733 26.695
15.542 38.483
20.4969 44.942
22.5344 51.729
24.1774 41.553
23.3486 55.827
25.3405 49.937
41.8561 44.597
53.015 43.391
60.8001 41.263
67.2531 22.809
66.9755 33.146
60.1731 44.001
74.5442 14.873
51.2963 -2.005
49.0055 -6.402
44.5637 28.637
26.5795 19.697
53.9216 45.102
69.4148 23.423
58.5811 16.277
65.1454 4.671
71.9732 25.263
44.7267 45.500
33.2705 52.658
28.9667 48.542
53.1422 0.310
36.5976 37.859
46.2335 49.443
42.7177 54.326
39.2565 22.228
54.4965 26.831
61.0967 27.709
37.9806 -19.764
50.2255 -11.850
58.7697 -0.252
67.186 17.582
42.3539 -19.566
50.9535 27.387
46.5089 40.323
29.6599 39.261
34.3969 42.085
37.5667 37.696
52.7653 45.125
64.6734 -2.905
53.5775 -1.091
61.2538 -12.272
57.8207 14.379
28.8873 50.663
18.7664 38.726
43.651 27.418
14.2376 40.075
42.006 32.272
56.0613 38.421
44.9089 34.799
39.0379 7.775
51.448 5.148
54.833 -3.807
49.8255 -16.043
47.9835 -3.074
51.0261 -23.680
37.6182 -14.148
46.4838 -21.627
39.3654 -16.859
57.0134 0.445
56.4584 -17.958
42.1571 -8.260
44.077 -16.465
32.9785 -31.680
48.5935 0.779
61.7653 -7.150
45.2441 -12.046
61.674 18.902
65.3597 15.679
49.7762 40.411
30.6726 39.565
7.77733 48.795
5.59295 47.252
58.4815 20.761
49.1989 36.202
69.9002 -2.155
55.0846 34.117
51.2248 -7.911
49.8636 0.030
65.0169 -1.810
46.943 2.876
19.0376 9.171
36.3041 30.060
58.6396 23.364
57.5902 4.434
56.7251 -1.501
65.4567 20.718
60.2439 31.636
30.4001 35.867
50.3837 10.697
45.1601 14.820
38.8532 38.982
24.0087 32.359
48.1019 28.387
45.7661 42.005
66.399 32.420
70.9089 23.174
62.0896 -14.640
40.0392 -21.163
53.6528 -7.152
51.4389 9.395
41.0731 31.504
11.6147 49.631
41.6806 7.046
27.2144 9.516
24.5734 48.375
34.9379 39.265
23.0339 46.976
5.91088 35.998
61.7847 4.400
21.394 46.485
16.3808 52.265
5.78476 41.574
65.5055 2.942
56.7467 36.073
61.5699 20.957
43.8506 -2.435
57.5477 -3.121
50.8659 -15.295
54.5342 -14.525
52.5851 -3.690
54.1026 -2.165
71.5789 16.507
55.9111 -6.557
64.5139 5.586
60.4341 -2.153
47.663 -4.010
44.101 1.861
36.1591 21.885
50.6828 40.555
51.8074 34.450
27.6098 44.728
25.413 38.175
53.4102 32.996
43.774 36.892
50.2639 40.250
74.3776 5.345
69.8241 27.862
61.575 16.307
39.2663 14.534
45.2281 13.086
60.3205 16.615
38.9984 26.734
57.0398 33.112
52.306 2.815
58.8963 14.893
41.8831 39.176
68.8504 29.877
71.1796 15.569
56.8965 10.395
47.7579 22.817
21.615 41.334
17.1576 41.916
5.67584 46.568
16.9447 39.736
43.4461 40.840
55.7945 -5.285
32.9418 -27.183
57.0133 -10.304
48.3041 -2.549
67.7913 -12.083
47.9321 13.947
44.5808 42.242
33.4596 -19.439
62.4137 -7.261
58.6197 -9.029
43.5689 -20.736
42.4114 -24.151
47.7684 11.579
57.6494 -13.792
62.4043 1.696
64.728 13.121
63.5182 -1.009
73.8071 11.892
46.9756 42.785
38.5614 41.302
18.7207 40.007
56.6183 30.514
50.8707 35.707
17.4352 34.090
40.5596 19.916
49.6472 28.155
58.8855 12.801
36.746 -26.969
31.2046 -33.279
57.9875 -2.370
44.7396 7.097
39.0758 9.697
42.7332 4.745
47.0744 17.596
50.2159 -12.567
66.6411 8.764
57.5399 -5.472
58.4741 -7.779
50.374 25.324
56.9352 30.731
41.5056 43.073
35.4771 48.423
5.65675 25.088
15.3692 45.314
48.8211 20.359
42.1392 41.020
28.8922 55.111
36.048 23.090
14.2396 35.294
14.708 34.341
34.3837 27.852
17.4139 36.178
39.6305 24.214
27.101 26.737
33.1057 -10.923
47.996 18.945
44.5937 -19.915
53.7578 13.156
66.726 20.723
27.2225 40.713
67.4275 10.301
59.971 38.973
61.2012 35.143
17.9055 53.458
37.0204 51.342
61.0715 20.407
68.2924 5.239
63.2095 -6.069
32.9934 -24.797
30.3614 -21.065
68.5241 0.958
46.8817 -18.423
53.1219 6.539
39.1416 -15.294
54.7747 -14.190
62.9908 -13.971
68.2406 11.373
68.3972 34.591
47.4337 13.922
37.6126 -3.765
36.8971 -27.628
55.0106 -6.452
39.1006 43.655
63.6842 34.458
60.5814 23.469
60.3102 22.835
57.2372 18.426
43.4824 49.489
13.2818 60.648
53.6331 43.600
60.5027 21.182
53.3362 -6.352
57.665 -6.969
51.911 -8.949
55.5327 37.918
57.4287 34.278
49.8186 26.548
44.3548 12.005
41.4558 18.886
60.7414 33.176
67.4608 2.004
39.3879 5.057
42.5814 -15.733
54.6204 -1.870
41.7258 22.935
20.4956 43.752
66.4169 12.285
67.7879 34.169
70.9719 22.216
54.2604 21.239
42.6684 -9.580
58.8303 -19.983
63.3079 -7.362
65.8608 7.677
54.0077 36.168
34.6036 39.468
26.5319 38.013
5.42171 41.841
32.6118 -20.789
47.5153 -9.386
55.6626 8.323
51.6461 30.083
54.6399 -3.857
50.3869 12.743
73.5191 15.725
56.9484 -9.112
51.4366 26.494
32.439 47.456
61.1106 41.124
70.5759 23.157
49.3835 -16.185
56.8427 -0.435
64.3719 8.511
46.9285 21.523
54.5632 7.671
60.8518 -19.915
60.159 -12.157
59.087 -10.662
53.8203 -14.203
67.9131 21.763
68.3189 11.710
44.3055 -22.578
48.4663 -18.718
57.817 -2.092
51.3178 27.292
37.3083 30.472
57.8717 20.698
51.54 49.506
51.0627 46.941
57.8036 42.739
29.1431 53.233
20.0761 53.630
45.8393 51.639
28.0025 46.034
26.5232 37.946
52.9777 35.909
55.4633 33.238
28.8783 40.567
55.9763 35.387
56.1325 15.038
22.7746 40.465
52.4665 28.329
52.5365 39.333
4.9449 36.442
18.3869 35.928
30.6691 22.298
26.161 31.993
45.2452 17.940
52.2705 39.401
47.5469 36.387
37.6701 48.038
42.2175 23.462
35.9545 46.681
60.4627 36.028
55.2532 45.029
60.9399 4.664
62.8833 2.999
67.9416 22.056
55.8015 -11.841
31.1091 6.087
30.3964 17.524
43.6122 39.550
61.308 37.657
71.9392 19.495
48.5405 27.559
14.3717 34.835
5.72307 11.846
69.3048 10.033
47.7566 47.050
50.6774 25.902
52.6885 10.065
23.426 51.498
5.42868 41.862
39.1951 42.798
26.0088 34.051
31.8044 55.742
55.3317 35.827
41.2609 54.298
37.3549 50.671
23.9442 50.820
5.78623 41.420
56.0707 12.342
36.4365 51.686
29.6141 32.293
45.8165 6.208
45.5009 22.993
51.5632 42.181
41.1139 40.960
47.6228 38.398
46.3497 10.709
49.8609 25.321
47.692 -8.279
56.4524 -12.931
63.4757 -2.171
47.7132 -15.679
50.7939 3.369
52.9865 -19.592
54.7114 -9.324
56.2383 -17.064
56.6366 17.980
56.5552 -4.347
60.8311 -10.690
47.0462 7.315
43.9754 24.462
41.7883 49.239
44.6675 32.200
54.9533 12.815
74.7721 9.628
61.4676 7.891
62.9599 0.259
65.8785 11.003
65.7361 33.457
44.3539 49.602
40.3588 52.328
52.4103 45.444
53.2127 46.093
38.3402 42.808
49.6032 49.948
40.6887 53.745
33.0441 50.394
60.4992 11.415
36.7669 -4.184
55.5026 2.406
46.6735 -26.139
58.5066 1.196
58.1764 -4.879
53.0757 -8.305
45.3599 -15.043
45.6121 -1.328
69.2595 22.195
63.6821 31.134
68.2984 25.679
69.9353 16.461
50.9464 -2.489
70.7317 15.885
46.3639 -8.632
46.2209 -0.812
59.1833 -13.813
45.968 14.410
66.3449 -5.038
51.3336 -6.455
40.6519 10.543
66.359 -4.754
59.8471 -7.174
43.1673 -21.526
34.1245 -22.877
56.2113 -10.959
50.4237 4.213
33.6258 37.044
45.0494 30.785
47.5809 0.595
60.0404 -4.607
66.5997 7.398
51.6864 17.815
56.5993 -18.402
57.0042 -0.758
64.5504 -1.233
55.2981 -17.461
56.7353 30.167
48.4149 23.603
46.9706 -6.232
35.9677 -12.408
45.3484 -6.973
67.8179 15.912
44.6081 10.096
45.9001 10.207
43.0027 22.846
62.7898 2.077
53.6061 10.152
66.8256 7.769
48.2127 13.939
49.802 22.786
47.823 14.440
61.0327 19.099
41.1628 26.951
37.1439 39.287
29.585 54.387
44.3976 39.892
59.4156 2.443
62.3674 11.421
24.6459 33.123
59.6181 32.193
54.1618 36.184
53.4933 6.571
56.3108 2.037
46.3914 -13.245
56.2451 -17.406
59.3261 -8.575
40.8197 21.218
41.6045 43.411
19.1352 34.285
30.9949 26.268
48.7287 44.654
33.9383 36.311
38.4983 20.426
44.8625 18.692
57.9046 15.311
53.1348 7.374
57.9018 18.662
53.7953 -3.988
59.4637 11.294
59.9963 22.626
41.3048 23.052
42.0766 46.131
64.7471 1.345
72.1517 8.749
56.6373 -6.342
43.6107 32.420
27.8827 48.978
46.6786 25.439
65.626 23.379
59.4289 -3.789
43.2094 1.510
57.4789 -11.754
38.3203 30.164
26.7063 39.947
42.2545 37.548
45.7898 6.746
64.3566 -12.375
50.5598 -16.981
46.0086 -19.814
61.3296 -2.552
62.0981 36.953
47.4313 30.078
43.0316 31.411
8.17464 59.040
22.9499 51.945
50.8839 32.336
41.8134 45.586
56.5229 37.313
75.2432 1.550
51.2298 -25.848
59.5723 -15.285
60.8288 -12.195
68.2259 -0.808
49.4499 -13.245
53.8446 -3.463
52.6941 -11.172
57.2672 2.335
49.7084 -17.477
46.9853 -8.150
42.121 -14.315
46.6307 15.959
52.3227 6.712
52.2561 -19.094
71.9419 3.694
60.4871 -2.218
49.1229 -10.316
68.5256 7.069
45.3947 1.731
54.4332 -5.730
59.768 -7.086
45.5593 -19.057
27.1783 -15.326
47.5402 6.004
63.0657 15.103
56.3095 -4.062
55.0462 -26.101
52.483 24.766
44.1722 45.025
24.5863 48.253
34.1723 33.514
31.5031 47.383
25.2843 28.150
29.0639 30.679
43.0219 -0.095
47.9115 18.119
37.8937 19.756
34.855 42.257
27.4885 45.705
10.8618 51.748
5.87391 41.691
45.0311 -16.352
38.8975 -24.229
52.2842 -13.364
60.0212 -11.018
60.7247 -0.462
56.2503 -11.547
55.9911 15.580
62.2023 34.581
34.3179 2.231
43.4276 48.035
18.0502 43.991
60.1795 23.049
52.6095 -4.629
65.2649 10.786
68.493 20.457
51.9124 32.973
58.6424 22.600
66.9908 20.344
38.2459 42.620
62.1184 37.885
56.8713 6.150
56.7865 -12.284
58.5245 -11.921
56.9446 -9.325
34.9081 -18.396
60.3956 1.756
54.5903 27.551
46.0323 46.165
53.5372 28.707
62.885 36.587
40.1297 33.834
51.7129 44.451
46.7306 30.591
55.6945 3.442
65.2375 8.217
47.679 41.573
62.9221 -6.167
45.2382 19.217
43.9701 11.192
32.2097 18.123
22.6387 42.150
5.83006 41.192
47.0454 38.511
60.8409 32.609
59.8507 17.714
59.8504 -4.445
41.7902 -32.669
35.9502 16.478
63.686 38.162
50.8995 45.242
37.5138 27.392
36.1364 33.430
59.8819 8.548
57.428 15.997
49.6543 28.917
30.3379 50.475
43.0883 45.404
57.696 -1.307
52.942 -8.306
64.5693 -10.607
67.8362 -10.775
49.1918 -13.166
63.32 11.683
64.6163 14.110
63.1128 8.898
67.392 34.941
56.3016 20.573
45.0249 14.850
40.415 49.187
59.7386 28.045
60.4798 14.488
48.6238 -3.957
15.0368 48.771
49.7304 34.903
53.2517 21.110
52.1728 -14.193
69.8902 10.017
59.9389 2.347
61.4177 -10.845
49.2284 -15.746
62.0008 -0.810
64.836 20.148
64.6552 6.595
55.823 18.209
18.5799 25.005
14.9511 40.280
25.0503 45.454
5.48442 41.240
42.2748 30.817
55.2553 16.238
74.3061 6.011
61.0823 -2.707
68.6164 -9.663
55.6819 -0.186
60.507 18.989
16.694 52.108
5.53787 46.672
39.3522 38.034
29.906 48.710
30.328 42.638
55.8014 32.045
22.794 45.992
35.3862 42.403
57.4152 32.740
55.4903 7.183
51.6767 33.492
62.8458 26.980
47.8282 -21.987
54.4308 19.270
52.2458 35.258
65.358 0.233
62.4222 7.593
55.7196 -10.181
65.2899 25.231
58.8341 8.228
64.6812 1.218
55.2774 -17.124
40.3376 -25.852
64.7418 11.580
42.1569 38.125
41.2823 25.549
26.8347 43.652
24.9999 44.673
33.4492 40.283
40.3858 51.794
39.5948 46.534
56.5244 46.041
27.9453 40.552
36.1826 50.003
16.8622 39.943
31.9896 62.577
24.5063 38.970
42.5185 28.089
36.145 52.159
43.5792 42.056
5.31039 47.495
54.3947 25.232
70.4284 2.602
59.7417 -9.211
59.3054 -2.560
47.8452 29.999
25.6637 36.842
37.6505 20.014
51.489 6.175
31.7876 28.003
57.7912 33.232
55.5896 29.948
31.3234 47.828
8.37015 49.851
22.0567 35.235
5.4747 40.910
23.0556 35.312
34.888 54.751
28.4653 53.774
28.5633 30.052
32.8982 39.771
52.7862 21.511
56.0705 9.827
67.6168 -4.346
46.0441 -17.198
54.4754 -14.243
64.8221 -5.452
68.7399 -2.481
51.7109 -4.690
48.3722 -18.808
37.2888 -7.856
49.6197 12.527
36.6065 44.062
36.4534 31.945
32.7028 54.818
54.1224 -7.432
62.1555 -10.187
54.7557 -12.095
45.6078 7.976
62.6171 -5.910
54.6408 -14.581
59.589 36.384
68.0195 22.395
40.0818 36.165
53.6872 9.336
43.2238 -19.259
42.6018 -18.044
62.199 0.743
57.8901 -10.186
53.8092 12.606
55.8334 3.571
45.3467 9.214
44.3107 45.517
30.2677 43.714
39.2071 8.838
35.3717 -23.938
61.1573 1.777
43.7423 39.631
51.5056 37.952
42.3807 26.054
38.7094 21.583
56.9402 42.244
55.288 41.929
14.9763 45.996
14.0775 42.076
17.9133 38.604
24.1989 45.798
49.7696 49.202
55.84 19.022
66.7063 14.168
64.8982 35.045
30.6639 37.823
22.1015 50.480
35.7107 28.421
55.115 5.770
60.7837 24.015
61.3756 8.827
44.7632 -2.907
59.0778 -2.429
50.2707 36.721
30.0318 33.643
27.907 45.439
5.69705 41.227
55.9088 14.990
56.7444 -2.860
38.9139 -15.687
45.2316 43.151
38.6301 23.580
64.0991 24.638
48.6847 8.037
50.9914 -8.709
51.3007 -22.482
38.5477 -14.630
56.6417 4.122
56.0566 -3.591
30.0493 -22.420
48.0372 -3.722
40.5011 27.449
35.1153 45.979
35.9505 44.226
60.9755 19.633
20.9829 52.159
60.5222 2.866
59.0936 -6.154
55.9075 10.568
50.8675 -19.030
56.6575 28.022
51.0029 1.544
38.3079 -25.436
52.2736 -15.352
59.7213 7.883
62.4077 -8.968
60.2038 -15.903
61.2845 -6.685
63.7824 2.610
63.658 34.486
52.6464 -5.038
33.1311 1.457
48.6294 15.100
40.0799 -6.482
52.8175 -13.853
55.8691 6.486
37.9815 3.097
24.6659 42.150
44.6866 28.664
57.4145 -3.504
62.5922 -3.876
68.0631 -6.934
44.344 -13.712
47.8777 -21.159
49.0394 10.172
51.98 -14.775
33.1329 12.374
30.4426 12.131
46.8432 2.349
40.3365 -16.437
43.5016 -16.092
58.5502 11.578
55.313 6.441
20.2269 -18.136
66.1515 -0.942
65.2598 29.563
60.2694 0.336
65.2856 32.872
36.9447 40.078
57.1731 29.020
53.7794 -23.987
57.7586 -23.074
46.9817 -17.199
41.927 -6.166
58.0315 16.280
72.3473 10.245
67.8946 18.094
66.5116 30.018
38.8104 50.321
58.2654 38.834
56.0748 13.248
46.3832 22.540
40.5116 32.335
45.1992 43.616
35.4698 43.146
64.582 15.005
50.1985 -17.348
62.1767 -6.313
59.895 3.467
56.7417 -6.109
66.8176 10.714
65.5414 6.255
63.4575 -9.377
42.9629 -12.974
48.9574 -5.923
46.877 -15.416
47.3513 26.637
57.0558 0.378
44.6939 20.943
28.6493 47.619
41.7278 45.300
18.3192 41.173
62.9693 34.651
59.5206 29.917
26.9199 46.983
20.3636 20.641
5.76365 24.847
55.5674 -11.597
56.6182 3.398
54.3725 23.714
37.9352 38.178
68.5447 23.633
64.6889 6.081
62.825 22.787
68.5495 15.368
68.0927 25.599
45.4784 -12.807
57.5604 -6.164
71.4862 -7.100
37.3584 -27.020
56.1322 2.905
56.8158 36.396
43.5058 28.382
28.303 34.637
49.9527 18.639
33.4387 53.198
21.1733 36.626
34.2488 49.587
53.6122 34.577
56.8428 37.162
52.7 37.106
43.1454 46.445
30.8202 46.639
36.0975 52.630
54.9972 21.077
30.0548 -12.905
44.6011 -4.868
55.8616 36.533
37.3906 28.475
40.013 23.817
68.5535 34.338
65.3944 35.162
37.7581 41.083
63.3902 39.837
58.5199 33.423
34.3382 -31.555
54.5737 4.719
45.6665 -13.216
48.2097 -13.432
54.27 2.976
57.9925 -3.296
64.5694 -4.129
57.6624 3.495
41.2014 28.981
62.4212 36.328
56.1638 35.459
65.8326 32.142
58.379 36.457
63.5995 34.711
22.0484 55.585
64.7779 20.955
60.3654 -10.579
57.4879 -9.768
58.5048 -1.862
56.4203 27.815
41.4261 50.392
43.6206 16.002
48.8966 19.881
44.6857 44.214
40.426 43.791
53.8055 -6.988
45.6543 2.987
43.4971 29.135
34.1861 21.668
54.3744 12.115
51.6088 22.484
52.9589 31.842
43.5993 28.894
54.2623 46.352
62.1704 37.733
67.0252 21.356
63.9604 10.893
49.5369 -5.865
59.4472 2.276
44.2139 21.198
42.2943 32.561
42.8653 39.496
51.1345 -7.327
71.3536 -5.984
38.958 -18.665
37.859 -9.857
66.732 14.417
62.216 -9.161
41.5707 -20.183
50.74 -14.402
61.2627 -18.618
55.5498 -0.143
38.4066 -13.778
57.4127 -6.807
58.0959 17.536
62.4728 -1.618
62.5176 -0.756
58.4749 21.536
52.3385 30.584
17.1647 40.612
26.0557 46.136
64.289 -0.217
35.6988 -20.904
30.0777 -25.254
46.2971 -10.439
50.8186 -9.891
63.6056 9.553
63.0801 23.692
48.6097 20.436
30.9044 47.040
36.3598 20.798
56.6093 27.024
50.1145 0.471
21.2586 -15.523
46.5854 8.649
57.236 23.481
57.9028 26.153
36.1302 40.361
58.5893 37.038
63.434 4.566
50.13 6.777
31.9495 -13.793
51.5779 -5.891
68.1195 5.189
44.3907 -13.299
44.6918 -8.622
55.024 -4.768
32.2448 -26.636
31.224 -16.171
64.0053 5.309
63.7206 -6.135
55.1658 30.458
47.2666 -3.030
51.4201 48.364
47.6342 40.988
42.619 50.511
26.2496 41.260
55.6833 45.644
64.5975 36.599
67.5858 33.102
41.3185 45.417
48.2574 38.174
50.2364 52.484
49.0614 43.585
72.2706 17.374
55.7963 22.701
45.913 -1.624
44.0295 -18.619
63.9702 -4.975
41.5484 -26.630
58.8381 -12.531
65.8648 18.083
37.9198 53.897
34.0837 34.791
54.0852 39.410
25.6601 43.463
49.7822 -0.460
58.081 -8.003
48.3179 -7.110
67.7959 -1.148
53.9222 -10.626
49.3807 -10.982
31.3191 -2.136
51.9369 38.241
43.9113 28.376
25.3829 25.911
53.7357 42.554
45.0854 33.538
60.1257 23.905
49.2953 24.556
43.0292 6.677
50.5069 17.175
31.5459 17.306
49.367 19.188
44.2054 49.988
48.9233 39.720
47.0704 35.417
59.4703 24.678
57.9366 -1.240
73.7573 5.496
53.184 9.119
33.5267 38.249
55.5816 18.672
50.3754 -8.717
46.7018 -18.860
42.7278 10.380
61.958 3.678
38.66 -11.051
55.5134 -23.156
50.597 -15.556
50.477 -24.502
49.4552 33.783
37.0038 58.428
42.8515 45.721
47.0858 35.071
57.5064 34.243
39.2786 16.082
51.9309 28.023
62.2214 9.111
65.2041 16.166
71.8496 21.907
40.7705 36.968
18.5662 44.489
15.7204 33.563
46.3679 -0.790
34.2279 29.197
40.3089 14.518
14.4116 37.413
21.3731 50.943
26.6911 44.484
22.9965 42.033
43.3759 10.541
46.0988 31.629
56.1228 41.313
38.93 46.160
60.458 23.611
57.8568 -5.955
35.8726 -23.971
59.6778 -1.709
64.932 3.377
36.1024 48.882
31.1243 36.836
46.0468 33.080
37.2563 54.323
28.4966 41.090
47.6426 21.704
42.2981 23.372
53.264 12.142
38.6579 33.801
37.4476 43.670
31.9134 31.506
54.5528 5.755
30.6461 -18.220
66.0296 -13.774
56.7054 -7.388
45.7476 -21.984
62.0473 -13.671
24.3662 -20.311
65.1606 -12.173
48.0042 -24.456
57.6983 9.730
37.7026 -1.044
19.5342 28.189
36.3399 46.192
42.9459 36.307
45.906 39.586
26.6528 13.256
38.5029 9.009
44.4716 24.889
28.0613 47.439
30.0012 35.860
49.5297 51.922
61.3878 13.859
53.2703 -14.009
67.205 18.197
61.6996 20.257
47.5249 -11.773
38.6312 -13.938
60.942 2.540
43.6407 3.324
56.062 -1.660
64.8916 4.832
56.2274 -3.259
63.8977 24.168
65.5449 22.055
63.2555 5.509
45.5791 28.500
27.4322 -16.437
39.1384 -0.700
54.1851 10.960
56.44 31.718
51.688 -8.892
55.5935 -17.148
62.442 -0.479
60.1745 -14.046
63.1739 -3.286
45.0857 -16.123
46.7169 15.714
62.2695 22.572
55.3271 -0.753
53.4818 -12.844
47.515 -15.094
60.2829 -6.984
56.2761 11.059
48.4751 35.495
55.2356 46.381
34.0417 47.254
54.0832 34.139
43.577 29.984
32.8158 56.126
40.7867 45.296
50.6135 24.646
9.67232 43.120
61.6965 14.360
39.6604 -9.400
40.1394 5.963
44.3917 -8.235
56.7297 -7.492
56.5734 -6.138
60.0168 -7.428
60.6854 34.500
55.5478 33.122
30.6704 32.787
57.6698 40.325
23.162 27.230
50.2104 27.682
59.4839 24.519
27.8094 15.343
30.195 42.443
43.2039 39.517
42.5306 46.174
49.4888 29.037
69.8389 24.978
63.1759 8.942
45.4312 24.856
50.5035 8.891
43.0807 -9.690
45.2635 -22.850
54.5263 -15.722
65.6616 7.438
66.2256 5.749
68.3667 31.452
45.5614 41.118
66.5266 23.722
33.0687 39.453
37.9618 42.453
57.4146 34.830
57.6448 7.008
47.9315 15.093
52.0298 13.998
51.6058 -7.300
32.2552 -9.822
42.4244 24.424
17.2428 38.212
25.5982 35.295
29.1573 48.786
48.641 40.118
31.9387 45.642
39.3077 37.722
30.7408 31.904
32.4154 54.066
50.98 -19.224
45.5597 -12.628
62.4639 -6.469
51.3427 18.829
58.0633 6.853
48.3762 40.092
69.4131 11.999
44.6824 -19.917
56.9106 -6.651
27.6823 -21.818
22.0595 -20.379
64.9445 31.018
46.2487 43.308
18.4456 40.013
48.5039 10.924
52.1737 -5.237
47.7635 -7.212
57.9535 19.725
59.6742 8.837
52.8706 -4.034
69.9694 -2.608
71.2245 0.773
36.7707 43.287
47.2256 18.206
60.2599 17.499
53.9023 22.504
57.8055 38.581
63.8895 25.424
67.4555 19.302
47.4364 15.158
30.0395 40.495
49.5152 39.055
19.3446 51.210
46.5645 41.536
54.8184 42.685
66.2103 9.849
41.5623 39.065
50.8845 50.643
49.8575 47.098
44.2129 43.294
26.3593 40.615
28.9391 47.277
27.5641 30.260
16.631 42.244
61.9333 23.633
54.657 44.034
41.4638 47.305
54.9844 38.588
19.0283 56.331
23.7407 27.697
53.0595 18.550
61.3164 -8.382
49.7515 -15.980
60.2923 -5.482
63.0081 31.101
53.1517 0.671
65.0889 9.776
39.8051 18.866
46.8527 27.431
21.7626 46.577
21.8819 36.203
60.4 -9.593
42.2314 7.982
63.6523 21.884
57.3043 23.630
39.1113 51.357
54.3333 43.423
49.0529 27.813
63.6123 35.200
40.5968 45.424
27.083 47.472
48.9426 40.369
66.7118 8.739
61.2353 -10.992
66.7322 -1.580
62.2534 4.127
49.779 13.128
49.2178 -13.612
61.9074 1.457
49.5427 9.614
51.55 31.752
30.8622 51.023
18.7668 48.998
37.1057 43.348
74.0092 9.525
60.6825 26.705
32.0925 29.917
40.5416 30.074
42.7919 42.575
63.333 30.814
69.2319 11.767
65.1317 -4.609
67.8955 -4.044
60.57 16.469
43.4632 31.378
56.4038 33.729
37.7014 25.354
36.2353 51.218
10.8441 25.728
33.307 58.659
55.8839 18.301
69.2502 -9.690
40.594 -1.858
45.5014 -17.126
59.3856 35.216
54.4718 4.538
70.0028 1.425
62.2591 -16.279
14.908 -25.060
43.7984 -24.998
53.1246 -5.424
58.5162 -7.583
50.394 -3.084
61.4948 -6.443
35.7872 54.926
28.5732 58.073
23.068 40.728
38.5106 48.081
36.7987 54.937
66.3682 34.131
53.5885 -5.824
60.0444 -0.191
57.3376 3.703
53.8941 23.695
30.5945 -4.612
23.911 -6.889
51.8548 11.146
44.1376 42.762
48.088 17.304
55.9054 17.649
40.8461 9.488
33.2525 44.295
43.1573 49.173
39.688 49.972
30.9197 52.178
62.404 19.715
48.9493 7.548
60.857 19.112
19.6612 44.153
50.1298 37.328
42.2261 15.997
51.6859 33.021
38.6673 33.282
69.5306 15.307
50.4266 16.025
28.2602 47.302
34.2994 45.237
50.2714 23.639
58.1931 -0.196
69.2662 5.550
58.2174 -5.173
51.6974 -5.136
39.2281 -20.888
53.5624 -12.537
58.4599 6.461
45.6797 -23.012
40.1707 -18.964
57.4736 40.063
34.6503 3.311
35.3533 -5.904
41.9285 -9.365
25.4575 -9.769
45.698 -22.482
50.3074 14.404
50.0979 -12.657
40.9317 18.170
62.8309 23.672
54.8355 -3.727
62.3743 -0.208
66.5092 -0.339
70.9881 1.872
67.1827 4.509
69.8976 11.536
66.0368 -6.685
69.4561 13.881
66.9492 18.541
67.7424 4.292
52.4445 -20.046
51.1242 -7.495
58.4546 6.031
65.2959 7.117
69.8387 19.866
39.2789 1.743
40.1699 23.901
59.3671 -2.136
67.0486 33.064
75.5839 8.089
65.2733 -6.798
47.4256 -3.520
57.2677 10.461
38.1846 49.749
40.9135 -12.776
45.0046 -4.073
52.6403 -18.719
63.0062 35.732
59.697 17.242
64.7811 33.455
14.8836 36.846
29.4659 45.552
25.2688 41.968
49.4527 14.285
39.3136 24.907
26.5489 31.862
56.3362 20.560
53.6287 -4.840
54.1552 28.614
40.6845 1.310
37.4172 32.939
53.1092 -10.317
46.951 13.189
57.5103 24.289
39.6197 -17.289
49.9181 -18.432
54.8992 -24.052
44.612 28.873
67.1114 -17.407
48.5012 -17.876
50.2326 5.186
46.4644 17.342
42.5874 49.676
14.4839 27.323
26.5387 36.050
25.4604 49.351
32.6332 43.872
55.9824 30.853
56.0823 41.898
61.3311 -12.945
40.9561 -11.970
32.0653 -16.072
56.0517 8.938
62.3214 -7.609
46.6986 -20.098
51.998 -24.122
46.5929 -21.275
64.9807 -4.715
54.6039 -3.991
57.2007 -6.009
60.4811 -8.393
44.7876 1.192
59.8347 5.099
62.2758 17.520
54.3825 -4.791
59.2981 -4.312
53.353 -17.451
52.3504 -5.933
42.3136 -28.619
64.3378 -2.279
57.3941 -3.646
47.76 40.411
64.6856 0.596
51.9491 -13.343
65.3055 -11.177
53.0441 -7.354
31.4006 -29.439
59.5369 -16.124
54.3656 -2.170
43.4724 28.597
45.1563 -0.844
31.6953 -20.347
39.9861 -25.367
62.3703 -13.077
47.8906 16.292
41.3193 26.290
34.7823 8.972
46.0973 -1.645
46.574 -19.543
47.4682 -25.208
62.5926 0.119
61.6411 -10.874
44.8896 -17.104
44.559 -12.938
54.443 -14.297
60.7812 -13.747
34.5888 50.651
23.7611 42.416
49.2656 36.130
53.7379 -6.112
51.0895 -16.861
59.0387 14.893
56.6977 31.354
60.2779 41.598
32.0515 50.392
53.7983 34.293
37.1464 42.282
41.8427 28.034
40.1026 31.633
33.0707 53.807
24.1644 47.490
42.6115 29.326
21.0394 41.382
33.7526 11.242
50.18 38.257
63.9484 27.342
59.7369 10.732
43.4422 39.737
35.6927 12.594
14.9986 44.236
46.1562 48.363
34.3221 41.668
52.3628 45.503
23.9605 46.100
24.4172 50.360
22.0733 54.290
29.7944 49.335
62.268 40.426
62.9841 0.382
62.0982 -10.359
46.9676 -9.750
72.3908 12.824
62.7471 0.817
60.7396 -7.540
41.8473 -6.948
47.855 -6.764
69.863 -9.054
49.1634 3.494
47.9169 -10.113
22.4048 -18.388
36.4677 -14.749
59.8194 21.215
63.2148 33.786
65.4837 24.195
63.523 -14.180
58.7173 -21.710
47.7396 28.330
52.5324 23.841
56.6883 7.242
67.7672 13.343
56.0603 16.098
61.9438 38.757
36.4282 42.869
40.0306 0.843
44.2145 24.694
15.2231 44.397
62.3733 36.524
42.2572 35.431
52.7947 29.760
45.1085 45.484
37.3696 47.006
42.1739 39.136
54.2972 31.831
52.6821 47.908
42.2086 51.546
34.8801 42.548
48.6402 32.242
34.4762 26.101
41.6022 29.872
45.0904 30.047
51.2136 13.059
48.6641 -3.708
62.6244 -1.256
63.0261 12.696
52.8475 -11.617
55.8906 -25.002
45.5087 -24.291
35.4358 -26.554
57.2389 -15.121
40.6598 -14.027
58.5868 -12.111
45.9615 10.324
24.1041 31.731
41.7568 38.274
50.2772 12.055
34.2135 -33.908
57.4609 0.460
38.1814 -23.235
45.8631 -9.263
61.7361 -0.314
69.5083 10.048
61.6133 -1.056
51.2156 -1.171
54.5817 -11.270
43.6364 30.981
17.8718 52.751
34.2246 37.014
61.4775 27.129
35.4481 -2.397
67.8877 2.931
65.2981 5.915
64.8529 -5.566
53.665 -3.819
64.3923 13.843
67.0142 12.469
59.3779 -6.035
48.4749 11.041
15.8348 46.196
22.7152 48.246
41.9949 50.753
37.8197 43.463
51.6949 32.406
65.6574 14.915
34.454 16.256
26.6319 56.648
54.7746 48.000
39.7931 36.661
20.9606 52.002
26.9882 44.430
50.012 24.681
56.7764 38.193
71.8945 16.986
48.404 38.373
53.5764 39.858
42.8571 40.260
41.9955 54.898
51.4485 39.329
32.7751 41.510
20.8796 42.183
67.3591 33.311
62.8447 38.746
53.8284 21.838
52.2897 -8.133
52.9625 21.494
22.7145 53.311
5.98143 41.738
61.0083 10.532
63.7009 30.591
48.4675 27.935
62.2971 0.799
48.5358 48.843
5.47371 47.523
54.2729 -18.348
43.2558 -10.006
37.4247 -14.034
55.6203 42.566
59.7983 26.774
53.7367 47.871
20.1525 42.007
51.1155 42.982
47.2509 30.452
31.599 49.607
23.7745 36.493
25.6175 16.500
47.7654 21.617
55.033 12.373
48.5918 -6.458
41.8526 -8.474
52.1989 14.146
11.4552 49.872
55.3147 30.725
37.3679 40.580
60.4648 8.418
56.3731 9.667
41.4575 -8.847
57.5625 -0.886
64.1747 -14.563
55.7434 -12.802
50.6838 7.004
51.1017 28.015
52.499 42.196
46.4538 37.121
19.6222 45.044
66.6716 30.860
51.3965 40.016
49.3965 19.596
40.727 36.787
28.0223 46.367
30.9452 47.906
42.6849 26.194
28.1012 50.102
31.7012 39.691
48.2634 36.807
43.6733 36.553
57.4772 2.512
43.8778 51.116
35.3771 29.687
50.7638 39.304
56.3945 29.736
13.1277 27.184
6.08618 36.045
56.2834 21.438
67.1693 8.368
66.1929 12.813
43.085 -5.022
69.2201 4.520
54.6459 12.060
53.9523 15.812
33.7768 31.431
41.0974 12.408
49.8677 6.446
20.1776 39.462
43.2511 29.720
58.2873 -12.393
53.5936 -5.881
66.2588 36.704
64.5308 5.979
63.8469 37.568
65.3143 35.991
62.6401 38.933
61.9531 34.568
53.657 45.583
16.3451 38.947
52.9504 31.480
57.6571 31.766
74.51 13.469
68.2098 24.901
51.9485 -10.683
56.2635 -23.118
36.3364 -15.744
57.6966 5.170
51.2368 -14.165
48.1813 -12.382
50.7673 48.106
67.5439 30.569
39.3965 15.518
53.6767 11.887
53.4311 12.209
57.0853 35.651
70.0609 22.659
51.3417 20.835
40.0739 53.158
27.6941 27.834
53.5781 -5.514
39.6589 -26.378
41.0779 -24.139
51.31 -15.913
57.4097 19.354
46.2683 39.036
70.1803 16.676
66.6906 36.367
27.8936 47.863
45.5733 47.884
41.5854 45.968
27.158 15.891
48.4064 13.304
43.2209 9.202
50.0324 -4.520
59.9415 42.311
45.8022 22.827
49.9368 20.271
41.2262 9.175
53.3674 7.078
63.7711 34.234
64.2275 -4.648
66.0196 -1.908
55.6232 35.876
65.8028 5.200
34.2738 -25.841
22.6223 -21.853
37.3988 -11.671
58.457 15.137
24.1258 14.966
57.1063 1.776
49.9777 1.828
67.6287 14.649
68.3013 22.159
61.6037 9.488
60.4268 0.746
45.4764 40.062
45.3076 14.189
29.7883 32.952
20.194 46.330
32.0602 53.116
16.3151 47.126
30.6351 53.378
48.8375 32.275
52.6047 24.388
24.3037 45.824
25.2069 36.495
38.7709 16.161
53.4553 12.574
57.4915 37.262
12.2704 35.992
36.4723 37.947
27.1348 46.308
65.6894 18.193
59.6051 -4.352
58.1769 1.150
36.5023 39.587
63.6 8.905
50.7956 -0.485
49.7539 2.682
37.8824 28.312
37.0989 47.162
43.24 22.417
47.1267 8.059
37.2969 19.973
46.8426 40.192
29.5028 59.808
15.601 43.234
63.2486 15.053
61.4013 -6.211
49.1844 17.763
52.1081 -9.875
65.8207 4.863
50.1399 -7.871
45.4229 20.586
42.4235 35.433
54.7169 35.988
35.0047 28.177
60.9031 8.701
33.0116 38.889
57.0647 24.931
54.9111 26.551
48.2446 11.439
44.1823 48.827
42.6113 29.763
44.1559 20.102
68.0077 29.865
51.9028 29.184
56.5692 5.993
47.1343 3.246
58.2624 -3.458
40.9607 12.731
38.4009 0.039
35.0711 0.661
66.4298 -6.990
30.9147 -9.068
59.534 9.426
29.7981 25.009
35.2078 40.806
65.5637 32.951
46.4975 38.925
43.8803 43.440
22.2356 44.279
51.4513 2.036
57.0341 -15.259
59.9357 -6.820
60.3027 -0.103
42.3007 -23.695
66.9229 10.695
61.17 14.212
58.0738 9.522
59.5068 -11.479
55.9774 -11.412
60.5397 29.965
60.0437 20.865
49.5343 25.118
40.0422 -3.019
47.8583 39.125
54.1598 48.289
52.9251 50.520
26.2289 48.503
33.6017 30.877
60.9747 12.330
47.8261 3.226
49.0121 -22.807
37.2247 -11.456
35.9849 -22.781
62.3597 -9.196
39.8703 44.497
36.4679 40.864
6.02239 41.426
49.539 35.177
51.3418 33.348
18.2247 47.486
32.4473 36.689
14.6014 58.460
37.2927 39.186
23.4706 43.706
53.0607 34.773
68.7528 26.538
60.9527 36.952
48.6226 21.765
52.1495 14.437
40.5811 51.416
59.3169 27.126
49.6704 38.729
62.3405 -8.992
50.5894 -17.149
61.8255 0.035
61.3183 -23.168
55.1381 -14.371
54.2047 -21.208
66.9939 12.386
62.7114 37.333
67.3868 22.189
61.1768 -8.904
55.5731 -3.324
44.7859 -21.995
61.9589 -9.642
51.0109 -25.403
30.3652 -25.781
56.0978 15.578
35.9025 36.368
16.7427 33.869
48.9679 38.125
47.103 43.878
26.0122 44.099
43.6052 4.149
62.5375 13.070
48.4145 32.295
41.851 5.202
48.7774 -21.302
57.8387 -6.482
57.801 7.550
46.5811 36.392
39.3986 28.198
49.5093 53.116
21.046 38.875
37.9358 36.757
54.382 31.881
25.5183 28.167
56.8222 32.498
69.3595 9.572
56.1955 20.763
50.4633 -14.354
53.6457 -17.554
63.0524 28.648
59.4591 29.588
69.7756 20.052
45.4484 47.613
13.9406 41.869
29.8389 49.964
32.0047 47.904
39.7992 36.296
42.2022 36.929
33.3259 45.983
35.1811 29.908
32.995 40.899
36.6643 49.545
59.4741 28.667
30.772 38.794
37.5664 46.385
27.3763 36.108
50.0692 24.821
58.1912 37.478
48.4299 37.275
29.8675 51.565
19.0341 47.077
15.2558 53.981
5.99709 35.962
59.7854 -12.555
64.4576 -9.301
51.7352 -11.062
68.594 13.822
68.7059 3.650
56.7156 -16.806
32.6269 -19.881
42.1795 -7.715
60.7969 23.696
23.8594 37.494
39.6022 -2.009
46.3214 -9.083
40.6385 34.453
31.9559 26.405
40.4274 42.137
50.3225 44.775
51.4907 19.928
37.2996 39.203
48.0017 57.026
32.0637 46.526
34.9552 52.411
21.6526 55.522
19.4404 50.476
22.8818 39.764
50.6438 43.831
52.0893 6.575
6.73349 43.046
28.8211 19.215
25.2002 33.376
25.4943 16.605
67.8717 3.006
44.9034 -0.727
51.1223 24.588
61.9455 -9.664
55.3514 23.738
70.4298 6.159
70.6752 -4.372
53.3344 -18.785
51.6134 -19.707
57.3958 -2.765
53.802 40.303
42.0956 21.207
28.9766 47.911
40.7674 47.783
52.9202 45.701
53.7011 26.329
26.3582 16.231
50.4335 25.909
52.1812 -10.266
58.7794 -21.311
47.2355 -19.808
61.5147 5.838
73.2394 22.666
58.7448 4.457
58.0968 -4.356
30.4596 -11.275
38.8418 31.254
68.2259 17.419
72.4129 13.994
64.402 19.850
13.4111 47.436
28.1969 50.723
29.1308 53.733
60.3028 32.743
52.1455 27.886
63.7424 13.552
66.5068 9.924
68.4371 9.729
54.9478 -3.394
45.1921 19.494
63.3875 15.429
48.0706 8.899
41.6185 6.365
54.9173 5.350
62.9939 3.623
62.4827 10.475
60.6864 10.745
58.2268 -15.706
59.0474 -17.815
31.5868 -27.328
54.4439 -20.284
43.201 -22.814
47.2153 -2.935
51.3216 -14.515
42.3072 -29.031
56.6132 -11.943
58.8636 25.566
53.327 17.704
60.3698 30.180
26.1339 44.914
52.443 21.571
62.0383 -6.456
48.2009 -13.669
57.6916 3.066
50.1025 28.597
54.6115 18.201
54.2051 4.021
33.9458 1.198
61.024 17.573
50.5388 16.295
53.0839 28.180
65.7042 6.685
65.745 14.799
56.6372 14.124
41.5696 34.717
39.013 45.636
16.6913 41.040
19.3293 43.240
58.5007 7.058
42.5121 -5.977
59.2689 -4.617
48.9491 2.493
38.2682 32.736
27.6262 23.828
42.6128 34.614
40.1481 43.888
46.2897 48.882
57.4739 -7.930
41.8423 -14.788
48.3438 -8.127
64.161 -1.180
44.5814 -8.115
63.4755 1.909
57.6496 1.740
65.4776 -13.061
47.0791 -25.913
43.8568 27.070
45.6028 -5.865
69.6711 -3.259
49.5937 -6.765
70.3357 15.822
67.2962 10.245
53.2473 -5.398
48.1437 8.455
51.6662 -21.827
58.4381 8.172
54.3478 16.502
70.4158 7.222
67.9494 22.585
62.14 16.472
47.8152 28.675
51.3637 24.942
13.9666 51.664
50.043 42.134
42.1285 45.561
32.1105 36.507
24.9533 50.688
41.2269 46.418
59.5026 38.813
50.5387 54.133
26.312 46.301
32.0312 14.116
47.435 14.897
41.46 25.755
31.2143 47.882
56.4757 37.569
66.1639 34.272
57.4844 28.959
56.0852 47.952
36.3718 47.796
57.271 24.997
48.1227 32.161
56.5126 8.578
30.7835 46.084
38.2874 54.719
32.9098 59.405
34.3201 43.630
61.2733 30.351
57.7964 -8.641
51.7549 -9.841
62.9399 32.719
64.4375 9.417
60.0343 19.648
70.5986 22.511
71.5238 6.040
60.853 6.884
47.9865 6.244
53.7473 -7.681
57.1065 3.583
59.4733 37.714
62.1998 4.828
67.5334 6.605
59.0988 4.703
43.4944 0.406
59.0005 2.243
47.3132 14.959
42.3532 39.870
16.2194 52.408
18.4053 40.560
24.9709 44.835
34.8163 47.031
24.6271 49.672
14.336 41.534
5.06076 36.216
62.8031 13.726
63.3896 3.898
68.1934 12.323
57.568 30.670
51.518 33.851
5.61915 41.932
48.9562 -1.813
31.0994 -24.495
54.0225 29.573
46.1143 50.134
55.4841 17.246
37.5664 30.321
52.3159 16.796
50.5097 32.866
28.3118 52.317
19.2281 43.215
20.099 37.261
56.77 39.151
67.5707 13.582
41.1531 3.546
34.7518 -19.487
44.9124 -8.213
55.7827 4.516
47.2696 32.640
60.5777 16.149
49.6725 46.299
52.0081 40.848
60.2774 2.200
32.745 -18.426
41.5009 -19.939
57.7624 -7.143
44.2973 -3.223
51.0485 -0.327
59.0941 -8.461
56.5206 -6.554
49.5679 -19.770
57.9633 -15.962
51.7515 -30.520
52.2146 -20.611
44.145 -21.756
61.077 6.223
65.4046 -19.508
66.3705 -3.543
36.3865 -11.708
41.2961 24.423
31.8982 30.063
52.6128 24.291
37.5384 42.234
61.2649 28.859
47.2933 32.021
14.3694 46.397
35.5923 39.335
19.3996 52.683
27.3363 29.472
60.0682 -18.900
59.2249 -18.274
41.3374 -9.140
61.7443 -10.868
54.2652 -14.211
64.2978 11.539
42.7055 -14.701
65.4418 5.911
69.2377 -1.216
39.8861 -28.288
32.4635 -22.203
51.7073 -10.238
60.0178 31.648
47.3131 42.447
37.0325 31.966
66.8548 -9.598
62.584 -2.227
57.0468 0.607
39.8237 -2.038
57.3077 -14.222
59.0952 -22.801
63.1012 -10.290
65.7176 -8.548
69 3.472
38.078 -18.894
56.3175 -5.131
56.6469 28.524
56.3516 7.618
50.0317 34.527
18.4748 46.539
37.9866 49.140
49.5589 52.918
69.5861 22.696
46.1318 30.230
51.8252 36.137
41.8849 42.834
5.94585 36.581
51.9063 -13.712
52.4889 10.446
18.4378 31.223
65.7351 25.780
41.5539 -1.242
48.3071 -4.694
62.0335 30.811
37.3388 41.164
49.2473 43.503
73.4504 14.395
54.3341 34.889
64.2679 20.594
57.1058 23.179
47.3105 35.935
45.0653 13.333
54.462 45.424
28.5187 52.378
66.011 23.107
63.9378 34.126
57.9395 21.200
60.0101 5.348
33.2071 -30.010
61.4702 -11.312
33.1867 -20.458
44.0444 17.362
51.0375 26.011
59.0512 7.841
35.5676 48.813
46.8931 2.145
45.6225 -20.092
60.2294 11.031
72.767 11.259
40.5936 17.614
30.4303 3.781
52.8328 -16.496
34.8157 -13.693
53.1724 -27.022
67.2482 10.531
48.0086 28.864
45.8839 10.874
51.2061 29.005
38.9172 33.974
42.18 35.071
62.8062 0.463
72.514 7.782
65.4859 12.057
58.635 23.221
22.6943 40.862
31.3417 30.570
44.3071 47.013
68.0231 34.873
45.9041 31.947
59.0119 11.450
45.6153 -13.322
64.2195 14.622
72.3403 8.610
62.7269 1.631
59.0828 12.424
49.7362 -7.499
53.8382 -20.014
34.2787 -24.628
42.5129 -18.411
35.1468 0.681
52.0993 38.122
20.4752 58.501
49.6561 32.753
50.3957 28.353
58.3976 32.860
39.3426 12.043
23.6304 28.874
65.028 31.769
58.4679 -3.941
60.9383 9.442
66.7749 6.056
67 -0.802
67.1292 0.877
61.1491 11.774
34.5083 42.398
48.9272 40.776
40.2537 33.230
13.4752 45.249
59.9639 42.761
53.9841 32.079
38.3534 42.013
17.9425 20.743
46.1588 21.149
56.0879 27.447
40.614 44.354
50.7188 41.794
59.5724 39.248
50.8392 41.608
68.4025 32.495
58.1264 -19.666
49.9796 2.075
52.0327 -3.206
9.89406 42.955
46.4685 49.798
49.5795 41.426
53.2692 34.554
65.9953 24.232
68.6797 23.121
55.9717 19.239
56.9305 -1.215
57.2773 -8.273
57.7205 -11.538
23.7076 -25.372
50.4398 -10.869
58.2058 3.146
62.7811 12.784
40.7394 34.467
22.5482 48.935
5.93561 41.525
42.095 -21.851
53.3719 44.898
50.0089 44.009
51.5555 34.965
54.7553 18.115
54.0192 -5.088
54.3538 26.423
44.0476 0.911
42.7987 25.741
54.3548 32.648
30.6882 47.486
30.0139 22.860
13.9241 35.988
31.5537 40.985
14.471 56.470
56.3599 43.429
19.9193 51.214
31.1503 49.592
47.2692 32.147
13.1504 48.570
27.1646 41.084
25.6242 32.845
5.94642 35.555
62.4581 9.557
56.6969 14.938
49.5176 16.429
49.1076 34.604
59.4844 27.680
30.649 37.786
51.5853 39.693
67.9736 33.826
55.0127 16.820
46.6863 33.918
46.2211 7.052
58.7553 29.520
41.8895 32.800
33.078 25.299
39.5372 42.330
53.7834 47.622
55.9602 27.141
63.6131 -5.122
57.2755 4.726
47.6243 12.802
39.0423 45.249
5.97746 41.255
64.1212 8.057
51.0363 -8.301
57.1363 -2.809
64.096 -0.336
65.3352 6.204
69.5814 10.072
59.091 14.758
49.4681 4.934
62.3882 26.977
72.8477 -5.532
57.4775 15.503
54.3022 -9.199
44.527 -8.093
31.5862 5.996
55.3292 -6.452
45.0786 21.098
33.0731 20.779
53.5966 28.175
55.2205 7.481
61.85 4.148
52.0745 11.692
70.9025 0.690
38.8549 46.281
65.5231 32.713
70.1848 -5.683
67.9585 -7.535
70.7231 20.066
39.1659 -19.930
50.8625 -12.966
64.9413 -3.235
72.9334 16.247
67.4073 22.450
58.0054 4.444
55.5809 -10.414
61.336 8.176
61.6749 -7.120
71.0408 2.353
49.6357 2.625
43.265 9.178
32.6417 48.885
33.6153 44.473
62.435 13.163
39.8598 41.560
36.4654 51.889
38.9073 20.734
41.3066 13.077
44.2243 4.709
61.2327 7.425
53.0447 -6.740
61.7673 -6.651
44.8982 -4.641
52.3797 -14.520
56.0236 -11.442
45.2724 -9.991
42.8566 -8.754
54.5699 21.253
31.5544 36.797
43.1626 8.887
41.6358 8.268
74.2762 11.820
42.0616 -20.301
48.266 0.581
14.1587 34.183
50.8502 3.706
66.75 8.683
19.4001 40.437
41.3109 44.829
35.2158 23.561
66.4242 0.886
47.6802 -13.328
59.8676 2.435
65.4989 29.812
37.8189 44.947
54.4269 28.800
69.2934 12.217
59.2076 -2.692
60.579 12.784
36.8359 37.615
21.7415 48.929
52.7423 29.790
44.7175 -13.929
73.5269 16.318
27.2559 -18.456
47.8496 -24.213
59.2017 -11.582
55.6522 5.359
44.4505 29.451
58.961 37.302
54.2701 45.162
58.9184 -20.191
36.7142 -27.435
40.3202 -20.478
28.8978 -11.868
40.2287 -15.058
61.1847 5.628
37.0737 43.775
34.1822 29.788
43.6211 26.122
46.7979 10.867
65.891 -5.504
63.4039 -8.936
58.1065 -9.199
44.685 27.271
54.178 25.104
68.112 9.730
55.4281 7.993
65.6035 15.432
38.8986 -7.284
57.161 -5.410
39.5746 34.071
51.236 -5.788
49.2917 26.671
40.8025 50.276
52.4332 26.485
51.7942 27.005
70.6875 12.539
58.2435 0.005
12.4881 40.934
14.2152 50.052
51.0444 30.665
57.4472 25.030
62.9867 28.023
42.2651 14.049
41.3607 -13.895
44.3254 -20.771
68.6238 8.897
48.7625 25.848
45.0819 23.402
31.9384 13.639
17.6354 50.110
8.02147 28.014
33.4881 33.995
52.4725 43.693
21.7046 40.020
27.9328 55.385
38.0473 35.101
52.4616 43.679
63.4254 32.688
55.7352 48.774
61.2424 37.436
65.4902 -2.099
41.6495 14.399
75.1009 13.851
37.2606 29.748
21.7474 46.630
42.3808 43.980
28.1795 55.167
62.0895 33.790
43.6603 32.249
38.1096 38.985
63.7032 35.972
70.7062 23.851
53.1494 38.150
20.5323 26.632
44.3732 25.037
38.6513 52.864
19.9148 41.865
29.3644 33.456
54.6076 21.149
30.94 33.233
62.0872 15.629
50.8204 -3.104
64.9715 19.039
48.8981 17.766
66.135 -7.423
68.0707 29.253
53.1285 -13.646
68.5158 -2.553
70.0077 10.265
63.7603 23.876
68.8005 -2.713
62.8355 -6.133
57.9972 36.903
54.9113 31.853
65.5906 11.067
58.5632 0.126
64.7143 -5.948
53.9188 -15.407
56.4344 -18.511
38.192 -19.855
59.0813 -3.827
57.3088 -15.699
64.0087 7.804
53.6604 4.242
46.8526 -18.167
67.0763 -12.987
38.5118 -18.322
72.6981 19.352
37.9848 46.566
5.86383 36.531
68.1327 1.024
42.2482 -0.680
66.0217 -7.596
53.6454 -26.674
51.7136 -1.285
37.7169 -28.147
56.6903 -7.467
48.4941 1.060
33.3431 -15.138
65.893 -2.591
50.9966 -0.436
65.7641 3.632
61.8464 4.634
38.5619 48.784
24.5604 27.006
32.3453 21.041
46.4277 3.270
54.762 30.426
28.2636 34.388
44.4778 32.758
28.5332 40.595
31.7083 52.901
24.8481 18.553
30.2057 47.948
31.396 48.822
72.3505 13.482
54.2539 19.622
25.1548 45.019
20.8339 34.451
33.5839 45.574
39.6269 28.835
44.8578 45.862
30.3185 44.943
48.1516 34.958
60.1701 41.507
25.7859 49.442
41.9738 53.862
28.9442 55.412
8.3458 40.608
23.5028 48.930
41.3594 43.653
32.2525 35.543
53.7755 -10.666
52.1009 -5.759
32.0145 8.182
59.5776 10.741
46.4171 8.761
18.3139 18.634
16.8723 11.396
47.0007 13.185
53.6162 5.317
49.6789 45.324
66.8869 23.464
45.4444 47.671
25.3704 44.732
30.0011 31.938
56.6308 16.215
44.2507 16.709
40.707 13.749
28.484 33.535
19.0996 46.745
51.7022 38.499
57.828 34.130
55.732 39.683
52.1457 27.827
46.7041 23.549
28.4545 35.056
44.2669 42.062
29.4204 56.580
12.4974 52.941
48.0944 47.056
56.0868 38.404
29.1184 14.696
55.3804 20.383
29.3473 51.639
48.124 39.624
21.4856 43.991
47.4735 11.334
49.3111 44.084
70.3849 11.278
35.9965 28.882
33.1247 45.555
38.7271 36.624
29.2102 33.606
38.1532 41.637
39.5428 48.883
35.0434 47.412
36.8739 47.648
67.7619 30.337
47.0212 -3.762
53.5328 32.994
62.8712 38.995
31.6979 30.151
35.3286 48.611
20.2 48.086
31.1526 33.137
67.2203 0.575
51.358 -14.027
66.7254 25.461
51.7324 7.931
31.6063 34.058
50.4078 6.843
47.8351 -16.222
46.96 -11.178
31.813 4.616
26.664 46.530
58.9715 33.875
46.8629 37.707
63.8395 5.060
44.8811 7.520
56.9664 22.042
63.9773 -2.358
67.488 25.318
53.5829 -9.497
66.343 -10.221
47.2478 -10.726
54.6348 -3.929
62.5061 29.433
45.1154 31.502
57.227 45.593
17.6698 46.038
26.7213 46.399
61.472 41.894
56.2855 2.894
59.0898 -0.822
44.9857 14.555
29.0062 34.189
42.6991 7.994
65.1032 -10.333
35.1928 -8.049
55.5005 23.912
64.1592 -7.712
39.9677 1.146
47.317 28.332
40.498 -18.056
42.2071 28.991
48.369 31.188
51.5599 17.567
55.0582 -6.821
40.779 -11.444
58.5266 -9.652
45.7083 -13.326
42.5782 -9.377
38.4444 -4.540
37.0098 56.540
22.8506 48.748
29.6118 22.252
45.8528 37.274
49.1209 42.430
44.7112 29.109
45.6697 -12.350
46.5561 -0.832
45.9654 -24.988
52.4112 -13.454
49.8109 4.376
58.0688 16.750
57.2495 19.683
37.9355 20.907
11.4296 34.170
17.8317 55.954
44.5871 29.539
37.3498 3.351
44.3851 -14.789
37.1713 -16.642
66.3776 -9.975
68.3435 5.108
69.445 7.319
68.4604 8.691
50.33 -9.601
50.7693 -6.140
23.6204 34.595
32.9008 47.569
24 32.215
62.4256 26.918
57.6922 4.094
60.8426 -2.708
54.4073 -16.950
53.1883 -22.291
56.9177 -11.916
31.1756 -21.572
62.8751 -15.683
56.3065 6.115
52.2071 20.638
34.0669 56.116
16.9852 40.674
42.2708 30.150
46.0062 17.661
56.968 6.627
44.3977 14.623
63.7011 27.508
54.1327 21.248
30.139 50.613
37.0413 30.653
49.9898 35.250
26.9827 44.707
17.8811 34.487
32.8252 26.569
17.8452 43.836
41.4851 23.826
51.1758 47.462
45.4182 22.485
36.5679 5.462
52.0697 13.570
45.6175 12.166
44.5653 5.630
45.6566 41.797
53.2862 28.800
63.6531 12.362
33.8488 29.100
46.3317 -13.081
55.7595 15.717
29.5193 52.249
26.1583 46.693
62.0732 29.155
58.2588 -2.615
69.0814 6.378
62.8614 10.470
45.1103 44.819
5.91758 30.668
51.8377 -0.470
41.294 -10.559
47.5129 -21.661
23.4328 -20.454
28.594 -22.548
61.1303 -12.045
59.25 -14.508
44.7806 31.832
57.7021 40.685
57.0834 42.184
51.2089 13.695
51.0234 0.643
44.588 -18.151
63.0854 -9.356
44.7431 -19.545
50.4679 -5.715
51.8331 -11.114
69.6987 22.823
47.863 27.607
39.0981 40.874
31.7682 47.350
18.3478 36.084
30.1917 46.825
53.1093 13.797
55.7525 39.561
37.5821 -24.347
60.2532 -5.404
38.1545 45.064
26.5459 49.983
46.8505 1.391
63.5517 -13.976
69.6975 7.551
53.5452 40.278
49.6562 -2.731
65.5451 16.358
64.9817 15.801
66.103 1.663
54.3386 35.537
40.1314 41.953
22.7309 49.211
42.5475 16.298
39.885 22.071
51.1722 31.946
39.7589 37.430
65.5267 33.034
58.8708 24.675
54.5899 5.466
48.1951 -0.234
50.2439 -10.202
62.938 34.960
69.3211 5.550
56.6601 -0.470
54.043 14.102
47.6523 -13.093
56.1235 -6.115
55.5921 -16.755
52.6795 3.034
65.8123 9.629
48.7487 -14.339
52.3201 -20.067
65.8031 -0.212
55.6753 -2.967
47.7231 -20.383
72.4037 3.637
48.2176 43.108
35.4473 49.976
27.9322 52.214
15.4998 51.740
40.1554 53.740
17.2314 51.592
5.779 36.778
58.8196 18.349
40.5195 32.788
14.5748 38.704
28.8451 39.841
29.2904 43.982
33.9091 34.839
58.9531 13.355
62.3993 41.525
38.8999 20.591
47.4132 26.222
49.34 18.200
55.7948 19.174
23.8886 17.930
13.5006 47.385
44.1904 45.426
49.6428 33.409
44.97 42.299
32.7281 31.285
22.1806 44.621
41.4415 26.766
21.1813 45.925
43.7426 32.045
35.4207 39.577
37.0279 51.192
18.4434 49.659
22.0399 34.935
25.6163 34.938
35.0803 24.128
35.0029 49.506
24.3208 37.905
32.8228 50.786
11.1724 44.952
27.3007 50.940
40.9639 14.914
27.4221 46.388
11.5742 35.751
38.347 41.018
55.6758 48.472
59.0796 -4.717
52.6091 -6.294
52.4749 0.252
64.3538 15.877
30.3945 39.910
27.6971 12.918
59.2217 16.175
60.9672 -10.505
67.3611 -2.446
51.672 -16.573
50.5867 -22.260
50.4657 -23.372
60.8304 5.979
67.535 0.242
48.9577 6.921
46.1644 -24.029
55.7069 -8.008
33.4818 -22.411
57.0348 8.091
51.3632 21.317
51.5124 -26.167
50.4248 0.477
50.106 35.878
53.4514 46.874
47.813 27.378
53.3692 -0.377
67.0697 10.983
66.9097 24.206
67.9222 24.976
53.3071 45.957
66.5254 36.860
67.0928 32.281
51.9963 28.804
41.906 35.520
46.6917 45.098
46.6945 49.687
50.7039 18.153
44.1905 31.917
56.0479 2.666
49.2198 15.439
48.9035 -0.153
51.1476 -9.800
50.5022 -12.277
66.9564 2.714
54.9029 -15.017
40.5861 -9.544
38.513 -17.034
52.9353 6.105
58.7947 20.197
31.5384 18.668
52.7369 24.585
54.2544 7.887
45.3851 -15.858
34.7243 -32.763
58.4137 -22.724
56.0206 -14.693
54.712 -15.452
57.7508 10.805
56.4323 2.129
58.2875 26.901
54.7075 -15.755
56.86 22.497
61.5321 -12.969
69.8434 9.037
50.0077 -7.057
38.3378 36.606
9.81066 47.487
40.3466 34.384
62.6835 4.882
60.9691 -0.547
43.6263 -3.860
45.2466 -26.352
55.6724 -11.063
59.9347 -6.013
56.3017 -22.370
39.1542 -0.333
67.9127 -5.797
54.0208 -0.550
57.3098 3.836
54.3501 38.433
66.5244 24.962
63.2255 38.153
32.9941 44.454
35.399 43.822
52.1808 38.273
63.3518 34.177
38.6302 33.841
50.5882 39.746
35.9508 6.109
29.7033 36.960
33.0434 27.920
21.3815 46.123
26.679 36.127
46.0534 36.224
33.7123 36.869
55.2772 43.827
58.3572 32.785
54.1588 31.848
24.8774 53.906
13.698 45.745
34.8731 40.101
56.3614 39.481
54.1573 21.123
28.3913 47.829
15.8151 44.259
44.1605 27.513
27.9316 8.906
42.9066 18.128
44.8468 -11.224
56.5428 -6.068
35.0891 2.989
49.2334 13.819
54.0372 -6.732
37.4399 35.283
35.6611 51.706
6.00967 35.888
40.6199 0.130
36.8404 -22.897
24.1124 6.206
32.3203 45.431
64.4162 23.241
58.8517 -17.111
67.0221 29.270
38.752 47.066
70.1628 16.053
60.8573 -1.504
52.2333 -17.338
56.3138 -15.570
72.3563 0.093
50.4892 -3.944
36.5413 -15.167
56.6819 -1.820
60.0277 11.286
74.5872 11.277
66.2214 9.249
36.1466 37.507
45.0572 39.156
53.8815 31.738
47.1578 44.620
42.3761 15.767
41.9964 25.934
29.6909 39.643
33.3136 55.575
47.2521 38.303
71.3021 8.733
50.1965 -17.580
64.9787 18.132
41.3715 -6.648
48.6964 -18.131
34.244 -23.573
72.6962 4.581
51.9882 -0.158
60.3996 11.022
47.0826 38.542
55.4402 41.633
37.4907 44.618
62.0476 25.678
50.1748 30.089
10.2156 36.689
43.5557 48.628
22.0752 30.001
40.6622 19.912
48.7635 39.498
54.0996 -6.695
57.303 19.943
46.9382 41.355
51.9241 30.839
32.6419 21.077
54.4207 10.856
69.022 24.743
51.3363 3.192
34.644 37.711
47.2827 51.416
48.623 35.979
46.5596 45.891
44.84 44.432
50.6525 40.735
43.7832 24.890
53.0586 35.399
46.3505 7.261
42.5644 14.595
32.8951 54.935
39.276 47.772
5.74555 41.507
59.6588 35.064
56.2771 34.556
44.0717 41.437
12.6227 39.547
64.6495 16.418
46.3915 -14.878
45.8616 40.626
27.8002 39.076
24.5819 49.407
37.2562 33.750
39.5995 43.897
44.9905 56.645
51.1286 43.582
59.088 7.227
65.7788 0.190
50.5293 -15.464
33.651 -9.762
50.7709 3.488
59.5107 5.274
44.6909 46.385
30.7454 47.043
48.7811 17.127
22.7715 47.594
13.0599 48.869
5.36032 41.633
16.499 43.658
26.3506 40.610
5.87415 46.712
40.1812 25.051
33.1943 46.330
44.2031 41.796
43.9509 38.885
56.4357 39.465
48 8.008
63.6705 -3.604
44.4844 38.118
53.3271 39.089
66.7946 30.292
39.9977 53.548
43.7848 49.434
71.4208 -0.848
35.2067 -12.426
55.5406 -12.246
42.2392 -37.448
57.1321 -5.853
57.5912 29.516
32.1778 32.790
49.1183 33.678
42.6569 36.042
6.37359 54.579
22.6722 43.648
54.4773 48.489
60.0455 29.510
44.4063 24.983
60.6251 11.748
45.6956 17.346
32.356 -9.170
46.4205 1.414
24.161 41.601
35.9547 -0.069
64.2011 -0.027
41.7405 -20.555
66.6914 8.999
60.5025 16.384
54.779 39.663
56.0233 48.431
60.353 29.400
57.4862 29.468
64.1473 21.812
62.2688 29.003
33.3796 34.350
34.2488 35.846
28.645 35.861
36.8151 52.774
27.5509 36.273
41.5982 33.566
30.9224 37.796
45.8573 22.439
52.655 1.851
56.5107 -12.685
43.8164 -16.351
47.7244 -13.638
52.7334 7.183
62.6143 6.771
42.4036 0.030
63.3387 14.815
63.16 15.453
25.7907 52.805
56.2393 6.483
38.2057 -2.023
41.2017 -20.629
59.1772 1.844
42.0929 27.457
45.6798 18.196
46.3571 14.862
49.4728 -12.595
66.696 19.596
38.5527 -17.972
49.4997 -18.309
56.8045 -0.801
56.1927 21.685
39.8259 39.855
31.486 16.931
44.04 44.079
61.6068 19.703
38.1393 12.652
54.576 7.683
38.2092 13.621
37.5454 35.901
63.6661 2.463
73.4224 14.872
68.2459 0.243
66.9638 22.656
61.0772 19.699
42.1654 28.773
52.7855 38.559
43.0735 47.232
25.5437 45.741
41.9419 31.906
43.7016 30.485
66.3824 -15.363
51.9785 -18.272
51.533 31.097
54.7428 10.900
13.5119 44.017
5.55702 25.277
27.9705 -19.388
38.6623 -20.157
56.2305 12.710
56.6128 -9.784
39.0396 -15.011
29.0109 -25.805
58.3637 -13.099
55.9576 -9.302
60.0656 19.193
56.7882 4.151
61.0412 37.080
42.1253 31.537
44.4314 29.706
58.7016 -14.658
44.7756 -5.382
45.544 33.934
18.2032 27.078
49.0792 29.733
53.8717 26.668
40.6044 25.716
73.7 17.682
61.3266 1.950
49.3091 -19.037
39.7796 -10.552
59.7741 -11.712
57.6601 -23.954
57.5855 -13.795
65.6982 5.516
61.2961 36.241
72.5949 8.753
58.7008 32.986
16.9355 37.278
17.9332 18.623
53.9377 -7.553
52.1467 -12.673
26.0925 -17.044
37.1148 23.559
54.4009 37.393
58.2188 11.794
64.5661 2.489
45.0689 -27.899
59.3656 -1.305
51.6574 -14.516
52.6291 -9.242
50.4199 2.075
62.9334 1.000
50.9231 29.756
47.5062 28.186
61.4104 4.573
57.9458 17.847
54.6958 20.904
45.6405 48.858
45.9028 45.568
44.166 40.081
46.1061 37.866
17.3788 39.328
62.6601 35.672
48.8279 12.401
35.0636 -28.427
51.6186 -26.197
43.6172 -19.877
41.3459 -29.904
63.6119 -7.458
54.497 44.354
15.8148 41.833
21.7169 48.637
38.8634 44.373
11.9843 34.704
30.3432 35.005
65.2474 -0.260
45.2642 -13.765
55.1345 -13.544
52.635 -1.608
50.3141 -0.807
53.6969 -1.533
33.1702 -19.998
60.389 17.065
45.8998 -10.170
50.4695 9.970
39.6767 33.574
17.0566 43.800
18.0271 12.211
31.9736 31.564
64.5991 -0.170
50.6702 37.993
65.0796 2.102
52.2308 -9.665
53.9301 35.389
39.1202 41.206
38.9827 54.153
41.2979 49.630
28.0554 39.916
69.9876 -3.283
68.2809 -3.583
64.7181 10.719
49.0623 34.321
44.3109 15.776
50.5466 39.670
65.579 14.157
59.8097 -12.173
23.27 35.784
22.1177 52.983
55.8229 27.895
58.0882 21.578
47.212 24.844
42.6879 21.255
53.8491 9.292
73.4992 7.140
60.8943 36.769
49.0005 36.220
30.7038 34.758
32.4186 31.196
47.1754 46.159
65.4253 9.407
62.7936 2.224
44.4261 -20.752
40.0098 -29.652
41.4957 -18.263
57.3218 27.148
51.1674 37.963
46.58 20.906
64.143 37.791
45.1303 41.079
64.6391 24.979
69.8062 27.530
49.0606 -14.787
45.1899 -8.852
38.9388 -18.455
55.5018 -13.748
67.4443 7.863
66.815 -3.954
63.045 -12.562
57.3825 -18.216
55.0211 43.344
41.7596 32.993
34.552 47.608
44.9991 44.063
57.2973 26.322
44.2389 4.671
44.3467 -7.135
61.6417 -22.075
56.6146 -23.461
33.2567 -25.662
63.7195 -5.905
69.319 31.337
67.0945 8.611
54.2826 -6.028
48.4894 -13.026
72.4624 1.138
70.0292 26.127
71.2835 -4.890
66.1834 30.097
56.1544 36.584
57.2918 19.716
44.4384 -7.875
43.3317 33.801
30.8122 25.171
56.0052 -3.800
57.0306 12.760
48.1206 35.755
40.0212 43.862
42.1968 44.308
39.3784 41.787
65.8734 2.781
57.4381 -3.715
48.9804 -19.824
55.7647 -12.614
68.383 21.357
46.109 33.072
20.3738 35.456
65.6722 13.493
52.453 1.088
62.1736 6.910
69.7472 22.689
69.4308 -13.931
62.5416 6.414
62.8702 -3.301
50.5769 17.146
53.2246 -0.207
63.5765 20.549
52.8521 7.653
54.6326 8.530
57.9742 -3.483
68.2828 28.659
44.3465 -2.961
37.8105 -7.361
68.8927 20.427
66.5051 6.244
61.9037 16.899
65.5367 33.982
41.7208 44.659
42.5743 28.206
57.9122 -3.551
41.2 25.409
26.3818 23.610
34.4993 24.900
42.4263 25.355
44.1658 -11.907
49.5367 41.483
25.461 27.640
20.0204 29.643
32.9561 49.765
52.3064 34.198
35.842 46.553
58.4365 38.962
58.9268 11.978
51.034 32.730
43.3414 23.966
58.0611 21.468
64.8315 -4.303
58.6724 2.755
17.7952 39.112
39.6565 19.491
43.2963 16.990
49.4595 17.577
50.7009 -5.406
62.2862 -9.170
59.0284 14.440
52.3262 44.051
58.0335 31.650
50.2691 9.072
44.8526 -18.649
62.6329 3.500
51.3691 -3.726
58.5332 21.757
51.0018 5.459
60.9529 23.938
58.9502 -8.926
71.1925 20.043
19.3926 48.146
58.4215 20.072
35.8121 25.782
36.5641 3.512
55.5632 19.420
59.1159 9.517
70.1057 1.885
31.3843 -12.658
52.2019 3.135
32.3962 14.165
49.5759 -1.102
53.9526 -17.590
60.6928 -20.768
41.2095 -24.306
33.4412 -24.285
46.2874 -22.490
63.4636 20.283
62.0329 37.204
28.5409 44.243
5.52401 36.617
51.3869 -13.318
53.3056 -10.247
67.9397 13.800
51.4823 -19.755
65.422 -4.362
39.5349 -12.756
42.4585 41.072
61.3409 -2.845
54.4418 -13.367
48.3358 -13.013
45.8067 9.173
64.0945 24.248
29.725 51.038
47.2989 37.890
29.9126 40.695
49.9042 37.847
51.0739 42.473
45.5722 47.757
28.5243 45.771
38.959 30.943
31.3248 39.884
59.1268 13.534
57.6983 37.710
54.4402 -8.070
61.2098 -3.751
52.8715 -4.676
46.5754 41.509
9.91504 42.592
31.4937 51.842
47.1145 23.646
65.2544 7.489
42.5805 47.869
36.7779 45.101
48.3318 8.855
35.2284 33.102
22.0552 54.827
34.8358 24.732
57.072 25.932
42.4322 28.723
60.6682 20.192
17.4753 38.393
5.14793 47.553
18.6256 36.816
55.809 16.434
43.3161 48.406
39.5072 51.392
51.1107 2.553
53.6944 26.034
57.1734 6.151
53.017 -15.641
59.4523 -8.436
36.3137 -23.879
69.6412 16.085
54.9661 -3.384
47.7359 -13.024
69.5777 14.146
57.5425 13.604
44.0326 33.415
61.0354 26.779
58.1885 38.199
59.248 17.821
57.8692 -3.343
50.5212 -6.279
56.6711 1.014
53.8691 -16.512
56.4177 -13.963
53.7561 -10.727
46.4169 -16.193
63.1525 3.919
52.9034 -18.637
65.2052 -17.740
60.125 20.986
72.9528 15.111
49.7547 34.352
43.3208 17.989
53.8402 -10.762
58.823 -1.340
37.4154 -20.983
56.384 -17.226
35.1737 8.135
53.0321 -13.079
27.0656 48.608
54.4166 38.335
51.8612 44.794
14.5311 31.200
25.8969 32.735
43.5711 31.029
36.1467 43.607
28.6618 44.689
15.2816 41.133
9.41024 44.427
46.5548 49.739
41.2567 40.756
34.0539 42.005
7.89078 34.926
51.8205 37.905
51.6935 11.266
51.4971 -15.633
48.0447 -12.580
50.3818 -7.798
51.5912 -8.513
49.4954 -23.904
63.2273 18.548
32.7854 56.885
26.2608 24.610
37.6457 43.617
61.5875 30.505
67.6949 25.619
68.454 -9.526
55.4131 -5.715
59.3458 8.494
55.4238 -10.273
70.9297 -2.996
45.7023 -20.199
60.1047 -13.248
39.1134 -24.453
70.1962 -4.985
63.6048 -11.220
54.8679 -24.864
58.1609 -16.804
72.1394 3.093
62.6627 5.600
63.067 -1.924
60.6629 -7.788
60.1569 -7.117
53.799 -11.509
46.4993 -13.091
35.8816 42.513
32.9898 52.931
62.4399 39.323
62.9924 14.302
54.9801 18.544
45.6011 12.375
20.5302 45.845
5.65654 42.222
42.8458 54.534
20.6769 31.381
34.3407 45.653
22.0951 38.624
54.3143 11.977
37.2242 30.724
50.4232 37.809
58.9736 28.817
42.4199 26.386
21.0011 52.742
22.1176 39.599
54.325 35.952
56.2673 20.816
66.5369 15.284
55.1123 -4.493
51.808 -8.587
55.4212 26.152
21.4122 28.125
10.6406 27.654
8.61325 33.591
5.4982 36.699
27.7763 -20.985
49.1331 -3.237
33.9477 26.106
47.5118 46.534
15.1761 49.745
25.2718 45.495
23.1712 54.155
38.1771 57.462
40.9685 52.696
42.7998 40.486
62.0297 2.219
43.0998 -18.381
52.5877 29.418
56.6859 23.804
34.4799 23.203
42.2859 35.263
25.5959 49.437
35.3648 24.047
46.8271 9.466
17.2728 35.533
39.2868 50.671
69.0715 23.244
45.6469 45.134
24.1329 56.985
20.6932 35.754
34.1929 38.726
40.5002 36.321
51.619 -0.505
61.383 3.777
52.9364 -16.614
66.6181 -14.486
58.4236 -11.417
55.8134 -13.564
43.7188 -14.124
69.5509 12.851
57.421 -7.234
64.4975 -15.232
57.746 -2.508
42.8818 28.850
45.9099 0.774
39.667 -23.588
20.4984 -19.253
52.0535 -13.022
55.4167 -19.545
68.6081 19.644
50.332 13.300
59.8206 38.891
64.6587 3.050
57.035 7.661
59.1983 3.475
56.0672 23.010
45.6347 38.881
44.3606 31.558
13.9453 50.720
28.7567 46.026
65.2984 33.537
49.5589 44.611
59.8432 34.028
69.2732 27.169
56.1067 34.466
62.7284 10.095
60.2048 -9.298
44.5961 49.097
38.2165 35.066
50.1078 16.723
66.6716 11.663
52.3041 -7.555
62.2656 -10.716
46.7075 19.560
20.9689 46.289
34.3471 45.054
41.8836 36.559
70.66 25.230
68.5716 21.488
67.3688 16.288
32.5949 35.754
46.72 -5.027
66.0079 1.984
54.8012 -13.691
68.7897 2.612
52.4636 -2.016
39.4436 -12.619
45.3805 -19.623
35.1538 -22.569
39.854 8.106
40.6344 -12.494
43.2661 -9.275
61.0305 26.640
63.1956 -5.429
34.956 -1.443
38.482 24.992
46.3061 32.654
63.2793 -0.261
59.298 34.288
57.7939 27.195
44.475 -7.657
55.3923 5.332
39.1683 -20.798
47.9429 22.854
72.2254 -0.519
46.8702 0.714
57.396 9.274
39.5851 61.795
28.8028 50.060
25.9124 45.666
20.8682 46.601
13.2418 52.121
54.1666 17.181
55.5307 5.235
51.1552 35.723
66.4005 28.826
53.291 20.269
41.2661 48.308
49.1022 36.050
52.5062 38.094
47.3504 48.488
35.9865 36.413
20.3688 44.296
56.4668 14.924
68.1306 27.614
48.7188 -13.419
51.3065 -10.744
56.6635 10.287
31.9557 34.313
48.7789 11.462
44.4063 40.736
5.07128 31.215
34.0498 -6.634
68.5533 25.709
53.7123 47.215
28.6869 36.604
56.5768 -5.379
72.0532 11.988
41.2869 44.016
34.0512 44.850
36.8091 49.490
45.9364 54.172
64.6049 -9.993
36.9558 24.562
68.2469 17.355
57.4784 28.390
29.1625 32.361
47.9712 16.353
48.3321 30.244
53.1208 28.227
48.5614 28.764
48.1455 -11.930
66.2797 10.763
55.9228 35.861
70.3953 11.619
61.7776 -7.274
50.881 -11.404
66.3763 7.953
38.1251 -17.290
46.6922 -17.941
57.765 -6.176
62.0662 -0.511
49.5121 16.581
43.7743 -18.054
31.2378 21.033
17.4444 51.093
33.8096 41.054
53.6263 32.182
59.0011 28.428
40.3043 31.190
49.6322 46.128
54.1361 38.998
51.5737 -25.608
68.8441 3.746
60.9045 3.753
60.9688 -0.010
39.8876 -23.742
51.374 -9.743
55.3916 19.923
55.8323 0.233
51.8486 11.931
66.506 24.410
56.6134 16.490
59.0975 26.712
55.7658 19.338
54.3642 46.542
19.4517 28.908
5.82691 36.367
65.6575 19.049
62.3233 23.981
38.3959 37.870
43.7788 18.081
39.4895 33.538
34.5293 51.690
51.0569 47.884
13.3491 31.822
13.413 36.739
56.4416 12.275
53.2732 26.561
61.6833 -2.661
52.5847 -16.863
66.6303 19.197
60.5781 33.756
69.3921 5.965
35.6614 -3.592
40.7982 38.246
57.9936 -5.659
48.5593 -10.143
51.3445 -27.402
44.9545 -21.426
62.0912 -8.993
54.6326 -15.534
52.0912 -14.643
60.5196 14.841
50.134 -1.007
50.6825 25.571
34.218 48.709
43.5887 36.005
52.1866 36.467
35.6158 22.495
29.1663 62.202
32.3832 50.619
67.9201 18.152
66.2078 33.184
54.3445 32.541
63.6657 15.550
18.7704 -15.019
34.2375 -16.438
62.2 33.020
23.4751 52.367
44.9126 26.064
32.9187 39.939
34.1866 52.084
54.5695 47.845
39.1068 45.328
38.9361 25.029
63.0542 33.310
45.3206 30.713
24.1081 45.675
53.1108 35.497
29.2785 41.474
56.9517 21.655
73.5615 13.765
58.6615 -4.524
30.1399 -14.982
65.3904 11.459
66.687 14.040
51.5106 18.648
66.3328 26.916
45.6839 47.358
34.2213 55.297
38.0281 28.461
72.8093 3.854
58.3958 15.103
38.1078 31.476
46.5309 42.027
34.8795 54.820
28.8438 46.761
40.7591 51.687
57.8976 41.077
39.5821 49.418
20.0282 44.217
55.4926 26.520
66.1534 16.568
44.9316 -26.229
59.1351 4.117
62.8147 1.453
71.7474 18.153
34.8399 39.077
49.7929 18.874
28.5386 4.515
36.0936 -9.535
35.6297 -21.807
53.4856 -0.983
65.189 16.023
56.9429 -14.332
59.2503 -20.387
53.8409 -18.430
55.5751 -12.305
50.9205 -23.859
62.1544 -9.330
56.3963 -5.858
40.5487 27.094
45.3038 4.064
66.7071 19.508
58.7402 13.007
52.8793 -7.203
57.0027 2.083
67.4418 -12.355
52.7755 -16.563
59.1092 17.978
64.7456 15.725
65.1349 3.732
57.4217 -3.858
40.1999 38.925
57.5415 30.461
48.3702 13.738
42.1326 18.363
55.5342 7.022
59.9174 -11.673
55.4222 -7.153
44.0492 -17.059
57.9113 16.318
27.902 26.347
51.7834 32.373
49.7024 -16.473
68.2822 -2.405
65.7821 5.623
55.1241 43.430
50.2726 34.392
20.375 54.951
18.7448 50.869
14.6546 52.420
32.3076 47.390
45.5246 49.533
43.0674 35.785
32.2186 26.601
45.9747 36.823
38.9281 22.148
67.1401 -6.076
42.0032 -9.417
49.1739 -14.706
5.46206 47.338
66.3249 8.159
46.5111 -21.024
51.4537 -10.939
38.1231 -18.519
62.9428 -2.828
39.1768 -6.826
44.0964 -30.569
51.1006 14.989
68.3524 7.676
67.0491 7.308
46.3538 13.407
53.057 20.344
46.5152 -1.628
53.6147 17.994
31.151 26.908
50.8332 47.433
24.2867 30.451
5.9133 41.262
58.7254 15.179
46.2226 13.031
46.729 3.065
52.4085 -14.297
73.099 1.445
73.3148 12.490
56.2609 -11.287
43.8148 -27.635
55.5299 2.354
49.856 -12.696
58.8028 -0.291
60.6068 -2.780
50.5368 -14.734
58.5087 2.096
64.9799 -4.211
53.6511 -11.551
56.5385 -16.626
62.8494 18.999
63.5439 -10.055
73.5462 2.299
65.0761 18.070
50.5695 48.444
51.6804 41.455
73.7664 14.195
56.7998 -13.693
64.5171 3.562
61.3715 31.416
69.7248 15.326
44.316 39.477
49.3489 22.430
52.0871 16.154
16.2857 45.964
18.2687 35.501
50.4042 38.545
37.9269 35.612
15.25 46.193
53.9894 17.905
43.0455 45.634
49.528 29.402
37.8252 36.399
52.4725 47.353
59.9872 16.675
61.8822 -6.296
68.6189 6.332
60.3275 38.697
64.2361 4.393
63.8569 20.661
40.3059 -16.620
57.9722 -24.628
40.9443 -16.378
56.4522 -4.997
58.2004 -15.683
56.1324 -11.092
64.2853 7.480
58.5694 11.326
66.263 14.668
25.6827 37.809
42.5998 34.441
55.5933 21.403
50.3588 25.555
40.618 46.511
52.7432 40.101
51.256 1.366
62.4568 0.264
40.1149 -14.822
43.0929 -28.950
47.1852 -25.693
39.6639 -22.681
52.7215 -20.985
52.1053 -5.712
64.6859 4.467
53.2298 -17.002
60.9785 27.315
69.1768 -3.594
65.2739 1.070
56.261 -3.138
69.5951 -1.353
54.6161 19.987
52.2865 39.949
35.0211 25.183
22.3091 43.189
24.5807 48.123
61.7044 35.120
49.0255 33.395
67.6656 28.316
49.1636 -20.093
23.3132 27.468
48.8257 5.538
55.6794 0.046
34.5919 29.480
44.7023 15.690
63.2335 36.664
51.9276 16.522
45.3726 18.680
26.8019 48.724
33.7273 29.668
38.6511 23.877
50.7707 39.320
44.8208 39.753
52.3246 34.401
64.5517 33.931
41.7994 35.273
67.053 7.998
56.4555 7.410
55.0018 -10.091
33.5713 -26.988
57.3211 -8.561
46.6782 -1.843
63.9256 8.268
49.0028 14.147
53.7307 33.896
49.9416 27.178
65.9861 19.311
63.2385 -5.045
54.743 -14.211
65.2756 19.191
43.491 -14.752
49.5574 -11.391
31.7373 47.650
61.0573 11.792
61.4616 -1.398
54.1091 13.962
41.2805 39.473
43.823 33.685
69.3977 24.210
66.4412 -0.091
65.2299 -0.840
38.6884 -1.031
49.6691 21.511
62.305 -6.000
62.4597 15.628
56.1593 -12.653
51.9218 -9.571
62.7858 -8.362
64.0342 35.472
40.8259 49.307
31.6192 54.279
5.78208 41.835
27.9402 44.775
57.3182 20.489
46.9641 -1.395
55.3265 28.126
68.4432 22.519
68.4638 6.164
54.716 2.830
31.3828 43.274
14.9921 19.956
39.987 14.430
55.112 -9.406
62.4441 2.997
63.3806 -2.717
32.4991 37.920
22.1115 32.849
46.739 38.243
47.4709 15.803
52.4203 14.886
51.4115 9.926
58.9747 -1.530
46.5081 -8.282
59.8894 -10.321
57.8652 -18.028
46.6535 -27.249
60.2859 -3.958
42.6635 3.704
70.6574 -2.439
65.729 1.634
37.8232 51.688
63.1234 29.076
71.5939 0.809
50.4924 3.297
58.6948 4.918
47.9198 0.527
59.0537 -17.766
40.6061 -22.077
46.6794 7.663
47.1944 -21.853
53.5637 -13.707
49.0693 4.958
49.0349 -17.643
37.6566 -5.686
56.7282 27.949
56.7006 15.267
24.5359 43.070
8.23767 35.132
11.9323 40.485
37.0588 32.817
37.1589 58.448
31.1828 40.807
56.9098 15.985
41.342 49.005
50.3716 0.124
41.226 -21.649
48.3998 -14.937
55.7042 -9.973
38.1578 -5.922
68.3133 1.656
64.0537 -0.973
34.9541 -24.162
21.7561 -20.167
40.2408 -6.151
43.4456 16.235
29.2112 41.190
21.6699 46.074
39.5039 1.941
62.0099 -11.003
27.6889 37.913
17.4636 51.404
24.7739 43.768
16.4887 29.338
49.8556 40.886
35.2689 45.451
19.6081 38.255
50.8546 33.757
12.7146 52.481
21.498 45.278
59.1289 42.798
51.2641 39.823
51.0961 -8.483
70.2488 28.335
55.9166 18.342
54.3016 -12.227
54.9771 33.835
42.1811 41.694
44.7316 -0.152
60.1252 6.706
38.8 42.666
64.0679 17.305
57.8409 45.758
36.6998 44.524
47.3306 9.543
41.5705 15.334
67.7994 28.365
43.8092 30.252
57.689 29.208
42.28 18.761
24.8382 39.910
66.0628 32.416
48.4203 -5.021
74.8369 16.578
51.9457 -6.219
33.2434 -20.146
57.9429 24.231
67.2903 16.140
54.0721 34.589
55.2917 14.027
61.9474 3.652
39.289 39.563
28.022 40.870
35.4927 43.217
20.1961 48.489
8.72796 37.516
32.7189 39.045
37.6355 44.461
37.3521 60.581
50.5054 46.227
60.8002 6.275
36.5259 21.946
51.4454 21.538
39.7195 -21.511
62.7598 -17.648
41.5423 -17.130
52.5083 19.300
51.0769 17.804
64.5486 28.313
64.0659 26.709
68.8726 7.199
51.2392 25.827
52.6231 37.720
42.4073 28.762
56.2902 38.575
64.285 19.086
68.6145 25.785
35.6967 56.443
28.5267 29.233
26.0125 27.701
11.9626 51.087
17.4751 49.343
30.1943 11.962
42.2707 -25.355
48.6441 4.841
57.7358 17.441
67.2527 19.974
47.1902 44.847
35.3405 -7.641
41.1026 -11.263
54.552 -9.497
56.2296 -15.133
58.8925 -10.320
61.4256 -0.533
70.3683 29.551
67.8137 32.225
61.859 -4.645
61.6274 -7.069
41.3324 -11.422
65.6712 18.200
54.3327 -9.461
49.8101 -15.662
57.7704 -6.071
60.0083 7.176
47.5608 -6.792
30.2346 45.481
34.1332 43.849
19.9601 36.789
62.1427 35.832
55.2487 -7.985
63.3219 -11.230
46.8455 -9.511
56.1557 16.229
55.8093 6.202
60.8446 -20.510
28.6632 -24.420
51.7404 -16.254
65.4263 21.460
55.2698 -10.337
41.9073 -9.828
49.3178 -7.376
61.1381 -4.755
44.3763 -23.544
34.7465 -27.203
64.3394 8.854
63.1351 12.670
57.9892 -3.295
59.7859 3.304
56.4832 -12.574
55.9669 18.491
56.3395 -7.861
58.3737 33.109
55.1739 7.234
60.4705 -9.274
41.1674 49.849
67.0123 17.369
62.8132 31.657
42.5799 49.521
65.8428 13.811
57.0449 -19.518
42.4456 -22.501
62.1894 -13.710
55.8132 26.428
58.8721 -7.009
66.7524 4.638
57.9509 14.971
43.0219 25.237
44.407 2.792
53.3223 11.635
33.6168 21.036
48.0298 26.178
42.5487 15.628
49.5585 31.084
33.0967 46.677
51.3563 42.775
63.7831 15.857
68.9617 23.163
52.5494 -13.640
74.684 7.821
45.2917 -13.606
64.2795 -17.788
43.2558 -11.852
57.0217 -10.294
60.8223 24.381
53.9999 13.924
45.0234 -9.951
49.6689 -3.153
52.8151 27.923
45.7765 43.824
27.1084 41.687
60.9126 36.671
64.2241 9.959
72.019 4.527
63.5025 -9.982
48.6465 -23.906
35.0033 -14.756
54.8066 -20.832
43.0528 -0.103
47.3751 46.776
65.6956 -2.960
33.3035 -0.359
41.822 30.948
47.4061 30.928
27.3353 36.940
12.2331 48.117
49.9757 47.404
46.0752 51.073
37.7131 43.438
34.4231 50.194
20.8549 58.295
53.0488 37.955
48.4023 47.981
43.4154 43.154
29.6631 47.170
45.6633 24.196
11.7747 49.645
29.3692 22.921
24.2931 19.251
44.02 5.219
56.3576 -3.230
55.0427 -9.543
50.9684 -17.319
68.2306 0.693
50.5786 -19.106
42.2939 -21.639
62.9516 -14.219
45.9301 37.344
27.3218 -16.051
24.0996 39.164
36.1484 13.715
44.4379 17.508
62.266 27.136
47.5153 3.915
68.9273 25.131
70.2807 9.785
52.0063 30.569
61.5827 40.199
57.3589 42.832
31.4445 51.353
40.2582 44.194
30.3063 29.795
20.6794 42.119
21.8507 23.645
40.621 38.623
60.9391 7.981
66.8584 -10.058
64.0913 -3.743
44.9999 -8.239
37.5244 -24.369
50.736 23.754
37.5059 27.740
29.9095 -10.821
58.2466 -13.895
48.1088 -7.778
62.3764 -16.579
62.7722 -3.523
45.5269 -10.082
63.8544 -9.441
53.8512 -11.133
71.0786 9.961
57.0798 -11.044
71.493 7.849
57.2598 -1.920
57.7122 20.620
58.3551 -3.910
51.0929 -13.259
58.1067 16.591
62.4952 -1.546
64.3584 -10.230
61.4314 43.234
62.2631 27.412
52.7258 30.663
22.3061 23.940
65.2173 4.956
53.3784 11.254
63.047 16.083
40.7252 -3.995
55.0235 -0.749
29.8104 -14.911
63.278 -8.468
56.8985 -21.282
46.6028 -18.937
72.7475 2.349
59.0329 -4.770
38.0588 48.796
47.6339 51.048
52.3564 30.992
60.1364 20.770
65.1224 19.324
54.1466 12.064
40.6602 27.656
55.0728 34.981
65.7879 6.396
58.8716 3.377
37.8891 36.982
63.3204 26.024
69.8521 7.295
43.8728 -8.049
58.5551 -4.589
71.5355 17.046
35.8583 -19.323
63.8235 13.345
53.5925 5.809
62.054 14.794
35.5491 30.935
18.721 41.902
27.1995 49.521
57.1114 48.361
52.2963 31.350
69.0166 24.435
65.7968 7.318
31.7064 38.700
35.6705 41.408
40.5446 2.704
47.7768 7.129
50.9825 -6.025
44.5328 -28.108
67.7798 8.225
70.4855 2.391
52.1785 7.223
56.9877 28.479
53.1037 -11.035
62.1088 -5.962
66.4227 -10.831
67.64 4.494
45.4399 -9.293
47.1141 -10.208
49.797 -17.769
51.6258 21.776
51.4703 -5.319
56.4334 -20.779
58.836 -8.368
56.5547 -3.525
73.012 22.185
30.4444 40.421
20.8479 27.415
21.3557 48.439
16.5554 52.331
20.4462 43.995
49.991 33.549
56.3143 26.146
50.2521 31.225
48.1533 51.489
36.3426 48.950
30.2216 40.877
67.6591 5.685
45.6368 -11.335
57.0498 -8.047
52.4076 -13.895
37.9629 21.624
60.3999 13.229
57.9111 15.799
26.9393 -13.434
69.7111 -6.902
57.9951 -10.417
59.0449 -3.135
49.2445 -10.568
66.0027 11.213
59.644 -5.034
46.5217 -3.666
55.8625 37.561
49.7807 44.856
61.8389 40.607
26.1667 37.225
26.0642 40.877
11.6962 47.837
25.3833 34.111
33.4553 53.243
67.911 11.882
32.714 -13.582
38.7399 11.271
42.7531 49.215
38.1205 16.421
65.0062 28.534
61.5421 -3.027
58.9137 -4.325
44.4124 -18.020
39.1149 -12.532
60.3262 10.269
60.8877 -1.880
57.7879 13.439
53.5237 29.312
53.5295 -9.654
48.5191 17.205
53.1223 -14.228
58.0258 -0.020
31.7808 -11.043
24.1434 -11.726
48.2003 30.323
63.3922 16.542
68.0131 22.494
43.0829 36.388
46.6643 33.678
62.287 1.531
42.0819 -2.130
51.1277 -23.944
57.4633 -14.729
50.1516 -11.262
46.6035 3.143
59.2806 -3.172
50.7158 7.848
60.9881 -1.109
57.5407 2.533
54.0955 -15.952
63.1587 -8.161
55.0985 16.502
57.149 27.456
56.151 34.614
44.845 22.647
40.5027 43.410
68.6612 15.250
55.2756 -2.147
56.5709 7.156
38.4718 1.996
67.6313 29.382
67.3738 21.182
68.7134 14.993
46.8629 41.421
42.6393 43.244
41.1897 47.748
23.0529 37.206
16.3876 55.029
52.6094 37.596
49.1719 -13.289
60.048 -24.616
37.9748 -12.263
31.3937 53.654
52.8012 18.071
60.9716 -8.879
70.5431 5.346
47.9782 0.387
46.4326 -7.008
66.1012 25.664
43.723 0.489
57.6307 9.026
42.2832 -8.994
71.2651 0.782
69.7251 18.484
54.9294 22.343
58.9112 43.154
59.5263 39.515
45.8347 -0.340
17.8849 33.013
20.3473 50.076
5.45833 41.363
64.8572 -2.033
67.7066 9.647
66.4933 13.032
57.5841 -8.794
39.8152 -10.603
52.6014 -13.779
50.8436 -12.455
47.391 -13.198
57.7784 -6.273
47.4214 -16.030
58.7381 8.722
47.7105 27.359
34.0906 28.163
51.5511 26.418
63.6573 20.564
57.405 1.156
49.83 -21.553
56.3345 -14.590
55.1631 -16.108
63.9269 -4.501
66.5399 22.289
39.8584 37.012
22.3376 21.734
41.1478 14.597
70.5844 17.632
51.9161 -4.901
49.6281 12.486
41.6493 18.217
57.1238 31.203
47.179 36.297
36.8945 50.547
35.1821 23.312
43.7742 0.531
54.9329 22.934
51.5202 26.767
40.444 20.556
30.3365 40.713
62.7101 11.805
55.7971 -8.141
41.7759 -9.526
63.8894 4.728
40.0039 12.475
47.4094 -6.324
44.9346 20.993
53.2374 -1.853
43.6221 36.065
49.9745 6.916
54.1346 19.105
55.8872 -8.564
51.9652 -26.309
58.6223 -10.635
33.4648 11.506
30.4395 35.621
17.2151 43.015
40.9908 48.177
38.2077 28.143
26.0061 50.385
9.32975 52.928
5.80166 46.992
54.9611 14.371
72.8161 10.010
63.5268 -11.179
66.2504 -10.246
63.7263 1.622
44.1132 -7.500
50.5533 26.233
50.7769 10.640
73.4207 -3.127
68.9635 17.126
54.3728 6.861
28.4832 -2.009
64.5142 1.129
68.849 -8.961
45.0642 7.025
50.7842 -10.324
35.4817 -28.058
47.8265 -17.828
29.7935 -20.778
64.9791 -9.838
49.9805 -6.011
70.9816 15.147
61.6911 31.831
54.6968 2.039
54.8615 31.675
50.0427 42.892
59.6543 1.948
56.3682 12.998
50.2783 26.058
53.5675 18.251
45.7266 28.959
64.9391 22.961
62.5126 19.484
54.5052 34.138
50.9555 10.085
73.4504 4.236
47.7491 -11.222
61.7184 -17.479
62.1303 -11.088
62.3319 8.972
42.4305 37.649
60.1835 30.719
38.2638 47.181
32.7498 46.888
34.3143 36.933
47.2395 23.935
67.4433 7.610
51.6473 -12.939
72.1919 0.217
53.6044 -9.546
36.2507 -3.311
48.6413 5.034
54.9072 -8.745
67.7275 19.217
70.6173 12.017
61.1277 1.380
34.732 45.754
16.336 53.183
12.8821 54.562
39.5589 50.319
65.8045 31.285
48.0194 33.636
60.6305 31.454
64.3033 37.943
54.7804 2.495
52.527 -14.123
51.6126 -19.403
51.8282 19.476
52.0595 -1.147
29.9904 -8.344
22.9057 -16.242
55.9284 1.313
52.8404 2.693
62.5529 -9.612
47.806 -3.760
54.416 37.296
25.9583 29.057
45.4299 27.732
51.124 14.875
61.7794 15.349
57.0088 41.001
12.1822 24.554
19.2144 53.338
5.70254 42.051
25.8933 59.764
24.8542 55.429
20.2904 47.686
46.2554 29.970
48.6186 14.794
28.0765 34.147
45.124 49.949
52.6583 47.826
22.3962 23.657
26.3616 33.037
30.2669 32.997
20.7502 38.196
5.85366 36.278
62.5686 32.828
65.2943 25.340
28.4147 51.254
27.3086 56.814
36.3233 38.502
18.1351 40.198
5.733 42.000
39.0253 -7.861
48.8026 28.101
42.3704 33.416
61.1347 4.399
66.6212 15.980
62.203 40.271
54.7094 12.329
23.5136 9.400
22.6394 39.800
35.8702 29.679
61.2403 10.575
65.375 -2.894
59.735 14.050
56.1436 24.592
45.8551 42.620
45.8347 31.955
38.2249 12.896
57.4626 19.530
44.21 10.482
32.8548 43.227
34.5397 44.381
5.90965 36.501
55.4708 29.041
51.34 43.834
64.9903 33.454
40.0181 21.139
60.1893 21.653
59.4315 16.574
53.9439 -5.252
65.3435 1.734
33.9882 -18.445
56.5866 -10.267
61.1297 -6.913
47.9083 27.747
21.5812 41.324
37.8291 49.700
61.2773 15.540
61.7276 -0.606
47.7309 26.129
16.3835 36.373
61.7564 43.498
47.5618 50.115
50.1383 48.064
56.6206 32.469
73.0008 19.188
70.4915 20.774
34.8939 47.326
45.3982 36.314
63.3003 42.627
51.547 41.241
57.5922 33.748
50.6116 26.575
56.1745 -14.735
59.9828 -2.126
39.1624 4.507
36.2579 -5.769
66.8432 4.412
57.1858 0.498
65.4896 9.402
49.5307 8.168
60.6704 37.644
21.2497 43.640
15.3796 37.866
5.30828 35.803
44.952 6.723
59.7142 29.028
63.5241 0.018
54.296 -14.425
49.4927 -26.467
43.8698 -29.034
53.0211 -22.741
63.9021 9.490
47.4352 -22.853
42.536 -22.837
62.0673 -12.918
28.8342 -14.250
41.0233 6.764
45.0642 16.521
44.8463 4.901
49.8691 -14.022
61.8899 -10.246
67.9779 13.013
61.1344 -17.794
18.7238 -15.372
57.3888 -5.501
56.6325 -12.181
56.149 -0.209
36.097 33.488
37.8067 -5.517
47.9363 -12.401
53.6727 -15.713
37.2209 -4.116
54.7192 -17.955
37.6292 -13.072
47.187 -28.304
55.972 -19.018
46.1795 7.617
40.2235 -18.018
54.1876 -13.316
60.2514 -15.675
35.9759 -11.865
19.3406 41.490
24.4763 40.249
26.0618 54.669
35.0213 50.778
62.5327 33.301
36.4009 46.591
47.1181 19.388
62.2979 27.687
63.7356 11.600
70.6501 0.177
60.3982 11.093
63.1881 24.611
56.9403 12.265
49.1611 45.524
34.6155 45.850
53.4782 38.232
47.379 37.594
36.9278 49.349
43.2772 44.029
50.6298 18.526
20.6656 35.331
25.9725 38.864
50.9311 47.945
57.8332 33.525
45.975 30.207
55.5435 -19.259
74.0922 7.741
59.657 35.265
56.0328 -2.804
71.3686 -0.828
40.9672 -12.329
26.1818 -16.389
64.5576 -7.406
54.333 14.113
19.0968 48.832
28.2704 45.643
46.2587 22.629
34.5652 35.659
52.8655 8.527
29.9266 49.238
22.5732 42.514
44.6995 52.241
35.3141 47.698
5.91341 41.930
38.7317 38.537
67.8168 15.049
73.1873 5.786
47.6534 26.782
57.7107 12.199
57.5907 -2.313
60.2039 20.536
53.2794 42.029
39.4829 30.864
29.6322 -6.160
44.2496 31.929
56.1091 -13.650
33.7804 -13.812
34.6366 -30.671
54.3749 -27.388
69.7843 12.661
48.7132 -13.466
32.4508 14.544
55.9757 11.334
56.0734 -2.998
68.0542 29.296
41.1995 29.396
68.021 13.073
51.7028 -8.696
51.3411 -15.620
54.2326 -10.650
45.8056 -25.315
49.0232 -1.504
69.637 10.114
66.6873 -3.410
49.3352 -22.448
62.0272 0.264
43.4803 -21.618
46.5765 18.204
45.4969 -24.860
56.3986 -7.459
66.2475 9.958
36.1813 36.891
51.7057 22.529
50.3131 7.355
40.5609 -7.868
64.8426 2.722
54.2191 -8.359
55.5732 -5.318
42.048 -22.335
68.3514 -11.133
52.8413 -14.255
53.1532 -21.430
58.4367 -2.449
48.2396 23.109
46.9592 34.650
66.2602 35.683
24.8717 32.811
51.5952 29.464
33.2183 29.163
36.3422 39.346
19.478 53.826
37.8287 59.538
41.0109 46.874
53.5471 34.877
53.0365 6.733
47.5482 15.800
60.1645 32.975
62.2966 33.703
72.1984 16.327
52.489 -8.308
37.076 11.408
37.8462 -17.022
53.5339 -10.645
70.6338 14.849
58.1625 37.034
12.314 48.773
25.5477 45.830
17.7523 19.034
45.4803 -14.538
35.135 42.369
51.124 9.227
40.7198 32.113
52.8396 25.336
23.9702 45.827
46.2892 41.419
33.178 45.265
55.4831 46.200
72.7525 8.368
40.4819 -8.672
33.0478 -27.426
63.3307 -6.771
46.7501 -18.919
66.7072 -1.237
52.5855 -21.487
32.7641 29.981
60.1704 5.552
50.7456 40.306
33.8692 38.830
29.6541 60.518
11.1898 43.084
5.33746 47.245
64.7715 -6.485
38.7526 -8.527
70.7362 -7.102
57.8218 -13.690
56.2243 21.511
53.2807 -11.144
66.9722 -3.133
54.3317 -9.397
56.0227 -5.441
59.1199 -13.376
72.2768 25.816
49.8848 24.055
58.5769 17.368
67.2493 10.952
45.678 55.777
40.0093 51.680
35.9038 47.167
46.0877 24.247
52.3823 11.582
50.5726 24.587
24.5923 42.476
24.943 43.786
41.7359 37.785
14.5039 41.769
45.9352 39.714
47.1904 42.862
62.5275 8.259
25.9784 34.233
43.4824 18.390
58.7792 40.190
65.3741 29.025
57.7216 -0.516
62.1055 -3.926
54.1886 -12.662
34.1606 -18.384
44.9566 -6.589
26.4545 -5.294
37.7151 -14.866
58.2188 -20.211
56.2179 -17.001
33.8332 -2.479
45.6032 16.112
48.6222 -11.456
40.5471 -19.988
67.9829 5.634
39.9687 47.083
26.7792 43.184
33.5486 42.778
54.8638 41.070
40.2949 41.742
28.7927 46.214
27.253 44.981
5.9491 36.349
56.2456 16.422
43.9062 46.829
41.2328 38.759
5.75241 41.211
48.1127 35.651
38.6778 35.840
56.8848 8.240
45.2446 -5.097
32.0374 17.518
48.613 27.091
43.8807 43.719
35.217 41.125
46.5414 42.632
40.6664 54.045
19.1409 27.239
17.6863 45.533
13.6677 46.810
16.7879 27.933
19.9135 44.254
27.358 41.236
54.6651 41.477
40.2589 50.215
47.1868 6.402
36.8814 19.893
38.2044 52.884
22.5617 45.656
5.5035 46.646
37.0444 16.564
55.4359 36.513
59.8044 17.710
53.571 27.897
62.8058 19.378
65.7064 23.332
72.8362 19.230
64.9652 -0.602
69.5534 18.920
51.9893 47.239
28.4847 43.379
48.6209 28.800
20.315 53.436
7.48133 34.048
59.8429 9.043
61.316 1.740
67.5848 17.284
68.6011 28.394
66.7484 25.816
32.3395 52.018
23.5298 31.748
52.392 36.384
36.1938 27.679
34.0231 35.915
58.0889 -9.551
48.701 -2.882
38.692 -3.991
45.0187 -18.150
44.2635 -27.875
42.5997 -29.764
62.8612 12.242
25.7347 27.361
49.6662 45.816
42.9771 42.500
62.7991 0.642
47.6248 -3.784
33.4314 33.430
34.3342 46.500
39.6324 50.076
53.2891 30.079
39.5577 -7.579
57.6981 -17.332
48.3605 17.919
51.3952 44.959
53.0574 32.265
49.8012 -9.143
48.7039 15.960
14.9101 43.988
60.9953 35.911
56.2937 49.161
55.7517 -13.738
53.9942 -25.079
51.2075 -2.585
60.2621 -4.145
48.8615 -14.601
55.9511 -21.576
33.4565 -16.249
55.2164 23.432
35.9604 35.243
64.04 20.288
54.8949 25.642
49.0918 19.270
50.6251 19.422
41.2444 -17.567
43.7481 26.001
42.9516 -10.384
55.2772 15.957
46.8036 20.706
71.015 20.277
41.9948 26.744
32.7486 -6.441
59.3004 -2.033
46.0958 -13.561
46.6112 31.590
45.6968 31.662
49.7705 45.541
41.6599 31.686
62.8621 -2.436
68.3866 11.061
61.7046 -2.739
66.2902 -4.489
61.4963 -5.442
25.6822 3.142
59.7989 32.632
49.5793 38.928
52.6471 2.248
52.874 -4.110
56.0394 -8.744
73.2242 17.885
31.9829 -19.386
59.2045 29.134
59.4471 41.028
55.8766 41.860
63.3141 36.879
62.3992 -2.834
64.9323 31.158
48.0972 41.908
30.734 41.121
50.0996 -2.087
35.6918 -15.430
61.402 8.768
54.0554 -14.436
63.7302 -13.075
31.4655 -25.894
51.6078 -1.476
67.3758 -16.676
56.6844 10.353
42.4104 -3.505
56.6658 -3.324
48.7587 9.702
10.9864 24.547
19.6507 18.752
43.7375 36.785
36.374 31.249
37.0313 34.027
55.2604 5.488
59.3073 -5.884
47.862 15.511
50.1016 24.009
58.6238 -4.747
32.4577 -20.230
21.7859 -20.376
50.706 -25.836
23.5635 20.246
45.032 24.181
42.4722 46.764
46.5728 44.810
51.1063 -1.025
62.56 13.813
56.357 40.410
52.7287 39.323
56.8713 24.507
24.6566 16.964
42.0159 52.985
19.8935 45.342
29.2153 36.528
27.3926 22.906
43.5618 47.351
66.4065 16.150
51.6299 -16.716
57.9204 12.056
57.0668 -20.121
57.0866 10.308
53.6021 5.541
56.848 -18.187
45.5414 -12.849
40.2151 -24.700
45.6312 20.120
51.7708 29.811
34.9599 43.472
28.2142 46.754
41.6982 0.620
61.2832 29.459
46.3111 52.412
53.1003 30.557
41.3966 -4.396
60.7671 14.401
58.4826 12.085
44.0043 32.109
40.8956 34.521
22.2378 32.329
9.28708 36.774
19.152 41.131
17.3879 39.278
45.0159 18.009
37.3056 20.721
9.72842 18.481
54.2207 17.884
72.6867 15.128
46.1544 51.688
57.2126 37.085
67.5436 -5.817
65.2905 -14.387
64.5533 7.882
26.27 51.233
51.4793 46.000
28.4372 41.631
35.3896 33.805
37.1596 32.581
54.6854 -12.573
54.4224 -10.077
45.7344 -15.807
48.8038 18.617
50.345 25.195
63.4888 -1.335
47.0725 34.575
49.9543 28.979
34.739 42.745
28.2586 36.592
52.7093 -1.787
69.4344 -3.550
42.318 43.386
30.9166 39.382
19.4121 55.238
35.7789 34.662
51.8012 20.414
64.2311 4.899
61.7392 7.472
50.4982 2.868
45.904 10.761
33.9879 25.879
54.6632 5.481
46.9372 -10.381
56.3078 -9.788
40.9944 11.056
37.557 40.802
30.3781 38.841
46.7078 35.852
30.8299 30.387
51.732 8.145
61.6682 24.269
33.4616 19.132
38.2385 19.527
19.1671 49.645
25.8455 40.210
25.3852 54.536
52.5498 42.765
47.8959 9.479
68.512 21.724
43.6689 34.881
47.4256 39.776
31.4057 32.196
29.8388 49.993
24.5564 38.096
30.5752 9.815
36.6121 -23.739
64.0001 -13.778
34.8775 -25.899
66.2538 6.152
72.7371 9.780
58.8752 12.168
74.0909 14.289
73.7099 0.458
56.772 -18.529
61.7227 -16.379
60.779 -8.080
57.4466 -12.704
54.8522 -18.682
72.9464 4.617
47.4041 -26.784
58.5343 3.979
61.7756 1.260
64.9498 1.711
53.2301 -24.853
67.1036 30.154
61.5488 -4.673
54.3293 1.273
65.2739 -9.145
62.4527 20.936
67.0997 7.136
55.9907 12.976
43.7237 -4.057
44.7839 -8.692
71.2898 -5.340
55.4313 39.037
64.0456 40.367
54.5433 11.633
34.8148 30.525
39.0221 27.432
51.0876 16.379
53.8875 25.608
26.9324 51.521
64.761 0.887
48.846 -12.790
57.4375 -10.259
34.653 -15.565
52.8936 -14.347
60.9584 1.091
55.062 -20.078
47.8264 -10.321
59.299 -10.053
36.0329 -21.792
52.0078 -7.881
34.9831 -22.851
51.3972 -23.829
24.9126 -18.500
67.3117 6.540
66.641 5.249
72.3688 6.455
56.9062 -0.921
52.415 27.121
34.3522 5.985
55.4613 28.757
53.8199 43.422
18.131 51.609
5.83252 36.475
60.6095 -18.049
38.5691 -18.799
56.0349 -13.628
56.1301 -4.151
51.897 -15.205
62.9639 -13.149
39.5249 -28.183
31.8504 -16.608
29.5537 -25.097
56.7208 -14.976
55.713 11.047
47.0962 20.742
58.8391 28.457
59.0598 26.411
49.6114 35.608
65.13 16.137
44.6479 29.897
57.9378 34.335
55.6736 -8.778
50.2682 -3.708
23.2258 20.800
43.3501 37.220
43.1518 10.555
43.2987 13.192
67.064 8.740
54.2556 9.856
69.9468 22.978
53.4596 13.096
60.0835 21.987
62.3833 -5.555
51.6318 -28.148
44.6133 13.049
44.56 1.444
28.4577 45.931
17.9253 36.883
36.9602 49.831
66.732 9.357
65.9232 -8.246
46.9786 -22.453
44.4145 -16.712
52.4152 -15.977
46.2389 -31.644
64.1837 -6.135
61.1396 0.093
31.2481 47.501
15.0278 49.617
45.1642 46.025
43.8531 46.218
28.0845 48.329
45.389 49.016
32.0577 40.922
23.6723 36.261
32.4364 51.313
64.7514 12.687
55.366 46.468
45.2094 38.931
53.4491 -8.893
67.6111 -0.010
48.88 39.210
41.4837 50.837
41.4462 6.389
34.6244 29.902
38.9241 29.000
28.6509 25.079
9.60922 44.948
56.7281 24.520
24.3698 48.390
5.90771 36.456
65.4698 -6.309
56.7424 12.819
64.8774 22.857
55.6881 27.826
64.978 5.919
57.2056 38.293
61.2385 7.123
64.2842 -8.123
48.2462 -15.551
26.6115 -27.618
50.5641 9.707
58.4648 6.085
68.8593 12.856
46.2739 5.588
26.1847 45.561
24.5619 46.326
28.4978 41.109
45.2044 44.887
36.9396 50.514
49.8342 48.627
34.4615 48.054
40.0836 40.600
30.3093 45.035
37.689 38.777
34.4417 46.417
53.4907 25.382
48.6986 27.649
64.1909 17.578
52.1193 -5.124
49.5663 -3.291
45.4345 -21.920
54.6908 -19.897
65.1999 11.346
73.3822 1.184
44.3852 -25.390
54.7232 14.892
68.5336 33.016
35.642 52.711
19.1283 40.318
41.2388 55.169
5.97463 41.329
49.5599 37.840
25.7301 24.828
51.5823 7.388
45.9206 45.694
17.944 41.572
13.7622 39.697
14.6773 31.808
8.50138 47.043
57.1662 7.524
65.2605 19.022
52.3486 -7.729
65.0806 23.154
30.3937 52.436
62.803 39.023
57.6665 14.715
61.4276 14.813
62.7213 22.438
48.2591 12.033
44.1957 -7.260
45.5154 -12.789
41.9814 11.214
53.1386 50.431
40.8446 44.675
9.02877 33.112
35.1679 46.358
25.2101 28.577
8.63777 47.957
11.9031 43.452
25.5021 46.300
5.5838 36.195
51.0649 -14.797
61.7188 1.300
56.1076 34.666
40.8904 16.845
51.124 28.569
45.4835 35.040
48.142 -14.305
38.0769 -17.072
37.6659 -14.993
62.5328 1.282
54.6112 1.783
37.0726 -14.254
50.8074 5.299
44.242 6.765
30.7125 10.097
46.5986 41.122
26.4762 46.514
19.9648 41.234
39.6975 42.387
40.3444 40.724
53.3905 7.727
59.8574 19.436
65.7095 12.751
30.8382 48.449
45.1441 52.310
61.4995 26.693
64.886 11.977
60.7845 12.247
43.4629 9.469
43.3605 52.146
26.5147 42.059
25.3434 35.321
42.1346 8.648
35.6875 47.069
46.5834 44.156
59.2226 19.994
50.4882 35.607
59.3729 30.080
49.0063 34.577
28.7702 -24.884
53.2629 -15.402
44.4393 -17.648
46.6337 35.943
10.1277 42.328
13.6987 48.265
29.4813 54.874
14.362 38.461
32.6474 44.912
41.1312 39.792
62.1042 34.671
50.7271 9.642
59.6538 -5.155
51.9672 -9.088
64.3501 -5.592
50.1937 50.093
32.0333 49.542
52.6097 35.879
26.8272 40.833
32.877 47.782
34.955 16.962
13.3237 46.977
35.063 40.313
32.0966 17.356
42.1585 28.133
32.5011 18.976
5.0587 36.066
34.996 -19.030
50.3639 -2.583
60.1981 41.825
48.3914 36.470
29.1454 48.582
5.08355 30.817
62.0347 -3.858
59.319 -17.422
73.5631 17.637
44.4331 55.106
46.4852 35.387
40.6124 42.230
72.2074 17.480
38.442 -12.158
30.2581 -24.855
52.7939 26.312
53.168 -6.866
50.6609 29.691
41.9494 -6.389
55.086 20.355
69.0118 26.665
67.2907 3.992
63.7437 -11.539
59.9658 -10.447
48.0148 21.852
53.5889 45.661
56.4119 14.364
57.7187 12.966
29.9383 54.775
42.2213 36.626
59.7957 32.271
31.9506 52.296
64.9644 23.449
45.238 39.578
38.6653 28.944
55.121 1.324
33.6288 -17.072
60.7007 2.277
52.6757 6.711
46.1586 40.193
68.6988 4.927
71.4251 14.969
57.0216 34.815
63.7805 28.626
73.055 0.298
57.8649 5.611
55.9333 3.721
45.8197 27.601
8.007 50.670
10.877 54.588
5.71838 35.342
55.0839 34.431
44.273 48.762
14.5825 47.707
57.5415 11.198
57.5392 -9.686
73.7615 -7.950
53.9744 -12.571
59.9712 1.754
51.2711 -14.484
48.4827 -20.531
56.2629 -15.616
60.0087 11.117
60.9985 43.217
63.8793 26.778
62.0697 33.514
56.3378 10.290
57.3209 15.268
62.722 -7.683
60.3679 1.542
26.8212 -4.574
56.6182 22.300
65.9067 7.790
63.7117 9.472
72.8177 8.350
58.1464 1.496
53.7878 -2.762
50.9511 -9.672
37.7842 -2.085
56.405 22.549
24.5391 42.064
26.4952 22.697
34.9602 23.808
50.0062 12.922
59.289 14.556
5.61315 41.105
47.1328 -13.080
61.0815 -12.430
32.4324 -10.641
49.1535 -11.831
43.5118 5.919
28.7637 29.008
47.8514 29.094
48.6621 4.890
56.9961 10.725
58.4962 4.894
47.094 -10.975
67.9484 12.529
31.0217 -1.374
51.7702 4.361
66.9889 35.373
59.1069 -20.902
60.2823 30.838
41.1786 38.238
72.5621 20.460
61.5266 34.425
39.9242 -28.929
62.5895 6.877
55.3789 36.912
45.2287 2.018
54.8556 -15.529
61.0326 2.616
66.2382 25.137
66.23 -16.822
53.6584 13.408
60.0818 10.997
44.7663 -16.559
60.1533 -12.588
61.3506 -7.393
68.9635 -5.011
52.6036 -7.172
48.3729 -30.921
56.8433 -19.191
45.6274 -13.768
60.8745 -9.743
37.9015 -28.834
44.3873 -22.668
59.2062 9.806
63.7479 25.885
60.7235 15.853
55.4335 21.888
49.8005 19.210
60.1534 18.769
56.6862 29.525
37.7834 23.793
46.3826 22.234
31.8224 31.993
55.4948 23.780
49.101 -0.164
55.4805 -0.611
62.5314 -18.495
70.958 -6.470
50.8509 -21.701
38.706 -9.910
49.2893 17.213
21.5777 30.309
25.0644 32.447
34.9009 34.405
37.7164 38.546
56.7155 17.065
45.3017 41.268
24.4999 48.553
36.4172 26.893
64.2849 5.119
67.436 -2.527
66.0205 8.766
65.0779 -3.570
29.9205 -24.839
54.2831 -11.654
56.1185 4.667
50.6932 30.985
49.7367 10.635
55.6532 10.300
58.1469 2.063
46.3831 26.716
39.9398 37.518
50.6052 31.476
40.8186 6.994
29.3755 19.332
33.6514 24.911
28.5099 29.752
46.4808 39.055
64.3722 24.774
46.1592 21.747
61.0076 11.515
33.3295 -9.244
38.3789 2.316
53.0463 25.596
23.1689 49.918
57.2477 26.646
27.4778 -24.045
25.5347 -20.875
61.8197 -2.415
49.97 -13.549
30.4024 -13.872
44.1701 2.653
56.2122 -28.212
44.6252 31.320
62.9917 24.317
66.3256 9.348
55.1092 -20.673
57.7323 13.816
64.1189 18.441
60.7527 14.706
44.1865 32.029
25.4041 51.094
55.1569 36.797
30.3117 49.467
39.9146 -7.394
55.8867 -5.371
45.5749 -6.150
56.7386 38.814
52.1211 22.849
54.6216 24.113
43.1381 -2.479
73.5911 6.259
61.4745 6.894
52.4647 24.396
21.0831 39.642
31.2532 36.269
51.8223 14.187
56.087 -4.276
65.6426 -6.230
62.4688 -4.789
59.2336 17.884
43.0144 35.391
59.9495 41.270
39.3513 34.611
44.0519 34.562
39.4009 38.950
38.1433 19.197
48.8992 -9.606
60.6811 -0.408
70.374 19.284
30.3548 43.004
40.5999 12.789
42.1387 26.116
29.8165 37.546
21.2764 41.780
48.7315 46.523
33.4533 48.673
42.5203 36.595
69.2094 8.669
47.7675 26.650
46.6406 43.191
58.8713 20.824
31.8945 31.926
41.6177 49.073
29.5559 43.279
41.9161 42.469
65.1992 15.118
51.0901 9.468
48.6147 -19.827
53.4876 23.431
62.341 -3.168
58.1167 3.834
59.9788 -6.544
72.8042 -6.737
44.5892 -17.382
64.0961 7.468
60.489 -4.498
64.3729 -4.636
46.6285 -15.658
54.2395 -16.200
71.6018 21.144
53.9572 -0.222
53.5899 6.652
57.0305 -18.635
41.3564 0.333
43.0623 -12.364
56.4486 12.786
61.7263 1.700
36.0279 -3.815
54.4137 1.751
44.5401 -17.055
37.6459 -17.260
63.2958 7.457
46.9083 -26.241
65.3411 -13.936
63.755 -6.863
60.4693 16.768
23.5685 17.505
59.7599 11.252
63.0289 6.539
72.8693 6.389
55.0279 -15.070
67.3638 19.556
41.8911 43.405
26.8779 48.682
22.3426 40.798
35.3543 51.737
44.4404 9.144
53.8248 32.409
70.8162 12.463
75.0876 3.268
59.1431 -5.032
61.8292 -10.026
63.3129 -7.363
51.0907 17.469
55.0849 -1.599
57.3827 -10.260
49.5351 -17.452
47.5274 -15.583
46.3099 -17.669
52.5552 -14.468
70.1052 3.238
52.6276 -0.234
46.3938 30.118
62.6993 -10.945
52.0103 -15.164
69.765 6.603
41.4816 -12.524
59.0889 -14.301
52.4591 -11.624
61.3189 28.645
68.7648 16.503
43.3834 -21.250
55.1299 -22.444
68.1499 17.219
60.3131 2.480
61.7863 12.602
51.5117 42.110
60.5565 14.716
51.5323 7.626
59.1099 2.562
53.6823 24.237
32.1317 41.230
62.6993 26.448
48.9677 -21.395
21.9829 -20.709
48.5941 -0.831
57.1081 -22.285
54.5216 3.080
61.5689 -3.176
71.4418 -11.509
47.6079 -19.692
64.18 -7.750
43.3682 -18.618
41.7153 -12.802
50.0916 0.704
53.6619 -12.258
40.5853 -15.978
56.3618 8.806
66.3848 -2.690
68.5191 8.290
34.536 30.298
41.5923 46.442
31.4243 51.241
43.1064 48.943
50.4654 7.967
70.4631 18.448
38.6438 -8.574
49.5792 -12.338
38.6802 -4.671
60.4317 6.206
48.2618 -4.130
69.0975 10.150
62.6045 29.331
36.0167 31.287
63.7509 40.589
56.5305 19.791
51.5639 -9.145
46.2259 -22.723
51.6075 -18.729
55.2909 18.436
60.7754 13.914
65.8434 20.569
58.7246 -3.939
63.2557 2.996
59.6113 19.162
45.8604 42.953
65.9137 33.146
57.0688 1.877
44.2775 0.935
63.2868 3.848
45.8474 -15.578
52.5467 0.979
52.031 20.335
44.3191 31.487
40.8003 -1.351
42.151 18.106
51.8777 -0.311
54.4983 7.961
61.0895 -1.238
43.8593 -12.226
45.745 -27.604
61.4527 5.181
52.7419 36.360
61.3585 26.877
53.8817 13.528
56.1796 12.152
53.6476 18.846
51.2541 -11.469
54.0689 -8.426
63.0936 19.056
58.6889 0.847
74.3545 -2.603
60.4761 -0.914
63.2456 -2.577
55.2543 36.598
26.9552 19.531
10.9127 25.420
42.13 37.613
34.6851 24.201
48.2146 39.110
55.3672 -2.674
69.7029 18.004
71.1508 0.329
59.1151 4.645
63.5239 32.068
51.3846 19.237
34.2385 35.684
62.8704 33.546
57.7285 18.655
62.9676 20.661
46.4937 -5.441
36.1379 -20.948
53.8103 -14.578
50.9285 16.217
42.0445 48.451
33.979 50.862
52.1646 44.710
37.7151 41.323
63.3247 25.413
50.9392 37.427
43.041 20.553
41.1868 29.375
42.1078 -4.374
17.9527 32.590
39.6481 46.871
52.2127 41.501
27.4203 36.904
41.103 42.455
28.1235 6.955
48.0218 28.423
32.8374 43.987
43.832 37.948
18.8459 43.829
15.2372 31.523
24.0762 20.090
5.39855 20.173
67.7998 3.915
58.8804 32.672
52.8419 25.278
39.425 31.767
66.0343 18.898
46.025 45.275
49.7281 47.729
42.0233 36.112
46.7349 17.877
50.3213 30.701
45.7033 -14.648
52.8137 -12.686
61.2747 -5.812
62.3574 -6.568
65.5817 13.902
57.1402 31.361
38.0428 53.248
45.5741 -0.227
53.4345 1.658
66.8784 23.842
62.8213 37.308
18.0936 41.062
5.79638 41.343
66.2155 13.892
45.0951 50.773
62.7044 11.209
34.5807 30.133
32.7351 50.614
31.5609 30.577
53.4684 23.718
38.7936 16.094
51.5355 -6.063
54.8515 23.900
33.2366 44.192
56.9927 19.578
55.9302 12.220
43.5265 4.328
60.12 19.672
59.8806 -22.973
58.8357 -6.003
60.23 -8.303
49.1926 -16.146
58.1482 -2.283
37.8681 44.365
42.9431 38.040
50.4018 42.376
48.9746 40.460
52.2837 40.390
68.4316 4.561
50.4025 32.963
61.5173 5.657
70.6132 25.413
20.3594 45.688
28.6441 33.973
51.1271 2.132
63.4014 10.248
49.3153 -10.049
64.4282 -17.227
61.2565 -8.232
47.8074 -21.593
61.4672 25.802
60.4102 21.980
33.9041 33.385
29.12 41.389
27.0369 47.954
62.5304 39.942
51.7213 51.671
36.7927 48.743
5.90907 41.652
22.8497 56.318
9.40109 45.978
30.8877 51.920
34.3017 54.526
38.3873 33.670
29.4407 51.326
15.4865 31.885
15.2959 51.637
30.957 49.910
21.913 50.660
53.2045 9.913
54 -12.661
56.5332 -9.681
62.2502 2.871
60.6287 -20.817
60.5899 -9.687
66.4769 -0.965
56.5794 -15.352
62.7694 -6.508
42.1029 35.989
71.6817 11.119
64.7729 -5.879
59.7231 35.478
45.345 -2.489
49.886 -4.648
55.4546 -9.614
65.574 -6.913
45.5703 -10.861
35.9417 -31.346
59.1053 1.271
62.9122 -11.622
59.3987 -5.667
50.3879 -14.539
64.0523 11.257
39.6849 -5.495
41.6892 22.537
5.99946 41.757
70.7652 -5.137
59.3742 -9.537
63.635 -12.634
61.7936 1.175
56.2072 41.514
41.5608 44.639
13.5932 44.393
24.5665 52.030
37.9898 51.738
69.2971 14.822
62.4667 10.294
58.7604 -4.800
45.761 -16.446
73.5042 3.253
46.1749 -26.692
48.6251 -2.353
51.9725 39.437
54.3574 22.136
44.5254 18.506
38.5811 13.536
64.4163 -12.455
48.0119 -8.925
53.1528 -9.463
31.7167 42.266
38.1004 43.858
59.728 21.645
70.0339 24.105
52.7107 19.581
63.606 -10.146
38.2833 -20.770
62.5193 11.226
31.7238 19.646
28.5846 11.422
41.1679 0.406
34.395 47.792
44.1691 41.847
39.6442 5.009
53.4589 13.843
36.6478 45.538
5.62981 36.543
51.3226 -3.161
38.0322 23.982
55.2679 -8.936
68.4803 5.256
48.8257 22.331
37.7347 31.137
58.1186 19.832
63.4242 21.578
44.3463 -5.268
56.0306 -16.453
42.9049 21.625
57.3105 32.550
25.0175 40.647
33.2792 58.070
26.2737 47.813
53.1861 35.755
49.1807 48.118
30.2137 44.041
13.9008 39.649
32.0868 51.857
53.871 48.999
33.2755 31.685
50.8277 6.799
62.9058 30.074
12.2158 43.479
26.2436 44.804
40.7547 39.188
54.8958 19.219
44.9959 44.569
35.3068 43.717
28.0567 37.728
38.1554 48.323
29.8933 47.334
44.4262 46.932
23.4166 38.718
33.6996 41.325
64.141 -5.033
37.7834 -25.308
48.3156 -3.670
51.9911 2.916
64.9424 16.121
66.8717 24.345
56.2835 13.909
40.1935 37.841
23.9665 20.595
20.8926 33.802
54.9561 18.584
43.369 20.167
67.0985 11.861
52.0574 -3.913
51.7699 -11.073
50.8066 15.057
56.6432 -0.079
45.3389 -25.311
48.8705 -26.455
42.1238 30.881
35.048 41.583
34.998 16.287
52.3375 18.503
18.1148 38.621
39.8958 31.590
35.899 33.579
44.443 41.772
29.6567 42.996
61.6124 12.317
20.2714 48.490
32.5461 50.994
49.1809 47.626
54.9662 10.863
38.1673 28.063
36.1872 -14.056
24.571 -25.660
58.4112 -6.026
52.6019 -8.960
48.2432 10.631
12.5479 40.035
34.5524 42.884
45.3844 45.047
20.7389 30.474
30.8652 58.546
21.934 40.378
5.65803 41.458
73.3971 -3.759
34.9463 -17.220
48.0137 12.664
33.194 -29.305
51.02 -21.795
52.1322 1.432
63.673 -2.311
50.2404 -14.694
47.1698 -21.851
37.8166 -22.129
26.9389 -25.001
45.3903 -19.870
50.3301 32.248
14.2782 39.782
28.0131 28.972
51.1845 34.745
43.3707 29.309
39.914 26.342
35.8981 38.595
46.2441 38.744
53.2339 30.017
58.1897 22.917
31.3147 41.849
52.3322 43.588
61.5337 12.090
56.2297 14.421
58.9413 -3.921
41.5811 20.842
42.8002 39.784
38.98 50.499
48.7175 42.277
35.8813 28.889
43.7545 36.005
47.919 31.626
54.7428 5.353
50.924 1.085
42.872 24.067
52.5905 22.224
48.6859 15.563
48.741 29.655
30.9585 42.395
37.47 43.954
26.143 47.649
42.1717 48.687
24.097 33.371
31.4757 32.174
35.6354 34.328
48.2817 25.434
55.6828 8.788
62.8896 -15.185
68.1377 6.160
50.3654 19.606
56.0456 5.315
51.839 -9.775
31.5062 -8.730
43.0769 -6.499
42.0734 34.910
30.8532 49.781
44.4213 33.802
5.58434 36.635
53.7573 25.653
43.8429 8.946
65.9157 -2.599
59.9113 11.366
67.3797 5.506
67.0057 -11.382
56.5381 -13.235
53.4046 -9.985
56.6537 -0.845
52.3345 -1.628
45.9422 -16.543
44.9348 0.333
58.4665 -10.802
64.0862 11.400
56.8189 16.023
60.5338 -2.413
38.6626 28.045
60.3919 25.962
40.3971 32.106
44.2194 41.669
44.5479 40.746
58.6268 20.371
45.4539 -6.685
60.6881 38.718
30.3094 35.005
59.8036 25.943
61.721 -1.257
37.8623 11.283
53.1703 7.185
51.3183 -22.191
71.611 3.849
41.7915 15.431
45.9943 49.964
17.4123 47.723
19.1852 51.443
53.8393 16.385
64.2584 6.263
50.1447 -11.782
52.9951 -24.126
65.6767 -7.472
59.1375 19.568
71.808 18.071
68.2198 30.114
43.7037 0.439
57.8443 -15.058
64.105 2.313
47.0967 41.053
54.9492 2.601
50.4204 -16.849
60.5381 -4.905
43.4281 7.802
59.0716 18.773
56.2119 -18.906
59.5462 12.512
64.6412 10.235
65.1207 -6.080
55.3057 32.763
37.0025 38.581
48.9362 34.127
30.4173 -7.779
56.746 5.822
17.6548 31.309
68.796 26.072
45.491 1.539
59.3518 2.047
35.8965 -8.756
26.1603 48.286
32.2078 9.957
56.7796 9.844
37.2077 26.124
66.5677 28.101
67.0861 -1.215
54.7253 -21.023
44.9461 -19.736
56.2112 -14.895
64.0447 -7.259
57.7367 -3.385
67.0566 1.932
54.4569 -23.129
57.5677 1.238
42.8224 11.555
41.894 55.496
60.9686 26.336
44.1945 26.881
63.8161 40.332
56.7732 37.963
70.069 23.736
30.7266 36.885
20.5576 50.197
33.7968 47.202
36.5831 44.082
42.454 24.593
52.9713 48.027
39.5599 13.421
48.6558 31.342
36.2772 26.285
53.1941 46.977
59.5642 24.603
57.6326 -4.482
64.8926 -16.078
60.1885 -18.705
62.4732 -3.054
64.9433 2.595
61.3072 8.991
65.0161 19.353
68.397 4.452
63.7556 2.174
63.3324 4.492
61.1869 11.537
72.1111 21.197
69.1597 28.994
42.3669 26.090
61.1277 -0.288
62.9518 30.838
62.3871 8.902
66.2326 -9.972
66.138 7.650
56.6338 2.075
46.7987 -6.577
55.8115 33.614
46.4231 34.239
44.1294 -5.284
20.1934 2.410
38.711 37.074
52.9388 -13.638
71.8105 22.134
53.4754 16.029
70.2175 18.724
40.9569 37.937
57.3665 44.080
54.9851 -9.112
67.1976 22.492
27.4448 18.441
23.7462 51.295
18.1563 17.215
47.9308 48.952
63.5536 27.699
63.6248 29.464
65.4331 0.786
65.9765 -6.064
36.1956 8.711
66.9423 29.766
50.3262 -7.584
40.3277 -5.198
60.2281 -17.617
49.8757 7.507
58.7476 27.713
48.3279 54.789
19.1884 55.836
44.7424 30.267
47.8003 40.160
31.5898 34.689
5.57946 41.466
51.169 -18.539
21.8244 0.428
66.2913 8.443
59.2604 3.746
49.2348 32.493
56.9772 22.440
32.2302 -1.754
35.531 28.293
51.7201 28.071
61.5143 29.220
57.9901 16.408
54.9976 -17.796
41.67 -31.427
62.5451 29.190
54.598 48.607
26.858 46.191
47.2276 30.402
61.87 21.668
44.4651 -21.072
54.2979 -4.265
51.0123 1.338
59.7842 5.126
48.6006 26.437
56.2771 38.021
28.9027 38.605
22.7358 47.621
37.1962 45.172
15.8401 35.577
28.3486 44.951
49.5973 49.999
31.0075 46.580
41.3527 39.596
22.0013 41.937
50.1218 55.465
47.5665 38.658
49.854 22.244
23.8897 38.657
53.2038 50.084
49.9456 23.769
66.8317 -4.525
54.6404 13.715
57.8604 15.107
69.0753 8.722
46.8135 -12.437
40.3815 7.859
57.4679 17.244
51.9107 15.995
36.4171 19.910
35.74 26.332
52.0693 48.222
33.0362 49.471
27.9091 41.132
51.3146 13.185
46.5722 20.887
24.7907 49.306
31.9515 41.588
31.1725 14.421
21.0439 38.474
33.9287 39.514
36.3309 54.667
27.4808 45.825
13.422 53.999
38.035 54.232
29.9192 36.491
44.6783 -17.082
43.9329 16.152
32.4623 29.628
35.4953 37.334
49.6608 27.267
65.9611 30.309
13.8133 45.434
5.93625 41.769
69.8973 25.430
68.4951 13.259
36.8201 54.253
46.6345 43.064
38.8141 20.224
49.3219 27.281
60.5994 14.706
38.7901 -10.634
45.2175 -2.658
68.2493 17.809
54.8681 43.178
52.7566 13.462
55.0251 22.962
10.3559 54.784
38.2529 41.188
18.2167 50.470
24.1861 57.782
48.9335 52.598
61.1719 34.710
59.1548 10.745
46.9163 17.144
21.7763 47.483
26.9062 44.722
53.3686 27.045
37.8344 33.880
53.2463 39.576
60.2874 10.271
67.4836 29.528
65.6075 38.294
49.6635 43.434
65.9461 7.599
58.0762 47.050
14.8309 47.407
35.1971 53.719
34.3793 48.119
55.3112 44.425
28.3167 39.960
37.1599 41.336
44.8592 51.504
59.6163 16.877
61.1436 32.286
46.6189 16.443
52.8863 46.177
43.1676 43.352
32.1239 43.458
28.0559 31.138
43.3822 41.644
23.5009 45.316
50.2408 32.610
56.9751 33.446
71.635 23.239
37.7945 21.978
46.8137 25.502
62.4495 25.801
61.2714 9.028
57.8293 -5.638
58.9299 -2.233
55.9285 -12.772
51.4909 -11.779
53.6424 -2.674
46.1383 -1.475
32.1956 24.917
42.8439 24.205
39.2009 35.326
53.1444 26.085
60.1371 34.551
28.2032 51.192
43.6789 35.094
32.3596 45.771
61.0552 18.995
66.2955 0.928
60.6152 -12.814
55.399 0.407
71.0951 -4.056
43.0521 -14.652
60.6586 14.313
60.5854 -8.365
52.2743 46.151
63.6877 8.560
17.1894 32.300
36.388 31.368
58.036 -4.268
51.8984 -16.649
39.2218 -26.869
68.818 3.077
67.6947 16.357
56.5759 -18.510
50.0186 3.533
54.9755 24.515
56.7908 23.762
64.9394 34.750
38.2231 42.486
48.8501 14.439
36.4419 0.925
56.4815 12.570
63.6163 12.089
62.5773 -23.136
69.1606 18.678
42.4402 8.526
57.3342 13.913
44.5355 5.911
40.546 12.358
29.7411 32.720
26.5968 24.371
5.38992 47.531
36.6858 5.161
64.4231 16.398
46.912 -5.918
33.2568 31.401
22.407 53.012
22.2747 30.213
32.4944 2.968
59.3125 22.484
47.5234 6.256
60.5747 -8.432
52.6009 20.195
32.2386 41.345
50.5897 -7.141
45.366 5.449
54.2261 13.127
40.8365 31.832
61.0819 2.238
57.7681 -7.629
62.487 -11.576
72.3459 10.644
62.0314 2.934
70.7442 3.468
58.9906 -11.819
57.5142 -5.029
68.1238 20.849
55.7043 24.004
58.922 18.372
53.1463 -18.017
57.1589 0.339
59.6335 -18.398
60.1822 -21.387
56.3863 5.427
48.4323 -7.238
61.2274 -6.655
65.3633 -3.575
59.8749 40.213
71.6551 17.880
60.8135 9.850
57.6356 -4.740
40.9445 28.710
55.099 9.796
63.5328 17.425
50.3968 -5.724
64.3207 -4.182
63.3394 -0.126
67.6842 -7.330
49.5483 -5.740
60.9045 -8.244
65.1885 29.669
55.5356 0.235
63.8658 -9.153
62.5158 17.767
50.61 47.991
55.9608 19.741
40.8493 35.360
52.0672 -15.484
40.9643 26.635
57.077 -1.643
51.8302 -10.951
66.7719 2.390
52.7566 21.832
44.4301 44.922
20.1069 40.007
18.8174 44.784
24.0022 49.943
60.7088 35.300
61.1416 38.308
55.8754 50.240
58.0918 34.029
59.3488 4.298
54.4729 -10.205
52.9922 12.012
53.7439 -0.704
12.5697 47.011
52.566 38.294
49.7301 9.364
42.1987 30.770
55.8986 10.769
58.5366 13.912
42.8759 -16.096
52.868 -21.424
49.8061 -5.035
60.8055 2.655
53.146 -21.091
56.9402 -9.403
37.2555 17.242
20.363 41.108
61.5949 27.733
46.2487 39.362
39.8459 26.910
31.6846 41.251
40.4626 32.138
33.3492 17.453
42.2325 28.320
47.435 47.071
38.4873 50.604
26.9924 42.225
8.27501 22.584
38.3372 26.253
25.2603 51.462
44.715 45.256
25.2287 44.874
41.0635 28.235
67.6166 25.333
35.5817 41.572
16.3441 44.387
28.7208 29.585
73.5899 10.206
33.8394 4.903
58.1593 8.527
41.9156 39.932
38.9509 41.159
40.0285 48.894
68.3281 13.551
59.4372 13.651
63.3013 5.348
74.843 1.784
45.613 -12.753
54.4173 19.252
50.7445 24.992
65.9362 10.462
43.1092 36.669
48.0579 -3.081
27.6408 25.713
10.4507 55.188
5.38182 41.688
40.925 29.939
64.4304 24.026
56.1764 34.738
61.2587 25.147
35.6471 52.959
41.7711 41.752
25.6912 50.359
30.5539 42.996
36.3271 46.243
9.34015 36.627
67.0332 32.249
66.4837 25.947
61.9207 -3.309
60.99 28.812
57.8999 48.583
37.7528 45.662
64.1176 14.213
55.1325 -1.036
65.6176 31.966
34.1896 23.035
44.9274 27.265
59.288 -4.478
53.885 1.480
61.7673 13.980
38.6412 3.210
50.0217 15.162
41.0485 -9.287
64.4146 9.022
62.4936 -12.579
55.0198 -17.698
70.1384 4.180
36.653 -4.560
63.6657 6.577
47.2886 20.469
44.1803 51.570
21.2879 22.915
36.6501 45.169
35.7291 45.500
25.8579 47.667
22.7218 54.537
24.6962 38.909
45.9333 38.359
69.1657 17.303
59.3365 -6.958
55.9858 -15.065
69.1091 7.407
39.2982 -4.654
42.0051 8.599
50.4938 27.241
50.3978 14.221
49.8707 -1.299
51.2545 10.390
55.2702 -7.658
69.6864 4.313
44.5576 22.003
31.0099 40.185
66.8877 10.654
50.1737 -10.091
61.1391 -13.052
59.4413 -12.919
60.1696 19.628
57.8142 31.128
51.3949 19.737
48.872 -5.910
41.95 -19.189
55.4822 43.861
43.2746 52.559
42.2457 -18.528
50.2843 15.531
69.0883 16.400
50.1553 -1.020
56.7425 -0.996
63.1482 38.250
42.3131 49.579
49.6681 19.104
54.6859 12.503
45.5894 38.719
58.8882 33.199
68.042 12.314
63.0529 2.749
61.5621 -19.650
53.4264 -20.069
59.852 6.531
51.2415 -24.996
54.3361 -24.861
56.2854 11.166
40.1862 -16.805
54.2439 -7.809
41.1612 39.300
64.4102 25.557
52.6798 36.401
54.2597 44.012
38.1521 56.430
29.8206 49.503
6.00663 36.339
63.402 22.262
64.7714 26.712
62.1637 5.462
50.4384 3.032
34.9468 -4.368
43.3572 -20.270
52.6668 -13.694
52.1453 5.213
65.8911 3.523
56.8233 39.670
56.9927 49.324
49.9097 18.959
43.2836 -6.043
62.4982 -10.424
58.0315 -10.869
46.5257 -15.962
27.1381 -14.271
37.4868 -19.869
40.4245 -13.311
29.344 -23.040
54.6598 -3.776
26.4431 -30.813
36.1005 -24.157
46.2192 -26.615
44.4246 -15.806
55.2624 -3.685
50.5547 11.785
62.613 5.312
52.7684 32.660
60.9043 3.245
63.326 12.260
59.1388 15.682
66.4042 8.197
52.8337 -15.641
9.06611 45.488
49.307 32.369
52.6739 24.487
49.3143 35.290
31.7601 45.361
44.4933 50.100
36.0073 44.635
57.8607 41.576
35.1798 36.112
37.5596 28.465
46.0884 32.910
43.007 6.169
58.7282 12.314
45.8298 54.673
23.2722 59.839
30.3771 54.901
58.0007 40.000
54.875 19.928
36.8745 -21.549
42.9935 -4.975
50.3574 -18.899
51.9778 4.413
29.9558 39.483
15.7286 51.107
42.7425 50.694
32.0242 46.156
35.9424 39.694
34.3117 41.434
16.0989 31.742
26.9198 24.384
60.3236 21.299
46.8177 24.806
27.0697 20.986
30.3666 48.403
44.7443 45.699
40.3203 41.625
30.141 20.494
42.5771 42.182
41.9251 46.632
44.1189 36.829
45.6694 51.567
48.601 20.613
44.3401 54.992
34.0318 52.799
31.2311 42.319
56.4826 21.930
49.8096 43.286
7.57403 39.237
19.4621 30.450
44.3018 36.037
34.6222 35.535
46.3516 22.251
28.797 44.926
40.6457 24.679
19.6006 48.811
5.81557 36.332
57.9407 6.649
33.0194 6.164
59.7788 9.918
60.9026 -0.034
63.3463 15.128
48.0907 -6.925
43.5725 -20.011
47.9724 29.816
59.398 5.455
66.1188 31.182
49.4076 22.573
36.8554 9.005
32.0937 6.367
57.9372 33.932
58.8356 1.396
41.1593 -4.738
55.9852 -7.707
50.6884 7.468
25.4012 34.856
39.3596 42.876
49.5378 42.395
48.0848 -6.528
30.9829 -17.157
65.9925 0.370
69.494 5.946
66.7267 3.633
44.7425 -25.589
51.3004 -3.724
67.2849 -1.651
58.1577 8.953
57.9922 10.762
56.2288 21.886
27.2706 27.048
51.622 -1.244
49.8169 2.142
46.3911 16.791
53.9699 -4.265
46.7781 -2.771
45.4054 -20.932
62.8861 -3.914
44.5828 -14.261
61.337 17.653
48.9696 11.177
9.81631 25.492
46.2841 44.939
52.1023 48.574
30.4613 46.385
42.3142 44.503
67.3842 9.888
35.4717 -2.622
39.9321 22.627
58.954 24.514
33.4816 44.910
37.1449 46.165
6.0282 37.375
58.4357 -7.558
40.9236 -18.344
50.8081 -9.881
70.0756 9.637
67.2431 17.300
59.662 -6.671
68.0952 -8.779
64.9633 9.019
42.6729 -8.058
55.3364 38.683
64.7735 15.229
49.267 6.983
40.5317 2.954
44.8414 -13.509
52.5575 13.727
49.5197 5.545
50.2993 -3.916
52.9216 26.988
69.5888 28.707
49.5518 -5.591
67.6597 8.024
47.8012 -13.804
57.3911 -3.605
50.4023 3.568
65.8483 16.270
57.2697 -11.996
50.7988 11.323
60.2419 3.933
62.509 0.028
72.1345 21.051
64.6814 32.963
62.2865 17.421
48.836 20.629
47.9766 29.189
35.3644 -9.502
32.169 11.778
42.3449 0.371
26.873 36.429
63.0019 11.311
63.6469 35.858
59.1698 37.040
31.4945 36.706
36.56 35.265
20.8121 33.300
22.8838 35.443
35.1254 25.674
68.4547 4.963
59.7853 30.333
31.6284 22.239
16.8002 46.250
27.856 44.585
27.2382 35.252
59.3262 12.482
51.3907 34.680
28.5809 56.978
61.28 34.828
58.885 25.933
52.7006 35.122
38.4837 57.283
26.7284 44.576
24.9732 53.578
60.2678 11.858
60.4239 24.494
66.2749 7.469
48.0545 35.572
51.0906 22.380
29.8121 42.098
60.3038 33.390
40.3767 35.503
65.3895 16.594
51.0926 10.311
67.4627 25.212
60.0996 30.787
63.2227 28.611
62.2184 9.984
50.8384 -12.754
32.8066 -14.874
43.7938 -21.066
35.5748 -24.873
51.3573 -19.146
59.6673 0.301
30.2697 29.269
51.3372 -2.715
60.4109 -8.421
61.3492 6.857
41.5923 15.401
57.8033 16.480
46.7226 -17.846
62.0074 31.408
68.526 31.974
55.1356 38.919
36.1507 49.715
30.7435 33.679
54.4314 31.286
59.1123 17.389
47.6355 27.731
37.6519 49.782
28.3865 39.531
59.479 39.166
50.925 -3.787
25.8182 -22.976
33.4944 -22.257
45.3506 -23.555
44.7678 -8.029
61.4927 -3.268
57.083 -4.233
45.1367 37.347
65.6275 8.976
65.8585 18.362
49.8917 28.611
66.0095 34.534
51.4632 22.518
47.8064 20.426
63.2176 19.901
61.6474 11.578
47.6359 3.013
56.2056 3.696
53.4311 11.814
67.453 -0.987
64.2808 8.865
42.4771 -15.760
38.9925 -7.345
47.7388 -15.187
53.0848 -7.263
67.6438 1.696
56.8632 39.697
59.6953 11.836
62.7228 22.914
61.2088 14.687
68.2355 26.776
31.3123 36.538
21.3925 39.897
26.9973 50.888
24.9933 36.067
8.69901 35.395
19.0762 45.269
37.7086 46.008
32.4522 47.496
23.4142 35.157
42.7328 5.760
36.4933 -18.346
42.7219 -2.043
57.2944 -4.473
46.4815 -19.803
52.4035 1.526
57.1855 15.870
69.9473 1.147
60.0623 1.957
64.7792 -0.640
59.1875 -22.389
63.6551 -3.232
61.2141 19.714
70.4391 14.764
51.0974 34.522
18.6824 44.539
43.1302 47.330
29.886 44.380
52.1586 1.118
53.8763 5.834
52.2703 5.290
43.3043 -21.793
54.5267 20.582
71.3809 23.909
18.1257 45.853
31.5757 26.475
49.0817 27.699
59.4985 7.318
57.1214 11.841
26.8925 14.937
49.1376 -8.196
52.4971 4.213
64.6996 25.276
46.4289 46.601
65.8263 28.094
61.8534 24.244
54.8234 -17.739
44.7497 -7.471
38.8531 47.136
48.9933 40.400
62.3812 11.294
41.034 -4.714
58.3544 8.248
54.5084 6.636
43.439 -7.163
35.0006 -6.203
52.3279 0.313
49.1699 -13.474
61.7972 4.310
63.8839 10.912
14.8636 30.951
68.8363 11.846
28.518 -20.392
62.6006 5.677
20.5002 -28.119
53.292 -1.906
53.3274 -2.849
56.4877 1.125
61.5214 -11.272
58.7035 -11.244
50.2689 -11.138
34.5897 28.860
38.6254 49.195
47.2392 -10.118
42.4401 -22.017
59.4182 -3.434
56.5861 -4.830
59.4253 -6.687
55.0735 37.992
51.1314 49.456
57.7795 25.853
42.8223 12.533
30.4857 19.134
32.7401 38.909
56.531 26.105
65.041 3.201
59.1036 -0.399
53.9035 -13.453
57.1926 -21.637
61.8686 6.641
56.7926 -0.146
49.2913 44.396
49.546 22.619
39.7385 40.850
21.1654 47.531
5.54682 42.008
46.911 7.438
20.2134 34.583
30.8637 38.450
5.32344 40.881
47.1008 -14.437
46.9658 -7.968
61.8407 30.838
28.4844 50.292
39.3054 43.365
9.95885 42.464
38.717 32.258
45.4091 40.101
17.386 39.534
30.1198 31.536
41.5344 23.830
60.7706 20.193
62.143 35.638
9.65859 49.379
5.78253 35.779
74.1951 10.895
52.8433 27.555
57.3003 37.909
36.5297 43.420
49.1152 36.253
44.0662 38.671
36.2429 42.705
57.8893 37.216
63.4311 10.417
72.3307 10.687
40.8324 -9.395
35.0693 -20.382
49.0676 -1.976
64.7129 23.783
56.8514 24.885
6.85393 16.270
22.1082 55.832
15.8794 38.472
52.3516 9.403
44.9036 -9.744
57.2192 -1.443
63.4474 -6.972
61.9552 1.326
51.2594 0.234
66.3851 4.770
57.4238 16.441
31.5163 -17.447
60.6267 -12.475
60.2803 -12.565
69.9421 6.492
50.7346 -2.508
72.0654 6.733
67.7486 32.295
69.7048 27.438
16.1979 36.699
37.8365 51.848
16.5387 36.367
5.82786 35.697
50.273 -15.214
62.5823 -6.890
66.4635 31.791
55.7308 25.424
43.1363 39.266
43.2821 -16.332
54.0231 -2.562
40.8102 -11.249
62.3413 0.809
43.993 -10.138
65.339 7.855
32.8321 -29.149
64.7984 -4.570
56.0682 24.105
58.2129 2.644
59.3868 -15.475
62.2662 0.536
49.2644 32.939
31.7074 29.301
41.6842 44.420
34.6475 53.969
47.8425 21.794
43.8763 10.974
43.6906 12.654
32.811 20.453
31.5484 -8.008
38.5765 22.551
57.1353 -17.966
71.2461 15.923
51.6517 -13.714
58.6022 37.970
59.3882 21.569
55.6484 38.826
19.7058 47.675
36.4191 23.890
49.9313 12.109
70.7163 18.570
34.9252 2.647
61.618 0.346
51.5898 13.756
54.2578 15.826
50.8604 34.086
39.8546 -3.410
69.9875 3.412
48.2402 39.162
37.9427 28.898
25.6707 25.563
51.3306 36.944
16.2431 37.017
30.5107 60.624
22.1879 51.508
5.80527 41.088
53.2068 1.756
67.9796 -11.975
51.0042 -31.462
62.1076 -8.821
57.8084 25.255
43.2351 35.786
50.7756 15.409
67.623 8.287
56.8945 9.659
63.434 16.540
44.9643 10.806
24.7725 9.678
46.4565 26.232
44.2615 -5.827
49.1604 -17.757
52.7979 0.317
50.4491 -6.831
46.0417 -17.412
56.8095 -4.156
67.4532 0.364
67.327 6.123
52.098 -5.647
69.8849 13.528
62.1148 21.176
60.4797 31.271
20.4749 41.062
38.8321 33.117
34.3583 14.092
50.2087 -15.874
42.0199 -19.454
39.7032 -17.750
53.3674 -5.812
36.7664 19.234
58.0825 16.759
44.412 -4.509
61.2032 25.238
48.7153 33.669
56.1465 29.094
60.539 45.707
64.5858 20.675
24.0864 42.246
53.4721 37.014
41.2857 32.324
30.9163 50.009
59.8677 7.881
43.7601 38.530
46.9525 42.093
32.9341 48.702
48.4172 34.617
49.0904 38.124
60.5424 14.950
55.3919 6.963
51.7109 -4.758
39.74 41.620
64.1228 21.823
44.27 -11.836
40.9677 -15.256
52.782 -28.195
68.0663 6.009
69.6111 0.399
70.1187 2.063
63.7034 0.901
51.3289 -15.825
52.5876 2.098
46.6526 -20.506
42.1703 2.442
48.9028 4.612
31.9845 -11.054
65.0549 -7.929
37.4609 -17.474
42.2974 -1.596
56.3425 -5.597
59.5121 24.554
46.0204 6.024
49.1834 -6.639
37.1868 42.230
38.6786 56.199
59.2703 11.309
64.5008 3.141
58.6715 16.729
50.9681 35.718
44.1896 36.231
49.3435 28.323
51.4118 27.509
22.3502 45.502
64.3654 20.565
53.348 -8.799
41.9123 -23.464
57.3973 15.439
58.2578 11.644
34.7839 15.307
41.0576 46.310
49.0926 46.667
48.0507 28.880
41.6097 49.692
29.5562 42.843
44.6323 21.755
60.1374 -3.413
58.2256 -8.232
19.8864 -11.582
73.5441 4.649
45.5345 -19.518
35.5313 -30.779
65.4298 -11.016
65.4565 1.705
59.4196 -16.703
54.4875 13.790
51.8255 -3.672
42.9958 27.345
73.9325 17.375
65.7074 3.870
45.0024 46.948
23.4878 43.269
42.9477 47.587
24.9686 43.592
28.0322 50.178
6.06184 36.235
49.893 -30.211
44.9245 -12.970
40.0608 -14.229
61.8805 -10.587
55.8676 -17.011
52.3064 6.211
45.4043 -22.726
36.0556 -10.251
38.2319 -18.610
48.5892 -15.039
67.2378 11.511
40.8152 -24.107
45.6897 -10.485
65.6074 -1.085
48.0408 -28.595
65.0864 0.532
60.5276 -5.240
61.1299 -7.915
57.3575 19.546
60.7729 4.870
61.0599 26.192
54.2986 -21.872
49.0144 2.632
33.7402 47.720
51.0751 30.235
29.5829 29.383
50.6773 13.961
55.3762 -11.834
46.7819 -2.317
45.1652 -9.766
47.1397 7.986
5.40061 30.632
72.4615 10.464
67.5476 22.801
54.6007 -11.482
67.1591 18.063
52.7916 33.685
44.9641 55.403
26.2283 47.956
38.4782 20.602
38.8503 31.380
32.8377 36.557
59.7645 1.988
53.6926 -9.225
41.2195 -23.626
45.0016 14.176
51.9065 41.165
60.8025 36.364
44.534 41.317
31.0415 38.535
50.7348 40.228
15.88 35.229
23.8172 38.512
42.5085 50.181
31.1065 6.298
34.7305 36.402
42.6898 45.765
27.4246 33.952
27.3381 31.278
43.3948 50.395
49.4319 20.638
62.1369 4.160
65.898 19.814
40.8807 46.535
35.3066 42.539
48.51 44.070
70.114 19.658
70.9647 12.045
53.5378 -9.688
50.4287 -31.902
53.1599 0.932
51.9799 10.591
65.0884 7.287
64.0244 -2.821
56.7946 -15.829
55.4761 21.406
58.5046 -14.620
66.9546 -1.635
53.3915 6.923
57.6476 1.082
40.676 -6.474
62.0795 -24.913
51.6791 -19.514
43.1758 -26.285
32.5497 25.829
30.9335 32.224
27.7385 55.732
55.0897 38.720
64.98 4.221
51.6752 -2.516
58.303 36.605
68.6221 11.871
39.8431 32.305
26.2178 33.492
30.9643 41.723
22.2549 46.583
35.1676 51.733
50.8763 46.805
50.9356 8.352
71.1624 17.200
37.243 -14.338
71.9049 -2.600
64.5263 -11.434
70.4924 -2.011
50.8804 8.052
68.8368 10.130
61.0493 4.446
50.7954 33.536
29.9099 22.208
60.0294 -0.883
55.8012 1.022
49.7053 -17.930
50.1673 -12.300
51.5605 -13.261
65.6927 -13.480
36.57 -20.614
57.0754 5.674
37.0584 0.961
44.0944 19.365
48.0379 41.212
63.4587 14.144
45.0182 56.207
19.4149 53.833
13.9923 37.452
38.9802 47.779
52.909 50.801
64.2484 27.013
39.4408 38.267
26.7664 46.954
22.3857 36.087
18.7631 44.434
48.3841 45.168
51.8523 38.895
46.1263 13.766
53.1064 33.609
36.7461 47.602
33.8473 40.597
45.3018 33.519
33.3269 25.973
40.6591 43.550
47.5429 14.943
53.4292 15.904
46.6185 -1.456
48.512 -16.006
50.2328 -8.059
54.5986 40.247
42.7442 49.243
39.852 50.812
18.1747 45.930
25.6698 43.389
59.9883 20.347
59.5081 27.573
47.9023 10.217
23.9967 2.064
57.6172 13.096
44.5875 3.991
53.5301 15.067
49.5461 8.265
50.0146 25.979
48.0427 18.185
42.6789 -23.409
58.9575 21.416
48.5966 -14.518
72.2013 7.197
52.9824 -14.015
47.5553 -15.790
60.7802 24.506
31.0305 -20.222
58.2792 -10.343
52.4687 -3.422
46.8474 -15.461
58.9209 -15.729
55.6199 9.928
42.9044 24.799
44.3631 32.979
32.6642 50.763
44.1166 23.647
50.8932 23.868
47.4961 20.799
52.367 10.885
40.741 -12.144
44.3908 -13.601
57.0215 42.513
30.7761 42.159
27.7513 27.415
54.176 19.502
54.1899 -11.959
72.1465 13.945
47.4427 -15.023
51.848 -5.401
48.554 13.533
33.6902 32.832
26.1485 31.850
34.6372 57.722
30.323 43.244
59.7967 35.093
42.8815 13.276
50.1542 27.719
52.899 24.419
45.8995 41.387
58.7997 -7.553
63.0726 10.333
55.9029 4.964
69.3179 -6.589
71.5255 6.631
57.5511 -22.243
47.334 19.390
47.3989 0.432
65.8436 -2.425
56.766 -18.973
33.104 -13.830
53.4698 -18.737
22.0086 -26.812
52.7387 -16.997
54.6299 -2.379
64.5499 28.764
59.5874 1.008
64.2824 2.774
60.5151 8.538
63.5835 12.610
57.572 1.544
55.5497 -15.606
64.051 19.144
41.8515 -20.009
54.9875 -14.279
50.9207 -14.350
46.2618 -17.379
45.3591 -14.649
67.8506 -0.565
51.575 41.092
33.8374 55.872
33.8119 41.472
70.9638 24.906
50.8923 7.716
49.0333 6.287
53.0843 39.888
51.6968 16.196
25.2565 -14.930
35.0123 -3.738
42.4265 35.996
52.3586 9.446
46.1561 27.666
41.772 49.617
37.9447 54.560
26.7785 46.889
56.0857 13.267
56.5443 30.554
64.6948 35.062
64.4254 28.246
51.1782 18.664
38.6928 42.099
62.2353 21.648
55.259 41.786
62.3265 31.588
43.1655 33.274
44.3806 47.077
58.9641 39.799
65.2361 29.373
41.07 42.868
22.2312 45.033
48.2766 23.918
66.2583 29.089
50.1389 21.064
49.0075 11.450
50.3302 2.319
48.1619 26.545
51.1128 34.991
64.8536 31.305
51.0808 37.589
65.9917 35.706
69.4294 15.831
65.067 13.813
64.8506 -8.780
73.6671 9.022
42.5402 -25.885
67.8283 0.759
62.1631 18.249
65.1293 7.836
25.8552 34.827
50.7696 22.841
64.6028 11.714
47.2768 27.418
27.0584 22.770
57.1132 46.788
52.8167 18.013
65.9843 12.600
53.5074 23.352
54.919 42.272
49.8967 38.577
55.4534 38.603
65.0869 12.576
41.5734 -4.452
44.8249 -16.606
36.6601 -6.456
43.8376 24.045
52.8715 31.392
37.2869 28.191
58.5401 31.624
49.8699 -8.593
40.1806 30.747
56.4024 42.464
44.764 52.600
52.8246 38.084
56.2836 -8.546
65.1062 14.882
66.8996 -1.636
58.637 45.537
69.0431 24.704
53.0866 44.078
49.0574 34.589
67.9687 32.123
54.8985 13.713
52.3314 33.802
63.1432 25.898
70.7649 15.916
56.2571 3.595
48.1118 19.445
45.7962 23.786
57.5101 -0.715
59.9864 12.120
32.4412 53.458
5.69455 41.229
49.423 11.911
41.4565 43.034
20.7628 25.016
36.5257 48.212
26.4193 48.725
69.6746 28.430
54.4809 44.620
25.3346 41.501
34.6033 47.448
11.2047 33.098
43.373 46.311
41.3436 52.307
68.352 25.692
53.0571 14.723
46.0638 43.365
60.8533 28.461
37.7885 -1.148
46.0951 -12.665
56.3376 41.967
69.976 22.185
66.4576 9.046
72.0019 18.302
46.3578 42.626
39.7365 44.330
24.4868 44.286
35.2664 44.074
56.0123 32.647
63.097 2.619
44.2151 35.657
33.8042 44.557
48.7496 42.432
36.4471 53.767
19.621 54.071
45.2885 39.760
58.0081 36.678
57.3985 24.950
45.0959 21.072
58.6696 -2.695
55.188 -1.505
57.6994 5.148
41.0253 53.450
66.0729 34.558
35.0453 47.385
34.5395 40.389
24.8259 25.997
69.2269 27.231
39.0103 -14.588
36.9369 -23.396
63.5756 -8.461
30.6361 -30.593
52.4092 2.278
53.269 -15.360
47.7827 1.179
46.7523 37.593
34.2839 34.421
5.71272 36.222
68.7349 -2.301
49.562 -22.017
55.1808 -4.656
54.0033 -16.275
73.549 16.424
55.5764 22.210
41.5581 46.341
26.1406 46.143
43.2589 34.184
38.7741 37.808
59.9729 1.712
24.863 45.712
39.8955 43.082
23.1924 53.700
54.4732 46.074
65.1445 22.629
52.977 23.900
49.0709 47.351
50.0317 -0.331
46.54 11.154
55.4299 29.713
55.4702 -1.067
58.226 10.041
53.0821 -2.446
63.0319 15.193
64.2792 38.315
49.3582 15.738
64.2213 7.164
37.4084 33.159
21.5402 54.812
15.5975 51.448
36.1514 46.340
30.3005 46.125
58.9908 5.867
45.2164 -7.381
66.7246 2.385
57.917 9.700
52.3186 19.238
62.3905 32.379
59.7264 39.768
61.257 37.729
64.0472 38.498
35.8663 49.233
28.3393 35.901
42.3607 33.344
23.5714 54.377
46.7645 53.257
36.9413 50.112
56.5938 33.311
59.1069 34.203
47.6727 29.215
30.5924 36.267
30.3512 48.709
61.9607 24.954
32.9499 42.312
51.1243 45.839
7.02109 45.282
7.91798 52.760
22.064 25.224
50.5808 28.561
52.6458 38.208
68.1194 2.822
72.864 2.209
54.1752 44.008
7.10912 34.428
6.02579 36.017
48.6684 -17.699
56.521 14.620
55.0651 -19.997
71.6036 10.741
57.8891 -20.530
41.1495 -20.638
59.394 -7.617
47.364 -10.522
30.7122 -19.465
60.8672 -6.078
35.5876 17.566
43.0838 -22.922
69.8017 18.953
51.859 30.714
62.2463 -6.934
35.7007 -24.908
40.0185 -20.444
50.8572 -10.794
53.7899 -4.751
58.7721 -0.720
33.9225 23.349
33.3768 51.191
57.8565 9.433
44.3206 -5.761
61.0964 15.448
63.2474 26.311
64.9628 17.097
58.0557 39.096
38.6486 47.409
49.6233 10.089
50.416 -13.850
50.3169 -18.869
60.1782 -9.333
41.2381 -15.858
41.2282 -12.060
50.0248 30.031
56.0203 -6.917
57.9839 20.568
63.4051 21.293
50.0525 38.499
49.778 33.520
52.2229 40.721
62.4648 14.059
35.0284 26.194
20.7401 37.813
47.1381 30.099
30.1837 22.998
51.0818 39.700
63.1646 32.024
58.4518 1.205
65.5216 20.604
58.3358 31.350
49.8183 17.634
71.3311 22.542
62.0659 39.183
35.2359 3.288
70.9231 25.580
47.771 44.230
35.7806 48.594
51.9044 44.789
53.231 44.611
45.2886 16.515
56.7301 12.295
60.1357 -7.677
72.0028 2.688
45.3539 -19.042
32.937 -28.328
58.9938 1.631
55.6679 -25.348
28.9749 -20.115
65.1028 -6.705
56.3641 33.179
28.9372 44.146
26.8254 41.755
31.751 40.301
48.1362 21.183
48.9268 2.127
73.0999 16.377
50.9984 9.998
46.4676 -1.080
46.1172 33.560
62.4688 35.798
32.5062 50.884
25.4533 48.813
39.1536 38.092
55.0578 4.783
50.3704 23.546
52.0047 5.699
48.1877 8.820
47.1054 3.624
58.4511 23.185
15.6979 42.868
24.9403 26.514
16.6104 38.962
32.024 10.047
18.7401 31.099
5.65598 35.881
42.6447 29.603
42.9915 30.055
55.5477 45.665
39.646 43.819
36.3007 42.217
61.8181 38.013
22.9247 46.985
28.3359 50.947
33.0384 55.530
33.352 43.010
45.8877 53.066
62.2981 30.895
65.9918 20.250
71.7914 13.446
37.6842 -26.429
60.7021 -6.810
65.1115 -7.092
57.6833 26.630
55.8832 34.307
43.1033 12.479
47.6884 47.492
55.2895 26.336
54.7339 -8.110
51.0436 -11.637
64.2664 -7.718
52.2905 -9.654
67.1575 -14.172
69.837 8.773
63.2951 -11.157
40.9995 -18.060
44.8342 -28.325
49.1968 -11.957
45.0692 -13.621
58.9245 2.634
56.7725 -9.606
39.3532 -19.811
57.707 15.123
39.2461 7.254
73.1002 14.969
65.5067 6.040
59.3221 2.626
48.7431 -6.547
52.3557 20.691
50.9478 10.650
45.6077 26.090
34.9842 33.419
50.1665 18.335
34.3988 57.010
51.0196 8.222
53.1688 35.756
38.7657 48.817
45.5074 -4.231
56.0929 -1.111
52.913 1.735
66.5453 9.169
52.6914 47.264
46.9301 -3.522
49.9171 -1.259
74.1743 15.977
64.145 -8.025
53.9836 6.928
40.591 38.186
33.3459 27.408
60.9568 37.064
39.7255 43.936
39.9101 19.488
25.2615 -4.123
70.7041 25.095
60.7597 32.112
63.2017 22.004
54.3321 34.652
44.7047 33.899
32.9636 25.168
46.7787 12.711
51.2726 -6.325
54.2924 34.002
50.7975 49.460
20.6097 47.505
32.4843 47.761
58.7842 -1.869
46.7635 -16.232
60.7979 -0.042
66.1486 14.310
58.4336 5.948
53.9038 15.639
48.6675 -18.493
57.6845 10.803
66.4268 0.781
55.4492 -18.577
33.2288 -24.582
40.4827 -5.610
35.842 -15.436
55.669 -3.865
60.5211 -7.584
65.9337 22.482
60.3841 43.360
39.5455 46.093
67.3179 29.957
62.7993 21.554
57.6244 42.490
31.3712 43.008
61.0216 -10.542
61.7927 -0.375
40.2818 -6.314
61.3699 -5.162
46.1763 38.933
59.0909 33.551
53.7075 23.199
48.8295 8.112
25.0412 40.817
37.3573 34.446
33.2902 33.289
43.168 24.740
32.749 12.950
49.1302 2.137
48.7747 29.754
55.6063 24.498
37.7921 51.883
51.8867 33.123
52.8184 24.287
46.5562 40.726
56.0379 -13.481
45.6102 -3.905
46.2627 13.118
64.6546 6.947
44.9063 -27.624
38.0484 -24.641
42.99 -12.349
44.9505 -2.901
57.1405 -13.632
48.7612 -18.058
55.3197 5.413
50.1163 45.067
55.309 13.549
69.1685 17.702
62.8242 21.559
52.9888 20.864
44.3752 41.340
42.7355 37.865
53.5792 26.126
48.6933 32.751
44.1895 45.231
47.9969 -1.959
43.7703 2.048
64.1454 7.629
36.8398 -9.537
45.6447 46.908
17.8388 48.245
32.1685 25.083
44.5697 33.412
20.9374 40.013
18.3926 20.378
50.6536 10.648
56.586 21.690
40.85 -19.943
38.7814 -2.673
60.313 2.771
37.9411 33.239
51.2604 23.651
48.604 26.928
68.5397 9.116
57.3298 18.881
53.9736 -12.584
49.5754 -14.686
30.2069 -20.983
47.4447 -9.522
32.4633 2.143
66.9559 1.431
49.7589 14.523
47.3519 47.443
53.6106 35.487
42.6673 47.157
53.3294 51.925
12.5298 42.840
33.6525 41.125
54.4228 47.702
48.3442 35.878
46.2948 15.332
44.7499 -4.366
45.8328 16.960
47.7648 34.517
32.1046 40.279
46.3812 36.248
60.5053 11.964
44.7722 42.518
21.421 37.501
32.2319 52.124
55.7708 19.399
46.3562 29.496
56.3916 2.702
51.4824 -14.381
57.5113 -8.369
51.8134 -2.359
37.2731 -21.570
41.8101 -22.094
58.7649 8.884
66.7988 14.813
73.8096 19.941
66.4303 -3.656
54.294 -13.499
66.8029 -9.322
28.9989 -21.579
48.7576 -24.703
47.5623 -19.605
73.0519 1.750
40.7959 23.677
56.4097 23.732
54.2694 25.332
54.4872 10.655
64.6803 -3.627
51.2561 18.919
55.1208 36.119
46.3943 35.883
35.5472 59.621
22.2188 45.808
19.7124 45.852
41.3867 22.193
50.2366 10.968
44.8526 9.402
42.4575 41.666
42.2552 6.707
21.6063 48.847
42.1522 45.802
54.9904 26.668
57.5436 11.197
13.9348 43.262
38.6002 31.096
54.6057 44.834
52.0546 27.969
28.1032 45.192
36.2877 39.523
64.6538 35.905
45.8299 48.783
45.1753 24.755
50.3925 35.187
53.3131 11.894
40.9205 50.566
54.1856 10.003
56.1548 15.251
36.9092 31.470
52.0596 44.969
52.523 45.970
53.0083 48.074
31.4954 41.303
54.8776 13.481
37.5217 37.359
41.776 14.081
39.0521 44.570
59.5078 34.848
33.6725 34.731
28.7346 27.590
48.0185 51.540
46.8685 50.699
46.5089 17.026
22.2574 41.363
32.9917 50.104
41.8671 40.144
35.0532 46.633
40.4817 46.361
28.2465 45.570
36.5653 28.062
5.78667 41.771
54.9962 31.666
39.7466 42.405
32.1104 48.962
33.7731 42.966
70.5232 26.329
36.4719 29.536
36.4734 43.457
62.0579 5.873
56.5742 15.941
55.3438 18.012
51.9263 36.524
36.119 25.570
40.7574 42.942
64.2197 5.831
49.8363 4.556
22.4887 -18.503
56.109 -4.864
45.2159 -25.062
61.2158 -16.256
58.3911 24.571
28.6931 38.602
27.0071 53.037
14.6774 33.144
63.5502 25.619
67.6257 22.062
59.6872 1.476
56.6588 33.223
42.3125 43.896
29.6749 17.006
49.0972 32.730
65.8482 29.797
11.3876 35.245
52.1792 19.814
67.2863 -2.859
45.8139 1.175
23.9316 36.984
39.8478 43.661
64.3881 13.923
39.7082 -25.457
56.9213 -3.161
34.1018 -6.164
48.8059 30.157
67.4459 7.578
53.464 11.781
16.7896 39.528
59.3566 -12.230
50.0796 -11.160
66.3925 15.051
62.4415 25.284
55.5485 -9.276
63.1965 -6.158
51.6554 -0.556
19.393 37.684
54.4092 42.295
55.4624 14.433
34.7956 33.254
42.4812 24.501
53.1124 -7.815
51.4434 -0.280
26.4597 42.021
32.2167 44.729
10.9068 38.609
31.0107 31.895
43.778 29.414
48.2066 6.671
72.3416 12.576
60.9215 42.208
57.1963 29.138
5.65744 35.656
28.446 54.787
49.1464 23.197
48.7926 -9.371
73.1628 7.753
26.4277 -18.452
51.5765 2.344
51.8593 9.884
35.7958 19.422
44.1185 32.412
33.2641 13.016
60.4675 -4.940
52.1545 -21.918
62.0565 -5.710
48.3862 21.395
56.4071 22.064
54.8102 40.170
24.8712 29.513
24.8414 27.623
24.1509 34.875
14.565 46.308
21.9716 45.072
15.4211 38.043
28.4005 32.424
33.0243 27.408
30.1062 43.549
49.3731 26.205
35.5137 38.849
31.4781 50.664
36.8248 34.353
43.2192 50.008
46.0891 13.386
36.4569 34.980
53.2367 14.603
59.9081 18.501
33.6537 35.705
10.3884 34.220
35.4679 41.280
23.6273 53.317
42.5352 41.974
50.4394 32.250
64.9578 30.535
46.3558 26.830
55.737 37.389
47.2445 51.564
33.2708 45.302
51.5891 33.204
34.5431 38.447
39.8379 47.083
57.0599 28.975
60.7962 -2.419
57.8721 -12.093
38.9117 -10.585
23.6366 -4.029
22.3349 48.385
59.2003 31.178
67.4499 29.857
55.4761 15.178
43.8069 29.243
46.7363 41.427
47.5384 31.206
51.7603 15.454
63.3196 17.467
59.978 -1.593
58.4306 28.198
61.1899 29.478
61.9354 38.651
60.0219 32.600
64.6313 26.074
28.852 54.309
5.97242 41.176
51.7786 33.554
64.9072 15.466
47.7509 20.441
35.1282 39.715
37.0988 35.099
36.5336 21.911
9.83931 38.310
36.0991 32.759
32.5372 44.191
40.193 38.017
63.6402 3.089
60.8978 -15.647
20.3178 17.266
46.6797 26.352
40.5559 4.583
45.0669 2.809
63.2913 38.717
51.8479 15.245
44.484 23.982
54.2042 24.721
55.817 21.382
61.439 21.382
61.2442 0.936
44.2983 20.561
40.9058 -17.315
71.429 12.751
56.6126 9.477
58.1509 21.905
30.107 26.003
45.3512 8.863
58.079 16.416
57.7127 -28.402
67.379 3.059
59.4252 15.416
63.7888 17.564
61.5855 -20.063
68.3925 12.022
43.6428 44.754
44.0062 46.070
15.3925 54.459
19.0083 47.908
7.74305 42.448
13.4983 40.385
51.2918 -2.094
26.188 -25.699
54.7386 -25.186
45.5719 -6.764
59.3994 -12.556
64.2833 27.024
26.1251 16.565
55.9023 -8.122
55.1585 -3.126
67.7082 -2.159
66.1082 14.126
42.1057 -16.491
48.424 41.783
59.7671 -5.276
64.8295 15.226
50.8824 30.035
65.4022 8.054
57.2606 -12.117
54.3532 -8.920
58.1585 6.792
50.9964 -14.827
34.963 -23.384
39.8696 31.728
60.974 18.279
64.7604 35.543
42.6782 36.484
34.0629 59.225
54.3336 44.953
57.3491 -7.383
58.9644 -14.583
49.0745 -6.944
52.5978 19.179
30.1995 -4.477
55.0888 -14.822
48.3584 -25.329
51.8235 2.660
52.4673 -13.878
69.6517 11.047
42.8333 30.539
65.1379 20.391
40.9691 -7.024
49.5776 15.756
13.5593 7.461
37.71 -22.573
49.2074 -9.053
47.2822 2.724
67.7812 1.858
49.9439 21.176
31.9227 54.341
55.0923 6.101
49.7835 -20.634
38.1823 -9.685
62.0027 -0.782
63.1041 11.933
33.6117 29.798
51.1633 -9.102
42.0615 18.063
32.593 45.713
41.3595 28.410
50.8996 30.266
47.3024 7.166
15.6285 47.236
31.7775 62.513
26.0433 46.965
31.3465 24.568
55.6086 42.157
46.0014 35.162
24.7432 40.878
5.60768 41.504
45.6301 48.819
54.2587 40.385
36.7403 27.869
56.806 26.710
42.3635 40.915
24.2854 48.427
27.8651 54.116
7.53051 46.424
5.70044 46.893
52.4386 2.842
30.0797 42.638
13.0069 53.542
20.3512 50.228
14.3826 41.243
5.81937 41.363
48.1243 -4.539
52.9878 -7.177
70.6179 8.392
70.3503 20.318
44.2576 20.583
52.6139 5.264
47.6156 -19.869
59.3477 -2.915
45.6484 -10.967
40.0578 23.961
38.9538 43.312
51.5338 35.424
43.6509 43.445
51.8936 27.530
38.8734 32.255
13.2654 46.443
63.9516 -3.939
40.2705 4.185
51.818 9.983
54.7256 -8.801
56.6847 -4.365
57.6847 26.630
46.3408 -14.492
52.9808 -6.185
32.4003 -17.201
58.8075 -6.159
51.5654 11.579
57.3257 4.585
33.7737 36.320
62.3883 -21.662
56.4489 -6.469
46.262 42.198
59.9564 8.900
55.6794 0.937
59.0014 -2.415
43.7255 -16.832
40.6657 -27.918
48.0532 -17.667
36.8435 -18.487
59.3443 -13.437
55.5351 8.051
39.1827 -32.188
62.9009 32.745
57.313 40.263
47.6636 34.825
62.5574 3.510
58.1465 -10.167
48.096 14.586
50.3195 1.665
71.1898 17.123
72.3794 7.048
56.1304 -3.692
50.585 15.106
41.3928 41.807
68.5486 22.320
61.5707 12.663
53.5848 2.882
51.1202 -11.208
52.5445 -18.890
37.8567 -3.586
61.676 13.163
44.1735 15.850
40.7601 8.336
54.372 -15.601
71.9723 -4.536
58.6652 -6.580
40.9417 14.694
60.4456 -5.154
68.6494 31.967
58.2214 38.464
65.504 14.643
75.4739 8.176
55.963 16.144
74.1021 7.166
59.0286 -8.114
18.4192 36.713
33.7829 44.797
71.3008 18.385
39.9419 52.591
24.7318 34.001
37.1268 38.768
35.6291 36.090
9.87505 42.626
72.1716 14.623
63.7242 21.061
66.3448 27.174
22.6867 45.509
57.5872 14.605
63.2989 3.137
65.3346 -9.939
50.7518 0.201
54.8225 11.633
53.7015 -3.976
46.8345 -2.477
41.8115 -11.686
53.7602 -8.334
58.2822 -5.348
58.617 4.071
58.9465 -5.412
59.9538 2.120
51.9855 -13.231
43.4992 -25.425
59.3489 2.273
53.752 1.287
60.3462 -5.364
62.4406 24.959
48.9987 40.321
39.1947 37.800
24.69 40.728
21.5912 43.154
52.1561 14.031
45.9522 14.699
46.4045 25.237
39.2899 18.864
33.9913 40.121
30.0944 43.034
56.3018 -0.490
28.7243 34.091
32.0825 51.466
35.0552 35.565
51.8912 42.260
55.6756 40.877
51.7371 28.771
36.9371 45.152
25.4382 50.348
64.5612 18.346
56.5431 6.050
72.6591 22.415
46.5079 -6.967
52.8165 50.339
44.6337 43.786
17.2702 42.427
28.6244 35.796
25.0002 30.881
31.0741 39.348
32.6103 44.796
29.6673 29.038
30.5844 34.578
13.9306 32.621
24.7212 29.844
22.0461 45.189
43.028 28.265
15.1786 42.904
5.22482 42.087
35.8809 11.941
53.9496 41.176
37.4779 42.082
47.6287 33.341
62.7544 -5.018
47.8889 -12.415
59.6502 25.182
30.3623 -2.878
45.1748 6.518
31.4232 37.212
27.2583 40.864
39.2949 23.940
35.2049 32.462
34.5762 35.306
37.1089 47.227
38.9166 11.493
55.1516 25.511
25.1606 39.429
23.4199 52.730
18.2927 48.756
30.7395 43.597
38.2782 49.157
70.8189 10.745
53.1685 31.344
39.0922 43.740
57.888 43.442
38.257 33.283
62.2786 17.687
57.0337 28.287
44.7313 2.733
41.0025 -7.786
56.9613 -4.967
67.7212 0.539
50.2626 -12.217
68.3143 32.370
60.7823 11.754
58.4486 -20.200
40.0611 21.738
49.6924 36.017
55.0117 19.291
58.1189 9.782
39.4507 -15.389
46.4606 -4.868
67.4453 19.543
69.5601 29.067
55.3165 -2.262
57.8319 23.263
29.7987 30.220
56.3363 32.317
42.4591 43.653
42.6972 36.472
61.4465 8.518
32.7448 36.510
42.4618 33.048
15.9273 38.986
10.7739 37.662
42.8585 38.626
49.6769 42.284
29.6252 8.042
41.2398 51.976
45.6304 48.196
66.2232 15.296
67.6698 2.782
42.9945 3.202
52.6904 35.985
50.7007 8.309
46.6594 -6.161
69.9604 21.334
64.4794 -9.811
33.9339 -1.865
44.2874 0.935
49.123 19.397
34.852 40.421
33.3555 11.310
55.1915 19.646
51.196 6.775
50.7589 20.585
59.3779 13.673
58.5087 26.378
66.2887 17.715
70.731 25.624
37.4304 4.244
59.5444 9.535
55.6709 36.945
20.0628 20.136
19.4357 38.267
16.7357 37.435
36.518 37.930
40.6212 53.085
27.9542 36.749
56.8161 21.922
36.5464 36.656
63.1057 20.109
45.8662 0.762
61.3498 6.491
57.6698 28.001
60.4128 18.063
56.2624 35.556
45.6434 -10.138
54.0965 9.826
61.9944 27.109
51.3058 42.171
31.2491 40.965
33.9295 25.093
59.693 -4.363
42.7755 -17.045
60.2923 -0.949
45.5182 42.440
16.6236 50.565
27.4187 21.602
53.7471 5.577
57.3287 7.212
54.1025 -19.156
47.6475 -15.952
46.3002 -16.043
54.8182 40.965
38.9592 46.226
45.3728 33.665
63.2317 9.023
38.4759 18.141
69.9603 14.707
36.0184 32.226
52.1612 39.110
62.2615 31.986
57.2541 37.818
62.6043 24.346
61.53 37.898
63.1861 28.201
59.1465 -4.360
44.4821 -12.534
42.4379 -26.096
47.1437 -25.128
48.4553 -9.302
47.0193 0.766
41.8282 -8.116
36.8952 23.235
49.8926 48.925
5.83 35.683
47.2944 -0.863
46.494 29.057
53.0706 44.456
68.5984 18.625
53.8619 -10.861
55.2165 26.643
40.0523 -9.237
56.6408 -3.984
52.9877 16.006
65.5509 24.029
63.5247 9.441
42.5129 -21.229
58.0488 13.079
44.033 19.921
58.5337 35.538
21.5832 34.392
24.4042 32.133
62.0291 12.055
32.8124 29.415
47.1919 35.544
21.3735 49.586
28.2437 53.901
21.3757 41.973
56.1049 45.713
71.1676 16.420
49.1924 11.322
47.1394 -19.681
48.1807 -19.600
45.9461 -23.390
53.6357 -16.076
63.4192 -12.598
60.494 17.053
46.8196 28.844
43.5994 42.310
22.5919 45.491
47.9583 47.546
48.5473 -7.614
57.2558 8.579
36.5016 23.946
30.2771 42.789
22.9169 34.323
30.7415 53.150
47.5636 43.658
69.0224 21.502
55.8551 43.132
37.9712 52.451
23.254 57.962
27.385 45.398
59.0408 22.741
31.896 -1.479
51.1025 32.976
35.8051 1.197
48.1444 -0.916
54.4929 -9.976
33.6099 1.804
16.9345 12.157
63.7782 10.459
57.609 31.935
35.3472 -15.454
45.0083 -14.966
48.4571 -12.529
53.8803 4.699
57.1746 -4.980
33.6059 40.850
37.7128 14.709
15.109 42.533
32.8534 49.091
51.2475 45.808
46.1522 13.168
47.7454 25.533
49.155 37.861
58.0862 29.513
53.4842 3.924
61.6075 4.683
48.5667 -10.797
55.6713 6.166
59.896 10.976
42.669 -18.358
59.7833 -5.803
30.5722 -30.788
61.4432 -11.304
32.3578 -28.437
46.3045 1.727
39.9862 37.928
35.1183 23.062
62.0205 8.484
70.0528 12.730
47.0333 12.562
45.6574 30.842
36.2868 17.838
41.8262 -2.991
50.8685 -29.178
48.9236 -7.630
52.3198 41.661
68.4319 20.190
42.4016 10.031
61.6793 2.246
30.4363 -25.597
60.8564 -9.023
33.1076 -26.172
39.9574 -22.643
55.5987 -12.832
58.9885 -18.537
69.6677 0.756
59.3784 19.205
30.9679 30.694
17.1236 50.893
18.4838 46.185
53.7418 45.468
30.4668 47.745
44.7172 36.509
52.535 37.320
32.9805 44.257
10.8934 44.362
5.82047 36.384
68.7247 2.202
45.3553 34.307
46.1722 5.576
59.5502 -20.971
39.9862 -23.991
54.8528 -13.265
26.4321 25.150
56.4784 -11.241
52.5531 -11.011
41.3289 -27.769
53.3823 -22.374
49.2646 -3.563
58.2442 4.852
48.7896 31.125
68.0231 7.031
41.7338 36.970
37.5031 46.630
49.8191 34.030
18.8847 51.169
10.5845 33.571
16.8348 42.714
5.98748 36.559
32.943 48.585
40.8881 21.035
36.7466 35.994
53.7472 11.802
58.5184 1.239
59.4004 -12.276
52.603 -14.460
16.4382 -17.416
57.2226 16.019
55.8909 -1.073
41.8566 29.666
47.1123 34.900
57.9316 21.953
45.0454 19.897
40.5269 -21.799
47.3652 -10.574
41.5795 -13.629
34.9461 -7.118
44.8399 1.850
53.0807 2.522
46.6142 -0.209
30.3663 -1.271
47.958 35.132
24.6817 42.217
10.1349 51.773
11.9588 36.660
32.4777 48.052
38.4386 45.247
37.8267 45.070
45.9552 42.498
40.4133 36.739
19.898 43.640
29.1402 50.578
55.5476 -4.489
29.3148 23.983
10.9179 44.956
6.02568 41.331
63.866 -10.902
36.3041 -22.066
71.5892 -2.138
61.9751 -7.524
62.9944 22.529
66.5628 32.724
68.1107 9.666
64.0746 -12.051
36.2107 51.908
35.794 47.456
24.0002 39.864
34.4623 48.522
31.5893 47.850
42.0459 49.730
23.6798 42.938
36.1092 42.845
40.5717 52.255
28.7847 40.551
51.4996 37.270
43.7642 45.049
63.2876 38.991
63.7514 27.454
53.2479 -14.966
44.3016 -13.939
71.8666 8.089
66.6728 -4.203
61.0787 -11.728
56.4202 -12.231
60.1328 4.101
48.0038 -12.116
55.0673 6.413
45.068 12.576
28.4083 25.324
47.565 33.478
54.0192 -10.212
48.6448 23.172
41.6026 38.716
54.4583 20.989
49.0613 43.825
32.1279 34.624
29.0509 41.858
45.3948 4.808
63.179 15.793
55.57 45.970
54.4905 22.730
57.2815 -12.078
18.904 -26.358
20.5845 -35.801
70.352 -3.336
59.7686 -3.809
52.4957 25.342
51.1231 47.534
55.0502 13.992
66.143 -16.258
49.572 -13.414
17.1159 45.100
12.9598 34.344
41.3952 45.009
61.0114 -11.485
74.7564 12.353
58.3471 -15.163
52.7887 -9.458
57.351 4.173
62.7974 11.126
25.1424 -13.678
61.8175 15.273
54.7067 11.129
67.2944 23.350
58.4847 4.940
31.8356 58.212
15.1785 36.783
43.7877 34.868
52.428 28.544
35.4932 35.508
60.447 -2.414
42.2713 -2.279
39.2991 16.310
34.3874 -19.130
65.7329 -10.883
67.8687 8.080
55.2867 4.525
60.5849 -6.644
68.5959 20.485
33.4892 49.987
41.3105 50.984
54.8758 37.058
55.4369 23.452
60.9229 26.668
70.508 9.322
61.5852 7.798
63.6237 -10.418
61.0902 4.655
55.5845 -7.473
45.1391 36.500
47.1063 17.278
27.844 47.565
17.531 42.731
41.5192 56.929
55.1413 48.831
32.3709 26.141
54.7428 6.450
45.7666 41.692
52.0183 18.859
46.9996 18.258
44.3092 35.637
43.1736 1.695
58.5411 27.911
26.0812 50.774
36.3582 41.860
52.2676 11.780
56.078 26.476
58.5615 8.136
55.3661 16.810
54.3062 9.174
33.265 22.158
42.0163 -6.186
52.5093 -10.439
58.2208 -3.768
49.3666 -13.783
64.0981 0.766
31.0942 -16.179
51.8395 -5.904
27.7837 15.441
43.6391 20.384
45.0196 41.722
68.4967 0.755
48.5965 24.669
55.3279 30.295
55.896 41.303
51.042 42.790
27.8486 44.283
53.4958 41.594
54.8287 4.428
56.0078 6.195
47.8407 37.311
39.5725 51.807
56.2153 47.556
44.052 43.546
27.2341 40.334
34.7242 46.205
64.4229 40.648
26.3371 46.756
52.8905 41.512
68.5588 3.636
70.3104 20.191
54.5042 -3.701
26.8624 -25.927
61.2299 -1.799
58.1691 -1.592
66.683 -5.009
55.1855 -7.114
28.0742 -9.550
43.5433 -1.817
32.5755 34.111
27.9709 50.568
45.5971 11.940
55.2304 14.221
62.786 -1.291
34.4228 -26.171
50.9 9.553
52.5409 42.262
57.9712 18.102
52.1925 41.768
46.7256 26.615
51.2902 34.334
60.2015 29.918
46.2191 -2.657
40.9432 38.744
42.8559 47.593
53.4306 41.112
36.3612 55.145
15.1915 48.495
5.49132 41.973
20.6243 48.832
5.34905 46.828
31.4882 43.567
23.3921 33.413
50.65 48.317
47.5728 45.209
46.5489 -19.205
56.9495 -11.447
57.5255 1.755
67.7638 13.316
64.2062 13.970
49.3704 -20.654
67.6725 29.444
64.8439 32.834
57.8018 37.022
53.7636 48.017
27.4799 47.408
46.4391 18.042
7.92292 44.952
5.61435 40.884
63.6722 7.954
56.7185 6.510
40.1404 27.524
64.537 16.867
29.441 39.441
20.8029 50.530
47.8182 38.366
62.072 14.379
30.6117 22.609
13.8381 30.079
6.05177 30.166
65.2999 9.651
42.3681 -5.656
36.6775 -3.928
49.9659 -23.047
59.083 -14.631
65.1227 -12.071
56.791 -8.470
62.3297 3.738
63.9195 4.888
58.627 -13.134
67.7963 -9.067
62.2894 30.608
44.3348 25.647
54.6731 -5.221
45.5998 -15.675
71.5703 18.501
47.3371 42.362
46.4226 45.916
58.095 -3.664
61.8428 20.349
67.0447 11.253
40.2954 -11.605
63.3401 14.257
36.3771 2.746
20.5853 -18.203
48.6559 -15.956
30.4841 -14.056
44.049 -28.956
59.1463 -9.458
40.9972 -29.498
69.7679 6.494
65.7843 -9.597
63.9907 -1.732
54.2767 -15.264
50.5017 -22.191
59.5668 -16.806
61.6275 -8.017
67.5242 12.113
70.273 5.473
70.0199 8.115
42.5556 15.378
34.7878 47.181
46.0085 35.255
68.7609 13.297
61.9468 20.544
66.9766 12.538
47.2033 4.401
46.4692 41.729
38.3889 34.832
5.81958 41.362
25.1309 44.829
54.9344 12.210
67.1483 17.226
55.2213 -5.050
35.0962 -21.419
54.148 -0.371
57.7911 -0.981
41.7372 40.118
45.0801 45.511
34.8577 51.065
44.213 40.708
22.3733 52.222
33.0994 12.723
48.0985 -4.328
47.2098 36.646
40.2093 37.033
65.376 10.503
63.0575 6.012
51.896 22.741
51.0424 42.259
35.3117 54.060
62.1322 9.415
70.9085 11.725
58.4724 6.276
13.9768 21.326
33.4217 39.264
17.3516 44.739
7.27081 32.448
58.6826 7.525
65.0031 4.580
51.033 -1.043
64.5683 24.786
69.7676 9.255
70.9402 -1.955
63.8421 6.446
42.6399 -14.240
58.2658 -0.169
56.1945 -13.922
64.8962 0.086
69.5583 12.387
52.1785 -8.336
43.0538 -24.231
51.2329 -14.670
61.5675 6.880
53.2237 4.129
28.6136 25.920
5.38362 25.733
53.8917 24.549
34.2613 13.677
23.5736 31.062
19.388 13.606
17.0252 50.074
21.6994 42.307
39.4917 43.418
25.1237 56.266
48.0443 45.723
27.3967 50.630
37.8552 20.137
43.9902 48.650
57.3478 19.323
53.3096 -4.574
43.0823 5.999
49.3344 -9.316
56.1974 1.697
44.1453 33.209
64.9246 26.855
48.9108 34.551
39.8673 38.121
63.6415 16.060
49.2119 26.611
37.5431 14.978
61.1989 -0.552
59.0052 -9.066
68.8744 12.495
63.3075 -2.684
58.5565 35.656
51.9047 24.874
23.477 46.127
45.9399 10.158
57.0604 -2.817
61.2829 -6.749
47.3074 33.586
31.1719 44.798
26.3225 52.915
49.0935 37.052
29.73 53.473
57.62 37.533
68.2082 30.918
66.2915 11.064
55.704 30.987
37.7525 24.698
49.436 5.881
72.1995 19.326
60.4559 43.956
58.5625 27.108
59.8395 3.461
65.8597 22.238
58.7436 39.271
74.1214 7.608
67.7893 1.954
50.889 35.146
63.524 -4.862
40.3553 18.891
23.0514 -14.036
40.8134 -19.535
58.4613 -0.664
39.3831 37.860
34.1507 44.177
30.7173 49.904
13.2881 33.070
56.2938 32.460
39.2018 44.006
37.6005 29.410
11.9971 42.259
49.4736 47.113
67.6975 7.797
66.1292 -7.968
55.3332 20.053
33.8864 28.381
33.125 57.520
19.2352 39.203
50.3593 44.310
48.895 41.856
46.8716 40.801
37.3677 49.892
21.3167 49.883
69.0675 5.691
66.8077 8.064
55.1074 34.346
48.5676 -8.027
42.2263 -15.183
61.4621 -20.549
63.0841 13.049
37.9746 22.115
28.2274 25.826
64.2758 -2.659
43.8567 -20.079
61.5758 18.040
43.352 20.086
51.7472 -8.898
47.6028 -2.596
66.8798 -0.787
50.0847 -5.271
53.0182 3.932
66.3785 5.162
53.8636 34.853
47.8216 28.209
46.13 33.038
53.4537 25.631
54.8811 -9.621
53.406 -18.838
54.1654 -12.369
62.4819 14.898
30.4464 53.029
24.8328 49.066
32.7294 28.171
66.065 12.418
40.4108 1.621
47.1548 39.510
55.146 44.743
58.9412 27.783
45.605 35.945
24.1406 35.689
44.4389 4.546
51.0362 24.948
37.1116 23.918
38.5972 49.160
63.0595 13.813
61.2525 38.752
51.5844 42.463
61.7916 10.202
72.22 0.898
48.1539 -19.231
59.8585 5.408
42.0579 32.242
39.7968 33.952
58.8376 -12.938
54.3369 -4.099
18.6592 48.215
38.5176 47.221
33.8548 45.707
65.3479 7.203
70.4894 -5.569
50.8325 44.382
42.7313 40.147
52.1839 48.214
29.7499 47.834
56.8187 41.518
47.4418 13.489
53.1719 5.500
55.7795 8.440
27.8437 46.291
30.4022 43.233
5.57096 42.150
58.9679 -3.158
36.5279 11.832
57.273 1.821
30.6296 45.768
54.0149 14.640
55.1155 18.780
42.7791 -17.382
44.3146 -34.522
50.0163 17.385
14.3848 51.387
60.4795 42.323
52.575 40.668
39.4838 53.314
37.774 56.029
35.0899 10.906
48.8598 23.091
63.5123 27.726
60.6589 31.407
53.6007 -12.569
45.8853 -15.013
67.3997 32.396
59.6357 25.670
41.0076 16.207
38.7511 47.019
72.2599 23.117
70.4329 4.081
70.8695 -12.015
50.1719 -15.207
49.9812 -16.802
56.0504 4.007
39.9625 17.819
47.0305 19.842
49.559 38.124
52.4358 22.006
60.2528 30.480
35.2693 46.629
39.9795 25.016
14.3271 41.998
41.8586 37.873
64.7314 26.428
37.6989 37.047
30.0837 32.262
42.3315 47.945
38.6908 43.763
36.3172 45.099
38.1494 47.801
37.7592 33.633
65.8511 36.057
52.3453 12.547
15.2284 15.181
25.5017 45.981
46.6753 34.285
38.9792 21.855
43.0165 47.287
67.7253 31.413
56.355 12.207
55.5235 -13.204
60.859 -1.634
63.5016 42.655
41.8113 53.618
58.5826 38.231
36.5409 33.507
54.8503 35.178
22.021 45.815
52.5003 22.223
60.8869 18.692
31.1272 10.977
57.2157 30.832
63.3533 30.840
70.0236 30.324
71.8143 6.590
55.1543 23.068
25.7597 39.576
19.0664 47.269
19.6728 36.467
50.5262 40.973
52.6347 18.873
32.9411 38.277
43.3347 -13.513
10.1145 35.739
29.6094 49.640
46.3964 34.598
66.1189 19.687
68.0479 17.616
67.948 5.539
53.91 1.501
56.0069 19.754
59.8215 23.978
11.1794 34.642
38.2241 37.109
16.3399 51.210
31.6721 7.407
60.8086 41.242
67.774 12.234
62.0628 13.616
62.3751 -3.213
39.5819 -14.931
45.5682 1.351
51.0827 18.069
45.2393 41.322
34.2336 42.693
31.5677 52.232
62.4168 28.115
54.9369 -12.841
65.3755 -0.343
57.1246 9.875
54.235 2.571
60.9351 -9.653
55.6713 -8.590
72.0725 0.363
57.399 4.374
70.0612 -8.550
52.4212 -12.858
63.0546 14.565
62.128 1.058
53.4629 4.795
69.4113 19.963
56.6081 4.434
61.2582 4.208
72.7844 -1.061
54.2746 -13.238
47.0303 -6.563
54.2706 -18.190
51.5835 -13.854
65.8557 6.487
66.6108 32.590
42.4965 38.372
40.4219 31.089
44.0545 -11.827
46.2736 15.518
34.7352 33.694
53.9462 -12.900
14.7653 -17.220
45.2945 -23.099
60.0344 -9.150
68.2407 8.125
30.1676 -22.834
74.9875 -5.471
53.7142 -10.534
35.629 -23.740
39.8306 -20.474
67.8224 -0.648
53.5372 -10.342
52.4728 -19.951
70.6858 5.132
45.7655 -11.050
46.9307 -10.203
67.3149 -8.770
74.5684 6.094
52.795 42.650
68.8401 27.636
49.5766 -4.148
58.1563 -9.636
61.1345 19.320
44.6947 26.983
42.9434 15.239
40.8911 26.465
62.8352 12.408
57.8381 -9.910
32.3059 -17.283
58.8227 -2.472
54.5023 -10.784
37.4761 -6.471
63.877 14.479
39.4134 -17.653
68.3432 13.421
61.6392 2.312
66.4567 11.193
44.9701 11.960
44.492 20.962
13.8404 44.166
42.6704 47.004
43.1116 39.892
39.9878 37.783
39.4426 -4.955
61.1385 -4.141
62.0751 7.698
58.2098 -16.342
45.227 7.528
14.4521 28.078
56.8006 3.920
45.4928 10.992
54.8022 -15.187
56.3457 -10.840
63.9811 27.208
5.61457 30.746
67.1798 6.283
58.3326 6.897
44.4165 -4.574
39.6337 -2.042
41.5923 16.846
19.2024 22.178
32.615 20.137
21.6853 19.940
30.7848 30.576
21.2903 38.666
22.0893 40.683
30.0593 46.924
5.79774 41.765
58.0745 46.336
53.659 19.126
48.7432 20.897
39.3681 47.170
53.4262 28.868
57.1245 24.669
34.5601 -6.312
44.111 -14.702
53.092 -14.027
58.3739 2.875
25.4544 -23.785
50.8178 -20.003
73.166 6.065
53.4984 -21.923
42.4003 -14.937
46.3253 19.233
34.6425 49.158
21.6219 51.481
43.8866 28.315
60.6938 0.091
46.648 -6.290
48.415 -15.960
44.6976 -27.814
45.3987 -8.364
42.0587 -17.511
63.1066 -10.252
33.6344 -17.843
62.9868 -0.820
62.0732 33.255
53.4381 19.513
38.2801 19.916
37.6686 31.816
21.5083 35.383
59.5885 35.108
68.7663 15.334
54.0995 27.119
61.5715 25.043
30.0982 51.984
63.1104 41.131
35.4578 25.029
52.5572 37.802
22.5081 27.816
58.8367 -0.732
65.5655 33.226
41.0587 45.379
32.8512 40.368
41.5973 25.188
38.829 43.371
5.74406 41.844
33.8205 4.564
39.8899 -4.354
54.9099 -12.412
36.7517 -27.309
44.0596 -5.787
54.8613 16.882
56.1456 0.628
72.9065 -4.888
42.6839 -22.214
42.2478 -25.852
36.3517 -12.471
56.3844 -1.725
53.1742 19.232
63.5628 28.451
58.6777 -5.977
58.8658 -6.553
67.1903 4.286
61.6046 -5.299
47.1341 -15.610
29.5223 -15.500
55.7004 34.576
33.2914 50.111
36.894 45.609
67.9043 33.594
57.4151 24.340
40.9865 10.494
48.573 13.737
49.1349 22.591
42.6655 24.739
58.4573 21.283
52.8125 34.005
48.4149 23.936
59.2594 44.264
43.5481 39.203
41.9514 12.609
41.6445 30.621
20.6974 37.137
35.3821 34.455
24.7271 41.010
29.6396 55.349
14.6582 31.981
42.3821 54.280
56.6028 24.601
25.7253 49.081
31.7485 48.814
41.2369 43.195
33.4787 51.538
55.9223 17.670
47.1529 22.151
53.4776 10.842
49.4428 7.450
63.7896 13.322
56.201 3.943
43.2661 -32.392
50.7027 -10.481
39.2619 -16.271
54.7685 6.036
54.0888 -18.309
47.8335 -3.322
63.0636 13.791
63.6282 37.143
48.9783 30.439
51.7733 28.305
22.7314 40.372
5.73878 46.590
64.9505 -16.059
68.4183 -3.510
48.9048 21.054
52.3826 19.530
54.7917 19.550
40.938 33.939
22.84 47.095
23.3852 43.980
21.7509 42.585
11.8654 39.276
23.1573 31.036
12.7937 29.281
37.3684 23.108
47.6961 32.804
49.0202 -20.136
60.6521 14.227
61.4699 29.856
24.8585 41.020
41.1701 38.330
58.6234 31.761
58.2255 26.231
65.3301 2.427
54.3755 -12.640
43.6077 -27.782
65.2067 -7.119
60.0627 2.285
62.0655 -1.623
64.65 -5.602
44.7568 29.446
42.3462 36.004
30.2541 47.348
38.4883 48.708
23.5859 50.321
28.6019 43.730
29.646 43.470
59.3427 37.525
42.8862 43.122
26.7695 37.428
35.1167 19.082
6.42724 48.994
29.3031 40.849
56.9566 21.741
50.9732 34.440
66.2209 18.682
72.9277 14.709
45.7016 17.322
60.9164 13.011
49.6282 7.040
62.8038 1.690
64.7591 16.417
56.6246 5.089
64.7842 20.498
37.1155 26.388
51.6104 39.839
38.7137 47.872
37.4805 41.778
56.4282 8.574
58.7326 13.061
58.2172 0.136
58.1071 -11.148
31.7505 -16.443
52.8156 -1.459
47.4273 12.827
62.2688 4.137
60.9555 3.833
30.8418 -21.706
41.6558 -18.789
56.0131 0.224
67.891 30.505
34.0215 32.035
45.2991 43.383
21.568 25.356
52.789 6.296
45.4629 -10.353
52.3559 23.603
44.62 51.644
48.9526 43.365
43.2884 49.213
55.7459 41.407
37.5801 27.159
15.9968 41.103
5.40738 47.409
74.2211 -5.733
51.4044 -9.695
36.8738 -9.098
41.1245 29.436
34.5219 49.625
32.7758 42.214
29.6923 47.725
57.5595 32.618
51.6874 10.711
53.3187 -3.313
58.8794 16.177
40.2909 -23.700
57.5361 -5.442
53.6569 14.631
55.7938 20.996
39.2664 16.096
49.6968 -3.774
67.5081 -0.724
67.3906 13.036
31.7577 -24.939
41.73 -3.501
53.202 0.837
63.6184 -11.121
35.7756 -1.038
63.8093 16.497
54.0813 -15.275
42.8948 -9.575
40.9216 42.342
13.1446 45.452
57.3572 33.582
58.854 13.860
57.1426 -10.169
60.7234 19.689
55.4399 -11.230
47.9294 31.516
47.6819 6.277
59.2201 10.158
56.3529 16.104
34.473 35.844
67.6831 11.414
47.6898 -8.642
39.265 -15.214
43.3189 5.717
56.2119 22.172
65.549 -2.265
41.2837 -17.518
42.9554 -16.695
57.0608 -10.228
57.1922 -10.531
68.6517 2.641
63.663 0.168
45.5257 -10.962
51.8873 1.354
71.9565 8.275
61.2588 -11.692
69.9806 9.156
60.7962 0.791
49.0767 -23.814
54.7452 3.914
66.974 24.414
52.6613 9.256
52.2047 -11.042
63.7763 9.682
51.9516 -13.539
59.9818 38.811
48.8162 43.538
5.58594 46.695
21.4641 39.009
35.4919 38.754
7.35222 46.672
43.7975 38.383
62.7186 11.105
49.2493 25.633
46.4919 40.629
38.547 23.726
43.4894 -11.934
60.9096 5.953
67.6075 16.400
59.9386 -13.619
70.7025 25.172
49.4059 -17.277
61.4804 -3.529
64.7932 5.552
47.9271 -3.554
50.3481 -9.313
35.4397 -20.203
57.7802 -1.362
60.0059 20.138
49.4256 -8.801
49.8343 -18.423
48.1924 -4.616
35.3569 51.608
50.9184 7.888
63.4629 30.044
50.9021 47.685
47.0042 28.968
12.8873 32.493
58.5405 -6.967
16.3499 -24.246
57.9888 7.807
67.2695 33.489
71.1207 6.826
53.5267 22.439
69.3991 13.723
17.8409 44.170
21.4465 51.459
32.8333 56.785
33.9636 49.192
38.7392 26.984
40.3031 44.173
64.4859 20.406
54.9525 -24.674
51.3379 -12.165
62.3179 10.231
64.8232 9.414
62.6649 -1.278
30.9095 16.348
15.5656 24.314
31.878 35.885
22.7868 46.354
26.2257 48.734
51.6507 45.052
20.918 52.807
46.5039 21.699
74.0079 15.005
50.7936 -3.372
53.806 -13.107
55.5458 31.605
61.2613 -2.697
43.5953 -15.120
60.2772 -8.393
54.5821 -6.569
67.1395 -12.920
61.6971 -17.096
56.3793 -17.134
58.7812 -14.052
45.4287 -22.119
69.5912 -2.223
71.4112 -7.913
65.0027 19.026
58.9966 13.147
38.6593 37.614
21.6935 32.967
54.678 2.025
52.2588 40.644
31.4584 43.774
19.3112 40.060
17.7014 41.173
37.5019 52.694
45.9123 24.211
55.9558 12.742
34.1646 44.790
41.442 32.276
31.1818 40.149
34.7428 2.333
54.2316 12.269
36.879 45.476
36.5996 58.277
70.4962 15.043
26.8237 44.335
5.62458 41.966
5.0898 41.818
20.9937 30.419
16.2429 47.960
12.9941 45.390
17.5827 29.942
43.0463 -3.207
61.7477 2.835
53.6186 6.225
23.3895 52.054
53.6559 20.849
55.0675 44.555
39.5697 52.327
41.6445 55.891
49.668 31.367
52.1244 43.732
44.0151 45.715
26.9364 24.918
54.6914 -22.534
68.919 6.833
68.9553 18.476
51.6244 43.385
65.2711 30.369
56.9401 -4.090
47.0552 23.731
64.4959 35.376
53.3457 36.356
49.0527 51.787
31.409 34.432
13.4693 38.700
48.0566 36.820
55.1036 29.188
28.7809 53.799
28.0703 48.041
59.7498 9.963
66.6308 22.057
54.0593 27.544
56.1472 -0.478
34.2779 -30.694
24.4689 -28.199
55.4957 18.062
60.8583 6.198
54.1704 -3.903
54.3853 -19.917
46.6371 -15.980
49.7619 -6.672
61.7311 -9.440
60.1108 12.445
69.6003 -4.295
74.3848 14.355
29.7388 40.440
16.0257 44.172
35.5886 40.667
26.03 52.253
10.375 50.602
29.6927 42.446
5.98381 35.918
65.9957 33.737
67.5324 11.869
16.815 54.649
38.2842 11.716
49.8821 32.829
57.3217 30.047
51.6705 34.633
60.8295 -7.100
52.416 -18.671
60.3497 2.636
49.0092 -23.618
51.3457 -24.110
50.1594 -11.028
42.0572 35.597
41.1275 49.507
53.1842 34.415
41.4947 51.425
43.4358 44.907
61.1242 30.938
49.4184 -3.662
54.8477 -19.159
68.9445 4.349
66.5938 6.012
68.7569 16.311
52.3181 36.612
60.181 -4.775
54.8337 41.838
58.7219 29.479
59.7623 -7.986
46.9891 16.676
55.6998 42.156
37.6997 31.761
50.2759 40.132
31.5511 30.275
25.8868 25.513
39.5999 30.847
53.0505 -14.894
60.7634 -9.048
60.0622 -10.067
59.1726 20.564
53.6114 17.835
18.8673 52.151
65.9778 7.847
63.848 14.390
61.2371 -2.092
59.1501 12.926
50.1567 -11.590
57.8605 11.913
27.7454 46.674
20.1878 46.564
31.3525 41.370
61.3335 17.426
65.0339 13.414
66.4591 -5.078
62.4179 3.596
25.3299 35.176
68.9025 33.538
63.1192 36.065
53.1279 49.429
47.3252 1.355
29.9854 37.220
32.7279 45.062
58.1701 47.146
52.1977 37.485
52.9228 36.161
28.2396 38.476
43.8184 52.572
58.5257 47.660
28.28 44.176
27.0438 40.574
35.1465 31.641
44.9164 13.786
49.9153 37.624
59.2783 25.086
65.9886 -0.516
72.2665 4.086
67.7701 -8.574
48.5242 -10.672
43.8171 -15.962
62.2493 -11.112
51.2805 48.818
25.0491 33.658
68.2361 8.378
67.513 18.185
41.1238 6.658
39.0924 30.943
54.4615 5.406
65.0551 16.773
52.2483 5.988
69.3558 11.877
68.4971 9.542
31.4134 -28.617
31.4315 -19.769
50.2323 -26.834
53.5199 -18.847
68.1094 -5.848
49.3739 -16.582
66.0185 3.453
59.2266 -0.532
71.6546 12.945
54.8833 45.260
67.0771 -11.864
59.7042 -16.664
25.921 -8.199
50.0625 -3.698
61.6028 -6.067
57.3111 -14.150
63.5002 22.032
55.6341 39.916
41.6789 27.348
71.9975 16.468
38.8306 33.282
54.3641 43.829
19.9622 42.820
36.1573 57.057
18.212 43.473
45.3745 29.434
37.9402 42.769
40.5612 30.052
21.7161 50.512
5.84169 35.481
69.7808 16.287
55.3519 14.598
13.0513 45.159
36.3471 46.316
63.1972 1.198
62.4617 9.838
67.0232 6.276
59.5463 -5.699
59.029 31.921
35.4456 40.807
63.9454 -5.806
60.5559 39.649
48.8215 -15.069
36.7593 -21.935
29.9923 -14.559
37.101 -20.822
41.1078 -12.750
35.9559 25.614
42.5971 32.509
24.5669 43.107
42.4601 26.136
48.9935 22.819
51.2371 8.735
66.5709 14.009
60.1082 -8.875
56.7913 -10.921
57.1557 -18.510
50.6882 -7.340
68.2092 32.644
60.5903 -1.397
69.4615 9.276
62.1552 27.545
61.3685 17.534
50.914 -18.282
60.8988 -9.255
54.8959 -16.030
68.767 6.979
25.4235 40.610
32.5285 42.431
31.82 43.204
47.6613 30.978
25.1303 50.414
51.6978 47.191
61.8426 19.788
46.5962 3.060
34.1361 -9.701
37.2593 -20.460
48.1323 14.191
17.912 42.312
26.4742 38.179
58.3712 -1.624
61.7078 22.219
72.105 14.090
67.6348 15.914
62.3259 1.430
53.498 -15.178
57.9562 9.172
59.0034 34.190
44.8904 28.832
60.6442 19.502
34.8171 -20.162
54.4441 -9.544
68.5007 18.357
51.3435 14.355
43.5672 10.794
51.713 -11.904
59.3993 38.668
18.708 52.053
34.588 14.556
61.0175 25.789
68.3203 -0.125
57.1358 -14.786
50.1014 3.966
54.8225 22.339
62.6013 -12.350
62.1532 6.665
65.0137 34.119
56.6323 21.059
48.131 46.414
34.5436 36.409
35.3791 29.767
54.787 6.701
54.2604 -13.334
53.3783 -20.251
54.9557 -12.061
72.889 17.155
33.4365 -7.474
50.0129 -14.508
59.1134 -14.528
55.629 4.099
44.4731 2.094
36.1769 5.304
39.5493 11.401
38.2328 22.371
49.7912 8.677
39.4358 4.250
40.5619 -23.462
59.5252 -11.878
50.814 -23.290
49.6598 -15.656
38.8797 34.626
60.6483 22.678
43.1528 -26.770
53.2572 -2.291
44.6315 28.071
51.8521 36.004
52.8776 37.217
63.3928 16.578
63.0695 -1.126
60.0266 3.720
55.9642 7.325
38.9381 10.648
45.3724 41.023
38.5019 12.100
58.6871 8.687
63.4856 26.563
63.1607 29.899
38.996 38.198
55.2907 -8.521
44.8406 -12.478
56.0941 -16.476
45.9655 -10.918
58.4628 -22.241
40.9396 -17.203
45.7729 -5.344
54.1175 -3.570
32.3657 -32.342
48.0719 -18.884
60.5673 -3.363
56.5636 -5.994
56.7955 -7.312
58.9644 -5.115
63.946 -11.018
37.4068 -16.004
53.2071 -21.208
41.341 -21.732
59.3876 0.684
64.4989 -21.873
46.3702 -21.544
55.3753 32.848
54.4978 49.138
34.1315 36.812
59.3825 6.526
67.3133 15.583
71.3804 17.037
68.2496 -7.104
53.5041 -6.701
57.7204 40.739
56.984 11.466
57.3195 -18.677
43.1447 -1.635
57.8041 28.111
57.6029 6.670
66.6159 8.607
51.7847 1.469
37.2585 17.022
37.8794 31.444
62.5075 32.677
47.283 -15.151
42.184 -28.915
42.4893 -15.103
46.5002 -6.744
38.5299 -10.726
65.7022 -3.580
61.9108 26.874
65.3411 5.695
33.8187 28.093
51.9586 6.688
47.9585 -10.687
70.5007 16.444
56.6124 -13.754
43.2388 -19.511
49.5903 -24.661
62.8768 10.612
63.7395 3.639
60.9675 2.945
59.2222 -3.222
57.5297 -1.114
52.0477 -13.340
64.4141 1.205
66.7181 -10.076
39.3706 -22.956
47.1463 -17.128
45.52 -23.265
50.7601 -24.851
48.8435 -22.391
50.8507 -19.951
54.8553 -9.157
46.3673 4.895
31.6656 -32.541
58.8127 -17.883
48.0845 -8.689
69.7058 27.966
56.6841 38.466
31.4732 42.629
35.2797 47.558
44.234 38.819
62.4376 16.212
53.7581 39.086
21.4403 50.603
49.2195 34.185
44.6834 38.390
26.3451 56.947
44.1086 37.329
51.5345 31.259
43.0851 46.245
55.8408 41.420
23.2337 39.410
47.1794 43.866
5.94613 36.107
22.4802 35.170
24.8219 55.385
9.49512 41.150
5.8717 35.993
60.2606 17.371
37.5939 24.237
34.0783 7.551
52.8145 -23.305
50.7315 -14.121
34.6442 -7.771
34.1051 37.499
20.6335 35.242
26.0579 51.707
43.6789 36.203
70.8876 16.397
68.6509 9.151
67.6714 19.874
61.5692 9.167
54.4079 20.996
49.6195 10.165
66.0648 -5.349
67.4961 2.871
67.7464 2.852
66.391 3.126
47.9916 -15.606
45.179 -3.602
57.5426 -0.304
66.015 -1.333
36.1976 -10.748
48.5038 -9.248
53.7484 -4.529
62.3521 -16.037
60.4912 9.104
43.2958 46.164
40.244 34.322
33.1398 46.983
31.023 23.523
46.8223 29.925
18.0308 39.095
48.1556 36.360
51.9378 38.980
57.8728 18.367
44.5709 23.521
58.222 39.414
27.2849 44.207
24.4116 46.836
17.0821 34.375
27.8573 21.621
58.4102 -19.281
31.6329 2.858
35.9751 27.068
21.9961 44.865
28.5619 35.761
63.7867 25.979
57.0935 -6.495
47.969 -26.534
48.2677 -16.744
47.6273 4.726
55.2598 -10.136
66.3392 3.032
62.5377 -10.413
60.1747 24.442
69.2856 19.482
35.548 -22.213
51.5331 -20.693
66.094 7.162
67.6356 12.847
63.5688 -2.686
51.374 27.190
42.0495 32.423
45.8242 42.573
41.7094 47.635
24.5847 38.406
37.319 14.609
33.035 -14.689
51.3091 21.433
48.2808 30.837
71.242 9.324
54.9566 15.755
33.3461 41.121
40.518 26.810
42.2162 43.909
37.311 52.807
39.0969 54.854
27.8755 54.353
29.594 31.494
38.4695 48.387
33.3462 42.265
45.0556 -12.115
44.3208 -15.863
56.7609 -10.116
61.8621 29.189
43.735 34.984
55.44 21.642
57.4998 13.286
57.1559 29.193
26.7495 34.824
36.9104 37.610
17.3646 49.622
40.0034 47.943
27.3743 42.497
14.615 46.894
57.9039 48.021
38.2703 41.801
5.8585 41.284
55.0786 -9.430
70.5989 16.974
66.4701 4.426
46.5722 2.800
42.1675 4.891
32.9406 12.337
55.6228 10.707
26.9925 42.459
57.1314 25.211
47.5235 40.145
56.115 16.092
30.6626 54.455
33.3349 50.112
14.7837 51.187
19.5534 52.115
72.4018 12.494
66.3317 33.404
13.3731 46.795
17.6813 51.834
48.7098 9.835
32.379 4.671
68.151 28.111
48.3026 26.803
30.5116 14.278
42.201 36.016
61.4547 -2.110
30.8675 29.855
46.8198 32.352
55.387 -3.883
40.96 -19.830
47.4938 -20.114
69.2908 2.647
43.5724 -18.338
34.6819 -11.453
53.1752 -16.452
16.0782 -23.553
25.8886 42.829
49.3009 37.960
45.04 32.805
51.3798 42.665
60.2683 40.984
22.151 44.069
18.7861 35.691
40.187 29.981
37.0838 37.528
22.3358 6.359
32.7491 30.671
50.2584 41.937
58.3779 17.956
71.7059 14.427
46.0276 14.655
64.0984 10.512
42.2245 -14.257
58.6401 21.184
71.9911 16.109
63.5576 -8.262
69.5743 -8.066
56.1118 -4.371
26.5884 41.715
22.2161 46.129
5.44505 36.712
67.2224 12.051
45.5747 34.060
31.5522 48.232
50.4924 35.476
56.6798 -18.178
69.5232 21.070
43.2075 39.300
56.3418 -1.147
47.9183 15.220
56.7707 18.384
54.6266 -7.848
61.0149 35.091
39.1231 48.255
30.7484 55.560
35.7556 37.825
44.7516 15.872
45.5058 16.216
67.3892 27.422
47.4745 7.806
68.7698 5.897
35.6793 39.577
45.6754 -4.797
63.9636 8.146
35.1231 41.497
43.674 43.866
32.9565 30.859
33.9466 23.824
55.1921 36.867
35.997 11.116
28.7488 46.721
40.2383 -10.063
39.2854 -6.598
43.7339 -23.456
34.7021 -18.055
41.5811 -17.819
58.5503 34.718
57.7203 21.524
49.5286 -1.756
23.3095 -17.776
39.8673 -25.042
39.881 -18.831
59.7406 -21.482
56.3515 -6.031
51.8692 -20.053
58.0932 -3.227
64.6585 23.710
35.3648 -20.809
68.7313 -14.280
63.3078 7.482
42.4076 26.256
34.525 53.100
52.9185 33.125
36.3961 35.615
27.8159 25.505
17.5366 43.769
39.6786 45.625
41.7931 30.142
54.8411 39.661
26.9158 36.336
32.6282 43.061
46.0079 28.583
53.4522 0.237
59.6219 -8.793
52.3837 -16.074
52.5319 -17.602
31.9257 27.626
31.3145 38.763
53.1945 16.306
46.6907 6.333
65.6453 -13.258
36.7029 -11.880
65.6931 11.423
64.2878 -14.462
49.1908 -30.860
43.1067 0.341
46.8299 31.350
32.7004 23.525
15.845 41.050
29.6596 50.288
30.862 51.036
28.619 50.050
51.4187 11.449
50.3556 13.017
52.4778 29.600
61.3863 16.194
55.8594 -9.572
51.9526 -19.548
63.9922 6.027
57.0425 40.223
51.6086 31.358
46.5456 19.088
43.9506 1.063
65.0788 8.549
33.3228 52.908
54.7005 28.758
67.1554 28.389
55.151 44.816
40.7149 28.726
49.9409 43.675
57.3981 18.878
19.1446 42.430
20.1726 39.990
36.0098 45.471
22.5193 55.785
48.8442 42.964
53.1203 33.604
69.2585 27.035
71.2503 1.965
66.2515 17.276
65.8749 -3.413
74.3263 9.056
58.5565 37.049
66.4656 34.570
20.9767 27.152
27.0841 34.955
65.5478 11.701
44.2727 15.307
33.1131 38.413
57.0337 27.634
39.8222 47.816
22.1164 30.140
17.5415 48.449
15.4943 34.605
19.5249 49.046
11.2889 51.458
16.2857 46.035
56.8318 28.219
66.342 25.806
39.9795 26.271
22.6551 23.657
5.9148 41.221
17.4199 46.060
31.8446 45.463
48.067 48.195
57.4363 17.609
65.4939 -5.429
49.4914 2.891
27.2832 20.784
28.5697 37.788
47.5323 44.069
46.4537 -2.267
53.0537 23.209
57.2116 21.725
50.364 32.564
65.8482 31.901
73.8853 11.163
67.503 11.901
63.7869 0.415
18.4419 46.858
54.1002 44.328
42.629 41.591
46.5166 43.119
48.7573 -2.451
71.4056 14.940
68.5387 10.519
46.9746 35.454
57.6566 30.450
65.6276 0.472
51.0123 0.174
57.5343 -17.077
43.9033 26.801
59.5488 3.870
53.3637 9.578
51.9512 -20.249
47.3736 -10.237
55.3281 24.847
60.5195 -0.825
54.8381 -7.709
58.3403 -1.494
41.8567 -16.812
53.3646 -16.074
42.4948 -14.334
66.9582 4.497
52.2602 35.665
54.282 8.411
50.0442 5.481
53.9064 6.136
43.4771 -31.486
48.6799 -24.103
44.3581 -20.642
51.5211 -12.092
54.5473 4.853
57.5348 15.467
63.5928 22.103
37.2493 -20.685
28.018 -13.317
44.026 -23.128
47.3465 16.142
58.4028 28.844
40.2286 41.433
58.3055 28.640
69.5597 23.835
59.6379 -2.872
43.8525 46.923
70.531 18.739
44.3651 7.624
44.6748 1.077
45.3943 6.678
21.8039 29.068
36.9851 4.313
48.8082 12.607
64.4985 -2.416
71.8147 6.534
53.6892 4.404
43.505 -11.672
67.7639 -3.513
51.958 -21.647
44.4049 0.182
33.6492 40.843
66.51 -5.414
57.6468 -2.484
52.2289 45.143
70.9312 11.010
66.7698 24.629
50.8879 -8.366
30.5964 16.952
30.9668 20.034
53.7456 12.412
50.0532 36.177
66.7039 19.223
45.3011 24.198
44.8132 25.153
60.4292 32.602
57.2107 9.198
63.1583 -13.183
42.694 -13.377
32.195 -30.652
52.7311 -19.751
57.7061 -0.162
46.9825 -15.293
62.6677 -17.024
47.981 -16.669
62.34 15.396
59.5184 43.630
62.4115 1.436
50.3966 -15.508
69.5467 0.652
67.8351 -0.845
35.5921 52.427
48.7275 48.749
43.6012 40.702
13.2427 38.376
15.0873 46.999
30.1178 34.211
27.4061 52.902
31.6881 22.402
48.8068 28.628
37.0738 54.769
50.936 28.594
44.4902 -2.377
64.4666 21.927
44.2087 32.461
65.1101 26.113
46.8228 42.852
55.8889 12.919
53.9878 0.323
59.8282 -1.450
43.2527 -20.267
41.7619 -15.668
31.1258 49.265
33.5373 28.136
13.8015 46.138
12.9437 51.422
10.076 41.669
39.7285 49.778
13.619 46.030
5.56267 46.883
