# Supplementary material for: Myosin V executes steps of variable length via structurally constrained diffusion
Source: eLife. 2020 Jan 15;9:e51569. doi: 10.7554/eLife.51569 (PMC7054003; doi:10.7554/eLife.51569)
Supplement: Source data 1. [file elife-51569-data1.zip › myosin_elife_source_data/Figure 3/BD_diffusion_contours/lastbead_rz_4IQ.dat]

22.31 26.312
32.2236 35.007
19.7521 32.192
36.976 -4.933
35.7625 11.733
46.3109 12.315
15.5137 23.371
18.5747 33.523
44.2709 0.854
24.9743 30.097
31.8977 33.746
39.7888 28.973
21.0497 31.458
47.1417 14.900
19.9558 30.723
50.1681 2.341
37.389 -11.566
42.2116 -5.769
34.7902 2.159
39.1563 25.097
5.55857 30.974
48.8815 -2.645
47.4439 18.551
32.9315 -12.505
25.6365 14.496
24.8289 29.635
40.9543 8.868
37.1593 24.120
16.0263 37.363
29.858 9.199
13.5896 29.716
35.0591 35.327
23.8816 28.442
30.3666 17.354
22.5882 38.546
18.1749 31.811
16.2222 22.394
45.2761 14.773
47.9545 -2.433
24.5237 -18.237
39.608 22.711
43.6068 8.208
19.2635 -15.008
30.2142 7.462
31.3929 27.738
34.1297 27.400
35.711 -10.781
45.5434 -1.622
50.7906 -1.209
22.8351 17.755
22.5818 31.720
16.7616 31.488
5.11303 31.071
13.6008 28.662
5.37745 29.764
30.8328 24.414
41.3413 13.157
35.622 -11.446
17.7111 33.171
29.5533 1.685
5.50483 29.560
37.0248 -12.538
38.9935 -19.221
47.8132 11.895
35.1288 -13.008
31.889 -10.703
37.4107 9.324
47.0319 16.633
5.91904 35.592
42.0754 12.150
46.0422 0.545
25.4391 -0.650
40.9406 -5.238
44.0235 -1.485
21.6953 16.662
38.911 19.534
29.481 34.399
51.0596 4.278
49.5077 8.452
52.038 16.771
38.8013 16.891
35.0463 6.527
47.3418 5.367
20.1158 34.624
32.5861 25.340
40.5591 -1.982
39.2537 25.235
25.2415 17.373
22.1691 36.662
5.72635 35.211
32.9753 16.311
49.5102 2.308
32.5299 25.319
37.4535 5.481
18.3096 34.738
45.0661 30.676
46.072 -5.329
42.9383 -8.623
43.2618 -6.670
20.7847 12.712
44.0872 -7.973
42.1959 -11.537
41.979 4.553
41.5802 -1.846
40.2813 2.817
41.5406 8.037
37.9549 15.317
41.7438 15.062
42.9953 -0.646
36.5686 24.677
37.5192 8.433
38.7497 36.326
39.6996 26.250
36.3156 18.262
15.7473 26.706
23.0479 30.600
22.4623 37.128
44.0951 14.490
36.6311 -14.507
37.0607 -11.902
35.2908 18.119
32.1722 3.497
48.927 1.079
45.0263 -3.603
36.0712 6.809
43.9241 23.777
24.2814 30.595
12.3822 29.650
45.8851 5.683
24.9211 20.086
15.0112 29.696
23.081 31.825
23.0576 34.672
41.0912 0.221
42.5132 -1.373
27.3766 -20.176
29.2914 -11.113
37.0038 -11.128
42.5935 -3.865
32.3807 2.368
40.193 -4.785
43.2527 -11.113
45.8148 16.820
49.5517 15.848
48.6911 -2.223
29.7892 30.917
5.95105 35.339
38.0432 -15.581
44.4113 24.636
42.8648 -7.911
51.0396 3.510
42.2895 5.098
38.4732 16.579
34.9679 -12.024
39.9483 0.466
33.6523 3.923
46.4299 -1.104
39.8242 14.189
21.2589 26.091
35.1364 4.113
43.5848 0.392
29.3791 28.545
26.9132 -1.921
37.1628 28.510
42.4137 0.676
42.7986 -8.649
38.3045 -15.497
39.3806 9.134
39.3338 -12.194
34.7154 -3.779
38.61 18.831
19.3349 30.030
29.2395 6.977
49.2039 23.964
27.2005 26.538
14.9754 31.076
5.42839 29.955
45.9303 15.247
38.6023 4.921
47.3622 11.212
54.3567 2.579
40.3312 -3.680
12.9026 30.540
43.0917 3.767
37.5401 -9.966
33.8121 -21.408
43.5044 -1.696
19.8743 23.306
25.9161 28.179
5.9233 35.599
50.334 11.822
40.7328 20.345
19.3117 31.515
46.4081 27.473
5.03656 25.035
37.7989 -12.686
33.4929 28.577
24.4683 26.159
10.8894 29.541
38.2638 11.580
13.435 27.443
34.955 27.532
35.3845 19.700
43.6305 5.720
53.1907 1.477
42.1341 -9.561
42.6079 -12.459
44.7957 -5.815
35.0863 -11.982
42.2774 10.141
32.2432 35.409
33.2027 19.468
16.4265 31.011
30.2237 26.502
14.6617 22.677
27.5123 27.001
25.4541 5.415
29.1712 18.539
28.4817 33.967
44.1483 -1.211
45.4666 -7.420
38.2331 -1.283
35.471 5.762
30.5626 27.396
29.5756 32.941
5.70943 25.294
32.3886 19.696
39.879 18.822
43.9033 7.779
33.6135 6.561
44.447 5.656
19.3911 32.558
31.8464 -10.728
34.4752 -14.720
43.198 -1.806
49.0585 -7.020
42.3349 13.705
41.3375 4.612
32.6002 2.259
41.2694 24.001
18.1635 32.149
5.6098 29.995
40.1935 -3.245
42.6203 4.411
39.9517 10.404
22.7742 -13.028
26.0206 -12.249
32.5356 3.961
43.1659 -11.873
45.3199 0.954
45.4098 0.620
41.5962 5.461
32.7931 33.317
40.583 -4.549
41.1495 20.023
40.8969 -7.387
44.0413 1.856
6.0029 30.177
26.3742 19.052
44.6422 -11.596
25.9743 -10.562
40.958 28.223
30.8877 26.162
37.3215 1.099
16.6426 29.733
28.7338 -2.307
37.6885 34.796
9.0821 29.016
40.7837 -8.274
40.7316 0.345
24.8725 29.347
35.8186 32.787
40.4465 5.230
42.5462 -2.631
31.6053 6.973
27.6029 30.080
19.2691 29.296
18.2927 40.028
28.5521 -6.602
37.9284 -3.308
34.5393 13.672
29.9979 -4.158
42.8905 -5.780
29.7367 14.205
10.1445 31.881
30.2612 24.408
47.7939 1.629
47.8342 -3.913
41.1514 -7.346
28.5654 -12.015
50.011 -1.306
18.0172 29.726
29.9963 8.305
38.427 -13.464
42.5677 -11.038
38.0938 -0.639
33.9684 24.051
15.3341 36.033
6.07524 30.453
22.5491 31.955
13.162 19.321
38.1808 -7.165
34.3704 9.285
33.1761 14.991
43.3154 -7.191
42.7891 6.328
49.026 19.051
30.5324 0.113
43.7273 2.043
30.266 11.955
29.7898 20.065
17.7539 33.318
14.7559 43.432
5.84995 35.528
21.854 31.417
5.67602 24.835
27.6381 35.575
6.66486 31.672
47.1684 13.053
43.8507 9.117
44.9059 28.773
27.6275 14.693
38.0174 6.785
41.5541 -0.860
34.5481 -6.583
21.3085 29.359
5.81021 30.162
5.70645 30.956
38.0904 16.112
43.2551 18.776
36.926 9.610
39.4268 -1.239
22.6502 -16.312
32.4382 3.936
34.3411 -9.547
45.131 -9.892
48.3454 6.867
46.6162 0.048
30.7957 9.809
42.7114 -2.253
21.486 22.241
28.1821 32.431
25.2309 30.701
29.0243 34.559
39.6281 16.049
25.4477 -2.990
35.0735 7.583
41.5822 5.101
35.5069 2.982
24.3001 16.794
34.3327 31.577
14.5271 31.292
27.6267 35.606
13.9551 22.416
20.4302 29.889
48.4969 19.108
39.0419 -7.439
33.6862 27.761
19.9145 29.667
32.7429 3.823
36.3021 21.657
45.8159 8.563
41.1569 6.479
40.0235 3.394
11.7881 29.860
22.1921 39.341
5.76956 25.104
30.9677 32.946
35.9764 2.153
42.9853 11.081
29.13 11.533
32.2132 15.909
24.5971 25.142
40.7482 26.289
23.0946 35.591
41.3294 23.798
29.2179 33.650
46.0609 -5.455
38.9155 26.390
29.3731 33.056
35.5176 8.335
39.0741 19.412
47.0087 3.068
22.4561 31.928
24.2682 29.774
16.1885 25.619
5.84662 35.492
36.0474 20.456
43.2937 14.059
34.3668 24.392
31.881 14.858
45.1261 3.354
44.0559 16.986
16.3535 26.954
38.786 -4.002
45.8106 1.046
49.7513 2.207
28.6472 -11.057
37.3901 16.841
47.8891 15.080
17.9158 36.553
5.48443 25.476
46.3943 -6.404
36.5414 1.350
38.4925 -5.156
36.3366 16.012
37.6609 12.718
42.6442 -2.412
11.1826 31.578
16.1223 27.264
39.2906 1.241
39.9225 9.824
35.7599 21.379
34.6441 15.920
5.6786 24.783
12.7996 41.457
5.99426 35.791
48.3389 4.233
39.7367 -1.740
41.1862 1.792
11.6158 30.245
26.4567 25.509
32.999 2.877
40.6278 1.798
40.0994 9.773
29.9902 8.785
42.5721 -1.096
36.3148 -5.896
30.6918 5.740
53.406 7.639
28.6012 -15.007
31.4518 13.568
31.6516 14.267
39.5445 -7.448
36.8563 -7.132
38.868 -2.036
19.331 32.411
21.1642 15.297
48.8576 18.735
46.4644 -2.322
33.4265 -2.968
35.7654 27.185
25.6658 34.609
39.2869 6.273
29.7433 22.218
34.4214 19.966
21.6338 -9.782
41.6224 14.597
40.0546 -5.099
35.7127 2.980
32.8919 24.212
38.4334 2.010
40.6751 -11.467
22.294 19.233
20.3431 26.725
34.1839 16.831
44.6003 -9.642
38.8351 -16.162
46.572 -2.237
47.1507 -7.363
48.6188 1.878
35.3556 -5.580
26.3465 -10.716
15.2901 31.099
38.6919 -13.722
36.4587 -11.236
28.6078 -18.474
25.0197 -21.276
50.7899 -1.746
38.4639 16.411
48.5092 3.114
40.9306 -8.376
38.8034 28.897
38.6792 -0.122
30.5866 18.539
39.0524 -6.032
30.1869 -13.527
37.4574 -6.866
38.8676 -0.873
39.3786 -4.970
47.235 8.881
26.0593 1.876
47.7005 8.481
37.8343 19.601
5.2802 24.604
39.1809 11.738
41.6446 28.214
21.3033 28.400
41.748 12.904
31.2479 -10.848
46.2193 -2.694
27.7832 35.490
5.93247 30.853
37.4526 6.921
41.3655 -1.006
31.3105 6.005
47.6964 10.406
43.0179 -0.863
40.3605 -5.791
26.0517 1.417
41.9626 -2.449
18.7677 15.778
38.5189 23.369
25.1157 30.752
44.2356 20.816
32.146 -1.509
28.0343 17.862
31.1306 16.759
40.4653 19.253
35.0311 23.784
33.9223 -8.799
41.1649 -2.438
37.36 17.534
50.8824 8.483
39.136 -13.586
32.771 8.360
32.2428 -15.227
44.8731 -12.121
36.6477 1.968
26.8641 28.335
40.7467 22.792
46.5072 7.511
42.4613 -11.524
39.7034 -7.405
37.925 -9.999
38.1382 11.945
25.5992 34.335
27.4751 30.216
30.9096 28.570
36.026 28.057
39.5731 7.240
22.4517 19.360
29.2158 22.501
12.7335 37.573
46.7884 7.885
15.2929 30.669
22.1136 14.565
16.6449 31.251
36.1618 19.861
28.5611 28.676
29.1223 23.374
41.2323 3.855
29.8077 11.373
43.6156 -1.589
36.5281 -6.467
24.5469 2.840
32.3069 17.663
41.9595 5.608
38.6716 7.908
40.0285 9.040
37.4125 27.525
21.5868 25.729
40.5627 23.346
28.8609 24.465
30.1762 20.934
38.7245 16.098
30.7358 35.197
24.3168 21.868
30.5068 34.062
36.1814 29.595
35.0926 21.405
38.1968 10.009
31.9772 24.178
45.0475 4.361
26.6796 30.801
38.5806 -10.819
34.3677 -11.986
47.4163 3.192
46.5956 1.809
27.6036 41.608
22.193 -13.515
30.6026 -11.256
35.0719 8.123
41.7532 -13.480
36.3144 8.390
39.8691 4.172
15.056 25.295
27.7081 21.214
30.6366 32.961
35.4553 19.356
37.7913 19.294
27.191 -4.096
52.7507 4.590
39.5841 5.710
38.0249 3.504
19.1816 19.036
24.2485 -9.796
41.8594 11.619
35.8525 -13.749
27.5882 -18.902
41.7324 -3.282
36.0311 25.181
48.5554 6.031
46.5968 -6.130
34.9039 15.204
45.2042 16.433
37.3713 4.696
5.43131 35.410
35.7468 3.753
32.3528 -8.425
43.4296 -7.746
30.8225 -12.260
48.0599 -3.385
48.6161 18.217
30.4776 36.536
17.6672 29.482
35.2105 26.380
40.2789 22.582
37.2889 16.693
5.37405 29.880
24.6109 24.503
35.3665 13.527
28.3978 2.147
48.8644 25.157
27.6692 32.485
5.62995 24.764
43.0607 14.316
37.4348 -5.162
39.2512 19.040
47.359 -5.227
38.2475 -9.812
48.0841 -4.159
44.4695 21.866
36.1835 21.852
38.0995 -11.054
41.1623 5.035
52.4481 2.102
23.0364 32.644
13.8359 25.696
13.9212 27.506
39.3252 25.308
31.4702 32.032
13.3303 30.999
41.7558 28.463
31.231 33.413
7.90728 25.733
8.21044 31.052
15.5453 29.575
41.966 27.087
38.2175 15.698
31.5208 5.785
24.1689 20.455
38.304 7.034
38.6579 19.363
25.1056 30.410
19.7362 32.263
23.9131 34.829
19.9389 28.410
14.9477 34.067
41.1355 3.463
33.2034 15.311
24.9283 1.634
36.5673 17.854
38.4414 -0.910
31.7721 28.419
27.6912 13.234
35.4815 -20.594
51.064 3.075
36.9189 11.144
44.4188 0.081
43.3901 10.065
45.4165 4.654
36.7201 23.940
29.4323 18.826
34.0482 31.611
32.5603 17.515
46.2753 20.493
17.5182 31.661
50.3152 8.896
41.2762 27.642
49.2762 6.275
32.7241 -8.983
32.8301 28.670
33.1991 11.987
31.806 32.103
31.5327 27.044
37.1777 -3.486
37.7716 4.787
19.7895 1.902
34.4756 27.492
28.2302 36.550
32.8464 29.897
33.3598 31.567
17.8177 26.367
5.6906 30.848
25.8601 41.982
33.0012 -6.270
45.3353 1.799
42.5754 15.581
10.9563 30.266
37.6119 29.924
53.5192 2.100
32.8601 -13.713
42.3042 1.555
40.5605 -6.324
48.2199 0.642
43.5411 -3.575
39.838 3.119
37.3795 29.711
30.9338 17.407
32.9631 20.417
26.0087 26.677
44.8671 -8.350
14.8814 37.213
36.8107 -10.430
45.5831 2.641
23.0646 22.597
43.6177 -6.990
41.9132 17.637
31.4899 14.091
38.1213 0.597
33.5578 17.584
11.6464 28.660
5.65065 30.015
32.0081 -4.558
31.3952 -14.550
38.2799 -7.181
36.8054 22.234
42.3416 11.296
16.3287 23.121
31.8619 18.474
22.3821 31.999
51.8882 16.554
36.4756 -4.942
26.7113 -6.555
28.8916 39.858
47.9062 21.465
26.8837 30.869
34.1904 20.419
27.7587 29.487
29.5807 2.359
9.67947 34.080
22.54 13.850
36.6571 12.787
29.3046 15.926
12.2505 25.724
27.8414 38.451
43.2093 27.035
44.6735 25.138
38.6065 -8.209
32.6339 27.635
10.9837 35.365
31.8619 22.779
35.8524 35.296
35.2619 -9.967
28.4228 -17.553
37.3581 9.887
42.5631 -6.513
29.6167 6.478
44.3123 19.904
35.2255 -8.955
50.2278 6.551
34.5719 -14.277
27.5498 31.049
38.7788 21.032
23.0113 31.739
36.2738 24.422
42.1427 16.863
37.7415 19.065
21.268 24.249
31.8932 -14.964
37.0528 -12.393
35.0839 4.726
39.2475 34.926
5.98158 30.321
45.9112 3.303
31.5446 12.963
31.8426 9.246
33.8405 -13.771
36.1442 -8.708
36.6458 -0.611
44.626 -9.570
43.8151 3.049
36.7097 30.026
40.347 26.970
20.7304 11.983
45.6034 14.638
47.6569 -7.013
41.9124 -8.401
42.7213 19.978
22.6146 26.177
45.1877 12.429
48.0701 14.998
36.4767 17.414
32.1049 23.174
31.0802 -10.623
14.2768 31.770
36.9205 21.412
5.86837 30.190
47.0042 -3.569
24.2817 35.705
38.6538 -9.158
49.2436 -1.131
44.13 7.924
34.0172 3.405
30.0945 29.009
35.0695 18.056
32.1309 24.803
34.1285 25.698
38.3301 35.160
23.9989 10.827
45.7423 -12.893
30.5646 11.628
44.7868 18.440
40.6927 3.386
41.7615 32.617
25.3912 24.391
32.8384 33.388
28.0497 24.359
21.3862 33.317
26.911 18.452
39.43 -3.735
18.9628 33.492
42.6263 17.802
49.4084 -5.432
29.3084 27.369
35.1757 8.712
21.4567 33.135
18.6105 35.446
33.1838 -10.321
29.4385 -8.134
28.5784 -8.957
42.1903 -6.034
39.0403 -1.461
36.0394 4.068
46.2569 11.891
36.983 11.398
39.959 20.922
41.2982 25.595
36.8868 9.149
35.3476 -18.103
44.2521 15.684
41.3902 -1.372
23.7481 27.685
49.122 8.360
10.4006 27.131
24.3101 35.614
17.745 31.889
40.712 15.144
22.2666 13.655
33.9057 24.525
35.4932 21.232
41.6163 -1.966
37.8335 11.325
34.7829 18.093
18.7875 37.684
16.1812 26.049
36.5313 25.705
25.5523 31.138
28.5264 14.245
32.8315 23.637
21.0219 24.669
41.4622 0.988
46.4055 4.831
37.14 19.722
17.1059 32.573
19.3372 33.284
35.7624 -4.060
40.3439 -14.477
41.1601 7.422
40.7592 24.322
47.6258 -6.490
40.6869 -14.517
32.3301 30.485
33.5708 13.874
42.9919 -5.559
34.6251 32.073
5.63414 35.534
36.0655 7.808
38.6474 6.859
18.2597 27.613
37.8021 17.489
47.7094 0.642
31.2883 -7.998
33.4076 4.126
49.1865 5.882
42.9991 14.533
32.1485 11.087
41.0314 6.678
42.3097 12.988
50.2568 2.619
44.113 -5.514
21.8309 0.292
34.4581 -0.741
25.5208 26.555
41.518 2.836
37.7581 13.718
11.8055 28.070
23.339 38.725
50.5196 8.959
35.0717 11.545
29.5746 31.539
44.0701 10.373
31.0449 -13.531
31.7117 25.538
39.8592 -0.992
37.2616 -11.081
43.8948 24.472
32.7072 25.270
28.9966 20.709
22.5676 24.389
5.92088 30.586
36.2128 -17.377
41.5261 -6.837
17.9052 30.779
5.85489 30.321
43.1272 -5.632
45.8916 2.246
40.9269 2.765
19.5129 32.151
41.4654 13.955
30.3987 -16.204
20.1285 21.037
46.2187 7.020
46.079 -0.917
36.0409 -14.958
44.7342 -2.827
36.7242 -2.387
26.8495 -12.237
27.887 29.623
10.747 26.180
36.7529 -3.500
36.8889 -3.939
28.013 -20.597
29.5793 -16.356
43.5389 8.674
5.89123 30.541
33.4012 16.627
41.6137 -11.462
37.8428 -12.042
43.9319 3.400
18.8229 33.433
20.541 17.901
48.5435 2.786
22.9983 32.444
20.9344 36.718
43.2323 -0.063
45.2133 -5.933
43.9705 11.764
53.8734 2.565
38.4577 -2.186
20.9312 37.085
33.8418 10.598
31.6637 11.435
41.7317 -4.009
46.8079 -10.627
45.6708 -4.740
40.2479 -8.155
49.6323 10.890
39.3155 -10.888
33.3049 24.436
28.1968 30.193
34.4905 22.761
38.7383 -0.397
49.2867 10.765
43.2933 6.906
36.0657 22.449
22.0316 35.888
33.0624 22.205
39.5162 20.394
16.7898 27.005
37.7167 23.605
41.2668 3.038
34.3188 23.570
26.2297 30.710
31.0357 34.934
17.8372 33.868
5.60024 29.959
34.4621 27.330
32.686 19.368
28.7802 30.236
28.8989 14.965
37.3135 -0.691
41.5644 19.765
43.744 -8.369
34.1463 -6.328
44.1622 0.200
37.0227 3.219
31.0473 30.811
44.7885 2.219
33.4271 -7.000
23.613 20.557
5.84638 30.090
16.1161 25.717
18.5645 27.488
32.0893 33.787
5.74374 30.116
38.7932 -3.363
29.5809 2.359
19.1157 24.098
24.8979 26.817
42.8596 12.332
31.5892 18.456
39.8186 5.023
45.7603 -3.464
33.3365 -18.423
44.9804 -0.988
39.4239 -5.679
39.3261 -8.291
37.6295 -18.076
41.7125 -0.574
35.5614 27.743
25.1049 34.597
34.7705 6.507
32.1478 14.564
38.0376 17.888
25.876 24.297
34.1848 1.761
39.0235 -14.183
45.8577 8.352
40.1088 2.782
41.426 -1.114
51.0222 15.441
31.7362 30.420
33.5996 -0.377
35.52 9.560
31.4815 18.081
25.1587 8.834
34.7226 -5.406
26.7646 18.607
33.4808 -0.322
47.7308 0.430
33.7169 -1.975
45.8698 -3.211
50.0217 -4.843
35.5571 24.160
5.9606 30.126
41.8924 0.976
36.5594 -5.150
41.6007 -7.420
46.7094 5.483
31.1358 -8.075
51.6 13.891
42.761 4.530
39.18 8.948
41.5521 17.681
27.7219 31.490
6.02317 35.811
31.0782 8.300
21.3164 29.562
38.3753 9.631
34.0012 17.867
38.8398 12.258
11.9526 34.541
31.3456 -8.766
40.6899 0.177
33.1174 26.411
31.0121 26.937
26.2891 31.080
21.2419 29.505
45.9341 17.903
41.215 23.478
30.8792 29.755
35.1525 -5.584
49.564 1.104
40.6386 -10.370
39.5355 -17.984
47.3611 -11.144
24.4787 35.441
36.3279 9.981
30.9589 17.306
37.8637 -14.623
38.9221 -8.063
33.3247 -11.869
34.2846 16.208
45.1664 0.836
45.0366 -6.846
39.2237 16.445
29.2556 27.379
33.0827 34.071
26.6345 25.704
30.5472 2.261
41.4132 -2.071
46.2083 4.372
40.9603 -6.643
44.8812 9.024
34.517 17.259
34.7955 -1.007
37.1887 26.234
26.8316 16.961
45.648 -4.093
31.5914 -6.835
33.2708 32.293
17.7783 29.988
42.0517 18.667
32.7393 10.445
39.6061 -2.821
25.2889 27.808
34.7607 16.018
40.946 13.622
32.7858 11.547
36.8083 -11.841
45.7822 -0.478
38.4591 -4.471
36.323 8.749
35.5277 -15.946
47.519 7.093
46.1354 11.982
41.4053 -3.574
34.2892 -8.816
42.6509 16.077
49.4362 4.367
42.8922 -3.316
41.8092 12.394
36.1195 -19.564
42.5843 13.391
23.8126 35.667
5.52941 24.787
22.5503 28.226
14.6971 32.236
22.1258 20.564
37.7665 -5.058
28.284 -6.160
29.5173 28.532
39.8754 12.960
19.7963 35.923
44.7966 6.367
38.6258 32.584
34.268 29.864
32.6768 21.220
44.3071 13.863
27.4839 27.952
28.9275 34.976
33.0866 6.791
39.9826 26.953
27.9272 -12.453
18.2889 35.526
7.84668 33.566
5.91186 30.456
36.5209 7.894
41.4736 -9.591
45.9308 2.033
37.9256 16.766
33.5499 20.165
35.6349 10.962
40.3466 23.383
34.5614 32.234
47.7245 8.288
50.1409 7.438
53.725 10.734
44.8863 15.009
43.1441 9.871
32.8848 -8.377
40.197 10.558
25.9021 30.314
32.6332 -11.153
20.4468 34.850
26.2341 36.134
21.107 25.401
37.5211 19.328
41.4417 8.593
25.4379 14.855
41.6271 9.558
42.6498 19.077
42.606 28.810
22.1485 32.130
43.3733 10.936
49.1714 13.485
40.1835 15.834
25.4373 26.844
27.2341 29.174
33.7678 -8.217
37.8572 16.802
45.0149 10.461
21.1344 32.746
28.3437 16.773
40.3217 7.812
41.7911 12.747
45.56 7.141
36.5486 -5.918
34.9602 14.463
24.6322 28.868
43.0302 2.881
37.9076 -15.856
37.5757 -9.939
50.6063 3.862
46.5982 13.912
23.7418 25.138
45.2296 -9.277
41.224 10.714
5.76663 30.639
46.9046 -2.134
41.2861 4.506
35.0535 4.404
47.5437 5.734
37.6385 15.895
27.6539 -17.221
36.9645 -9.511
39.2514 -12.580
40.5557 1.435
14.4895 36.318
47.6475 25.372
45.399 8.936
35.776 -3.331
41.1326 -0.584
41.5277 11.616
37.0546 18.975
23.1903 3.163
22.9853 -13.575
38.2208 -12.798
48.0343 19.244
9.61364 31.859
33.4923 17.822
5.88749 30.138
29.9757 7.598
28.7307 -14.896
22.2634 22.393
31.4412 33.317
10.9537 30.173
52.0365 15.139
41.5289 6.542
35.1634 -12.700
40.2475 6.822
27.9019 27.893
19.5578 -8.620
25.7109 -14.823
42.1165 17.208
35.4801 -9.013
38.1542 -10.229
44.6602 15.796
38.1421 20.070
40.2793 -2.003
45.5373 22.144
6.9254 21.131
5.37591 25.519
43.7672 18.301
34.943 19.016
40.1684 -9.099
33.8929 8.287
47.9417 22.036
19.1855 32.851
21.2487 31.917
31.7808 19.448
42.0922 -4.549
27.8242 36.107
45.8012 12.410
32.2048 32.190
42.3093 -11.520
38.1258 6.481
34.9037 23.887
49.4005 12.715
27.375 38.575
41.9688 12.783
10.4608 30.638
34.3411 -1.388
30.762 35.077
29.653 37.000
26.0002 32.174
25.3867 31.347
21.4576 30.870
34.052 8.306
39.9293 9.718
24.1545 15.592
43.1443 12.543
18.3089 28.485
35.9297 8.813
32.416 11.422
34.8204 12.154
41.1137 29.099
37.6223 -7.641
39.1598 -1.261
41.4572 -13.060
47.3328 7.749
24.1255 -23.709
50.9421 19.793
34.6861 -6.938
20.7969 33.904
5.57054 36.086
39.4385 -1.243
41.0724 -10.279
40.7293 13.757
53.1891 16.088
26.7028 23.418
23.6386 40.922
39.9835 15.522
39.9279 20.691
23.1867 31.678
28.237 24.739
36.0551 8.022
42.0863 11.515
31.871 18.351
35.253 19.624
46.0006 12.829
42.946 21.335
47.6278 3.675
35.5303 7.812
25.8709 24.915
26.5559 -6.501
42.36 8.630
26.3754 27.604
41.0117 3.738
37.2742 9.995
33.9259 -10.138
43.1372 32.175
41.5727 12.230
36.9491 -12.129
24.5408 33.338
32.417 30.087
34.1599 2.987
47.8149 1.279
40.6458 14.319
16.5843 18.358
26.8245 18.928
31.8806 -0.521
25.4815 41.558
35.6961 20.911
11.1671 26.567
5.99319 35.775
26.2257 13.370
29.2086 -15.577
36.4309 30.442
37.4936 -12.547
47.3433 9.913
31.9184 15.628
34.752 35.126
27.7931 34.040
35.9427 15.455
38.7667 4.785
33.9402 17.040
38.8445 14.954
40.4304 6.339
10.519 30.848
43.2645 30.354
30.8884 -1.084
22.2997 24.074
17.657 17.945
40.0242 13.452
27.0202 20.748
39.5024 11.131
22.2725 26.628
35.8643 22.673
38.9766 -0.266
46.7022 1.530
25.0362 26.856
17.5719 32.914
47.0217 1.518
48.2163 3.755
38.9496 9.373
14.6903 26.339
20.72 29.236
42.1093 -6.446
15.583 23.044
36.0862 18.386
29.1236 -15.756
43.4503 -5.590
33.0663 -6.173
31.5441 -6.672
39.4489 -8.149
31.1806 8.904
38.3698 -7.589
38.0054 -8.435
33.1154 18.644
44.6655 18.024
43.0793 6.346
20.5888 34.750
9.81044 31.070
41.7584 -10.650
45.7377 15.651
48.2038 -1.811
32.6113 1.635
24.606 26.840
30.6365 -8.564
30.529 21.128
24.7375 18.755
5.77565 35.309
23.8202 29.698
34.5311 -4.371
37.5308 -8.867
30.2121 -19.677
40.5752 -11.525
45.4369 -4.327
54.6575 3.685
48.2023 15.293
32.9907 31.252
41.3339 8.436
31.2693 24.023
30.2688 -7.347
41.7337 -1.668
19.6081 20.621
50.3144 11.922
13.9427 35.574
37.0737 26.133
37.3636 3.218
39.8555 -9.221
41.4971 3.623
36.876 -15.767
29.7288 17.840
52.7032 8.360
37.8138 12.112
34.6816 1.529
41.5908 -9.071
35.3232 -12.253
44.7881 -5.378
47.4326 -0.368
35.542 -12.309
32.1767 22.469
24.4386 29.155
40.525 24.450
33.3353 27.671
27.3437 24.941
29.8668 29.648
34.9354 24.186
35.873 -11.319
31.2003 -11.727
32.7418 -15.903
31.1464 31.076
45.1321 26.721
31.0308 30.750
33.9103 4.942
24.4066 32.329
26.63 14.104
28.5598 17.237
42.6435 15.831
38.9862 -4.649
44.4512 22.854
30.3419 32.186
42.5871 28.469
20.6795 30.217
24.9016 30.425
7.91627 28.497
43.6455 16.716
37.3275 6.035
18.9674 36.742
10.0563 32.246
32.3593 -7.381
36.2153 -10.286
44.9685 -4.835
32.4395 31.446
40.7854 23.642
29.9904 21.300
5.34731 35.068
30.533 11.550
37.2269 31.240
32.3746 31.795
23.6715 36.491
23.4707 9.765
30.604 32.818
34.1056 10.337
33.1748 11.858
30.664 9.830
39.0172 10.225
17.7742 17.191
22.3213 30.630
5.61199 24.791
13.0185 32.230
25.772 30.675
21.9302 22.059
41.0388 25.561
19.5572 31.089
48.5275 24.547
33.3829 1.969
29.2702 27.314
25.8702 16.347
23.8582 31.437
49.2737 3.077
42.3131 -14.081
51.468 14.033
40.8363 15.471
32.5452 31.674
39.1022 23.302
38.7363 -9.911
40.4264 -4.672
47.9424 8.595
43.0498 24.412
35.3945 14.339
39.9545 -13.241
36.5136 -9.169
28.2866 20.084
43.2283 5.284
28.7619 -16.768
29.1839 25.773
33.9799 6.099
20.8761 33.339
4.94892 35.852
23.8053 26.235
23.3862 34.840
44.4228 24.650
19.8133 31.300
16.1344 30.681
16.0723 33.049
27.0666 32.251
34.5373 13.748
23.1823 33.940
53.5006 9.806
30.9923 15.560
47.9858 17.884
37.1909 -11.277
38.3071 6.968
37.8382 -12.907
45.2144 -10.003
25.8631 32.051
5.31653 30.783
50.2813 -3.172
45.3226 0.630
46.1028 3.259
36.5552 -15.542
33.8847 8.010
35.2606 -9.768
46.9825 5.315
40.5226 15.790
41.5418 -13.848
28.2286 -19.961
49.5961 6.783
48.6533 2.314
43.2281 5.583
39.54 3.737
29.8373 -2.439
44.8023 12.859
45.8402 7.734
47.2029 2.847
40.4937 13.599
22.9236 39.486
27.0075 -6.749
25.2907 8.098
20.1245 32.036
22.302 32.862
47.0746 15.408
38.4068 10.594
29.3305 33.736
36.0449 25.410
16.2784 30.755
5.28528 16.667
46.0778 1.085
37.7605 -7.843
38.665 -11.735
27.9582 16.607
20.3898 33.159
5.55121 35.711
31.842 -13.688
30.4833 -5.249
41.4129 -2.802
45.4157 10.699
34.5068 32.673
39.631 19.094
34.6794 27.010
37.8002 9.520
34.5568 10.584
35.6307 3.667
19.1288 27.035
33.4793 -0.734
43.3051 -0.893
37.0968 2.003
29.693 27.968
30.3753 -9.144
42.6422 -8.417
33.7877 37.721
25.8827 24.868
24.4666 23.198
38.7252 -0.873
17.3987 26.941
39.3779 20.618
40.3107 28.637
33.1644 21.775
34.142 -5.280
35.7934 -4.893
48.2425 -4.787
43.0026 -13.783
37.0068 -5.772
51.4696 3.154
13.5251 29.767
36.913 4.385
39.2895 -10.324
32.4136 22.961
43.68 26.332
46.0464 20.758
23.6178 32.038
5.96103 30.481
36.8615 11.263
47.8305 7.233
30.6489 31.425
37.0399 20.691
25.7986 39.839
5.38667 25.390
50.9561 9.768
38.0718 -15.841
38.6612 -7.637
46.4717 -2.500
11.439 29.574
19.4892 32.618
36.0417 12.032
26.4829 -10.550
49.6788 11.563
43.8082 -10.103
45.9504 -0.349
43.3823 -12.444
29.5454 -6.547
38.8188 30.105
35.0322 34.907
5.50766 30.747
32.2137 17.944
48.3211 11.846
42.738 -0.419
26.7709 -13.985
33.5005 28.022
36.2114 32.324
53.5189 2.518
41.6391 9.440
35.37 -4.602
42.5089 -3.400
48.4802 -6.278
45.2967 -3.399
38.4732 6.070
40.3694 -11.176
38.0843 -14.717
38.9911 11.086
28.8343 29.907
31.284 30.051
21.7206 30.922
22.3675 24.367
43.8249 8.913
41.6634 -2.124
32.4948 -12.744
25.5489 33.834
40.1518 -3.814
29.9034 18.116
33.2631 29.146
31.7611 10.931
25.5352 -9.600
39.6192 -8.316
32.9726 25.337
17.4586 26.615
19.9685 35.618
34.2394 11.836
43.7184 -3.687
39.7968 -2.242
33.9149 15.405
43.9002 21.116
40.1163 4.056
51.7515 2.792
34.0721 9.125
35.4045 -6.511
17.4658 32.493
29.8082 25.714
5.58236 30.540
39.2382 -8.217
15.7452 27.743
49.1589 22.065
43.4178 6.717
37.6243 -8.337
21.0343 24.755
39.7515 31.048
48.6148 7.052
8.46484 28.688
5.67012 29.811
5.44924 25.388
42.9469 16.542
45.3259 20.158
43.8846 19.667
41.4638 22.387
36.5633 -17.365
27.5166 10.479
18.2152 34.743
24.4978 31.600
30.2583 4.623
33.5652 -7.624
40.5679 22.102
26.9164 -16.717
45.3182 -5.156
37.1231 21.835
32.2592 15.625
36.2097 0.399
29.4518 36.726
31.076 -11.257
43.2155 -13.794
45.1489 3.159
45.8385 6.021
32.9448 29.263
28.9549 30.762
20.7495 37.538
27.7397 -14.289
41.5425 -2.256
38.8193 19.512
27.5582 25.037
25.128 31.338
5.51751 29.939
40.2827 -3.230
48.0773 23.161
43.0116 4.193
46.0265 -6.285
23.2732 -17.145
40.4598 -7.173
33.6445 22.966
27.6727 32.965
40.5841 -6.859
44.0987 -6.401
49.8309 0.123
35.1557 31.179
35.7524 19.742
30.5497 31.746
42.6179 26.110
34.3879 -18.312
26.258 33.404
28.8458 25.166
37.8386 12.416
37.2275 5.724
30.1267 22.925
47.5713 7.324
37.0477 10.528
41.5737 15.434
40.2915 -6.959
43.573 2.764
15.2278 25.563
39.8047 15.596
27.5746 10.121
35.8618 21.410
19.8377 25.148
48.7422 8.413
31.1237 -13.409
35.0868 -5.203
36.1545 -15.687
41.7328 -10.050
12.946 37.028
31.3871 27.757
34.3226 16.438
43.5009 -0.481
40.9095 -9.584
40.83 21.282
26.2249 36.479
5.5776 29.942
37.268 18.715
28.6406 23.695
15.2296 36.296
25.4271 32.050
41.2191 8.968
41.9121 6.975
39.2052 9.448
14.4734 29.906
16.8332 38.002
19.8782 29.486
32.6112 19.059
43.4701 15.199
33.0759 27.869
49.666 -2.887
32.469 15.296
40.151 4.453
38.4299 -6.577
21.4418 32.730
22.6522 33.298
29.8712 25.696
35.6091 -11.418
24.7694 -1.190
50.0719 20.325
18.6402 32.726
42.5367 7.796
28.2529 -13.001
39.5002 -5.858
33.347 -14.456
47.7054 -3.239
25.3512 36.366
26.7492 25.464
40.5313 17.696
44.0013 30.588
41.6826 -8.551
36.5364 -0.347
40.4439 -11.873
37.0549 -5.784
47.5627 25.127
16.0414 28.043
40.0907 18.175
36.6722 14.353
23.1508 -7.144
23.4264 34.741
5.636 30.285
15.9785 25.123
26.8893 34.446
49.2461 4.845
39.4605 -6.866
45.6084 -0.518
38.2572 -10.000
11.2791 26.505
35.7756 5.155
14.4151 32.675
36.5327 19.733
40.5066 -5.916
31.3311 26.166
35.7907 18.562
28.8089 3.891
38.5316 11.454
36.7635 25.632
39.5692 -0.516
47.3891 6.730
42.914 -2.285
38.8805 16.132
28.9543 -7.629
32.3905 -16.747
34.9694 18.662
34.662 26.871
13.3045 32.768
13.5169 32.156
24.3244 30.453
28.2956 16.431
12.5133 23.942
37.7048 9.047
32.262 35.225
43.4273 -5.477
46.4046 4.611
41.8178 -13.132
29.8081 30.339
48.4704 17.302
39.2637 16.068
27.4169 15.353
28.5029 5.349
26.9688 -16.192
42.9735 -10.887
39.8895 4.830
34.5778 -6.140
23.879 14.679
37.3855 -15.590
43.2058 -2.978
48.7986 11.053
32.5171 -7.356
17.001 30.918
28.527 -13.791
35.4882 30.619
34.9339 -4.232
40.13 -12.157
43.2091 -3.773
40.491 -4.128
32.4195 19.113
48.9338 20.692
17.8873 35.693
42.0459 6.475
37.2059 1.278
36.1634 6.975
42.2177 16.074
35.4842 20.320
34.589 13.758
33.5535 2.943
22.7006 37.607
45.016 6.360
24.5202 14.737
41.0404 5.848
38.9312 16.956
39.9726 11.027
42.4037 3.938
27.7852 15.151
23.7577 29.836
48.1229 -0.223
34.8297 8.573
36.1696 15.004
36.987 14.962
8.26856 40.051
44.8549 -12.156
43.2175 -3.489
23.0809 34.112
25.7383 32.023
39.7287 -5.616
33.3908 -12.489
26.2351 -21.360
36.4011 -3.339
10.3783 26.580
38.826 17.629
35.6598 18.097
14.1336 27.357
48.2052 3.781
29.1564 18.048
30.4195 23.143
27.189 17.722
44.5675 30.639
17.7084 32.804
50.407 15.685
52.2002 11.798
48.9619 -0.010
42.2951 -1.167
37.9859 12.487
31.0031 -5.025
44.1156 -0.308
35.4452 19.055
40.2926 0.347
40.133 11.543
30.6582 30.420
37.1115 28.456
44.9058 -0.506
44.1246 28.718
13.7445 35.179
5.69622 30.712
28.1641 33.677
33.0793 17.582
29.7863 18.726
16.2943 32.924
25.822 25.503
39.2847 -13.282
37.9384 20.176
23.9195 33.212
24.8506 -5.354
40.4394 8.273
33.546 -2.832
43.5173 19.319
40.5405 -7.181
42.8925 2.469
33.7315 16.784
46.5066 2.067
37.2472 -9.775
35.5782 18.835
32.5309 14.623
30.9691 28.476
38.7941 27.641
16.6527 27.190
29.1671 17.288
35.161 -11.483
42.1154 9.166
51.2791 0.672
39.97 -9.032
25.8142 22.687
46.5861 5.069
46.1772 9.335
38.5384 7.995
48.4041 1.794
46.7341 14.686
47.9986 17.138
50.0104 10.488
49.5034 9.430
34.2871 5.659
46.3102 -4.307
45.8555 -8.275
40.8507 1.983
41.7279 -11.568
51.3794 3.842
27.2221 21.373
35.6508 26.948
42.9551 1.111
41.1824 5.202
36.8142 13.801
37.2092 33.068
45.7062 20.160
24.0628 18.941
18.9385 34.874
45.8746 12.989
41.8158 4.216
41.0568 -6.006
35.8096 10.767
49.9332 16.841
24.6896 32.568
31.4762 28.971
36.7394 -7.415
41.3587 -4.329
27.8312 -7.519
40.8211 -8.636
36.6381 -7.706
25.939 27.084
32.1361 18.437
30.7718 24.152
23.9166 31.438
32.6602 27.516
21.4835 17.599
25.0359 11.646
26.3152 -12.299
44.965 -6.105
24.9885 28.742
12.2828 25.536
34.8022 18.187
5.82716 35.942
42.2879 -3.333
42.8261 17.067
36.4827 16.105
15.238 28.222
5.90616 30.701
12.8903 34.806
28.3112 15.564
16.1134 32.777
34.6136 17.421
23.5001 31.885
23.6124 18.800
20.9525 28.680
39.3417 12.628
31.5017 15.134
18.2196 39.243
32.0204 -6.073
44.3864 6.530
46.1229 9.782
26.9259 18.135
50.1353 5.818
29.8775 -10.905
34.3418 27.577
35.0522 28.112
40.5691 21.557
15.8349 8.227
35.448 -1.768
22.5279 29.676
26.1896 22.472
32.4948 -5.290
46.8263 -4.052
41.6202 -6.483
28.7814 33.990
38.9137 11.430
42.5868 -1.320
38.4832 30.130
37.5203 6.749
25.8546 4.627
35.6342 -3.241
27.65 32.076
21.1685 30.142
38.0117 15.836
35.3939 22.436
31.4034 33.155
34.9547 22.515
39.8661 21.505
42.3879 15.616
34.5647 33.876
49.5616 6.623
34.4487 -15.784
43.878 -6.789
30.1993 10.999
16.9245 33.423
36.4745 13.620
26.8909 -2.416
36.9305 22.380
28.8198 36.854
43.9201 10.230
43.2818 -2.607
43.86 -6.535
39.9574 11.759
15.3537 28.791
5.68145 25.421
5.46061 24.846
17.7041 32.905
45.7083 -5.756
32.0947 26.258
30.5166 7.411
44.613 -1.270
31.2773 -18.331
36.9891 20.723
22.6736 33.630
16.6248 32.321
46.0265 9.071
48.1241 5.587
36.3572 -6.641
17.2315 25.669
5.82325 30.797
43.1355 8.749
26.0192 17.257
23.1142 32.131
37.9056 -0.992
47.4325 8.993
36.3033 4.866
22.2713 37.436
24.5324 33.620
41.0898 6.050
39.3288 1.343
32.4479 -1.821
51.4763 -4.935
45.3421 10.612
37.0338 12.391
31.2049 -18.567
46.1856 11.836
44.8217 0.323
26.9269 -2.764
26.2539 10.617
39.8236 17.717
32.1144 26.400
30.0413 -17.197
15.4358 -16.337
42.1767 5.094
38.6374 3.653
50.7649 17.613
45.1857 3.606
47.7772 0.279
37.2867 15.756
39.6879 -8.302
18.8999 35.286
35.8198 15.278
45.611 26.805
24.3353 32.199
21.0303 34.388
10.1906 33.554
33.8326 23.487
28.02 28.882
48.8897 4.530
17.7006 29.262
28.1332 33.379
12.4094 36.090
43.6926 4.576
44.9939 6.026
20.7655 34.912
47.6689 -7.418
43.9219 0.954
34.7745 14.198
29.2547 22.727
26.6223 32.207
5.26556 25.913
47.7733 22.995
41.3763 -3.686
31.5809 -10.650
36.4812 -9.391
45.4778 -0.060
43.1914 -6.063
40.1591 -3.087
45.05 -1.912
31.2093 -10.903
38.5037 5.427
46.9556 4.511
39.954 16.378
15.3363 30.391
5.89808 30.340
42.5107 2.674
40.7025 0.077
28.6877 35.067
14.0422 32.273
34.0687 23.633
41.3791 -8.188
34.5626 17.928
36.2992 21.968
47.8973 18.459
18.9239 36.577
38.9112 -5.392
40.5841 28.013
15.7467 21.153
24.5255 3.086
33.9023 9.915
5.24042 24.384
41.074 -1.398
14.019 25.761
33.4191 15.937
19.2958 29.732
50.4175 8.895
9.11019 27.945
41.5016 29.473
51.8264 16.546
32.299 -4.793
45.6687 12.612
25.1852 16.450
39.8294 -6.045
38.8247 22.229
43.7023 -4.393
39.2386 -5.234
28.7413 32.963
35.1879 10.430
22.9425 31.999
41.7512 16.836
33.5003 -1.889
22.1977 20.793
40.4106 31.572
34.5592 29.771
20.5553 32.835
5.71387 36.431
28.268 7.329
49.5266 15.219
40.1655 1.074
20.5993 31.763
26.6459 27.978
26.2449 11.925
34.5149 23.599
41.4154 10.113
7.78483 30.242
5.68579 30.307
37.1949 0.744
34.1165 23.691
38.7255 19.249
48.4343 25.885
25.9408 -18.127
44.4102 6.069
23.0519 -2.426
30.7937 -15.286
37.0949 -10.668
36.4469 -3.550
33.442 -14.027
43.8112 16.573
30.1536 25.213
19.1986 32.192
19.3844 19.888
15.6707 26.886
21.8083 30.014
15.5175 30.932
31.8699 12.989
32.17 25.907
45.8459 12.603
34.8234 31.247
30.1633 19.513
46.1352 4.371
39.2877 0.721
45.0728 0.342
22.1495 36.790
41.4756 -2.833
43.1159 23.486
41.4268 11.819
41.5542 12.485
34.2092 17.593
38.4745 2.866
51.7256 7.188
52.7998 -2.206
36.6004 -6.022
41.408 -0.472
36.569 -0.206
41.9712 -18.489
22.0988 -15.425
37.9428 -4.699
43.3918 15.192
43.6859 -2.738
34.7529 -8.074
32.3572 -8.501
45.1441 -0.468
44.6408 -2.630
43.3599 -10.626
39.2402 -12.763
36.9582 19.439
23.7239 16.380
41.34 20.293
45.8702 3.822
24.0101 -8.088
24.2827 18.647
23.4696 22.276
34.5898 11.563
41.7729 -2.282
40.426 -8.440
41.641 24.742
40.7206 12.952
33.9221 20.202
40.6895 -9.002
42.3563 23.715
47.3711 5.117
20.6238 25.272
26.2101 24.020
33.4795 -7.941
25.4597 29.331
25.1813 14.845
50.4043 2.002
35.2974 -11.785
42.1728 0.059
25.5121 -25.634
45.0575 4.135
39.7794 11.652
34.9963 28.564
24.1758 21.191
28.9678 30.630
44.087 12.546
35.7038 -9.996
37.8447 24.271
9.67198 18.638
27.5704 24.766
22.6997 17.272
25.8456 24.425
28.5605 26.011
31.7663 13.936
28.393 16.041
25.6004 32.963
39.904 12.335
24.2429 36.568
23.0877 27.541
28.3581 -6.265
24.5082 25.675
31.3048 24.405
43.0112 19.984
33.1325 7.595
40.8874 -7.604
46.2288 -6.158
49.6104 -1.130
28.7444 12.824
27.4768 -8.151
5.82893 25.131
40.9148 17.658
26.035 39.728
31.3909 34.570
36.402 -6.858
27.137 -9.916
28.1682 1.823
26.7228 30.468
42.8142 3.742
40.0954 -0.665
33.0773 -7.944
46.288 11.607
39.3846 27.960
29.7167 12.395
39.3019 14.979
51.0218 16.218
31.5801 35.543
24.6195 34.039
46.0913 11.972
24.934 16.639
31.004 -12.437
36.482 -19.488
39.5608 25.957
35.5995 18.526
42.0419 20.970
29.2201 29.963
42.3519 -4.569
45.5838 0.138
30.0099 17.848
45.0381 9.461
40.0699 0.672
44.1076 4.902
44.4255 9.790
33.7829 4.877
26.3631 17.889
38.1592 16.326
31.3345 21.757
54.0623 9.998
38.4255 -16.044
33.5908 -13.522
44.7431 -6.451
48.9318 0.171
30.9938 -11.703
51.2356 11.078
11.1496 33.498
24.6579 -1.301
29.7392 -17.024
39.6833 -12.295
29.9106 -11.944
44.9211 1.606
30.2196 33.158
31.2178 30.792
37.38 12.713
14.1757 26.631
5.00612 16.713
31.3675 37.283
41.5947 -9.231
28.1124 9.824
36.1114 15.456
50.426 3.522
34.7162 -4.032
50.2003 3.869
34.0695 -18.625
36.0309 23.688
43.0397 -15.323
52.0133 10.766
43.9079 -2.211
49.1946 13.146
43.1526 29.685
43.9251 14.750
38.2875 28.047
38.4226 22.371
30.767 5.304
32.2067 30.859
27.4832 -2.602
38.8627 -7.691
45.8755 -3.617
22.8164 37.948
35.0636 5.247
27.393 13.174
39.9205 -4.556
46.5007 7.578
33.5933 16.744
29.3877 29.615
46.5018 -4.205
33.537 24.781
18.9163 36.109
29.6252 26.329
36.5193 13.652
25.4464 3.595
47.6483 14.990
43.0954 6.184
27.7834 30.891
45.4355 10.394
37.2839 31.310
28.9994 14.674
33.4328 -6.661
38.0114 -3.691
5.44705 30.810
33.0503 31.669
28.0972 26.607
18.6236 31.926
35.0271 28.283
21.1821 18.736
40.2163 3.918
38.8799 -13.761
36.0287 -22.479
45.7768 -0.485
36.6281 28.677
14.8873 30.011
37.6807 -7.859
39.069 -9.852
14.6084 37.309
46.0589 17.832
34.5102 25.518
39.7001 12.786
27.1062 34.507
30.436 32.215
33.4371 34.850
34.8265 8.528
45.5395 18.758
32.6122 3.270
15.7702 11.678
17.9514 28.062
34.0612 16.158
38.4293 -6.213
36.3673 29.352
32.6953 6.466
39.3457 -1.266
29.7683 26.066
18.7216 17.371
34.669 26.052
28.9287 30.352
38.5733 8.748
27.4769 -10.233
46.2808 -4.534
46.9244 11.596
49.9205 2.138
44.4619 22.489
9.87339 20.573
5.1067 25.431
32.5224 11.843
46.0191 1.777
30.7941 21.916
28.4489 32.937
8.19889 28.577
43.2796 28.552
9.82323 31.995
29.8771 34.060
14.1017 34.719
44.786 -0.824
38.2238 -5.120
47.614 12.652
25.9316 -13.367
6.76493 21.286
41.7707 -3.006
36.4291 -10.717
32.4594 1.658
23.1538 -14.801
40.296 21.061
5.31907 30.200
19.4639 35.661
16.2754 15.204
47.1346 -2.736
30.0168 -10.305
42.334 -5.265
35.6135 26.325
38.4069 16.851
43.0516 4.716
37.2224 -17.005
24.0625 -0.687
52.1621 2.105
35.525 1.701
51.0914 22.011
5.26747 20.145
43.735 -9.669
40.1927 -7.299
21.6373 -16.386
42.4837 0.296
24.765 33.351
31.3266 27.910
32.595 -13.518
31.9201 -14.680
15.7637 31.528
5.80489 29.833
43.3071 -4.424
35.4328 -14.873
40.0603 19.876
22.493 -9.078
31.8868 6.472
44.9077 16.441
8.31415 31.138
39.8229 22.949
34.5465 31.399
40.0843 13.841
44.2376 5.854
37.271 22.357
38.0473 5.510
14.2481 36.839
5.72289 36.188
36.4845 1.163
32.7397 19.505
5.93469 30.773
24.1278 31.435
38.9495 14.355
5.95451 30.231
28.0093 -6.004
47.2312 15.938
39.2263 -15.054
27.9915 17.771
20.4135 28.009
47.0162 6.040
20.8273 33.583
44.1924 16.997
33.4482 20.843
25.8058 28.341
29.0288 25.183
39.2335 15.294
9.59207 26.685
38.5475 3.624
40.9858 -8.251
35.6559 11.532
26.6111 26.405
17.8938 33.937
27.4491 36.886
29.8219 -14.281
43.5154 -4.345
45.5009 10.129
36.2792 -2.801
31.0512 -8.434
37.5767 -0.473
37.8057 -6.174
35.6451 -7.791
22.4745 25.048
50.9816 18.371
29.7222 -12.514
30.4596 -14.797
39.0846 -9.389
29.8607 14.360
45.1292 -6.558
29.5055 16.973
26.3857 25.779
34.3201 28.904
33.3956 38.772
5.90876 30.012
39.1861 20.209
38.3783 20.506
47.8538 4.594
46.1023 -3.002
51.189 2.008
27.6641 -15.499
45.7725 -3.508
46.7996 8.615
33.943 -8.632
48.4312 -1.788
46.019 -4.738
40.6809 -6.411
43.5481 3.368
47.2797 2.287
51.6967 0.246
35.5851 -10.750
44.3119 0.789
45.3849 13.402
24.476 18.698
36.4622 -3.906
29.4068 18.793
34.6099 21.843
31.4475 11.515
39.0752 23.840
35.484 29.913
36.8969 -1.911
43.6125 0.359
36.3133 15.097
34.0496 7.557
40.1803 13.445
48.0145 1.538
34.3591 -2.251
30.1538 -14.997
21.6731 31.604
41.8409 29.762
42.4665 2.739
33.562 27.862
23.4989 33.366
44.7612 -1.921
37.0966 34.724
42.3419 3.610
41.2302 4.403
38.8987 5.425
42.9062 5.999
50.7838 8.212
36.9758 8.278
46.0962 16.667
39.2928 -1.958
21.1935 26.439
15.4842 15.743
45.9193 20.483
43.3927 -0.386
41.0181 -8.298
33.1909 -14.286
41.8938 2.886
38.3584 -11.655
31.9742 -15.849
37.76 -2.798
37.8822 -13.396
23.7729 3.246
31.4218 28.909
34.2271 23.890
24.6654 28.826
43.3463 -3.378
52.3805 -1.722
19.555 16.383
5.53771 35.082
39.2452 -0.744
22.265 22.246
34.3009 -0.931
23.8096 26.477
20.4122 36.733
41.7987 -3.998
36.0293 0.811
49.9763 -1.434
47.6296 5.468
37.8133 -9.046
47.5269 -13.188
47.8176 2.171
31.5127 -10.933
44.8398 4.472
31.6762 -7.980
37.7757 34.023
32.9573 -11.022
44.8094 -8.625
36.9752 -0.753
29.4483 20.356
21.6686 33.076
22.494 29.358
45.7365 -1.491
31.8296 -17.349
30.4135 -5.648
38.8428 -10.246
29.5138 -19.586
20.367 28.975
32.2603 20.518
42.0293 3.138
5.6535 25.037
5.2475 30.167
30.3667 -1.499
30.8886 27.310
43.9812 3.630
38.0346 1.481
34.3044 -10.559
49.6075 3.956
40.376 -12.549
47.8587 14.647
44.0104 8.188
29.0605 17.614
28.6473 11.473
35.7894 24.013
32.8012 -2.896
33.117 33.310
38.986 17.071
41.7265 17.406
26.1761 34.356
48.6894 19.374
40.6505 13.580
41.4483 3.591
35.629 -11.982
34.0582 22.450
35.0262 16.380
35.7702 16.668
16.0719 30.590
22.7797 26.225
42.9007 -8.698
17.9742 31.472
34.7089 26.738
20.8149 18.125
30.0722 38.275
16.3132 31.828
15.2937 33.341
38.9946 -0.624
40.9052 -8.641
39.971 25.860
30.5776 27.536
5.64565 25.228
24.9176 24.367
35.1127 6.833
46.2263 -3.279
34.5517 30.870
34.6229 22.305
35.4528 0.046
40.0234 -18.551
39.9864 1.076
13.6714 30.644
41.6927 17.963
42.9994 8.316
11.1961 27.905
17.3787 22.951
38.4323 12.970
46.0829 15.266
45.8246 8.137
38.3724 12.061
13.1259 19.655
38.1039 34.071
38.5759 21.648
5.78119 25.328
40.2537 -13.853
39.6858 14.830
30.2578 28.855
41.9014 26.837
15.7735 28.638
23.7953 39.675
37.9355 32.711
22.8419 27.156
12.3122 31.276
18.8785 30.216
11.8725 22.868
24.4017 37.566
35.5767 32.166
20.1599 35.235
23.0522 23.228
5.58191 25.516
6.02475 35.611
44.6386 -6.584
48.5778 0.818
43.3623 -2.664
38.8851 -5.360
35.3772 -16.921
35.5322 25.407
26.3223 39.143
36.3916 32.254
15.2677 28.721
33.6777 -9.536
21.9681 30.714
19.9541 27.627
5.81884 25.007
45.8721 -8.712
40.8716 21.557
49.8979 8.312
31.8602 3.408
5.69004 30.216
44.4379 9.423
52.0637 -6.230
18.7577 22.915
41.7817 17.414
25.831 32.417
51.8244 11.210
42.7011 -4.483
38.2003 7.954
35.9394 -4.295
16.1927 40.621
28.1414 23.957
21.8022 37.252
44.5767 3.958
25.0335 26.818
39.2784 10.560
44.0383 8.738
38.1487 29.264
39.161 -1.782
36.9011 -12.512
34.3647 14.018
38.9478 -13.655
18.5238 35.225
26.0016 33.453
27.6524 23.560
28.9882 -7.496
42.6607 -7.065
25.0859 33.265
34.4191 8.822
21.7669 35.695
31.753 34.126
33.2241 -6.693
25.1822 -16.072
20.818 -13.537
41.0939 12.027
23.1725 30.626
31.3736 21.389
21.1696 26.218
33.4129 16.709
20.5434 5.111
48.4166 -0.590
31.0803 -2.534
49.7877 1.290
32.7264 18.304
51.5175 9.044
37.2486 17.293
30.7418 18.680
5.88368 30.808
33.615 30.012
25.8264 11.585
39.8999 20.738
21.627 22.219
26.7836 37.365
40.4462 -1.874
46.1417 14.629
25.9106 6.755
29.4935 12.786
17.9297 32.954
39.6923 0.867
42.6288 6.913
43.9281 15.965
47.0324 9.911
18.6004 32.786
5.34992 29.740
33.2893 -9.316
20.6759 32.356
5.71275 31.045
36.2209 -1.253
30.2986 -0.245
44.0161 -3.051
41.9669 4.774
33.9327 21.666
34.7928 26.562
5.98104 35.741
42.9448 -1.325
48.5285 19.182
41.6807 7.615
9.79401 30.374
46.4485 16.010
36.3554 20.776
16.3366 28.024
37.0553 18.041
10.8464 22.140
5.98308 35.605
30.602 11.833
36.0316 7.693
48.9974 13.984
21.6812 14.204
29.6601 34.028
33.2126 -14.404
49.0111 3.909
38.1841 18.548
45.5728 7.617
41.2425 23.673
47.4639 4.085
15.9618 34.167
5.70655 30.560
41.2803 24.479
35.8424 8.135
39.0686 -2.755
27.8641 -8.970
41.572 -13.719
40.5367 7.137
42.6573 2.650
42.2998 21.107
32.9148 25.921
41.5901 -9.934
23.3121 2.783
42.0605 3.997
37.3761 -13.356
30.1552 21.925
29.8083 21.677
34.1901 16.586
22.9625 29.146
37.559 15.089
39.3457 12.816
47.8311 3.594
45.4214 17.435
42.7004 13.907
37.5216 -9.913
42.6845 1.268
40.4111 21.036
37.4001 31.329
29.0153 34.585
35.2228 29.083
10.4933 22.540
45.1018 21.504
44.1408 -12.480
49.9889 -5.121
39.4337 -5.339
49.7163 -3.032
33.2271 -10.739
47.4594 -5.797
49.8042 16.094
30.8323 -18.845
20.0881 36.146
22.0873 25.584
26.6149 14.329
38.3685 -1.073
41.9819 20.100
28.6387 18.639
36.1352 4.865
48.1543 22.463
15.8436 32.088
34.634 17.404
30.1016 27.873
42.9839 11.950
6.90947 35.084
5.92245 35.389
6.02146 30.610
14.4385 31.141
32.0336 19.554
5.36221 25.252
40.3078 0.017
24.4146 33.754
18.592 37.633
29.615 -17.711
36.7362 -5.853
34.7481 26.190
28.6494 -12.966
46.0785 -6.911
42.713 -5.420
42.4021 -11.796
48.0958 1.384
34.8434 3.701
19.9727 27.843
21.1524 27.071
42.9572 -8.684
46.513 0.153
5.50719 30.559
39.878 -2.917
42.8026 0.007
41.4009 -3.985
39.4171 -7.487
34.4534 -16.447
39.222 21.458
36.622 -10.127
50.7588 2.750
43.2283 -7.495
45.5122 -0.152
35.6467 -11.301
41.6498 -5.897
45.1659 0.221
27.8295 -6.212
38.9317 20.048
45.9672 8.173
47.4301 -1.114
43.1997 1.210
43.7263 -9.691
23.6056 23.429
32.9 -4.583
37.9004 -14.096
45.408 -4.992
50.8913 5.704
28.0097 30.083
38.0573 -5.666
39.3248 9.192
46.507 21.408
45.5366 6.361
27.2947 -12.786
49.2391 -3.226
34.4472 -12.173
37.0851 10.002
44.7325 20.479
36.5799 -5.329
42.083 8.344
39.2475 -7.635
51.4288 5.133
46.1993 19.658
26.6562 33.888
42.2595 -7.391
48.4648 26.058
44.6836 -6.205
45.5533 16.403
42.1414 9.703
43.8096 -4.061
39.9441 -13.502
28.6164 -16.267
43.957 -3.398
42.2539 -5.522
50.1181 6.592
13.6316 29.347
21.8501 34.468
38.1932 -4.340
43.1018 8.163
45.609 9.449
21.1711 24.176
46.9446 1.990
31.516 -4.094
26.8391 30.168
33.3799 30.429
21.2482 31.302
24.5694 14.617
25.8164 35.769
19.1285 35.963
19.0019 27.044
32.6476 27.196
34.7751 22.236
34.8906 33.498
35.0739 23.809
38.3096 24.417
17.2593 33.522
37.1678 3.179
51.1133 11.455
28.7339 37.596
15.218 31.564
38.9978 3.984
50.4119 8.645
38.8044 7.688
36.419 1.563
37.9344 16.736
41.44 -9.301
43.2448 -9.448
23.5767 -4.626
40.678 -0.044
48.9861 6.476
30.1491 -7.593
25.0673 19.090
46.2022 17.079
40.037 0.267
34.3382 3.444
46.6028 14.509
20.1494 35.523
40.4457 30.987
28.9748 7.155
36.8392 -14.262
19.6295 30.568
5.90239 35.912
27.8182 32.762
35.7334 17.603
43.4092 3.587
36.5745 32.596
38.2264 13.322
25.1323 29.652
15.3428 31.952
16.0208 23.204
4.67801 24.840
40.8983 15.991
37.5497 2.903
42.4612 -3.590
21.0339 40.085
41.6656 20.446
26.5971 -1.947
36.208 30.123
28.4182 25.377
5.95561 35.775
45.3278 1.219
41.1 -14.650
30.4304 7.226
45.137 7.344
34.7177 11.599
39.4283 12.465
28.7873 28.335
32.3449 -5.082
43.9844 9.299
38.9217 -15.585
40.488 -10.317
32.3497 19.389
53.0169 2.295
37.6486 28.483
8.97724 30.705
25.6989 32.939
24.2388 37.643
22.616 30.973
25.7246 20.237
41.679 -0.431
21.8716 37.535
35.3866 18.933
6.39969 38.032
5.91108 36.165
18.1564 34.063
46.5839 -6.704
47.8952 -3.134
25.3744 -17.934
36.9584 11.917
38.6327 19.890
46.6325 -5.456
32.453 12.391
43.2469 20.430
37.4594 31.941
46.645 25.208
40.4584 6.085
29.5382 2.681
45.5529 9.695
45.1584 0.023
50.3891 16.189
40.5671 -9.375
45.2113 5.851
49.1135 10.515
41.8504 6.003
41.6134 7.018
47.445 9.324
25.9053 -12.157
44.8588 1.104
43.8582 -0.586
49.983 0.390
39.4129 -13.173
43.2857 -5.902
45.9446 -1.356
17.9459 -13.071
39.816 -12.459
37.0328 -4.243
45.6605 7.462
43.2301 -9.432
28.1274 -23.135
44.4054 10.422
40.908 -7.955
42.3412 11.027
32.2858 32.502
26.9209 10.281
21.1876 28.330
12.3311 25.653
45.0573 8.226
34.1635 25.822
34.7613 25.321
30.4282 -10.924
30.805 -12.172
13.0004 24.704
47.4404 6.001
45.297 19.998
42.5677 -1.366
5.90837 30.653
36.4869 15.788
36.2095 11.713
30.2563 20.338
31.0812 -17.339
21.7194 26.769
20.4058 23.917
5.74893 30.174
18.4292 23.488
31.3951 31.879
18.5331 28.699
37.5014 -3.171
28.1392 33.769
39.4609 5.445
41.7845 25.302
48.9605 5.708
38.6431 -17.435
39.3207 -1.532
39.9013 0.586
23.2223 -11.290
32.5215 -10.343
32.2584 30.495
35.2521 -13.338
20.0715 -17.690
40.6253 2.658
39.0711 -6.277
41.5807 2.881
32.2897 -12.230
36.2037 36.533
33.6662 2.596
46.0165 12.164
26.7685 -19.078
29.4949 -16.442
38.346 16.500
51.9478 17.067
35.3343 -5.158
39.6179 18.323
27.0473 7.030
47.8613 8.379
39.0505 -5.039
38.5628 -4.860
33.5991 -18.457
39.7064 14.615
42.1618 -5.029
39.3416 -12.094
37.2203 9.726
38.9942 16.450
18.7375 24.256
10.0056 32.361
28.0737 30.808
29.4267 32.154
13.6994 30.165
40.7064 -2.983
23.5987 6.265
24.1407 34.686
53.0996 9.773
39.9937 -3.112
35.9385 18.979
27.0218 32.961
39.4375 -12.405
37.6783 22.136
26.9531 35.053
40.1952 -4.636
37.4822 14.299
42.7405 -2.653
45.7601 17.715
34.2898 16.106
42.2564 5.285
42.1644 0.966
31.4057 33.960
46.8685 1.759
17.7444 21.561
27.5747 6.426
34.4004 36.075
48.6843 5.115
15.3696 34.372
43.6752 -3.138
42.3102 2.567
47.4682 -2.006
23.2823 37.554
18.1006 27.482
5.47018 25.063
28.1038 -17.028
29.1424 10.890
39.9834 -11.703
32.776 1.753
46.099 -5.759
45.5267 18.357
30.7702 19.738
15.3989 33.987
5.73905 30.402
6.00972 30.552
19.1537 32.901
25.4703 33.887
29.1393 37.072
38.4459 15.617
9.85611 33.564
28.1002 31.372
5.69978 29.750
35.8394 -16.981
32.1111 -11.441
36.237 -10.404
44.0504 2.348
31.7332 2.003
31.4154 19.570
43.2745 -3.309
36.8466 -3.447
22.139 19.263
36.5377 -3.056
44.7182 0.356
44.4034 0.421
37.5409 31.808
26.7096 32.801
45.6158 -2.322
36.9064 14.677
50.4875 9.553
40.9949 -7.457
47.4086 -5.775
40.9437 13.842
31.9688 -2.146
5.77668 35.552
30.4565 25.937
39.0703 -5.059
33.1833 14.099
24.5992 40.447
17.7756 34.666
32.5542 32.468
42.3375 13.482
5.57745 25.097
46.1695 23.274
34.3283 5.303
40.2119 10.902
40.7201 2.299
42.2735 -3.459
42.0647 -10.735
28.5333 21.781
26.0638 29.893
34.0669 -11.593
38.8637 7.330
39.5241 -9.045
38.1288 -9.170
45.1676 14.961
24.5693 22.969
29.8517 8.857
22.5473 35.856
34.9113 15.925
31.4565 32.496
33.8244 14.717
40.3871 -2.522
45.8111 -9.204
34.4951 -13.393
40.3819 -9.851
47.9658 19.310
37.0616 -11.810
43.2823 -3.610
29.2372 14.584
38.5584 21.365
14.8732 31.749
29.0387 35.374
16.7658 22.618
12.9017 35.154
41.1623 25.674
23.0016 28.110
38.7444 11.328
49.8633 12.247
45.1958 -8.040
36.5055 -10.607
46.8715 -1.557
28.0119 12.063
44.2742 0.720
42.8352 -9.367
39.8443 -8.901
50.8688 10.186
38.1973 -0.411
17.1319 30.499
49.3787 5.297
37.7782 -18.539
31.2853 28.479
42.1365 23.117
37.1981 21.291
18.2918 15.685
22.7647 27.241
5.55833 25.073
5.66454 24.874
49.2844 10.355
39.0843 26.619
15.2975 34.778
36.3043 16.552
34.4045 -7.360
39.1573 5.673
28.7153 24.544
39.3225 -0.205
41.5091 -5.070
34.8198 -3.088
19.0111 37.684
5.93655 35.399
47.0882 11.898
21.0172 -14.304
37.449 -4.709
42.8364 12.558
53.0587 14.868
36.7385 13.808
29.1027 26.704
42.1289 24.738
48.7064 5.546
37.5968 30.068
27.2652 21.538
35.8799 22.576
41.9866 15.789
38.3373 5.693
24.3417 28.051
46.9916 15.579
27.5073 -18.406
43.0793 9.677
24.2282 28.782
29.8561 15.879
21.5867 14.356
17.4307 28.298
37.3014 16.887
31.3444 23.069
44.7645 14.526
9.11224 26.168
32.6352 22.090
28.0892 -7.610
36.2088 -1.676
24.2774 34.063
35.9946 10.646
34.6495 17.223
11.5179 24.431
36.5019 34.783
34.7337 32.397
36.0881 -2.987
36.1311 -10.723
34.3738 -11.036
33.7728 30.424
49.719 5.298
43.6414 27.881
12.5008 31.036
5.58797 30.949
45.5285 13.022
51.1013 18.112
29.5878 34.256
27.9054 31.950
42.384 7.835
50.0352 14.405
38.5624 26.709
24.1818 31.634
36.912 -3.971
42.7208 -3.755
39.8701 -8.182
37.3983 -2.258
37.3128 35.271
47.6782 5.308
48.5948 10.619
45.2243 -10.046
42.7608 -8.913
43.0273 -1.536
36.9901 13.477
5.68202 29.774
52.0472 1.563
33.8665 -12.307
39.9891 -18.952
37.7853 -9.691
32.9797 29.023
32.3136 -11.204
41.5113 15.274
50.8524 9.938
34.366 16.446
40.2172 1.197
41.0285 11.911
35.3199 -16.859
46.3394 -9.869
36.4908 -4.850
51.6801 10.867
46.61 4.701
39.8596 -1.776
45.1472 8.012
37.4058 1.975
39.3039 16.950
20.4644 31.558
30.781 13.779
13.6645 25.241
37.1205 23.873
17.0882 27.538
45.4384 19.762
17.8531 33.285
38.7645 19.567
39.3903 -8.613
42.2713 -1.236
41.6118 -12.073
30.1208 27.605
14.2202 34.303
41.8772 12.164
34.4012 -15.168
40.3766 -8.943
30.4583 -15.416
50.3658 -1.355
45.2902 6.193
41.0513 -14.132
43.0223 16.082
35.7379 31.072
43.8094 4.670
31.8711 -14.533
30.5051 -7.942
40.2698 10.952
26.4598 11.919
42.5735 3.826
24.3487 27.435
17.2161 24.794
45.3434 -2.651
41.8682 1.648
37.8011 -2.929
19.1698 12.670
37.0499 -16.321
27.0322 -8.463
42.6934 -7.177
45.4147 13.855
46.7711 16.062
35.0517 -14.861
47.6131 0.943
39.9776 13.072
37.9903 17.656
21.5111 30.304
42.4152 32.572
40.4919 20.452
45.0457 -6.740
18.7653 36.150
28.0828 1.115
32.3614 -14.106
32.8537 4.388
34.6715 31.194
27.1245 18.798
30.3814 27.326
36.0652 12.373
37.3463 -14.327
44.686 -1.832
43.1327 13.903
38.9151 13.356
37.8175 -5.998
40.4768 -7.934
39.9973 -18.509
36.104 -8.111
38.0989 30.882
35.9612 29.798
45.7418 4.755
44.1047 13.684
47.7756 -9.232
48.5151 3.796
43.2946 4.264
41.2019 -6.240
42.9364 1.385
36.9692 4.496
29.229 33.269
41.1642 3.615
33.7254 30.252
33.8313 -5.320
47.2102 3.418
34.9942 -2.895
26.1511 27.885
25.4775 37.461
7.98606 24.878
26.0053 13.365
39.3232 -1.588
32.1238 18.173
27.1469 29.979
16.8534 27.186
5.39229 30.192
29.6965 11.756
35.1275 18.307
37.7453 32.195
23.7704 13.236
42.1441 -8.857
34.7278 19.113
31.4923 23.675
50.326 19.928
41.3298 28.040
25.3835 36.633
31.3273 2.540
29.8425 3.944
47.6174 -7.337
34.1424 -15.166
37.6046 -9.347
31.5615 -3.910
44.8921 -1.701
46.4385 13.380
24.0147 14.737
25.7959 31.901
28.8944 21.091
23.6674 12.901
24.1078 30.124
27.3326 33.940
30.4991 -11.029
35.8367 14.918
36.1085 -14.832
40.6519 5.591
51.9409 -0.241
30.8669 29.400
36.6651 14.141
15.9162 32.457
31.195 35.718
34.9962 17.686
8.19641 20.974
32.8069 25.171
31.745 16.902
25.6136 5.701
18.4516 31.445
35.3869 27.498
32.3879 -7.803
16.8354 30.943
17.1644 30.570
21.3892 29.153
20.8089 30.961
5.81931 30.129
37.8771 23.240
23.8481 33.273
35.8055 -1.227
44.7355 15.845
36.2324 5.170
28.7077 -16.425
20.9413 33.755
19.9794 31.230
20.3196 30.234
30.8337 30.749
26.7013 32.106
5.16535 25.043
28.1107 -14.294
37.936 10.925
43.9253 1.326
36.9034 -4.672
45.3999 0.345
39.5096 1.901
40.4349 -6.204
45.6777 -5.978
36.2311 1.591
17.7293 28.078
5.82433 30.232
45.6253 2.296
40.7683 -14.900
33.9165 27.116
26.7569 14.320
32.1185 30.984
34.3028 10.776
18.1854 35.557
47.9945 -5.002
40.981 -8.600
40.065 -3.495
45.1615 -0.096
37.0105 -12.136
34.6421 1.702
37.5702 -14.595
42.9682 -6.388
38.2572 -7.893
43.749 -9.477
37.9722 -16.054
25.7649 -19.843
39.5278 -3.263
38.3533 -11.762
41.7337 14.020
36.6447 24.639
16.6776 33.458
35.0185 22.771
33.7189 -13.036
24.5444 21.722
43.1844 1.883
26.5252 17.101
33.3778 -8.831
27.2717 25.546
20.6899 25.479
32.459 27.335
32.2091 -0.765
26.4425 25.391
5.16142 30.307
41.7408 2.920
24.8361 23.096
40.402 1.838
50.7123 1.229
40.1942 -0.155
44.9011 7.656
31.4424 0.388
13.3935 -14.523
33.2416 11.949
40.4322 -4.055
43.7728 8.779
37.1887 -10.849
39.5027 -5.780
43.8252 -2.903
41.0092 11.259
21.5076 20.400
33.3004 14.398
14.4155 36.524
39.1454 9.556
39.1161 31.857
27.8332 7.571
18.3388 30.728
26.6629 -17.186
39.7579 2.614
46.0446 -0.004
46.3832 2.485
13.3579 36.064
31.4491 5.574
28.8607 11.594
23.8224 25.946
29.7012 27.291
29.8735 36.594
18.6623 36.866
47.7224 9.913
37.8913 -13.503
40.6557 -6.666
46.6219 12.196
37.0252 19.146
49.3704 -2.649
28.4745 3.495
11.9911 11.304
5.45347 25.037
30.7661 9.999
29.0428 4.261
5.30314 30.374
39.5219 5.095
28.4781 13.098
40.9194 11.552
43.0035 6.424
20.6915 31.425
42.6411 3.468
48.285 -3.116
34.4402 18.333
27.1083 19.103
31.2646 14.971
35.602 -5.425
18.0284 29.096
27.9029 17.854
29.2799 24.054
52.2999 2.951
36.6124 -1.748
13.0895 27.250
25.3273 14.105
39.9987 -0.684
28.8776 6.449
22.9904 34.869
36.4125 0.124
31.4458 -11.453
40.6225 1.749
35.8673 21.949
11.4381 31.016
31.0493 24.672
44.9189 3.762
42.3758 9.234
45.8359 -0.846
47.8018 -3.438
50.4773 3.620
37.9867 1.816
36.7417 0.248
13.1914 32.249
46.5577 11.992
51.1223 14.335
47.1493 -7.961
34.7783 6.104
28.7701 -16.300
41.5009 27.076
35.5438 14.952
43.5927 8.573
32.1144 -17.064
24.3787 -14.884
47.6388 -0.252
34.4104 25.125
37.544 28.036
5.08896 30.548
31.6663 3.003
42.7368 -16.746
38.9586 -6.018
50.7961 12.441
32.7573 25.197
38.2939 14.499
31.9439 6.092
40.4682 -2.667
26.9856 28.484
26.6661 30.599
32.7425 28.932
27.1142 -14.580
32.5592 -2.447
18.3214 33.092
21.9236 33.099
45.3555 1.510
47.7678 16.621
36.917 25.837
30.6101 11.396
23.2384 6.132
33.9598 14.974
40.7192 25.061
45.7825 3.421
33.1426 29.141
36.949 22.349
27.7368 -3.747
37.8344 23.878
30.0815 9.305
25.2775 31.124
49.4787 22.023
43.3075 7.959
51.4081 9.218
32.7833 -15.076
30.4578 -16.172
24.073 -12.570
39.8653 22.505
48.2121 3.712
32.9886 -10.786
43.1636 20.251
17.4507 32.265
9.84138 37.360
20.9721 27.492
41.5948 28.890
46.9647 14.783
16.7438 35.438
42.4874 13.916
33.013 31.606
47.8757 -10.102
32.5729 -10.385
47.0374 -0.426
42.9461 17.384
24.6887 24.436
27.7321 32.665
37.9501 8.716
29.6911 24.279
48.1048 12.465
18.2558 32.978
45.332 10.002
24.6206 29.470
40.672 7.289
40.0019 -9.333
46.3138 -9.098
38.4337 -15.800
31.692 -12.793
24.6722 24.249
38.2932 28.566
37.2313 2.335
34.2452 29.075
5.88306 30.560
32.1536 18.876
34.9177 18.224
48.9565 16.965
41.1493 -5.402
31.0471 21.304
44.8314 23.090
25.0588 30.194
40.6315 18.268
34.0211 -8.416
35.8198 -4.667
45.2882 12.954
28.492 -18.377
40.9136 10.802
39.394 9.165
47.803 6.413
27.9256 28.031
44.4108 17.427
44.5156 -5.445
37.7757 14.194
44.0939 21.676
41.9791 -1.654
48.6409 -6.170
31.1151 23.876
40.5205 0.193
47.7481 -2.254
26.7261 -10.337
42.4815 12.205
51.0574 -4.849
47.2141 -3.031
25.7162 -12.388
50.2767 19.376
19.6321 -11.214
35.9882 2.646
42.4706 9.174
25.3801 11.413
46.4684 7.323
41.046 -2.812
45.9454 -3.734
5.66624 30.494
32.2949 27.178
35.2631 23.517
30.3589 25.229
5.69133 30.264
34.3618 -12.647
40.1246 4.682
44.384 22.781
44.5178 24.799
37.3693 -8.055
47.3858 6.891
25.9907 25.482
37.7047 23.960
42.2062 4.563
35.5032 6.400
43.7354 -2.656
27.9969 -13.811
36.7527 3.426
42.5387 -2.055
36.7986 -12.258
38.7193 5.169
28.8237 17.541
25.3106 1.567
43.2588 -3.063
30.4488 -4.821
37.193 0.539
36.7534 27.521
32.1123 25.129
23.7772 8.461
34.4395 23.017
44.2062 17.325
23.2947 -6.805
42.6676 -6.113
39.2435 -3.907
44.2606 27.968
42.4782 -14.846
39.3671 17.705
31.8815 34.389
23.7696 32.494
26.4852 18.422
30.1779 -22.804
46.2119 -2.822
42.4975 0.411
24.5703 22.782
37.269 -11.440
34.802 17.615
42.5945 8.409
20.8236 33.472
47.6217 3.425
50.2049 14.629
46.8674 -0.232
40.1226 24.326
20.21 23.239
16.2621 25.953
28.6791 19.326
31.2016 29.361
39.6213 31.630
32.535 1.949
36.671 -10.279
47.1712 23.508
45.1955 7.893
32.7783 14.115
5.73835 35.917
39.832 2.648
41.3364 -17.095
42.9961 -12.418
17.8504 30.182
40.9993 28.823
28.9755 23.041
18.0105 23.239
29.4725 36.116
40.3454 13.204
22.3982 -23.005
44.2419 -7.152
43.2097 -11.906
30.6042 -17.615
13.2176 32.169
38.4404 -7.494
45.2687 -1.439
19.8868 5.306
41.8197 13.715
18.5844 15.628
37.7984 30.092
40.0741 6.452
29.043 31.821
43.1819 22.981
45.8648 -2.930
36.4006 23.328
34.3197 9.769
14.5932 31.606
38.5025 19.457
18.8997 25.847
33.9207 32.211
50.4918 11.312
33.4861 0.356
39.9001 0.205
31.5839 32.457
5.977 30.973
38.1882 14.652
37.8116 33.502
38.7757 15.827
41.8636 10.050
38.5886 30.724
41.0003 1.486
29.8344 -13.288
50.1617 6.901
46.9453 5.842
43.9238 -3.110
49.544 -1.858
33.9259 16.051
29.9312 18.809
42.7351 -1.263
25.4343 16.601
39.6566 -7.144
46.004 -3.888
43.0136 -11.652
24.5248 25.368
19.383 38.482
16.6893 35.439
39.195 -9.001
37.0465 -15.424
36.5199 -13.887
37.2533 -8.062
42.641 -10.960
31.6968 5.732
39.1435 6.987
25.4916 37.197
39.4929 23.376
41.5801 6.868
42.3285 -8.122
35.3966 15.837
26.2224 22.349
39.8039 4.774
43.2855 16.137
26.5422 14.390
38.2956 23.899
42.1849 -2.639
32.1704 -8.330
35.9977 12.876
31.6283 -10.126
36.3893 -13.592
43.3746 2.091
37.7843 30.083
18.8755 33.416
29.5544 -16.623
49.8014 8.399
33.5302 -0.458
47.4465 7.928
30.1849 20.660
25.0226 16.309
43.1609 8.700
35.5633 10.713
51.7532 5.741
40.2104 -11.434
38.1201 17.668
49.9946 15.093
42.5697 -7.784
47.1388 -6.333
43.5188 14.667
43.942 -4.802
47.9803 -5.905
45.6103 20.948
46.6838 -0.421
47.6924 -1.065
38.5439 -7.089
47.2771 14.456
37.3961 4.230
38.9936 -4.449
33.4879 -13.733
50.1172 14.119
39.314 -5.765
34.531 9.683
6.02397 35.687
50.8826 9.604
32.5231 15.385
39.4318 -12.119
45.8913 -2.468
37.0134 -2.167
34.5619 -20.862
43.8466 -5.770
39.2231 13.355
28.8726 31.423
30.3632 14.149
49.1297 -8.725
40.4672 -1.607
40.493 8.118
37.2944 -3.424
42.414 2.126
39.904 -11.426
37.5898 20.873
28.5958 16.042
21.3833 33.929
26.9335 23.791
16.1731 29.724
33.4897 23.645
26.8275 -2.438
49.6033 8.784
21.3897 33.713
45.1171 15.759
49.9529 5.219
47.7362 -2.493
31.453 38.098
18.5685 22.740
33.8652 12.601
29.3718 29.758
12.5406 31.018
26.3238 35.691
27.1938 26.869
34.7122 12.197
29.1102 -13.938
45.3356 1.818
39.3133 -3.152
38.7985 -10.052
21.778 4.770
26.2521 32.461
42.5101 17.795
37.0826 -10.009
42.3466 -6.799
34.0132 12.248
32.4926 2.062
35.4963 -1.508
40.8622 8.927
18.8603 4.597
32.8434 -18.801
46.9643 7.428
35.2423 -6.669
42.3826 14.952
38.4883 -15.027
36.9732 -10.269
47.0983 7.152
19.652 29.001
43.9456 -2.860
47.4914 3.274
40.2908 13.731
42.7128 13.459
12.9744 27.810
22.8527 31.441
14.2065 25.988
41.4305 18.124
22.8083 23.007
5.6153 36.110
40.753 -7.762
19.1634 23.824
41.7116 -2.279
37.3289 14.295
30.1268 20.879
39.8209 -8.346
48.4948 -1.547
30.9106 11.603
30.9792 19.956
34.5491 -19.170
26.1877 10.004
14.648 32.572
31.2515 12.853
29.6246 28.268
26.2178 14.247
14.847 28.061
19.7316 29.311
39.3934 -0.586
20.305 -11.080
34.9644 -2.970
29.5556 31.816
37.864 -10.962
35.1525 -3.400
32.2122 21.062
24.8075 30.262
46.9325 12.124
35.743 24.505
23.6044 25.494
43.3394 7.584
15.1036 22.714
37.0716 -3.789
37.9194 -8.770
37.4168 9.341
35.0272 27.714
30.1588 -12.044
38.5789 -19.075
42.3659 -3.698
39.3388 -7.835
47.3256 2.024
23.3653 -22.548
36.1708 11.240
53.3723 9.559
40.5681 5.990
43.3226 0.803
42.4448 17.528
35.6159 -3.638
34.527 27.133
44.9806 16.434
37.1758 -11.661
12.642 29.785
33.8634 -18.107
45.9022 -6.919
44.5792 3.196
36.631 -4.361
37.6018 23.727
42.1882 7.836
27.107 -12.198
35.8092 -0.137
21.6391 34.418
40.9237 27.705
9.16108 33.312
27.7736 35.822
46.6016 12.902
23.0356 25.456
38.069 13.567
45.187 10.697
47.2956 9.607
33.7002 -2.191
24.9901 38.171
37.2419 6.885
34.9257 -8.681
26.8493 4.566
45.9231 6.712
5.1072 17.281
26.462 28.192
22.2754 29.542
22.5783 36.315
36.3284 27.801
36.9861 -8.615
21.0896 32.083
41.0705 16.697
27.8569 34.044
16.2796 27.588
20.284 31.392
5.34221 19.189
30.4759 -16.028
35.5899 21.142
26.5955 25.869
41.9152 2.975
7.36656 28.136
14.4963 31.054
41.3789 -3.088
28.3133 21.748
46.3934 1.211
8.22327 27.768
30.4982 17.770
37.3471 6.238
26.1617 21.696
38.4188 26.353
44.4694 -13.624
37.1615 3.845
43.9917 4.301
29.481 28.852
43.354 6.029
37.7459 -6.163
39.0759 14.490
41.6731 -5.413
38.1983 18.517
5.72806 35.174
32.3097 -10.205
47.9908 -8.968
22.3615 40.329
47.893 5.514
46.7753 -9.092
41.131 2.292
29.8415 8.940
8.66548 32.097
22.0174 33.815
35.5421 30.724
23.489 31.793
40.6773 5.123
45.8752 1.171
29.1296 -4.395
37.5714 -2.651
40.6729 14.510
29.9433 29.693
40.8183 32.012
21.0219 22.290
45.7809 18.265
36.5587 32.502
25.7122 40.708
11.1361 35.872
5.42306 25.461
13.7821 33.102
14.2455 23.965
35.1909 11.200
17.5791 17.297
27.0861 41.054
35.7628 2.984
41.2686 11.394
18.306 34.023
15.7031 19.836
19.3415 -0.761
41.254 -7.874
44.6872 0.738
26.5608 27.544
28.629 25.100
23.7288 26.336
29.4509 20.037
33.7996 6.945
43.2542 8.542
39.3854 -7.433
43.8282 -8.833
45.7494 9.608
44.2372 -6.287
42.5402 -3.967
38.9526 -15.699
41.7915 1.456
34.5458 1.590
33.1803 -15.750
19.6623 31.070
42.8184 -0.893
40.6558 1.551
46.3954 12.218
35.8235 -6.527
38.6473 -2.104
34.467 -10.113
28.3788 28.915
36.2533 1.063
41.1209 -8.189
43.4555 -1.094
45.1731 21.745
36.2325 18.073
45.1869 -3.810
32.2853 35.225
16.6164 24.148
40.6868 21.862
28.1556 24.214
44.4898 15.544
27.591 36.722
36.546 21.828
27.0053 3.292
41.6997 16.029
26.89 25.980
33.4994 26.715
21.2427 27.236
26.8053 29.280
37.4265 26.086
12.8379 25.194
45.5281 6.145
45.7604 5.809
30.7119 25.727
32.8465 16.914
31.0752 18.639
28.1767 5.955
18.4244 21.729
36.2051 26.065
50.0646 6.966
39.0141 10.290
33.4664 -3.387
47.7837 3.207
23.5199 -14.577
39.863 -12.000
41.4481 -10.284
35.8982 -1.777
26.7002 9.178
40.4447 -6.419
36.0441 18.129
40.7501 -2.649
43.6783 1.297
46.5681 1.320
45.6228 8.963
50.4326 -4.454
44.8099 9.483
38.3278 4.174
48.3196 5.307
46.7225 13.833
35.389 -17.569
29.8385 -9.939
26.2703 0.793
40.4979 -12.011
49.3776 3.302
37.6853 22.461
47.452 -4.536
32.3963 31.008
20.5944 30.855
5.85205 30.447
25.6223 33.356
23.2837 38.144
35.3037 25.005
13.4807 32.567
13.2567 28.559
29.7122 28.647
22.6637 14.017
30.9833 -11.381
47.8479 0.510
32.4114 23.623
26.128 25.682
27.4508 17.114
34.4902 33.927
46.3179 2.583
29.4082 -13.902
37.4142 36.179
36.7205 23.874
24.9426 9.522
35.357 12.442
39.0767 1.265
16.1936 36.518
35.0774 23.369
44.946 27.425
16.4467 32.678
5.64231 25.413
43.1558 7.660
31.6015 3.854
41.3129 24.860
19.4212 35.736
27.1547 26.643
16.6058 35.179
18.0994 29.963
24.1641 31.677
14.7969 32.287
26.217 37.318
19.3579 33.309
29.2477 25.659
33.1467 3.841
41.0664 23.819
16.4943 36.207
39.0326 -3.434
36.0825 -14.827
37.789 33.828
43.4469 1.881
37.0952 30.093
26.4507 26.537
25.4416 32.086
19.3367 32.603
26.8248 26.999
31.8147 25.955
30.0771 21.513
39.364 4.859
30.4835 31.316
33.6317 -16.284
43.7679 -4.905
35.9362 29.935
41.7292 -6.201
34.164 28.644
14.5376 33.743
38.8014 -4.505
41.9708 -1.379
33.6361 23.860
16.2835 23.474
35.5186 18.596
17.6063 17.494
47.7411 8.546
46.8648 -5.304
47.0584 4.566
27.5373 -15.317
37.8188 -9.089
43.2783 -0.679
28.304 35.636
50.138 1.706
22.6445 22.842
32.4781 17.993
34.948 -2.306
35.3396 14.264
44.9021 -5.626
35.5323 14.292
43.8436 10.268
19.5599 32.834
27.2046 28.099
29.4147 12.712
37.0833 19.924
27.7013 32.929
26.5625 32.204
5.69815 30.762
38.2196 8.702
27.3118 16.494
33.7229 4.015
44.1196 20.222
17.9968 28.821
35.5949 20.171
14.5156 30.517
28.0076 31.862
35.0452 -11.531
46.7757 3.134
47.7268 7.318
49.3022 -4.653
31.1139 -15.384
38.6846 -4.983
5.95285 30.487
48.5439 -3.548
41.6882 0.954
40.2669 9.766
36.9007 25.569
29.3353 -11.199
27.8478 36.982
35.3926 6.094
8.12911 33.065
27.043 34.106
22.1777 4.141
39.0032 7.336
45.0769 -10.148
17.39 37.131
44.2345 13.959
43.807 14.090
25.9136 35.415
16.898 34.898
10.5058 33.174
5.92795 30.218
32.5206 11.664
43.5385 -6.399
22.0372 25.385
32.1705 28.079
31.4534 11.157
46.4199 6.313
38.8991 27.478
35.951 -1.669
15.2968 30.096
5.97002 30.426
12.6612 29.838
14.2708 21.519
33.5124 10.653
18.0403 20.271
13.7597 27.371
12.61 13.929
21.5784 38.084
21.6968 35.012
27.9894 12.996
37.8308 18.033
33.4856 18.153
36.1583 4.356
38.9934 24.642
31.3243 24.384
43.3342 20.277
42.1974 5.413
43.7991 -0.336
21.8788 26.461
41.4231 2.023
20.1805 0.992
47.5639 -1.878
31.3077 23.734
35.7537 21.873
5.8952 30.643
36.0017 1.881
24.6476 4.590
32.8908 29.043
35.0191 16.995
28.3973 -11.832
40.0279 9.068
37.1856 5.285
49.1197 10.959
32.5711 15.012
36.692 16.312
23.0675 23.490
27.9386 -15.982
37.735 12.873
31.8252 4.628
41.8688 -3.246
30.4908 -0.266
30.9851 -2.726
31.0604 9.530
19.5221 28.677
25.0622 28.038
25.1564 33.092
42.3497 1.917
42.4229 11.130
28.8391 4.175
45.5441 9.926
26.7371 31.782
41.0881 -0.421
46.9075 14.411
33.484 8.585
42.1577 -2.994
41.2151 22.357
5.7586 30.078
45.1254 22.711
43.6154 8.140
44.9214 -11.083
33.2418 27.568
50.1371 -9.050
35.0012 -17.333
26.187 36.638
43.9603 0.886
46.612 15.720
41.893 17.608
36.8253 15.773
41.0217 -14.756
33.5313 30.665
17.9012 25.843
35.0453 -10.948
43.2182 6.387
34.0279 25.549
21.3107 28.465
44.8914 16.397
42.3075 26.648
32.8789 29.914
37.0392 13.041
26.1636 25.415
52.0941 6.835
46.971 -5.335
14.173 -11.122
37.5475 -14.241
29.4755 21.463
28.0363 19.453
48.2643 -5.868
30.0019 -11.374
37.305 -10.795
23.4071 26.042
27.8195 -16.823
30.599 32.552
8.79436 33.486
41.9849 20.715
37.1866 -10.645
45.0074 14.611
41.4075 -13.018
45.1228 -0.872
39.1948 9.430
25.553 31.622
31.199 21.008
41.1744 16.198
37.8076 -12.300
25.7366 36.276
41.2448 10.840
30.9715 35.260
28.0315 23.359
48.195 -0.849
42.0263 10.488
36.2249 33.474
24.7215 30.318
40.94 13.740
14.4943 33.516
31.2687 24.614
45.2706 -2.682
34.9367 0.838
33.9818 23.602
37.0949 -6.760
30.7439 -19.532
34.9826 20.624
33.5543 18.966
31.1943 8.273
29.9187 23.425
26.3381 38.109
16.3322 30.701
30.3318 -9.562
37.9249 -4.016
45.7001 -3.994
33.2547 -0.577
12.7319 -12.786
34.5293 17.146
26.7862 36.992
48.514 5.061
39.6775 16.069
32.9184 27.626
25.4758 32.729
28.6757 31.829
37.777 12.643
47.4508 9.557
48.1017 11.189
42.8563 11.350
42.4951 13.809
49.3593 -2.476
39.5387 -4.347
17.2277 33.483
43.1325 19.452
32.1869 24.155
32.0582 16.108
24.8254 39.043
37.8784 12.643
45.9511 -2.055
32.1783 -10.160
33.6014 2.090
23.7289 32.262
39.499 -0.202
30.7693 25.645
28.7423 15.403
32.5047 28.092
36.7281 11.040
31.588 6.502
21.4903 37.195
28.8338 9.315
37.4783 18.890
17.3027 33.790
5.05302 20.217
23.3642 35.634
22.6832 32.910
37.6035 26.844
24.9774 30.050
22.7106 14.921
34.7767 -0.646
26.6772 32.142
44.6983 9.548
16.5031 30.787
38.5562 25.122
37.6073 -15.597
49.3059 10.423
39.6421 -16.536
32.2422 -13.542
41.8016 -8.537
17.6889 24.299
26.1075 30.430
20.1065 31.550
40.1104 22.727
30.6751 0.488
28.6979 -5.996
41.8648 0.259
46.4651 4.247
44.7037 2.964
49.6213 6.848
31.0442 13.664
32.473 -17.824
17.2066 32.344
37.174 24.619
39.661 1.997
42.3229 -1.200
41.6706 -8.256
44.3012 -4.156
38.0324 -9.131
41.4934 -10.699
31.1256 -1.497
38.7062 27.193
32.848 24.881
22.7637 26.801
46.8464 15.006
39.3719 20.810
36.6403 -11.277
38.9778 -10.316
41.1886 -9.462
42.6201 -3.433
40.7248 -3.933
37.783 21.944
16.3184 32.887
29.1877 10.877
44.4482 -3.428
28.6178 29.765
25.5378 35.963
35.0673 22.322
49.7584 23.750
27.8322 35.868
40.9883 1.420
41.4855 2.248
26.8427 27.249
39.7771 17.594
45.7057 15.997
17.5803 30.368
33.0225 -12.223
27.6084 -11.963
21.5929 31.948
22.5195 21.228
47.9971 -3.638
35.86 9.170
28.5887 -5.971
44.2877 8.229
47.9537 20.782
38.9143 26.649
37.3585 -3.829
23.1127 25.521
33.8317 13.838
33.3919 3.151
19.4233 37.542
41.9923 26.767
37.2718 16.584
37.9509 29.798
43.4694 16.956
28.3803 29.536
35.3797 9.351
41.4063 -11.248
42.8831 25.954
38.5359 26.765
19.5104 31.766
37.6273 -6.240
45.6229 3.855
26.3484 22.957
40.935 4.627
30.4827 24.664
27.8739 27.404
43.9791 12.767
39.9963 -1.181
46.9835 11.730
38.0881 26.791
30.4108 32.593
19.1141 28.903
5.46094 35.863
25.6124 28.648
39.6077 -0.656
35.0161 24.092
38.4712 29.030
32.9047 26.223
42.5082 23.322
30.6064 26.259
14.8758 26.214
31.646 22.135
5.75216 30.467
39.625 -2.178
31.4331 12.648
41.5602 29.194
36.772 29.074
5.476 24.750
41.0055 3.574
41.921 2.141
41.967 -1.089
32.2282 29.407
5.54776 29.900
18.7776 32.957
12.4348 31.625
20.387 32.103
35.5605 15.877
46.6591 1.423
23.0418 -14.576
41.018 7.329
23.7221 1.775
40.6192 27.025
23.9403 32.011
27.9489 28.427
27.0253 34.997
37.1754 1.102
5.64449 30.639
39.7399 7.832
44.1967 11.274
30.7967 30.897
38.5401 25.346
21.2325 28.748
41.271 -4.584
31.9039 -11.455
30.2902 -11.073
43.4108 -2.171
52.928 7.703
38.6342 2.534
42.0746 -10.784
17.8277 26.576
28.5053 38.009
36.5185 17.956
31.0682 28.675
29.9974 25.043
33.1341 26.163
28.3334 -23.181
37.6845 -11.389
42.0715 23.100
43.3084 21.299
38.2377 18.925
20.8768 25.475
29.3028 30.511
26.3293 22.459
21.7959 28.385
23.5384 33.612
34.1082 3.370
47.4462 9.177
23.0682 26.138
29.0352 23.373
36.1306 10.108
24.376 28.565
16.8869 35.810
26.9959 -21.699
39.2543 7.257
41.3889 14.682
47.3597 23.039
38.5777 30.868
17.8522 31.309
12.4322 37.442
21.4241 37.092
10.2911 31.805
17.017 27.045
11.6779 35.091
33.6804 25.649
48.0386 -3.329
41.5672 -8.304
30.3362 26.684
35.309 -7.265
24.1014 32.539
24.3569 10.825
44.1999 21.881
43.4185 20.543
48.7033 -5.346
42.2715 -7.136
33.0316 20.888
40.8621 3.544
33.4572 1.531
31.6775 0.641
24.427 31.655
23.4499 34.075
28.3678 23.819
44.2002 18.713
35.2257 9.503
28.1248 32.668
27.4321 -12.426
42.2764 -6.018
39.5476 8.595
38.2372 5.637
38.3369 13.549
21.7199 24.631
20.2617 36.116
21.1296 20.668
42.7783 32.857
25.4592 36.196
5.51193 30.030
32.5848 14.147
49.0581 -3.447
31.419 12.393
46.2062 24.252
34.9253 31.767
44.1096 23.045
50.7881 16.890
47.73 13.012
40.1909 0.524
41.4006 5.475
39.1136 24.199
17.0707 32.339
12.8987 35.357
14.2883 32.232
43.2629 24.356
42.2799 -13.548
15.0944 24.014
5.41777 31.068
19.7555 29.616
31.0765 31.082
25.3701 17.040
33.9528 10.715
36.2263 -13.613
46.5464 0.234
44.7744 -0.351
47.7218 16.960
43.1203 -7.087
35.9711 19.453
33.3006 1.784
38.1691 -11.649
26.7996 25.025
19.2579 30.000
30.9551 3.739
41.4241 28.590
51.6677 6.125
22.2839 -11.718
33.3024 25.215
39.3346 -11.430
28.6306 20.772
33.364 14.669
22.9342 41.309
45.2337 2.946
40.2513 6.281
38.0523 9.811
28.0628 -15.861
44.4764 0.396
33.9596 -6.518
42.0524 22.488
30.3544 -12.613
36.418 12.135
24.8413 24.415
5.9241 35.836
39.3417 28.730
33.0698 31.520
33.0625 -4.695
38.3865 -11.886
46.1333 7.035
27.1764 37.468
49.355 -3.984
27.5526 -12.734
40.5344 -3.267
18.0001 28.305
36.5901 18.058
43.5224 20.939
44.9683 -3.047
44.0081 1.922
38.5175 -10.547
45.8194 -0.138
38.3969 15.567
48.8988 22.825
24.9296 27.922
21.9611 28.711
5.73642 30.028
26.828 25.229
42.6656 1.944
35.2765 13.345
37.7851 4.088
39.9462 -0.442
9.89056 30.631
41.3339 3.600
32.6754 19.519
31.2875 6.098
25.8401 30.621
33.8915 2.942
34.7505 22.555
44.157 5.958
23.8555 28.407
43.1507 -10.344
45.7542 -1.703
25.4094 -9.032
46.2753 1.275
5.87809 30.663
19.4158 -2.971
40.415 25.394
41.3311 25.993
27.2834 5.657
17.1675 33.915
26.1861 11.313
33.2321 17.098
25.5016 37.004
46.4191 12.471
41.8202 26.221
12.613 24.066
17.8706 34.261
40.3981 1.433
38.919 -2.944
46.7461 -4.418
37.3939 -14.347
37.8042 -7.318
33.7182 -8.106
39.171 -7.669
47.8177 15.421
36.1357 23.155
40.0825 -8.974
49.4093 1.574
24.5934 -6.354
30.0113 -6.590
32.1952 6.979
16.3043 30.993
18.0462 28.024
29.9249 28.203
40.5394 7.793
37.0972 -5.250
40.827 -11.589
47.4985 12.222
42.4873 -8.505
30.6983 18.380
42.6497 8.150
34.262 31.601
35.3212 -2.738
37.1554 -4.809
39.842 28.783
32.5778 25.410
38.8743 4.368
42.8592 23.521
31.2535 -11.349
32.3945 -4.852
35.5415 26.227
36.472 17.499
37.2219 21.516
21.0212 29.197
24.348 23.564
38.8375 32.730
27.3903 21.445
23.6711 28.847
26.133 34.186
27.3562 26.955
5.91959 30.625
42.6503 -7.973
36.1781 19.932
50.3501 5.548
26.1747 -10.794
36.977 14.341
23.3764 26.087
36.2768 34.336
43.6737 13.159
6.03367 30.551
35.9495 -3.818
40.8448 7.475
32.7794 -8.955
27.1695 -18.407
38.8891 5.018
33.9235 -6.689
47.8862 -4.436
42.7049 -8.265
46.3993 4.998
49.3614 8.020
31.8162 -12.902
37.6335 14.200
31.3539 36.302
29.7204 -6.189
40.4706 -10.690
26.8031 -21.109
47.3268 11.495
39.1595 27.095
40.5677 26.582
41.3176 -12.884
46.693 3.377
37.2434 -12.481
42.2234 7.472
50.7858 13.637
29.7854 -10.034
17.411 23.743
18.5233 30.216
25.5458 32.263
34.2818 18.035
7.1682 27.358
5.1467 25.222
21.0439 26.370
11.9445 33.074
14.1045 25.446
32.7846 -1.416
37.9056 5.283
39.5037 -3.839
50.8985 2.915
43.2531 -3.355
28.116 -16.660
39.8385 -1.044
40.0789 0.649
41.9548 4.197
43.7577 28.781
35.8995 5.180
46.2534 22.350
32.8422 7.999
40.8946 25.708
50.734 13.799
5.85083 35.235
23.8857 -12.209
30.1811 16.505
34.2378 -15.579
37.7643 30.316
5.47491 25.244
41.3205 33.788
28.3701 32.573
33.3329 3.895
14.7357 20.804
38.645 16.471
25.1268 11.625
34.8489 -9.579
23.9932 21.355
22.6244 35.020
33.2328 31.239
48.146 7.854
14.8766 33.982
28.7768 16.781
27.0519 40.743
29.0268 19.117
47.9945 1.430
36.0642 -5.079
48.8308 0.924
38.2324 6.658
41.2452 -11.213
37.3611 -13.562
35.0693 3.670
34.6269 24.560
42.2035 -0.573
39.6139 1.673
30.8649 -13.005
25.8239 26.485
47.9998 21.165
48.8355 1.750
33.4418 21.515
41.4262 -7.302
36.9952 14.639
37.8902 18.810
31.061 9.593
17.1944 22.354
15.0134 27.674
44.8629 27.336
39.2182 7.896
37.4711 -9.557
30.6947 21.435
41.7878 0.238
38.4629 6.662
39.4768 -12.576
49.7048 -1.988
41.5832 -4.157
26.3203 -14.255
39.62 3.123
48.0415 -5.426
40.8479 0.563
35.1156 21.210
42.834 17.241
44.5148 0.355
25.3974 -16.565
41.1671 -8.658
46.03 0.208
29.7419 2.335
39.1439 -16.673
37.1966 33.149
26.5161 29.334
31.391 27.889
43.0327 18.589
17.4848 32.858
48.0654 -1.923
42.691 -0.535
35.6758 -13.786
26.0491 -17.716
48.2612 4.031
33.9248 27.294
40.9514 8.098
19.1953 32.815
27.0334 27.567
29.049 34.478
7.7096 32.332
31.8792 25.422
5.94265 30.272
23.1465 22.630
40.6152 -1.467
22.131 29.570
30.6906 20.898
15.2443 20.656
5.92137 30.679
33.4026 29.993
34.131 29.661
27.118 18.713
35.0478 -5.493
33.068 16.403
5.6533 35.770
17.3373 33.191
35.1969 15.582
40.0665 24.231
44.5363 16.979
52.3857 3.538
32.8845 21.299
29.4953 31.932
19.5435 34.957
25.93 9.918
43.5744 0.813
33.0431 12.267
41.6437 11.839
49.9973 3.448
29.6736 19.225
34.1921 29.936
41.2681 10.931
51.289 -4.287
27.5213 33.108
34.7937 15.034
42.8725 14.402
38.4386 10.334
47.8437 4.787
43.791 2.461
46.3799 11.018
47.9702 5.446
38.0624 -2.386
41.9675 16.287
9.91641 32.999
38.9668 -11.476
42.769 19.417
14.2349 18.083
31.1134 -6.152
40.7301 -10.155
47.9524 21.866
31.7535 27.064
25.9805 40.567
5.37536 25.326
48.5266 -2.181
32.6139 24.705
27.0817 29.332
52.2703 8.370
33.8375 20.491
46.9193 18.841
44.0615 1.585
39.3139 -10.698
22.2389 20.711
36.8436 9.804
16.3958 20.269
23.3172 35.392
34.7383 30.181
39.1777 -13.623
33.0243 19.798
19.9857 26.277
9.04535 32.482
37.4128 -6.501
47.7834 21.809
17.6718 11.797
40.9234 -6.836
32.2907 6.484
34.2841 -13.319
32.8201 31.521
21.7068 32.454
39.6135 14.316
49.0454 6.652
25.3792 -15.462
45.0113 -6.377
43.7657 18.301
35.8076 22.946
40.4843 -7.720
40.9364 -7.405
35.2421 -18.123
36.0914 10.700
27.8652 26.815
22.5994 38.060
20.6858 12.817
45.3747 -12.895
44.548 -2.665
38.1598 16.669
47.1733 -8.773
40.5974 6.778
42.9965 8.539
29.0652 -10.060
42.9313 -2.967
47.0594 3.174
5.47334 25.437
43.9102 10.015
28.3221 33.156
32.2561 20.599
32.998 26.093
26.9315 2.707
37.9296 19.980
33.8893 29.313
30.0473 30.744
21.5566 35.035
40.6959 6.845
39.2274 -5.267
49.0685 1.232
32.0754 0.406
39.3011 1.642
11.8709 32.771
31.4956 7.066
35.8295 -17.282
43.9751 -7.901
33.7722 -8.161
31.945 -16.420
33.4902 -17.733
38.3371 -7.266
38.3185 3.886
36.4673 -2.111
11.4591 31.356
5.41602 30.180
32.493 -16.168
35.2229 29.738
15.1403 38.986
25.7196 30.105
35.4683 4.915
29.5247 22.571
40.1119 -5.112
41.8735 -0.078
43.8233 16.430
25.0265 32.118
46.1809 21.641
48.0194 6.478
46.9816 -2.886
45.6023 -15.081
45.4706 8.805
48.5302 -1.622
26.063 36.773
44.5593 -6.507
49.6935 -5.299
34.8474 17.041
44.1932 16.141
32.545 -3.213
20.1125 30.495
37.3037 31.368
44.3597 17.597
26.0055 29.065
36.4393 14.443
43.9367 -4.221
37.5212 -4.391
46.289 9.410
45.4906 13.418
47.8442 -5.988
45.1578 -7.161
19.3596 17.710
29.3758 29.911
12.9988 23.087
30.325 23.260
32.5777 20.705
45.1038 11.594
37.7083 28.469
30.834 11.143
24.2751 23.496
48.8976 19.912
41.005 10.398
13.9372 24.027
35.1341 26.794
28.0946 25.629
35.3035 13.444
20.9168 11.052
30.9957 -9.667
27.2889 3.950
38.6984 0.242
36.2774 -2.753
38.1611 17.725
36.9939 17.457
8.5081 33.059
38.431 0.484
42.983 10.694
35.3207 -16.819
48.4636 11.143
40.3228 -6.464
35.4777 -3.276
27.8244 22.780
37.3537 -9.392
46.7874 3.527
39.7201 25.861
23.8795 40.545
19.5058 30.749
43.1245 -4.321
38.8813 0.426
47.7175 27.390
51.0816 18.017
27.094 -15.518
44.7226 4.041
37.7939 -15.652
35.2924 5.813
31.0864 -2.712
23.344 -14.313
30.0805 -17.314
33.0325 7.219
32.4452 16.751
9.76932 33.986
45.9285 22.905
36.7511 -4.779
41.7245 -3.053
42.9595 -7.249
47.9988 -1.383
48.1144 1.901
45.9316 -2.668
13.9495 38.202
5.79434 35.514
29.7696 21.271
22.6785 35.895
34.7805 28.453
25.6354 24.165
24.5114 1.383
43.1229 20.580
20.5397 33.749
5.27525 36.359
35.4764 17.155
38.0545 -15.281
47.7416 -11.841
42.7244 -8.439
34.6188 8.047
34.5345 33.514
22.4103 36.043
26.8978 34.435
23.1359 37.096
25.1705 28.982
20.4483 13.121
17.2498 11.455
47.5548 2.731
35.8797 -2.245
39.5275 -6.986
33.8686 -8.713
9.16942 37.272
5.6504 35.701
38.6381 26.059
5.32982 30.669
30.3852 4.598
39.5836 15.255
33.7288 11.915
26.4245 10.170
5.5966 30.138
31.129 28.797
29.2974 27.090
43.6901 13.994
11.9224 30.977
27.646 25.798
23.6981 19.164
21.1404 11.979
39.8836 19.116
33.1178 -12.439
40.3995 -5.368
42.1791 2.923
26.2114 17.097
21.7417 37.747
31.1917 29.027
18.3612 35.171
10.832 30.219
25.7229 31.757
23.7564 37.566
42.188 26.735
5.56402 30.704
42.8704 2.335
40.3628 -9.977
35.8713 9.916
40.3053 -11.714
21.5145 22.436
30.5819 27.793
42.9168 -11.794
38.0707 32.865
45.5458 25.428
27.687 -16.605
13.7544 29.727
40.3655 6.266
29.225 -14.859
50.6294 -8.047
44.1647 18.261
5.92389 35.425
43.1203 0.234
42.8829 -1.359
42.9882 20.597
40.2215 19.219
38.6706 6.672
35.8699 13.991
41.01 8.490
26.548 -15.803
45.1737 -2.082
42.2658 22.966
15.5235 32.769
13.6824 36.365
44.506 11.909
32.9435 32.476
5.45335 30.690
5.57919 40.635
37.4375 0.719
36.6525 20.258
43.4976 23.124
34.3048 -6.858
40.2091 -7.824
48.6207 17.768
39.1661 3.668
29.2225 -10.422
33.6761 28.170
25.5036 -13.439
22.4637 1.686
5.50088 30.001
33.0878 8.878
33.1834 1.228
32.7699 -1.875
37.9139 28.373
21.0731 28.130
29.5572 7.548
42.5832 28.680
48.1081 -4.815
42.8138 5.693
17.2513 33.991
33.457 23.148
33.7048 11.174
40.9593 13.515
34.2155 34.111
38.9667 5.914
51.3197 -6.000
43.7553 -13.701
31.6619 -11.396
44.0423 0.017
21.5053 34.529
33.4698 35.567
25.4907 29.516
26.0537 27.240
22.511 -21.816
50.0237 9.551
35.5239 18.871
31.5038 29.928
23.263 24.069
41.2847 18.841
48.6256 -8.838
39.9673 11.894
40.9458 -6.845
38.3608 18.968
28.5954 26.150
42.695 33.204
44.3649 2.517
18.9955 26.529
37.7535 22.146
41.9196 5.246
43.3166 9.215
33.1449 4.733
31.706 -10.016
42.707 -11.709
42.1093 9.037
48.2832 1.653
34.3852 22.305
38.0211 -2.945
36.0283 11.317
37.298 -3.378
33.9581 -16.587
34.5357 2.726
28.5069 1.093
30.8717 29.965
36.2302 30.574
43.7581 20.251
9.95882 31.503
40.4002 7.613
36.6661 27.906
32.0981 31.685
28.5944 13.191
18.7726 34.474
37.3999 -8.079
41.268 5.814
26.7459 27.669
23.6503 26.527
45.5855 -12.647
39.41 -3.972
45.6509 -4.029
40.4006 -7.959
30.5677 -12.480
31.3256 24.769
37.755 -16.651
35.3921 -11.734
38.5443 -1.836
32.6173 -13.972
37.7304 0.998
39.027 -6.418
31.7733 15.381
26.9442 33.080
41.5122 12.433
31.4471 20.973
27.9008 35.931
31.2367 25.077
43.8322 16.241
40.2465 23.596
35.7106 -7.395
42.7905 2.462
23.3681 28.706
41.3463 26.260
38.1691 34.715
28.593 34.925
35.1412 4.397
38.6694 2.289
34.6888 30.690
43.9025 6.811
52.5171 14.522
32.3569 -15.384
34.623 21.676
40.6631 -11.444
27.786 -14.440
41.5141 -13.318
37.4916 7.052
28.0381 24.889
27.8643 33.793
26.7914 34.612
5.77022 25.170
38.015 24.935
43.9524 -0.976
30.2267 28.445
41.0997 21.832
26.3223 10.418
38.6669 -3.015
40.7385 -12.084
38.6464 5.865
44.8407 -8.800
45.8938 15.060
16.2373 34.303
49.6393 4.412
33.5837 7.122
44.7288 4.826
30.2084 6.903
28.5811 33.241
14.9034 29.254
34.8461 12.957
23.9011 34.384
10.745 25.639
33.7627 11.188
21.499 32.399
21.2706 32.424
35.0997 15.001
30.6555 28.642
9.50297 31.721
5.24125 35.661
21.2341 28.740
23.712 31.460
44.7565 17.389
36.0727 7.770
45.1208 19.143
31.9601 29.966
33.2305 -4.826
27.7979 38.194
36.707 20.194
20.2342 34.213
27.628 25.796
15.2247 29.098
17.4609 27.162
30.4593 34.386
22.3077 30.512
37.5188 30.999
17.1365 33.649
32.8377 29.972
9.04174 29.156
21.259 25.808
5.28433 36.030
