# Supplementary material for: Myosin V executes steps of variable length via structurally constrained diffusion
Source: eLife. 2020 Jan 15;9:e51569. doi: 10.7554/eLife.51569 (PMC7054003; doi:10.7554/eLife.51569)
Supplement: Source data 1. [file elife-51569-data1.zip › myosin_elife_source_data/Figure 3/BD_diffusion_contours/lastbead_yz_12kbT.dat]

-34.220 -0.574
-35.774 18.678
-18.975 -5.719
-38.694 25.286
-14.553 34.999
-25.866 27.713
-22.414 34.678
-16.759 48.513
-35.465 27.850
-29.720 29.307
-31.714 13.429
-32.107 32.106
-34.738 27.951
-17.379 37.090
-2.296 53.232
-23.095 33.686
-35.758 26.763
-2.103 42.081
14.102 45.335
8.353 49.334
12.891 46.097
-26.293 19.317
-21.277 37.145
-8.688 47.874
-15.853 41.846
-13.636 44.758
-19.259 9.021
-36.432 27.059
-22.755 45.135
10.948 57.162
-22.993 34.366
6.154 48.918
-3.001 47.620
16.009 8.047
30.298 22.163
11.553 39.188
-4.586 46.544
9.458 51.643
3.837 51.372
-13.166 48.386
-14.703 35.503
-32.237 24.612
20.174 31.937
23.901 29.796
12.192 50.130
22.635 41.063
35.931 24.260
20.976 29.827
29.100 -10.854
21.464 19.541
20.571 28.151
22.650 19.830
13.705 -3.312
21.432 -4.729
-8.466 -0.399
34.170 1.993
7.119 47.906
-26.610 13.194
-35.251 20.366
-4.249 57.520
-8.129 47.111
1.960 41.045
-14.871 24.966
-27.870 -4.097
-15.467 -13.346
-22.982 10.683
-33.521 5.212
-37.166 -8.519
-40.568 5.377
-18.215 46.700
6.619 45.677
-18.683 29.846
-32.623 13.074
-8.170 -20.205
-29.337 8.879
-25.904 -0.011
-27.915 30.833
-33.919 17.787
16.884 -9.398
22.684 -3.469
15.036 -11.957
-24.802 -1.436
23.789 -11.087
28.260 -13.296
24.315 16.141
40.532 35.207
33.371 25.711
20.930 -4.153
29.962 8.077
39.737 5.471
31.816 12.464
34.614 11.983
12.169 24.417
34.696 27.081
4.321 46.140
-30.100 36.654
-1.061 45.032
-34.079 21.155
-33.780 31.877
-0.210 50.827
-0.081 36.685
-4.450 -13.445
5.556 -21.040
-23.561 -5.942
-19.535 9.222
-32.748 1.697
-32.434 36.900
-24.752 26.517
-46.066 18.391
-34.582 10.984
-28.529 40.804
-32.324 33.423
-30.297 28.200
-27.339 -4.262
-40.481 8.549
-17.870 -22.866
17.315 -0.265
4.909 0.119
-3.697 -22.930
-16.615 -1.847
-32.673 15.800
-28.321 24.832
-17.105 47.044
-7.000 9.479
30.933 0.094
30.334 9.290
37.404 1.027
2.344 -23.628
-25.890 -23.252
-29.251 -11.221
3.622 -24.355
-40.516 -0.494
-16.397 -37.142
24.073 -14.126
8.899 -21.317
-16.557 -26.044
22.438 -17.880
31.803 14.979
10.489 45.176
-21.350 30.364
14.033 -1.002
-28.904 -15.564
-9.596 -14.068
-0.104 -9.813
28.900 -11.367
40.708 0.094
43.804 24.217
9.351 50.132
34.897 9.039
24.652 -11.154
13.414 48.166
26.583 41.893
3.812 47.328
19.284 45.687
26.002 45.679
10.723 48.299
18.521 30.175
21.209 42.264
18.243 41.043
23.851 25.952
21.122 31.341
-4.437 -19.358
16.748 -28.303
-14.369 -24.117
17.208 -6.349
5.976 -21.619
-6.680 -16.249
30.770 -14.432
41.836 3.412
28.559 11.483
25.970 -7.067
41.826 -4.342
21.573 -13.907
12.724 -33.073
-33.921 -7.769
-45.769 5.591
-28.975 19.583
-31.536 18.473
-29.510 3.888
-1.945 52.388
-9.806 47.035
2.163 41.617
-26.516 -6.816
-23.529 -20.780
-36.555 8.410
-33.421 13.525
-30.886 -1.856
-8.637 -22.271
15.147 -12.281
4.089 -23.571
10.803 -8.337
24.104 -3.858
-1.514 -19.928
-29.342 6.621
-28.480 -1.574
34.780 32.568
36.138 9.840
-1.127 50.374
30.858 2.469
20.923 45.510
21.587 19.298
17.793 -5.624
-28.161 26.742
7.241 30.133
-14.188 41.975
-19.908 35.536
-28.250 14.949
-16.128 -14.404
-6.040 -15.067
9.496 -23.867
-28.565 -13.610
-0.932 -21.540
14.369 -10.294
12.278 -10.874
27.689 37.610
21.657 21.803
19.252 12.661
-0.542 -7.375
-15.866 14.364
-30.604 -13.234
-32.090 -7.894
-21.026 -13.954
-21.412 -11.302
21.540 21.313
12.389 -11.589
11.250 -10.404
33.334 7.765
4.769 0.194
6.685 45.449
17.288 40.026
33.626 6.734
36.087 0.131
27.594 10.873
24.608 19.329
32.392 -1.081
35.976 -14.823
25.507 31.009
24.831 35.892
1.487 41.611
11.837 -5.285
16.391 -7.580
5.235 -0.110
5.625 -15.868
10.586 27.276
-27.200 9.709
-4.708 -22.020
-5.786 -16.891
-6.461 -19.365
1.136 -23.257
13.715 -16.394
14.263 -13.121
24.891 -10.915
28.385 9.507
20.875 9.550
12.384 -14.172
-15.620 9.984
-13.737 -6.081
-35.142 33.257
-37.828 9.101
-32.041 -4.068
33.722 0.736
38.644 25.665
31.416 29.120
18.829 46.621
11.522 48.402
31.277 30.449
31.941 34.999
-3.692 50.374
-5.135 38.542
-35.520 28.416
-27.426 16.689
-29.680 3.813
-21.951 48.117
-5.189 50.068
23.555 33.464
26.081 40.315
-12.777 -19.550
-7.639 -18.543
-38.443 3.697
-20.697 -4.990
-3.880 -15.735
-8.380 -14.382
5.303 -20.071
1.669 -3.066
-18.231 -4.377
1.995 -20.998
-27.573 -18.629
2.077 -12.202
24.670 -5.698
-2.696 -17.290
12.729 -4.620
30.474 -6.820
27.935 25.506
33.217 -0.552
33.088 17.552
10.883 -25.380
17.048 -16.525
14.348 0.543
20.396 15.047
23.091 19.956
30.083 -2.386
16.375 42.647
-1.462 43.215
-21.028 46.304
-22.684 33.766
-26.240 32.897
-36.328 -12.193
-38.085 4.572
-29.969 36.737
-27.363 -2.677
-21.641 9.890
7.272 -9.491
14.565 -6.789
20.762 -3.534
20.220 -8.052
-8.525 -7.368
21.231 -6.314
-29.958 31.485
-11.910 49.013
-0.597 36.809
-35.019 25.077
-27.255 25.086
-34.020 27.381
6.497 49.029
-23.718 44.597
-17.688 36.060
-23.899 30.663
-41.418 3.276
-15.499 -0.579
21.835 43.753
-41.079 28.045
-20.471 20.886
-20.484 3.282
-15.323 11.641
-22.413 -12.017
-18.600 38.923
2.127 41.568
-24.412 30.619
-29.803 27.809
1.188 45.874
16.298 36.860
37.285 -1.041
32.360 6.696
23.865 -1.882
-7.039 -25.602
-22.592 -7.727
-29.950 -12.370
-33.543 6.703
-29.160 27.533
-14.798 -19.485
-30.434 6.830
-4.918 -12.186
24.728 -12.309
0.471 -4.036
-19.532 10.764
13.610 6.816
23.936 -17.967
10.274 -4.314
-6.946 -19.439
7.372 -21.329
-33.128 -5.333
-30.203 18.695
-34.623 22.467
3.178 44.424
-23.118 30.992
-1.865 45.669
9.805 43.910
12.813 45.648
24.893 22.291
1.654 38.770
-15.356 39.575
-30.150 9.507
-25.750 -8.920
11.328 -25.663
-15.737 -18.736
-33.543 -3.754
-20.621 -3.908
-7.429 7.424
24.994 -4.900
15.325 -22.038
14.604 -2.509
-24.327 26.147
-0.639 49.734
-0.648 53.346
-8.619 45.249
-13.595 51.876
-39.765 13.547
-29.683 20.683
-39.225 28.555
-29.204 14.918
-0.797 46.025
26.451 35.599
32.936 -3.141
23.882 -7.111
-33.365 -7.218
-10.830 -19.818
-21.154 11.795
-18.454 38.587
-37.511 22.200
-33.938 29.449
-26.375 13.987
-30.202 40.891
-3.579 49.035
-17.444 42.663
2.652 42.284
29.151 12.150
-1.548 -4.165
-37.246 3.674
-28.483 20.095
-13.853 45.062
-13.716 1.633
-3.322 20.764
-19.952 -13.984
-14.365 16.704
20.869 2.243
32.527 17.656
-13.201 30.118
-30.849 13.741
-36.701 30.293
-39.240 -5.956
-35.610 -6.407
-13.498 9.400
-25.165 -1.053
-20.683 28.090
-34.439 -2.572
-34.169 11.984
-26.601 14.557
-1.394 -16.310
-12.645 -28.023
-13.587 -4.152
21.393 30.451
35.208 7.664
20.428 42.504
29.641 30.102
27.683 -10.945
33.168 -16.425
16.726 6.862
27.283 7.654
18.742 -22.706
46.901 12.453
42.081 3.752
39.310 20.363
31.433 0.321
28.716 -2.380
-4.578 0.676
6.093 2.297
15.160 43.436
-6.135 43.954
-0.301 35.533
-28.828 24.290
-35.098 11.188
-2.227 -13.411
22.250 -1.973
40.293 -3.178
28.068 32.473
11.191 42.302
21.277 38.157
32.851 33.893
4.758 20.970
29.085 37.577
36.839 3.194
33.099 14.892
15.840 31.051
27.209 -11.995
-0.125 20.745
18.381 -5.531
20.589 -6.592
24.349 -18.114
37.262 2.445
15.178 -9.175
22.352 -11.580
19.673 3.754
13.915 33.248
18.106 29.184
41.392 -4.432
29.330 -6.148
15.078 23.732
-4.043 -12.912
-5.393 -10.155
-16.419 -6.512
-30.256 -22.396
-33.867 15.504
-8.292 37.395
19.196 43.627
32.541 23.755
10.259 37.977
-22.555 42.393
-26.866 32.202
-32.631 30.573
-29.595 -2.783
-32.180 7.935
-25.622 7.358
-32.016 17.923
-21.961 47.617
-20.299 25.275
2.073 41.551
-5.449 -2.024
7.311 -19.856
23.594 -4.835
22.339 1.195
5.472 -22.824
31.187 -11.371
24.256 10.764
20.841 -3.185
-19.179 -9.550
-27.740 -9.658
-28.931 37.599
-45.671 15.864
-31.545 30.583
-32.731 37.352
1.097 37.242
15.109 39.098
30.219 11.228
14.209 36.479
15.406 18.746
10.522 -1.831
30.207 -12.435
27.028 12.033
32.038 34.638
24.513 22.942
24.546 36.845
26.373 43.116
23.169 -0.324
0.067 0.029
25.265 11.645
0.763 -6.484
19.206 -6.894
-26.029 28.265
-30.721 5.198
-25.753 12.766
-37.367 17.015
-20.615 33.218
-24.565 23.344
-45.929 27.680
-35.042 8.903
-32.807 20.450
-35.446 32.931
-17.133 42.142
-33.308 15.939
-30.414 -11.153
-43.095 4.691
-26.633 39.276
-37.598 20.566
-22.339 38.134
19.202 45.754
23.783 40.852
0.226 36.454
-40.585 19.532
-31.554 38.570
-26.419 27.388
-3.022 30.603
33.404 16.082
-1.610 20.234
-7.649 29.481
-27.433 33.242
-19.575 1.018
-36.306 2.035
14.981 -22.866
4.124 -16.584
5.302 -8.126
11.035 3.164
24.910 31.867
42.400 2.290
25.162 30.514
28.808 30.457
12.252 36.455
-21.786 46.742
12.656 45.539
-2.613 27.907
-0.755 46.651
-8.948 38.578
4.550 49.307
48.799 15.937
38.784 13.697
29.389 2.993
23.837 2.651
41.667 11.547
27.741 22.952
30.407 25.375
13.476 42.904
28.239 42.865
25.581 31.489
29.365 37.720
-6.928 45.513
-24.301 14.525
8.556 14.299
4.526 6.596
6.519 -2.581
4.517 -5.679
16.070 -11.282
11.288 -20.950
15.102 -19.284
26.590 -9.022
37.848 -2.883
13.378 -18.705
4.315 -26.161
34.835 -9.700
16.158 -20.921
18.954 -9.003
25.410 5.897
27.856 20.753
4.393 33.095
-18.460 37.365
-14.403 46.357
-2.508 50.524
16.919 48.377
5.807 -0.786
28.961 13.510
28.106 35.989
22.020 21.601
-9.758 54.095
-5.737 44.997
20.864 35.986
30.017 20.690
2.759 45.385
38.295 24.974
28.851 32.237
26.225 16.747
19.451 -17.286
20.451 -22.605
21.544 11.227
33.047 10.898
6.766 -15.906
22.458 30.833
11.502 15.574
31.461 23.884
21.123 -12.181
15.003 27.762
-23.708 33.820
-28.049 -7.743
-31.554 -5.762
-20.846 -6.586
-30.253 27.900
-24.023 21.961
-13.835 17.307
-8.692 34.211
31.289 6.001
8.162 -29.585
13.913 -4.186
20.689 -0.847
16.729 -1.246
18.665 -9.408
-7.085 -8.714
-0.991 -8.315
-12.671 -18.943
-32.385 39.538
-43.173 25.785
-15.404 34.285
-25.408 36.371
-18.602 48.542
-0.231 35.726
22.647 22.219
40.845 11.347
0.182 35.589
40.934 -1.248
12.051 -23.671
5.219 -30.395
-27.944 2.975
-30.389 8.695
-43.448 13.414
-25.374 -6.892
-36.538 13.390
-31.737 18.233
-34.123 35.163
-14.283 48.468
1.227 50.596
33.030 22.203
33.469 35.328
37.621 16.040
43.177 12.633
27.362 18.127
13.342 12.555
-22.891 -1.361
-20.937 -9.151
-2.322 -17.065
-13.101 -16.660
-19.776 -15.288
-35.619 24.426
-26.550 42.725
-14.863 40.798
7.118 51.736
-1.894 53.116
3.341 48.572
27.262 15.978
21.459 20.983
28.171 22.999
16.467 37.703
-25.018 31.553
-29.959 -6.120
-44.168 7.583
-33.616 7.122
0.188 -8.478
14.296 -30.974
12.229 -6.002
43.708 17.544
45.389 28.316
33.439 4.029
-0.009 -13.199
8.914 -6.385
40.386 -9.022
41.115 13.724
26.373 34.142
-9.395 47.143
-30.574 19.296
-27.276 -10.365
28.442 -10.066
25.450 -10.661
16.422 -20.854
-13.492 -16.407
-29.163 34.414
-24.550 4.246
2.051 3.007
-24.992 20.112
-33.762 17.860
-25.637 27.408
-8.833 57.433
-5.515 40.853
-15.223 45.674
17.454 44.073
-11.046 38.855
-24.177 28.213
-39.745 14.905
-35.426 20.110
-36.256 4.204
-31.651 -2.170
-32.901 21.232
-33.143 11.807
-44.325 6.389
-25.854 -11.501
-35.002 -0.422
-38.467 20.997
-33.709 28.492
-40.941 20.565
-32.469 21.027
-35.048 13.971
-33.859 8.804
-37.168 3.757
-39.703 15.955
-14.989 33.083
-15.418 41.054
25.686 29.948
-11.614 36.566
18.033 46.989
-9.503 50.798
17.074 50.849
-18.758 43.192
8.804 37.827
2.137 41.190
-16.402 -9.887
-12.779 37.127
-38.100 26.381
-38.474 6.496
-28.437 -4.276
-22.916 12.464
-33.398 16.839
-23.507 46.367
-34.705 12.106
-11.317 32.610
-16.263 15.114
-10.340 37.887
-39.618 15.553
-11.557 0.091
-0.720 25.532
20.940 3.666
24.658 -6.998
30.002 29.613
9.966 46.573
2.899 41.730
30.841 15.798
33.561 -4.475
11.794 -6.599
26.242 24.015
5.760 47.137
13.835 40.276
3.788 50.438
33.770 27.675
13.193 56.711
28.332 30.394
-28.563 33.410
-25.732 -20.006
-20.354 36.666
-35.975 21.904
-31.556 -5.912
-27.754 3.819
-14.418 -11.771
-32.339 -5.886
-39.170 7.886
-23.850 23.272
-12.252 35.093
-24.819 23.720
-34.341 -3.052
-24.108 0.666
-31.492 34.611
-20.443 38.895
-27.053 32.107
7.969 44.428
-4.400 43.296
-37.442 -4.126
9.239 -9.220
-33.499 8.244
-28.837 -8.229
-29.487 -3.793
-32.985 7.805
-17.729 -24.305
-7.488 -15.987
-16.714 -4.864
-11.219 -4.387
33.708 -8.107
41.299 22.326
40.628 1.220
13.286 -18.577
-24.732 -3.748
-24.364 29.468
-18.038 36.996
7.226 38.848
27.251 19.742
-8.777 -5.235
11.841 13.328
-27.572 30.316
-36.688 12.938
-31.186 8.588
-6.458 -20.763
8.149 -13.300
18.858 -11.218
34.047 19.033
34.084 1.373
38.350 4.407
35.365 -4.272
-3.841 4.585
-6.933 -20.812
-16.848 7.168
-11.739 8.449
-16.196 32.941
12.991 54.735
31.474 30.029
29.318 -1.823
33.501 35.124
-13.231 47.468
14.019 37.280
27.744 5.935
-14.897 -16.999
-23.141 -8.454
-37.108 11.270
-28.958 -16.258
4.342 -18.395
7.224 44.552
8.657 51.197
-24.465 5.442
-40.529 21.275
-41.358 28.721
-39.393 7.252
-24.302 -1.860
-32.832 -0.235
-25.179 38.782
-3.161 40.320
1.771 41.909
-27.452 -6.595
-31.744 12.932
-12.009 49.561
-33.942 28.029
-20.233 40.929
-17.475 38.873
-24.372 40.417
-37.236 5.643
-35.628 25.514
-18.475 43.845
24.765 31.496
24.991 41.564
26.687 33.700
26.753 5.738
18.737 -3.288
31.029 17.422
21.586 42.216
5.634 53.481
15.149 44.912
28.877 24.329
35.003 30.258
1.115 46.909
-32.017 36.270
-28.867 6.596
-4.588 53.579
-26.219 11.764
-24.050 7.001
-21.765 -4.344
-20.094 17.343
-0.316 1.509
-33.313 21.300
-21.361 34.348
-4.693 42.512
13.920 47.244
-18.549 29.518
-19.175 45.953
3.268 7.531
20.479 -7.412
1.941 -15.926
-16.725 -16.909
34.474 15.582
38.528 2.269
37.563 11.637
29.602 34.173
-29.777 7.353
-37.386 -0.352
-40.540 -9.410
-32.964 -12.796
-29.991 20.688
-16.700 44.207
-22.725 36.657
-36.633 11.457
-15.960 32.021
-8.909 42.198
-32.399 38.090
-35.078 -4.618
9.251 -15.990
14.492 10.619
30.881 6.969
20.136 -7.735
21.683 -2.524
24.092 28.726
32.867 16.947
24.805 25.376
17.079 37.832
2.454 41.819
-36.336 -3.686
-35.112 -3.845
-18.701 39.470
5.329 34.722
25.067 43.697
25.154 31.701
32.168 16.269
22.366 35.876
32.524 24.861
41.158 28.882
31.802 -1.252
30.217 33.314
40.608 29.695
35.793 22.571
30.262 5.221
23.207 1.270
32.839 -9.738
22.243 -4.328
20.434 -3.021
-23.340 10.854
1.782 -19.920
-16.504 33.636
1.053 48.941
-26.809 42.618
-27.466 -2.699
-8.847 -0.846
7.359 -9.011
0.575 -6.783
-21.777 2.523
-29.632 11.618
-15.547 -12.933
-30.930 14.176
-32.315 -4.473
-1.765 -3.373
1.697 20.013
-2.384 43.721
25.756 45.127
44.039 9.434
33.159 11.505
-12.368 45.325
-33.253 29.163
-20.485 19.007
-28.956 8.371
-22.928 8.913
21.084 3.717
13.083 34.299
23.496 0.074
-4.609 -15.316
10.396 0.272
-23.990 3.086
-22.803 -18.995
-4.997 -7.530
-19.805 11.937
-30.892 -11.416
-33.653 -1.343
-19.292 -21.181
-13.951 -7.937
10.651 -18.948
-9.720 14.709
2.945 43.332
17.965 37.855
29.614 28.780
26.542 30.903
28.722 32.912
36.942 33.396
34.654 16.367
29.641 33.523
9.319 52.085
-14.535 45.361
8.552 41.358
28.569 18.607
40.924 16.112
-5.501 46.736
-6.130 37.944
-19.627 29.442
-8.696 48.532
-15.808 42.475
-16.053 43.209
14.198 42.096
34.863 10.553
25.524 45.942
30.570 33.489
26.891 29.841
29.739 34.933
37.631 23.075
31.765 1.622
43.524 8.038
34.233 2.413
22.015 33.047
15.941 36.971
-21.843 36.487
-16.518 48.970
-30.625 26.462
-28.842 17.821
-21.085 44.754
2.646 46.937
-27.970 -11.772
-27.378 25.922
-31.345 33.985
-34.370 13.496
-29.039 8.942
-32.087 27.912
-43.009 3.824
-41.462 6.078
-31.524 4.307
-46.957 14.494
-39.754 8.444
-30.082 28.199
-36.691 14.045
-41.326 21.926
-30.631 -10.975
-20.356 -22.831
-5.803 -22.761
27.481 -7.018
12.666 -18.344
27.381 -1.788
27.857 -6.867
33.965 9.375
11.516 41.127
30.595 0.556
27.550 30.469
28.985 20.409
4.220 46.810
-21.696 -2.344
-6.028 44.789
-6.950 43.623
2.368 42.068
-23.919 29.085
-19.945 18.102
-31.022 5.596
-32.047 25.236
-30.665 35.636
-11.480 32.317
1.897 44.327
4.213 44.798
14.745 36.105
-32.655 9.306
-40.044 -3.068
-31.276 -8.345
-44.256 7.973
4.590 -16.095
33.935 27.605
15.534 38.496
26.779 42.952
31.464 4.014
32.088 16.650
30.945 27.337
41.444 -8.836
2.888 51.882
23.029 38.744
13.297 41.201
31.062 19.320
-1.681 57.346
10.731 49.117
-22.725 37.640
-21.339 0.740
-19.699 13.634
-29.932 21.719
-15.560 13.663
22.317 1.436
35.257 23.330
39.438 19.330
0.555 -26.207
14.535 -22.017
13.357 4.028
8.328 -9.599
2.927 -13.506
-19.385 -4.389
9.364 -25.440
2.920 -17.353
14.123 -28.337
29.542 -14.761
36.037 11.292
0.012 -0.020
-26.445 44.113
-21.081 43.072
32.372 25.574
26.711 29.183
25.623 24.789
36.812 22.132
37.598 8.967
34.399 -8.974
8.266 -17.720
7.408 -26.923
32.146 2.167
31.178 15.122
41.583 29.168
25.883 41.580
-0.468 36.257
16.337 7.183
-9.132 -11.585
16.788 -17.458
23.445 6.995
16.576 -21.273
-26.178 4.638
-33.645 1.471
1.249 49.884
-14.794 41.488
-7.280 37.776
-23.166 34.330
-38.811 20.719
-17.247 27.523
-29.960 27.124
-39.307 24.440
-35.068 32.279
-26.216 9.626
-15.893 21.718
-5.877 39.347
-26.324 25.503
28.986 41.538
40.032 -6.571
33.455 -17.557
30.582 19.567
32.640 36.360
26.344 36.484
16.222 48.347
27.387 40.550
10.796 46.417
12.433 52.042
-5.693 45.596
-36.595 -3.889
-14.806 8.671
-24.289 -7.405
-35.351 19.930
-29.304 21.083
-29.963 2.332
-23.510 -2.478
-12.568 -22.468
-8.553 -12.328
-30.252 -23.992
-24.610 8.174
-42.329 18.978
-35.361 -3.708
-34.615 -2.014
-27.274 20.242
-0.974 43.547
6.112 50.860
5.958 41.619
15.869 48.560
-1.666 53.971
-4.804 46.182
16.143 49.242
-5.325 44.293
-12.863 37.365
-34.132 18.922
-28.950 -1.852
-31.356 14.558
-27.041 34.708
-15.471 40.346
-11.788 40.407
-31.248 -8.896
-43.902 11.341
-32.801 21.433
-22.686 20.537
6.145 -5.443
25.443 14.250
35.952 24.150
26.723 21.152
2.491 -19.037
-15.502 -22.720
-0.367 -3.742
34.188 2.095
27.976 1.407
21.503 -20.936
29.665 -2.560
5.247 -16.763
-17.588 -10.879
-25.319 -21.992
-12.543 -10.287
-9.447 -24.395
14.263 -18.080
-6.192 -16.338
24.019 -9.912
27.960 17.632
27.266 24.185
29.466 35.291
14.317 50.499
39.584 16.518
5.277 53.575
31.663 36.388
20.541 39.664
31.434 17.206
6.182 -1.103
34.127 12.073
26.578 7.135
11.504 -24.388
-0.169 7.917
21.286 -10.832
-18.783 -2.101
-37.928 -0.573
-25.285 20.529
-37.031 9.945
8.797 8.357
32.953 14.954
40.921 7.750
7.233 0.252
21.736 -8.578
30.048 -17.501
24.819 -8.734
35.193 -8.731
21.587 -19.984
28.064 11.480
-18.491 -5.242
-27.804 -3.751
-14.148 -2.558
7.190 -18.286
21.837 -17.803
-18.724 37.842
-26.583 25.334
-34.829 7.178
-37.966 8.644
-28.297 44.161
-33.150 23.893
-13.214 49.399
17.275 44.352
-15.283 41.514
-19.251 39.972
-18.897 47.909
-36.843 40.887
-12.235 43.879
-36.612 24.172
-39.409 13.072
-22.862 37.685
-16.344 34.340
-21.472 24.554
-5.514 45.014
-0.610 51.171
-1.721 30.954
-35.159 23.644
-25.280 21.928
-35.590 20.433
10.580 35.852
-12.450 38.615
-0.149 36.181
-22.209 8.070
-5.350 -26.590
3.033 -23.496
2.031 -27.697
29.743 -11.776
37.350 0.686
39.890 -9.950
41.703 12.377
38.806 20.362
5.923 34.155
21.882 39.086
22.212 41.101
-10.245 46.987
13.072 41.492
0.411 51.265
2.657 41.948
30.758 16.761
35.686 2.997
-7.777 -12.134
-1.890 3.619
10.045 24.969
-17.582 44.837
-11.310 37.649
-33.380 21.450
-33.229 15.283
-19.599 -18.335
22.128 33.806
21.120 36.940
21.131 41.784
-23.023 35.656
-26.818 18.378
-23.714 32.283
-18.750 35.502
15.438 45.471
0.433 45.644
5.541 44.832
25.990 31.011
3.578 52.472
-1.045 48.750
11.293 49.868
18.489 41.958
2.516 47.069
-3.382 40.915
22.429 39.678
25.035 29.870
3.227 43.629
3.686 46.568
39.610 24.128
19.531 45.999
34.182 29.917
35.079 42.932
4.446 -14.311
9.697 -17.931
-17.940 2.243
17.614 -14.707
21.319 2.444
27.886 -10.446
35.853 -1.393
32.581 15.550
34.610 26.949
14.610 45.701
24.361 31.869
33.353 19.444
18.127 38.406
-30.790 2.881
-14.880 39.493
13.291 41.600
20.801 43.004
7.426 49.954
-23.284 32.814
-31.260 32.499
-32.920 3.020
-24.065 4.723
-16.617 35.505
-37.332 28.232
-30.603 22.837
-23.844 -13.918
-9.016 -12.557
-0.248 -11.254
-9.569 36.301
12.910 36.539
2.584 40.835
-11.956 -0.834
-7.955 3.064
17.328 -15.636
-4.762 -14.016
-36.580 17.018
-33.635 29.510
-13.268 -23.965
-33.646 -8.468
13.334 -20.775
7.061 -20.151
-2.745 -20.670
-2.385 -25.880
31.805 1.508
24.807 -24.164
-25.290 -10.376
-13.207 -10.267
34.594 22.193
32.154 0.096
18.453 -16.752
-19.242 -13.517
19.408 -19.130
-9.222 -6.090
-27.366 6.402
10.996 -4.003
2.668 -16.370
26.164 -0.904
37.575 21.085
24.559 -10.043
35.497 -10.463
-20.984 -13.396
-23.605 -4.625
-21.792 1.917
-15.018 22.116
19.102 29.596
-19.606 24.945
0.050 -21.610
21.296 -19.396
-32.875 -9.430
-39.995 21.558
-29.398 24.492
-25.812 33.504
-25.044 29.133
-38.572 1.830
-39.742 29.446
-30.983 1.058
-21.497 6.396
-27.617 24.948
-23.665 -2.888
7.549 -11.374
4.420 -23.718
13.386 -20.329
32.077 -4.253
5.167 44.311
21.833 25.215
11.452 44.836
11.563 36.304
28.062 -15.308
14.077 -14.030
9.650 -19.479
33.093 17.827
35.412 14.080
26.212 25.724
26.054 3.829
34.233 -18.189
-3.718 -28.540
-6.967 -2.754
38.199 3.563
24.328 -1.243
13.389 38.366
-30.229 40.183
-25.236 40.306
-27.234 25.876
-33.265 14.236
-10.489 -14.045
-23.380 -8.856
-28.353 -10.162
-31.105 -2.875
-36.068 14.961
-25.483 33.419
-13.046 43.719
25.979 24.355
32.428 10.895
16.097 34.216
26.061 30.393
-23.494 25.178
-34.776 22.541
-14.775 -4.750
5.358 3.868
-25.223 -0.058
-33.235 19.114
-34.507 4.599
-1.491 -8.487
-8.089 -14.449
-30.327 24.893
3.716 47.380
-40.294 3.686
-34.506 12.742
-36.741 4.460
-28.017 9.306
-42.196 21.720
-24.909 17.298
-9.278 47.023
-24.586 39.667
-17.386 34.990
-27.714 43.825
5.413 47.224
-16.421 37.955
4.926 42.236
25.833 -2.558
32.948 -24.544
5.242 -32.006
37.858 2.849
35.844 32.995
15.034 40.715
7.147 45.730
-2.460 48.629
-5.414 48.080
24.348 29.844
22.933 38.587
-15.485 43.615
-27.607 39.869
-28.750 35.364
2.917 46.131
25.505 39.236
0.308 35.614
-38.747 12.142
-30.270 -5.757
-11.076 39.043
-13.624 23.683
-35.389 4.807
-3.174 3.818
2.361 4.195
23.050 -16.074
37.786 18.357
7.638 7.048
37.570 27.147
29.758 -12.318
18.235 -13.963
6.986 -22.054
-18.739 -13.968
-36.278 5.909
-26.319 8.417
4.630 -15.829
1.928 -11.927
-19.663 24.786
-24.235 21.051
-7.780 42.742
-19.961 46.903
31.621 27.934
18.136 32.609
-10.292 33.937
-39.912 7.543
-30.898 25.525
-34.747 27.484
-25.861 9.592
-25.943 34.739
-22.777 22.839
-29.079 35.439
-16.747 31.929
-19.373 31.258
16.739 40.839
14.472 9.479
39.227 8.074
12.849 40.636
1.905 9.592
2.486 -3.714
-28.984 5.477
-21.627 -20.187
12.904 -23.618
13.909 -3.224
33.437 -8.587
21.671 -10.744
35.138 12.211
32.834 -7.821
36.894 9.510
27.621 39.385
36.345 33.514
30.884 28.493
15.690 47.006
15.850 47.311
1.201 43.459
3.873 47.004
28.512 7.879
25.559 29.976
1.095 41.084
35.828 -3.351
39.038 11.978
37.650 22.577
-25.036 39.058
-20.074 32.110
6.659 40.531
-26.244 43.942
8.053 39.779
5.743 47.585
-13.811 49.055
-27.363 30.142
-26.425 24.426
-17.685 43.464
-22.511 39.926
-26.752 12.743
-35.170 6.057
-15.767 -2.855
12.934 -10.419
16.556 -18.852
31.063 26.387
36.310 9.207
29.447 -18.046
18.219 -14.613
17.096 -17.414
31.049 27.268
29.386 26.267
20.675 46.744
8.257 48.547
-27.655 32.974
-25.633 32.012
8.957 52.468
13.418 43.085
14.958 44.795
31.361 35.425
3.477 42.669
20.692 8.568
33.259 7.573
38.661 35.616
26.331 18.495
23.725 34.560
5.890 52.510
39.941 21.228
19.452 -14.131
19.827 -15.644
-7.607 -18.625
-19.500 -19.719
-5.334 -17.100
-37.595 8.041
-29.206 -4.933
-19.017 -11.415
-16.980 5.106
-27.142 12.717
-9.910 -0.865
-34.288 9.799
-4.485 46.578
-23.351 39.345
-30.585 28.696
-23.370 4.252
-27.502 37.429
-4.910 48.913
-21.408 41.825
-18.985 -8.239
-22.482 34.776
-18.072 33.188
-23.749 -8.858
8.864 -1.964
-16.880 16.788
-10.613 39.232
-28.739 31.899
21.528 42.189
-34.632 20.633
-37.306 -5.435
-28.983 19.242
-33.074 28.604
-26.065 -6.498
4.074 -2.947
-30.591 11.812
-31.482 25.322
-35.949 26.148
-30.380 10.188
-12.728 -5.283
-32.215 33.727
-30.654 5.012
6.027 34.249
25.854 24.362
-0.672 43.837
7.955 26.667
-10.056 41.336
5.360 49.421
34.917 30.850
33.851 7.074
36.066 35.335
7.532 49.489
-13.412 13.950
-13.840 33.659
12.201 45.835
17.540 39.023
21.372 25.830
22.652 46.257
3.702 46.163
-14.011 44.159
-21.936 46.119
-42.405 17.751
-26.802 25.796
-21.087 6.077
-26.055 12.183
-44.134 9.529
-19.613 44.479
-25.981 18.384
-0.437 29.090
1.886 43.291
2.866 43.587
-14.179 41.432
-12.576 44.980
-9.551 48.011
-12.593 7.019
-15.112 -1.429
-20.482 26.286
-10.994 42.314
-11.869 43.127
-15.305 46.320
-5.169 46.667
2.751 41.557
-38.469 15.559
-36.487 19.730
-17.418 36.737
9.546 48.251
32.701 22.413
48.685 23.692
34.901 6.659
31.074 15.203
-19.255 -16.936
-5.570 3.041
-38.150 25.636
-41.688 25.859
-38.636 15.217
-24.649 37.870
-14.683 35.081
-22.442 38.551
-23.395 27.568
-18.445 40.218
-20.955 48.592
4.160 50.278
-11.208 49.437
-22.473 43.845
4.189 56.208
-35.766 6.875
-27.059 -9.633
-7.359 -7.279
-25.427 3.578
-30.486 23.298
-37.084 2.421
-32.845 8.361
-35.831 19.151
-43.056 20.681
-22.165 29.486
-19.560 44.747
27.755 42.015
42.067 24.531
33.789 17.468
31.967 18.122
11.775 -13.912
14.614 33.653
26.936 29.483
39.966 40.419
-4.425 47.271
-30.351 32.777
-36.256 16.202
-27.201 29.010
-33.742 20.524
-34.722 23.076
-30.875 30.634
-45.447 16.175
-9.856 -16.840
-14.882 -11.343
-11.304 -22.050
19.315 -12.286
7.920 -26.548
13.881 -24.868
8.133 -3.088
-11.355 5.107
23.566 -14.185
5.997 -24.614
12.672 -23.779
16.499 -16.839
22.543 -2.968
30.075 -5.982
35.933 -1.901
15.141 22.196
21.629 37.396
29.122 20.753
5.752 -11.174
4.939 -8.813
-10.750 -3.554
6.240 -11.054
6.756 -27.248
-6.373 -15.915
-9.352 -21.400
15.152 -24.209
11.925 -28.088
11.005 -14.675
14.471 -4.612
37.662 10.132
11.239 51.874
-9.013 47.726
5.627 43.589
-4.153 49.698
31.829 6.150
29.146 -0.693
-15.137 -3.836
24.265 2.941
32.420 0.771
19.189 39.423
34.196 30.284
20.805 19.377
14.159 44.349
5.117 48.806
4.294 46.754
-35.852 7.347
-0.174 14.147
-0.798 1.313
11.848 -9.203
-19.256 -16.778
-25.550 31.859
-26.577 22.353
-12.271 49.679
-1.178 36.041
-8.864 45.302
3.928 46.515
13.473 -19.999
26.669 13.166
-24.557 10.415
-40.734 7.011
-28.158 27.165
18.250 43.211
-14.905 51.999
8.116 40.596
6.116 52.391
-7.562 46.851
16.919 34.232
23.677 38.777
32.744 47.259
33.574 26.398
21.410 -8.896
2.511 -17.891
12.893 -9.464
6.490 1.110
27.732 11.698
21.866 -9.134
6.389 18.076
-10.953 -7.437
-9.954 -16.176
12.822 -10.598
19.470 -17.190
-18.081 -0.878
-17.214 -17.107
-26.926 -17.751
0.641 23.699
-11.140 39.485
-4.890 54.026
32.110 41.255
32.926 16.933
25.325 -13.508
16.762 -11.982
-1.621 -9.771
22.634 -17.096
-7.621 -4.409
2.980 -13.736
20.695 24.055
1.238 38.631
29.909 5.948
23.514 17.238
15.340 9.029
21.600 15.566
25.135 25.838
36.085 17.623
6.546 47.014
-2.046 42.144
3.147 46.019
25.411 39.484
23.497 42.213
28.843 35.783
27.771 41.021
1.714 48.458
0.135 47.522
-26.431 24.654
-29.339 31.000
-10.594 31.068
15.254 45.755
21.351 41.361
15.694 47.466
2.816 49.359
23.422 34.624
2.814 41.439
42.452 14.101
40.625 12.634
32.207 -15.305
-36.808 -7.543
-30.285 4.500
-19.862 -15.447
21.206 -1.009
20.456 -2.420
-30.249 11.157
-28.202 6.924
3.653 -10.668
21.365 6.240
24.522 22.330
22.853 16.536
24.933 40.403
17.759 12.920
36.570 -11.562
24.437 -21.371
-11.394 12.414
-31.365 36.103
-29.935 11.030
-30.370 -9.034
-29.471 8.487
-30.908 6.460
5.474 -3.532
35.715 -9.146
7.469 -11.731
25.358 -5.046
29.225 -9.564
25.560 -7.592
33.330 -6.393
26.613 11.913
23.219 22.164
-5.504 53.271
27.347 35.037
9.399 54.319
-22.222 23.666
-23.937 41.921
-35.649 26.664
-28.409 41.592
0.297 47.386
11.414 36.075
2.617 42.256
13.990 -18.027
5.920 1.781
-23.193 -1.860
-24.595 32.226
-20.430 49.320
-35.239 25.093
-33.033 37.661
-30.407 21.125
-30.239 22.676
-36.681 -1.416
-32.341 -13.293
-41.685 15.553
-40.155 5.518
-20.052 -16.909
4.064 -23.481
17.934 -2.233
11.930 2.478
39.921 0.355
38.221 8.050
32.526 23.052
32.919 -3.428
36.195 9.666
39.389 2.451
27.148 -17.327
-15.986 4.119
-27.705 28.484
-20.242 41.139
-27.254 3.472
-22.240 -14.905
-28.533 2.254
-30.095 20.243
-26.963 17.490
-41.893 -4.697
-34.971 11.913
-20.055 38.670
-16.913 53.244
11.533 46.824
8.497 46.696
-27.739 32.747
20.967 38.945
37.472 17.593
34.991 34.925
35.615 19.505
6.536 43.322
-23.223 38.209
-26.348 40.280
-12.760 46.219
-21.306 17.508
-12.286 -10.624
18.596 -8.681
24.231 43.646
22.365 32.101
21.157 31.818
-7.913 -5.226
-4.535 23.648
7.894 48.160
34.768 4.634
-6.076 -5.319
14.597 -9.252
-17.011 -17.928
23.954 -20.953
16.670 -30.617
-24.551 -12.423
-6.861 -3.814
-19.843 3.144
17.591 -10.490
18.842 28.857
34.648 13.571
21.152 -1.094
18.935 -2.283
19.191 -20.535
22.684 -20.438
14.704 -5.344
-3.325 -19.477
-24.573 5.192
-27.368 7.734
-20.196 37.322
3.016 42.416
2.292 41.265
-26.305 7.422
-24.982 30.218
3.796 35.411
33.563 -0.335
40.856 19.969
17.546 43.049
33.880 21.581
37.591 -9.691
30.067 5.011
19.900 37.262
-19.140 43.688
-13.767 39.553
-31.325 40.445
-26.378 -3.884
-35.251 2.189
-36.139 11.738
-40.623 18.058
-36.410 9.679
-29.235 -2.026
4.932 -16.732
15.135 -13.235
30.446 33.740
35.374 1.501
13.759 44.031
-13.167 44.139
8.026 49.576
1.353 52.912
30.295 32.100
15.943 42.614
23.266 23.434
23.471 -0.822
12.835 0.034
4.243 -14.069
28.057 3.483
16.989 16.887
-8.710 -4.177
-26.146 11.463
-39.033 17.085
-34.647 7.318
-18.791 -9.396
-25.688 -2.351
-26.342 2.468
-6.144 0.598
1.619 -18.354
-30.259 13.147
-20.907 27.283
8.682 42.404
1.862 42.100
32.360 27.117
30.546 -2.546
35.540 -5.444
24.080 -22.537
10.702 -4.244
24.234 11.487
30.106 13.108
34.811 29.058
40.023 12.901
23.353 3.627
23.841 -2.083
23.733 -8.449
-1.749 -13.292
6.498 -18.967
12.313 -20.698
-4.954 -14.750
7.671 -15.916
-6.566 -11.513
29.397 7.008
20.524 -9.011
35.754 23.926
19.040 38.483
12.879 44.086
12.070 43.585
-33.839 28.325
-37.192 16.207
-27.238 18.106
-29.077 -2.543
-27.267 26.052
25.944 26.570
-8.535 22.362
-15.997 49.088
-0.321 35.999
-24.966 -5.273
-45.395 4.561
-35.441 -0.857
-27.300 27.361
-23.892 19.929
-23.634 -9.591
-46.026 9.356
-18.014 -22.012
-3.055 6.843
20.310 29.000
37.125 11.351
25.807 25.657
32.925 16.436
17.499 32.593
24.269 40.281
15.946 44.451
-17.415 49.000
14.573 51.632
9.578 51.139
-25.072 35.945
-7.998 42.549
34.492 20.985
20.150 44.383
23.198 35.357
22.635 34.070
24.856 36.151
1.642 2.636
-4.677 -1.684
39.925 12.519
38.895 15.672
25.969 12.953
17.248 1.973
5.673 24.081
-6.942 -0.573
-27.707 9.626
-25.146 -9.659
-29.387 2.519
-31.233 20.016
-34.125 26.654
-4.187 34.120
-12.831 -14.101
-37.992 2.804
-13.573 -5.932
-18.242 -7.228
-20.545 1.123
-9.882 8.816
-28.785 -10.180
-18.995 -14.532
-26.854 -18.245
-25.423 -6.164
-10.893 8.023
-30.634 0.407
-21.862 19.949
-38.567 5.939
-22.372 39.050
2.114 41.643
-37.895 7.658
8.422 2.839
4.947 -11.117
-17.802 -17.815
-26.612 7.435
-2.140 -16.938
-26.882 16.986
-27.628 1.249
-34.232 -4.002
-35.296 10.361
-37.995 24.276
-32.512 29.594
-14.643 38.937
24.248 29.607
36.696 6.810
17.787 -10.188
22.219 10.553
32.512 26.452
15.717 35.714
30.292 36.175
-8.777 49.106
36.162 19.804
30.170 22.468
27.560 32.194
27.911 36.357
-0.830 48.212
-18.413 40.361
-29.326 21.958
-32.767 20.249
-38.449 17.876
-39.092 9.504
-25.506 12.698
8.296 -26.227
-9.313 -22.429
-7.744 -27.728
-18.487 -18.381
-29.178 -12.569
-33.865 -9.745
20.793 -14.144
33.468 12.522
33.696 -12.755
27.416 -11.747
25.013 39.206
10.463 35.907
23.747 30.223
29.317 0.951
9.340 -6.114
26.547 27.269
-28.207 32.765
-34.026 27.737
-22.862 -7.942
18.206 -14.625
31.319 -17.937
25.261 -24.013
15.465 -12.110
-8.153 -6.783
-1.795 27.069
14.715 39.812
-30.093 34.007
-22.934 -16.893
-8.832 -16.247
8.591 10.098
31.313 29.170
25.844 23.049
35.960 9.241
22.956 -11.152
31.233 33.472
-11.493 44.993
14.097 38.286
29.091 19.343
17.519 9.785
24.145 -3.479
-7.225 -20.514
-17.144 -10.205
0.597 -8.456
6.226 30.648
6.627 40.352
2.038 46.293
2.223 42.325
-4.936 -2.637
-23.031 -16.916
-18.422 -3.605
19.402 -17.147
24.075 -17.814
37.293 26.795
30.605 29.870
-16.614 33.746
-28.002 11.179
-39.880 19.914
-27.880 36.774
-4.632 53.230
13.197 54.987
25.349 3.982
18.251 -22.186
22.540 -12.013
7.295 -6.168
-6.547 -0.844
1.716 -20.460
-18.630 7.088
-12.015 26.961
-22.201 -14.163
-14.282 -11.669
-18.878 11.922
-7.375 -14.723
1.421 -6.579
-16.554 29.719
-20.211 16.295
-28.932 12.888
-39.307 9.158
-21.373 34.021
-14.368 47.568
-18.169 41.035
-13.838 48.822
-18.085 43.621
22.322 40.827
-7.595 44.614
-30.878 10.663
-45.690 0.461
-3.346 1.718
-12.928 -14.817
-36.715 -3.434
-29.597 -0.204
26.260 -9.842
5.705 -18.957
-16.772 -8.761
6.711 10.005
-7.153 -22.278
-20.754 -6.952
-12.583 -14.758
-27.232 -4.609
25.050 -5.090
31.692 13.226
22.787 44.184
36.434 19.896
32.849 -5.549
28.501 -11.602
8.007 -11.283
39.322 19.527
20.226 29.620
22.376 37.094
32.585 25.327
40.320 16.730
4.155 -22.355
25.226 -15.622
34.199 24.483
2.175 40.960
0.916 6.181
-32.627 2.780
-21.083 -8.968
-20.505 -22.868
-11.033 -19.843
-26.918 -7.432
-28.077 7.334
2.478 27.985
10.525 24.182
26.738 17.084
24.628 23.929
9.293 -6.857
-24.516 -11.847
-20.138 16.478
-32.775 20.936
-23.530 1.787
-23.349 1.714
-29.163 -13.327
-13.068 -19.965
26.844 3.525
37.343 8.193
24.158 -10.493
29.848 3.709
28.249 35.849
21.676 45.345
28.015 34.510
37.535 7.992
30.814 36.719
33.599 23.182
30.545 -1.087
-2.750 1.144
7.008 -3.705
32.713 8.231
33.414 3.464
21.273 -25.204
28.716 3.925
-21.980 8.229
15.366 -10.001
24.923 -1.677
10.381 11.243
5.163 -15.391
36.574 24.297
4.714 28.890
-37.193 12.316
-32.763 33.002
-6.669 41.237
-32.156 24.363
-4.494 46.175
2.160 41.114
20.501 -9.811
8.737 -12.863
-19.444 9.631
-10.519 -15.124
-20.356 -15.526
-3.217 -13.729
12.607 -12.774
-5.456 -20.631
-21.323 -6.719
-14.454 6.295
19.376 26.405
28.988 34.759
14.682 31.738
30.130 12.887
34.568 11.640
25.178 31.279
32.887 13.062
24.549 38.322
16.738 35.579
2.770 54.070
27.525 28.749
18.097 45.681
26.112 24.507
36.378 19.400
17.621 -26.813
6.319 -18.361
4.005 -17.702
28.503 -7.094
34.434 9.028
40.664 12.937
12.808 -23.710
29.245 15.382
-2.188 -12.293
-41.187 -3.271
-31.980 -4.232
-22.384 31.952
-31.073 19.419
10.230 42.629
-32.054 39.265
-24.408 40.175
-31.678 24.551
-11.376 -10.436
-18.657 28.386
5.576 51.651
23.906 -8.685
24.023 -0.339
23.878 34.981
22.759 39.845
24.140 35.837
24.279 31.563
6.166 5.803
-23.718 -6.954
-25.152 24.297
-19.851 39.096
-32.309 30.374
-38.435 27.720
-32.172 38.898
-24.457 34.418
-17.340 42.118
5.266 45.987
4.154 46.599
-23.013 40.815
-34.184 6.005
-38.391 12.995
-21.382 37.393
11.392 43.481
-14.651 38.397
0.989 46.248
3.562 36.534
32.800 27.028
30.843 23.544
24.356 -2.246
24.163 0.726
36.655 11.195
26.239 29.981
33.836 25.980
4.437 40.918
-14.313 44.956
-30.783 34.804
-35.678 20.629
-9.893 3.057
-10.595 -0.514
33.955 13.772
33.933 -4.910
29.692 -16.791
30.876 3.486
8.062 -13.639
-8.872 -23.030
-26.246 -27.682
-34.867 2.814
-30.396 23.383
-36.966 24.677
-14.435 -7.971
13.200 -7.548
15.590 11.633
1.792 -7.100
-11.653 -0.549
-16.403 7.071
-31.187 -5.946
-44.944 17.970
-35.463 -10.341
-21.731 10.047
-5.889 -20.472
34.655 -20.235
31.942 -7.868
29.499 -18.530
8.723 7.959
30.092 30.452
19.110 -4.115
23.488 37.466
30.185 27.746
32.663 30.243
-5.663 48.305
-12.291 49.137
-19.089 51.934
17.403 50.210
-29.682 22.986
-23.717 33.952
0.385 53.132
-28.844 13.334
-37.612 11.783
15.971 27.043
15.517 45.019
-1.617 30.853
4.333 47.209
12.868 50.746
2.680 41.767
27.071 -9.491
7.677 -21.341
-42.639 14.567
-26.319 -4.164
-34.120 13.927
-32.967 38.670
-28.466 28.968
-28.658 26.609
-24.600 -11.397
2.512 0.671
20.275 -17.959
-10.018 -12.231
10.224 37.709
-7.732 -4.997
-20.889 0.183
-30.475 2.894
34.038 16.682
34.292 21.389
21.692 30.345
7.679 46.138
16.378 44.277
6.514 38.029
30.203 38.960
46.848 9.398
9.913 14.872
31.033 -13.821
19.652 -15.767
6.054 -22.076
-16.724 -4.643
-39.096 15.403
-39.708 12.507
-11.629 47.116
2.305 41.426
15.887 39.171
-10.011 39.916
-36.953 21.593
-34.970 27.229
-31.919 23.563
-32.445 30.805
-31.545 30.605
-36.010 22.558
-30.174 26.166
32.315 -1.134
8.045 -22.395
20.828 26.436
20.927 -1.378
32.455 -0.654
-8.571 -24.849
-34.867 14.515
-37.578 19.001
-8.786 -4.755
-23.363 -11.312
-29.573 1.963
-24.460 -6.007
17.587 -10.584
31.938 -2.721
-9.616 -27.996
11.066 -7.146
35.586 -9.850
31.415 0.716
26.225 3.761
38.219 11.476
40.972 27.499
27.804 38.580
19.492 44.648
-9.357 36.581
21.465 19.895
27.198 -4.527
25.764 11.571
30.258 8.614
34.694 8.579
37.981 31.265
27.003 37.711
22.815 36.712
-15.144 39.127
-10.935 38.200
-0.474 36.229
-12.981 3.730
36.254 -3.377
33.730 13.654
20.073 5.245
7.126 -0.930
27.661 16.126
13.384 -19.758
25.971 20.882
27.113 40.861
24.733 37.327
7.186 41.573
2.976 41.942
-21.670 44.129
9.569 42.341
12.390 42.686
-9.960 43.013
14.168 51.728
-34.611 29.088
-20.231 38.185
-12.357 49.632
-24.601 46.680
-28.518 44.890
-31.451 18.092
-34.360 -12.689
-22.417 46.851
2.383 39.180
2.876 40.998
-11.029 -16.979
13.033 -18.215
24.403 -12.524
40.543 10.660
35.589 -5.124
-18.866 -1.514
-6.015 10.566
-40.917 -2.075
-38.326 9.763
-22.509 -12.152
-37.291 26.114
-28.212 38.724
-16.428 48.744
-21.070 42.026
-5.701 52.962
-13.119 41.283
-0.667 35.960
-0.368 47.225
23.429 36.931
27.850 38.925
2.274 50.357
-15.144 48.127
11.236 42.808
32.378 26.451
-15.147 34.830
-17.786 39.733
-29.581 36.753
-29.093 25.176
-33.793 3.010
-10.651 -15.258
35.293 7.903
-16.496 -6.221
28.672 31.526
15.990 51.179
28.156 26.074
38.562 6.276
32.204 38.452
30.191 16.092
22.605 40.807
-14.289 47.439
-10.111 24.716
-0.847 36.206
17.067 -8.456
-11.813 -9.864
-17.899 11.218
17.196 -12.462
-23.625 -22.614
10.135 -18.719
3.372 -24.567
-3.815 -19.061
-25.219 25.413
-21.064 10.832
-10.118 11.006
-0.320 5.875
-38.272 14.778
-21.027 -13.371
-42.604 -4.437
-35.335 -2.060
8.459 -5.934
30.992 2.930
29.585 7.927
30.338 -12.213
7.350 -18.776
24.387 -12.359
-17.569 1.883
-23.361 19.456
-19.103 14.800
-30.894 21.551
-18.536 3.037
-35.244 -8.783
-28.801 -17.967
-13.230 -10.501
-24.700 5.071
-21.224 -4.477
10.401 -4.497
21.176 -28.643
-10.924 17.106
8.400 3.504
-15.752 -13.018
-21.807 -29.773
-17.378 -19.234
-30.586 -4.137
0.088 -26.529
12.363 -20.075
0.099 -10.333
8.038 -17.553
-26.040 -4.442
-27.557 -1.395
-38.207 20.337
-30.049 21.686
2.813 40.834
-29.728 -10.562
-13.595 -22.071
-28.479 9.875
4.379 8.915
-15.422 23.462
-18.054 15.383
-19.009 -8.909
-31.355 5.110
-39.621 -0.374
-27.737 36.839
-18.398 50.346
-26.652 25.116
-7.373 40.832
-7.790 50.434
-19.630 22.415
-16.588 -0.163
-29.827 26.850
-23.723 29.868
-27.225 28.754
-10.486 38.414
-18.370 43.217
13.058 40.651
19.838 46.914
25.558 36.048
37.992 5.244
9.782 -30.356
-9.648 -13.111
13.666 -18.458
12.397 -12.660
9.934 -23.805
11.374 -10.612
-11.635 8.949
-36.643 15.230
-33.148 -8.489
-22.459 -0.359
-7.704 10.480
23.147 8.302
6.035 53.537
-18.621 38.553
-28.631 41.703
1.660 53.224
-36.552 31.580
-34.423 6.899
-26.645 37.019
-33.933 22.712
-7.941 12.009
18.741 -2.727
0.702 -6.864
3.813 -14.274
16.914 27.088
31.184 33.010
7.093 11.496
23.163 17.559
-5.761 48.603
-2.381 30.803
10.491 -4.410
-3.094 -14.578
-21.823 -21.974
-3.480 -9.950
-33.050 34.983
-16.774 46.576
-35.655 25.538
-16.987 35.841
7.210 43.170
10.783 50.183
-19.667 37.377
-4.050 10.251
-23.509 2.065
-31.233 22.022
-22.563 27.346
28.994 42.891
-23.412 33.826
-6.120 43.900
-22.366 43.476
-14.083 31.712
-6.592 33.140
21.418 35.969
39.232 30.785
8.625 39.883
8.641 34.161
28.313 34.432
24.556 46.836
38.039 28.138
23.258 24.723
22.744 36.977
-23.285 39.896
-27.776 27.158
-29.295 18.217
-20.137 2.472
-24.789 6.444
8.083 35.083
32.380 -4.806
26.241 6.335
37.195 -3.126
27.973 14.389
34.105 -16.224
34.088 -12.451
-9.454 51.563
19.137 47.404
7.866 50.700
-25.166 33.092
-30.434 41.157
-41.230 1.137
-21.744 -0.554
-35.614 19.918
-45.965 27.321
-34.257 1.940
0.353 -20.107
-16.132 -12.659
-20.853 -13.747
17.608 26.048
-8.611 54.009
1.409 45.042
6.057 46.343
16.450 29.329
43.409 24.178
31.091 43.930
35.784 24.587
19.040 41.778
31.003 12.028
27.567 43.435
22.124 36.855
35.950 9.891
35.181 30.219
19.866 39.341
-5.056 36.656
-1.848 30.703
-3.026 -4.935
-36.934 -0.085
-18.514 8.966
-17.964 -7.437
-15.037 15.214
-32.700 28.126
-3.789 -1.469
-17.421 -11.860
-19.340 -25.364
-2.113 44.323
20.461 23.909
38.173 35.310
28.711 29.544
24.588 5.962
16.856 -7.445
17.199 -8.037
-6.495 -20.441
-19.152 12.549
-9.717 45.447
-13.115 51.506
-3.994 43.441
14.074 22.886
27.991 3.743
35.343 1.954
7.148 -1.725
-4.641 33.540
10.448 52.065
21.765 38.336
-25.531 39.670
-13.640 10.042
-35.885 12.689
-19.871 -5.176
33.837 -10.702
40.061 8.171
9.835 49.347
-0.494 36.500
0.960 -13.959
-27.546 30.176
21.514 51.357
24.968 38.202
23.188 32.105
11.356 38.874
19.905 28.791
33.397 10.844
32.564 12.904
27.848 -18.863
16.757 -15.275
7.631 -1.208
-23.875 -3.642
-17.572 5.600
-14.746 2.444
-40.676 21.754
-22.877 2.360
-19.999 -10.669
7.981 -15.707
21.618 4.853
38.899 1.191
40.702 7.313
36.872 24.305
15.319 -9.107
-14.140 -21.823
-20.318 2.484
-36.538 6.485
-39.018 5.103
-34.775 32.137
-24.667 36.536
-15.271 50.524
-12.034 20.906
-12.949 6.107
-34.521 27.358
-16.281 24.277
-21.271 39.520
-34.173 33.955
-44.518 23.967
-13.234 44.514
2.322 41.031
20.982 2.813
-0.848 -9.246
-12.208 -8.880
13.577 -6.842
-18.260 -11.033
-17.292 -30.476
16.108 -23.922
8.895 -14.030
9.656 20.348
31.910 13.398
28.895 37.257
-4.551 42.874
10.028 52.794
-4.389 52.628
-11.540 41.375
17.644 48.677
2.040 40.994
-21.609 -22.326
-12.615 6.497
14.387 5.465
34.547 11.624
24.857 38.808
30.543 23.672
29.459 -1.806
39.473 -1.953
36.702 -2.136
33.628 16.124
34.086 17.087
17.676 35.308
-23.724 25.315
-29.119 38.995
4.166 47.034
15.090 -24.526
-8.070 -27.970
-7.360 -14.755
-2.038 4.260
30.300 -3.691
38.247 -3.547
22.918 1.183
16.728 15.172
-11.876 39.447
-14.746 38.351
-3.469 49.568
12.079 39.185
2.421 41.912
-12.186 -24.421
5.110 -22.593
17.005 -4.438
18.223 -18.121
3.113 -19.459
-0.845 -28.829
-11.259 -12.803
-6.480 -22.772
13.553 -15.072
29.304 -20.201
40.067 11.722
39.023 16.571
28.714 38.792
29.353 38.163
17.091 38.222
15.822 36.829
-35.839 31.759
27.716 22.432
33.633 11.053
7.483 -19.689
10.831 -13.231
24.539 -10.092
7.867 -24.094
13.272 -11.880
18.488 37.509
26.800 31.945
34.335 28.738
35.540 27.462
33.647 27.281
2.757 41.735
23.348 -22.434
28.571 -8.504
15.155 -4.062
37.208 14.872
0.175 34.400
20.861 26.202
19.323 38.210
33.762 26.528
31.047 7.275
28.852 12.515
22.496 46.377
8.809 40.401
-14.211 28.673
1.971 15.640
-14.536 -14.911
41.059 4.434
-1.401 -22.426
33.475 -6.316
45.793 17.563
23.643 41.147
25.807 27.107
0.176 -15.757
20.782 -14.165
26.570 -18.678
-25.212 23.149
-36.226 28.993
-45.430 16.025
-31.544 21.365
-31.614 33.267
-18.428 0.515
-24.067 -26.612
-14.044 -18.322
9.451 -26.902
2.519 -4.685
-35.016 7.584
-21.929 -12.645
-7.051 -24.419
-19.956 -6.570
-20.041 -1.166
-26.497 27.013
11.626 41.902
33.456 16.117
33.659 30.806
36.324 15.919
29.748 44.600
29.285 37.852
28.965 9.660
28.802 -2.885
13.122 -16.940
-15.741 25.253
-40.535 11.124
-20.953 -19.506
2.247 -14.019
-6.512 -14.978
-0.336 -28.559
-13.787 -26.331
-8.757 -14.077
6.510 -0.139
-25.670 24.349
24.692 10.718
6.186 -8.571
19.647 17.451
14.887 3.071
-11.426 2.233
20.471 33.548
6.279 37.558
-10.146 45.862
7.755 42.725
24.600 14.049
-8.326 -15.120
-9.832 -7.392
-28.419 1.848
-40.433 14.353
-14.061 -8.345
-4.773 -17.714
-6.982 -9.684
-35.718 27.216
13.486 45.858
-19.860 37.270
-23.427 39.238
-28.284 -7.606
-34.137 28.146
-17.843 47.230
-1.746 44.105
13.608 33.377
35.589 3.849
32.709 22.863
26.179 29.776
17.495 40.788
-29.218 29.963
-30.776 -6.192
-39.648 -6.789
-38.083 13.548
-37.524 21.749
-38.432 25.732
-23.065 39.049
-28.420 35.178
-17.124 37.087
-33.828 30.686
-38.726 37.968
-5.739 47.052
-20.599 34.170
-1.733 47.855
15.472 50.841
19.992 39.848
31.690 3.116
3.196 -8.149
-4.310 46.410
24.453 44.276
28.900 22.082
27.587 30.272
37.964 13.934
37.432 12.938
16.771 12.812
29.219 34.370
13.085 41.407
32.266 20.335
34.763 28.804
41.138 21.241
24.771 6.128
6.741 -11.918
23.821 -19.054
36.230 28.440
23.725 38.634
25.472 9.665
41.446 1.736
36.189 14.171
27.330 49.065
21.849 25.072
20.535 2.256
5.282 -7.393
1.543 -29.273
-25.919 -16.487
-37.454 17.904
-34.888 1.604
0.591 -15.637
28.190 6.648
35.887 17.551
39.035 22.537
44.169 25.413
24.735 21.756
25.209 24.041
19.143 -6.555
29.705 21.945
28.790 27.725
30.792 32.919
30.691 26.269
8.817 45.173
24.409 28.634
21.207 43.988
24.467 20.748
27.962 37.390
32.687 29.576
17.829 40.169
28.339 27.535
37.535 23.295
22.982 41.241
6.357 38.750
21.793 32.776
-22.321 2.830
23.709 -25.332
-2.871 -26.335
4.551 -18.763
-13.956 -19.741
24.299 -12.081
17.869 31.993
34.533 5.036
27.435 45.214
42.456 2.875
22.330 8.937
41.537 -10.166
26.263 40.290
20.231 35.525
16.210 37.530
2.399 41.459
31.532 -8.330
10.757 50.035
28.912 32.249
30.914 -6.470
15.280 -12.943
-21.772 -15.895
-6.026 -20.816
-35.442 -0.895
-12.004 6.699
37.145 9.922
15.595 -18.715
-6.838 -21.804
26.468 -11.113
5.511 -13.284
28.652 32.910
12.559 -9.824
22.664 18.873
12.734 4.166
-9.657 32.029
-39.490 -4.489
-34.039 -4.735
-12.012 28.022
-21.437 45.975
-0.575 44.489
2.576 51.070
-26.018 25.285
-6.968 48.819
-14.870 38.357
-34.252 18.343
-30.398 29.944
-3.852 2.125
12.230 -19.949
-20.331 0.215
-9.383 3.258
26.618 2.618
1.941 41.317
-9.626 -12.498
3.380 -20.524
8.385 -13.396
6.839 -28.736
12.216 -26.127
-22.033 -4.228
21.355 -1.024
24.088 -6.155
24.889 24.619
10.406 46.320
-16.059 50.868
-30.986 1.337
-21.786 1.851
-27.033 8.611
23.460 -15.161
24.423 -3.498
5.754 -15.221
-21.843 -3.220
31.387 20.760
34.226 4.027
37.971 12.840
37.357 16.469
34.701 22.133
-10.993 44.923
-28.942 44.536
-29.610 24.621
-33.421 1.738
-6.611 0.744
20.739 -4.954
27.479 21.423
32.754 11.148
11.573 50.932
25.758 42.797
31.242 -2.086
26.182 -8.055
19.241 43.571
31.848 16.801
-18.038 2.404
-42.105 22.750
-33.516 16.516
-30.314 40.471
-1.518 43.701
1.313 41.935
3.410 46.623
15.667 -13.991
16.375 18.037
25.479 25.842
20.862 45.882
9.544 35.472
16.441 51.258
31.332 7.254
27.509 5.787
-16.752 -14.343
-29.568 -2.489
7.052 -25.278
17.328 -21.671
13.431 2.029
-2.880 -30.807
-9.009 -3.858
-5.800 31.743
-13.018 45.384
45.293 26.846
31.452 36.377
-3.107 49.292
7.579 45.553
14.250 45.674
35.794 19.047
3.787 54.259
-5.607 34.811
-21.689 35.919
-45.512 6.134
-26.157 3.387
7.899 13.197
28.269 13.070
27.105 9.675
31.293 7.144
34.235 1.284
34.693 -4.860
31.722 -4.890
26.976 -1.259
27.439 14.143
23.762 34.016
34.178 0.466
32.590 4.460
37.340 4.894
41.258 8.287
41.646 12.329
28.852 21.276
11.658 44.285
-13.655 40.820
-20.380 32.793
-9.314 42.662
-3.067 44.981
-32.100 14.154
-32.371 16.015
-21.192 15.896
-39.154 23.985
-41.906 34.483
-35.946 19.909
-35.519 32.290
-22.972 36.271
-33.684 30.273
-42.202 23.857
-34.097 33.502
-4.308 46.317
20.098 43.232
-4.537 48.819
-33.327 32.481
-32.992 -1.565
-28.207 -5.011
-34.062 1.423
-3.059 -21.938
-17.574 19.627
-31.572 32.510
-30.167 -9.192
-30.114 -13.908
-41.284 8.552
-34.296 -0.875
-35.386 -6.439
-30.240 3.563
-24.484 7.368
-21.750 -2.436
-24.787 -15.554
-7.596 -9.084
-8.255 -11.458
12.251 -4.049
26.409 -7.947
27.800 12.513
15.780 41.423
6.814 41.281
13.720 46.069
11.828 46.578
4.261 36.199
-9.342 -2.076
30.635 -14.709
-2.271 -20.012
-17.874 -5.898
-30.874 24.820
-11.941 11.186
-34.876 26.049
-33.450 32.504
-16.638 39.111
12.670 47.555
43.971 22.679
9.318 -5.539
32.445 8.787
35.295 20.098
-0.338 49.784
30.039 28.357
36.012 10.298
28.933 15.285
26.642 7.415
-32.572 28.131
-36.483 14.638
-30.775 11.081
-26.473 29.236
-30.432 31.934
-23.112 3.355
32.917 -4.628
-8.172 -20.177
-17.580 9.915
-12.581 -11.059
10.729 -2.478
23.288 31.379
28.117 36.267
32.319 27.482
33.735 -4.396
30.831 -14.317
-9.813 -19.400
-16.164 6.235
-24.826 0.279
-34.456 -4.420
-46.175 -1.371
-13.103 -23.385
-18.375 -9.817
-37.598 11.060
-27.139 16.614
-29.138 33.801
-34.031 40.170
11.562 -5.295
-11.973 -24.950
22.109 -21.737
33.232 -8.947
19.983 29.596
8.536 43.086
23.111 1.246
18.460 -6.397
32.390 11.157
-10.378 -4.576
-30.380 7.385
-10.437 42.498
-0.619 48.402
22.608 37.947
28.642 31.088
4.350 47.141
-7.059 52.967
12.708 47.315
-2.105 49.779
29.891 30.729
22.538 34.215
28.626 38.616
11.706 41.514
-24.354 22.699
13.530 47.437
-12.478 36.307
5.196 40.142
25.945 39.433
28.405 -12.997
-3.564 -24.896
-56.040 4.636
-33.752 2.064
-33.760 14.832
-30.721 1.869
-3.010 41.875
-17.113 38.885
3.349 12.542
27.908 -3.232
34.538 13.906
34.694 6.342
45.257 34.167
7.468 44.493
12.354 33.906
-22.490 33.311
-21.767 29.960
-7.646 50.881
-17.549 41.598
-21.706 42.285
-2.928 51.589
-4.226 48.044
31.131 4.815
29.092 16.446
27.588 -3.278
6.049 -21.467
-13.226 -17.574
-16.909 -12.061
-20.178 3.032
-30.032 -0.971
-35.108 -3.692
-39.817 2.296
-33.856 35.216
-29.244 28.960
-35.891 25.231
-24.777 -7.112
-7.306 41.399
7.719 41.768
1.898 47.063
18.861 36.933
24.130 24.165
31.393 25.981
2.011 -17.575
-3.001 -3.462
34.822 5.079
27.602 8.856
34.651 6.996
34.834 3.173
24.003 -20.927
40.357 3.314
31.006 29.662
33.111 24.131
25.843 18.962
18.034 41.006
3.676 43.378
43.066 15.880
8.934 55.968
41.720 -1.073
39.709 24.757
-1.895 49.278
3.219 48.637
18.009 50.741
-10.254 42.833
-0.740 -9.134
-22.999 -0.574
-31.742 36.179
5.105 49.623
30.341 16.117
32.663 19.971
19.817 44.571
29.974 39.765
47.575 15.204
-9.094 -12.988
-10.588 -14.614
-12.633 -0.516
3.144 -4.773
29.393 1.421
25.034 4.228
26.259 31.655
36.333 9.790
-11.133 -8.755
-21.872 -6.188
-28.826 26.386
-34.023 31.428
-32.849 36.508
-35.200 4.687
-34.318 34.024
-37.583 -4.876
-31.201 -12.752
-15.954 -5.718
17.462 -9.762
8.563 -21.827
35.695 -0.464
41.946 4.721
28.170 -19.130
33.714 -3.779
13.703 -5.746
-24.614 -5.347
-6.549 -2.119
-29.061 -4.449
-28.902 -16.628
-21.288 -14.018
-18.095 -1.098
-21.574 -17.845
-27.723 2.773
-19.585 -18.609
-30.669 -1.065
-35.506 18.974
-33.315 16.732
-22.818 14.995
-27.320 37.206
-27.289 42.785
-18.316 43.933
-30.576 -11.694
-23.128 -6.029
-12.774 -4.979
-38.922 -6.850
-32.293 22.533
-26.162 36.507
-30.655 25.868
-35.858 13.488
-41.298 9.490
-34.935 30.189
-21.013 36.983
-30.068 10.122
-29.353 -3.945
-37.141 -7.021
20.774 33.771
-12.032 37.565
-25.555 12.181
-18.962 22.303
-23.006 36.039
-7.784 43.368
-21.975 45.611
-20.716 43.751
28.965 31.479
3.338 26.833
-6.064 47.739
-18.641 3.884
7.752 -2.530
-40.349 11.185
-33.889 27.080
-21.967 43.888
3.920 44.086
24.760 15.720
17.412 9.086
25.089 23.309
10.686 43.625
-0.984 43.455
0.016 36.590
-19.062 17.058
-14.967 -8.994
-8.283 0.469
-3.716 8.158
-28.509 13.352
-31.612 -6.287
-14.361 -1.434
-35.911 15.622
-5.280 -3.841
-32.558 -16.816
-34.653 -4.344
-37.898 11.263
-28.789 40.109
-27.602 32.051
-37.505 20.533
-26.368 32.556
0.487 -20.009
16.070 7.357
-5.079 6.491
-17.015 39.165
-10.381 -17.556
-36.430 27.798
-23.708 32.787
-18.305 3.801
-16.203 -1.124
-34.770 28.412
-18.681 45.414
-1.447 56.368
-4.593 39.044
4.074 47.317
-6.131 -5.173
10.817 -12.864
3.497 -23.490
18.917 -13.885
36.725 7.593
42.188 0.296
36.664 -15.159
30.672 28.665
2.819 52.080
-16.981 45.799
30.184 24.645
32.854 18.334
26.008 -12.337
-10.875 -14.469
-33.501 13.702
10.710 -15.209
10.448 -31.931
-6.823 -13.869
-16.209 -10.268
36.342 5.446
13.966 -12.208
43.138 -5.722
40.126 9.805
40.261 2.776
26.650 -7.317
25.206 -5.937
40.933 10.890
28.111 19.944
17.605 43.022
15.802 47.616
34.667 16.096
8.301 45.209
30.118 39.043
29.186 37.192
28.829 3.628
43.519 14.759
24.870 51.437
12.929 42.318
12.286 4.757
26.508 -12.133
36.245 -4.158
3.547 51.231
35.171 14.007
31.737 17.712
-4.976 44.027
-11.241 28.104
-10.926 32.011
-42.020 6.959
-38.574 9.536
-40.134 4.147
-20.606 -15.192
-24.724 -16.692
-0.225 -23.011
24.660 -13.479
40.452 -7.134
20.471 6.553
22.229 -4.804
31.324 14.785
25.149 33.177
-0.014 35.594
-23.153 3.366
-23.788 28.798
-6.952 30.225
-19.818 37.462
-17.184 42.458
-20.324 45.051
-0.289 36.549
-30.608 20.517
26.734 9.556
-2.668 -10.829
35.390 -10.161
20.561 28.567
32.634 13.374
4.914 7.560
-8.800 41.843
26.745 34.952
-8.722 45.902
-27.519 27.442
-23.226 3.371
-16.533 -11.701
-19.324 -17.186
-19.743 -7.116
-9.236 -21.280
-8.064 -5.158
26.408 12.299
33.500 27.189
4.143 47.205
-29.185 24.813
-4.138 52.987
-26.094 41.846
-35.016 10.149
-34.260 30.939
-40.116 15.503
-1.330 -16.965
-29.807 25.000
-29.067 11.476
-30.223 23.008
-22.979 -8.925
-37.510 16.494
-34.373 12.754
-34.859 24.893
-12.684 -4.508
-2.064 -20.360
-3.958 -24.254
-15.103 -21.107
-40.659 0.983
24.618 -21.993
22.329 -10.428
-18.298 -11.397
0.930 -21.469
-31.110 0.253
-3.216 -23.850
-21.279 -19.058
-37.391 7.495
-5.021 -4.660
38.190 0.407
35.723 -9.779
33.012 19.525
25.841 -6.761
19.595 38.034
-16.325 29.105
-32.037 36.443
-16.476 -18.834
-23.694 -9.823
-15.302 -12.420
-36.980 -3.434
-31.980 15.259
-21.152 38.013
-24.765 41.505
11.936 40.229
22.402 31.201
28.840 14.817
33.418 23.710
-5.540 49.834
10.313 47.087
25.471 33.236
18.403 34.577
-21.092 37.202
-0.104 48.707
8.767 54.892
-39.576 16.687
-4.343 -20.302
-17.987 -11.806
-18.792 0.900
-14.322 21.538
32.565 17.662
30.561 20.798
9.623 37.347
-17.110 -2.656
4.722 33.301
-37.830 39.626
-34.679 33.175
-22.466 46.631
-10.201 41.170
13.450 43.623
33.723 21.027
34.443 -0.209
21.895 18.756
32.283 35.045
16.827 41.666
35.068 25.897
25.585 20.087
25.029 28.345
21.958 37.486
36.067 16.293
29.927 9.819
35.257 5.714
31.093 18.645
25.835 16.837
27.935 26.285
35.702 9.259
1.362 39.315
31.764 35.132
10.404 45.058
5.633 20.912
36.095 10.334
18.750 45.207
2.426 39.394
17.643 36.541
-18.275 41.259
-29.150 21.481
-30.001 -9.327
-10.266 -10.263
1.592 -19.300
32.701 16.045
-10.516 -11.072
-25.209 -4.755
-40.356 13.783
-30.465 23.352
-33.687 -1.038
-2.334 -19.180
17.431 -2.452
-13.465 22.307
-7.900 8.536
6.232 -20.030
27.751 1.990
-6.079 -6.773
27.389 -17.288
40.497 4.674
15.429 37.393
-12.349 41.960
26.790 0.870
18.469 -19.095
-3.851 -27.548
-10.177 -15.370
-0.191 -24.503
-8.067 -13.307
24.731 -5.148
33.831 24.321
26.024 9.495
-24.923 3.186
-25.378 24.623
-3.565 -15.710
9.883 -18.332
-14.324 8.926
33.116 9.222
26.751 26.980
29.760 33.528
-14.302 46.619
-32.463 33.752
-15.459 28.169
-23.444 36.236
-26.748 10.331
-30.732 -18.050
-27.470 5.445
-35.288 -3.853
-16.572 -17.604
-25.946 -10.860
-37.911 21.018
-24.696 30.782
-35.293 21.608
-25.085 5.248
11.474 -4.519
17.260 -8.724
-10.941 6.070
2.755 0.078
21.100 -1.195
20.779 -10.459
23.670 -3.103
33.461 2.888
30.512 24.624
36.991 13.464
30.334 15.271
19.299 42.237
-5.724 49.328
-3.586 49.358
1.772 56.861
34.257 24.175
8.680 49.851
-10.953 45.456
-7.041 46.431
-30.632 30.808
-38.074 10.791
-26.509 11.844
-6.794 38.928
-32.521 0.676
-32.503 1.786
-16.899 -8.558
-3.291 -4.758
-19.789 -10.665
-31.413 -15.522
-36.992 27.008
-11.322 47.401
-32.149 30.360
-28.585 1.768
-27.003 -12.554
-13.935 -8.637
-25.835 -2.431
-19.875 24.321
-25.772 22.503
-14.782 -18.317
-18.802 -18.011
-31.232 -5.377
-12.279 -16.139
-34.939 5.768
-41.527 26.555
-35.492 18.095
-43.549 1.899
-20.698 -18.096
-33.230 28.133
-1.290 -0.493
-21.686 43.311
32.257 40.043
26.588 19.650
-18.088 -2.307
-27.578 -17.640
-10.733 -9.765
-24.505 -14.405
-18.195 -16.836
-18.503 -16.088
14.736 2.556
-6.187 21.139
-30.798 7.200
-2.310 -21.519
-20.316 -16.536
-26.088 -3.052
-34.091 5.482
-39.643 6.447
-26.615 35.566
-18.963 30.263
0.002 46.983
2.129 40.761
27.444 28.988
18.108 30.090
34.054 25.905
38.292 31.919
24.296 32.354
-5.211 54.985
24.572 -19.115
11.153 8.687
28.025 -1.282
29.204 29.252
26.273 43.936
17.661 43.599
5.954 50.549
32.093 37.283
7.514 47.122
24.498 10.850
27.447 18.446
19.196 -17.581
1.937 -17.096
33.990 -19.542
42.793 22.523
13.870 -16.199
-6.104 3.616
3.768 27.731
20.291 18.924
-13.955 -8.824
-40.367 3.303
-30.274 33.268
1.289 52.958
18.445 38.268
24.414 30.183
14.706 27.380
15.970 47.893
9.764 38.739
31.179 18.752
33.468 -6.592
-13.684 -16.272
-8.237 -15.173
29.968 25.085
9.939 -8.547
-7.378 2.698
-10.065 -12.938
20.517 -8.174
-7.613 -6.575
4.713 -13.967
9.747 2.499
27.445 19.238
2.054 -16.919
6.804 -15.627
23.160 3.921
-22.585 -15.086
-7.937 -2.445
-32.038 10.015
-35.893 11.273
8.719 54.445
29.804 34.477
26.966 -3.541
24.344 30.406
-15.161 33.714
-24.186 -7.692
-18.338 43.997
-13.228 50.075
-31.400 20.093
-17.397 -11.327
-19.896 -1.870
-4.211 -18.101
-5.079 -1.963
-7.520 -27.171
-37.970 2.886
-30.219 12.494
-35.218 6.946
-28.629 4.567
-24.803 -1.116
-35.687 1.783
-37.819 22.687
-15.404 33.882
1.988 47.800
-27.400 17.030
-21.234 34.765
-34.770 -5.703
-29.696 22.951
-26.227 29.324
-15.129 48.644
-21.744 44.324
26.280 17.892
26.702 5.854
28.970 23.123
26.522 14.671
8.812 51.836
16.705 30.197
5.412 4.733
1.532 37.827
-31.414 28.482
-35.835 23.571
-15.069 47.199
-23.155 40.591
-11.074 55.654
-37.927 9.198
-10.616 -7.480
-1.974 -17.519
8.793 -12.968
26.460 0.788
-9.694 -8.223
-22.903 -6.908
19.693 14.152
37.677 3.962
27.129 -15.441
33.695 -3.278
39.888 20.617
34.752 11.426
24.555 34.131
29.676 22.076
42.836 10.249
36.798 4.146
24.155 34.626
25.197 34.084
38.864 10.389
20.417 34.399
10.046 31.368
27.004 9.482
29.644 -2.502
18.267 -2.170
35.915 17.073
31.594 -10.615
-27.994 -16.194
-30.695 -9.286
-38.268 28.851
-24.160 13.850
-10.809 10.874
-1.272 -2.799
-16.742 22.259
23.171 23.592
18.225 26.681
1.283 55.341
16.028 33.913
-34.344 4.942
-21.130 6.101
-27.582 30.381
-33.686 31.700
-18.827 43.351
-28.312 45.062
-10.606 41.241
21.952 38.083
42.847 12.928
38.063 -3.803
31.986 -1.324
13.320 -5.047
-26.759 -5.546
-9.976 24.609
15.184 44.596
27.982 33.374
26.255 41.401
0.074 35.483
30.256 -7.884
-4.333 -25.629
-36.468 8.998
-41.980 4.015
-38.990 11.349
-37.831 1.909
-38.112 22.178
-14.954 -13.384
-12.573 -4.139
-3.561 -24.680
-8.883 -17.549
38.243 -6.169
22.757 2.041
22.406 4.936
-4.559 2.096
14.487 11.304
-16.476 -12.425
19.904 39.729
9.655 48.580
29.898 38.698
25.845 40.563
15.057 41.544
31.126 31.470
37.048 -0.526
16.344 6.731
16.122 -15.384
27.775 -18.224
41.874 -3.162
5.255 -31.931
-12.126 -21.583
-31.045 0.495
-42.695 4.728
-20.471 40.429
-40.137 10.339
-26.731 29.683
-35.008 9.082
-38.122 23.245
-0.710 43.494
11.041 48.210
2.731 42.070
-32.424 37.122
-24.847 39.119
-19.448 30.016
-0.934 36.441
34.537 -10.623
-7.207 -24.324
17.034 -19.801
-13.008 -19.805
28.959 23.109
14.552 32.598
-18.118 -1.237
-30.497 9.015
-14.586 45.041
-23.560 31.079
15.632 44.518
29.468 37.269
18.285 -13.975
-18.320 36.681
-32.393 13.534
-24.861 2.880
-19.137 -19.800
-27.426 8.009
13.087 -8.003
-16.133 10.345
-16.295 -5.347
-26.852 18.449
-27.337 -5.539
21.934 -9.232
35.855 -13.131
13.041 -19.612
28.691 27.327
35.143 42.503
-3.639 49.570
7.387 51.681
-0.395 37.428
8.862 35.870
28.127 27.156
26.102 32.072
22.339 42.991
35.995 25.711
28.682 21.237
16.145 41.735
8.626 50.530
-34.792 29.705
-42.107 -13.219
-27.206 -19.875
1.741 -20.012
-14.855 -20.311
-30.028 2.303
-31.513 29.085
-25.244 39.487
-21.505 27.509
-27.884 25.292
-37.691 20.619
-4.364 49.122
-1.246 40.432
7.926 43.643
32.066 19.855
31.690 4.391
10.858 17.109
21.415 28.462
-25.820 36.200
-23.778 29.020
-15.921 38.123
14.100 43.728
37.621 24.028
32.108 32.158
20.093 -12.901
35.362 -9.444
30.154 1.005
23.529 4.162
39.378 1.361
39.371 1.957
35.986 10.380
20.358 45.888
-29.063 26.150
-34.993 33.351
-34.146 12.301
-28.713 -4.263
-34.059 27.189
-17.569 -14.966
-4.199 -9.035
20.655 -3.676
19.754 -19.615
25.885 -1.591
-19.361 -4.852
-10.924 4.264
-12.556 46.025
-25.694 34.197
-37.908 34.504
-19.792 23.069
-30.201 -2.571
-26.455 -8.299
-25.293 -0.486
-32.457 27.350
-38.686 -5.750
-34.444 11.483
-43.154 27.074
-29.779 23.333
-5.691 45.165
14.109 37.682
-28.146 21.426
-26.413 38.355
-37.863 15.959
-26.878 30.659
-8.593 42.311
7.000 39.870
17.224 31.352
-4.457 49.950
5.226 41.249
-5.657 36.272
29.657 15.227
25.038 -14.884
17.715 -19.365
-6.444 -1.381
-5.762 -10.298
-25.709 3.089
9.726 -15.059
17.689 -21.113
25.455 -14.217
38.749 -6.161
28.953 -3.729
37.519 24.525
17.221 26.572
8.308 -0.819
-0.737 2.131
14.219 -17.901
-11.412 -21.769
3.241 -14.298
27.732 -2.588
14.972 -31.734
14.411 -4.548
15.037 -15.705
-31.285 -4.662
-22.035 -7.792
-32.022 0.563
-32.604 25.189
-40.723 24.695
-32.200 -8.135
-11.824 6.165
14.563 9.132
27.452 10.573
23.190 -13.236
38.973 -2.486
28.713 -7.971
24.634 -3.690
25.517 7.054
-12.140 10.638
-1.507 41.373
30.840 8.533
22.068 19.065
-6.441 7.516
-29.652 2.592
-34.552 21.621
-16.960 30.077
-30.377 29.135
-23.524 -2.303
18.816 -20.298
19.009 -11.420
30.988 -13.017
34.933 27.172
5.645 48.248
17.993 44.787
38.004 7.010
26.384 15.123
37.798 10.411
38.162 -7.665
27.685 32.533
39.548 20.157
-1.453 54.638
1.578 41.939
32.869 16.190
-13.214 -9.697
0.703 -14.059
33.603 0.501
29.583 35.430
35.083 2.205
22.467 7.097
26.367 36.328
28.594 23.505
12.826 38.779
24.069 29.614
4.477 47.999
-0.947 42.336
-28.733 28.435
-40.527 -0.974
-35.756 -4.245
-43.173 19.448
-30.772 12.356
-34.329 -9.711
-30.074 25.124
-41.665 24.196
-29.491 -9.670
-26.667 -5.647
-29.656 10.021
-31.226 31.110
-4.106 24.874
-4.426 44.326
-12.929 44.350
-1.528 46.425
-28.592 -2.611
-42.174 5.932
-28.435 15.404
-43.489 15.199
-18.026 -12.761
15.783 -10.002
24.794 -6.017
20.415 -11.797
20.713 3.391
-5.378 -28.754
1.328 -24.826
5.858 6.988
-6.119 54.074
-32.787 6.302
-30.139 34.274
-17.520 27.108
-30.602 36.116
-21.320 40.720
-24.871 33.371
-35.072 22.945
-24.150 -0.930
-19.801 -3.948
-28.393 35.263
-41.935 17.525
-24.409 28.613
-39.613 9.039
-19.723 4.330
9.816 6.823
33.680 18.137
43.377 20.487
35.726 2.843
34.660 32.497
15.122 44.763
-8.599 50.619
-8.977 39.753
-19.085 28.512
-34.750 16.627
-32.938 32.971
-26.208 39.342
-26.524 20.600
-18.714 43.531
-30.992 25.215
-24.593 -14.330
-15.281 -5.969
-27.456 -15.070
-28.938 31.149
-25.078 34.254
-27.249 44.058
-26.999 34.949
-12.462 35.019
16.699 39.354
27.410 14.174
33.658 32.293
45.005 23.019
27.622 36.836
32.341 32.293
35.769 17.728
-4.665 47.033
-3.787 44.254
23.273 32.081
18.629 25.615
4.157 36.341
-11.196 17.532
-40.371 22.207
-25.917 21.569
-20.144 21.920
-30.235 -2.454
-17.380 -1.738
25.150 0.154
29.366 -10.874
-27.901 -14.210
-14.531 -1.283
-32.771 29.240
-15.039 29.034
-39.114 7.995
-27.164 23.854
-32.880 30.467
-7.863 41.660
7.946 41.237
-8.156 51.221
-14.199 40.493
5.371 53.035
4.549 49.879
-26.512 42.481
-27.814 39.143
-37.820 17.929
-20.225 13.519
-22.890 23.211
-10.470 48.345
-23.784 9.775
-22.527 -5.930
0.335 -17.026
22.518 -6.778
33.230 17.440
31.434 39.159
23.322 11.782
33.638 10.485
-5.486 1.672
0.654 15.143
23.514 37.167
19.970 47.952
12.698 46.293
30.820 -2.321
30.068 35.858
16.401 47.343
3.042 53.040
33.068 29.991
33.401 31.316
26.305 29.463
16.406 -16.951
31.260 -0.233
32.003 2.942
13.574 16.802
6.723 -19.195
37.575 26.180
36.954 39.725
24.263 38.015
25.607 39.686
15.883 36.163
25.214 43.211
36.628 -3.917
26.045 6.093
13.841 -13.776
20.196 15.773
15.563 49.942
-2.158 31.039
35.886 16.945
28.417 31.565
29.708 -6.188
28.695 29.443
-20.267 -11.967
-12.561 -1.406
-13.341 -4.840
-37.762 0.075
-20.276 9.082
-31.349 28.031
-32.229 19.728
-17.873 -0.341
-23.939 -5.443
-19.733 9.791
-34.911 29.559
-29.103 35.809
-44.738 9.272
-38.170 14.917
-29.079 37.138
-17.758 32.742
-24.038 27.358
-25.114 39.070
1.833 45.181
-10.176 28.475
2.197 -16.823
-11.087 -20.945
-30.203 -4.883
-36.203 15.990
-32.475 37.869
1.874 48.614
-0.221 36.777
29.061 0.099
18.836 45.284
14.786 51.175
2.051 41.723
0.508 -2.098
41.739 24.519
27.682 10.707
26.468 -9.890
0.718 -7.883
-7.662 -16.157
-13.901 -14.838
17.504 -6.183
17.783 -4.034
19.739 4.114
34.094 -8.787
28.694 -1.667
25.043 -6.318
34.679 -9.806
37.408 -1.044
30.219 17.865
25.659 36.557
40.191 31.572
20.910 42.371
24.767 38.101
23.167 31.285
33.933 34.317
5.467 16.232
-12.264 -3.191
-7.718 11.575
25.788 0.918
29.362 9.554
35.572 10.244
41.247 12.040
24.378 24.699
26.780 31.096
-31.396 0.905
-33.753 13.282
-19.783 37.343
-27.022 33.406
-26.487 21.867
-41.160 13.113
-32.243 24.679
-13.151 40.604
7.552 41.631
4.294 46.519
16.399 38.328
0.456 39.758
-29.553 4.337
-14.760 -21.581
-23.093 -15.279
-17.382 7.093
-6.370 -6.293
25.953 4.395
29.532 35.499
18.986 -20.579
-9.170 -8.273
-8.880 -10.514
28.967 -20.086
5.058 -23.724
32.411 11.561
22.078 -14.745
31.643 -3.532
33.724 6.342
24.729 -4.225
-1.247 -0.817
-32.162 35.964
-17.400 34.806
-20.693 35.142
-2.406 30.660
3.782 46.370
24.284 -21.280
44.179 -10.529
24.559 4.566
28.547 26.999
36.531 -6.173
28.681 11.186
16.300 18.437
40.663 -7.214
32.855 25.884
0.866 46.665
22.756 37.772
0.755 44.901
-33.662 -7.393
-39.256 7.507
-12.316 4.890
35.151 24.258
43.517 11.255
10.166 -20.347
4.289 -13.676
1.150 -11.825
-10.224 -15.244
-0.929 8.065
-2.807 -10.319
6.266 -30.290
16.723 -17.963
12.678 -1.706
41.410 23.985
30.612 29.426
37.901 19.886
18.046 49.719
26.046 41.628
28.633 39.973
16.870 47.564
2.916 53.340
11.320 50.860
17.123 42.538
25.313 37.301
38.346 33.244
28.308 31.222
17.256 37.869
32.555 29.007
36.467 8.678
20.688 39.648
32.524 21.534
6.166 37.157
32.982 28.247
14.843 41.245
2.939 51.259
-34.825 19.923
-22.951 45.016
-20.431 33.191
-7.161 39.400
-36.326 11.164
-32.864 1.549
-29.059 28.516
-10.962 49.275
-35.832 30.825
-12.460 -11.569
-15.480 -16.497
-37.693 -3.250
-22.637 -14.261
20.311 -2.269
9.662 -21.416
9.953 -2.166
8.117 -23.058
-18.218 -21.917
-15.331 -15.766
-11.350 -20.929
-34.775 15.650
-31.224 -8.290
-38.883 10.413
-11.863 33.909
2.740 42.383
-15.408 33.959
-30.509 17.408
-24.587 31.366
-38.568 17.554
-21.974 34.058
-28.124 33.316
-3.210 46.234
11.662 35.408
-11.814 47.520
-14.139 40.484
-32.260 32.671
-32.742 1.816
29.156 -6.014
30.319 12.971
-0.836 -15.092
25.378 0.764
32.834 9.659
34.784 29.660
31.363 25.011
25.451 16.954
25.764 23.523
16.812 34.731
4.073 11.596
-26.352 -3.239
-33.455 40.375
-40.197 21.847
-44.893 7.234
-10.713 48.329
-9.122 46.762
-37.177 27.903
-36.815 -0.357
-37.438 23.927
-32.112 29.682
-30.018 34.630
-8.143 34.193
9.939 40.870
0.333 36.414
19.643 40.589
25.994 30.644
30.203 44.452
10.827 30.589
9.298 53.095
17.321 50.261
17.112 49.665
22.126 44.147
28.663 24.244
5.543 49.555
19.943 46.392
25.655 23.810
21.495 25.834
6.896 44.319
1.553 41.282
14.154 -4.459
-1.902 14.188
-3.341 47.283
-3.368 41.724
-12.123 46.842
-38.386 24.852
-33.637 8.277
6.018 41.711
-2.472 41.522
27.536 36.778
17.828 -4.795
-3.598 -12.956
-2.779 -6.256
29.584 -15.667
30.362 2.740
13.642 -20.550
24.411 -11.147
22.515 -16.744
-10.726 15.967
-30.438 -8.751
0.793 -14.465
-30.391 5.717
-27.835 24.301
-16.080 47.224
-33.167 29.799
-24.723 11.638
-13.524 1.477
-24.094 -12.568
-25.103 -6.019
-10.484 6.376
-31.319 28.470
-2.244 49.116
-13.597 52.241
-5.278 46.308
10.656 48.324
8.919 43.519
-18.141 45.800
16.960 53.240
5.006 48.845
29.583 10.160
24.944 -3.391
25.439 5.966
-5.590 -24.577
-32.057 -2.311
-33.334 -10.036
-26.050 -7.924
-7.499 -15.205
-18.819 -1.257
-33.238 20.537
-22.686 23.465
-20.824 0.550
3.179 -5.322
15.486 -6.316
37.422 6.943
33.634 -9.549
34.149 -0.172
16.209 -14.892
33.256 14.063
25.279 -4.784
31.096 -6.429
28.483 9.806
24.163 -6.404
33.306 -9.163
5.780 -21.841
21.869 -22.928
-17.405 -12.296
-33.206 1.620
-29.434 35.237
-32.949 28.723
-23.461 -8.302
10.751 -7.646
8.094 2.416
-32.825 8.744
-1.990 -21.676
-22.610 -6.803
14.719 -4.050
-4.634 -19.280
38.610 27.835
35.409 21.621
38.569 -6.878
27.309 -12.996
22.799 -7.742
-14.752 12.063
-38.298 5.974
-37.631 9.541
-27.749 22.344
13.454 -4.751
21.903 2.087
-12.550 -4.237
33.870 7.963
37.057 16.228
29.762 9.963
36.888 17.192
33.437 26.621
33.190 38.114
-12.296 51.960
33.613 38.972
29.931 0.970
-23.044 10.326
-22.399 32.332
-33.864 25.178
-37.143 34.321
-34.907 5.260
-36.189 -0.725
-15.251 -13.328
-27.665 -18.942
-32.392 -9.266
-37.582 23.689
-37.208 44.079
-16.661 36.827
-20.971 28.474
-7.876 43.868
24.844 35.043
31.822 21.294
36.961 22.219
40.476 19.628
35.301 9.906
38.982 15.712
29.051 -7.038
37.030 8.749
44.288 20.585
35.302 22.924
19.748 44.202
26.949 -2.107
23.889 3.113
29.114 -8.937
35.503 28.930
4.297 48.512
34.979 23.323
27.812 18.207
33.732 -6.698
35.339 0.080
18.704 -14.859
30.579 29.647
-14.355 41.085
33.022 33.478
39.385 4.654
26.787 -15.947
16.275 -19.925
-8.978 -19.953
-2.587 -7.620
-17.818 20.620
-28.885 20.449
-36.784 18.628
-13.207 53.321
-16.247 48.247
-27.508 26.711
1.633 46.123
-22.541 31.958
-3.108 -3.359
-16.370 -29.333
6.855 -16.615
-4.602 -15.332
12.487 -9.888
12.828 -17.950
-0.527 -7.046
-9.900 -11.934
17.860 -0.705
-15.346 -17.163
-25.118 -4.252
-30.836 -7.052
-31.762 16.534
-32.310 5.739
-6.239 -20.170
-24.790 0.951
-18.622 -6.115
27.845 -13.204
-5.607 -0.111
9.907 -14.813
-26.248 -4.564
-14.214 -8.990
-32.247 -18.614
-28.978 -15.553
-43.151 6.651
-43.854 13.581
-15.608 -5.268
7.953 -26.293
27.272 23.005
21.182 43.219
11.103 45.204
-19.747 32.370
10.303 47.662
26.209 29.607
24.733 31.557
38.705 2.998
40.500 17.390
34.819 18.571
30.697 40.870
12.498 44.589
-5.329 51.174
1.931 41.611
-20.702 -16.491
-18.278 -25.332
-7.721 -15.561
-1.678 -14.289
-33.720 -5.035
-13.176 -15.282
-28.212 9.189
18.062 16.593
26.853 -8.304
6.554 40.727
11.886 41.448
34.924 16.842
7.821 -8.061
-14.899 5.886
-27.093 12.925
-34.909 23.983
-35.902 12.489
-39.404 16.295
-24.191 31.240
-24.955 26.878
10.594 -4.996
-8.479 -11.229
14.336 -13.936
16.453 -15.485
9.466 -24.696
2.581 -1.603
33.515 13.308
19.870 40.683
36.934 21.619
36.931 36.008
30.183 35.702
25.261 43.195
-26.120 31.014
-38.659 5.961
4.687 8.551
-23.883 37.105
-42.920 7.877
-35.667 22.708
-31.125 13.007
-24.161 22.862
-8.682 46.115
2.332 41.541
30.784 38.724
23.777 34.004
33.201 23.677
12.669 3.022
29.414 -29.279
31.559 18.339
8.545 29.144
26.034 36.131
32.978 17.390
36.999 26.932
26.934 2.202
-46.614 13.116
-38.563 26.986
-12.007 50.187
25.360 40.316
33.358 -7.386
33.358 -9.954
15.693 -13.494
23.469 -13.116
22.121 -12.747
-23.342 7.467
-23.246 9.651
-30.317 3.936
5.844 18.273
-20.017 7.254
-28.988 -2.002
-29.162 41.630
-24.583 25.805
24.506 7.107
28.184 -7.466
16.406 47.129
29.892 32.003
36.707 20.272
27.902 -15.204
12.424 -0.051
13.057 -2.414
31.942 -12.447
4.049 -16.300
12.849 -1.899
-15.615 13.082
-35.020 4.831
-26.769 16.525
-18.222 27.754
-12.352 40.231
0.183 44.234
-12.175 49.173
8.446 46.786
12.386 41.574
-7.429 40.045
-14.356 52.206
8.965 34.881
-0.338 25.144
-24.181 -2.250
-34.892 11.084
-9.338 -7.111
-43.789 31.067
-37.209 7.736
-37.810 5.656
-33.577 -0.417
-1.943 13.682
17.937 40.485
-5.956 47.788
-16.435 32.088
-9.535 39.457
27.369 31.539
16.377 20.468
-20.221 44.449
-19.998 44.645
29.191 29.477
7.740 45.191
32.049 27.574
-22.321 6.906
8.135 -21.182
-7.608 -20.420
-11.281 -14.698
-6.415 -13.130
2.794 -12.069
-6.549 21.186
-31.006 22.853
-3.586 47.236
-7.973 49.186
-4.312 46.811
-8.490 40.178
-11.128 32.559
-7.996 44.828
-20.984 29.319
-27.497 35.355
-14.710 -15.065
-43.676 0.121
-33.004 -7.659
-16.323 1.473
-32.758 28.215
19.804 41.052
26.055 25.672
-1.792 44.811
-18.361 45.234
0.408 36.611
-31.966 30.231
-40.022 13.222
-7.371 -2.065
-11.467 -5.143
-21.475 -11.854
-29.616 -1.408
-23.528 17.447
1.904 41.128
26.780 37.367
16.322 49.691
-18.578 40.804
-30.136 25.897
-29.708 39.711
-24.253 40.462
-22.171 28.442
-36.956 5.278
-27.939 33.076
-36.512 25.695
-1.293 -22.941
-32.368 18.668
-29.534 29.349
-20.624 -2.373
-17.607 1.651
-17.421 -14.117
-35.836 22.522
-25.403 7.043
-5.682 -10.855
-2.378 -19.238
2.166 -26.606
-31.674 6.725
-31.567 34.700
-34.808 22.082
-19.308 40.706
-22.315 40.057
-17.698 38.886
5.349 51.268
20.610 46.057
0.714 47.251
6.916 43.706
2.264 42.004
34.565 24.753
12.044 -5.061
-30.339 -13.535
-13.052 -5.888
22.985 18.318
25.949 25.098
36.105 -6.907
28.070 -2.534
25.154 -4.879
14.364 0.637
11.620 17.770
17.471 12.148
21.578 35.495
22.426 29.199
5.009 51.869
-11.150 36.327
-29.663 16.252
-30.520 33.449
-31.731 32.669
-33.477 16.321
-16.406 -15.441
-7.048 -10.709
22.371 34.914
38.135 22.996
28.485 15.994
35.906 9.189
11.651 -18.379
-1.909 39.967
-23.741 40.459
-15.015 16.715
5.834 -8.390
-22.442 -4.044
-32.298 -1.920
-28.127 33.878
-33.563 31.894
-30.177 25.818
-36.563 27.537
-29.394 2.293
-8.858 -10.713
5.516 -14.682
-22.619 -20.295
33.609 0.560
43.073 12.580
21.809 -13.793
-12.428 -3.546
-31.574 -0.767
-26.477 29.767
-26.717 31.228
11.088 47.803
19.301 47.141
35.561 18.660
14.174 -19.075
23.705 -19.412
15.834 7.749
-21.316 -0.220
-36.864 18.464
-14.494 38.839
-34.266 7.077
-31.826 26.714
-23.945 41.229
-5.809 47.783
-8.662 53.368
-19.614 34.725
18.802 51.096
19.307 46.252
-0.974 53.615
-3.838 40.605
11.554 47.879
29.997 17.637
-4.765 38.970
-0.616 36.143
23.243 35.065
4.015 51.841
-5.546 49.910
-19.173 30.208
-28.004 37.280
-43.097 20.390
-26.417 7.535
-12.962 -9.272
-14.419 -18.280
0.768 -14.094
14.941 -11.813
13.579 -7.613
20.847 -6.998
1.456 -22.486
-9.674 -17.171
-27.539 -4.831
-26.934 35.421
-40.026 10.847
-26.419 48.865
-19.972 -11.077
-1.818 -10.850
11.297 -13.615
33.001 7.932
28.763 -6.769
9.338 -15.814
26.654 29.129
-17.091 34.243
-29.261 38.928
-20.588 10.351
-7.629 -18.759
-24.727 -17.558
-10.305 -3.039
-11.851 -11.564
-37.533 12.399
-28.279 3.551
-27.871 9.153
15.140 45.651
16.727 42.624
36.986 9.942
-0.307 -24.126
21.515 2.895
27.142 37.398
22.273 29.404
-12.767 35.997
-27.575 23.639
-8.749 43.724
6.881 43.469
10.711 46.010
-4.623 42.781
5.834 38.832
5.235 46.429
8.966 48.322
16.089 21.267
26.701 12.920
0.203 40.065
-17.045 37.582
8.632 47.296
-33.305 29.019
-38.239 2.723
-22.315 22.619
-38.316 14.745
-38.121 -2.645
-35.210 -2.792
-31.389 31.812
-25.065 32.307
-19.291 43.331
1.380 41.535
27.407 11.401
35.535 -3.750
20.811 -16.509
29.810 41.352
29.693 28.999
15.599 27.530
33.527 14.373
39.885 6.217
19.060 -16.457
37.339 3.197
26.426 16.480
-26.577 -6.582
-13.132 -24.240
-33.551 -5.020
-36.361 24.316
-10.297 45.462
-22.036 41.911
-26.755 16.572
-5.905 52.048
20.921 2.075
33.855 -6.254
30.495 9.604
11.481 -22.813
34.315 21.243
41.899 -4.882
-14.994 -22.787
0.923 -15.020
-28.957 7.160
1.244 -12.733
-22.079 -17.914
28.963 -7.699
-23.523 2.071
-32.201 33.681
-41.846 -4.151
-26.883 2.565
-33.546 15.521
-23.913 -3.286
26.942 -13.647
39.054 5.213
34.074 2.024
17.061 39.454
36.861 25.580
9.500 -5.280
14.743 -2.142
-0.665 -7.936
13.508 -13.800
18.436 -20.785
38.565 10.811
20.298 -15.226
29.801 11.881
24.131 11.846
32.264 -2.071
28.056 -18.282
19.713 -18.013
19.331 8.457
29.755 -0.619
11.222 -20.569
-5.813 -4.322
20.000 11.231
-8.023 -7.670
-13.672 13.182
-31.812 13.861
-15.987 -10.720
-7.037 -28.265
21.099 -24.790
-2.584 -17.702
33.737 -6.274
31.112 14.257
-3.166 5.257
-33.350 7.079
-28.354 28.721
-17.134 42.455
-31.819 25.407
-48.772 4.829
-30.712 19.695
-34.982 28.602
-34.888 37.740
-24.163 32.382
-5.150 -3.329
-25.842 -19.133
-20.758 -6.100
-41.935 3.871
-33.494 -5.995
-31.782 6.123
-28.954 2.344
-20.569 -11.115
-26.125 -14.691
30.382 -5.633
30.866 -14.525
32.562 25.616
48.475 -0.261
35.535 21.849
-5.076 47.208
-26.970 42.726
11.440 42.169
35.576 30.798
35.192 27.749
-6.673 47.241
0.857 30.908
19.758 36.538
20.360 2.025
19.292 0.406
27.852 21.735
-13.949 42.861
-16.796 32.592
-2.443 31.479
19.922 -15.943
40.082 1.612
37.039 20.729
29.310 37.977
26.940 22.361
-25.872 0.025
-21.397 11.154
-14.547 6.801
-18.582 19.261
-20.130 -13.800
-17.206 -6.291
-36.000 -10.851
-9.104 -26.516
-41.262 1.261
-39.465 33.812
-36.679 26.196
-27.176 36.225
-34.590 20.854
-17.156 48.861
-12.893 35.006
26.915 44.605
17.209 31.714
26.317 31.167
16.989 35.731
29.745 42.471
-12.557 45.525
18.591 50.520
29.097 20.900
20.212 -12.935
32.908 -3.295
16.106 38.518
22.081 35.512
14.140 38.037
-10.361 41.502
-26.350 33.184
-20.838 38.652
-5.529 43.903
-18.336 38.771
-31.310 13.186
-31.554 38.063
-24.192 40.493
-43.004 20.189
-20.427 9.446
-1.943 41.392
-13.766 38.443
-35.751 17.948
-32.014 32.943
-21.013 39.777
1.309 39.423
-24.058 26.578
-30.985 34.192
-33.966 32.904
-19.103 52.247
30.095 17.386
17.719 -21.243
17.887 -15.807
-31.571 0.355
-19.169 23.058
-14.499 47.480
-37.860 9.331
-39.851 14.873
-26.462 39.202
-32.381 41.438
-37.098 -8.842
-17.660 2.703
-30.052 26.620
-32.691 19.878
-35.919 10.974
-43.159 21.894
-43.489 29.021
-36.740 28.402
-17.510 43.479
5.667 39.954
-24.432 30.615
-27.281 17.590
-30.617 -4.061
17.299 -9.561
28.067 10.594
38.836 25.041
36.022 36.779
29.832 -8.964
-6.375 -8.896
0.918 -19.530
-16.892 -11.768
26.801 9.161
20.690 -11.190
14.968 -20.152
32.790 -14.141
29.196 -20.037
35.642 -0.561
22.457 -14.226
19.918 -9.815
32.944 15.880
13.327 -3.083
-4.719 -4.739
51.681 19.330
31.587 30.133
12.271 36.112
16.498 42.958
18.133 -5.305
19.604 -21.698
14.452 -25.683
40.892 -9.641
25.914 -10.070
17.448 0.232
-15.196 11.455
-32.772 11.268
-20.261 41.722
11.749 29.890
25.211 30.264
34.119 3.424
20.329 -13.432
45.100 17.067
36.103 28.947
23.716 32.352
23.205 42.643
32.375 36.067
33.825 -0.889
45.323 3.413
23.880 -15.532
23.304 -7.111
23.353 23.807
34.521 10.512
21.133 42.664
19.568 42.250
23.415 -8.686
43.909 11.166
8.464 43.630
20.025 30.812
-21.839 42.270
-33.617 0.375
-21.465 49.534
-28.040 39.711
6.889 48.538
18.802 37.987
-13.992 46.838
5.102 43.548
13.238 50.290
-11.967 38.613
-0.412 43.560
5.844 56.873
-9.468 44.792
5.893 30.816
-17.134 44.534
-38.028 13.958
-23.308 -15.091
9.825 -5.247
-1.677 -26.639
-14.276 -13.311
23.743 22.206
23.944 46.369
-9.940 39.865
-23.817 38.054
9.142 42.066
25.869 -0.249
2.099 -9.402
-11.770 -8.314
-17.291 -2.751
23.235 -13.625
29.391 -9.372
29.765 -0.435
29.964 35.808
27.395 28.304
17.952 30.824
16.486 46.921
14.791 41.222
33.784 31.096
35.301 26.979
34.286 14.254
26.788 29.518
25.992 23.516
38.485 23.527
12.033 50.972
17.499 44.858
-0.065 42.718
11.662 46.807
34.035 16.161
22.326 10.875
26.840 10.211
23.456 38.992
42.808 20.068
37.462 -8.890
33.760 -18.741
40.135 10.642
19.089 2.309
24.891 -11.589
17.297 -22.673
-2.410 -15.545
-23.028 -23.955
-27.053 33.295
10.122 56.654
23.102 38.056
29.335 30.719
-23.517 35.057
-32.818 20.280
-37.662 26.180
-33.207 6.632
-16.085 9.872
-39.426 11.352
-29.128 32.770
-21.784 44.554
-14.601 34.427
-37.899 6.043
-24.519 37.392
-35.685 19.521
-10.225 39.903
-13.221 53.070
-25.796 43.685
-15.827 39.488
-40.110 9.946
-27.798 30.540
-14.663 41.352
-10.487 43.553
20.946 45.418
37.059 15.344
23.435 -17.584
27.653 19.449
39.154 18.681
4.783 48.848
24.869 36.476
13.344 35.155
7.069 52.031
20.304 37.640
30.932 21.162
38.070 23.075
36.632 10.711
34.652 32.467
33.729 41.726
29.562 30.533
36.797 7.119
23.059 -17.921
8.069 -15.252
9.312 -8.911
-29.575 -21.951
-39.622 -13.891
-7.073 -21.808
-14.609 -11.424
-21.032 -24.438
-36.088 9.783
-28.263 -0.907
-21.398 28.856
-9.600 46.028
19.443 35.505
36.458 34.413
23.840 9.383
34.437 6.612
36.500 21.048
19.948 46.173
24.323 34.436
8.950 49.658
-26.920 15.255
-11.694 -14.657
-13.561 0.100
-24.236 -7.757
-27.191 -19.209
-11.570 -17.788
-37.045 -1.985
-25.188 -1.609
1.740 -3.914
-7.541 -1.297
-5.917 -4.187
-22.057 17.610
-6.159 10.742
-21.660 -2.695
-36.275 22.976
-10.906 -18.210
-27.000 -2.455
-44.811 7.985
-36.216 28.894
-17.236 -9.896
-7.583 -19.788
13.386 -5.152
18.927 -15.516
-12.095 -4.146
2.112 -16.912
33.200 14.860
41.202 18.589
33.110 -2.135
5.622 -14.745
31.164 -14.119
16.558 -9.161
42.884 9.476
20.846 35.411
37.145 43.022
18.541 46.677
-36.193 29.576
-38.863 28.671
18.600 52.888
-27.181 41.005
-32.113 21.524
-7.121 41.443
-47.746 13.119
-36.016 -10.471
-39.547 6.087
-33.354 -7.889
-31.826 -7.118
-29.123 -8.643
-21.693 -11.426
-10.445 23.554
37.589 29.677
25.951 32.567
-14.156 36.805
-18.042 26.905
-35.608 25.339
-24.558 33.139
-22.987 22.811
-10.008 46.011
6.814 39.427
2.544 45.079
-29.663 32.330
-28.171 27.298
-34.594 12.298
-34.598 25.304
-41.515 8.987
-18.589 -8.891
-7.996 -23.512
-20.249 -17.028
23.452 5.007
5.307 2.003
24.750 26.154
26.140 34.543
19.514 19.402
26.145 34.243
26.767 40.821
38.588 30.181
25.420 3.306
43.873 14.133
40.832 11.716
5.237 -8.151
28.544 -9.723
35.492 24.948
12.951 39.569
25.576 35.450
0.779 47.786
-28.062 38.170
-16.369 45.676
2.337 37.012
-26.573 29.489
-14.127 50.153
-19.321 -19.970
-5.890 -12.183
-20.416 -6.979
28.397 18.839
30.598 5.460
27.943 38.122
20.475 9.206
12.854 -20.491
-2.174 -7.810
-8.710 -24.049
9.104 -20.746
-20.031 18.384
-33.990 32.437
-28.331 32.774
37.660 9.661
42.005 -5.443
37.800 -7.158
41.055 19.244
25.199 6.121
9.204 -10.805
30.630 -7.260
17.089 -6.773
28.723 42.735
33.154 21.691
38.403 19.551
36.862 21.098
9.352 36.539
-7.797 17.998
-14.195 1.017
13.484 -19.020
23.048 30.174
-4.165 54.430
19.471 45.813
-17.225 44.377
-3.859 46.843
-6.867 26.266
-22.638 41.697
4.573 52.584
-4.565 48.578
-35.991 38.532
-22.924 40.999
-9.374 45.530
-23.312 29.429
-11.627 41.765
28.643 20.137
-7.882 36.382
-15.709 45.258
-12.727 38.136
-2.768 53.870
23.477 30.644
35.334 19.870
40.203 -8.972
26.299 -16.484
19.861 -7.061
37.862 29.676
30.628 -5.414
36.715 8.127
37.287 20.440
36.374 26.807
18.456 46.177
20.855 36.673
32.750 -6.696
29.654 8.858
25.823 16.142
37.864 16.424
-4.821 49.961
20.107 43.463
31.941 30.518
26.763 31.636
21.881 43.134
20.015 44.216
-11.712 41.686
11.574 37.637
24.754 -6.876
38.591 -3.263
34.608 3.834
40.291 11.904
28.468 -9.624
-13.791 0.894
-32.533 7.222
-29.698 25.340
-17.514 47.455
4.458 46.500
-2.395 31.061
22.817 -17.288
27.505 -8.835
36.847 -10.581
25.523 41.930
41.750 16.110
9.538 45.122
6.177 42.277
28.994 38.047
28.698 26.075
8.723 47.394
22.300 36.417
25.485 17.239
31.797 23.511
35.412 22.940
32.456 -4.738
12.050 -8.326
-25.797 11.780
-8.683 49.259
-24.528 28.322
-8.552 41.002
-27.338 0.498
-26.161 4.299
19.206 -11.995
13.644 -1.257
5.291 -16.364
18.694 -13.008
25.451 5.598
25.027 14.413
22.560 35.065
42.559 33.951
4.889 43.864
33.927 30.535
-20.070 44.236
-35.219 25.627
-36.298 35.305
-23.990 44.412
20.245 41.861
-35.993 26.007
-13.147 46.639
-28.529 39.870
-18.811 36.114
-36.556 32.798
-25.268 -0.450
-15.687 45.457
11.974 35.449
-23.756 38.506
-35.638 29.368
-13.099 29.761
2.531 41.026
-36.173 15.071
-23.438 3.123
-28.911 3.058
-8.556 -9.748
-17.040 -2.805
29.255 2.967
38.615 10.902
30.076 28.686
33.691 8.549
37.167 -0.576
10.305 40.835
-22.047 45.799
-24.506 -12.039
24.479 -6.126
9.307 32.486
21.010 -0.986
24.377 33.596
13.269 33.478
22.143 41.727
17.884 32.548
10.777 44.474
1.931 43.523
-25.840 34.898
-35.756 35.025
-25.046 21.883
3.169 35.387
-33.387 2.581
0.757 -22.624
14.840 -20.462
10.266 2.243
0.600 -14.962
-8.749 -12.917
9.089 33.670
7.447 23.638
-2.795 31.532
40.028 22.001
30.881 9.215
24.242 16.270
-4.270 1.366
-27.749 11.133
-18.142 50.085
-24.287 24.909
-18.860 -7.505
15.138 -27.037
-5.787 -24.297
-17.364 -17.477
-30.380 19.216
-23.353 37.815
-16.561 7.800
-24.140 29.658
-17.221 42.085
-15.299 45.372
-24.642 36.543
-26.125 -17.429
-29.828 -9.032
-38.850 -13.203
-18.371 -14.159
-27.741 25.944
-39.313 14.541
-39.351 5.809
-32.241 -3.230
-17.748 -3.066
3.117 16.600
-3.141 -10.911
3.539 -10.876
-11.075 33.420
-31.072 3.853
-12.008 -25.111
-5.660 -22.826
18.182 -13.385
36.722 10.847
21.783 15.311
23.140 -1.541
26.291 -2.717
22.216 9.730
1.072 14.859
-27.572 2.281
-25.103 -3.876
-25.747 34.602
-33.957 10.407
-27.887 32.878
1.149 43.698
-2.926 51.005
-15.867 42.000
-12.385 51.324
-31.250 31.171
-32.493 23.175
-4.759 44.278
-22.942 36.455
-36.122 18.023
-41.289 9.788
-37.960 31.853
-13.266 32.852
-24.323 37.043
-8.996 44.510
-24.603 27.488
-20.913 -7.060
4.232 -3.819
0.080 -8.905
31.983 -16.369
21.183 -18.090
21.617 -15.788
28.835 10.622
24.008 40.048
37.754 19.998
31.992 6.707
36.921 17.608
33.171 35.003
13.221 53.763
-9.674 43.680
-36.891 14.731
-19.217 -9.328
-38.660 15.786
-35.135 -10.968
26.092 2.985
35.636 -8.052
39.499 19.286
26.584 32.139
17.946 35.481
29.592 25.562
40.587 8.033
23.598 37.607
46.468 22.021
34.710 21.931
34.818 8.816
-9.474 47.396
-21.314 30.506
-25.152 21.237
-30.265 33.696
-43.949 28.399
-28.721 3.645
-34.231 -1.447
-0.313 -9.681
37.651 8.444
34.371 -1.517
35.553 0.823
19.529 -9.252
22.490 -8.782
36.337 9.493
30.475 26.502
28.335 40.667
-17.175 41.376
-15.540 39.740
-22.746 42.385
-6.008 44.617
28.624 1.547
-11.033 -18.478
-1.971 -8.720
-0.810 -2.224
8.421 -24.332
-24.542 8.062
-33.143 11.579
-34.156 7.427
-11.832 -13.617
-20.328 -14.071
-26.667 27.432
-37.415 19.752
-28.306 25.681
-31.854 5.751
-21.222 39.895
-11.320 46.735
0.968 50.774
-8.268 47.919
-29.213 33.110
-20.360 12.817
-28.556 2.030
-18.353 -22.538
-17.576 -11.434
16.048 -22.839
8.440 -10.083
-12.506 40.191
24.120 43.237
2.640 42.153
-37.684 31.699
-36.385 29.868
-8.649 48.037
-30.933 36.185
-5.192 55.341
-25.085 35.108
-16.925 41.596
-17.585 32.366
11.728 15.516
-9.387 39.152
34.930 29.149
23.473 17.209
-19.579 44.816
-37.263 19.776
-24.308 17.076
-20.801 -17.932
-13.915 -22.640
-28.474 -3.787
-17.358 -25.840
20.860 -15.708
-1.698 -21.480
-8.749 6.006
20.763 32.378
-9.310 -2.234
-13.150 -12.801
-3.893 -5.537
-12.279 -21.812
-9.729 -10.800
0.092 -25.235
-11.936 -26.938
38.768 15.049
-12.886 35.356
-16.577 34.585
-3.756 39.871
13.795 48.218
4.640 45.296
37.535 5.972
27.672 13.872
34.224 34.121
37.449 5.944
2.293 -21.991
-5.467 -9.628
-35.966 6.977
-22.594 34.929
-28.004 27.520
-5.628 50.415
10.059 37.944
34.198 37.390
28.647 31.152
19.782 26.810
25.991 23.191
31.666 5.815
23.826 20.451
23.942 -13.475
2.882 -18.826
25.392 26.951
23.136 38.426
26.387 34.623
8.715 48.413
-4.258 42.543
9.981 48.226
1.550 44.207
-30.004 36.732
12.503 37.606
12.930 44.159
2.372 41.240
20.583 -14.329
23.418 -11.529
9.513 -12.159
1.924 11.668
11.997 -2.943
-0.159 -20.841
17.928 -21.381
-33.983 -10.152
-33.820 19.405
-21.199 35.312
-35.217 -2.016
-37.138 -9.865
-35.493 33.654
-30.748 27.677
-28.744 41.875
-35.769 42.542
-39.916 19.059
-29.584 39.776
2.293 56.848
24.538 45.538
6.617 52.652
-14.305 49.613
-14.456 49.363
-18.884 39.693
23.971 43.851
28.594 9.570
-7.891 41.552
-25.653 18.395
-24.949 34.363
-25.999 18.439
-39.143 7.976
-29.672 0.339
-39.142 24.379
-24.564 -12.869
-35.581 21.825
8.271 3.325
13.947 -11.328
2.720 -21.176
-0.415 -22.963
27.410 -4.135
25.700 38.532
33.236 20.412
1.746 47.819
-23.452 45.788
-22.414 43.118
-37.318 19.375
-26.525 15.783
-34.476 26.956
-22.188 -11.230
-3.332 -20.974
8.271 -20.070
7.677 2.326
-13.681 18.185
27.242 -5.311
11.574 -8.476
27.927 -16.469
37.956 28.190
26.707 8.976
4.526 5.029
10.565 12.805
7.239 42.132
5.746 49.222
-9.947 51.343
36.688 29.446
28.243 26.252
29.742 9.990
6.947 6.080
15.238 1.139
18.676 -8.399
18.064 12.225
26.663 -4.182
36.353 -1.361
13.777 -20.569
-1.887 -14.905
27.761 -14.249
30.344 -0.998
25.795 0.814
-7.049 -17.710
-13.343 -17.666
-5.166 -28.331
10.828 -20.052
-6.203 -21.835
-12.979 -1.239
-25.617 -14.345
-22.065 -28.836
-4.795 -12.180
-24.915 19.685
-39.831 10.039
-42.431 24.087
-9.523 43.794
17.866 28.231
35.875 6.992
26.754 -7.087
42.060 5.131
40.258 26.045
45.330 17.633
31.006 2.526
27.620 1.041
19.886 15.450
33.674 14.277
32.708 25.737
27.647 4.286
32.125 9.090
34.645 11.566
31.989 33.054
20.279 43.591
7.579 41.998
-18.365 42.334
-37.915 5.013
-27.746 -7.925
27.392 -5.561
30.440 0.302
20.267 31.331
28.279 24.807
35.514 35.190
24.560 42.807
31.677 42.454
23.896 -11.705
19.190 -15.190
25.709 -7.918
18.689 -2.947
16.211 -9.911
22.942 1.542
39.990 -0.443
33.873 -15.066
15.704 -26.443
29.127 25.383
37.079 -6.537
-2.166 -6.051
-10.293 -9.470
35.330 9.472
43.469 5.070
29.640 -7.714
39.836 7.419
-10.127 -22.297
-50.161 6.952
-38.365 14.643
-14.468 0.870
-17.453 19.910
24.860 23.789
35.103 29.691
33.402 26.259
-4.750 52.257
15.648 41.753
19.563 45.133
-17.657 36.218
2.918 48.705
11.008 44.155
9.279 43.170
7.238 55.096
-16.607 43.933
-19.204 18.200
-36.943 20.945
-20.731 28.459
-4.828 47.969
-4.082 39.910
-25.530 30.659
-27.404 28.049
-5.633 39.483
-21.760 8.625
-36.977 -0.500
-38.394 22.850
-40.067 5.647
-21.612 44.939
-18.903 52.634
-16.029 57.173
3.497 43.275
10.216 38.149
7.684 -5.493
31.548 -8.255
21.499 31.630
21.703 12.547
22.037 35.660
8.787 41.173
-11.263 40.496
-38.397 27.068
-36.523 18.837
-32.318 13.657
-22.167 16.622
-15.930 42.307
-24.808 12.400
-34.908 7.252
-45.996 4.372
-36.860 1.232
-36.574 4.234
-39.580 17.200
-24.574 39.959
-5.354 48.274
8.839 39.201
0.003 35.505
24.679 11.934
-25.283 0.171
-32.314 5.810
-3.166 46.791
14.457 41.389
2.003 41.093
33.526 -2.036
2.978 -25.251
24.321 29.428
10.715 47.893
38.246 16.555
32.997 30.199
45.883 16.094
29.735 29.724
-5.524 50.588
2.045 43.491
-13.851 38.699
-0.018 39.221
-29.956 10.192
-31.624 6.561
-21.901 -16.340
-18.984 -5.228
-36.098 11.026
-19.483 32.044
-34.722 12.490
-8.478 45.647
-15.260 40.366
-26.021 5.091
-1.976 -22.348
-25.215 -15.270
-32.238 -3.364
-22.331 9.772
-31.819 12.151
-36.641 -5.552
-34.229 -3.943
-25.902 -9.143
-31.441 -7.769
-12.432 -28.814
-2.163 -20.603
-1.052 -22.153
-21.959 4.326
-7.186 -24.597
-25.902 -7.707
-25.076 -14.394
-33.299 22.484
-29.683 31.065
-35.540 23.297
-19.098 39.999
16.796 19.733
25.256 6.153
35.178 26.671
42.693 18.450
27.851 33.125
3.069 41.948
-11.903 -15.480
-33.136 8.872
-18.386 32.668
20.837 26.063
10.917 -12.501
-3.598 -26.774
27.488 -0.214
37.880 4.238
31.114 6.583
-1.609 -6.687
-26.183 15.103
-4.250 2.212
-23.835 -9.574
-40.831 21.707
-27.678 -4.995
-20.759 34.705
-11.802 48.821
18.680 17.188
29.211 28.318
41.995 18.054
28.399 1.735
-6.099 -30.988
14.788 -12.712
16.888 -20.792
34.807 18.928
30.928 27.986
34.216 7.714
10.352 47.794
22.203 2.791
11.063 -18.152
21.024 10.735
2.103 -0.114
-31.703 7.721
-22.840 0.385
-13.163 -17.896
-20.403 -14.986
-3.271 -27.070
19.992 5.122
17.778 26.232
40.761 8.661
30.278 27.100
21.362 38.907
26.175 33.740
22.613 0.345
22.159 7.712
22.989 8.840
27.306 7.174
3.381 41.733
32.358 33.861
23.218 42.677
15.630 22.659
34.216 26.631
28.687 6.290
11.346 -16.163
-25.965 4.476
-12.332 -4.831
-33.048 -3.268
-29.275 10.718
-22.877 -9.101
-0.475 -21.636
-6.335 -24.862
-27.511 -18.433
-32.653 0.323
-25.540 35.970
-0.769 56.195
-29.888 30.353
30.565 25.652
40.297 30.652
35.751 11.714
23.613 31.491
15.367 35.341
4.985 -4.521
7.632 2.543
34.485 2.582
-10.090 -15.355
-17.931 -2.139
-30.804 4.374
-24.085 33.774
-41.445 24.714
-32.260 26.635
-12.404 44.252
-6.081 16.242
-33.430 9.658
-23.032 0.267
22.799 -2.649
38.767 1.134
42.412 16.015
2.928 43.198
-12.209 42.531
-2.512 42.571
-9.388 48.553
-11.711 35.049
-13.271 -19.272
35.002 -1.307
37.354 -4.960
10.227 45.097
20.055 47.978
23.978 39.338
32.732 30.815
34.768 14.773
40.208 16.020
40.171 15.378
38.281 -3.250
26.064 -9.479
21.512 -14.126
10.913 -26.721
-4.455 -10.296
-9.722 1.553
-10.739 9.636
12.229 24.080
18.980 45.359
-1.005 47.116
4.822 50.764
-33.448 26.403
-22.627 8.469
-19.030 33.147
6.733 -26.051
-0.376 -3.721
-3.237 -13.946
-1.075 -16.015
-30.157 -0.570
-36.183 10.289
-28.870 -10.217
-35.105 3.528
-23.970 -10.411
-36.675 19.967
-31.837 -4.133
3.091 -16.794
19.385 -13.550
-22.255 -1.714
-37.057 2.908
14.337 -17.020
24.696 -18.032
26.458 4.963
34.165 32.865
25.580 -0.761
15.124 -30.557
18.526 -23.385
20.045 -16.264
27.600 -18.596
30.989 -7.896
29.860 20.188
39.227 -6.965
27.839 17.549
27.398 38.858
37.149 17.658
2.316 40.935
-13.262 -21.943
-14.919 41.155
16.459 42.605
24.369 33.690
-28.316 17.623
-28.649 -3.272
-33.420 26.573
-40.803 1.620
-36.398 26.102
-37.555 30.445
-1.221 45.809
-26.783 23.608
-11.962 37.351
-21.160 41.384
2.945 52.005
26.682 42.702
13.488 50.258
5.545 47.966
28.315 32.397
3.274 45.985
14.859 42.427
21.271 37.219
10.209 49.724
21.746 40.684
28.109 39.500
14.278 41.646
23.764 6.865
10.688 42.607
-18.022 42.983
18.749 49.455
8.774 39.381
7.539 0.061
36.621 25.423
28.423 27.352
32.766 5.246
23.256 23.916
17.737 27.127
1.613 41.988
-30.047 7.842
-25.253 13.150
-42.403 16.065
-20.279 32.808
-29.912 23.085
-2.003 36.641
-12.474 35.707
-8.379 38.595
-25.345 19.425
-32.931 34.585
-32.002 6.230
-32.504 28.381
-35.860 30.267
-33.697 26.264
-18.256 43.226
-12.643 46.795
-23.534 27.814
-16.702 -5.224
-35.958 9.991
-39.302 15.501
-11.311 45.580
2.302 41.157
-18.648 6.573
-3.411 -10.824
8.671 -7.016
5.955 -5.924
0.781 -3.855
13.155 0.345
10.190 6.602
31.943 -0.716
34.176 23.230
3.007 -13.759
-8.530 8.016
16.674 -16.065
20.293 -5.254
22.224 27.515
45.934 12.673
14.683 36.911
17.829 38.655
-32.035 29.169
-35.976 20.774
-35.791 6.607
19.301 6.719
19.337 -8.378
21.782 42.506
14.361 15.915
14.685 -11.357
0.925 -15.212
-37.338 10.807
-22.231 -20.991
2.927 -13.473
12.111 -10.144
15.292 -1.495
-7.999 -5.981
16.143 -12.009
21.894 -12.683
25.080 11.642
41.114 3.525
22.385 -5.993
32.556 3.949
30.908 11.651
7.913 48.592
8.849 43.935
31.041 11.738
30.152 37.878
18.841 48.606
35.217 17.797
36.402 14.506
35.981 4.384
38.942 6.421
9.482 -6.869
-19.914 -11.029
-28.990 -5.249
-1.677 -15.411
-38.550 -11.856
-27.700 -9.728
-38.887 -9.187
-28.819 20.199
-23.862 35.311
-34.742 9.242
-32.208 7.063
-12.564 3.236
-17.428 -21.709
17.119 -0.713
6.234 35.741
32.708 2.076
20.866 1.531
21.111 38.996
31.812 42.256
31.750 25.570
34.260 1.398
-27.013 -14.755
22.479 0.264
33.764 18.024
9.568 43.650
25.121 27.580
39.511 8.826
28.605 -3.125
30.462 9.610
29.366 33.966
-1.448 47.578
-38.390 25.725
-23.668 -15.459
20.835 9.155
-2.313 -19.603
11.746 -25.235
-19.013 -13.064
-18.252 -6.591
-24.918 11.461
-0.438 2.110
24.428 9.428
20.852 -24.487
-4.770 -27.974
-26.583 -20.729
18.717 -13.371
8.995 -15.820
35.312 2.402
21.651 40.756
29.422 28.459
39.423 25.024
23.362 7.045
27.752 -9.628
13.422 -13.919
25.598 -11.073
33.097 26.076
24.305 21.522
22.318 1.726
27.702 2.795
-28.840 27.730
-19.676 -4.785
-12.261 11.807
27.417 37.790
39.588 4.464
22.800 37.914
-7.576 48.178
-24.170 30.229
-36.781 25.349
-20.054 12.021
-25.349 -0.502
-12.875 39.917
-6.714 47.522
-2.645 30.897
-22.534 -3.692
-27.105 -4.651
-3.071 -12.966
24.294 -26.784
-11.722 -3.838
-10.697 -29.025
-23.258 -7.982
5.939 -4.838
26.729 -16.682
42.551 -4.913
39.104 -2.530
30.573 -1.206
16.174 2.604
27.094 45.622
23.766 28.212
32.145 21.290
42.923 4.253
33.009 29.564
21.878 32.320
20.483 32.199
-14.193 39.552
14.729 48.708
24.106 21.103
3.048 51.112
5.055 48.493
-14.634 15.986
-28.938 30.241
-4.364 46.021
22.544 33.322
5.181 42.732
-28.500 30.487
-31.733 42.390
-11.148 43.842
-28.026 32.869
-12.552 42.315
-2.009 49.480
-10.283 51.920
-7.654 49.327
-8.474 39.231
-15.641 48.162
-26.609 41.030
-14.619 34.027
-26.336 3.199
23.895 -18.923
-28.759 11.414
-46.234 11.087
-36.223 9.747
-21.206 20.214
-20.025 12.818
-30.749 11.378
-33.699 5.380
-8.032 44.610
-32.959 25.096
7.162 47.024
7.560 43.168
-24.227 29.496
-29.049 16.919
-36.371 16.958
-31.463 13.402
-24.778 34.352
-10.459 45.222
-25.864 35.635
-33.531 26.614
-33.354 33.044
-29.352 20.931
-41.669 21.587
-18.778 34.744
-10.285 41.852
-8.935 54.240
0.874 35.697
-24.629 -0.257
22.339 -9.146
-0.343 -20.834
-9.871 -22.286
5.170 -24.565
26.851 -15.431
25.445 -16.894
26.525 28.295
11.179 42.446
21.608 42.378
35.517 10.135
36.724 16.112
36.886 -1.215
28.042 -6.871
24.418 -18.103
37.900 -5.041
17.856 -10.570
-8.598 8.579
-32.073 24.218
2.801 41.882
5.432 46.929
8.006 41.543
-6.078 44.934
30.986 19.401
-8.101 50.851
-34.467 -6.691
-38.504 7.447
-8.675 47.903
-3.181 50.040
-27.143 4.394
-10.690 -13.003
-12.957 5.565
-28.643 37.796
-31.300 -2.793
-30.838 16.837
-1.085 12.214
10.127 -1.325
-22.953 29.826
-1.193 42.031
-1.045 48.408
-43.491 15.958
-31.299 20.699
-41.053 31.031
-31.516 35.630
23.547 37.074
29.332 11.157
36.055 0.129
25.263 -2.059
-19.961 -10.306
-29.247 28.303
-35.153 -6.539
-30.718 -3.764
-40.667 11.407
-37.207 -15.198
-24.134 -9.280
-4.288 -18.039
22.090 -0.495
20.451 5.635
6.996 -15.668
-12.647 -19.821
-17.323 -1.818
11.695 -3.758
-13.980 -21.370
-17.323 2.665
-3.134 41.180
-4.638 52.986
25.072 47.217
-1.526 49.408
12.464 49.975
4.179 47.331
-26.300 15.368
-26.465 31.024
-7.189 35.298
-24.781 34.773
14.143 44.143
-31.931 31.674
-10.999 10.859
-27.034 28.244
-32.322 19.430
-30.489 30.529
-8.295 46.718
20.320 45.273
4.235 47.251
-29.149 -2.986
-26.825 -27.044
-25.557 3.823
-22.165 41.963
34.800 24.163
8.519 -17.960
40.408 28.204
24.668 42.317
2.572 37.799
-17.388 38.397
-26.470 17.759
-36.565 14.575
-20.808 34.540
-16.860 40.767
19.247 40.819
20.099 43.060
5.234 41.181
20.442 27.221
13.692 11.611
31.700 33.435
24.316 35.587
45.059 25.532
16.706 43.851
34.433 13.820
-35.507 26.059
-26.994 39.246
7.152 53.029
-14.541 38.596
3.293 1.193
-16.403 -18.633
-21.393 12.828
-19.206 -11.111
6.453 -19.848
-7.056 -24.607
4.964 -3.140
17.089 -5.666
25.491 7.602
23.609 35.817
1.597 46.114
-6.783 46.202
-45.370 23.748
-21.887 31.737
-6.337 36.121
-15.240 46.028
-18.685 28.643
-33.789 17.247
-32.263 38.621
-38.012 -7.490
-38.634 19.208
-26.294 39.528
-21.651 28.711
-30.544 21.274
-38.646 10.093
-18.183 21.059
-27.447 -5.878
-30.663 33.364
28.046 48.916
23.124 31.864
18.236 40.272
8.542 46.485
-14.935 47.797
-24.374 34.005
-11.002 38.178
-31.203 13.379
-34.421 20.313
-9.623 52.821
-29.983 44.114
2.195 42.100
8.724 25.644
21.618 25.235
36.080 20.824
39.139 10.793
32.343 -1.400
7.338 -15.831
11.811 36.543
38.173 28.037
4.155 47.047
32.557 21.152
20.079 36.850
19.942 48.411
25.062 41.175
31.881 4.140
-22.528 -8.360
-19.931 -19.213
-32.945 -11.545
-26.122 0.243
-17.745 2.794
-4.313 45.582
15.225 47.749
35.006 18.195
16.272 46.305
-7.194 48.871
1.395 42.020
13.536 39.643
24.960 40.113
4.344 46.256
-25.911 22.461
12.902 45.277
-10.929 41.848
23.698 34.478
38.699 37.653
37.245 7.050
-15.914 -6.961
-18.979 35.298
-40.146 35.550
-28.691 22.743
-5.605 51.018
-17.519 46.375
-22.375 -5.411
-10.014 -14.671
-5.499 -14.045
-20.374 -35.435
-27.671 -2.488
-7.648 36.406
20.336 37.210
33.583 35.451
31.685 34.258
10.274 45.660
26.021 34.633
22.981 42.349
33.061 30.236
24.907 27.586
-27.094 11.280
-36.614 15.508
-27.675 -9.089
-38.415 1.956
12.428 42.376
-27.978 2.171
9.126 -0.412
12.684 -22.006
4.663 4.649
14.827 13.125
39.236 36.990
23.456 40.617
28.941 24.831
48.791 25.168
33.180 18.299
26.457 24.561
28.206 31.544
31.425 32.960
5.667 34.896
-14.046 49.741
-20.813 30.447
-30.845 31.485
-21.794 35.941
-18.505 24.387
-32.409 2.827
-26.118 -11.340
17.276 -17.642
30.514 -14.305
31.918 6.643
30.974 -3.107
35.136 -3.539
33.049 10.624
25.381 13.220
17.615 50.118
28.613 4.515
34.695 0.069
4.898 -20.255
29.062 4.067
30.918 29.602
35.349 19.050
34.347 15.859
29.391 -12.518
30.956 15.786
-0.878 -18.703
25.160 -18.034
39.196 -0.705
36.267 20.813
27.903 39.240
31.877 13.893
26.485 42.848
45.291 17.977
37.949 13.410
43.356 7.626
35.548 14.292
30.906 35.496
29.595 -0.420
5.489 6.127
-13.650 -10.498
-2.829 11.905
-35.888 14.175
-34.635 24.637
-34.742 32.514
-23.248 42.924
-6.929 45.134
-33.710 28.804
-6.089 34.062
-1.005 -30.610
-15.108 -19.039
-28.345 27.270
-27.897 9.091
-11.708 42.041
-3.819 24.716
20.086 -20.851
23.891 -21.036
48.073 11.628
26.370 -10.609
20.856 -16.105
2.767 -26.756
9.271 -12.818
29.148 -9.739
28.124 14.404
27.515 0.415
11.293 31.436
-21.666 -11.493
12.875 -17.677
16.205 -16.920
-18.241 -23.637
-20.989 -2.155
-27.014 -4.882
-24.428 -14.994
-34.239 5.742
-31.671 20.346
-17.431 9.484
22.951 8.359
37.814 -16.085
25.040 -6.767
12.363 -9.873
-14.805 -25.233
4.286 -16.490
-30.866 2.806
-13.402 27.898
12.018 -6.809
7.783 5.451
-31.910 -8.518
-12.865 -27.894
-1.959 -24.633
-19.194 -21.666
-33.000 -11.231
-36.143 1.678
-0.228 3.207
16.497 -0.547
-24.849 -10.517
5.364 -29.049
36.268 -2.315
-1.300 -15.351
31.258 -9.556
36.551 0.953
34.845 -0.516
28.937 27.927
28.352 26.581
-14.421 -4.060
-27.913 7.931
-14.702 7.760
-12.224 46.648
-17.294 40.186
-2.068 47.752
17.794 43.291
-7.648 39.512
-18.009 23.511
-39.954 3.961
21.053 -28.999
20.389 -26.080
23.864 -19.793
-9.276 -29.348
-27.282 -7.908
-10.232 44.266
8.593 41.992
9.834 46.426
0.722 43.403
-11.729 36.371
-28.726 33.721
-29.560 1.899
-21.843 -13.913
-26.523 -13.091
-25.051 -1.900
6.371 -1.670
-22.957 -4.681
-16.966 -22.101
21.386 17.134
19.070 -11.256
33.791 10.551
-31.009 33.432
-9.107 41.058
-21.235 13.625
-25.597 30.893
-2.228 -0.856
-28.467 19.334
-18.317 -13.020
6.586 -24.067
28.608 19.109
15.289 10.443
-7.680 46.179
-11.245 46.729
-10.595 43.596
-31.384 1.839
-43.902 -3.711
-40.237 24.678
-11.588 50.326
-1.547 38.743
19.408 45.044
-3.489 12.575
-13.261 -20.319
-26.642 9.185
-15.008 46.282
-18.843 22.724
-24.282 14.121
-34.884 21.266
-31.910 19.532
-26.837 6.105
-8.829 2.270
-11.497 32.352
-23.310 33.357
11.847 35.391
28.942 33.258
10.977 44.771
24.041 13.373
30.339 1.986
-5.409 -20.379
-1.806 -29.291
19.944 -18.891
46.813 23.607
11.671 41.702
30.912 28.383
16.489 44.820
24.251 44.897
39.203 27.666
4.999 43.883
-5.526 41.015
-4.798 42.516
-0.311 36.026
-13.792 -14.186
22.696 -11.016
-5.556 5.047
10.747 -23.256
13.017 -6.955
24.522 -15.906
-15.988 43.859
30.914 -6.950
14.394 -14.065
26.570 -12.413
-35.578 9.476
-26.927 23.502
-18.937 46.214
6.750 43.899
17.497 41.753
-22.805 35.257
-26.042 40.857
-24.407 44.387
-20.740 44.345
31.504 30.954
28.712 38.691
15.506 12.525
37.506 23.627
2.724 -12.323
-22.119 -6.358
-33.294 -8.007
-27.370 35.065
-13.924 41.064
7.842 49.233
34.529 21.496
24.305 2.552
15.026 44.467
15.060 41.198
-31.174 1.467
-29.694 29.835
11.601 51.874
21.212 26.731
29.801 30.766
27.657 33.470
39.237 21.111
17.537 37.588
3.709 47.302
16.736 38.738
35.112 16.556
-1.635 48.109
3.455 48.674
30.718 3.197
36.686 30.630
34.496 6.543
21.758 -15.382
25.965 -5.647
19.795 -22.705
24.495 16.807
-26.034 -4.766
23.965 -13.800
28.822 10.559
26.952 5.128
32.223 27.046
-15.366 14.363
-42.643 18.011
-18.683 -15.962
5.168 -26.773
25.432 -5.255
-12.417 -1.080
8.703 -17.022
29.111 -14.039
14.633 -10.423
-10.458 -17.180
-11.823 2.627
-22.220 -19.893
-5.670 -19.019
-13.167 18.099
3.990 25.312
42.501 32.508
29.907 17.453
12.743 -7.788
22.724 -0.977
24.694 -11.730
1.563 -14.640
-30.429 -3.355
-26.613 -17.472
-25.974 46.639
-31.913 34.109
-26.603 41.470
14.570 31.730
15.156 37.123
-23.261 29.185
-23.056 41.568
20.136 44.274
14.461 42.774
3.384 44.269
12.730 46.356
16.530 37.814
-21.646 39.330
7.519 36.526
24.089 35.329
36.250 10.414
23.625 -18.052
11.058 -12.840
-29.382 -7.684
-23.738 -8.943
-1.994 -24.666
-28.328 10.300
-2.363 54.041
19.126 28.151
17.479 45.507
33.138 17.626
9.136 14.190
36.887 -6.811
38.439 -3.320
19.830 9.113
16.016 -2.652
-22.904 -5.601
-16.520 -19.591
-13.787 -11.405
1.975 -24.859
-18.208 -8.754
-10.866 -12.992
-30.892 -25.089
12.241 -16.574
17.647 -4.243
22.341 0.828
7.655 -10.406
-32.405 -10.223
6.878 -11.053
-8.696 -11.227
-20.992 -12.903
-0.429 40.844
-1.519 50.863
13.140 41.236
34.045 21.904
40.379 22.434
31.256 24.144
1.629 47.449
1.610 41.192
-15.613 49.745
0.267 36.523
8.298 -22.264
7.482 -3.105
-24.413 19.710
-29.883 8.312
-26.553 37.436
-8.944 42.294
-17.013 49.728
-4.334 54.025
11.228 53.172
2.425 41.827
25.963 -4.965
31.425 16.047
24.689 44.171
19.176 34.516
23.005 -6.957
9.650 1.231
11.687 32.719
-17.588 45.649
19.563 44.391
-2.757 53.073
-30.209 -11.934
-23.868 24.000
-25.159 13.885
-27.815 25.722
-26.149 29.118
-33.442 16.137
-29.037 29.359
-30.829 24.764
-29.701 24.604
-13.321 -13.328
-27.052 2.015
-35.595 30.448
-21.522 9.020
-24.690 -10.726
-5.390 -15.311
-13.709 4.336
11.028 -21.646
-16.439 -14.873
-23.254 2.835
-21.841 9.381
27.629 9.793
25.333 -23.382
34.544 16.068
11.677 47.701
26.341 37.400
33.563 28.332
34.308 25.826
33.251 30.115
12.985 45.322
9.151 40.004
-6.390 -24.778
33.525 -4.512
13.096 1.562
-22.073 -3.810
-14.446 -27.502
-24.319 -10.328
-41.619 16.066
-36.213 -1.153
-36.124 11.004
-35.917 21.896
-42.304 15.057
-30.301 24.526
-30.672 17.709
-26.894 40.927
-19.131 27.774
0.362 36.467
27.789 16.360
26.822 29.622
19.684 39.517
31.718 23.482
29.562 36.067
-12.359 47.952
-15.699 45.808
6.437 33.374
10.376 39.910
31.605 14.532
26.863 25.270
21.721 -6.407
3.657 -18.596
7.282 15.441
26.542 33.650
27.828 2.272
34.889 -0.635
18.221 39.051
18.369 -8.156
35.918 -10.813
-2.027 -26.846
8.779 -21.520
-10.280 -10.887
3.741 -16.299
24.698 -13.910
32.785 13.775
35.563 -2.078
32.932 23.802
0.050 46.788
-27.219 33.590
-32.804 34.479
-31.046 24.342
10.855 57.118
16.878 47.854
10.181 13.446
5.014 4.826
-0.603 -7.174
-21.042 -10.817
20.668 -12.819
19.845 -12.424
21.167 37.699
1.445 51.528
-38.467 28.122
-3.899 40.173
1.222 41.340
-1.151 2.574
8.673 -22.156
-27.434 -11.892
27.187 -18.519
0.558 1.222
-32.229 -6.834
-16.325 -29.790
-34.812 14.748
-32.170 6.499
-16.801 1.976
-26.380 7.580
-39.092 10.678
-25.815 -18.102
-35.473 10.708
-27.186 24.488
-7.974 45.602
-23.011 27.202
-26.977 47.498
-27.827 28.893
-37.094 14.221
-31.939 9.770
-25.639 38.023
-18.147 49.774
-6.987 40.529
30.907 26.473
38.156 18.465
4.187 48.858
23.129 28.838
26.860 37.609
-18.931 41.484
3.504 45.140
36.595 32.633
33.764 1.654
24.829 -17.626
14.657 -21.818
38.886 15.989
29.226 -1.029
23.872 37.930
33.101 27.403
2.287 41.237
-32.755 14.063
-31.661 10.701
-45.110 4.811
-11.839 -12.901
13.102 -6.167
12.862 -2.220
16.986 -16.831
0.823 -28.080
24.887 4.935
-0.776 -12.767
34.043 -0.560
25.519 -4.423
7.330 -16.386
30.079 0.972
26.783 -3.653
19.971 -13.183
-6.523 -17.294
-13.160 16.036
-6.318 -11.887
-8.786 -6.728
-6.274 7.531
21.426 37.691
34.271 6.231
16.641 5.383
30.536 -10.987
30.372 20.604
3.742 45.462
27.000 35.457
21.148 41.306
30.321 24.433
42.570 15.630
2.564 41.495
-9.636 43.793
-39.636 18.347
-34.999 -0.632
-38.948 27.257
-43.444 16.613
-14.614 -0.870
-42.115 1.297
-26.174 41.792
-15.450 21.148
-29.806 17.142
-32.671 -5.524
-35.638 1.849
-32.057 -4.020
-17.905 32.272
0.380 36.563
-13.092 -3.345
-0.079 7.077
-10.050 10.272
37.442 -10.499
32.825 -10.087
28.028 -12.967
8.481 -11.618
21.415 -12.053
-12.405 -6.808
-17.704 -16.189
-42.967 6.591
-34.133 26.240
-27.178 27.574
-31.026 23.936
-20.996 28.605
-26.268 19.743
-37.892 -5.492
0.255 -14.029
-17.917 -13.476
-11.440 1.511
0.132 28.712
24.366 34.569
23.348 20.498
33.173 14.171
28.771 15.931
-18.353 -4.911
-31.934 13.369
-32.453 18.539
-23.175 28.772
-21.158 34.571
-16.111 44.107
-30.453 23.266
-32.874 0.384
-39.359 23.441
-41.632 26.324
-23.430 30.630
-7.496 49.036
-27.615 26.213
-28.152 26.290
-17.734 -7.959
9.342 7.698
34.823 -0.533
-1.433 -5.920
-27.540 31.829
-29.242 1.877
21.280 34.083
32.059 5.608
37.174 17.610
26.199 -10.302
0.559 -27.386
39.423 -10.259
34.156 16.824
27.981 35.919
7.256 42.758
-11.491 47.270
-31.585 29.726
-1.853 47.933
2.984 52.392
9.694 35.611
3.857 -14.694
-25.891 -5.402
-20.120 40.015
0.086 35.852
34.026 12.070
30.287 7.762
4.021 -17.398
-11.148 -18.036
-1.985 -1.794
28.087 -10.019
34.051 21.999
22.883 6.026
6.194 -8.665
37.835 12.984
35.855 5.443
29.627 -1.860
40.456 -0.835
40.647 -10.151
36.416 10.166
18.471 -11.163
-1.521 -28.423
26.125 -17.384
-12.404 -21.625
-23.663 -11.140
-10.940 -8.068
-23.659 -0.217
-9.152 -2.371
-1.829 -8.285
20.607 8.013
34.104 33.144
31.752 -2.709
40.592 11.884
28.523 23.257
36.238 11.959
31.441 16.833
37.391 13.883
41.101 11.185
11.511 5.261
32.696 4.642
-1.888 -2.097
13.066 -11.341
1.975 -17.104
-6.792 -14.802
-25.412 6.288
-17.596 36.967
34.893 29.896
-12.543 44.827
-7.306 45.038
32.588 33.631
37.079 19.244
23.354 -1.319
15.881 -15.202
3.144 -2.268
28.506 -11.787
23.287 -4.018
32.789 4.590
-4.981 -12.343
22.868 12.198
27.932 -0.504
-10.956 -9.131
-27.353 15.575
-18.569 3.838
-33.224 19.553
-20.891 46.764
-4.124 38.552
-23.345 32.939
-9.955 42.713
-14.663 45.552
-36.400 11.362
-27.401 -9.433
-39.014 2.951
-40.721 29.225
-37.129 3.900
-25.501 -5.131
-15.670 -14.694
-34.280 1.929
-22.988 2.158
6.797 -11.857
-27.220 -3.013
-25.191 36.093
-23.522 29.644
-23.659 29.166
-38.173 19.411
24.946 14.464
16.291 39.452
-11.130 28.285
13.700 50.391
2.821 42.039
3.889 56.154
-0.734 53.443
-19.346 45.917
-32.967 27.148
-34.360 15.851
-13.985 39.043
-4.333 51.860
-3.770 50.487
-15.484 29.482
-2.451 30.259
-19.200 19.959
-23.842 10.086
-12.398 43.299
-9.139 51.390
15.194 41.466
2.061 41.022
34.503 -7.776
37.582 28.720
30.915 34.980
42.753 4.834
26.350 12.976
26.419 38.117
34.132 10.021
23.330 10.575
15.490 39.615
-29.727 30.927
-18.420 5.176
9.904 -9.063
28.935 7.864
23.258 17.556
21.719 32.740
33.954 19.353
23.600 4.113
35.037 12.712
40.824 5.934
20.450 39.938
-7.938 45.340
7.073 35.161
12.666 43.941
7.432 5.420
10.523 3.204
-6.446 48.236
5.855 44.582
19.905 10.303
2.327 20.320
-13.200 47.867
22.185 34.778
-23.520 21.345
10.595 49.696
6.905 49.787
32.043 30.134
38.099 1.227
22.324 6.112
10.357 2.095
2.344 -17.062
25.064 -2.339
31.454 0.039
41.831 10.680
40.811 27.224
23.469 44.325
-2.528 49.401
16.050 46.643
31.729 14.733
-12.933 45.495
-18.131 29.909
-33.112 20.458
-31.193 3.017
-3.934 -4.429
4.861 -13.922
-9.497 -16.919
-15.590 -28.060
-2.690 -8.638
-32.028 -3.991
-29.204 26.517
-32.656 17.747
-31.163 20.857
-5.994 48.708
-3.123 15.200
-32.600 14.592
-8.673 48.068
-19.174 42.055
-20.225 41.684
-33.041 23.229
-18.437 45.354
20.505 13.622
15.143 48.897
5.054 49.887
32.580 18.335
33.046 -1.308
33.642 12.532
0.358 42.424
25.272 41.825
36.407 30.229
39.595 -1.166
33.717 -4.585
35.687 10.670
2.571 -5.571
27.205 -7.931
38.126 11.195
23.070 19.000
13.143 44.311
2.492 42.010
-32.321 28.267
-26.521 41.554
-7.032 44.172
24.409 20.557
20.340 31.794
25.462 23.610
40.757 9.186
31.758 11.258
22.546 -16.126
-6.992 -12.559
-32.269 -11.378
-26.071 26.016
-20.571 41.096
-23.182 47.651
27.021 13.043
25.626 -1.214
34.076 26.097
12.865 35.727
17.498 43.886
10.262 39.743
22.208 29.326
34.911 11.646
-2.263 -6.754
-11.741 -13.136
-28.947 21.822
-27.311 -1.355
-22.755 23.325
-36.006 28.121
-39.717 25.483
-34.576 24.078
-26.108 -16.003
-23.552 -2.817
-24.877 6.163
-22.668 -1.498
-11.003 3.023
-24.461 5.239
10.065 5.782
16.944 -7.111
0.154 14.920
-27.342 10.005
-0.360 36.889
35.678 35.054
13.289 20.818
13.207 41.118
-24.277 44.179
-33.910 26.706
-36.004 24.076
-23.109 41.370
-39.751 35.384
6.941 44.181
-1.901 30.364
-31.455 6.397
-40.881 21.970
-3.829 -7.186
-6.380 -15.894
-16.253 -25.385
-3.413 -29.905
-11.352 -23.195
-18.646 7.174
-25.355 -20.928
-27.333 -15.792
14.571 -13.724
8.489 -20.318
12.197 -16.212
43.772 5.724
17.664 -9.420
18.693 -21.883
-0.992 -10.617
-1.471 1.659
-20.375 -20.393
-15.371 -15.378
-29.092 7.167
-31.835 -7.471
-34.309 -2.498
-25.032 32.769
-31.156 -2.133
-24.136 -10.971
-11.457 -13.828
-36.983 9.547
-26.235 -13.865
7.100 -14.508
-6.678 -28.050
12.002 -20.268
36.225 6.492
12.950 -18.301
23.208 -12.675
24.905 -17.839
31.091 -11.987
10.869 41.433
22.575 38.014
14.710 54.403
-15.771 49.206
-27.837 31.407
-29.753 40.412
-42.258 12.613
-31.061 23.443
-32.602 5.039
-25.445 -8.222
-1.865 0.941
28.070 17.577
34.897 6.879
13.988 42.288
8.760 45.361
-21.189 47.498
-25.711 39.145
-5.995 47.851
-34.199 43.204
-40.660 19.959
-3.946 36.848
22.218 37.447
21.792 44.482
-25.487 35.287
-26.122 28.786
-17.691 -19.523
-13.336 7.951
-16.503 32.545
21.386 9.205
39.179 2.314
8.054 -12.334
30.136 -8.702
37.689 15.284
18.921 35.892
2.529 40.888
28.905 38.492
-23.616 0.131
-26.013 -0.028
-40.638 25.339
-30.823 6.747
-33.224 -5.661
-38.124 18.454
-28.886 39.993
-30.480 31.947
-21.475 -2.495
-20.102 36.471
-20.029 -13.134
-1.123 -15.909
3.933 -31.270
2.286 -28.232
11.064 7.794
24.867 -13.657
31.153 17.134
39.850 11.715
24.040 -3.249
26.633 29.227
35.304 26.130
14.923 9.450
38.491 -11.257
18.971 -16.264
-2.783 -11.000
9.152 -25.390
31.861 -2.029
24.823 5.518
32.179 -5.855
11.901 -23.222
21.174 -1.699
-17.236 -22.525
-35.625 17.385
-8.064 -24.393
0.264 -7.736
4.724 1.133
36.340 19.756
39.548 -11.477
20.051 -7.363
5.711 -20.237
-32.742 8.258
-28.361 0.409
-26.777 14.943
-19.083 -15.542
-1.916 -14.573
-23.975 -14.959
-21.545 -21.213
-16.201 -3.699
-32.180 22.893
-30.811 32.852
-3.929 33.604
4.281 41.929
-25.425 36.767
-25.728 32.498
-25.759 38.179
13.143 49.149
9.222 56.661
4.270 46.767
-26.265 -8.802
-29.240 -9.647
-23.913 -9.712
-8.002 -15.384
-17.226 17.212
-20.848 -13.901
-11.124 -9.433
3.745 -13.061
-24.193 -6.531
13.570 -17.369
23.240 16.051
27.353 20.363
38.433 12.612
32.862 6.298
8.852 48.095
5.130 50.240
13.191 44.280
34.015 20.129
34.638 11.230
30.867 24.337
15.134 39.964
-2.919 43.795
-27.023 36.201
-7.827 41.274
-30.492 37.289
-24.476 40.657
-35.014 3.773
-22.588 29.234
-39.319 20.037
-8.248 39.509
15.282 35.782
29.265 -0.734
45.876 -2.786
24.092 -15.572
11.503 -19.116
4.351 -6.588
22.506 -6.586
16.506 -14.089
12.331 -20.098
14.697 -19.145
23.677 -5.070
40.967 13.266
30.524 -13.316
5.279 -20.375
12.382 3.166
33.346 33.153
16.349 -5.817
28.566 15.284
18.726 4.161
34.811 5.056
17.504 -4.703
-21.409 32.556
-9.159 37.596
-2.726 33.422
24.039 35.991
36.109 10.314
14.295 38.852
4.749 47.002
35.697 13.877
23.854 45.742
22.082 37.996
1.810 41.944
-39.229 34.981
-16.368 35.260
-18.745 7.000
-22.842 -4.714
-27.565 19.684
-18.626 25.502
-8.180 44.060
15.463 40.835
21.480 41.061
30.685 49.056
17.490 27.804
16.930 45.861
5.896 45.462
18.097 28.892
7.150 43.898
21.207 38.831
20.938 38.336
-18.260 47.815
-31.883 6.585
-22.970 21.292
8.971 50.697
4.231 42.316
-18.695 33.094
-21.460 44.382
-38.205 8.760
-32.245 17.550
-7.062 10.014
26.855 -13.739
13.952 -10.567
-3.516 -21.689
35.858 -7.677
34.853 20.042
19.556 -3.717
6.605 -29.068
-16.651 -18.143
-3.549 -19.163
-32.866 -21.783
-29.792 2.660
-29.444 14.042
-35.094 11.183
-33.502 25.526
-6.870 47.530
9.890 50.810
-31.915 19.763
-26.489 12.937
-1.369 49.375
30.405 37.259
8.952 38.781
-19.351 31.312
-22.632 34.374
-37.290 17.037
-36.039 28.621
3.655 40.472
-0.124 35.840
-20.606 17.180
-0.072 44.712
-27.617 14.115
-30.330 16.563
-40.168 7.838
-22.597 12.308
-27.153 3.309
-25.360 -3.081
-6.962 16.070
21.677 37.373
16.778 40.739
26.855 12.606
17.058 47.971
5.580 32.111
4.917 3.335
-21.674 -2.878
-8.017 8.870
5.506 32.087
14.837 44.974
-0.417 49.568
22.143 30.897
30.598 33.893
33.072 28.405
22.472 35.985
24.150 -10.068
29.530 -3.692
20.460 -6.055
20.073 -22.541
-13.287 -27.641
-15.492 -29.098
30.854 10.927
23.480 28.046
-2.489 44.321
20.756 47.245
29.274 -2.100
35.232 -3.152
25.151 29.289
4.752 46.840
14.297 48.531
26.942 28.584
28.705 -4.586
30.423 -7.770
32.620 21.974
4.897 47.002
19.093 34.015
32.602 -1.031
41.536 19.793
3.921 46.884
-10.600 -19.619
10.790 -19.025
26.228 -14.645
21.964 -4.485
11.571 -15.178
4.922 -10.747
-1.882 -28.313
11.885 -16.830
14.692 -24.658
-13.690 -15.998
27.886 10.967
33.233 20.081
14.653 27.664
31.914 19.798
40.886 31.157
30.993 11.780
28.741 25.483
22.456 31.603
10.495 -10.226
-31.709 -6.505
-27.661 16.476
-30.638 31.809
-37.650 6.572
-33.831 7.988
-38.118 4.102
-35.022 6.448
0.930 10.460
20.241 4.750
25.940 6.810
13.434 -15.594
-23.072 -28.265
-34.258 15.572
-36.211 7.083
-25.544 45.442
-15.730 39.193
19.815 46.338
32.660 3.052
21.384 -10.624
-13.208 -22.420
-12.568 -16.994
-3.061 -16.612
11.595 -31.646
-21.761 -6.310
-22.458 -0.527
-15.182 44.829
8.486 48.239
25.924 43.616
-26.943 44.568
-7.550 46.475
29.194 43.066
24.174 38.964
9.325 35.892
10.229 47.830
16.414 9.988
25.329 40.522
33.238 36.083
27.213 -11.113
9.815 -8.436
16.224 37.753
16.219 47.997
30.758 3.760
28.043 24.120
30.167 27.848
25.129 25.062
-6.663 47.114
-14.820 20.314
-7.055 46.660
-0.422 36.801
11.721 -5.503
-28.434 2.955
-30.350 13.529
-29.149 23.000
-30.211 1.051
-12.411 37.931
15.540 2.930
5.027 -10.347
-20.300 -14.064
-15.925 -25.824
23.596 7.101
25.836 -0.897
-6.769 3.265
-38.002 3.772
-20.001 44.850
-16.742 45.109
-15.485 38.350
-13.455 43.333
14.204 49.419
-17.100 47.214
-6.763 44.850
-7.006 38.069
-4.132 42.045
33.821 34.166
5.859 45.507
-29.964 22.035
-44.264 19.512
-29.302 13.585
-6.602 -5.464
-25.564 -5.255
8.974 -22.086
-11.596 -20.171
4.290 6.536
-12.464 -9.727
-6.902 -27.321
-28.974 10.345
-3.257 32.437
-12.037 51.609
-4.954 40.448
-21.307 52.247
0.755 36.234
-23.563 30.696
-26.367 21.851
-41.563 5.276
-29.809 45.431
-17.301 42.156
8.352 37.678
-12.719 35.290
-3.738 46.947
-0.484 35.961
9.275 -15.562
29.437 0.316
24.678 32.412
34.855 14.489
29.879 27.025
31.651 32.799
24.458 -15.423
15.333 -16.875
17.258 -15.200
36.076 0.557
27.219 -1.226
30.682 -14.377
43.752 5.806
34.363 5.666
26.690 10.077
25.511 38.883
18.706 45.460
17.598 41.641
-5.761 40.359
20.119 42.296
29.947 5.849
34.342 13.488
33.194 11.009
25.623 45.137
2.786 41.305
16.933 -18.873
31.770 -1.986
23.554 38.685
37.477 32.935
20.114 46.524
-0.019 35.798
-14.776 -6.801
-21.288 -21.247
-22.442 7.962
11.567 40.596
36.859 18.416
3.736 40.939
-32.620 23.072
-30.141 -12.983
-0.323 -25.945
26.817 24.238
30.154 -7.295
27.825 28.359
24.323 -5.126
44.068 20.455
39.470 29.875
23.005 2.240
5.238 -16.093
-13.551 -12.185
-30.695 15.965
-21.158 41.182
-47.958 11.450
-38.707 11.335
-3.344 53.427
-20.334 35.585
-26.678 30.482
5.734 49.049
6.143 28.359
10.263 46.055
3.035 41.385
8.166 23.956
-6.219 14.542
27.965 32.024
28.738 -14.211
27.859 -15.326
7.781 -9.977
7.750 -12.975
-5.490 -3.438
-14.948 -14.884
-4.511 -21.524
-18.707 -15.717
18.481 8.280
12.168 39.046
33.841 26.635
28.959 26.692
28.902 23.391
38.351 11.820
8.249 -13.263
22.009 -2.631
27.559 -3.401
35.947 21.674
12.287 6.457
15.225 0.986
7.694 -1.318
10.493 -5.695
-3.812 -4.698
33.015 -11.810
31.409 -2.568
29.700 19.984
22.134 37.485
29.251 21.752
29.658 22.380
38.183 10.218
11.817 9.569
23.201 40.960
36.702 2.730
22.879 29.771
23.906 42.626
18.786 42.366
13.862 50.509
-15.892 32.942
-24.796 34.595
-29.551 4.662
-38.807 14.056
-21.239 -14.874
-9.722 -23.378
-4.618 -20.602
-3.222 -18.065
-24.552 9.281
5.797 -23.845
-6.714 -6.813
-5.439 -18.192
-28.641 18.901
2.133 44.998
3.960 50.038
-2.250 39.297
5.371 50.854
22.406 42.646
-1.465 46.380
25.659 46.641
28.213 36.494
37.447 17.015
38.933 0.017
16.940 34.622
37.962 25.721
31.176 12.130
33.858 41.274
28.562 24.631
33.895 18.282
35.056 31.217
39.801 34.453
30.048 11.155
23.539 15.302
16.580 -11.632
-6.563 -21.168
-8.919 18.247
-19.313 -2.548
-30.838 -23.264
-21.907 -28.502
-42.613 22.438
-12.629 43.971
-21.637 35.723
-0.540 35.440
-22.314 -12.919
24.361 -13.341
-18.684 -11.639
-10.181 -11.986
-31.328 4.682
-31.085 29.460
-37.138 28.384
-28.680 4.137
-36.041 11.012
-14.022 2.685
-30.144 0.296
-35.606 22.547
-30.527 13.265
-3.263 30.421
-12.327 -2.583
-19.817 22.132
15.500 4.630
28.920 9.305
-11.080 -14.259
-6.285 11.559
4.749 -12.486
-22.365 -15.624
-17.731 -11.555
25.331 2.351
26.777 1.433
31.448 -12.937
30.225 -6.599
24.921 12.095
26.514 24.973
36.679 23.144
20.644 48.064
21.111 -13.624
12.518 -4.418
42.145 18.169
-4.551 40.166
12.616 39.981
2.598 41.266
34.223 9.631
2.192 49.477
-38.774 10.212
-31.669 31.091
-0.621 50.147
22.574 32.182
40.724 21.221
38.017 14.995
27.180 -7.410
29.093 22.670
23.717 42.472
34.245 17.670
27.931 8.928
20.639 -3.842
30.148 11.835
11.397 -25.799
-14.572 -8.911
2.799 -10.987
-11.111 -17.301
22.746 -4.217
22.537 42.564
14.266 37.909
13.793 43.194
33.282 23.962
28.782 32.008
-10.922 -2.460
-29.009 29.032
-22.533 0.334
-15.832 15.180
-7.826 40.915
-28.755 32.374
-27.121 3.044
-3.133 6.995
-29.504 -6.648
-30.435 -19.106
-9.626 -9.764
-16.190 -21.834
-8.670 18.983
-36.886 15.278
-27.669 30.229
-19.416 39.357
-10.100 48.716
-22.207 24.552
-7.345 53.213
-5.739 46.589
-1.031 35.806
10.635 51.803
-2.449 45.104
-26.594 48.890
-18.439 53.298
-28.738 32.280
-4.870 49.735
-13.656 34.751
-11.357 49.649
-18.772 48.505
13.488 50.359
-39.555 8.649
-23.197 -9.885
19.930 -10.500
25.234 0.806
9.140 -21.684
0.787 -9.511
-18.604 -3.162
-21.842 -17.912
5.601 -13.060
-25.475 28.659
-12.923 -3.698
-16.587 -8.415
-18.702 4.631
-23.230 -12.787
-28.627 -12.070
-6.311 -12.936
30.810 -9.689
-0.336 -17.568
2.784 -31.682
-32.764 -4.862
3.084 -13.414
37.177 -5.289
14.305 -15.233
29.928 9.842
24.238 -4.232
33.842 20.326
1.791 42.065
-8.045 -14.595
17.552 -11.291
20.235 -14.913
-17.666 -2.650
-13.284 40.563
6.648 46.978
-12.608 37.104
-3.633 50.155
-14.178 51.162
-16.687 15.244
11.099 5.554
28.424 -6.661
-3.979 -17.629
-8.799 -3.956
19.088 -28.466
26.453 -4.834
35.989 36.311
44.729 19.939
33.096 18.465
26.107 13.945
11.833 -20.733
27.546 -12.010
22.231 -10.431
-20.803 37.243
-11.213 41.051
-44.468 14.904
-25.324 17.625
-37.317 18.751
-25.463 -10.902
-28.834 -20.992
19.261 6.439
26.096 15.771
26.611 9.190
34.958 -1.405
2.220 45.147
-31.342 40.038
-31.613 5.625
-30.001 12.887
-17.130 43.758
2.456 49.900
23.576 26.770
4.416 46.725
-17.776 36.573
-18.361 42.435
-27.108 36.308
-20.306 42.591
-0.259 36.662
29.571 -3.897
34.340 23.328
18.583 -9.439
19.940 2.117
24.670 17.560
21.896 25.992
36.813 12.485
21.509 15.058
0.927 -14.864
-16.488 -16.969
-15.132 -7.655
-19.838 -16.710
18.198 13.420
5.732 27.473
19.582 41.780
-9.867 37.393
8.306 48.343
-9.436 42.485
2.486 41.568
-25.744 -9.421
-26.896 -17.269
-23.793 12.542
-10.902 -28.717
15.425 -22.610
-23.816 0.822
-3.748 -3.107
26.821 -15.098
-1.724 -21.867
10.234 -22.710
1.203 -26.459
-9.032 -19.836
-15.390 31.029
5.283 39.550
-21.721 28.863
-12.583 34.778
21.522 29.252
26.053 27.125
20.652 38.193
24.057 36.888
35.813 20.324
28.492 20.234
14.531 38.033
29.130 35.018
-14.430 -1.993
-30.502 -8.366
7.018 -21.848
13.853 -15.270
28.767 -4.551
35.030 13.369
27.063 40.534
18.797 30.272
35.406 22.528
-4.193 39.394
26.670 28.120
19.556 47.510
15.828 38.812
7.385 52.073
34.881 24.130
23.469 18.295
32.312 22.411
33.831 23.572
20.842 43.198
-15.520 48.076
-17.600 32.898
-26.501 31.492
-30.039 33.280
-41.604 21.866
-15.259 5.895
7.869 -17.641
-24.460 -2.122
-44.223 16.926
-36.217 3.392
-13.370 -11.996
-24.071 -16.475
-30.048 -11.610
-38.974 27.648
-26.121 43.808
-22.916 30.874
0.319 36.670
23.729 24.705
34.816 9.280
26.019 -4.527
25.333 8.239
7.499 -10.067
24.873 -16.863
6.745 -15.362
9.258 -10.827
-24.066 -2.301
-27.059 -2.245
-20.304 -17.098
-25.215 0.991
-9.981 -10.721
-27.326 9.881
-36.054 14.144
-33.921 -3.458
-29.410 26.868
-36.923 22.152
-29.116 31.191
-20.000 40.708
-32.777 37.128
-37.157 18.232
-14.532 -9.543
-27.365 33.994
0.110 35.581
-20.604 25.097
2.237 -4.744
27.289 8.132
19.862 0.227
-9.324 -22.105
-34.410 1.535
-32.059 15.969
-18.050 47.741
-17.242 48.223
-7.872 48.938
-34.638 14.954
-39.384 4.133
-28.515 -12.978
7.698 -24.678
-17.864 -10.047
-37.630 15.500
-14.587 11.429
6.412 0.923
13.858 -4.766
8.848 -24.517
11.217 -10.286
33.396 36.623
24.272 -1.454
3.943 -17.315
-22.365 -5.508
-33.557 8.234
-33.145 15.194
-3.123 -20.106
-36.439 10.811
-31.229 5.588
10.264 -9.324
19.981 29.052
27.800 36.262
38.276 24.099
28.930 -11.769
29.865 4.622
9.856 27.262
-1.178 27.795
30.182 8.684
40.173 7.840
33.436 1.296
23.240 47.929
29.399 8.851
23.243 10.861
27.123 24.901
22.196 26.279
17.468 -8.489
-11.918 -22.932
-6.862 -21.035
-26.795 -16.383
2.969 -8.170
-26.772 -4.714
-11.045 -2.693
3.828 -26.667
22.443 -0.181
31.105 5.083
28.909 48.544
-32.989 23.562
-40.785 23.831
-25.534 37.439
-34.618 31.025
-1.402 13.991
-29.996 1.450
-15.184 40.473
-31.870 26.244
-34.268 24.845
-25.190 13.130
-8.261 30.026
23.819 -7.210
44.235 13.359
33.710 19.931
32.178 36.495
33.737 19.714
-2.803 -12.505
14.948 -22.377
3.325 -23.382
-12.574 -6.746
-24.408 -5.111
-14.157 5.535
9.430 4.562
-9.424 -1.227
-5.147 -1.911
-19.676 0.947
-33.961 7.395
-22.095 11.218
-2.529 11.611
34.195 8.802
13.092 -11.102
6.138 16.181
29.803 1.942
16.443 -16.480
22.417 3.238
23.107 0.304
16.771 -7.480
34.295 25.224
30.444 28.088
23.569 -7.354
20.884 3.503
19.407 37.757
6.516 -13.349
31.731 17.118
30.790 13.795
16.745 15.839
34.221 24.504
34.987 31.203
25.798 -16.765
8.526 14.138
28.992 13.206
14.879 50.005
19.361 14.488
18.991 46.738
21.599 28.595
-0.312 46.823
-33.713 27.826
-23.519 5.995
-9.098 39.332
5.478 40.510
-15.723 -3.169
-23.235 -3.981
-20.203 -17.135
-39.120 7.130
-43.502 23.750
-16.959 50.283
-17.084 51.623
32.074 30.516
29.355 38.321
23.204 34.233
2.621 41.640
-17.304 -18.274
-19.557 0.298
-29.062 4.054
-27.898 -1.809
-27.047 29.210
-43.415 20.221
-22.641 -0.643
-32.456 26.380
-32.414 24.157
-33.491 28.133
-30.964 13.838
-10.059 -20.566
-5.160 -31.796
-35.584 28.583
-20.245 47.190
-2.668 43.852
-23.461 32.533
-25.064 29.317
-30.377 -11.054
-35.895 18.552
11.431 38.096
-25.710 40.360
2.440 41.390
25.765 15.470
6.463 -6.447
7.854 53.836
-26.992 41.589
-31.214 19.395
-30.308 26.494
-40.134 13.048
-25.077 -11.248
-31.605 -2.621
-21.608 13.473
-18.117 32.812
-25.157 -12.283
-44.027 10.081
-11.820 49.091
30.793 41.343
-3.633 49.502
-1.650 54.179
8.712 48.667
-2.807 24.117
-36.339 -0.146
-31.500 5.471
-15.404 44.814
-11.246 43.117
-12.031 28.927
-10.440 36.707
39.579 34.728
3.625 16.360
-14.069 39.198
-4.718 47.871
-10.132 44.042
-28.022 12.574
9.933 52.425
-6.923 48.123
-10.043 50.571
-7.761 45.352
-9.154 44.767
20.513 41.807
-27.310 39.236
-18.501 49.672
-7.539 10.288
-7.252 7.320
27.261 -0.266
20.138 40.367
-22.196 42.350
15.155 38.516
25.692 30.806
28.229 39.699
11.022 43.967
16.780 32.564
25.613 32.849
32.085 24.323
35.409 22.008
26.456 31.101
36.838 23.917
39.766 4.811
32.999 -7.014
23.606 -2.543
8.794 -14.062
8.919 -13.000
43.401 -3.248
38.112 -1.992
27.355 25.922
25.916 24.911
32.914 33.837
24.952 25.588
33.052 29.946
20.796 46.577
27.053 32.004
29.646 38.551
16.519 12.790
20.164 -8.876
28.239 -18.658
23.413 -6.579
2.068 -5.729
-22.850 -14.660
-20.025 13.977
13.800 -11.576
30.758 30.984
27.562 1.269
22.380 29.797
34.057 27.913
11.433 -5.418
0.199 -17.085
-21.234 -23.046
-19.558 2.271
-4.187 14.412
-2.495 -21.699
38.127 0.715
42.021 22.662
34.391 18.967
15.555 35.992
-28.710 41.523
-31.091 17.493
-32.203 4.224
-25.889 18.758
-24.182 14.148
1.037 -25.411
5.382 12.637
26.162 -7.869
-2.554 -5.144
-31.595 -3.761
-37.903 12.436
-40.876 13.280
-30.638 -5.882
-23.430 47.102
1.780 41.625
31.986 2.084
27.334 13.120
32.520 -8.081
31.973 30.656
-16.292 48.739
-21.828 27.666
-30.685 3.693
-20.442 24.361
-39.350 9.126
-35.901 -8.170
-37.003 18.976
-20.832 40.605
-19.094 -7.224
-37.963 6.281
-37.788 14.275
-26.051 30.843
-44.873 1.512
-26.588 -9.000
-24.832 -12.179
6.484 -3.158
-16.781 -18.982
5.556 -8.810
7.389 -17.708
-5.115 -7.719
15.262 10.424
9.958 -3.265
32.806 -2.012
20.991 -21.708
26.307 0.398
10.565 -19.123
-8.762 -21.988
32.218 4.213
29.155 -7.165
30.619 -7.946
29.972 -5.738
10.879 36.907
40.465 12.591
32.226 10.823
23.117 -5.612
31.107 25.444
35.481 8.656
19.498 11.635
27.911 -9.119
24.619 -7.026
7.777 -3.483
22.035 -14.090
26.847 -8.352
-7.043 -9.710
12.080 20.027
40.426 -3.521
7.883 -11.337
32.892 13.959
-1.767 17.635
-28.259 0.092
-34.487 16.480
-17.582 -21.054
-27.049 20.268
16.415 -7.993
37.561 -11.435
29.910 1.161
42.359 20.379
31.852 41.501
14.924 38.963
6.691 44.017
3.716 48.301
18.373 34.664
9.728 33.412
10.901 48.971
10.778 33.926
25.779 3.791
3.707 -10.860
-29.081 7.770
-34.367 -4.985
-11.935 44.968
-34.310 28.741
-38.799 6.921
-37.908 26.121
-41.757 7.241
-40.706 12.936
-26.372 -15.811
6.160 -21.256
-1.488 -5.152
-31.809 1.819
9.207 -20.876
18.349 -11.428
36.587 17.287
19.970 42.083
-22.717 27.053
-19.788 36.189
-34.347 25.643
-22.279 40.355
-33.358 26.862
-26.389 14.717
-34.876 22.345
-23.965 44.877
32.090 47.065
17.955 40.105
-8.557 21.716
-33.220 24.968
-4.423 50.902
-1.283 44.731
0.035 45.333
31.059 27.633
26.324 25.430
22.298 40.699
4.833 52.106
36.549 32.166
31.839 28.046
30.908 34.208
42.661 26.081
4.834 48.116
0.115 36.535
-19.735 10.193
23.291 19.228
-6.150 -12.093
-13.379 -9.985
27.512 3.644
9.355 -18.628
-3.995 -10.972
-31.348 4.703
-35.004 2.012
-10.968 38.579
0.854 52.714
30.598 21.911
13.482 -2.547
2.218 -8.094
1.977 -14.517
19.927 -16.476
19.835 -12.365
-7.941 -19.804
-27.646 -14.519
-19.628 -24.626
-41.837 -4.086
4.132 -30.953
8.308 -24.643
23.895 -26.323
19.812 -15.851
-20.253 -3.959
-41.983 11.417
-32.294 1.920
-20.195 31.037
-35.821 2.166
-28.953 8.070
-28.311 13.119
-15.190 6.744
-18.237 -15.791
-8.904 42.143
-33.105 29.377
-27.743 21.585
-34.690 26.622
-21.753 40.562
-3.081 48.964
14.502 43.153
28.141 37.182
21.295 35.388
28.866 33.201
-29.830 25.713
-38.579 2.556
-17.228 8.791
-14.211 48.455
-12.358 54.586
-13.404 50.905
-34.800 37.164
-31.467 18.500
-9.981 -21.255
-22.195 -1.603
-16.747 -8.954
24.067 -16.253
28.845 33.041
8.902 49.337
22.382 44.754
24.663 42.168
31.715 36.354
26.513 42.128
15.150 30.731
25.345 27.934
42.963 19.129
35.502 21.825
25.936 20.467
6.739 43.698
-22.205 43.526
-18.194 39.776
-30.427 18.776
-22.839 40.551
25.613 43.128
19.155 34.597
0.036 50.799
-39.017 21.398
-13.302 52.769
2.909 41.684
29.399 6.757
29.381 9.218
30.827 10.420
27.640 0.916
31.221 13.190
40.907 -8.797
31.209 -20.279
28.302 29.020
12.575 3.451
24.031 22.822
43.368 19.448
32.760 7.603
28.709 5.661
26.734 33.244
25.439 0.743
33.863 -4.090
35.931 -7.651
38.284 7.243
23.413 33.948
19.745 41.046
25.986 38.897
29.460 -7.340
-13.870 -18.245
15.404 -3.886
27.233 2.238
-0.818 -1.623
11.397 -26.930
21.963 -5.114
21.584 -9.601
29.758 2.453
29.203 6.832
42.972 18.690
-15.451 24.880
-38.250 1.185
-35.661 1.703
-30.650 18.075
-29.486 -5.553
-29.168 -3.904
-19.725 -21.595
-32.349 -4.310
13.536 -15.168
41.681 17.276
41.829 9.149
10.554 27.257
12.269 42.167
8.363 50.398
-19.798 45.721
-25.021 41.474
0.546 3.787
26.384 -8.705
36.020 11.033
32.611 5.691
27.138 37.522
-2.668 43.779
6.468 34.569
2.585 41.323
36.165 5.127
26.190 30.119
27.980 32.154
23.257 20.715
33.362 44.646
39.127 12.419
36.135 22.677
28.981 5.420
36.955 4.604
24.674 4.843
25.269 22.049
45.240 -8.635
31.055 -1.311
36.707 24.819
12.724 46.861
25.415 25.837
10.055 -14.312
0.438 -9.953
-11.509 2.875
16.996 -4.864
29.250 22.705
34.172 5.176
-14.133 -9.813
-28.952 -8.827
-12.639 -19.282
8.692 4.546
3.112 -3.145
-9.677 15.455
-7.467 4.659
22.509 -9.719
11.120 -25.048
-33.774 -5.627
23.194 -6.832
16.069 -7.560
-8.153 -11.862
-18.506 -2.368
-8.612 -7.531
21.854 7.548
14.069 -26.373
-5.659 -14.846
-4.711 9.619
-30.224 18.253
-27.127 27.704
31.071 30.481
33.029 7.804
-3.169 -21.393
2.902 -3.030
25.034 23.975
18.696 40.758
29.364 43.685
26.347 -12.513
-4.055 4.583
-9.781 -24.204
14.757 -18.345
13.743 -2.953
15.291 -26.366
30.389 9.269
27.540 -4.548
34.541 6.640
37.801 -8.810
-2.271 39.673
-9.379 42.815
-10.787 18.081
3.110 -6.851
14.729 17.503
28.786 4.444
24.824 -10.852
2.712 -15.402
-32.641 5.684
-23.586 29.551
-27.551 30.515
27.101 18.942
22.347 38.790
21.321 41.499
-4.303 43.423
-27.408 28.182
-37.587 23.509
-27.298 22.432
-42.567 13.610
-35.476 7.191
-12.393 39.142
28.263 33.387
27.200 16.310
29.299 37.877
-2.608 53.143
-16.459 41.069
-11.483 53.215
-30.635 10.766
-28.371 -8.043
-44.155 11.678
-19.636 26.163
-25.951 14.967
-32.129 10.105
-26.266 4.363
-28.256 35.100
-25.270 -3.388
-31.393 2.131
-30.910 21.707
-19.621 24.771
-29.485 4.414
-16.867 34.826
24.550 37.081
30.615 29.678
17.674 1.304
-0.976 44.140
-8.853 44.560
-11.010 42.510
4.030 50.443
25.521 42.837
35.404 21.588
36.340 4.193
24.878 -4.761
29.487 -4.652
31.058 25.789
27.419 7.033
7.270 -8.624
-17.429 -9.480
-10.668 -15.553
6.059 -18.212
-12.627 -19.100
-8.839 -24.734
16.573 -6.282
25.326 12.351
-18.186 -6.660
-22.010 19.683
-33.249 6.754
-25.027 0.554
-32.201 28.927
16.157 38.172
27.759 22.754
7.848 28.920
31.842 40.455
27.419 34.627
23.162 24.943
15.726 45.020
38.863 31.079
29.101 10.074
27.603 33.651
16.327 48.534
32.431 33.127
22.475 25.465
35.229 6.470
-1.549 -2.603
30.906 7.311
35.545 34.818
6.108 44.841
30.589 11.542
19.398 -20.730
23.560 -8.903
19.707 4.033
-24.572 -0.516
-15.118 -0.025
-27.248 -8.280
-5.648 22.429
5.949 -21.637
-17.697 -14.140
-28.337 1.832
-23.205 24.923
-15.201 -3.973
3.874 -15.325
23.551 -4.235
4.496 45.705
18.442 44.518
-18.665 1.703
-25.579 -6.075
-25.115 33.934
0.310 50.325
10.874 40.566
-11.790 46.615
-38.053 24.181
-22.775 33.237
-31.581 27.270
-28.644 -3.357
-28.357 -6.506
-13.875 -1.876
-4.831 -25.561
31.496 -7.070
28.263 37.147
33.479 30.830
8.172 44.356
16.987 7.452
-8.587 -8.893
-37.469 5.363
-42.088 14.196
0.322 -26.184
-8.077 -33.111
22.809 -7.568
15.907 -22.686
-25.685 14.276
-30.380 29.730
-29.721 31.009
-26.621 34.258
8.013 43.345
-17.796 50.632
-0.957 36.047
29.322 5.317
35.473 23.696
21.388 34.430
3.947 46.379
31.894 17.438
34.032 3.210
26.814 15.543
-9.363 1.184
34.408 -0.601
27.924 17.173
33.130 12.443
16.518 -20.587
38.584 16.695
3.711 52.665
-22.223 41.677
-7.955 22.570
13.274 52.519
-15.546 37.017
-39.433 10.503
-29.191 -10.280
-2.783 -1.474
-15.281 -8.067
-29.184 -0.532
-33.200 -0.535
14.073 0.261
38.227 13.592
2.514 -17.845
6.831 -12.359
3.888 -15.701
-7.135 -4.475
-6.071 -12.311
3.198 2.579
21.532 22.973
26.777 8.642
31.252 -9.436
23.474 18.774
31.508 13.513
31.351 20.537
29.596 -3.497
33.816 19.378
35.857 13.695
27.319 9.594
10.218 -4.338
8.556 2.832
25.536 39.883
35.962 11.628
37.653 21.621
19.586 48.566
30.710 38.254
-12.209 49.449
-18.245 35.375
-8.612 34.933
-22.760 35.303
-31.434 38.001
-17.294 42.127
-24.583 38.082
-35.286 -3.532
-25.735 -12.518
-29.368 17.930
-41.836 11.709
-21.158 -10.827
-7.881 -13.136
-45.721 1.046
-27.484 3.879
-27.618 31.568
-43.717 7.127
-33.571 17.458
-28.243 0.920
-30.598 -8.240
-19.874 -20.559
13.227 -23.187
35.006 -7.054
27.735 15.087
-10.424 51.207
-18.943 39.203
2.392 -9.519
-8.832 -8.818
-20.365 -10.153
-10.026 -11.917
-8.561 -28.762
-10.151 -4.148
10.411 -22.941
24.735 -5.898
10.431 -8.470
20.237 -22.716
15.162 -23.858
-15.162 -16.639
1.562 -5.055
-28.707 9.483
-20.582 5.961
-23.996 27.500
-36.719 9.463
-25.402 -3.860
-28.708 -5.187
16.558 50.257
28.357 31.065
36.102 8.269
36.896 37.030
23.242 25.969
37.763 20.163
31.600 0.410
34.768 -2.459
-1.055 6.821
27.128 -4.328
12.675 -14.678
29.486 10.815
15.853 18.314
25.075 6.359
37.523 9.500
44.461 18.825
10.127 8.147
31.930 -0.303
5.296 -18.947
-18.931 -18.440
-26.488 -25.152
-36.433 7.316
-31.419 3.859
-27.031 31.684
-5.494 51.745
8.487 47.690
-2.311 44.922
-5.482 44.396
-0.904 35.877
-23.617 -16.511
14.254 -9.241
9.617 25.091
36.157 20.282
27.723 36.137
9.246 -18.727
36.756 -4.498
15.835 -12.647
-36.915 0.765
19.393 -11.490
-26.452 3.788
-9.010 -28.618
-25.925 -5.055
-44.275 22.617
-32.896 2.867
-20.403 -17.626
-34.586 -0.179
-41.912 31.165
-26.715 31.560
10.021 42.724
15.442 49.594
41.842 16.436
36.593 8.653
36.325 14.841
28.114 22.128
25.365 -6.059
32.775 24.220
29.910 -17.956
9.112 8.169
28.458 -15.060
20.795 32.795
-8.526 18.634
-15.389 18.264
-25.609 38.919
-35.418 15.690
-36.422 7.084
-20.602 7.574
32.836 8.286
23.605 -1.796
33.351 12.419
41.979 14.195
36.394 30.835
31.979 -5.538
12.247 -0.644
32.605 36.523
17.803 28.177
-23.220 29.508
24.596 33.448
17.219 36.677
-4.743 56.446
-6.662 48.765
11.525 39.375
20.128 -5.609
31.196 -15.168
35.690 31.415
35.377 22.124
18.685 35.341
25.391 33.704
29.446 -4.254
45.627 -7.205
50.670 20.622
21.067 -8.726
10.641 48.531
23.003 35.030
22.423 38.668
41.263 37.001
29.556 43.072
39.165 26.179
26.829 28.049
28.032 28.560
17.740 39.779
-16.853 45.148
7.597 49.158
1.888 41.759
24.722 3.161
-2.111 -15.149
17.569 -31.611
-26.592 -9.495
-26.622 20.220
32.436 35.653
33.985 16.030
17.788 29.057
-30.518 9.531
-34.720 11.725
-32.598 6.991
-28.113 2.689
-32.625 19.477
-21.458 -8.921
-18.252 -19.554
-33.901 -2.397
-22.354 -7.776
-3.218 -18.009
7.342 -5.793
-17.558 -2.686
17.799 -4.128
7.910 -8.078
-34.179 13.108
-24.563 7.366
6.725 47.357
-17.192 40.728
-38.727 4.841
-41.318 -1.137
-10.509 -20.187
21.108 -19.319
26.627 -17.130
38.627 -4.938
30.030 19.691
23.762 6.216
32.879 -8.762
25.365 22.368
30.757 31.080
37.579 26.973
13.516 47.404
-24.805 20.723
0.998 41.173
-27.253 32.254
-26.112 28.979
-21.891 46.293
-46.706 6.057
-31.963 35.155
-10.885 41.281
9.567 46.376
28.315 21.476
30.691 33.238
33.497 10.775
-23.449 -0.943
-22.766 -9.414
-32.424 38.965
-37.329 13.263
-28.064 -11.153
-27.274 -14.028
-4.498 -27.514
27.708 17.457
14.550 -1.190
10.626 -2.713
6.662 -2.956
-5.346 -16.072
18.851 0.251
-6.942 -21.259
-37.530 1.960
-39.460 3.181
-26.743 -11.841
-28.371 -10.817
-26.308 -19.294
-36.689 -1.750
-31.039 -5.957
-38.969 20.653
-42.630 5.532
-23.267 -7.426
-27.143 41.485
0.674 53.385
-36.316 16.022
-30.185 -0.171
-26.930 14.270
-19.456 34.865
-25.886 33.671
-26.716 28.086
-26.831 29.936
-18.865 40.362
-30.212 31.770
-32.578 13.521
-7.803 -32.366
19.162 -7.058
22.090 -16.451
-30.030 12.233
-19.171 43.808
-11.366 46.559
-31.594 27.424
-16.002 48.537
-2.046 30.797
-18.111 -30.047
-16.797 -12.456
-6.278 -14.034
7.677 -9.692
4.424 -16.399
36.550 5.481
17.105 -24.163
17.902 -10.088
26.161 -18.309
20.899 -14.838
29.886 4.486
-5.867 -25.073
-27.328 -10.247
4.672 -2.980
-16.223 -29.856
-10.725 -1.182
-12.587 -14.572
-18.126 -12.476
-26.401 16.024
-34.748 0.736
-34.659 18.334
-18.832 -24.670
-14.675 1.503
-14.146 45.627
29.764 30.528
16.647 30.344
41.038 15.959
20.620 -14.805
30.466 -5.727
23.545 -10.678
37.811 6.224
6.935 39.153
12.651 50.089
22.559 44.786
27.342 35.729
39.872 16.507
27.580 -7.700
35.180 -11.576
32.519 10.111
-0.234 9.258
36.015 16.356
-8.185 44.968
-21.699 43.425
28.916 37.403
22.677 19.732
-6.703 43.799
-0.033 36.140
2.351 53.127
-29.172 41.195
-16.640 41.499
-25.904 36.166
-26.942 29.346
-29.922 40.076
10.187 39.858
31.880 35.289
40.378 9.456
35.179 35.751
23.542 36.993
35.488 25.618
27.710 38.721
11.381 46.589
-37.228 12.988
-29.994 1.667
-38.348 10.078
-27.057 -12.051
11.249 -9.548
-25.978 -10.839
-15.062 -8.765
-20.666 4.721
-13.663 6.987
2.108 5.472
-0.991 -15.208
3.499 -3.799
30.620 15.206
-17.294 1.977
-36.566 8.654
-25.454 43.841
-24.267 47.778
-31.215 31.831
-30.136 25.010
9.423 41.142
31.274 31.113
31.468 36.921
29.522 17.300
36.058 24.822
31.134 -3.462
40.506 30.757
31.606 33.345
13.394 5.413
22.937 -20.493
-17.184 -1.761
25.533 -9.661
17.727 1.276
28.264 10.932
14.985 51.633
-0.191 36.732
-13.779 22.183
11.282 48.903
28.930 -6.570
23.986 19.116
24.051 32.827
1.685 54.130
-3.274 46.201
34.319 17.811
21.451 25.162
31.756 33.071
28.424 0.312
32.447 -9.400
16.488 -24.206
35.137 13.587
22.831 41.474
-4.036 40.629
-9.965 44.383
-24.351 42.767
-35.875 41.206
-15.176 35.948
17.816 39.616
27.612 45.928
27.436 6.457
20.182 35.850
10.975 43.069
26.535 34.681
15.697 31.937
11.604 49.679
30.654 27.600
12.987 8.572
7.966 12.923
12.970 40.914
7.034 42.213
15.397 41.796
-0.149 32.493
4.930 8.121
8.652 -19.059
9.659 -32.325
-45.780 -0.717
-25.829 9.057
-16.656 1.653
28.060 -7.544
-5.959 -19.826
-42.048 18.497
4.160 -15.727
16.443 -2.600
17.525 2.127
33.535 -2.316
30.929 -7.071
2.894 -24.554
-5.120 -20.072
-2.851 -27.007
22.597 27.739
30.912 33.740
-11.690 52.332
-28.833 37.962
-26.603 2.051
-21.821 -3.361
-26.619 30.015
-26.726 3.615
-31.314 30.320
-27.846 34.974
-26.465 41.827
-8.924 46.071
8.219 49.870
0.229 46.053
-25.142 11.118
-0.400 12.645
-5.742 -19.992
3.747 -10.062
-9.326 -17.658
-26.644 -4.803
-29.230 5.365
-38.193 18.003
-29.172 13.059
-34.059 30.755
-26.096 20.788
-16.641 -5.979
-28.079 -3.240
-15.514 -18.960
4.420 -13.934
-11.789 -14.109
1.645 -14.744
17.788 -19.036
-18.183 2.785
-31.972 2.088
-35.347 19.456
-34.550 37.578
-37.481 11.741
-0.660 56.219
-11.343 49.987
6.419 35.504
34.447 42.302
-2.143 53.275
5.629 46.531
6.819 47.600
2.655 41.088
-36.867 15.588
-23.829 43.150
-0.449 36.011
-9.065 -8.757
-5.485 -22.802
17.680 -5.626
0.504 -17.487
18.306 -7.993
35.815 6.546
12.035 35.255
36.388 24.177
34.856 20.501
23.913 23.033
40.180 -5.264
15.070 42.462
21.549 41.468
13.268 50.796
16.298 44.956
27.160 17.801
38.290 5.466
8.135 43.201
32.626 -2.661
30.217 9.632
24.762 27.131
35.653 -3.106
39.919 7.255
35.627 -3.895
35.689 13.635
14.110 24.018
32.704 -0.256
10.498 -6.659
32.141 23.807
-13.543 51.501
5.066 49.059
28.116 44.105
12.994 45.528
12.333 4.624
39.708 -5.179
19.613 0.972
36.335 10.958
31.459 18.043
3.938 29.093
-16.227 34.935
17.692 41.704
26.563 42.219
14.256 46.382
16.381 36.069
13.939 36.606
-14.363 50.792
-16.612 49.858
-7.171 48.830
-11.684 33.879
20.150 37.805
35.530 26.546
27.489 35.757
11.596 45.025
37.585 21.755
22.635 41.412
-3.342 45.308
1.415 41.799
1.867 -18.119
40.572 13.479
17.830 -20.981
-1.078 3.817
0.677 -22.941
-17.697 -22.680
-13.231 -10.210
-15.276 -11.513
-5.050 -20.604
-12.317 -7.540
-33.152 19.238
-29.095 -20.970
-3.133 11.809
15.715 29.087
-29.590 -5.703
16.999 -25.628
18.534 -21.103
19.259 -10.752
28.736 -5.476
21.073 -2.242
29.822 23.042
3.176 49.109
32.158 8.256
27.248 -5.472
38.001 15.210
35.198 21.586
36.451 13.061
7.271 39.163
24.554 35.612
-23.450 27.082
2.284 41.764
-35.156 27.737
-39.213 28.859
3.747 45.970
-23.160 42.937
-17.010 43.729
3.000 38.239
-1.128 48.552
-0.166 50.068
9.751 52.857
29.859 39.596
6.884 50.889
-4.142 37.744
4.380 39.522
15.918 33.943
32.753 3.181
46.846 6.649
33.698 -2.640
36.464 26.308
42.852 31.143
27.854 12.393
4.983 45.115
31.598 25.247
32.748 -7.208
-1.092 -11.509
34.091 -9.992
30.706 -10.032
-6.968 -17.250
-17.412 -1.887
-4.544 -17.226
-6.887 -20.236
6.263 -29.210
13.898 -10.526
35.007 -6.894
27.208 2.459
9.818 -10.800
9.459 -19.883
-41.271 14.517
-33.098 5.562
-24.515 18.338
-22.210 5.511
-3.760 -0.266
-17.018 -6.756
-33.736 19.439
-41.543 10.982
-34.266 26.698
30.102 35.314
32.973 20.858
12.371 56.809
41.891 7.012
37.702 33.731
0.394 48.041
-27.417 -2.157
-35.212 0.014
5.754 3.228
8.510 2.633
25.655 26.729
23.679 -13.194
27.630 5.289
12.005 19.618
33.407 7.707
44.051 20.444
24.204 34.899
25.111 23.551
33.335 34.419
24.813 40.732
30.268 19.911
26.235 -2.281
31.196 30.155
20.160 35.036
-2.075 22.410
-25.605 29.206
-31.379 31.937
-31.421 23.375
-31.562 11.674
3.708 -6.563
23.121 30.516
8.921 51.078
-3.176 47.085
0.035 45.529
-39.857 -0.368
9.136 -16.497
33.388 -0.902
41.360 11.857
42.946 3.172
35.667 14.852
11.163 -20.380
-28.876 7.885
-8.261 -8.112
-25.107 -19.945
-9.977 -25.901
-30.276 -6.188
-29.358 -15.780
-28.745 -6.207
-4.398 -8.794
16.146 15.948
-13.912 20.077
28.235 36.431
4.691 39.087
26.553 39.090
25.164 51.146
16.633 45.882
11.827 -9.151
28.284 -0.452
22.046 -4.425
8.383 -3.576
-4.667 36.486
-32.279 27.302
-34.773 21.842
-33.088 5.658
-22.642 40.661
-28.933 32.597
-21.543 34.275
-36.740 27.773
-33.096 18.995
-47.062 2.913
-36.522 29.846
-36.231 24.064
-14.135 50.112
-29.399 32.598
-27.425 27.597
-19.886 49.937
-11.229 -5.973
-26.856 6.311
-31.930 28.594
-13.363 41.771
-24.216 -16.153
-26.175 -15.015
-30.132 -2.352
-35.669 -6.685
-33.208 -2.346
-17.230 -13.151
13.774 -9.521
-10.854 12.307
21.791 -3.232
-23.600 14.990
-27.299 19.023
-19.834 20.762
-17.094 45.737
20.320 35.279
25.867 25.531
31.947 30.251
28.798 37.364
31.383 -1.543
35.467 2.394
42.373 7.016
26.768 -10.719
-23.999 44.297
0.547 48.608
30.823 24.538
26.562 33.689
-13.311 40.420
21.025 26.812
44.696 11.901
41.768 20.961
5.292 -20.355
-24.562 -3.957
-29.179 1.014
-31.532 33.174
-35.972 21.401
-38.210 22.787
-29.545 5.788
-7.773 0.906
1.877 -17.959
-18.066 -17.732
-4.647 -22.808
-26.367 -11.847
-28.695 -0.092
-6.109 -3.291
-42.296 12.672
-35.531 43.409
-24.860 31.995
-4.093 47.968
-1.071 52.792
-2.235 41.904
-13.000 43.484
-3.404 49.002
24.720 34.381
38.374 16.926
33.013 5.843
33.348 22.573
31.425 41.147
2.597 41.712
-32.684 30.565
-24.123 40.413
-26.769 48.352
-26.641 42.593
18.231 24.883
27.974 26.709
2.761 43.784
-31.842 4.654
-39.449 13.772
-35.424 13.020
-39.527 31.429
-36.822 24.560
-34.418 39.461
-35.091 2.061
-31.926 0.700
-4.116 -20.885
-22.212 -4.954
12.004 -24.969
11.104 -16.614
30.257 23.809
22.158 36.046
-14.009 50.691
-11.909 34.493
-28.842 18.580
-6.766 10.753
18.553 -11.527
23.046 21.231
-23.170 44.027
-26.965 16.993
-34.814 29.234
-30.233 19.663
-10.849 29.666
0.074 35.385
-5.720 52.210
-32.995 17.765
-23.361 -9.963
-1.208 -4.168
-8.708 -19.290
-50.202 4.889
-39.882 10.340
-30.344 20.955
-33.229 32.212
-30.495 11.501
-25.488 -4.589
-4.509 -22.445
16.994 -5.413
39.056 20.946
39.473 20.845
-11.627 40.485
23.681 27.697
25.494 29.434
18.987 37.644
-13.435 43.580
13.088 45.156
12.966 36.009
25.724 33.413
30.941 27.330
-0.587 43.054
-32.162 23.673
-28.312 38.207
-6.992 48.850
-22.670 33.077
1.047 48.807
-33.059 16.191
-16.612 36.770
-13.586 10.321
-38.562 14.865
-25.408 33.420
-8.159 35.900
1.825 41.107
4.646 52.675
-22.612 41.218
-26.660 32.599
-35.066 25.589
-30.804 26.323
-29.476 37.122
14.098 50.452
-18.076 44.775
-39.888 29.906
25.284 39.115
1.591 45.652
10.864 30.334
-10.905 -6.267
-14.686 -17.256
-26.759 -15.327
-21.743 -12.300
-18.541 41.409
25.789 31.573
5.536 32.267
15.868 25.991
10.282 44.337
10.376 41.536
-12.562 42.509
0.194 36.676
-35.579 31.395
-28.330 9.388
-35.194 17.957
-23.286 38.327
-33.997 33.347
-31.566 20.404
-9.871 37.574
31.844 33.013
28.483 43.396
23.320 35.413
2.422 2.277
-16.223 -18.382
-24.330 13.852
-21.523 17.010
-18.572 -22.025
-17.312 -14.588
-19.980 24.487
-40.059 3.709
-33.254 19.198
25.770 24.369
23.187 20.485
17.019 38.075
23.524 8.375
3.802 30.531
32.450 27.972
8.845 36.176
38.852 32.144
38.214 27.640
26.528 25.391
34.118 9.799
35.663 14.438
8.459 -28.680
-25.277 1.748
17.911 9.223
13.204 5.855
9.325 -24.354
18.979 1.940
22.527 1.828
36.771 11.736
21.677 -5.279
35.563 2.960
16.093 41.024
29.682 31.650
24.774 -7.670
13.833 -28.181
-2.328 -25.002
-34.075 -6.793
-16.129 -12.830
-24.163 24.168
-26.847 17.007
-14.013 -8.363
-36.694 -2.239
-25.034 -5.915
37.139 6.839
28.651 -18.584
24.248 39.210
33.273 -6.557
35.477 11.576
26.640 27.641
39.566 6.034
19.158 -14.742
27.904 -5.776
28.454 4.670
24.639 -15.287
1.643 -23.651
25.088 31.300
23.205 13.366
21.489 29.619
-1.422 42.697
3.115 58.050
-4.878 48.744
-25.325 -3.719
-7.234 -16.998
-40.793 -6.321
-38.746 19.188
-30.360 -3.338
-34.021 -14.143
-14.015 -24.907
-39.415 1.986
-34.421 -14.764
-16.760 3.566
-27.766 27.242
-28.347 14.187
-14.134 -8.380
-48.143 15.738
-14.269 9.370
-26.965 -17.474
-33.293 5.828
-39.342 13.193
-42.337 -0.166
-30.357 20.858
-16.212 51.785
-27.696 4.044
-10.164 -22.332
27.663 -11.273
12.559 -3.119
-20.598 6.684
-33.842 15.237
-40.258 -14.068
-38.081 14.569
-26.747 40.117
-36.214 23.037
-26.025 28.359
-31.410 6.035
-9.852 47.290
-21.549 57.746
-23.727 46.248
27.191 23.675
-9.635 43.667
30.194 40.643
6.863 43.602
-18.350 37.109
-27.099 20.070
-14.773 -11.150
5.090 -24.355
-30.679 -21.384
-37.202 3.517
-19.531 -17.572
-36.758 -12.433
-22.337 -21.588
-35.272 15.317
38.515 23.918
12.645 47.000
19.090 39.698
6.027 40.868
25.591 9.906
16.303 36.062
18.215 34.486
-1.373 0.108
-1.949 49.078
-4.988 29.628
-32.816 26.135
-15.289 -10.530
-32.947 0.054
4.688 -4.728
-30.353 11.396
18.407 2.810
-24.528 20.494
-40.451 18.173
-38.408 15.731
-43.119 2.913
-33.044 16.664
-18.170 -5.867
-28.756 24.265
-41.259 12.749
-29.968 17.347
-17.740 -13.565
-25.055 5.280
-12.108 -1.482
-16.703 -10.742
-21.627 -15.303
-4.473 -16.823
-11.550 -9.950
-37.315 15.745
-27.882 30.371
-22.285 42.758
-27.321 39.373
-5.407 43.649
1.839 48.232
-25.326 24.869
-31.421 27.148
-25.115 40.553
4.369 46.744
-17.174 45.197
11.216 35.485
-0.141 36.715
-14.382 46.190
17.706 41.329
34.367 27.468
33.224 24.100
-12.545 41.846
4.360 46.426
-21.001 51.204
-1.004 45.478
4.596 46.973
-41.868 2.411
19.868 43.335
0.438 53.736
19.141 47.740
1.687 40.973
-4.949 -6.223
0.822 -10.233
-16.132 1.492
-21.617 11.518
-33.511 14.039
-49.608 2.327
-3.409 -20.586
-5.895 -4.272
26.649 -11.724
37.074 23.077
23.388 42.427
-39.676 32.833
-10.532 41.606
-29.919 22.118
-32.157 30.359
0.090 46.136
34.001 -2.707
27.346 5.890
35.468 16.062
6.481 -9.372
-30.009 -6.960
-41.181 24.410
-35.057 -14.609
-24.183 -6.744
-11.534 -17.689
24.018 -7.353
25.645 14.441
35.967 6.522
19.655 37.496
9.949 -21.213
-23.394 -8.561
30.810 33.068
39.116 4.996
-28.290 -5.248
-28.940 -5.797
12.987 -17.504
20.249 -27.513
7.376 -18.284
3.606 -18.885
-12.239 -13.063
-33.573 6.495
-0.174 -31.583
-26.700 29.800
-9.517 38.822
21.574 40.713
32.078 9.955
25.803 -1.356
-22.238 -4.707
29.260 5.189
32.701 5.974
32.217 1.880
13.880 -6.858
-35.124 10.262
-18.072 39.686
-19.202 23.250
-16.849 13.603
-2.559 0.447
-30.838 -9.471
-15.730 -14.454
-38.139 0.375
-26.538 13.964
-33.458 13.314
-32.118 6.754
3.639 -15.406
-6.433 -7.812
22.670 -8.819
29.565 13.849
22.229 -3.474
24.162 17.612
25.707 33.102
30.362 -3.496
4.179 -0.245
11.404 11.641
24.153 -1.977
7.298 -19.894
19.925 34.346
23.946 39.619
10.684 10.239
9.316 46.826
-20.096 33.044
-30.387 37.250
-23.446 35.487
-5.762 41.744
-19.971 10.777
0.466 -2.872
-35.008 8.898
-37.938 13.277
-17.728 -9.418
0.986 -9.615
-25.977 -8.391
-40.626 10.862
-40.503 17.903
-38.469 3.468
-19.042 -0.188
-25.373 -12.352
-32.842 -6.782
-28.525 1.327
-19.904 6.867
-31.621 9.115
-31.035 9.340
-8.890 -12.063
9.647 -27.314
39.213 -2.688
-21.089 0.881
-39.264 -6.444
-22.470 19.776
-22.216 38.144
-27.204 37.268
22.705 40.164
16.644 40.300
40.499 14.902
33.170 14.599
32.629 26.019
35.314 18.293
27.659 40.612
3.417 41.167
0.411 36.712
-33.215 12.035
-35.988 38.261
-23.433 39.130
-33.685 29.854
-36.709 19.789
-25.123 -2.716
17.664 19.997
13.549 -15.378
34.519 -5.210
28.368 29.266
41.854 16.061
32.558 11.002
34.273 25.885
24.447 33.203
8.316 46.026
37.573 11.770
41.928 24.587
7.999 40.235
11.843 50.721
1.307 48.006
10.084 41.935
-23.067 44.340
1.536 22.058
-24.006 26.073
-26.517 40.968
-36.960 41.864
-30.871 33.053
-41.768 18.458
-23.704 26.882
-33.475 1.657
-27.506 -6.608
-20.719 -5.949
-13.720 -5.363
26.798 -13.790
22.325 26.665
-28.288 -6.387
-6.638 -23.749
33.936 20.957
19.556 32.987
-28.722 19.369
-39.507 11.488
-21.951 -14.219
-9.570 -3.116
-13.682 18.092
-15.176 36.847
-40.867 -2.040
-33.135 23.230
-28.660 31.863
-32.737 32.108
13.777 42.620
-28.064 33.641
-27.359 2.914
-0.013 38.296
25.744 38.812
-11.255 38.086
-11.830 38.267
-15.428 37.287
-31.095 37.809
-29.135 8.227
-5.211 48.361
20.166 43.648
7.247 12.730
-11.128 -0.170
37.663 -2.991
29.227 31.707
33.172 3.436
22.814 -8.815
17.204 14.514
24.187 -14.555
26.592 -4.934
17.856 -8.700
40.340 8.441
29.284 32.169
33.286 8.512
38.131 16.612
-21.374 5.379
-38.599 19.846
-31.187 12.615
-25.435 21.241
-40.033 7.679
-21.645 20.410
-30.264 3.379
-12.443 7.763
34.742 33.474
21.105 19.942
22.729 37.996
-2.726 35.301
-13.028 40.238
-11.963 51.317
-25.478 36.786
-32.998 21.786
-29.739 37.619
-34.062 18.509
-38.584 0.504
-24.421 4.687
-33.720 24.790
-36.489 10.090
-26.650 30.122
0.706 -11.872
30.618 7.209
22.271 22.427
20.864 37.784
30.619 27.788
38.264 13.251
13.146 -14.292
5.827 -20.328
19.327 -3.343
-24.777 2.302
-21.635 45.208
16.853 28.464
33.007 9.773
37.810 17.216
-10.863 -18.886
20.687 -15.619
-1.270 -16.446
-8.521 22.278
18.103 38.844
35.425 24.709
41.864 7.743
28.905 18.300
-19.282 26.040
-22.453 32.325
-12.705 45.033
-14.439 42.859
0.875 40.496
-25.211 41.108
8.970 47.733
27.178 36.447
40.761 -2.599
35.214 -10.509
20.470 -25.514
4.118 -26.658
-29.445 -12.520
-20.337 -1.205
-16.088 -10.868
-34.577 12.967
-0.431 47.013
5.274 48.496
23.116 45.389
35.029 14.708
41.399 19.166
39.042 3.943
25.912 25.585
23.754 -26.402
11.413 -22.068
-25.676 -12.701
-21.811 -5.114
-4.401 -11.742
-11.530 -11.441
-0.608 -8.808
-26.836 28.765
-33.934 15.607
-15.700 27.864
26.970 32.308
-9.793 43.038
2.647 41.351
-22.197 -2.539
-28.034 24.723
-30.591 38.249
-31.062 16.226
-16.523 -12.923
-34.424 24.937
-30.714 -10.064
-42.860 -5.215
-39.503 14.235
-35.540 22.393
-31.528 5.225
-12.991 -22.258
-24.172 9.544
-38.725 19.483
-3.539 29.434
-24.711 28.378
-26.410 29.656
-27.070 6.607
-29.210 27.158
-37.414 31.442
-1.613 48.236
12.532 51.374
20.910 43.208
9.915 44.471
-24.546 17.481
-30.671 10.762
-9.429 -20.998
-9.488 -20.228
-5.700 -23.500
-3.639 -16.400
-2.203 -14.067
28.512 14.983
27.164 28.008
-11.999 41.652
-6.043 44.330
-1.717 46.901
29.027 -6.316
24.649 7.141
-37.691 18.509
-27.723 38.654
-21.287 33.422
8.085 53.684
-5.540 43.110
25.489 21.456
4.576 41.687
13.808 48.578
-2.326 52.560
-14.370 42.955
-36.961 18.646
-30.049 -1.220
-40.304 30.838
-32.572 2.403
-26.327 1.865
-28.879 -8.679
-33.730 4.200
-18.817 13.521
-9.448 9.901
-29.386 28.621
-27.197 -10.610
-7.865 -13.879
2.284 -13.358
-16.204 0.218
-23.687 -5.877
-22.439 40.138
-31.788 15.430
-14.129 41.784
19.931 45.040
31.210 41.723
42.061 11.417
26.324 24.734
30.543 35.481
18.601 30.343
29.433 31.365
28.057 13.645
-12.589 -16.105
-5.399 -8.079
-11.210 -4.516
10.547 -17.100
22.151 18.615
-10.903 26.724
-31.757 5.961
-35.725 -3.306
-31.686 30.472
-22.791 45.795
16.612 34.076
29.236 13.994
-17.192 8.078
-29.294 9.607
-32.658 27.338
-34.021 17.137
-17.088 -5.916
29.071 -27.401
-1.101 -7.815
33.374 36.837
32.046 16.905
40.225 10.793
14.841 1.261
10.582 -25.020
15.684 -10.102
6.601 -26.628
23.257 -22.074
29.737 -13.378
28.581 -20.021
13.985 -1.836
35.867 12.638
31.385 29.644
14.957 47.926
15.176 45.845
17.657 43.440
-1.333 47.380
28.182 37.308
-23.104 37.338
-13.364 40.839
-18.023 40.355
39.923 27.538
33.076 30.409
13.623 8.424
21.991 -3.468
-16.096 11.696
-29.613 8.844
-27.895 -5.395
-24.829 4.480
-22.455 21.426
-21.411 38.050
-39.511 0.541
-39.023 10.135
-17.844 39.229
-20.684 38.252
9.604 45.311
29.357 26.190
42.714 12.030
28.385 34.326
18.478 34.198
25.750 34.911
25.039 41.863
35.604 20.961
33.670 31.275
26.662 13.748
22.127 -17.640
9.043 0.417
-26.782 8.765
-11.121 44.966
-21.403 25.319
-40.305 21.758
-13.466 -10.800
13.961 -13.533
-32.552 3.740
-32.083 11.285
-16.783 0.690
3.111 -19.184
22.227 -16.872
7.997 -10.838
-14.234 -18.576
5.497 -21.539
45.944 9.785
25.737 48.377
27.335 42.792
-28.050 7.890
-28.418 0.554
-12.652 13.252
-30.067 13.097
-7.886 -10.899
24.957 4.836
4.230 -4.500
-5.945 -22.845
-37.508 11.289
-32.244 36.748
-12.645 51.673
-10.707 42.827
7.712 32.891
26.811 18.016
19.124 33.838
20.794 51.283
30.341 30.401
1.601 -9.582
-2.085 -22.677
14.762 -12.285
11.496 1.715
5.595 -27.194
-7.564 -16.278
-8.012 -2.874
14.039 -3.684
-16.103 -6.177
-50.094 7.472
-22.832 9.230
-24.091 -13.806
-30.188 0.801
-33.605 13.495
-37.861 18.207
-21.056 28.705
-24.869 14.737
-13.733 37.505
-14.418 39.406
-2.334 30.771
-34.805 -3.149
-31.611 32.453
-28.130 3.748
2.232 -21.837
-15.696 -23.839
-17.835 -12.803
-24.314 26.868
-14.048 -13.058
-18.314 -12.466
-11.737 -28.094
-22.797 -22.473
-33.047 -3.649
-42.449 5.078
-11.846 34.230
-6.678 9.671
11.308 35.980
2.457 45.474
15.057 36.215
1.713 41.519
-0.796 47.362
30.711 18.180
32.228 34.685
27.388 8.496
-9.929 -3.469
4.251 -15.428
9.971 -15.205
11.023 -18.243
37.392 13.209
37.729 -2.903
29.174 28.594
32.931 33.204
31.880 19.892
32.017 19.335
5.566 -22.053
-14.802 -12.043
25.023 -14.197
-26.373 -7.252
-36.803 1.928
-40.140 1.861
-35.518 -0.895
-31.355 -0.806
-23.803 33.143
-20.723 40.875
-3.697 49.825
-0.194 37.475
17.959 47.238
4.677 44.856
21.178 45.964
-16.429 42.423
-15.043 39.191
-10.621 42.303
-18.860 46.699
-44.249 -6.071
-30.525 23.950
-11.526 41.242
2.305 41.475
-22.849 -12.447
-16.915 -23.349
12.172 -5.198
0.335 -11.354
25.482 19.226
0.868 39.878
-33.912 10.438
-20.883 -11.609
0.684 50.407
16.649 45.467
-0.719 40.652
22.279 45.636
19.118 46.077
11.409 47.508
-4.983 39.539
-21.665 41.726
5.635 50.527
-13.596 41.304
-14.671 39.492
-15.412 44.603
22.762 26.294
18.841 37.199
30.011 6.317
27.142 26.229
23.911 37.854
42.122 19.341
33.765 -7.197
14.530 -11.461
-24.697 1.674
-26.881 -14.139
-35.984 5.740
-39.589 12.883
-22.680 27.371
-34.285 33.241
-14.406 -10.364
-35.668 23.404
-26.033 37.910
22.420 19.044
32.584 40.766
17.250 34.668
24.248 37.864
37.992 4.664
27.962 13.555
18.321 23.078
33.172 9.271
10.597 -19.597
3.638 -27.600
-5.010 -36.766
-4.256 -7.051
-29.404 -5.906
-24.830 24.209
-9.419 47.156
-23.596 12.656
-17.822 -16.490
-17.041 -14.001
4.414 44.471
7.780 37.831
13.845 44.365
23.175 -8.737
12.353 3.147
-0.212 -17.269
-4.147 -18.475
24.348 4.221
34.693 5.679
18.023 -11.521
11.929 21.445
-27.421 6.473
-16.995 24.578
15.277 4.070
-6.655 55.068
-15.979 38.256
-22.913 31.547
-34.419 27.583
-17.728 37.154
-14.117 -3.239
-28.514 -2.004
-36.912 17.437
-23.765 -18.193
-28.470 -12.101
-39.483 5.276
-34.293 3.924
-6.599 -7.771
-36.620 21.479
12.777 48.476
12.688 48.633
-17.435 41.255
-27.175 32.640
3.968 40.220
7.978 3.630
7.091 -4.400
18.549 -14.202
0.821 -2.492
-30.422 -12.098
-25.280 32.805
36.097 19.456
11.883 48.220
-8.590 43.668
-8.923 52.029
12.568 49.137
19.380 30.689
40.338 10.624
23.740 42.489
37.725 20.227
10.515 16.239
27.130 30.685
35.186 1.426
40.346 20.809
0.604 49.916
-23.990 42.160
-30.760 11.505
-37.838 25.355
-36.350 7.690
-30.313 14.053
-42.745 8.892
-31.793 21.830
-30.978 -4.388
18.983 -10.208
7.570 -7.547
-24.149 -15.540
7.263 -4.223
-7.675 -18.188
28.987 -6.622
33.534 14.058
31.594 18.102
33.182 35.186
-13.340 -7.481
-25.648 20.073
-28.595 25.060
-14.010 39.379
5.011 44.777
9.366 44.697
13.263 38.557
35.489 3.827
44.996 4.924
25.108 36.734
-0.101 49.944
-12.625 49.466
-4.458 44.532
-21.243 38.054
19.530 46.498
24.441 40.192
21.024 45.632
17.294 40.263
33.687 3.703
19.896 38.714
25.554 22.000
34.555 3.589
1.092 29.873
-0.044 -12.384
35.119 -5.104
-21.579 -11.371
-20.955 -10.965
-41.079 -3.747
-26.256 34.269
-6.137 50.370
-38.584 12.868
-36.288 13.826
-2.267 -3.454
-8.141 -26.411
-40.784 8.094
-21.973 41.115
-28.933 15.887
-4.061 43.155
26.868 31.607
23.440 43.400
15.841 34.044
31.074 1.003
1.305 38.637
32.086 46.267
19.589 37.687
10.658 52.693
3.058 46.822
1.827 42.054
-15.417 44.649
1.912 42.301
-26.162 41.151
13.777 33.336
0.574 48.116
14.775 43.123
-1.729 -20.689
9.124 -13.019
34.324 1.051
20.020 12.428
39.987 13.090
17.947 -19.389
10.487 25.552
12.897 35.987
7.090 43.231
27.963 47.044
6.243 45.677
1.746 41.866
-40.011 6.745
-37.159 6.420
-33.098 29.152
-2.231 13.265
22.741 37.045
2.371 49.409
-28.114 36.847
-36.983 10.738
-30.673 19.717
-15.332 31.614
-3.085 30.698
-27.309 0.484
-32.243 -14.122
-28.987 -6.017
-16.488 -23.304
-20.272 -16.031
-12.169 -16.285
-6.994 -8.747
15.998 -3.303
-18.102 1.500
17.067 -15.202
13.062 -12.748
15.839 25.354
31.794 18.049
30.946 -8.495
19.731 -16.272
28.946 9.419
19.670 39.972
28.625 42.077
25.420 -4.709
34.632 17.782
29.628 10.810
-19.780 -18.324
-7.905 6.001
-37.568 -7.290
-0.537 -24.118
-0.591 -23.802
-2.405 -17.105
24.722 -26.251
4.502 -10.013
-2.179 -29.208
-30.233 7.571
-10.256 -18.621
5.744 -5.434
-10.246 -17.141
-4.054 -22.030
-0.337 -18.126
12.043 -10.786
20.047 8.332
7.148 -3.131
-20.840 0.029
-39.765 12.526
-9.281 47.321
-34.461 34.105
-41.441 8.143
-33.495 18.443
-30.837 9.774
-30.849 4.781
-7.683 40.065
-29.351 34.432
13.702 46.934
14.564 48.363
9.794 21.432
32.155 -3.794
28.719 7.067
30.239 30.372
24.273 33.477
12.822 2.341
23.100 40.817
23.032 27.243
2.379 41.137
17.844 44.281
31.745 12.788
37.843 15.344
8.519 -7.651
7.183 -22.469
29.144 -1.233
29.029 -1.952
29.211 39.568
11.025 45.172
1.177 49.848
27.247 36.674
15.348 50.079
31.662 12.763
37.493 -4.378
30.925 34.768
23.618 35.464
42.722 6.460
30.153 0.404
31.954 19.963
34.233 36.794
-13.643 51.923
-31.526 14.688
-20.826 34.821
-29.196 7.726
-12.017 27.513
-20.935 43.332
-0.067 43.226
-0.343 32.630
-21.414 5.554
-30.419 -7.507
-34.109 -1.703
-19.449 21.807
12.965 -2.120
10.890 -6.797
-8.006 2.485
-20.872 -14.703
-34.748 -0.471
-9.396 -14.283
-13.503 -0.823
27.523 4.038
-9.679 -12.664
-8.055 -25.769
9.465 -17.206
-29.340 -2.096
-33.637 2.976
-30.961 26.935
-4.522 25.323
-34.270 24.767
-29.911 18.927
-21.298 33.544
15.716 23.400
2.372 41.087
34.954 -3.261
35.949 11.626
44.326 1.883
24.799 43.923
38.813 13.411
33.754 16.167
18.520 -18.286
14.969 -33.809
26.191 16.309
7.438 46.661
-2.037 42.856
-19.527 44.300
9.933 50.914
10.091 54.664
33.033 11.870
32.087 24.087
32.074 26.150
22.423 33.033
25.083 -9.093
-5.843 -16.538
-8.993 23.558
-29.980 14.920
-30.283 9.213
16.648 45.972
25.013 18.387
17.522 -1.336
15.634 -15.615
-20.711 -17.169
-1.981 -17.958
-18.508 1.911
-38.214 18.301
-39.357 19.711
-33.048 35.889
-42.790 20.383
-35.315 28.964
-25.849 43.388
-32.319 24.411
-10.601 40.769
-35.483 34.105
-21.294 20.953
-31.403 29.323
-31.056 24.532
-27.956 44.163
-29.315 39.404
-12.613 42.445
2.648 45.870
25.189 33.002
23.485 38.203
31.309 11.433
16.933 16.039
20.965 45.477
31.024 29.457
38.717 20.665
1.972 42.060
-29.908 2.711
-33.176 2.168
-29.303 -4.934
-33.490 -3.020
-33.226 16.378
19.514 24.590
27.888 21.085
23.148 23.046
23.400 32.071
19.311 39.255
-22.794 40.828
-8.814 45.408
2.447 41.287
-12.537 46.287
29.818 20.238
33.923 18.916
6.403 44.040
-25.507 34.784
-32.677 26.223
-23.967 -7.367
-21.965 -15.163
-0.630 -15.735
30.143 2.006
19.495 -24.712
5.176 -20.482
4.900 0.850
9.629 -23.243
30.396 -14.899
30.277 19.305
23.273 47.028
2.053 49.713
32.949 23.394
39.550 -1.432
21.760 -5.311
37.195 -14.795
20.012 -27.521
17.236 -8.406
11.215 -16.943
27.480 -13.105
19.553 -18.977
14.695 -4.199
8.927 34.458
36.351 20.893
34.565 22.548
30.108 36.641
19.175 37.632
-8.807 35.384
-24.084 13.981
-20.143 23.954
35.769 6.643
20.131 46.206
14.411 38.093
23.463 22.687
31.160 35.821
20.068 29.006
33.513 2.449
36.314 32.367
16.006 42.683
27.399 40.722
13.982 25.972
-24.852 39.911
1.599 41.558
-22.981 4.621
-34.725 -2.493
-15.590 -11.110
7.963 -27.363
36.634 -7.038
27.973 15.736
22.281 -3.846
14.340 -9.738
18.796 -23.229
10.001 -25.942
1.933 -11.917
33.131 -2.461
33.044 17.589
23.758 27.272
15.639 -4.893
22.900 -8.049
7.323 3.524
7.565 -9.287
-3.752 -17.701
-3.066 -16.827
-8.736 30.194
-26.652 39.235
-36.857 34.134
-10.265 21.566
26.492 6.310
30.566 4.422
33.330 2.836
47.000 16.914
37.708 23.478
35.392 20.268
29.231 32.492
30.893 20.130
7.237 47.258
24.237 38.441
35.084 12.665
34.353 28.029
17.321 37.553
26.664 34.106
17.238 41.431
-5.234 53.580
-11.914 32.351
-12.079 52.468
-40.973 23.816
-20.361 45.384
-16.613 48.422
-27.209 41.083
-7.991 42.680
33.170 20.742
27.678 27.870
32.729 13.184
36.030 9.796
26.905 9.882
-15.962 -3.402
-3.759 -32.653
21.950 -9.784
10.819 -16.303
26.786 7.391
28.412 -17.845
25.150 -4.052
21.781 12.214
14.997 37.942
32.623 30.956
26.915 26.029
15.861 40.196
4.701 47.066
-2.729 -18.034
23.214 -6.212
36.881 19.701
31.620 18.333
24.954 22.329
23.136 37.784
-3.439 46.457
2.547 43.630
9.749 39.072
-12.183 37.250
-22.285 32.975
-10.159 31.936
-32.132 29.561
-28.034 36.389
-18.110 -16.423
25.308 7.862
-36.648 25.824
-20.214 38.655
5.737 38.018
28.384 33.523
18.623 25.804
9.398 -0.660
6.303 -9.773
23.334 -25.303
20.335 -7.238
45.604 5.355
35.781 -0.231
-22.099 -7.884
-17.611 26.751
-36.160 33.716
-5.406 45.830
12.640 46.226
18.580 47.197
23.992 42.145
21.364 42.908
27.663 36.222
31.062 39.108
23.466 30.050
35.027 17.782
-1.289 48.674
10.593 39.958
38.683 17.165
29.127 28.045
-16.138 5.580
-17.892 -19.709
-32.561 3.799
-36.874 9.563
-37.308 4.553
-34.280 -0.265
-17.729 9.545
-38.506 2.229
-27.717 15.526
-37.231 12.552
-19.416 31.853
-20.435 40.185
-23.423 34.569
-6.433 1.782
23.325 1.471
20.994 -5.097
-15.728 -12.857
-5.324 -17.831
-39.820 -0.874
-32.473 12.538
-45.949 4.806
-40.485 2.569
-2.632 -21.356
-7.387 -18.034
-44.243 1.316
-12.520 12.619
22.246 20.722
25.074 32.226
32.815 15.390
25.270 -2.736
18.801 -12.723
29.740 21.418
15.006 48.131
19.357 39.913
-12.764 47.926
-19.179 42.569
-31.623 31.867
16.454 37.207
35.529 21.331
30.119 34.039
35.385 35.406
9.384 48.866
1.822 42.030
-22.917 -16.056
26.655 -11.178
22.971 -9.062
23.172 29.382
12.355 48.566
7.288 39.795
17.751 45.658
35.049 30.718
39.022 9.828
35.375 -4.524
19.741 13.717
-9.110 -25.203
-19.911 -7.874
11.735 11.469
45.592 17.624
34.670 14.931
28.152 -6.155
4.734 -5.080
38.333 2.948
17.774 -26.097
32.971 -3.868
39.591 0.458
16.356 -11.698
29.335 -1.436
24.335 11.379
-12.567 -16.624
-19.263 -10.885
-33.896 39.576
-1.443 45.426
-21.652 35.042
-25.819 14.878
-34.048 -11.826
-21.709 7.560
-10.775 -14.932
15.202 5.004
33.361 -3.053
31.465 7.285
38.724 13.950
0.464 35.954
-12.238 39.308
-27.371 39.257
4.214 46.938
13.189 36.547
28.942 7.407
35.858 19.056
-3.880 46.152
1.099 40.969
-29.016 24.382
-27.326 16.404
-8.909 12.931
-28.027 -14.883
-16.406 10.852
8.686 -20.311
-5.484 -12.593
6.551 0.629
-31.792 -6.017
-25.654 -11.663
-19.941 -21.260
6.038 -2.098
-27.813 14.787
-32.957 -9.909
-19.074 -18.775
-20.384 -5.818
-12.359 47.023
-36.153 3.988
-33.724 21.775
-35.668 3.580
-21.142 -24.917
-28.640 -19.901
-6.441 -22.194
-0.618 -26.289
-31.254 -0.787
-12.104 23.528
-15.218 -1.733
-33.744 19.459
-44.731 0.946
-12.514 41.453
-17.896 51.621
-2.684 55.364
7.877 47.480
-17.126 30.295
4.263 43.670
-7.178 1.230
-16.978 -25.071
-25.302 -11.751
6.776 5.588
-22.902 7.683
-41.603 0.002
-22.408 27.156
-12.431 26.637
-5.149 19.776
1.570 41.159
-16.793 30.877
3.548 46.965
7.717 24.841
31.175 -7.699
21.651 49.359
37.230 12.015
31.610 30.822
-7.454 31.050
-21.364 33.284
0.893 -9.424
-10.904 -22.459
7.341 -1.744
22.768 -23.895
-3.081 -24.382
-8.082 -10.477
29.574 30.312
22.670 35.824
35.488 21.184
31.373 43.317
37.526 41.050
35.518 23.587
36.196 -6.218
3.374 -20.607
25.552 -3.631
14.029 -1.539
-26.880 10.186
-28.489 28.383
-18.947 -10.265
-4.807 18.422
21.348 5.165
24.787 -18.208
30.239 12.592
17.415 36.513
30.467 24.942
34.935 27.354
23.346 16.936
-3.566 35.581
32.082 16.919
39.659 -20.410
17.576 -14.553
15.746 -20.012
24.265 10.287
18.957 10.018
-0.820 48.967
-26.322 11.783
-26.721 33.151
-36.409 27.727
-16.553 41.376
-33.856 1.283
-17.737 48.352
7.211 45.659
3.933 46.819
-4.567 11.427
-30.463 8.759
-6.820 45.368
19.864 45.633
-22.410 3.388
-18.655 6.544
-42.290 3.946
19.547 -13.335
31.337 26.795
30.298 35.293
19.741 -11.438
-19.004 31.448
-25.338 -19.499
-21.972 -22.087
19.321 -19.290
28.528 -23.919
28.837 -13.735
30.438 21.738
31.770 31.363
15.949 41.666
-35.106 25.417
-33.564 22.225
-39.337 7.588
-35.000 11.464
-8.395 -11.008
-14.145 -12.127
-6.866 -19.332
10.465 -7.953
-0.280 21.625
2.436 -11.260
29.158 -8.883
41.106 22.594
-17.107 10.816
-1.283 -21.951
29.325 -10.435
-1.620 -17.615
-5.775 -1.277
-24.049 33.804
-13.670 33.319
15.467 47.441
-40.056 27.008
2.717 48.706
17.276 42.139
35.936 15.074
40.656 2.852
24.405 -9.865
26.516 -20.635
34.459 14.062
13.815 42.413
18.183 38.807
36.096 -2.997
40.749 19.726
27.965 7.300
-12.500 1.367
9.963 -7.165
25.820 -15.587
30.242 7.999
25.806 31.685
27.921 22.134
33.747 15.839
21.847 -18.473
30.723 -9.758
-11.524 10.313
-19.079 8.995
-30.857 8.910
-24.309 -12.432
-25.991 35.556
-1.729 51.126
-33.008 16.552
-22.196 22.802
10.208 -4.107
2.520 -19.481
33.144 -6.423
26.662 18.230
7.798 -20.015
-23.008 2.869
-26.973 23.441
-28.821 2.830
-39.763 24.167
-7.687 38.318
-5.150 47.235
-24.773 -11.632
-0.749 -23.004
-19.842 -14.572
28.047 -20.974
9.829 4.809
-15.460 -6.754
-20.166 -7.136
-30.408 23.225
-36.342 14.415
-37.724 7.477
-30.942 16.806
-30.131 29.424
-30.430 30.067
-31.806 16.629
-29.886 5.539
-19.891 -22.704
-24.364 -12.394
-13.390 -23.712
-13.716 -15.829
-22.973 35.195
-25.001 22.017
4.223 -28.163
17.283 -3.536
28.600 27.057
34.065 31.286
30.357 32.734
11.090 5.705
20.807 -1.376
27.263 1.603
46.469 8.574
37.256 10.706
33.597 37.906
31.748 10.992
40.171 12.616
25.149 27.421
33.464 26.287
19.396 35.646
24.351 -9.773
21.933 -12.751
33.598 -16.061
24.737 -11.581
-8.964 -24.560
-0.766 -17.894
-13.754 -6.596
-32.492 -4.764
1.368 -32.451
23.606 -18.461
8.344 -3.930
17.332 -6.862
33.265 -7.566
18.737 0.196
-1.209 -14.609
7.627 -15.349
-4.656 -22.082
2.146 -23.041
-18.689 -1.532
-7.409 -22.806
-9.684 -21.717
18.893 29.372
16.675 43.269
4.648 34.851
-32.859 13.337
-22.265 13.688
-2.988 13.487
3.704 -13.578
-34.516 -7.950
-35.318 36.975
-28.952 9.209
-11.350 -19.499
-31.698 -1.106
-18.946 25.711
-25.715 4.222
-23.611 4.642
-25.744 -1.300
-36.765 15.032
-27.082 27.756
-2.638 37.502
-14.299 -9.519
5.351 -28.900
-19.169 -14.444
-14.355 -6.121
-30.916 -10.500
-14.640 -4.081
-31.871 16.710
-36.390 -4.613
-33.471 22.044
-38.639 3.562
-0.983 -11.612
-27.797 8.649
6.225 -14.971
0.402 -20.086
-4.776 -23.983
6.708 7.074
-4.580 -0.337
23.941 -1.774
-1.762 -6.164
-11.141 -3.460
13.058 -15.050
20.315 -2.831
-10.441 -11.977
-4.829 -23.206
1.087 -16.964
5.276 -23.182
-5.812 -25.047
-4.098 -23.039
14.512 -20.204
-18.918 -11.644
-18.939 3.055
1.978 -32.504
22.093 -17.005
26.429 -10.793
8.286 18.107
7.350 46.185
4.296 45.666
-23.344 47.357
8.393 40.853
39.582 17.691
8.451 40.044
-1.253 47.544
33.099 30.896
-35.643 34.959
-16.836 52.993
-28.640 35.694
-21.121 31.065
-9.491 44.793
20.152 41.113
12.724 40.512
19.789 44.795
1.805 41.670
-15.312 38.876
-3.265 54.394
1.587 40.632
-0.566 36.073
34.762 14.123
27.783 23.037
31.191 8.275
24.749 -22.354
43.671 -13.301
23.780 -7.607
32.555 35.681
20.388 35.077
17.813 47.530
-24.341 38.566
-5.956 36.075
5.114 4.385
-30.024 12.743
-37.011 7.114
-28.148 21.714
-37.059 8.870
-26.457 -8.224
-0.166 -1.686
-10.637 -5.772
0.464 -5.838
-25.794 -17.265
-33.939 -5.976
6.159 -2.133
7.367 -7.335
-14.900 -11.957
-5.453 -15.684
-32.649 -12.089
6.700 -20.134
7.961 -1.854
25.124 20.601
37.106 4.692
-37.155 30.901
27.492 24.971
37.804 28.635
16.672 41.449
33.581 34.611
30.655 35.273
32.803 14.509
34.135 22.501
25.375 39.760
-15.815 44.044
11.409 47.899
17.281 35.651
26.240 21.214
29.530 -16.319
31.788 7.632
27.961 33.739
-5.808 44.469
0.028 35.949
1.142 -13.264
9.098 8.757
20.977 -0.612
32.615 -0.367
31.522 2.616
30.644 8.453
32.396 2.821
5.300 40.847
28.332 23.812
26.922 38.285
35.882 6.763
19.727 49.322
-14.402 46.350
-0.251 49.817
10.286 51.196
-16.038 16.411
-7.868 33.999
-1.213 44.796
-1.384 46.743
38.264 10.761
28.255 5.613
9.028 26.627
39.623 23.543
27.990 17.034
34.686 36.833
28.894 -3.286
25.764 31.556
-14.706 32.847
-8.561 -5.912
-13.556 -21.171
-23.003 -21.280
14.520 -1.215
-2.781 -19.736
-9.984 -13.807
-0.152 -17.273
6.416 -27.554
7.338 43.036
23.150 36.897
32.443 29.188
-20.762 44.868
-23.960 40.055
-18.085 39.805
-6.087 36.059
-39.473 30.649
-29.726 35.762
-21.599 11.433
-26.044 40.012
13.922 40.000
-2.515 30.531
33.788 9.511
30.784 32.333
-5.000 46.451
16.755 35.980
4.305 -21.022
-22.528 11.258
-33.022 35.755
-32.413 -3.998
-46.665 14.673
-28.673 16.870
-22.832 -8.955
-34.920 33.125
-11.575 48.613
-4.237 53.168
30.645 34.992
28.333 11.819
18.860 5.085
-26.871 7.405
-9.283 -13.674
-12.989 -7.475
3.966 5.029
14.401 -18.763
-18.013 13.899
23.268 32.082
17.828 36.867
32.257 27.521
31.279 24.063
30.164 34.757
30.852 13.026
-25.183 46.109
-26.797 -11.970
-35.047 -7.491
-18.752 -24.012
-18.624 -18.957
-12.932 -16.812
-1.479 35.770
27.289 31.020
26.769 0.920
12.870 -17.238
19.250 -24.716
12.648 -18.426
-2.164 -21.434
-30.388 -5.747
-5.849 -19.590
21.085 -5.193
23.922 19.130
25.107 -20.589
18.513 -15.915
12.343 3.932
36.131 21.833
16.091 50.703
28.656 31.887
34.298 35.199
27.560 26.225
16.453 42.664
30.773 44.108
34.380 27.566
32.729 35.293
25.140 33.586
26.119 41.556
42.107 28.896
41.952 -0.343
4.834 -10.126
-24.851 -17.349
10.580 -18.092
24.307 28.338
24.783 39.060
21.745 14.449
-33.563 5.497
-25.733 -15.334
-30.865 -10.865
-27.234 6.769
-22.010 -18.121
12.778 -30.391
35.356 0.182
29.710 30.749
-24.250 25.665
-12.635 42.542
-22.859 47.156
-7.486 49.395
1.948 46.528
24.637 13.311
33.321 12.306
29.824 25.578
23.318 12.511
36.487 -13.232
35.565 -20.818
36.698 5.033
29.131 25.105
32.779 24.742
38.259 -2.159
35.651 -5.184
10.092 6.333
20.053 47.957
30.765 25.566
21.855 25.661
22.259 41.963
31.375 25.830
-15.472 44.307
-32.512 18.805
-6.511 38.156
10.882 39.043
-9.974 44.031
-6.529 51.369
4.783 42.554
5.907 37.877
24.972 30.677
31.174 9.556
25.583 -1.091
18.802 -8.291
2.374 5.315
20.789 26.335
21.903 32.356
2.338 41.229
7.833 46.227
-7.385 44.223
8.610 47.627
32.608 16.898
19.205 -3.615
-35.766 -1.076
-28.514 16.202
2.170 41.370
