# Supplementary material for: Myosin V executes steps of variable length via structurally constrained diffusion
Source: eLife. 2020 Jan 15;9:e51569. doi: 10.7554/eLife.51569 (PMC7054003; doi:10.7554/eLife.51569)
Supplement: Source data 1. [file elife-51569-data1.zip › myosin_elife_source_data/Figure 3/BD_diffusion_contours/cont_rz_5kbT_2pN.txt]

-55.	0.	0
-54.5	0.	0
-54.	0.	0
-53.5	0.	0
-53.	0.	0
-52.5	0.	0
-52.	0.	0
-51.5	0.	0
-51.	0.	0
-50.5	0.	0
-50.	0.	0
-49.5	0.	0
-49.	0.	0
-48.5	0.	0
-48.	0.	0
-47.5	0.	0
-47.	0.	0
-46.5	0.	0
-46.	0.	0
-45.5	0.	0
-45.	0.	0
-44.5	0.	0
-44.	0.	0
-43.5	0.	0
-43.	0.	0
-42.5	0.	0
-42.	0.	0
-41.5	0.	0
-41.	0.	0
-40.5	0.	0
-40.	0.	0
-39.5	0.	0
-39.	0.	0
-38.5	0.	0
-38.	0.	0
-37.5	0.	0
-37.	0.	0
-36.5	0.	0
-36.	0.	0
-35.5	0.	0
-35.	0.	0
-34.5	0.	0
-34.	0.	0
-33.5	0.	0
-33.	0.	0
-32.5	0.	0
-32.	0.	0
-31.5	0.	0
-31.	0.	0
-30.5	0.	0
-30.	0.	0
-29.5	0.	0
-29.	0.	0
-28.5	0.	0
-28.	0.	0
-27.5	0.	0
-27.	0.	0
-26.5	0.	0
-26.	0.	0
-25.5	0.	0
-25.	0.	0
-24.5	0.	0
-24.	0.	0
-23.5	0.	0
-23.	0.	0
-22.5	0.	0
-22.	0.	0
-21.5	0.	0
-21.	0.	0
-20.5	0.	0
-20.	0.	0
-19.5	0.	0
-19.	0.	0
-18.5	0.	0
-18.	0.	0
-17.5	0.	0
-17.	0.	0
-16.5	0.	0
-16.	0.	0
-15.5	0.	0
-15.	0.	0
-14.5	0.	0
-14.	0.	0
-13.5	0.	0
-13.	0.	0
-12.5	0.	0
-12.	0.	0
-11.5	0.	0
-11.	0.	0
-10.5	0.	0
-10.	0.	0
-9.5	0.	0
-9.	0.	0
-8.5	0.	0
-8.	0.	0
-7.5	0.	0
-7.	0.	0
-6.5	0.	0
-6.	0.	0
-5.5	0.	0
-5.	0.	0
-4.5	0.	0
-4.	0.	0
-3.5	0.	0
-3.	0.	0
-2.5	0.	0
-2.	0.	0
-1.5	0.	0
-1.	0.	0
-0.5	0.	0
0.	0.	0
0.5	0.	0
1.	0.	0
1.5	0.	0
2.	0.	0
2.5	0.	0
3.	0.	0
3.5	0.	0
4.	0.	0
4.5	0.	0
5.	0.	0
5.5	0.	0
6.	0.	0
6.5	0.	0
7.	0.	0
7.5	0.	0
8.	0.	0
8.5	0.	0
9.	0.	0
9.5	0.	0
10.	0.	0
10.5	0.	0
11.	0.	0
11.5	0.	0
12.	0.	0
12.5	0.	0
13.	0.	0
13.5	0.	0
14.	0.	0
14.5	0.	0
15.	0.	0
15.5	0.	0
16.	0.	0
16.5	0.	0
17.	0.	0
17.5	0.	0
18.	0.	0
18.5	0.	0
19.	0.	0
19.5	0.	0
20.	0.	0
20.5	0.	0
21.	0.	0
21.5	0.	0
22.	0.	0
22.5	0.	0
23.	0.	0
23.5	0.	0
24.	0.	0
24.5	0.	0
25.	0.	0
25.5	0.	0
26.	0.	0
26.5	0.	0
27.	0.	0
27.5	0.	0
28.	0.	0
28.5	0.	0
29.	0.	0
29.5	0.	0
30.	0.	0
30.5	0.	0
31.	0.	0
31.5	0.	0
32.	0.	0
32.5	0.	0
33.	0.	0
33.5	0.	0
34.	0.	0
34.5	0.	0
35.	0.	0
35.5	0.	0
36.	0.	0
36.5	0.	0
37.	0.	0
37.5	0.	0
38.	0.	0
38.5	0.	0
39.	0.	0
39.5	0.	0
40.	0.	0
40.5	0.	0
41.	0.	0
41.5	0.	0
42.	0.	0
42.5	0.	0
43.	0.	0
43.5	0.	0
44.	0.	0
44.5	0.	0
45.	0.	0
45.5	0.	0
46.	0.	0
46.5	0.	0
47.	0.	0
47.5	0.	0
48.	0.	0
48.5	0.	0
49.	0.	0
49.5	0.	0
50.	0.	0
50.5	0.	0
51.	0.	0
51.5	0.	0
52.	0.	0
52.5	0.	0
53.	0.	0
53.5	0.	0
54.	0.	0
54.5	0.	0
55.	0.	0
55.5	0.	0
56.	0.	0
56.5	0.	0
57.	0.	0
57.5	0.	0
58.	0.	0
58.5	0.	0
59.	0.	0
59.5	0.	0
60.	0.	0
-55.	0.5	1.630565001682657e-15
-54.5	0.5	2.5358548176179622e-15
-54.	0.5	3.4411446335532675e-15
-53.5	0.5	5.25611543070272e-15
-53.	0.5	1.7360198529252174e-14
-52.5	0.5	2.9464281627801623e-14
-52.	0.5	4.1568364726351085e-14
-51.5	0.5	5.367244782490052e-14
-51.	0.5	1.160360338229646e-13
-50.5	0.5	2.156808212668394e-13
-50.	0.5	3.153256087107142e-13
-49.5	0.5	4.14970396154589e-13
-49.	0.5	5.417571377447062e-13
-48.5	0.5	1.0463593887346313e-12
-48.	0.5	1.5509616397245563e-12
-47.5	0.5	2.0555638907144804e-12
-47.	0.5	2.560166141704406e-12
-46.5	0.5	3.740322063201087e-12
-46.	0.5	5.451439968912202e-12
-45.5	0.5	7.162557874623318e-12
-45.	0.5	8.873675780334433e-12
-44.5	0.5	1.0780297339529395e-11
-44.	0.5	1.619286342839652e-11
-43.5	0.5	2.160542951726364e-11
-43.	0.5	2.701799560613076e-11
-42.5	0.5	3.243056169499787e-11
-42.	0.5	4.837388805790309e-11
-41.5	0.5	7.308362922248014e-11
-41.	0.5	9.779337038705725e-11
-40.5	0.5	1.2250311155163433e-10
-40.	0.5	1.5154302581200754e-10
-39.5	0.5	2.883982794881995e-10
-39.	0.5	4.252535331643915e-10
-38.5	0.5	5.621087868405835e-10
-38.	0.5	6.989640405167755e-10
-37.5	0.5	1.1185576522683038e-9
-37.	0.5	1.7873668773212078e-9
-36.5	0.5	2.4561761023741114e-9
-36.	0.5	3.1249853274270146e-9
-35.5	0.5	3.836835126098263e-9
-35.	0.5	6.269166013467208e-9
-34.5	0.5	8.701496900836155e-9
-34.	0.5	1.1133827788205103e-8
-33.5	0.5	1.3566158675574041e-8
-33.	0.5	1.7836977629849685e-8
-32.5	0.5	2.382329533170043e-8
-32.	0.5	2.9809613033551186e-8
-31.5	0.5	3.5795930735401935e-8
-31.	0.5	4.181990285033925e-8
-30.5	0.5	5.149783754033667e-8
-30.	0.5	6.117577223033409e-8
-29.5	0.5	7.085370692033149e-8
-29.	0.5	8.053164161032889e-8
-28.5	0.5	9.072004676284384e-8
-28.	0.5	1.0141263769998667e-7
-27.5	0.5	1.1210522863712952e-7
-27.	0.5	1.2279781957427234e-7
-26.5	0.5	1.3349041051141514e-7
-26.	0.5	1.4210370236545365e-7
-25.5	0.5	1.507086308774389e-7
-25.	0.5	1.5931355938942415e-7
-24.5	0.5	1.6791848790140945e-7
-24.	0.5	1.7419507259352766e-7
-23.5	0.5	1.780374991624072e-7
-23.	0.5	1.8187992573128677e-7
-22.5	0.5	1.8572235230016625e-7
-22.	0.5	1.8956477886904578e-7
-21.5	0.5	1.875448266318458e-7
-21.	0.5	1.8541612743007262e-7
-20.5	0.5	1.8328742822829956e-7
-20.	0.5	1.8115872902652638e-7
-19.5	0.5	1.7710931397212963e-7
-19.	0.5	1.7093431769553719e-7
-18.5	0.5	1.6475932141894475e-7
-18.	0.5	1.5858432514235233e-7
-17.5	0.5	1.524093288657599e-7
-17.	0.5	1.4360776302483446e-7
-16.5	0.5	1.3471819568820092e-7
-16.	0.5	1.2582862835156744e-7
-15.5	0.5	1.1693906101493393e-7
-15.	0.5	1.0730432161645114e-7
-14.5	0.5	9.679649932062262e-8
-14.	0.5	8.628867702479412e-8
-13.5	0.5	7.57808547289656e-8
-13.	0.5	6.527303243313709e-8
-12.5	0.5	5.6680904817758866e-8
-12.	0.5	4.818246307069492e-8
-11.5	0.5	3.9684021323630944e-8
-11.	0.5	3.118557957656698e-8
-10.5	0.5	2.457302942896855e-8
-10.	0.5	2.030046017184368e-8
-9.5	0.5	1.6027890914718805e-8
-9.	0.5	1.1755321657593927e-8
-8.5	0.5	7.482752400469053e-9
-8.	0.5	5.9913520669011555e-9
-7.5	0.5	4.680088905865173e-9
-7.	0.5	3.3688257448291916e-9
-6.5	0.5	2.0575625837932104e-9
-6.	0.5	1.2476704335520483e-9
-5.5	0.5	1.096809261091674e-9
-5.	0.5	9.459480886312992e-10
-4.5	0.5	7.950869161709249e-10
-4.	0.5	6.442257437105506e-10
-3.5	0.5	1.3623461438756848e-9
-3.	0.5	2.1509614481421518e-9
-2.5	0.5	2.939576752408619e-9
-2.	0.5	3.728192056675086e-9
-1.5	0.5	5.8610200045018975e-9
-1.	0.5	9.866527829592461e-9
-0.5	0.5	1.3872035654683021e-8
0.	0.5	1.7877543479773586e-8
0.5	0.5	2.1883051304864146e-8
1.	0.5	3.268667496147871e-8
1.5	0.5	4.4156425782776586e-8
2.	0.5	5.562617660407445e-8
2.5	0.5	6.709592742537233e-8
3.	0.5	8.117928668427364e-8
3.5	0.5	9.912390191579852e-8
4.	0.5	1.1706851714732338e-7
4.5	0.5	1.3501313237884827e-7
5.	0.5	1.5295774761037315e-7
5.5	0.5	1.6549536130391426e-7
6.	0.5	1.774090887943817e-7
6.5	0.5	1.8932281628484913e-7
7.	0.5	2.0123654377531655e-7
7.5	0.5	2.0681577674796207e-7
8.	0.5	2.0246420920312014e-7
8.5	0.5	1.981126416582782e-7
9.	0.5	1.9376107411343623e-7
9.5	0.5	1.894095065685943e-7
10.	0.5	1.762321627726918e-7
10.5	0.5	1.6187796396155774e-7
11.	0.5	1.475237651504237e-7
11.5	0.5	1.3316956633928967e-7
12.	0.5	1.195482559421345e-7
12.5	0.5	1.0714716360351658e-7
13.	0.5	9.474607126489866e-8
13.5	0.5	8.234497892628074e-8
14.	0.5	6.994388658766281e-8
14.5	0.5	6.739074848137063e-8
15.	0.5	6.633340375840655e-8
15.5	0.5	6.527605903544246e-8
16.	0.5	6.421871431247838e-8
16.5	0.5	7.326214374358308e-8
17.	0.5	1.0018196421967234e-7
17.5	0.5	1.2710178469576158e-7
18.	0.5	1.5402160517185083e-7
18.5	0.5	1.8094142564794011e-7
19.	0.5	2.6663295073240573e-7
19.5	0.5	3.623774695963684e-7
20.	0.5	4.581219884603311e-7
20.5	0.5	5.538665073242937e-7
21.	0.5	7.088346290903021e-7
21.5	0.5	9.753358578592228e-7
22.	0.5	1.2418370866281437e-6
22.5	0.5	1.5083383153970647e-6
23.	0.5	1.7748395441659859e-6
23.5	0.5	2.347169571486696e-6
24.	0.5	2.9778709458128677e-6
24.5	0.5	3.6085723201390396e-6
25.	0.5	4.239273694465212e-6
25.5	0.5	5.032266138124468e-6
26.	0.5	6.1508786240709486e-6
26.5	0.5	7.2694911100174275e-6
27.	0.5	8.388103595963906e-6
27.5	0.5	9.506716081910385e-6
28.	0.5	0.00001095107985952295
28.5	0.5	0.000012464293092182805
29.	0.5	0.000013977506324842657
29.5	0.5	0.000015490719557502513
30.	0.5	0.000017165811284231813
30.5	0.5	0.000019187407819997666
31.	0.5	0.00002120900435576351
31.5	0.5	0.00002323060089152936
32.	0.5	0.00002525219742729521
32.5	0.5	0.000027679474223946445
33.	0.5	0.00003020109871131316
33.5	0.5	0.00003272272319867987
34.	0.5	0.000035244347686046596
34.5	0.5	0.00003747781151792275
35.	0.5	0.00003905220011359002
35.5	0.5	0.000040626588709257274
36.	0.5	0.00004220097730492454
36.5	0.5	0.000043775365900591795
37.	0.5	0.000043434589307628207
37.5	0.5	0.00004260633920832858
38.	0.5	0.00004177808910902896
38.5	0.5	0.00004094983900972933
39.	0.5	0.0000396306534251629
39.5	0.5	0.000037109557831790735
40.	0.5	0.000034588462238418564
40.5	0.5	0.0000320673666450464
41.	0.5	0.000029546271051674234
41.5	0.5	0.000026895018699284186
42.	0.5	0.00002420767422120024
42.5	0.5	0.000021520329743116296
43.	0.5	0.000018832985265032353
43.5	0.5	0.0000163439945441064
44.	0.5	0.000014375844197766546
44.5	0.5	0.000012407693851426689
45.	0.5	0.000010439543505086832
45.5	0.5	8.471393158746977e-6
46.	0.5	7.217189292194428e-6
46.5	0.5	6.177813855257818e-6
47.	0.5	5.138438418321207e-6
47.5	0.5	4.099062981384596e-6
48.	0.5	3.2230633682278533e-6
48.5	0.5	2.808227662399346e-6
49.	0.5	2.3933919565708382e-6
49.5	0.5	1.978556250742331e-6
50.	0.5	1.5637205449138236e-6
50.5	0.5	1.3420989248518747e-6
51.	0.5	1.183348583159849e-6
51.5	0.5	1.0245982414678233e-6
52.	0.5	8.658478997757974e-7
52.5	0.5	7.277036175629299e-7
53.	0.5	6.522478064359504e-7
53.5	0.5	5.767919953089709e-7
54.	0.5	5.013361841819915e-7
54.5	0.5	4.2588037305501207e-7
55.	0.5	3.733548482412767e-7
55.5	0.5	3.2887398612671e-7
56.	0.5	2.843931240121433e-7
56.5	0.5	2.399122618975766e-7
57.	0.5	1.9943736185247243e-7
57.5	0.5	1.7213606198595364e-7
58.	0.5	1.4483476211943484e-7
58.5	0.5	1.1753346225291606e-7
59.	0.5	9.023216238639728e-8
59.5	0.5	7.316425035001148e-8
60.	0.5	5.995699587487352e-8
-55.	1.	3.634146464041876e-15
-54.5	1.	5.65182486393354e-15
-54.	1.	7.669503263825204e-15
-53.5	1.	1.171464693978621e-14
-53.	1.	3.869180562261653e-14
-52.5	1.	6.566896430544686e-14
-52.	1.	9.264612298827719e-14
-51.5	1.	1.196232816711075e-13
-51.	1.	2.5851310276828356e-13
-50.5	1.	4.804168470263774e-13
-50.	1.	7.023205912844713e-13
-49.5	1.	9.24224335542565e-13
-49.	1.	1.206376198877634e-12
-48.5	1.	2.327180786950244e-12
-48.	1.	3.447985375022853e-12
-47.5	1.	4.5687899630954625e-12
-47.	1.	5.689594551168073e-12
-46.5	1.	8.284744595826765e-12
-46.	1.	1.2038679535339571e-11
-45.5	1.	1.579261447485238e-11
-45.	1.	1.9546549414365185e-11
-44.5	1.	2.370480169533701e-11
-44.	1.	3.511363035316905e-11
-43.5	1.	4.65224590110011e-11
-43.	1.	5.793128766883314e-11
-42.5	1.	6.934011632666518e-11
-42.	1.	1.0148624244015536e-10
-41.5	1.	1.508952960756149e-10
-41.	1.	2.0030434971107446e-10
-40.5	1.	2.49713403346534e-10
-40.	1.	3.0737567427093014e-10
-39.5	1.	5.705316757214947e-10
-39.	1.	8.336876771720593e-10
-38.5	1.	1.0968436786226239e-9
-38.	1.	1.3599996800731884e-9
-37.5	1.	2.147597904100319e-9
-37.	1.	3.397458097215247e-9
-36.5	1.	4.647318290330174e-9
-36.	1.	5.8971784834451005e-9
-35.5	1.	7.225291075486797e-9
-35.	1.	1.1681423607331341e-8
-34.5	1.	1.6137556139175884e-8
-34.	1.	2.0593688671020426e-8
-33.5	1.	2.504982120286497e-8
-33.	1.	3.278988160330943e-8
-32.5	1.	4.359418497987983e-8
-32.	1.	5.439848835645022e-8
-31.5	1.	6.520279173302062e-8
-31.	1.	7.607264036240319e-8
-30.5	1.	9.330296260208896e-8
-30.	1.	1.1053328484177472e-7
-29.5	1.	1.2776360708146046e-7
-29.	1.	1.4499392932114623e-7
-28.5	1.	1.6299639724586367e-7
-28.	1.	1.817615045525637e-7
-27.5	1.	2.0052661185926373e-7
-27.	1.	2.1929171916596376e-7
-26.5	1.	2.3805682647266376e-7
-26.	1.	2.529616261696799e-7
-25.5	1.	2.6785089896475447e-7
-25.	1.	2.8274017175982904e-7
-24.5	1.	2.9762944455490367e-7
-24.	1.	3.084084411207313e-7
-23.5	1.	3.148903651550855e-7
-23.	1.	3.213722891894398e-7
-22.5	1.	3.27854213223794e-7
-22.	1.	3.3433613725814814e-7
-21.5	1.	3.30476377850155e-7
-21.	1.	3.2642478050058e-7
-20.5	1.	3.223731831510051e-7
-20.	1.	3.183215858014301e-7
-19.5	1.	3.108647594637216e-7
-19.	1.	2.9963949919313017e-7
-18.5	1.	2.884142389225387e-7
-18.	1.	2.7718897865194724e-7
-17.5	1.	2.6596371838135575e-7
-17.	1.	2.5029900309161026e-7
-16.5	1.	2.3448554676446017e-7
-16.	1.	2.1867209043731008e-7
-15.5	1.	2.0285863411016e-7
-15.	1.	1.8588775571366066e-7
-14.5	1.	1.6756078056381337e-7
-14.	1.	1.4923380541396613e-7
-13.5	1.	1.3090683026411884e-7
-13.	1.	1.1257985511427157e-7
-12.5	1.	9.772954403757963e-8
-12.	1.	8.304925707582337e-8
-11.5	1.	6.83689701140671e-8
-11.	1.	5.368868315231083e-8
-10.5	1.	4.227830182734442e-8
-10.	1.	3.492516149433564e-8
-9.5	1.	2.7572021161326855e-8
-9.	1.	2.021888082831807e-8
-8.5	1.	1.2865740495309285e-8
-8.	1.	1.0299350971756182e-8
-7.5	1.	8.04300078063148e-9
-7.	1.	5.786650589506777e-9
-6.5	1.	3.5303003983820742e-9
-6.	1.	2.124172334607314e-9
-5.5	1.	1.8356252794154396e-9
-5.	1.	1.5470782242235647e-9
-4.5	1.	1.2585311690316902e-9
-4.	1.	9.69984113839816e-10
-3.5	1.	1.9841702649430974e-9
-3.	1.	3.1040388094830186e-9
-2.5	1.	4.22390735402294e-9
-2.	1.	5.343775898562861e-9
-1.5	1.	8.392807857909127e-9
-1.	1.	1.4129439524168202e-8
-0.5	1.	1.986607119042727e-8
0.	1.	2.560270285668635e-8
0.5	1.	3.133933452294542e-8
1.	1.	4.6850401483509334e-8
1.5	1.	6.331923630657173e-8
2.	1.	7.978807112963411e-8
2.5	1.	9.62569059526965e-8
3.	1.	1.165611804131172e-7
3.5	1.	1.4253180259200744e-7
4.	1.	1.6850242477089767e-7
4.5	1.	1.944730469497879e-7
5.	1.	2.2044366912867812e-7
5.5	1.	2.391735471751351e-7
6.	1.	2.570679528562752e-7
6.5	1.	2.7496235853741525e-7
7.	1.	2.9285676421855526e-7
7.5	1.	3.018561419749803e-7
8.	1.	2.9691048470622715e-7
8.5	1.	2.9196482743747406e-7
9.	1.	2.870191701687209e-7
9.5	1.	2.820735128999678e-7
10.	1.	2.6397868830054637e-7
10.5	1.	2.441305149781324e-7
11.	1.	2.2428234165571832e-7
11.5	1.	2.044341683333043e-7
12.	1.	1.8517160993887413e-7
12.5	1.	1.6688406751801542e-7
13.	1.	1.4859652509715673e-7
13.5	1.	1.3030898267629802e-7
14.	1.	1.1202144025543933e-7
14.5	1.	1.0796729370360076e-7
15.	1.	1.0607503975005282e-7
15.5	1.	1.0418278579650485e-7
16.	1.	1.0229053184295688e-7
16.5	1.	1.1603065345575023e-7
17.	1.	1.5743701671729994e-7
17.5	1.	1.9884337997884962e-7
18.	1.	2.402497432403993e-7
18.5	1.	2.81656106501949e-7
19.	1.	4.10097382896019e-7
19.5	1.	5.534261199508028e-7
20.	1.	6.967548570055867e-7
20.5	1.	8.400835940603704e-7
21.	1.	1.0621359659018373e-6
21.5	1.	1.4324449643596162e-6
22.	1.	1.802753962817395e-6
22.5	1.	2.173062961275174e-6
23.	1.	2.543371959732953e-6
23.5	1.	3.285383546022581e-6
24.	1.	4.098339336520262e-6
24.5	1.	4.9112951270179415e-6
25.	1.	5.724250917515622e-6
25.5	1.	6.714233983133101e-6
26.	1.	8.059403745390025e-6
26.5	1.	9.404573507646946e-6
27.	1.	0.000010749743269903868
27.5	1.	0.000012094913032160791
28.	1.	0.000013649532781738733
28.5	1.	0.000015248421020362286
29.	1.	0.000016847309258985838
29.5	1.	0.00001844619749760939
30.	1.	0.00002010028996919426
30.5	1.	0.000021872548428856965
31.	1.	0.000023644806888519666
31.5	1.	0.00002541706534818237
32.	1.	0.00002718932380784508
32.5	1.	0.00002922762673356692
33.	1.	0.00003132780272391737
33.5	1.	0.00003342797871426782
34.	1.	0.00003552815470461828
34.5	1.	0.00003743355884172318
35.	1.	0.00003889348472654509
35.5	1.	0.000040353410611367
36.	1.	0.00004181333649618891
36.5	1.	0.00004327326238101082
37.	1.	0.000043199505191753066
37.5	1.	0.000042735374435678166
38.	1.	0.00004227124367960327
38.5	1.	0.00004180711292352838
39.	1.	0.000040862933510414995
39.5	1.	0.000038743497260255594
40.	1.	0.0000366240610100962
40.5	1.	0.0000345046247599368
41.	1.	0.000032385188509777404
41.5	1.	0.000029839523036996428
42.	1.	0.000027175665325922573
42.5	1.	0.000024511807614848718
43.	1.	0.000021847949903774863
43.5	1.	0.000019311803861850994
44.	1.	0.000017111005103246363
44.5	1.	0.000014910206344641728
45.	1.	0.000012709407586037092
45.5	1.	0.000010508608827432457
46.	1.	9.038163493338668e-6
46.5	1.	7.787483482969184e-6
47.	1.	6.536803472599702e-6
47.5	1.	5.286123462230219e-6
48.	1.	4.223598131238748e-6
48.5	1.	3.6921804336567873e-6
49.	1.	3.1607627360748275e-6
49.5	1.	2.6293450384928674e-6
50.	1.	2.097927340910907e-6
50.5	1.	1.805694744247321e-6
51.	1.	1.5912922550633e-6
51.5	1.	1.3768897658792786e-6
52.	1.	1.1624872766952574e-6
52.5	1.	9.762007944583143e-7
53.	1.	8.754498067847662e-7
53.5	1.	7.746988191112182e-7
54.	1.	6.739478314376702e-7
54.5	1.	5.731968437641221e-7
55.	1.	5.036972342294499e-7
55.5	1.	4.451615870534254e-7
56.	1.	3.8662593987740104e-7
56.5	1.	3.280902927013766e-7
57.	1.	2.745618580320161e-7
57.5	1.	2.3749963408263193e-7
58.	1.	2.004374101332478e-7
58.5	1.	1.6337518618386365e-7
59.	1.	1.263129622344795e-7
59.5	1.	1.0275747201765205e-7
60.	1.	8.429754492986105e-8
-55.	1.5	5.977659788894418e-15
-54.5	1.5	9.296554852368674e-15
-54.	1.5	1.2615449915842955e-14
-53.5	1.5	1.9269932235060723e-14
-53.	1.5	6.365218129252193e-14
-52.5	1.5	1.0803443034998289e-13
-52.	1.5	1.5241667940744446e-13
-51.5	1.5	1.9679892846490562e-13
-51.	1.5	4.252408612394858e-13
-50.5	1.5	7.902135145910186e-13
-50.	1.5	1.1551861679425466e-12
-49.5	1.5	1.5201588212940778e-12
-49.	1.5	1.9840660330239167e-12
-48.5	1.5	3.825140502849596e-12
-48.	1.5	5.666214972675262e-12
-47.5	1.5	7.507289442500928e-12
-47.	1.5	9.34836391232662e-12
-46.5	1.5	1.3585307330977155e-11
-46.	1.5	1.9705321461139914e-11
-45.5	1.5	2.5825335591302518e-11
-45.	1.5	3.1945349721465276e-11
-44.5	1.5	3.86993582946639e-11
-44.	1.5	5.682271628816962e-11
-43.5	1.5	7.494607428167535e-11
-43.	1.5	9.306943227518087e-11
-42.5	1.5	1.1119279026868659e-10
-42.	1.5	1.608253310816369e-10
-41.5	1.5	2.3668794070908224e-10
-41.	1.5	3.1255055033652757e-10
-40.5	1.5	3.884131599639729e-10
-40.	1.5	4.766071267514788e-10
-39.5	1.5	8.718348837032414e-10
-39.	1.5	1.2670626406550064e-9
-38.5	1.5	1.6622903976067715e-9
-38.	1.5	2.057518154558533e-9
-37.5	1.5	3.2259346933967025e-9
-37.	1.5	5.07586723801227e-9
-36.5	1.5	6.925799782627842e-9
-36.	1.5	8.77573232724341e-9
-35.5	1.5	1.0739946228597422e-8
-35.	1.5	1.7272382542661154e-8
-34.5	1.5	2.3804818856724905e-8
-34.	1.5	3.0337255170788644e-8
-33.5	1.5	3.686969148485238e-8
-33.	1.5	4.815966978271704e-8
-32.5	1.5	6.388892482197426e-8
-32.	1.5	7.961817986123148e-8
-31.5	1.5	9.534743490048859e-8
-31.	1.5	1.1117052624607155e-7
-30.5	1.5	1.3609943875285017e-7
-30.	1.5	1.6102835125962868e-7
-29.5	1.5	1.8595726376640735e-7
-29.	1.5	2.108861762731858e-7
-28.5	1.5	2.368416509460675e-7
-28.	1.5	2.638110492231346e-7
-27.5	1.5	2.907804475002017e-7
-27.	1.5	3.177498457772688e-7
-26.5	1.5	3.447192440543361e-7
-26.	1.5	3.659977685962442e-7
-25.5	1.5	3.872534033460991e-7
-25.	1.5	4.0850903809595375e-7
-24.5	1.5	4.2976467284580884e-7
-24.	1.5	4.4509686413148857e-7
-23.5	1.5	4.5423641414879657e-7
-23.	1.5	4.633759641661048e-7
-22.5	1.5	4.725155141834128e-7
-22.	1.5	4.816550642007208e-7
-21.5	1.5	4.7589623916928227e-7
-21.	1.5	4.698610496930995e-7
-20.5	1.5	4.63825860216917e-7
-20.	1.5	4.5779067074073425e-7
-19.5	1.5	4.468375023861547e-7
-19.	1.5	4.304417988742815e-7
-18.5	1.5	4.1404609536240834e-7
-18.	1.5	3.9765039185053496e-7
-17.5	1.5	3.812546883386618e-7
-17.	1.5	3.585914085886268e-7
-16.5	1.5	3.357181377951747e-7
-16.	1.5	3.1284486700172235e-7
-15.5	1.5	2.899715962082702e-7
-15.	1.5	2.6553653599435803e-7
-14.5	1.5	2.392716009071512e-7
-14.	1.5	2.1300666581994457e-7
-13.5	1.5	1.8674173073273783e-7
-13.	1.5	1.604767956455311e-7
-12.5	1.5	1.3928726250532926e-7
-12.	1.5	1.1834593877099017e-7
-11.5	1.5	9.740461503665117e-8
-11.	1.5	7.646329130231208e-8
-10.5	1.5	6.019488319484234e-8
-10.	1.5	4.972454602250394e-8
-9.5	1.5	3.925420885016557e-8
-9.	1.5	2.8783871677827194e-8
-8.5	1.5	1.8313534505488807e-8
-8.	1.5	1.4659404622289181e-8
-7.5	1.5	1.1446762596248038e-8
-7.	1.5	8.234120570206885e-9
-6.5	1.5	5.021478544165738e-9
-6.	1.5	3.0117158601290544e-9
-5.5	1.5	2.5830871703709823e-9
-5.	1.5	2.154458480612911e-9
-4.5	1.5	1.7258297908548396e-9
-4.	1.5	1.2972011010967676e-9
-3.5	1.5	2.606073986146495e-9
-3.	1.5	4.055899235147875e-9
-2.5	1.5	5.505724484149255e-9
-2.	1.5	6.955549733150635e-9
-1.5	1.5	1.091807932522561e-8
-1.	1.5	1.838116434157034e-8
-0.5	1.5	2.584424935791507e-8
0.	1.5	3.33073343742598e-8
0.5	1.5	4.077041939060453e-8
1.	1.5	6.097751093763789e-8
1.5	1.5	8.243334980633762e-8
2.	1.5	1.0388918867503733e-7
2.5	1.5	1.2534502754373703e-7
3.	1.5	1.5185781193085838e-7
3.5	1.5	1.8584155516755482e-7
4.	1.5	2.1982529840425126e-7
4.5	1.5	2.538090416409477e-7
5.	1.5	2.877927848776441e-7
5.5	1.5	3.12723031178811e-7
6.	1.5	3.366086408568944e-7
6.5	1.5	3.6049425053497794e-7
7.	1.5	3.843798602130613e-7
7.5	1.5	3.968224421196632e-7
8.	1.5	3.9132540377796657e-7
8.5	1.5	3.8582836543627e-7
9.	1.5	3.803313270945734e-7
9.5	1.5	3.748342887528769e-7
10.	1.5	3.518602383196419e-7
10.5	1.5	3.2655575158866865e-7
11.	1.5	3.0125126485769525e-7
11.5	1.5	2.7594677812672194e-7
12.	1.5	2.5106673169170604e-7
12.5	1.5	2.2689335451768492e-7
13.	1.5	2.0271997734366385e-7
13.5	1.5	1.785466001696427e-7
14.	1.5	1.543732229956216e-7
14.5	1.5	1.488164064768499e-7
15.	1.5	1.4608723594337755e-7
15.5	1.5	1.4335806540990519e-7
16.	1.5	1.4062889487643287e-7
16.5	1.5	1.5909608481253914e-7
17.	1.5	2.1507667943476117e-7
17.5	1.5	2.710572740569832e-7
18.	1.5	3.2703786867920527e-7
18.5	1.5	3.830184633014273e-7
19.	1.5	5.544361254328823e-7
19.5	1.5	7.455994820158867e-7
20.	1.5	9.367628385988908e-7
20.5	1.5	1.1279261951818951e-6
21.	1.5	1.417286831553585e-6
21.5	1.5	1.891577920943832e-6
22.	1.5	2.3658690103340792e-6
22.5	1.5	2.840160099724326e-6
23.	1.5	3.314451189114573e-6
23.5	1.5	4.2256229353459025e-6
24.	1.5	5.220178955854878e-6
24.5	1.5	6.214734976363854e-6
25.	1.5	7.209290996872829e-6
25.5	1.5	8.395208464256962e-6
26.	1.5	9.965072643433012e-6
26.5	1.5	0.000011534936822609064
27.	1.5	0.000013104801001785118
27.5	1.5	0.000014674665180961169
28.	1.5	0.000016337475159512874
28.5	1.5	0.000018019929780464055
29.	1.5	0.000019702384401415235
29.5	1.5	0.00002138483902236642
30.	1.5	0.000023016049984213503
30.5	1.5	0.000024537572661558875
31.	1.5	0.000026059095338904244
31.5	1.5	0.000027580618016249616
32.	1.5	0.00002910214069359499
32.5	1.5	0.00003075029422506303
33.	1.5	0.00003242789786739849
33.5	1.5	0.00003410550150973396
34.	1.5	0.00003578310515206943
34.5	1.5	0.00003735930627369444
35.	1.5	0.00003870358159623472
35.5	1.5	0.000040047856918775004
36.	1.5	0.00004139213224131529
36.5	1.5	0.00004273640756385557
37.	1.5	0.00004292901827756629
37.5	1.5	0.00004282849188314556
38.	1.5	0.00004272796548872483
38.5	1.5	0.0000426274390943041
39.	1.5	0.000042058208897075097
39.5	1.5	0.00004034149637545388
40.	1.5	0.000038624783853832674
40.5	1.5	0.00003690807133221146
41.	1.5	0.000035191358810590244
41.5	1.5	0.00003275362862275328
42.	1.5	0.000030115962139383615
42.5	1.5	0.000027478295656013947
43.	1.5	0.000024840629172644278
43.5	1.5	0.000022260084513293784
44.	1.5	0.000019829531226153567
44.5	1.5	0.00001739897793901335
45.	1.5	0.000014968424651873135
45.5	1.5	0.000012537871364732919
46.	1.5	0.000010853067652456693
46.5	1.5	9.39266200724918e-6
47.	1.5	7.93225636204167e-6
47.5	1.5	6.471850716834159e-6
48.	1.5	5.224043230178505e-6
48.5	1.5	4.576340429884916e-6
49.	1.5	3.928637629591327e-6
49.5	1.5	3.280934829297739e-6
50.	1.5	2.63323202900415e-6
50.5	1.5	2.2703414959920848e-6
51.	1.5	2.000128012214723e-6
51.5	1.5	1.7299145284373605e-6
52.	1.5	1.459701044659998e-6
52.5	1.5	1.2251234099888343e-6
53.	1.5	1.0989583953324045e-6
53.5	1.5	9.727933806759746e-7
54.	1.5	8.466283660195445e-7
54.5	1.5	7.204633513631146e-7
55.	1.5	6.339453347355023e-7
55.5	1.5	5.61336726905469e-7
56.	1.5	4.887281190754356e-7
56.5	1.5	4.1611951124540214e-7
57.	1.5	3.495275474258892e-7
57.5	1.5	3.027213082930085e-7
58.	1.5	2.5591506916012786e-7
58.5	1.5	2.0910883002724719e-7
59.	1.5	1.6230259089436651e-7
59.5	1.5	1.3227384131448495e-7
60.	1.5	1.085745832946531e-7
-55.	2.	5.096923636540607e-14
-54.5	2.	7.927983660542981e-14
-54.	2.	1.0759043684545358e-13
-53.5	2.	1.6442463084185247e-13
-53.	2.	5.438801233589143e-13
-52.5	2.	9.233356158759758e-13
-52.	2.	1.3027911083930375e-12
-51.5	2.	1.682246600910099e-12
-51.	2.	3.634475236214008e-12
-50.5	2.	6.753346376558762e-12
-50.	2.	9.872217516903511e-12
-49.5	2.	1.2991088657248266e-11
-49.	2.	1.694768549441206e-11
-48.5	2.	3.256540883616147e-11
-48.	2.	4.818313217791088e-11
-47.5	2.	6.38008555196603e-11
-47.	2.	7.941857886140972e-11
-46.5	2.	1.1375169096289986e-10
-46.	2.	1.6279445587963163e-10
-45.5	2.	2.1183722079636326e-10
-45.	2.	2.60879985713095e-10
-44.5	2.	3.1340395904317323e-10
-44.	2.	4.283560424158575e-10
-43.5	2.	5.433081257885418e-10
-43.	2.	6.582602091612259e-10
-42.5	2.	7.732122925339104e-10
-42.	2.	1.0013743792458542e-9
-41.5	2.	1.323779029946015e-9
-41.	2.	1.6461836806461758e-9
-40.5	2.	1.968588331346337e-9
-40.	2.	2.326860879464681e-9
-39.5	2.	3.5781946167598735e-9
-39.	2.	4.8295283540550655e-9
-38.5	2.	6.080862091350257e-9
-38.	2.	7.3321958286454485e-9
-37.5	2.	1.048904578554169e-8
-37.	2.	1.5325485298507512e-8
-36.5	2.	2.0161924811473334e-8
-36.	2.	2.499836432443915e-8
-35.5	2.	3.0087632104899895e-8
-35.	2.	4.528332311220671e-8
-34.5	2.	6.047901411951354e-8
-34.	2.	7.567470512682035e-8
-33.5	2.	9.087039613412716e-8
-33.	2.	1.1583201016619402e-7
-32.5	2.	1.4990623636010044e-7
-32.	2.	1.8398046255400687e-7
-31.5	2.	2.1805468874791321e-7
-31.	2.	2.5230125337283203e-7
-30.5	2.	3.0327144015901204e-7
-30.	2.	3.542416269451919e-7
-29.5	2.	4.052118137313719e-7
-29.	2.	4.561820005175518e-7
-28.5	2.	5.075224797271811e-7
-28.	2.	5.592286924900073e-7
-27.5	2.	6.109349052528333e-7
-27.	2.	6.626411180156595e-7
-26.5	2.	7.143473307784858e-7
-26.	2.	7.523145764480381e-7
-25.5	2.	7.902265613414027e-7
-25.	2.	8.281385462347672e-7
-24.5	2.	8.660505311281318e-7
-24.	2.	8.923071646493047e-7
-23.5	2.	9.063787557468709e-7
-23.	2.	9.204503468444371e-7
-22.5	2.	9.345219379420034e-7
-22.	2.	9.485935290395696e-7
-21.5	2.	9.335010359959388e-7
-21.	2.	9.178675499987956e-7
-20.5	2.	9.022340640016524e-7
-20.	2.	8.866005780045093e-7
-19.5	2.	8.609937623953728e-7
-19.	2.	8.243498524044394e-7
-18.5	2.	7.877059424135058e-7
-18.	2.	7.51062032422572e-7
-17.5	2.	7.144181224316387e-7
-17.	2.	6.677670265165475e-7
-16.5	2.	6.20780646380885e-7
-16.	2.	5.737942662452224e-7
-15.5	2.	5.268078861095598e-7
-15.	2.	4.788443121839624e-7
-14.5	2.	4.2973580646467e-7
-14.	2.	3.8062730074537765e-7
-13.5	2.	3.315187950260853e-7
-13.	2.	2.824102893067929e-7
-12.5	2.	2.447143805831419e-7
-12.	2.	2.0757659788561008e-7
-11.5	2.	1.7043881518807832e-7
-11.	2.	1.3330103249054647e-7
-10.5	2.	1.046224194774182e-7
-10.	2.	8.643979436539056e-8
-9.5	2.	6.825716925336295e-8
-9.	2.	5.007454414133533e-8
-8.5	2.	3.18919190293077e-8
-8.	2.	2.5550279096560317e-8
-7.5	2.	1.997558344113496e-8
-7.	2.	1.4400887785709601e-8
-6.5	2.	8.826192130284246e-9
-6.	2.	5.284548470331801e-9
-5.5	2.	4.415265628232892e-9
-5.	2.	3.5459827861339832e-9
-4.5	2.	2.6766999440350745e-9
-4.	2.	1.8074171019361658e-9
-3.5	2.	3.2379643900027638e-9
-3.	2.	4.8550821527291766e-9
-2.5	2.	6.472199915455589e-9
-2.	2.	8.089317678182e-9
-1.5	2.	1.2625800933778854e-8
-1.	2.	2.12293765791604e-8
-0.5	2.	2.983295222454195e-8
0.	2.	3.8436527869923497e-8
0.5	2.	4.704010351530504e-8
1.	2.	7.051062023972662e-8
1.5	2.	9.543790433233154e-8
2.	2.	1.2036518842493647e-7
2.5	2.	1.4529247251754139e-7
3.	2.	1.7645739332390947e-7
3.5	2.	2.1683758588619488e-7
4.	2.	2.572177784484803e-7
4.5	2.	2.9759797101076565e-7
5.	2.	3.3797816357305105e-7
5.5	2.	3.701254986968722e-7
6.	2.	4.013228865843836e-7
6.5	2.	4.32520274471895e-7
7.	2.	4.637176623594064e-7
7.5	2.	4.824964908907623e-7
8.	2.	4.818063254347393e-7
8.5	2.	4.811161599787164e-7
9.	2.	4.804259945226934e-7
9.5	2.	4.797358290666705e-7
10.	2.	4.566820451323474e-7
10.5	2.	4.3064623040365105e-7
11.	2.	4.046104156749546e-7
11.5	2.	3.7857460094625814e-7
12.	2.	3.510580054397446e-7
12.5	2.	3.210759930820929e-7
13.	2.	2.9109398072444116e-7
13.5	2.	2.611119683667895e-7
14.	2.	2.311299560091378e-7
14.5	2.	2.2386201401509293e-7
15.	2.	2.2004408360282482e-7
15.5	2.	2.1622615319055668e-7
16.	2.	2.1240822277828856e-7
16.5	2.	2.394134906907376e-7
17.	2.	3.2096977995116923e-7
17.5	2.	4.0252606921160077e-7
18.	2.	4.840823584720325e-7
18.5	2.	5.656386477324642e-7
19.	2.	8.084663921077117e-7
19.5	2.	1.0788798760132813e-6
20.	2.	1.3492933599188506e-6
20.5	2.	1.6197068438244202e-6
21.	2.	2.004480737785877e-6
21.5	2.	2.604624369936965e-6
22.	2.	3.2047680020880533e-6
22.5	2.	3.8049116342391414e-6
23.	2.	4.4050552663902295e-6
23.5	2.	5.419972125768259e-6
24.	2.	6.5140537730592855e-6
24.5	2.	7.608135420350312e-6
25.	2.	8.702217067641338e-6
25.5	2.	9.951554893514641e-6
26.	2.	0.000011512397989783058
26.5	2.	0.000013073241086051472
27.	2.	0.000014634084182319887
27.5	2.	0.0000161949272785883
28.	2.	0.000017706758083393216
28.5	2.	0.000019208229851582737
29.	2.	0.000020709701619772258
29.5	2.	0.00002221117338796178
30.	2.	0.00002358335400611385
30.5	2.	0.000024678783808715208
31.	2.	0.000025774213611316567
31.5	2.	0.000026869643413917925
32.	2.	0.000027965073216519284
32.5	2.	0.00002907559546508217
33.	2.	0.000030189627712925297
33.5	2.	0.00003130365996076842
34.	2.	0.000032417692208611555
34.5	2.	0.00003352124858634269
35.	2.	0.00003460084476535482
35.5	2.	0.00003568044094436694
36.	2.	0.00003676003712337907
36.5	2.	0.00003783963330239119
37.	2.	0.00003821687423066539
37.5	2.	0.00003841534228921367
38.	2.	0.00003861381034776193
38.5	2.	0.000038812278406310206
39.	2.	0.00003861085174383716
39.5	2.	0.00003743040139681036
40.	2.	0.00003624995104978356
40.5	2.	0.00003506950070275676
41.	2.	0.00003388905035572996
41.5	2.	0.00003185388784925546
42.	2.	0.000029581715917195545
42.5	2.	0.000027309543985135626
43.	2.	0.000025037372053075706
43.5	2.	0.00002275828652382533
44.	2.	0.000020461047163752653
44.5	2.	0.000018163807803679974
45.	2.	0.000015866568443607296
45.5	2.	0.000013569329083534615
46.	2.	0.000011906420557228015
46.5	2.	0.000010434383896996773
47.	2.	8.96234723676553e-6
47.5	2.	7.4903105765342876e-6
48.	2.	6.213239018891161e-6
48.5	2.	5.486499000040039e-6
49.	2.	4.759758981188918e-6
49.5	2.	4.033018962337796e-6
50.	2.	3.3062789434866746e-6
50.5	2.	2.8668388750306866e-6
51.	2.	2.520885340360755e-6
51.5	2.	2.1749318056908238e-6
52.	2.	1.8289782710208919e-6
52.5	2.	1.527421821738843e-6
53.	2.	1.3609317303138599e-6
53.5	2.	1.1944416388888766e-6
54.	2.	1.0279515474638935e-6
54.5	2.	8.614614560389102e-7
55.	2.	7.523643199132758e-7
55.5	2.	6.634024302640471e-7
56.	2.	5.744405406148184e-7
56.5	2.	4.854786509655896e-7
57.	2.	4.045692385502415e-7
57.5	2.	3.501403852832073e-7
58.	2.	2.9571153201617313e-7
58.5	2.	2.41282678749139e-7
59.	2.	1.868538254821048e-7
59.5	2.	1.5214826428947375e-7
60.	2.	1.248835308992963e-7
-55.	2.5	9.596081294191772e-14
-54.5	2.5	1.4926311835849095e-13
-54.	2.5	2.025654237750642e-13
-53.5	2.5	3.095793294486442e-13
-53.	2.5	1.0241080654253067e-12
-52.5	2.5	1.7386368014019687e-12
-52.	2.5	2.4531655373786306e-12
-51.5	2.5	3.1676942733552926e-12
-51.	2.5	6.8437096111885305e-12
-50.5	2.5	1.2716479238526505e-11
-50.	2.5	1.8589248865864476e-11
-49.5	2.5	2.446201849320245e-11
-49.	2.5	3.1911304955800205e-11
-48.5	2.5	6.130567716947334e-11
-48.	2.5	9.07000493831465e-11
-47.5	2.5	1.2009442159681966e-10
-47.	2.5	1.494887938104928e-10
-46.5	2.5	2.1391807459482256e-10
-46.	2.5	3.058835902981233e-10
-45.5	2.5	3.97849106001424e-10
-45.	2.5	4.898146217047247e-10
-44.5	2.5	5.881085597916825e-10
-44.	2.5	7.998893685435454e-10
-43.5	2.5	1.0116701772954083e-9
-43.	2.5	1.2234509860472711e-9
-42.5	2.5	1.4352317947991341e-9
-42.	2.5	1.8419234274100714e-9
-41.5	2.5	2.410870119182948e-9
-41.	2.5	2.9798168109558248e-9
-40.5	2.5	3.548763502728701e-9
-40.	2.5	4.1771146321778834e-9
-39.5	2.5	6.284554349816504e-9
-39.	2.5	8.391994067455124e-9
-38.5	2.5	1.0499433785093745e-8
-38.	2.5	1.2606873502732366e-8
-37.5	2.5	1.775215687768668e-8
-37.	2.5	2.557510335900275e-8
-36.5	2.5	3.3398049840318826e-8
-36.	2.5	4.1220996321634895e-8
-35.5	2.5	4.9435317981202375e-8
-35.	2.5	7.329426368175226e-8
-34.5	2.5	9.715320938230217e-8
-34.	2.5	1.2101215508285206e-7
-33.5	2.5	1.4487110078340197e-7
-33.	2.5	1.83504350549671e-7
-32.5	2.5	2.3592354789822663e-7
-32.	2.5	2.8834274524678226e-7
-31.5	2.5	3.4076194259533784e-7
-31.	2.5	3.9343198049959256e-7
-30.5	2.5	4.7044344156517385e-7
-30.	2.5	5.474549026307551e-7
-29.5	2.5	6.244663636963364e-7
-29.	2.5	7.014778247619178e-7
-28.5	2.5	7.782033085082947e-7
-28.	2.5	8.546463357568798e-7
-27.5	2.5	9.31089363005465e-7
-27.	2.5	1.0075323902540502e-6
-26.5	2.5	1.0839754175026355e-6
-26.	2.5	1.1386313842998322e-6
-25.5	2.5	1.1931997193367064e-6
-25.	2.5	1.2477680543735806e-6
-24.5	2.5	1.3023363894104548e-6
-24.	2.5	1.3395174651671206e-6
-23.5	2.5	1.3585210973449452e-6
-23.	2.5	1.3775247295227694e-6
-22.5	2.5	1.396528361700594e-6
-22.	2.5	1.4155319938784186e-6
-21.5	2.5	1.3911058328225953e-6
-21.	2.5	1.3658740503044914e-6
-20.5	2.5	1.340642267786388e-6
-20.	2.5	1.315410485268284e-6
-19.5	2.5	1.2751500224045909e-6
-19.	2.5	1.218257905934597e-6
-18.5	2.5	1.1613657894646032e-6
-18.	2.5	1.1044736729946091e-6
-17.5	2.5	1.0475815565246153e-6
-17.	2.5	9.769426444444683e-7
-16.5	2.5	9.058431549665954e-7
-16.	2.5	8.347436654887224e-7
-15.5	2.5	7.636441760108494e-7
-15.	2.5	6.921520883735668e-7
-14.5	2.5	6.202000120221888e-7
-14.	2.5	5.482479356708107e-7
-13.5	2.5	4.7629585931943276e-7
-13.	2.5	4.0434378296805467e-7
-12.5	2.5	3.5014149866095454e-7
-12.	2.5	2.9680725700023e-7
-11.5	2.5	2.4347301533950544e-7
-11.	2.5	1.901387736787809e-7
-10.5	2.5	1.4904995575999406e-7
-10.	2.5	1.231550427082772e-7
-9.5	2.5	9.726012965656033e-8
-9.	2.5	7.136521660484346e-8
-8.5	2.5	4.54703035531266e-8
-8.	2.5	3.644115357083145e-8
-7.5	2.5	2.8504404286021885e-8
-7.	2.5	2.0567655001212318e-8
-6.5	2.5	1.2630905716402754e-8
-6.	2.5	7.557381080534548e-9
-5.5	2.5	6.247444086094802e-9
-5.	2.5	4.9375070916550555e-9
-4.5	2.5	3.62757009721531e-9
-4.	2.5	2.317633102775564e-9
-3.5	2.5	3.8698547938590336e-9
-3.	2.5	5.654265070310478e-9
-2.5	2.5	7.4386753467619225e-9
-2.	2.5	9.223085623213366e-9
-1.5	2.5	1.4333522542332099e-8
-1.	2.5	2.4077588816750464e-8
-0.5	2.5	3.382165509116883e-8
0.	2.5	4.356572136558719e-8
0.5	2.5	5.3309787640005555e-8
1.	2.5	8.004372954181533e-8
1.5	2.5	1.0844245885832548e-7
2.	2.5	1.3684118817483562e-7
2.5	2.5	1.6523991749134574e-7
3.	2.5	2.010569747169606e-7
3.5	2.5	2.4783361660483494e-7
4.	2.5	2.9461025849270927e-7
4.5	2.5	3.4138690038058365e-7
5.	2.5	3.88163542268458e-7
5.5	2.5	4.275279662149334e-7
6.	2.5	4.6603713231187275e-7
6.5	2.5	5.045462984088122e-7
7.	2.5	5.430554645057516e-7
7.5	2.5	5.681705396618615e-7
8.	2.5	5.722872470915121e-7
8.5	2.5	5.764039545211627e-7
9.	2.5	5.805206619508134e-7
9.5	2.5	5.84637369380464e-7
10.	2.5	5.615038519450529e-7
10.5	2.5	5.347367092186334e-7
11.	2.5	5.079695664922139e-7
11.5	2.5	4.812024237657944e-7
12.	2.5	4.5104927918778306e-7
12.5	2.5	4.152586316465008e-7
13.	2.5	3.794679841052186e-7
13.5	2.5	3.436773365639363e-7
14.	2.5	3.0788668902265405e-7
14.5	2.5	2.9890762155333594e-7
15.	2.5	2.9400093126227205e-7
15.5	2.5	2.8909424097120817e-7
16.	2.5	2.8418755068014423e-7
16.5	2.5	3.1973089656893603e-7
17.	2.5	4.2686288046757724e-7
17.5	2.5	5.339948643662184e-7
18.	2.5	6.411268482648597e-7
18.5	2.5	7.482588321635008e-7
19.	2.5	1.062496658782541e-6
19.5	2.5	1.4121602700106759e-6
20.	2.5	1.7618238812388105e-6
20.5	2.5	2.1114874924669455e-6
21.	2.5	2.5916746440181693e-6
21.5	2.5	3.3176708189300983e-6
22.	2.5	4.043666993842028e-6
22.5	2.5	4.769663168753956e-6
23.	2.5	5.495659343665886e-6
23.5	2.5	6.614321316190614e-6
24.	2.5	7.807928590263691e-6
24.5	2.5	9.00153586433677e-6
25.	2.5	0.000010195143138409847
25.5	2.5	0.000011507901322772325
26.	2.5	0.000013059723336133102
26.5	2.5	0.00001461154534949388
27.	2.5	0.000016163367362854655
27.5	2.5	0.000017715189376215436
28.	2.5	0.00001907604100727356
28.5	2.5	0.000020396529922701422
29.	2.5	0.00002171701883812928
29.5	2.5	0.00002303750775355714
30.	2.5	0.000024150658028014196
30.5	2.5	0.000024819994955871544
31.	2.5	0.00002548933188372889
31.5	2.5	0.000026158668811586234
32.	2.5	0.000026828005739443583
32.5	2.5	0.00002740089670510131
33.	2.5	0.0000279513575584521
33.5	2.5	0.00002850181841180289
34.	2.5	0.00002905227926515368
34.5	2.5	0.00002968319089899095
35.	2.5	0.000030498107934474914
35.5	2.5	0.000031313024969958884
36.	2.5	0.00003212794200544285
36.5	2.5	0.000032942859040926816
37.	2.5	0.000033504730183764496
37.5	2.5	0.00003400219269528177
38.	2.5	0.000034499655206799036
38.5	2.5	0.00003499711771831631
39.	2.5	0.000035163494590599225
39.5	2.5	0.000034519306418166833
40.	2.5	0.00003387511824573445
40.5	2.5	0.000033230930073302065
41.	2.5	0.00003258674190086967
41.5	2.5	0.00003095414707575764
42.	2.5	0.000029047469695007475
42.5	2.5	0.000027140792314257305
43.	2.5	0.000025234114933507135
43.5	2.5	0.000023256488534356875
44.	2.5	0.000021092563101351738
44.5	2.5	0.000018928637668346595
45.	2.5	0.000016764712235341455
45.5	2.5	0.000014600786802336312
46.	2.5	0.000012959773461999337
46.5	2.5	0.000011476105786744365
47.	2.5	9.992438111489389e-6
47.5	2.5	8.508770436234416e-6
48.	2.5	7.202434807603817e-6
48.5	2.5	6.3966575701951625e-6
49.	2.5	5.590880332786508e-6
49.5	2.5	4.785103095377854e-6
50.	2.5	3.979325857969199e-6
50.5	2.5	3.4633362540692885e-6
51.	2.5	3.0416426685067874e-6
51.5	2.5	2.619949082944287e-6
52.	2.5	2.198255497381786e-6
52.5	2.5	1.8297202334888516e-6
53.	2.5	1.6229050652953153e-6
53.5	2.5	1.4160898971017788e-6
54.	2.5	1.2092747289082423e-6
54.5	2.5	1.0024595607147058e-6
55.	2.5	8.707833050910494e-7
55.5	2.5	7.654681336226253e-7
56.	2.5	6.601529621542012e-7
56.5	2.5	5.548377906857771e-7
57.	2.5	4.5961092967459383e-7
57.5	2.5	3.975594622734061e-7
58.	2.5	3.355079948722184e-7
58.5	2.5	2.7345652747103075e-7
59.	2.5	2.1140506006984307e-7
59.5	2.5	1.7202268726446254e-7
60.	2.5	1.4119247850393947e-7
-55.	3.	2.3290416457785723e-13
-54.5	3.	3.6230332159741e-13
-54.	3.	4.917024786169622e-13
-53.5	3.	7.516794296409105e-13
-53.	3.	2.4885802851166415e-12
-52.5	3.	4.22548114059237e-12
-52.	3.	5.9623819960681034e-12
-51.5	3.	7.699282851543837e-12
-51.	3.	1.6642942348067804e-11
-50.5	3.	3.0932389311002455e-11
-50.	3.	4.522183627393712e-11
-49.5	3.	5.951128323687173e-11
-49.	3.	7.763578001355281e-11
-48.5	3.	1.4914410063531238e-10
-48.	3.	2.2065242125707205e-10
-47.5	3.	2.921607418788315e-10
-47.	3.	3.636690625005912e-10
-46.5	3.	5.188415531007725e-10
-46.	3.	7.397712079926866e-10
-45.5	3.	9.607008628846029e-10
-45.	3.	1.1816305177765166e-9
-44.5	3.	1.4159835325478603e-9
-44.	3.	1.8910561159844116e-9
-43.5	3.	2.3661286994209644e-9
-43.	3.	2.841201282857514e-9
-42.5	3.	3.3162738662940653e-9
-42.	3.	4.123503406664665e-9
-41.5	3.	5.207239636768157e-9
-41.	3.	6.290975866871645e-9
-40.5	3.	7.37471209697514e-9
-40.	3.	8.552230355140033e-9
-39.5	3.	1.206479180046101e-8
-39.	3.	1.557735324578198e-8
-38.5	3.	1.9089914691102943e-8
-38.	3.	2.260247613642392e-8
-37.5	3.	3.064460728735624e-8
-37.	3.	4.2679261772793065e-8
-36.5	3.	5.471391625822989e-8
-36.	3.	6.674857074366672e-8
-35.5	3.	7.934072016277272e-8
-35.	3.	1.1421787672253181e-7
-34.5	3.	1.4909503328229084e-7
-34.	3.	1.8397218984204982e-7
-33.5	3.	2.188493464018089e-7
-33.	3.	2.742154376952078e-7
-32.5	3.	3.4869981564349147e-7
-32.	3.	4.231841935917753e-7
-31.5	3.	4.976685715400591e-7
-31.	3.	5.724880200854962e-7
-30.5	3.	6.798225265389237e-7
-30.	3.	7.87157032992351e-7
-29.5	3.	8.944915394457784e-7
-29.	3.	1.0018260458992057e-6
-28.5	3.	1.10759450536099e-6
-28.	3.	1.2118161982824502e-6
-27.5	3.	1.3160378912039106e-6
-27.	3.	1.4202595841253707e-6
-26.5	3.	1.5244812770468313e-6
-26.	3.	1.5968271577962765e-6
-25.5	3.	1.6690448278796443e-6
-25.	3.	1.741262497963012e-6
-24.5	3.	1.8134801680463803e-6
-24.	3.	1.8617870231109627e-6
-23.5	3.	1.885096408250953e-6
-23.	3.	1.9084057933909438e-6
-22.5	3.	1.9317151785309345e-6
-22.	3.	1.9550245636709252e-6
-21.5	3.	1.9187944027552743e-6
-21.	3.	1.8814597849084372e-6
-20.5	3.	1.8441251670616007e-6
-20.	3.	1.8067905492147636e-6
-19.5	3.	1.7484277070826555e-6
-19.	3.	1.6667937503732208e-6
-18.5	3.	1.5851597936637859e-6
-18.	3.	1.503525836954351e-6
-17.5	3.	1.4218918802449163e-6
-17.	3.	1.322665631636215e-6
-16.5	3.	1.2228499647912367e-6
-16.	3.	1.1230342979462585e-6
-15.5	3.	1.0232186311012799e-6
-15.	3.	9.244279596889291e-7
-14.5	3.	8.268382269965076e-7
-14.	3.	7.29248494304086e-7
-13.5	3.	6.316587616116644e-7
-13.	3.	5.340690289192429e-7
-12.5	3.	4.62206746472686e-7
-12.	3.	3.916026491327607e-7
-11.5	3.	3.209985517928354e-7
-11.	3.	2.5039445445291007e-7
-10.5	3.	1.9614696207698257e-7
-10.	3.	1.6219445540417152e-7
-9.5	3.	1.2824194873136045e-7
-9.	3.	9.428944205854939e-8
-8.5	3.	6.033693538573832e-8
-8.	3.	4.845242582555922e-8
-7.5	3.	3.7997267273023304e-8
-7.	3.	2.7542108720487387e-8
-6.5	3.	1.708695016795147e-8
-6.	3.	1.035742808237763e-8
-5.5	3.	8.525097479385511e-9
-5.	3.	6.692766876393391e-9
-4.5	3.	4.860436273401271e-9
-4.	3.	3.028105670409151e-9
-3.5	3.	4.591433983244526e-9
-3.	3.	6.430230334957698e-9
-2.5	3.	8.269026686670873e-9
-2.	3.	1.0107823038384044e-8
-1.5	3.	1.553409129760552e-8
-1.	3.	2.595821944426689e-8
-0.5	3.	3.6382347590928263e-8
0.	3.	4.6806475737589625e-8
0.5	3.	5.723060388425099e-8
1.	3.	8.600435251866305e-8
1.5	3.	1.1657612592515085e-7
2.	3.	1.4714789933163864e-7
2.5	3.	1.777196727381264e-7
3.	3.	2.1659828975588864e-7
3.5	3.	2.677491542328359e-7
4.	3.	3.1890001870978316e-7
4.5	3.	3.700508831867304e-7
5.	3.	4.2120174766367765e-7
5.5	3.	4.6636891844868707e-7
6.	3.	5.108456614778333e-7
6.5	3.	5.553224045069795e-7
7.	3.	5.997991475361256e-7
7.5	3.	6.306188769443614e-7
8.	3.	6.400280458805194e-7
8.5	3.	6.494372148166775e-7
9.	3.	6.588463837528355e-7
9.5	3.	6.682555526889936e-7
10.	3.	6.465523931592203e-7
10.5	3.	6.207006240625249e-7
11.	3.	5.948488549658295e-7
11.5	3.	5.689970858691342e-7
12.	3.	5.378344314340912e-7
12.5	3.	4.978294511100496e-7
13.	3.	4.578244707860081e-7
13.5	3.	4.178194904619666e-7
14.	3.	3.7781451013792504e-7
14.5	3.	3.680755348396894e-7
15.	3.	3.6293362498158053e-7
15.5	3.	3.577917151234716e-7
16.	3.	3.5264980526536267e-7
16.5	3.	3.9690424180902985e-7
17.	3.	5.285805324603807e-7
17.5	3.	6.602568231117316e-7
18.	3.	7.919331137630826e-7
18.5	3.	9.236094044144335e-7
19.	3.	1.3040443202014773e-6
19.5	3.	1.7270297954413934e-6
20.	3.	2.150015270681309e-6
20.5	3.	2.5730007459212256e-6
21.	3.	3.138869214176016e-6
21.5	3.	3.973822698673105e-6
22.	3.	4.808776183170194e-6
22.5	3.	5.643729667667282e-6
23.	3.	6.478683152164371e-6
23.5	3.	7.668350528159614e-6
24.	3.	8.925719597868275e-6
24.5	3.	0.000010183088667576938
25.	3.	0.0000114404577372856
25.5	3.	0.00001277693870953904
26.	3.	0.000014272149432960638
26.5	3.	0.000015767360156382236
27.	3.	0.00001726257087980383
27.5	3.	0.000018757781603225426
28.	3.	0.000019946716860850193
28.5	3.	0.000021070918993990278
29.	3.	0.00002219512112713036
29.5	3.	0.000023319323260270445
30.	3.	0.000024182137267727522
30.5	3.	0.000024485443706901
31.	3.	0.00002478875014607448
31.5	3.	0.000025092056585247958
32.	3.	0.000025395363024421437
32.5	3.	0.0000255206164937769
33.	3.	0.000025604460784162942
33.5	3.	0.000025688305074548986
34.	3.	0.000025772149364935025
34.5	3.	0.000026006874843407405
35.	3.	0.000026586692730516188
35.5	3.	0.000027166510617624975
36.	3.	0.00002774632850473376
36.5	3.	0.000028326146391842546
37.	3.	0.000029019373505760688
37.5	3.	0.000029741467055729262
38.	3.	0.00003046356060569783
38.5	3.	0.000031185654155666396
39.	3.	0.00003164220669830888
39.5	3.	0.00003144866079821987
40.	3.	0.00003125511489813085
40.5	3.	0.00003106156899804183
41.	3.	0.000030868023097952814
41.5	3.	0.00002961271889215477
42.	3.	0.000028062991910963824
42.5	3.	0.000026513264929772878
43.	3.	0.000024963537948581935
43.5	3.	0.000023293352231299783
44.	3.	0.000021306864094911254
44.5	3.	0.000019320375958522724
45.	3.	0.000017333887822134195
45.5	3.	0.000015347399685745662
46.	3.	0.000013767937875245023
46.5	3.	0.00001231095138870549
47.	3.	0.000010853964902165955
47.5	3.	9.396978415626423e-6
48.	3.	8.094068245613034e-6
48.5	3.	7.226072094773492e-6
49.	3.	6.358075943933948e-6
49.5	3.	5.490079793094405e-6
50.	3.	4.622083642254862e-6
50.5	3.	4.036457337697767e-6
51.	3.	3.5427133259790184e-6
51.5	3.	3.0489693142602685e-6
52.	3.	2.5552253025415194e-6
52.5	3.	2.1223071485443564e-6
53.	3.	1.8744355351975654e-6
53.5	3.	1.6265639218507744e-6
54.	3.	1.3786923085039834e-6
54.5	3.	1.1308206951571924e-6
55.	3.	9.7637618418892e-7
55.5	3.	8.54708827213782e-7
56.	3.	7.330414702386443e-7
56.5	3.	6.113741132635065e-7
57.	3.	5.02126638371141e-7
57.5	3.	4.3372192683663476e-7
58.	3.	3.653172153021285e-7
58.5	3.	2.9691250376762224e-7
59.	3.	2.2850779223311592e-7
59.5	3.	1.855708292562494e-7
60.	3.	1.5224185316203512e-7
-55.	3.5	7.331249923345207e-13
-54.5	3.5	1.1405241028664468e-12
-54.	3.5	1.5479232133983726e-12
-53.5	3.5	2.3669333483854345e-12
-53.	3.5	7.84154488932985e-12
-52.5	3.5	1.3316156430274264e-11
-52.	3.5	1.8790767971218678e-11
-51.5	3.5	2.4265379512163095e-11
-51.	3.5	5.2477539502928485e-11
-50.5	3.5	9.755582580291056e-11
-50.	3.5	1.4263411210289266e-10
-49.5	3.5	1.8771239840287472e-10
-49.	3.5	2.448883710553539e-10
-48.5	3.5	4.704639183000144e-10
-48.	3.5	6.960394655446752e-10
-47.5	3.5	9.216150127893358e-10
-47.	3.5	1.1471905600339966e-9
-46.5	3.5	1.632706899184314e-9
-46.	3.5	2.3225277735242146e-9
-45.5	3.5	3.0123486478641153e-9
-45.	3.5	3.702169522204016e-9
-44.5	3.5	4.429290341479382e-9
-44.	3.5	5.825306782771204e-9
-43.5	3.5	7.221323224063024e-9
-43.	3.5	8.617339665354846e-9
-42.5	3.5	1.0013356106646667e-8
-42.	3.5	1.2098220677940844e-8
-41.5	3.5	1.4756522331251234e-8
-41.	3.5	1.7414823984561618e-8
-40.5	3.5	2.0073125637872005e-8
-40.	3.5	2.2902417070613655e-8
-39.5	3.5	2.9989118241528556e-8
-39.	3.5	3.707581941244346e-8
-38.5	3.5	4.4162520583358356e-8
-38.	3.5	5.124922175427326e-8
-37.5	3.5	6.577710883443785e-8
-37.	3.5	8.686392100240072e-8
-36.5	3.5	1.0795073317036361e-7
-36.	3.5	1.290375453383265e-7
-35.5	3.5	1.5095690531180126e-7
-35.	3.5	2.0615609021329424e-7
-34.5	3.5	2.6135527511478717e-7
-34.	3.5	3.1655446001628e-7
-33.5	3.5	3.7175364491777297e-7
-33.	3.5	4.559466032600731e-7
-32.5	3.5	5.671937388475202e-7
-32.	3.5	6.784408744349673e-7
-31.5	3.5	7.896880100224144e-7
-31.	3.5	9.01377075753396e-7
-30.5	3.5	1.0559507882734294e-6
-30.	3.5	1.2105245007934624e-6
-29.5	3.5	1.3650982133134954e-6
-29.	3.5	1.5196719258335284e-6
-28.5	3.5	1.6689350508954122e-6
-28.	3.5	1.8129529700129256e-6
-27.5	3.5	1.956970889130439e-6
-27.	3.5	2.1009888082479527e-6
-26.5	3.5	2.2450067273654664e-6
-26.	3.5	2.3389979737394895e-6
-25.5	3.5	2.4327880031845295e-6
-25.	3.5	2.5265780326295704e-6
-24.5	3.5	2.620368062074611e-6
-24.	3.5	2.680596126698155e-6
-23.5	3.5	2.7057369638233293e-6
-23.	3.5	2.7308778009485036e-6
-22.5	3.5	2.756018638073678e-6
-22.	3.5	2.7811594751988522e-6
-21.5	3.5	2.723365677720224e-6
-21.	3.5	2.664033445065454e-6
-20.5	3.5	2.604701212410684e-6
-20.	3.5	2.545368979755914e-6
-19.5	3.5	2.455278717827338e-6
-19.	3.5	2.331149746129776e-6
-18.5	3.5	2.2070207744322134e-6
-18.	3.5	2.082891802734651e-6
-17.5	3.5	1.9587628310370883e-6
-17.	3.5	1.8127777408044985e-6
-16.5	3.5	1.6660603756123675e-6
-16.	3.5	1.5193430104202363e-6
-15.5	3.5	1.3726256452281047e-6
-15.	3.5	1.231641826705296e-6
-14.5	3.5	1.0973757339191388e-6
-14.	3.5	9.631096411329815e-7
-13.5	3.5	8.288435483468244e-7
-13.	3.5	6.945774555606674e-7
-12.5	3.5	6.004975131973633e-7
-12.	3.5	5.083828497665497e-7
-11.5	3.5	4.16268186335736e-7
-11.	3.5	3.241535229049222e-7
-10.5	3.5	2.5379034812459165e-7
-10.	3.5	2.10416035162145e-7
-9.5	3.5	1.6704172219969836e-7
-9.	3.5	1.236674092372517e-7
-8.5	3.5	8.029309627480504e-8
-8.	3.5	6.489009743660718e-8
-7.5	3.5	5.129880927720552e-8
-7.	3.5	3.770752111780385e-8
-6.5	3.5	2.4116232958402193e-8
-6.	3.5	1.524036161301086e-8
-5.5	3.5	1.2562706133061634e-8
-5.	3.5	9.885050653112409e-9
-4.5	3.5	7.207395173163185e-9
-4.	3.5	4.529739693213961e-9
-3.5	3.5	5.6673501674550945e-9
-3.	3.5	7.114468709570568e-9
-2.5	3.5	8.561587251686043e-9
-2.	3.5	1.0008705793801516e-8
-1.5	3.5	1.4731031428767586e-8
-1.	3.5	2.401618754002464e-8
-0.5	3.5	3.3301343651281696e-8
0.	3.5	4.258649976253875e-8
0.5	3.5	5.1871655873795796e-8
1.	3.5	7.785101396653993e-8
1.5	3.5	1.05466187292236e-7
2.	3.5	1.3308136061793206e-7
2.5	3.5	1.606965339436281e-7
3.	3.5	1.963527574280491e-7
3.5	3.5	2.43888554189335e-7
4.	3.5	2.9142435095062084e-7
4.5	3.5	3.389601477119067e-7
5.	3.5	3.8649594447319255e-7
5.5	3.5	4.3187816587194073e-7
6.	3.5	4.770118972440951e-7
6.5	3.5	5.221456286162494e-7
7.	3.5	5.672793599884036e-7
7.5	3.5	6.013084869458127e-7
8.	3.5	6.179285513555813e-7
8.5	3.5	6.345486157653499e-7
9.	3.5	6.511686801751185e-7
9.5	3.5	6.677887445848871e-7
10.	3.5	6.534819201764429e-7
10.5	3.5	6.350512132702016e-7
11.	3.5	6.166205063639604e-7
11.5	3.5	5.981897994577192e-7
12.	3.5	5.724456426619507e-7
12.5	3.5	5.345250024408818e-7
13.	3.5	4.96604362219813e-7
13.5	3.5	4.586837219987441e-7
14.	3.5	4.2076308177767527e-7
14.5	3.5	4.1402221143044083e-7
15.	3.5	4.120171971169281e-7
15.5	3.5	4.1001218280341523e-7
16.	3.5	4.080071684899024e-7
16.5	3.5	4.616562236481129e-7
17.	3.5	6.138020765711263e-7
17.5	3.5	7.659479294941397e-7
18.	3.5	9.180937824171532e-7
18.5	3.5	1.0702396353401666e-6
19.	3.5	1.4962764645481067e-6
19.5	3.5	1.9691627819442843e-6
20.	3.5	2.442049099340462e-6
20.5	3.5	2.9149354167366395e-6
21.	3.5	3.5280368419911184e-6
21.5	3.5	4.4051989771968434e-6
22.	3.5	5.2823611124025685e-6
22.5	3.5	6.159523247608293e-6
23.	3.5	7.036685382814017e-6
23.5	3.5	8.168012110043117e-6
24.	3.5	9.347849408113653e-6
24.5	3.5	0.00001052768670618419
25.	3.5	0.000011707524004254726
25.5	3.5	0.000012910893018732492
26.	3.5	0.00001416147595892472
26.5	3.5	0.000015412058899116952
27.	3.5	0.00001666264183930918
27.5	3.5	0.000017913224779501408
28.	3.5	0.000018847526249545478
28.5	3.5	0.000019714979767122855
29.	3.5	0.000020582433284700237
29.5	3.5	0.000021449886802277618
30.	3.5	0.000022096712571763317
30.5	3.5	0.00002227127934131125
31.	3.5	0.00002244584611085918
31.5	3.5	0.000022620412880407113
32.	3.5	0.000022794979649955045
32.5	3.5	0.0000228281375975108
33.	3.5	0.000022828408572028622
33.5	3.5	0.000022828679546546447
34.	3.5	0.00002282895052106427
34.5	3.5	0.000022969557781964256
35.	3.5	0.000023431139365117035
35.5	3.5	0.000023892720948269817
36.	3.5	0.000024354302531422593
36.5	3.5	0.00002481588411457538
37.	3.5	0.000025429994561038773
37.5	3.5	0.000026082928697623976
38.	3.5	0.000026735862834209175
38.5	3.5	0.000027388796970794378
39.	3.5	0.00002782883774207671
39.5	3.5	0.000027747672215902676
40.	3.5	0.000027666506689728642
40.5	3.5	0.00002758534116355461
41.	3.5	0.00002750417563738057
41.5	3.5	0.00002652629897268207
42.	3.5	0.00002529976667636711
42.5	3.5	0.000024073234380052145
43.	3.5	0.00002284670208373718
43.5	3.5	0.00002150758859897192
44.	3.5	0.00001987285768197876
44.5	3.5	0.000018238126764985594
45.	3.5	0.000016603395847992433
45.5	3.5	0.00001496866493099927
46.	3.5	0.000013607426519940128
46.5	3.5	0.000012328482744718448
47.	3.5	0.000011049538969496766
47.5	3.5	9.770595194275086e-6
48.	3.5	8.600258286743356e-6
48.5	3.5	7.736487958695655e-6
49.	3.5	6.872717630647954e-6
49.5	3.5	6.008947302600252e-6
50.	3.5	5.14517697455255e-6
50.5	3.5	4.517224776253561e-6
51.	3.5	3.96600708321222e-6
51.5	3.5	3.4147893901708797e-6
52.	3.5	2.8635716971295394e-6
52.5	3.5	2.376526473564171e-6
53.	3.5	2.084708969365692e-6
53.5	3.5	1.7928914651672129e-6
54.	3.5	1.501073960968734e-6
54.5	3.5	1.209256456770255e-6
55.	3.5	1.0312964640666832e-6
55.5	3.5	8.932812528294556e-7
56.	3.5	7.552660415922279e-7
56.5	3.5	6.172508303550002e-7
57.	3.5	4.95155458104809e-7
57.5	3.5	4.2541245217415495e-7
58.	3.5	3.556694462435009e-7
58.5	3.5	2.859264403128469e-7
59.	3.5	2.1618343438219282e-7
59.5	3.5	1.7412548539827634e-7
60.	3.5	1.4251202715478457e-7
-55.	4.	1.2333458200911841e-12
-54.5	4.	1.9187448841354836e-12
-54.	4.	2.604143948179783e-12
-53.5	4.	3.9821872671299585e-12
-53.	4.	1.3194509493543061e-11
-52.5	4.	2.240683171995616e-11
-52.	4.	3.161915394636926e-11
-51.5	4.	4.083147617278236e-11
-51.	4.	8.831213665778917e-11
-50.5	4.	1.6417926229481867e-10
-50.	4.	2.400463879318482e-10
-49.5	4.	3.159135135688777e-10
-49.	4.	4.1214096209715496e-10
-48.5	4.	7.917837359647165e-10
-48.	4.	1.1714265098322783e-9
-47.5	4.	1.55106928369984e-9
-47.	4.	1.9307120575674015e-9
-46.5	4.	2.7465722452678555e-9
-46.	4.	3.905284339055742e-9
-45.5	4.	5.0639964328436285e-9
-45.	4.	6.222708526631515e-9
-44.5	4.	7.4425971504109035e-9
-44.	4.	9.759557449557994e-9
-43.5	4.	1.2076517748705086e-8
-43.	4.	1.4393478047852177e-8
-42.5	4.	1.671043834699927e-8
-42.	4.	2.0072937949217024e-8
-41.5	4.	2.4305805025734307e-8
-41.	4.	2.853867210225159e-8
-40.5	4.	3.277153917876888e-8
-40.	4.	3.725260378608728e-8
-39.5	4.	4.791344468259611e-8
-39.	4.	5.8574285579104945e-8
-38.5	4.	6.923512647561377e-8
-38.	4.	7.98959673721226e-8
-37.5	4.	1.0090961038151945e-7
-37.	4.	1.310485802320084e-7
-36.5	4.	1.6118755008249734e-7
-36.	4.	1.9132651993298628e-7
-35.5	4.	2.2257309046082984e-7
-35.	4.	2.980943037040567e-7
-34.5	4.	3.736155169472835e-7
-34.	4.	4.491367301905102e-7
-33.5	4.	5.24657943433737e-7
-33.	4.	6.376777688249385e-7
-32.5	4.	7.856876620515488e-7
-32.	4.	9.336975552781591e-7
-31.5	4.	1.0817074485047695e-6
-31.	4.	1.230266131421296e-6
-30.5	4.	1.4320790500079348e-6
-30.	4.	1.6338919685945737e-6
-29.5	4.	1.8357048871812124e-6
-29.	4.	2.0375178057678515e-6
-28.5	4.	2.230275596429834e-6
-28.	4.	2.414089741743401e-6
-27.5	4.	2.5979038870569676e-6
-27.	4.	2.7817180323705347e-6
-26.5	4.	2.9655321776841015e-6
-26.	4.	3.081168789682702e-6
-25.5	4.	3.196531178489415e-6
-25.	4.	3.3118935672961283e-6
-24.5	4.	3.4272559561028413e-6
-24.	4.	3.499405230285347e-6
-23.5	4.	3.526377519395705e-6
-23.	4.	3.553349808506063e-6
-22.5	4.	3.580322097616421e-6
-22.	4.	3.6072943867267788e-6
-21.5	4.	3.5279369526851738e-6
-21.	4.	3.4466071052224702e-6
-20.5	4.	3.365277257759767e-6
-20.	4.	3.283947410297064e-6
-19.5	4.	3.1621297285720204e-6
-19.	4.	2.9955057418863305e-6
-18.5	4.	2.8288817552006406e-6
-18.	4.	2.6622577685149503e-6
-17.5	4.	2.495633781829261e-6
-17.	4.	2.302889849972782e-6
-16.5	4.	2.109270786433498e-6
-16.	4.	1.915651722894214e-6
-15.5	4.	1.7220326593549297e-6
-15.	4.	1.5388556937216626e-6
-14.5	4.	1.36791324084177e-6
-14.	4.	1.1969707879618772e-6
-13.5	4.	1.0260283350819845e-6
-13.	4.	8.550858822020918e-7
-12.5	4.	7.387882799220407e-7
-12.	4.	6.251630504003387e-7
-11.5	4.	5.115378208786366e-7
-11.	4.	3.9791259135693447e-7
-10.5	4.	3.114337341722007e-7
-10.	4.	2.586376149201185e-7
-9.5	4.	2.0584149566803627e-7
-9.	4.	1.53045376415954e-7
-8.5	4.	1.0024925716387176e-7
-8.	4.	8.132776904765514e-8
-7.5	4.	6.460035128138773e-8
-7.	4.	4.7872933515120324e-8
-6.5	4.	3.1145515748852916e-8
-6.	4.	2.0123295143644088e-8
-5.5	4.	1.6600314786737758e-8
-5.	4.	1.3077334429831428e-8
-4.5	4.	9.5543540729251e-9
-4.	4.	6.0313737160187715e-9
-3.5	4.	6.743266351665663e-9
-3.	4.	7.798707084183437e-9
-2.5	4.	8.854147816701214e-9
-2.	4.	9.909588549218989e-9
-1.5	4.	1.3927971559929654e-8
-1.	4.	2.2074155635782394e-8
-0.5	4.	3.022033971163513e-8
0.	4.	3.8366523787487867e-8
0.5	4.	4.6512707863340605e-8
1.	4.	6.969767541441682e-8
1.5	4.	9.435624865932116e-8
2.	4.	1.190148219042255e-7
2.5	4.	1.4367339514912983e-7
3.	4.	1.761072251002096e-7
3.5	4.	2.2002795414583407e-7
4.	4.	2.6394868319145853e-7
4.5	4.	3.07869412237083e-7
5.	4.	3.5179014128270745e-7
5.5	4.	3.973874132951944e-7
6.	4.	4.4317813301035686e-7
6.5	4.	4.889688527255194e-7
7.	4.	5.347595724406817e-7
7.5	4.	5.71998096947264e-7
8.	4.	5.958290568306431e-7
8.5	4.	6.196600167140223e-7
9.	4.	6.434909765974014e-7
9.5	4.	6.673219364807805e-7
10.	4.	6.604114471936656e-7
10.5	4.	6.494018024778785e-7
11.	4.	6.383921577620913e-7
11.5	4.	6.273825130463043e-7
12.	4.	6.070568538898102e-7
12.5	4.	5.71220553771714e-7
13.	4.	5.353842536536178e-7
13.5	4.	4.995479535355216e-7
14.	4.	4.6371165341742544e-7
14.5	4.	4.599688880211923e-7
15.	4.	4.611007692522756e-7
15.5	4.	4.622326504833589e-7
16.	4.	4.6336453171444213e-7
16.5	4.	5.26408205487196e-7
17.	4.	6.990236206818719e-7
17.5	4.	8.716390358765478e-7
18.	4.	1.0442544510712238e-6
18.5	4.	1.2168698662658996e-6
19.	4.	1.6885086088947358e-6
19.5	4.	2.2112957684471756e-6
20.	4.	2.734082927999615e-6
20.5	4.	3.2568700875520543e-6
[truncated: 32,881 more rows]
