# Supplementary material for: Myosin V executes steps of variable length via structurally constrained diffusion
Source: eLife. 2020 Jan 15;9:e51569. doi: 10.7554/eLife.51569 (PMC7054003; doi:10.7554/eLife.51569)
Supplement: Source data 1. [file elife-51569-data1.zip › myosin_elife_source_data/Figure 3/BD_diffusion_contours/cont_xy_12kbT.txt]

-55.	-15.	7.302835816168104e-15
-54.5	-15.	1.006903317582687e-14
-54.	-15.	1.2835230535485634e-14
-53.5	-15.	6.454119945692572e-14
-53.	-15.	1.3696205473937752e-13
-52.5	-15.	2.0938291002182931e-13
-52.	-15.	2.8180376530428114e-13
-51.5	-15.	3.5422462058673296e-13
-51.	-15.	2.4109223488058353e-12
-50.5	-15.	4.698119540866229e-12
-50.	-15.	6.985316732926623e-12
-49.5	-15.	9.272513924987016e-12
-49.	-15.	1.3572697427357152e-11
-48.5	-15.	3.841507452690404e-11
-48.	-15.	6.325745162645093e-11
-47.5	-15.	8.809982872599783e-11
-47.	-15.	1.1294220582554472e-10
-46.5	-15.	1.912068672103169e-10
-46.	-15.	4.0510927287439123e-10
-45.5	-15.	6.190116785384655e-10
-45.	-15.	8.329140842025399e-10
-44.5	-15.	1.046816489866614e-9
-44.	-15.	1.8171302322704335e-9
-43.5	-15.	3.200237898529802e-9
-43.	-15.	4.58334556478917e-9
-42.5	-15.	5.966453231048539e-9
-42.	-15.	7.349560897307908e-9
-41.5	-15.	1.2245620845863867e-8
-41.	-15.	1.8878137084440148e-8
-40.5	-15.	2.5510653323016426e-8
-40.	-15.	3.214316956159271e-8
-39.5	-15.	3.877568580016898e-8
-39.	-15.	5.979627363734577e-8
-38.5	-15.	8.31100354072481e-8
-38.	-15.	1.0642379717715041e-7
-37.5	-15.	1.2973755894705272e-7
-37.	-15.	1.5506193959604333e-7
-36.5	-15.	2.1437573594139893e-7
-36.	-15.	2.736895322867545e-7
-35.5	-15.	3.330033286321101e-7
-35.	-15.	3.923171249774657e-7
-34.5	-15.	4.6365967263805265e-7
-34.	-15.	5.712485296351192e-7
-33.5	-15.	6.788373866321855e-7
-33.	-15.	7.86426243629252e-7
-32.5	-15.	8.940151006263185e-7
-32.	-15.	1.014464789037767e-6
-31.5	-15.	1.151118211402764e-6
-31.	-15.	1.2877716337677607e-6
-30.5	-15.	1.4244250561327577e-6
-30.	-15.	1.5610784784977547e-6
-29.5	-15.	1.6869272001182584e-6
-29.	-15.	1.806587087873113e-6
-28.5	-15.	1.9262469756279675e-6
-28.	-15.	2.045906863382822e-6
-27.5	-15.	2.165566751137676e-6
-27.	-15.	2.2468592307802687e-6
-26.5	-15.	2.3202449942310293e-6
-26.	-15.	2.39363075768179e-6
-25.5	-15.	2.46701652113255e-6
-25.	-15.	2.5395481273541417e-6
-24.5	-15.	2.5748931638151332e-6
-24.	-15.	2.6102382002761244e-6
-23.5	-15.	2.645583236737116e-6
-23.	-15.	2.6809282731981074e-6
-22.5	-15.	2.711962877019991e-6
-22.	-15.	2.7273313436870754e-6
-21.5	-15.	2.7426998103541597e-6
-21.	-15.	2.758068277021244e-6
-20.5	-15.	2.773436743688328e-6
-20.	-15.	2.7862802640678832e-6
-19.5	-15.	2.7954767026027623e-6
-19.	-15.	2.8046731411376415e-6
-18.5	-15.	2.8138695796725206e-6
-18.	-15.	2.8230660182073997e-6
-17.5	-15.	2.8389496804116053e-6
-17.	-15.	2.859246798021411e-6
-16.5	-15.	2.8795439156312177e-6
-16.	-15.	2.899841033241024e-6
-15.5	-15.	2.92013815085083e-6
-15.	-15.	2.944815629890546e-6
-14.5	-15.	2.9706175371642485e-6
-14.	-15.	2.9964194444379516e-6
-13.5	-15.	3.022221351711654e-6
-13.	-15.	3.0480232589853566e-6
-12.5	-15.	3.027692111501333e-6
-12.	-15.	3.0068505464896904e-6
-11.5	-15.	2.9860089814780478e-6
-11.	-15.	2.9651674164664047e-6
-10.5	-15.	2.927603403657558e-6
-10.	-15.	2.815070541894256e-6
-9.5	-15.	2.7025376801309545e-6
-9.	-15.	2.5900048183676526e-6
-8.5	-15.	2.477471956604351e-6
-8.	-15.	2.341418133167137e-6
-7.5	-15.	2.1662792971328826e-6
-7.	-15.	1.991140461098628e-6
-6.5	-15.	1.8160016250643732e-6
-6.	-15.	1.6408627890301184e-6
-5.5	-15.	1.4740124759418717e-6
-5.	-15.	1.3134399773039013e-6
-4.5	-15.	1.152867478665931e-6
-4.	-15.	9.922949800279606e-7
-3.5	-15.	8.317224813899901e-7
-3.	-15.	7.197701446767401e-7
-2.5	-15.	6.229752031414161e-7
-2.	-15.	5.261802616060919e-7
-1.5	-15.	4.2938532007076783e-7
-1.	-15.	3.3259037853544376e-7
-0.5	-15.	2.9578592602635016e-7
0.	-15.	2.6176484590525787e-7
0.5	-15.	2.2774376578416555e-7
1.	-15.	1.9372268566307324e-7
1.5	-15.	1.6609027942796846e-7
2.	-15.	1.749516775806826e-7
2.5	-15.	1.838130757333967e-7
3.	-15.	1.926744738861108e-7
3.5	-15.	2.0153587203882492e-7
4.	-15.	2.2011440069294575e-7
4.5	-15.	2.5736342333123716e-7
5.	-15.	2.946124459695285e-7
5.5	-15.	3.3186146860782e-7
6.	-15.	3.6911049124611133e-7
6.5	-15.	4.15229187428976e-7
7.	-15.	4.690377774003962e-7
7.5	-15.	5.228463673718163e-7
8.	-15.	5.766549573432365e-7
8.5	-15.	6.304635473146567e-7
9.	-15.	6.844146720131171e-7
9.5	-15.	7.384187981723886e-7
10.	-15.	7.9242292433166e-7
10.5	-15.	8.464270504909314e-7
11.	-15.	9.004311766502029e-7
11.5	-15.	9.422360563024032e-7
12.	-15.	9.830126775326659e-7
12.5	-15.	1.0237892987629283e-6
13.	-15.	1.0645659199931907e-6
13.5	-15.	1.1036017100553362e-6
14.	-15.	1.1293171889501165e-6
14.5	-15.	1.1550326678448967e-6
15.	-15.	1.180748146739677e-6
15.5	-15.	1.2064636256344572e-6
16.	-15.	1.2270196720094394e-6
16.5	-15.	1.2360328194197618e-6
17.	-15.	1.2450459668300843e-6
17.5	-15.	1.2540591142404065e-6
18.	-15.	1.263072261650729e-6
18.5	-15.	1.2574345035058237e-6
19.	-15.	1.2372756892302911e-6
19.5	-15.	1.2171168749547586e-6
20.	-15.	1.196958060679226e-6
20.5	-15.	1.1767992464036937e-6
21.	-15.	1.1327325551762436e-6
21.5	-15.	1.078200933653456e-6
22.	-15.	1.0236693121306687e-6
22.5	-15.	9.691376906078813e-7
23.	-15.	9.146060690850939e-7
23.5	-15.	8.474069604220168e-7
24.	-15.	7.786240633330198e-7
24.5	-15.	7.098411662440228e-7
25.	-15.	6.410582691550258e-7
25.5	-15.	5.733909588274507e-7
26.	-15.	5.181817314423229e-7
26.5	-15.	4.6297250405719516e-7
27.	-15.	4.077632766720673e-7
27.5	-15.	3.5255404928693955e-7
28.	-15.	3.0377809291452474e-7
28.5	-15.	2.7191942520802086e-7
29.	-15.	2.4006075750151697e-7
29.5	-15.	2.082020897950131e-7
30.	-15.	1.763434220885092e-7
30.5	-15.	1.5209393608096252e-7
31.	-15.	1.364654584349596e-7
31.5	-15.	1.2083698078895663e-7
32.	-15.	1.0520850314295371e-7
32.5	-15.	8.958002549695077e-8
33.	-15.	7.886832188455863e-8
33.5	-15.	7.066531811813788e-8
34.	-15.	6.246231435171714e-8
34.5	-15.	5.425931058529638e-8
35.	-15.	4.605630681887563e-8
35.5	-15.	4.076757043026986e-8
36.	-15.	3.597119312975561e-8
36.5	-15.	3.1174815829241355e-8
37.	-15.	2.6378438528727105e-8
37.5	-15.	2.16870677477795e-8
38.	-15.	1.9042867204744325e-8
38.5	-15.	1.639866666170915e-8
39.	-15.	1.3754466118673973e-8
39.5	-15.	1.11102655756388e-8
40.	-15.	8.807556890833305e-9
40.5	-15.	7.573829857413744e-9
41.	-15.	6.340102823994184e-9
41.5	-15.	5.106375790574624e-9
42.	-15.	3.872648757155063e-9
42.5	-15.	2.970520339259794e-9
43.	-15.	2.498332410045642e-9
43.5	-15.	2.0261444808314897e-9
44.	-15.	1.553956551617337e-9
44.5	-15.	1.0817686224031844e-9
45.	-15.	8.149423414446608e-10
45.5	-15.	6.69371873503352e-10
46.	-15.	5.238014055620433e-10
46.5	-15.	3.782309376207346e-10
47.	-15.	2.3266046967942595e-10
47.5	-15.	1.7769010094791058e-10
48.	-15.	1.4232888103291916e-10
48.5	-15.	1.0696766111792771e-10
49.	-15.	7.160644120293627e-11
49.5	-15.	3.668779985668198e-11
50.	-15.	3.007640744754133e-11
50.5	-15.	2.3465015038400683e-11
51.	-15.	1.685362262926004e-11
51.5	-15.	1.0242230220119397e-11
52.	-15.	4.815092451617091e-12
52.5	-15.	3.877733297299042e-12
53.	-15.	2.9403741429809915e-12
53.5	-15.	2.0030149886629412e-12
54.	-15.	1.0656558343448918e-12
54.5	-15.	4.662006760613693e-13
55.	-15.	3.693246213125035e-13
-55.	-14.5	9.979333996839005e-15
-54.5	-14.5	1.375797772826001e-14
-54.	-14.5	1.7536621459681013e-14
-53.5	-14.5	8.658723864599823e-14
-53.	-14.5	1.8326572309708725e-13
-52.5	-14.5	2.799442075481763e-13
-52.	-14.5	3.7662269199926527e-13
-51.5	-14.5	4.733011764503544e-13
-51.	-14.5	2.9079076852430536e-12
-50.5	-14.5	5.614094820439331e-12
-50.	-14.5	8.320281955635609e-12
-49.5	-14.5	1.1026469090831886e-11
-49.	-14.5	1.6074770299554915e-11
-48.5	-14.5	4.502395969546871e-11
-48.	-14.5	7.397314909138251e-11
-47.5	-14.5	1.0292233848729631e-10
-47.	-14.5	1.318715278832101e-10
-46.5	-14.5	2.221380249213696e-10
-46.	-14.5	4.680875183935546e-10
-45.5	-14.5	7.140370118657394e-10
-45.	-14.5	9.599865053379243e-10
-44.5	-14.5	1.205935998810109e-9
-44.	-14.5	2.084275831582116e-9
-43.5	-14.5	3.659087737871814e-9
-43.	-14.5	5.233899644161511e-9
-42.5	-14.5	6.808711550451209e-9
-42.	-14.5	8.383523456740907e-9
-41.5	-14.5	1.3923618196739312e-8
-41.	-14.5	2.142375673038745e-8
-40.5	-14.5	2.8923895264035583e-8
-40.	-14.5	3.642403379768371e-8
-39.5	-14.5	4.392417233133185e-8
-39.	-14.5	6.759129861670003e-8
-38.5	-14.5	9.38351228722495e-8
-38.	-14.5	1.2007894712779897e-7
-37.5	-14.5	1.4632277138334847e-7
-37.	-14.5	1.7482038774024753e-7
-36.5	-14.5	2.414182514501862e-7
-36.	-14.5	3.080161151601249e-7
-35.5	-14.5	3.7461397887006364e-7
-35.	-14.5	4.4121184258000235e-7
-34.5	-14.5	5.212979621524142e-7
-34.	-14.5	6.420283249707329e-7
-33.5	-14.5	7.627586877890515e-7
-33.	-14.5	8.834890506073702e-7
-32.5	-14.5	1.004219413425689e-6
-32.	-14.5	1.1395037682960757e-6
-31.5	-14.5	1.2931251192420074e-6
-31.	-14.5	1.4467464701879389e-6
-30.5	-14.5	1.6003678211338706e-6
-30.	-14.5	1.7539891720798023e-6
-29.5	-14.5	1.8959637989334406e-6
-29.	-14.5	2.0312672886412406e-6
-28.5	-14.5	2.1665707783490405e-6
-28.	-14.5	2.3018742680568403e-6
-27.5	-14.5	2.43717775776464e-6
-27.	-14.5	2.5303374431494735e-6
-26.5	-14.5	2.6148121764768e-6
-26.	-14.5	2.6992869098041265e-6
-25.5	-14.5	2.783761643131453e-6
-25.	-14.5	2.867323482402403e-6
-24.5	-14.5	2.9111415867353362e-6
-24.	-14.5	2.9549596910682697e-6
-23.5	-14.5	2.998777795401203e-6
-23.	-14.5	3.0425958997341365e-6
-22.5	-14.5	3.082443696556874e-6
-22.	-14.5	3.107861530726411e-6
-21.5	-14.5	3.133279364895948e-6
-21.	-14.5	3.1586971990654854e-6
-20.5	-14.5	3.184115033235022e-6
-20.	-14.5	3.2086817205283225e-6
-19.5	-14.5	3.232018994612e-6
-19.	-14.5	3.2553562686956783e-6
-18.5	-14.5	3.278693542779356e-6
-18.	-14.5	3.302030816863034e-6
-17.5	-14.5	3.3340778766715186e-6
-17.	-14.5	3.371873248902257e-6
-16.5	-14.5	3.4096686211329958e-6
-16.	-14.5	3.447463993363734e-6
-15.5	-14.5	3.485259365594472e-6
-15.	-14.5	3.524996467474342e-6
-14.5	-14.5	3.565232006680717e-6
-14.	-14.5	3.6054675458870925e-6
-13.5	-14.5	3.6457030850934673e-6
-13.	-14.5	3.6859386242998425e-6
-12.5	-14.5	3.6651950652050682e-6
-12.	-14.5	3.6437768315032304e-6
-11.5	-14.5	3.622358597801392e-6
-11.	-14.5	3.6009403640995543e-6
-10.5	-14.5	3.5587392247415717e-6
-10.	-14.5	3.4233656901777486e-6
-9.5	-14.5	3.2879921556139254e-6
-9.	-14.5	3.1526186210501018e-6
-8.5	-14.5	3.0172450864862786e-6
-8.	-14.5	2.8529291822645386e-6
-7.5	-14.5	2.6405194586509436e-6
-7.	-14.5	2.428109735037348e-6
-6.5	-14.5	2.2157000114237523e-6
-6.	-14.5	2.003290287810157e-6
-5.5	-14.5	1.8005922354716867e-6
-5.	-14.5	1.605249905095316e-6
-4.5	-14.5	1.4099075747189453e-6
-4.	-14.5	1.2145652443425745e-6
-3.5	-14.5	1.0192229139662036e-6
-3.	-14.5	8.828390881780437e-7
-2.5	-14.5	7.64835648587008e-7
-2.	-14.5	6.468322089959721e-7
-1.5	-14.5	5.288287694049363e-7
-1.	-14.5	4.108253298139005e-7
-0.5	-14.5	3.6621466922036874e-7
0.	-14.5	3.2500920564816846e-7
0.5	-14.5	2.838037420759681e-7
1.	-14.5	2.4259827850376783e-7
1.5	-14.5	2.0927890814691304e-7
2.	-14.5	2.210069996453502e-7
2.5	-14.5	2.3273509114378737e-7
3.	-14.5	2.444631826422245e-7
3.5	-14.5	2.561912741406617e-7
4.	-14.5	2.7992381665569054e-7
4.5	-14.5	3.267217106606575e-7
5.	-14.5	3.735196046656244e-7
5.5	-14.5	4.2031749867059135e-7
6.	-14.5	4.6711539267555825e-7
6.5	-14.5	5.245931473536819e-7
7.	-14.5	5.91330204963354e-7
7.5	-14.5	6.580672625730261e-7
8.	-14.5	7.248043201826982e-7
8.5	-14.5	7.915413777923702e-7
9.	-14.5	8.575623429853156e-7
9.5	-14.5	9.233170296021525e-7
10.	-14.5	9.890717162189894e-7
10.5	-14.5	1.0548264028358266e-6
11.	-14.5	1.1205810894526635e-6
11.5	-14.5	1.1696228243375638e-6
12.	-14.5	1.2172558465315743e-6
12.5	-14.5	1.2648888687255845e-6
13.	-14.5	1.312521890919595e-6
13.5	-14.5	1.357803148528319e-6
14.	-14.5	1.3850894180864279e-6
14.5	-14.5	1.4123756876445366e-6
15.	-14.5	1.4396619572026451e-6
15.5	-14.5	1.4669482267607539e-6
16.	-14.5	1.487772262587982e-6
16.5	-14.5	1.4941387179050784e-6
17.	-14.5	1.5005051732221745e-6
17.5	-14.5	1.5068716285392706e-6
18.	-14.5	1.513238083856367e-6
18.5	-14.5	1.5027441348649312e-6
19.	-14.5	1.4755392135430575e-6
19.5	-14.5	1.448334292221184e-6
20.	-14.5	1.4211293708993104e-6
20.5	-14.5	1.393924449577437e-6
21.	-14.5	1.3400560696951338e-6
21.5	-14.5	1.2745165892868953e-6
22.	-14.5	1.2089771088786573e-6
22.5	-14.5	1.1434376284704189e-6
23.	-14.5	1.0778981480621806e-6
23.5	-14.5	9.991024402573378e-7
24.	-14.5	9.186493351100238e-7
24.5	-14.5	8.381962299627096e-7
25.	-14.5	7.577431248153956e-7
25.5	-14.5	6.786445338491005e-7
26.	-14.5	6.14672198049501e-7
26.5	-14.5	5.506998622499015e-7
27.	-14.5	4.867275264503018e-7
27.5	-14.5	4.2275519065070233e-7
28.	-14.5	3.661959600602517e-7
28.5	-14.5	3.2913064484910277e-7
29.	-14.5	2.920653296379538e-7
29.5	-14.5	2.550000144268049e-7
30.	-14.5	2.179346992156559e-7
30.5	-14.5	1.8947776551840234e-7
31.	-14.5	1.707739080318038e-7
31.5	-14.5	1.5207005054520528e-7
32.	-14.5	1.3336619305860673e-7
32.5	-14.5	1.1466233557200821e-7
33.	-14.5	1.0152020705612044e-7
33.5	-14.5	9.121585561047767e-8
34.	-14.5	8.091150416483489e-8
34.5	-14.5	7.06071527191921e-8
35.	-14.5	6.030280127354934e-8
35.5	-14.5	5.348017275774401e-8
36.	-14.5	4.7245773702204404e-8
36.5	-14.5	4.10113746466648e-8
37.	-14.5	3.47769755911252e-8
37.5	-14.5	2.867671208441309e-8
38.	-14.5	2.519150814294453e-8
38.5	-14.5	2.1706304201475965e-8
39.	-14.5	1.8221100260007404e-8
39.5	-14.5	1.4735896318538842e-8
40.	-14.5	1.16984521581166e-8
40.5	-14.5	1.0062643142521639e-8
41.	-14.5	8.42683412692668e-9
41.5	-14.5	6.791025111331718e-9
42.	-14.5	5.155216095736758e-9
42.5	-14.5	3.9580333432502935e-9
43.	-14.5	3.3295598105266117e-9
43.5	-14.5	2.7010862778029303e-9
44.	-14.5	2.072612745079248e-9
44.5	-14.5	1.444139212355566e-9
45.	-14.5	1.0886305993384038e-9
45.5	-14.5	8.942941601196941e-10
46.	-14.5	6.999577209009844e-10
46.5	-14.5	5.056212816822746e-10
47.	-14.5	3.112848424635648e-10
47.5	-14.5	2.3781542042501877e-10
48.	-14.5	1.9050600646115467e-10
48.5	-14.5	1.4319659249729052e-10
49.	-14.5	9.588717853342643e-11
49.5	-14.5	4.916967278621129e-11
50.	-14.5	4.0310514505785486e-11
50.5	-14.5	3.145135622535969e-11
51.	-14.5	2.2592197944933897e-11
51.5	-14.5	1.3733039664508101e-11
52.	-14.5	6.460470737301186e-12
52.5	-14.5	5.203022801078836e-12
53.	-14.5	3.945574864856485e-12
53.5	-14.5	2.6881269286341344e-12
54.	-14.5	1.4306789924117839e-12
54.5	-14.5	6.264385303423862e-13
55.	-14.5	4.962729793365525e-13
-55.	-14.	3.640426282574748e-14
-54.5	-14.	4.999323647967227e-14
-54.	-14.	6.358221013359708e-14
-53.5	-14.	2.426332471492547e-13
-53.	-14.	4.91719916335159e-13
-52.5	-14.	7.408065855210633e-13
-52.	-14.	9.898932547069675e-13
-51.5	-14.	1.238979923892872e-12
-51.	-14.	5.112061908431213e-12
-50.5	-14.	9.406117895410974e-12
-50.	-14.	1.3700173882390737e-11
-49.5	-14.	1.79942298693705e-11
-49.	-14.	2.5611502390607206e-11
-48.5	-14.	6.714165204489333e-11
-48.	-14.	1.0867180169917945e-10
-47.5	-14.	1.5020195135346558e-10
-47.	-14.	1.917321010077517e-10
-46.5	-14.	3.132513836777697e-10
-46.	-14.	6.378609256707402e-10
-45.5	-14.	9.624704676637106e-10
-45.	-14.	1.287080009656681e-9
-44.5	-14.	1.6116895516496516e-9
-44.	-14.	2.714357927665021e-9
-43.5	-14.	4.673927833913001e-9
-43.	-14.	6.63349774016098e-9
-42.5	-14.	8.593067646408958e-9
-42.	-14.	1.0552637552656939e-8
-41.5	-14.	1.719899609501132e-8
-41.	-14.	2.616203956593019e-8
-40.5	-14.	3.512508303684905e-8
-40.	-14.	4.4088126507767914e-8
-39.5	-14.	5.305116997868678e-8
-39.	-14.	8.06150108430734e-8
-38.5	-14.	1.1114345077956627e-7
-38.	-14.	1.4167189071605913e-7
-37.5	-14.	1.7220033065255198e-7
-37.	-14.	2.0527740047300574e-7
-36.5	-14.	2.8143893621740706e-7
-36.	-14.	3.5760047196180833e-7
-35.5	-14.	4.337620077062096e-7
-35.	-14.	5.09923543450611e-7
-34.5	-14.	6.011896727440922e-7
-34.	-14.	7.379705654435216e-7
-33.5	-14.	8.74751458142951e-7
-33.	-14.	1.0115323508423804e-6
-32.5	-14.	1.1483132435418099e-6
-32.	-14.	1.3013639814044297e-6
-31.5	-14.	1.4749135683690564e-6
-31.	-14.	1.648463155333683e-6
-30.5	-14.	1.8220127422983097e-6
-30.	-14.	1.995562329262936e-6
-29.5	-14.	2.156409819410944e-6
-29.	-14.	2.309981664559389e-6
-28.5	-14.	2.4635535097078335e-6
-28.	-14.	2.6171253548562785e-6
-27.5	-14.	2.770697200004723e-6
-27.	-14.	2.8787654707267184e-6
-26.5	-14.	2.9774564114072596e-6
-26.	-14.	3.0761473520878012e-6
-25.5	-14.	3.174838292768342e-6
-25.	-14.	3.272655694520235e-6
-24.5	-14.	3.3324427252824892e-6
-24.	-14.	3.392229756044743e-6
-23.5	-14.	3.452016786806997e-6
-23.	-14.	3.5118038175692508e-6
-22.5	-14.	3.570072714558365e-6
-22.	-14.	3.6228240002307962e-6
-21.5	-14.	3.6755752859032277e-6
-21.	-14.	3.728326571575659e-6
-20.5	-14.	3.78107785724809e-6
-20.	-14.	3.838492520669418e-6
-19.5	-14.	3.902643058198989e-6
-19.	-14.	3.96679359572856e-6
-18.5	-14.	4.0309441332581305e-6
-18.	-14.	4.095094670787701e-6
-17.5	-14.	4.1696092503738144e-6
-17.	-14.	4.250963923801582e-6
-16.5	-14.	4.33231859722935e-6
-16.	-14.	4.4136732706571184e-6
-15.5	-14.	4.495027944084886e-6
-15.	-14.	4.565869091274215e-6
-14.5	-14.	4.634011441587891e-6
-14.	-14.	4.7021537919015686e-6
-13.5	-14.	4.770296142215245e-6
-13.	-14.	4.838438492528921e-6
-12.5	-14.	4.813316175352331e-6
-12.	-14.	4.787161975044554e-6
-11.5	-14.	4.7610077747367775e-6
-11.	-14.	4.734853574429001e-6
-10.5	-14.	4.681104845099851e-6
-10.	-14.	4.503646351311549e-6
-9.5	-14.	4.326187857523246e-6
-9.	-14.	4.148729363734943e-6
-8.5	-14.	3.97127086994664e-6
-8.	-14.	3.7566096544559433e-6
-7.5	-14.	3.480128311602212e-6
-7.	-14.	3.2036469687484805e-6
-6.5	-14.	2.9271656258947487e-6
-6.	-14.	2.6506842830410173e-6
-5.5	-14.	2.3866516840105007e-6
-5.	-14.	2.132047894475989e-6
-4.5	-14.	1.8774441049414764e-6
-4.	-14.	1.6228403154069644e-6
-3.5	-14.	1.368236525872452e-6
-3.	-14.	1.1903979343351466e-6
-2.5	-14.	1.0364909875290324e-6
-2.	-14.	8.825840407229179e-7
-1.5	-14.	7.286770939168037e-7
-1.	-14.	5.747701471106895e-7
-0.5	-14.	5.187657143733976e-7
0.	-14.	4.67303654248803e-7
0.5	-14.	4.158415941242084e-7
1.	-14.	3.6437953399961385e-7
1.5	-14.	3.2366998468464925e-7
2.	-14.	3.4438163688463546e-7
2.5	-14.	3.650932890846217e-7
3.	-14.	3.8580494128460784e-7
3.5	-14.	4.0651659348459416e-7
4.	-14.	4.432380437903538e-7
4.5	-14.	5.107207192518689e-7
5.	-14.	5.782033947133839e-7
5.5	-14.	6.45686070174899e-7
6.	-14.	7.13168745636414e-7
6.5	-14.	7.931375776104128e-7
7.	-14.	8.8393174796082e-7
7.5	-14.	9.747259183112268e-7
8.	-14.	1.0655200886616338e-6
8.5	-14.	1.1563142590120406e-6
9.	-14.	1.242072559898716e-6
9.5	-14.	1.3259582754612794e-6
10.	-14.	1.4098439910238432e-6
10.5	-14.	1.493729706586407e-6
11.	-14.	1.5776154221489706e-6
11.5	-14.	1.6337765044298868e-6
12.	-14.	1.6876007138842337e-6
12.5	-14.	1.7414249233385807e-6
13.	-14.	1.7952491327929276e-6
13.5	-14.	1.8453975998070378e-6
14.	-14.	1.8674204024995457e-6
14.5	-14.	1.8894432051920537e-6
15.	-14.	1.911466007884562e-6
15.5	-14.	1.93348881057707e-6
16.	-14.	1.9467857910743233e-6
16.5	-14.	1.9405609959505338e-6
17.	-14.	1.9343362008267443e-6
17.5	-14.	1.9281114057029543e-6
18.	-14.	1.9218866105791652e-6
18.5	-14.	1.8971861726100912e-6
19.	-14.	1.8541738394619458e-6
19.5	-14.	1.8111615063138003e-6
20.	-14.	1.7681491731656551e-6
20.5	-14.	1.7251368400175097e-6
21.	-14.	1.655966605215507e-6
21.5	-14.	1.5753465617152899e-6
22.	-14.	1.4947265182150728e-6
22.5	-14.	1.4141064747148557e-6
23.	-14.	1.3334864312146386e-6
23.5	-14.	1.2429668890075672e-6
24.	-14.	1.1512096339612653e-6
24.5	-14.	1.0594523789149631e-6
25.	-14.	9.676951238686611e-7
25.5	-14.	8.775908451354943e-7
26.	-14.	8.059458353028381e-7
26.5	-14.	7.343008254701823e-7
27.	-14.	6.626558156375261e-7
27.5	-14.	5.910108058048701e-7
28.	-14.	5.27045879974283e-7
28.5	-14.	4.832769318640019e-7
29.	-14.	4.3950798375372087e-7
29.5	-14.	3.9573903564343986e-7
30.	-14.	3.519700875331588e-7
30.5	-14.	3.1647445962593056e-7
31.	-14.	2.9035229202889844e-7
31.5	-14.	2.6423012443186637e-7
32.	-14.	2.381079568348342e-7
32.5	-14.	2.1198578923780212e-7
33.	-14.	1.9145782624161127e-7
33.5	-14.	1.7378421045042246e-7
34.	-14.	1.5611059465923356e-7
34.5	-14.	1.3843697886804472e-7
35.	-14.	1.2076336307685583e-7
35.5	-14.	1.0792068702556804e-7
36.	-14.	9.589418765836543e-8
36.5	-14.	8.386768829116284e-8
37.	-14.	7.184118892396022e-8
37.5	-14.	6.005458234642702e-8
38.	-14.	5.294484137045536e-8
38.5	-14.	4.5835100394483683e-8
39.	-14.	3.8725359418511994e-8
39.5	-14.	3.161561844254032e-8
40.	-14.	2.5384423733343315e-8
40.5	-14.	2.1903367325962232e-8
41.	-14.	1.8422310918581146e-8
41.5	-14.	1.4941254511200063e-8
42.	-14.	1.146019810381898e-8
42.5	-14.	8.88857933237063e-9
43.	-14.	7.496109216291974e-9
43.5	-14.	6.103639100213315e-9
44.	-14.	4.7111689841346586e-9
44.5	-14.	3.318698868056001e-9
45.	-14.	2.521177395957041e-9
45.5	-14.	2.0749434312482073e-9
46.	-14.	1.6287094665393743e-9
46.5	-14.	1.182475501830541e-9
47.	-14.	7.36241537121708e-10
47.5	-14.	5.649605640536663e-10
48.	-14.	4.5318939481208603e-10
48.5	-14.	3.4141822557050564e-10
49.	-14.	2.296470563289253e-10
49.5	-14.	1.1926676056175217e-10
50.	-14.	9.784649237209709e-11
50.5	-14.	7.642622418244197e-11
51.	-14.	5.500595599278685e-11
51.5	-14.	3.358568780313173e-11
52.	-14.	1.5988688060333507e-11
52.5	-14.	1.2886568320480349e-11
53.	-14.	9.78444858062719e-12
53.5	-14.	6.68232884077403e-12
54.	-14.	3.58020910092087e-12
54.5	-14.	1.592458622035486e-12
55.	-14.	1.262157332139671e-12
-55.	-13.5	6.294934272568581e-14
-54.5	-13.5	8.639315766992117e-14
-54.	-13.5	1.0983697261415653e-13
-53.5	-13.5	3.993572052850382e-13
-53.	-13.5	8.015004147426948e-13
-52.5	-13.5	1.203643624200351e-12
-52.	-13.5	1.6057868336580073e-12
-51.5	-13.5	2.0079300431156637e-12
-51.	-13.5	7.324853256876624e-12
-50.5	-13.5	1.3212691835998485e-11
-50.	-13.5	1.9100530415120344e-11
-49.5	-13.5	2.4988368994242204e-11
-49.	-13.5	3.51838251213946e-11
-48.5	-13.5	8.933780851772787e-11
-48.	-13.5	1.4349179191406117e-10
-47.5	-13.5	1.976457753103945e-10
-47.	-13.5	2.517997587067278e-10
-46.5	-13.5	4.046692238552639e-10
-46.	-13.5	8.081746445691901e-10
-45.5	-13.5	1.2116800652831163e-9
-45.	-13.5	1.6151854859970427e-9
-44.5	-13.5	2.018690906710969e-9
-44.	-13.5	3.3462762380834667e-9
-43.5	-13.5	5.6915808663462405e-9
-43.	-13.5	8.036885494609013e-9
-42.5	-13.5	1.0382190122871785e-8
-42.	-13.5	1.272749475113456e-8
-41.5	-13.5	2.0482455663455762e-8
-41.	-13.5	3.0911415801055405e-8
-40.5	-13.5	4.134037593865504e-8
-40.	-13.5	5.1769336076254683e-8
-39.5	-13.5	6.219829621385433e-8
-39.	-13.5	9.366517670683086e-8
-38.5	-13.5	1.2848508545151548e-7
-38.	-13.5	1.6330499419620012e-7
-37.5	-13.5	1.9812490294088475e-7
-37.	-13.5	2.3578854074003502e-7
-36.5	-13.5	3.215252817838404e-7
-36.	-13.5	4.072620228276458e-7
-35.5	-13.5	4.929987638714512e-7
-35.	-13.5	5.787355049152566e-7
-34.5	-13.5	6.811939706648498e-7
-34.	-13.5	8.340401109487036e-7
-33.5	-13.5	9.868862512325572e-7
-33.	-13.5	1.139732391516411e-6
-32.5	-13.5	1.2925785318002647e-6
-32.	-13.5	1.4634104851670697e-6
-31.5	-13.5	1.6569032853130718e-6
-31.	-13.5	1.8503960854590736e-6
-30.5	-13.5	2.0438888856050757e-6
-30.	-13.5	2.237381685751078e-6
-29.5	-13.5	2.417115936951922e-6
-29.	-13.5	2.588969417026609e-6
-28.5	-13.5	2.7608228971012952e-6
-28.	-13.5	2.9326763771759817e-6
-27.5	-13.5	3.104529857250668e-6
-27.	-13.5	3.227522100643041e-6
-26.5	-13.5	3.340445070393093e-6
-26.	-13.5	3.4533680401431447e-6
-25.5	-13.5	3.566291009893196e-6
-25.	-13.5	3.6783802921215817e-6
-24.5	-13.5	3.7541741733110536e-6
-24.	-13.5	3.829968054500525e-6
-23.5	-13.5	3.905761935689996e-6
-23.	-13.5	3.981555816879467e-6
-22.5	-13.5	4.058294423576926e-6
-22.	-13.5	4.138466606581208e-6
-21.5	-13.5	4.218638789585489e-6
-21.	-13.5	4.29881097258977e-6
-20.5	-13.5	4.37898315559405e-6
-20.	-13.5	4.46935267245627e-6
-19.5	-13.5	4.574451417960333e-6
-19.	-13.5	4.679550163464396e-6
-18.5	-13.5	4.784648908968458e-6
-18.	-13.5	4.889747654472521e-6
-17.5	-13.5	5.006862834985853e-6
-17.	-13.5	5.131908660961363e-6
-16.5	-13.5	5.256954486936874e-6
-16.	-13.5	5.382000312912384e-6
-15.5	-13.5	5.507046138887894e-6
-15.	-13.5	5.60907250536286e-6
-14.5	-13.5	5.705189831999974e-6
-14.	-13.5	5.801307158637088e-6
-13.5	-13.5	5.897424485274201e-6
-13.	-13.5	5.993541811911314e-6
-12.5	-13.5	5.9640206696100114e-6
-12.	-13.5	5.933109459448987e-6
-11.5	-13.5	5.902198249287964e-6
-11.	-13.5	5.871287039126941e-6
-10.5	-13.5	5.805955757534009e-6
-10.	-13.5	5.586314941387667e-6
-9.5	-13.5	5.366674125241324e-6
-9.	-13.5	5.1470333090949825e-6
-8.5	-13.5	4.9273924929486395e-6
-8.	-13.5	4.662274239909729e-6
-7.5	-13.5	4.321585684156595e-6
-7.	-13.5	3.980897128403461e-6
-6.5	-13.5	3.640208572650327e-6
-6.	-13.5	3.2995200168971935e-6
-5.5	-13.5	2.9740239250873453e-6
-5.	-13.5	2.6600347652483362e-6
-4.5	-13.5	2.346045605409328e-6
-4.	-13.5	2.03205644557032e-6
-3.5	-13.5	1.7180672857313112e-6
-3.	-13.5	1.4986878021253936e-6
-2.5	-13.5	1.3088030012509103e-6
-2.	-13.5	1.1189182003764267e-6
-1.5	-13.5	9.290333995019433e-7
-1.	-13.5	7.391485986274598e-7
-0.5	-13.5	6.717322430875072e-7
0.	-13.5	6.099980430805183e-7
0.5	-13.5	5.482638430735293e-7
1.	-13.5	4.865296430665402e-7
1.5	-13.5	4.384212976730416e-7
2.	-13.5	4.68147457805366e-7
2.5	-13.5	4.978736179376903e-7
3.	-13.5	5.275997780700147e-7
3.5	-13.5	5.57325938202339e-7
4.	-13.5	6.070759355874639e-7
4.5	-13.5	6.952997327136026e-7
5.	-13.5	7.835235298397413e-7
5.5	-13.5	8.717473269658801e-7
6.	-13.5	9.599711240920187e-7
6.5	-13.5	1.0624873538826646e-6
7.	-13.5	1.1773949404259369e-6
7.5	-13.5	1.292302526969209e-6
8.	-13.5	1.4072101135124812e-6
8.5	-13.5	1.5221177000557535e-6
9.	-13.5	1.6276521289999132e-6
9.5	-13.5	1.729701154383259e-6
10.	-13.5	1.8317501797666053e-6
10.5	-13.5	1.9337992051499515e-6
11.	-13.5	2.0358482305332973e-6
11.5	-13.5	2.0991280656996852e-6
12.	-13.5	2.159140096880868e-6
12.5	-13.5	2.219152128062051e-6
13.	-13.5	2.2791641592432342e-6
13.5	-13.5	2.334172862604415e-6
14.	-13.5	2.350897621689222e-6
14.5	-13.5	2.36762238077403e-6
15.	-13.5	2.3843471398588374e-6
15.5	-13.5	2.401071898943645e-6
16.	-13.5	2.4068023864321494e-6
16.5	-13.5	2.387936028097166e-6
17.	-13.5	2.369069669762182e-6
17.5	-13.5	2.3502033114271983e-6
18.	-13.5	2.3313369530922145e-6
18.5	-13.5	2.2923827199318188e-6
19.	-13.5	2.233518648653549e-6
19.5	-13.5	2.1746545773752796e-6
20.	-13.5	2.1157905060970105e-6
20.5	-13.5	2.056926434818741e-6
21.	-13.5	1.9724265179585913e-6
21.5	-13.5	1.8767053062249586e-6
22.	-13.5	1.7809840944913264e-6
22.5	-13.5	1.6852628827576939e-6
23.	-13.5	1.589541671024061e-6
23.5	-13.5	1.4872976506900014e-6
24.	-13.5	1.384238097752558e-6
24.5	-13.5	1.2811785448151144e-6
25.	-13.5	1.1781189918776711e-6
25.5	-13.5	1.0770111785910438e-6
26.	-13.5	9.97699011589193e-7
26.5	-13.5	9.183868445873423e-7
27.	-13.5	8.390746775854913e-7
27.5	-13.5	7.597625105836405e-7
28.	-13.5	6.883937998083491e-7
28.5	-13.5	6.379136450606487e-7
29.	-13.5	5.874334903129484e-7
29.5	-13.5	5.36953335565248e-7
30.	-13.5	4.864731808175476e-7
30.5	-13.5	4.4392453449901946e-7
31.	-13.5	4.1036208448816004e-7
31.5	-13.5	3.767996344773006e-7
32.	-13.5	3.432371844664411e-7
32.5	-13.5	3.0967473445558166e-7
33.	-13.5	2.817358659427375e-7
33.5	-13.5	2.566663336941671e-7
34.	-13.5	2.3159680144559658e-7
34.5	-13.5	2.0652726919702611e-7
35.	-13.5	1.8145773694845562e-7
35.5	-13.5	1.6257231643551384e-7
36.	-13.5	1.4473168805042856e-7
36.5	-13.5	1.2689105966534334e-7
37.	-13.5	1.0905043128025807e-7
37.5	-13.5	9.155584061284665e-8
38.	-13.5	8.08074797961193e-8
38.5	-13.5	7.005911897939194e-8
39.	-13.5	5.931075816266459e-8
39.5	-13.5	4.8562397345937235e-8
40.	-13.5	3.912501112716707e-8
40.5	-13.5	3.379140588260305e-8
41.	-13.5	2.8457800638039037e-8
41.5	-13.5	2.3124195393475023e-8
42.	-13.5	1.779059014891101e-8
42.5	-13.5	1.3839074413845183e-8
43.	-13.5	1.167953310598009e-8
43.5	-13.5	9.519991798114997e-9
44.	-13.5	7.360450490249903e-9
44.5	-13.5	5.200909182384809e-9
45.	-13.5	3.959587236608451e-9
45.5	-13.5	3.2604280374985298e-9
46.	-13.5	2.5612688383886087e-9
46.5	-13.5	1.8621096392786875e-9
47.	-13.5	1.1629504401687665e-9
47.5	-13.5	8.934566482279534e-10
48.	-13.5	7.169580404423098e-10
48.5	-13.5	5.404594326566664e-10
49.	-13.5	3.639608248710228e-10
49.5	-13.5	1.8965534253637933e-10
50.	-13.5	1.5562178585986962e-10
50.5	-13.5	1.2158822918335986e-10
51.	-13.5	8.75546725068501e-11
51.5	-13.5	5.352111583034037e-11
52.	-13.5	2.5556787241966188e-11
52.5	-13.5	2.0602282334780522e-11
53.	-13.5	1.5647777427594857e-11
53.5	-13.5	1.0693272520409188e-11
54.	-13.5	5.7387676132235246e-12
54.5	-13.5	2.562555429376702e-12
55.	-13.5	2.0312742709283364e-12
-55.	-13.	8.949442262562414e-14
-54.5	-13.	1.2279307886017006e-13
-54.	-13.	1.5609173509471598e-13
-53.5	-13.	5.560811634208217e-13
-53.	-13.	1.1112809131502304e-12
-52.5	-13.	1.6664806628796387e-12
-52.	-13.	2.2216804126090474e-12
-51.5	-13.	2.776880162338456e-12
-51.	-13.	9.537644605322036e-12
-50.5	-13.	1.7019265776585993e-11
-50.	-13.	2.4500886947849953e-11
-49.5	-13.	3.198250811911391e-11
-49.	-13.	4.475614785218199e-11
-48.5	-13.	1.1153396499056243e-10
-48.	-13.	1.7831178212894291e-10
-47.5	-13.	2.450895992673234e-10
-47.	-13.	3.1186741640570385e-10
-46.5	-13.	4.960870640327581e-10
-46.	-13.	9.784883634676401e-10
-45.5	-13.	1.460889662902522e-9
-45.	-13.	1.943290962337404e-9
-44.5	-13.	2.425692261772286e-9
-44.	-13.	3.978194548501912e-9
-43.5	-13.	6.709233898779479e-9
-43.	-13.	9.440273249057046e-9
-42.5	-13.	1.2171312599334612e-8
-42.	-13.	1.490235194961218e-8
-41.5	-13.	2.3765915231900202e-8
-41.	-13.	3.566079203618062e-8
-40.5	-13.	4.755566884046103e-8
-40.	-13.	5.945054564474145e-8
-39.5	-13.	7.134542244902187e-8
-39.	-13.	1.0671534257058832e-7
-38.5	-13.	1.4582672012346473e-7
-38.	-13.	1.849380976763411e-7
-37.5	-13.	2.2404947522921752e-7
-37.	-13.	2.6629968100706436e-7
-36.5	-13.	3.6161162735027384e-7
-36.	-13.	4.5692357369348327e-7
-35.5	-13.	5.522355200366927e-7
-35.	-13.	6.475474663799022e-7
-34.5	-13.	7.611982685856074e-7
-34.	-13.	9.301096564538854e-7
-33.5	-13.	1.0990210443221636e-6
-33.	-13.	1.2679324321904415e-6
-32.5	-13.	1.4368438200587194e-6
-32.	-13.	1.6254569889297095e-6
-31.5	-13.	1.8388930022570871e-6
-31.	-13.	2.0523290155844643e-6
-30.5	-13.	2.265765028911842e-6
-30.	-13.	2.4792010422392196e-6
-29.5	-13.	2.677822054492901e-6
-29.	-13.	2.867957169493829e-6
-28.5	-13.	3.058092284494757e-6
-28.	-13.	3.248227399495685e-6
-27.5	-13.	3.438362514496613e-6
-27.	-13.	3.5762787305593637e-6
-26.5	-13.	3.7034337293789264e-6
-26.	-13.	3.830588728198488e-6
-25.5	-13.	3.95774372701805e-6
-25.	-13.	4.084104889722929e-6
-24.5	-13.	4.175905621339618e-6
-24.	-13.	4.267706352956306e-6
-23.5	-13.	4.359507084572994e-6
-23.	-13.	4.451307816189683e-6
-22.5	-13.	4.546516132595488e-6
-22.	-13.	4.654109212931619e-6
-21.5	-13.	4.76170229326775e-6
-21.	-13.	4.8692953736038805e-6
-20.5	-13.	4.976888453940011e-6
-20.	-13.	5.100212824243121e-6
-19.5	-13.	5.2462597777216765e-6
-19.	-13.	5.392306731200231e-6
-18.5	-13.	5.538353684678786e-6
-18.	-13.	5.684400638157342e-6
-17.5	-13.	5.844116419597892e-6
-17.	-13.	6.0128533981211446e-6
-16.5	-13.	6.1815903766443965e-6
-16.	-13.	6.350327355167649e-6
-15.5	-13.	6.519064333690901e-6
-15.	-13.	6.652275919451507e-6
-14.5	-13.	6.776368222412057e-6
-14.	-13.	6.900460525372607e-6
-13.5	-13.	7.0245528283331576e-6
-13.	-13.	7.148645131293707e-6
-12.5	-13.	7.114725163867691e-6
-12.	-13.	7.07905694385342e-6
-11.5	-13.	7.0433887238391505e-6
-11.	-13.	7.00772050382488e-6
-10.5	-13.	6.930806669968166e-6
-10.	-13.	6.668983531463784e-6
-9.5	-13.	6.407160392959403e-6
-9.	-13.	6.145337254455021e-6
-8.5	-13.	5.883514115950639e-6
-8.	-13.	5.567938825363514e-6
-7.5	-13.	5.163043056710978e-6
-7.	-13.	4.758147288058442e-6
-6.5	-13.	4.353251519405906e-6
-6.	-13.	3.94835575075337e-6
-5.5	-13.	3.561396166164189e-6
-5.	-13.	3.188021636020684e-6
-4.5	-13.	2.81464710587718e-6
-4.	-13.	2.4412725757336758e-6
-3.5	-13.	2.0678980455901708e-6
-3.	-13.	1.806977669915641e-6
-2.5	-13.	1.5811150149727881e-6
-2.	-13.	1.3552523600299354e-6
-1.5	-13.	1.1293897050870828e-6
-1.	-13.	9.035270501442301e-7
-0.5	-13.	8.24698771801617e-7
0.	-13.	7.526924319122335e-7
0.5	-13.	6.8068609202285e-7
1.	-13.	6.086797521334667e-7
1.5	-13.	5.53172610661434e-7
2.	-13.	5.919132787260964e-7
2.5	-13.	6.30653946790759e-7
3.	-13.	6.693946148554215e-7
3.5	-13.	7.08135282920084e-7
4.	-13.	7.709138273845738e-7
4.5	-13.	8.798787461753363e-7
5.	-13.	9.888436649660986e-7
5.5	-13.	1.0978085837568612e-6
6.	-13.	1.2067735025476236e-6
6.5	-13.	1.3318371301549163e-6
7.	-13.	1.4708581328910538e-6
7.5	-13.	1.6098791356271913e-6
8.	-13.	1.7489001383633286e-6
8.5	-13.	1.8879211410994663e-6
9.	-13.	2.0132316981011104e-6
9.5	-13.	2.1334440333052382e-6
10.	-13.	2.253656368509367e-6
10.5	-13.	2.3738687037134956e-6
11.	-13.	2.4940810389176243e-6
11.5	-13.	2.5644796269694836e-6
12.	-13.	2.6306794798775023e-6
12.5	-13.	2.6968793327855214e-6
13.	-13.	2.7630791856935405e-6
13.5	-13.	2.822948125401792e-6
14.	-13.	2.834374840878899e-6
14.5	-13.	2.8458015563560063e-6
15.	-13.	2.8572282718331133e-6
15.5	-13.	2.8686549873102208e-6
16.	-13.	2.8668189817899755e-6
16.5	-13.	2.8353110602437978e-6
17.	-13.	2.80380313869762e-6
17.5	-13.	2.7722952171514423e-6
18.	-13.	2.740787295605264e-6
18.5	-13.	2.687579267253546e-6
19.	-13.	2.612863457845153e-6
19.5	-13.	2.538147648436759e-6
20.	-13.	2.463431839028366e-6
20.5	-13.	2.388716029619972e-6
21.	-13.	2.2888864307016752e-6
21.5	-13.	2.1780640507346276e-6
22.	-13.	2.06724167076758e-6
22.5	-13.	1.956419290800532e-6
23.	-13.	1.845596910833484e-6
23.5	-13.	1.7316284123724357e-6
24.	-13.	1.6172665615438507e-6
24.5	-13.	1.502904710715266e-6
25.	-13.	1.388542859886681e-6
25.5	-13.	1.2764315120465935e-6
26.	-13.	1.1894521878755478e-6
26.5	-13.	1.1024728637045022e-6
27.	-13.	1.0154935395334565e-6
27.5	-13.	9.28514215362411e-7
28.	-13.	8.497417196424153e-7
28.5	-13.	7.925503582572955e-7
29.	-13.	7.353589968721758e-7
29.5	-13.	6.781676354870562e-7
30.	-13.	6.209762741019364e-7
30.5	-13.	5.713746093721084e-7
31.	-13.	5.303718769474217e-7
31.5	-13.	4.893691445227349e-7
32.	-13.	4.48366412098048e-7
32.5	-13.	4.0736367967336125e-7
33.	-13.	3.7201390564386377e-7
33.5	-13.	3.395484569379117e-7
34.	-13.	3.070830082319596e-7
34.5	-13.	2.746175595260075e-7
35.	-13.	2.4215211082005544e-7
35.5	-13.	2.1722394584545966e-7
36.	-13.	1.9356918844249173e-7
36.5	-13.	1.6991443103952385e-7
37.	-13.	1.4625967363655592e-7
37.5	-13.	1.2305709887926626e-7
38.	-13.	1.0867011822178324e-7
38.5	-13.	9.428313756430021e-8
39.	-13.	7.989615690681718e-8
39.5	-13.	6.550917624933415e-8
40.	-13.	5.286559852099082e-8
40.5	-13.	4.567944443924387e-8
41.	-13.	3.8493290357496925e-8
41.5	-13.	3.130713627574998e-8
42.	-13.	2.412098219400304e-8
42.5	-13.	1.8789569495319738e-8
43.	-13.	1.5862956995668208e-8
43.5	-13.	1.2936344496016677e-8
44.	-13.	1.0009731996365147e-8
44.5	-13.	7.083119496713617e-9
45.	-13.	5.397997077259862e-9
45.5	-13.	4.445912643748853e-9
46.	-13.	3.493828210237843e-9
46.5	-13.	2.541743776726834e-9
47.	-13.	1.589659343215825e-9
47.5	-13.	1.2219527324022405e-9
48.	-13.	9.807266860725338e-10
48.5	-13.	7.395006397428271e-10
49.	-13.	4.982745934131202e-10
49.5	-13.	2.6004392451100647e-10
50.	-13.	2.1339707934764213e-10
50.5	-13.	1.6675023418427773e-10
51.	-13.	1.2010338902091336e-10
51.5	-13.	7.345654385754901e-11
52.	-13.	3.512488642359886e-11
52.5	-13.	2.8317996349080693e-11
53.	-13.	2.151110627456252e-11
53.5	-13.	1.470421620004435e-11
54.	-13.	7.897326125526179e-12
54.5	-13.	3.532652236717919e-12
55.	-13.	2.800391209717002e-12
-55.	-12.5	3.7183065887377835e-13
-54.5	-12.5	4.811099364624487e-13
-54.	-12.5	5.903892140511186e-13
-53.5	-12.5	1.4222059066946105e-12
-53.	-12.5	2.5598532145371367e-12
-52.5	-12.5	3.697500522379663e-12
-52.	-12.5	4.835147830222191e-12
-51.5	-12.5	5.972795138064717e-12
-51.	-12.5	1.7035829761610415e-11
-50.5	-12.5	2.9251826698979246e-11
-50.	-12.5	4.146782363634807e-11
-49.5	-12.5	5.368382057371688e-11
-49.	-12.5	7.368176503011142e-11
-48.5	-12.5	1.7309320161020416e-10
-48.	-12.5	2.725046381902969e-10
-47.5	-12.5	3.7191607477038974e-10
-47.	-12.5	4.713275113504824e-10
-46.5	-12.5	7.296064778771559e-10
-46.	-12.5	1.3912458339770279e-9
-45.5	-12.5	2.0528851900769e-9
-45.	-12.5	2.714524546176772e-9
-44.5	-12.5	3.3761639022766435e-9
-44.	-12.5	5.390956176661148e-9
-43.5	-12.5	8.896019823356092e-9
-43.	-12.5	1.2401083470051032e-8
-42.5	-12.5	1.5906147116745976e-8
-42.	-12.5	1.941121076344092e-8
-41.5	-12.5	3.028300323427279e-8
-41.	-12.5	4.47961781024721e-8
-40.5	-12.5	5.930935297067141e-8
-40.	-12.5	7.382252783887072e-8
-39.5	-12.5	8.833570270707004e-8
-39.	-12.5	1.3002554474255613e-7
-38.5	-12.5	1.7604680981130283e-7
-38.	-12.5	2.2206807488004948e-7
-37.5	-12.5	2.680893399487961e-7
-37.	-12.5	3.1765292256877775e-7
-36.5	-12.5	4.270992134581897e-7
-36.	-12.5	5.365455043476017e-7
-35.5	-12.5	6.459917952370136e-7
-35.	-12.5	7.554380861264257e-7
-34.5	-12.5	8.85219543947797e-7
-34.	-12.5	1.0762770836922709e-6
-33.5	-12.5	1.2673346234367448e-6
-33.	-12.5	1.4583921631812186e-6
-32.5	-12.5	1.6494497029256926e-6
-32.	-12.5	1.8619355788648249e-6
-31.5	-12.5	2.1014196361483726e-6
-31.	-12.5	2.3409036934319204e-6
-30.5	-12.5	2.580387750715468e-6
-30.	-12.5	2.819871807999016e-6
-29.5	-12.5	3.0423720074778702e-6
-29.	-12.5	3.255144008384948e-6
-28.5	-12.5	3.467916009292025e-6
-28.	-12.5	3.680688010199103e-6
-27.5	-12.5	3.89346001110618e-6
-27.	-12.5	4.04903583487606e-6
-26.5	-12.5	4.192824729006118e-6
-26.	-12.5	4.336613623136176e-6
-25.5	-12.5	4.480402517266234e-6
-25.	-12.5	4.623461518171505e-6
-24.5	-12.5	4.734743904193163e-6
-24.	-12.5	4.8460262902148196e-6
-23.5	-12.5	4.957308676236478e-6
-23.	-12.5	5.068591062258134e-6
-22.5	-12.5	5.1868851531713676e-6
-22.	-12.5	5.330663073601802e-6
-21.5	-12.5	5.474440994032236e-6
-21.	-12.5	5.618218914462671e-6
-20.5	-12.5	5.761996834893106e-6
-20.	-12.5	5.928883725733945e-6
-19.5	-12.5	6.129149665804157e-6
-19.	-12.5	6.329415605874368e-6
-18.5	-12.5	6.529681545944579e-6
-18.	-12.5	6.72994748601479e-6
-17.5	-12.5	6.943531455605257e-6
-17.	-12.5	7.165905101193515e-6
-16.5	-12.5	7.388278746781772e-6
-16.	-12.5	7.61065239237003e-6
-15.5	-12.5	7.833026037958286e-6
-15.	-12.5	7.99905335441999e-6
-14.5	-12.5	8.15061670384034e-6
-14.	-12.5	8.302180053260692e-6
-13.5	-12.5	8.453743402681043e-6
-13.	-12.5	8.605306752101391e-6
-12.5	-12.5	8.557262016551576e-6
-12.	-12.5	8.50700881104983e-6
-11.5	-12.5	8.456755605548083e-6
-11.	-12.5	8.406502400046336e-6
-10.5	-12.5	8.30760775735633e-6
-10.	-12.5	7.990647398347931e-6
-9.5	-12.5	7.673687039339532e-6
-9.	-12.5	7.356726680331133e-6
-8.5	-12.5	7.039766321322733e-6
-8.	-12.5	6.661300065211923e-6
-7.5	-12.5	6.180628856924079e-6
-7.	-12.5	5.6999576486362346e-6
-6.5	-12.5	5.21928644034839e-6
-6.	-12.5	4.738615232060546e-6
-5.5	-12.5	4.280615428522564e-6
-5.	-12.5	3.839787185378862e-6
-4.5	-12.5	3.39895894223516e-6
-4.	-12.5	2.958130699091458e-6
-3.5	-12.5	2.517302455947756e-6
-3.	-12.5	2.210567028370693e-6
-2.5	-12.5	1.9456352006913685e-6
-2.	-12.5	1.680703373012044e-6
-1.5	-12.5	1.41577154533272e-6
-1.	-12.5	1.1508397176533957e-6
-0.5	-12.5	1.062448504495997e-6
0.	-12.5	9.822482275986154e-7
0.5	-12.5	9.020479507012339e-7
1.	-12.5	8.218476738038524e-7
1.5	-12.5	7.614897923737847e-7
2.	-12.5	8.144769511966152e-7
2.5	-12.5	8.67464110019446e-7
3.	-12.5	9.204512688422764e-7
3.5	-12.5	9.734384276651068e-7
4.	-12.5	1.0544339635282151e-6
4.5	-12.5	1.1892447934188327e-6
5.	-12.5	1.3240556233094506e-6
5.5	-12.5	1.4588664532000682e-6
6.	-12.5	1.5936772830906863e-6
6.5	-12.5	1.744957593397123e-6
7.	-12.5	1.910516733078044e-6
7.5	-12.5	2.0760758727589653e-6
8.	-12.5	2.2416350124398865e-6
8.5	-12.5	2.407194152120808e-6
9.	-12.5	2.5525623958894367e-6
9.5	-12.5	2.6904226659827497e-6
10.	-12.5	2.828282936076063e-6
10.5	-12.5	2.9661432061693766e-6
11.	-12.5	3.10400347626269e-6
11.5	-12.5	3.1797297506469247e-6
12.	-12.5	3.2502188323619655e-6
12.5	-12.5	3.3207079140770067e-6
13.	-12.5	3.391196995792048e-6
13.5	-12.5	3.454007421810524e-6
14.	-12.5	3.458063107508067e-6
14.5	-12.5	3.4621187932056094e-6
15.	-12.5	3.466174478903152e-6
15.5	-12.5	3.4702301646006954e-6
16.	-12.5	3.4588341751374847e-6
16.5	-12.5	3.4128690495278233e-6
17.	-12.5	3.366903923918162e-6
17.5	-12.5	3.3209387983085006e-6
18.	-12.5	3.274973672698839e-6
18.5	-12.5	3.2064421179538655e-6
19.	-12.5	3.115544137945523e-6
19.5	-12.5	3.0246461579371795e-6
20.	-12.5	2.933748177928836e-6
20.5	-12.5	2.842850197920493e-6
21.	-12.5	2.729221390999885e-6
21.5	-12.5	2.6056428708667383e-6
22.	-12.5	2.4820643507335915e-6
22.5	-12.5	2.3584858306004447e-6
23.	-12.5	2.2349073104672975e-6
23.5	-12.5	2.1125188149938157e-6
24.	-12.5	1.9902791057209167e-6
24.5	-12.5	1.8680393964480179e-6
25.	-12.5	1.7457996871751189e-6
25.5	-12.5	1.6258969575260937e-6
26.	-12.5	1.5320919613710723e-6
26.5	-12.5	1.4382869652160509e-6
27.	-12.5	1.3444819690610293e-6
27.5	-12.5	1.2506769729060079e-6
28.	-12.5	1.1640893943420756e-6
28.5	-12.5	1.096481140070497e-6
29.	-12.5	1.0288728857989185e-6
29.5	-12.5	9.612646315273398e-7
30.	-12.5	8.936563772557612e-7
30.5	-12.5	8.317791084824327e-7
31.	-12.5	7.763948997850741e-7
31.5	-12.5	7.210106910877156e-7
32.	-12.5	6.656264823903572e-7
32.5	-12.5	6.102422736929986e-7
33.	-12.5	5.60202009385922e-7
33.5	-12.5	5.128884012922762e-7
34.	-12.5	4.6557479319863037e-7
34.5	-12.5	4.1826118510498433e-7
35.	-12.5	3.709475770113385e-7
35.5	-12.5	3.3372100199135797e-7
36.	-12.5	2.9819860910768573e-7
36.5	-12.5	2.6267621622401354e-7
37.	-12.5	2.2715382334034135e-7
37.5	-12.5	1.9228677042982572e-7
38.	-12.5	1.7019599554753947e-7
38.5	-12.5	1.4810522066525318e-7
39.	-12.5	1.2601444578296695e-7
39.5	-12.5	1.0392367090068067e-7
40.	-12.5	8.443997667628873e-8
40.5	-12.5	7.311730099394876e-8
41.	-12.5	6.179462531160877e-8
41.5	-12.5	5.047194962926879e-8
42.	-12.5	3.914927394692881e-8
42.5	-12.5	3.0694776163001054e-8
43.	-12.5	2.5959068957610527e-8
43.5	-12.5	2.1223361752220013e-8
44.	-12.5	1.6487654546829493e-8
44.5	-12.5	1.1751947341438982e-8
45.	-12.5	9.001976092108403e-9
45.5	-12.5	7.42448290688961e-9
46.	-12.5	5.846989721670816e-9
46.5	-12.5	4.269496536452024e-9
47.	-12.5	2.6920033512332316e-9
47.5	-12.5	2.0760632309493954e-9
48.	-12.5	1.6682380830524327e-9
48.5	-12.5	1.2604129351554704e-9
49.	-12.5	8.525877872585077e-10
49.5	-12.5	4.4980354147526627e-10
50.	-12.5	3.694345256203315e-10
50.5	-12.5	2.8906550976539676e-10
51.	-12.5	2.0869649391046206e-10
51.5	-12.5	1.2832747805552736e-10
52.	-12.5	6.22305852281064e-11
52.5	-12.5	5.024255594155199e-11
53.	-12.5	3.8254526654997603e-11
53.5	-12.5	2.626649736844322e-11
54.	-12.5	1.4278468081888821e-11
54.5	-12.5	6.569077383712124e-12
55.	-12.5	5.2234893375642075e-12
-55.	-12.	8.808944824803264e-13
-54.5	-12.	1.124766800984845e-12
-54.	-12.	1.3686391194893634e-12
-53.5	-12.	2.9171277154366568e-12
-53.	-12.	5.0178252218370155e-12
-52.5	-12.	7.118522728237375e-12
-52.	-12.	9.219220234637735e-12
-51.5	-12.	1.1319917741038093e-11
-51.	-12.	2.921887034214143e-11
-50.5	-12.	4.895299492887988e-11
-50.	-12.	6.868711951561835e-11
-49.5	-12.	8.842124410235679e-11
-49.	-12.	1.1976171162302543e-10
-48.5	-12.	2.6954299629328116e-10
-48.	-12.	4.1932428096353694e-10
-47.5	-12.	5.691055656337927e-10
-47.	-12.	7.188868503040483e-10
-46.5	-12.	1.089081563595793e-9
-46.	-12.	2.0189000493841766e-9
-45.5	-12.	2.9487185351725593e-9
-45.	-12.	3.878537020960943e-9
-44.5	-12.	4.8083555067493256e-9
-44.	-12.	7.49583994095587e-9
-43.5	-12.	1.2119099119921506e-8
-43.	-12.	1.6742358298887143e-8
-42.5	-12.	2.136561747785278e-8
-42.	-12.	2.598887665681842e-8
-41.5	-12.	3.9666307503481315e-8
-41.	-12.	5.781922565537408e-8
-40.5	-12.	7.597214380726686e-8
-40.	-12.	9.412506195915964e-8
-39.5	-12.	1.122779801110524e-7
-39.	-12.	1.6243001472104381e-7
-38.5	-12.	2.1768207536503812e-7
-38.	-12.	2.7293413600903246e-7
-37.5	-12.	3.281861966530267e-7
-37.	-12.	3.874801387959407e-7
-36.5	-12.	5.151018937785125e-7
-36.	-12.	6.427236487610841e-7
-35.5	-12.	7.703454037436559e-7
-35.	-12.	8.979671587262276e-7
-34.5	-12.	1.048256488344763e-6
-34.	-12.	1.2668501581754448e-6
-33.5	-12.	1.4854438280061268e-6
-33.	-12.	1.7040374978368085e-6
-32.5	-12.	1.9226311676674904e-6
-32.	-12.	2.164389113207181e-6
-31.5	-12.	2.435332400558886e-6
-31.	-12.	2.7062756879105907e-6
-30.5	-12.	2.9772189752622956e-6
-30.	-12.	3.2481622626140004e-6
-29.5	-12.	3.4989668247512926e-6
-29.	-12.	3.7382361090900333e-6
-28.5	-12.	3.977505393428772e-6
-28.	-12.	4.216774677767513e-6
-27.5	-12.	4.456043962106253e-6
-27.	-12.	4.631704199587624e-6
-26.5	-12.	4.794255949801298e-6
-26.	-12.	4.9568077000149706e-6
-25.5	-12.	5.1193594502286436e-6
-25.	-12.	5.281266604261631e-6
-24.5	-12.	5.415110633588837e-6
-24.	-12.	5.548954662916043e-6
-23.5	-12.	5.682798692243249e-6
-23.	-12.	5.816642721570455e-6
-22.5	-12.	5.962114164080517e-6
-22.	-12.	6.149845088394207e-6
-21.5	-12.	6.3375760127078975e-6
-21.	-12.	6.525306937021587e-6
-20.5	-12.	6.713037861335278e-6
-20.	-12.	6.932889672713529e-6
-19.5	-12.	7.199137522148774e-6
-19.	-12.	7.465385371584018e-6
-18.5	-12.	7.731633221019262e-6
-18.	-12.	7.997881070454508e-6
-17.5	-12.	8.275320566705042e-6
-17.	-12.	8.560146362050237e-6
-16.5	-12.	8.844972157395431e-6
-16.	-12.	9.129797952740627e-6
-15.5	-12.	9.41462374808582e-6
-15.	-12.	9.614912044273902e-6
-14.5	-12.	9.793499767939846e-6
-14.	-12.	9.972087491605791e-6
-13.5	-12.	0.000010150675215271737
-13.	-12.	0.000010329262938937681
-12.5	-12.	0.000010258472575878431
-12.	-12.	0.00001018492308604691
-11.5	-12.	0.000010111373596215388
-11.	-12.	0.000010037824106383868
-10.5	-12.	9.907731871691064e-6
-10.	-12.	9.524151358823779e-6
-9.5	-12.	9.140570845956494e-6
-9.	-12.	8.75699033308921e-6
-8.5	-12.	8.373409820221927e-6
-8.	-12.	7.921031441595478e-6
-7.5	-12.	7.354330974989571e-6
-7.	-12.	6.787630508383664e-6
-6.5	-12.	6.220930041777756e-6
-6.	-12.	5.65422957517185e-6
-5.5	-12.	5.116700955775796e-6
-5.	-12.	4.601267400258825e-6
-4.5	-12.	4.085833844741855e-6
-4.	-12.	3.5704002892248833e-6
-3.5	-12.	3.054966733707912e-6
-3.	-12.	2.6986277340896062e-6
-2.5	-12.	2.3918866576157444e-6
-2.	-12.	2.0851455811418825e-6
-1.5	-12.	1.7784045046680204e-6
-1.	-12.	1.4716634281941585e-6
-0.5	-12.	1.3753481820179963e-6
0.	-12.	1.2887960408819803e-6
0.5	-12.	1.2022438997459648e-6
1.	-12.	1.115691758609949e-6
1.5	-12.	1.0527416774501412e-6
2.	-12.	1.1246128401497956e-6
2.5	-12.	1.19648400284945e-6
3.	-12.	1.268355165549104e-6
3.5	-12.	1.3402263282487582e-6
4.	-12.	1.4440377770660302e-6
4.5	-12.	1.609219289784917e-6
5.	-12.	1.7744008025038038e-6
5.5	-12.	1.9395823152226904e-6
6.	-12.	2.104763827941578e-6
6.5	-12.	2.2855131933927745e-6
7.	-12.	2.4797596885213736e-6
7.5	-12.	2.6740061836499727e-6
8.	-12.	2.868252678778572e-6
8.5	-12.	3.0624991739071716e-6
9.	-12.	3.2281746718157003e-6
9.5	-12.	3.383226059930507e-6
10.	-12.	3.538277448045314e-6
10.5	-12.	3.6933288361601213e-6
11.	-12.	3.848380224274929e-6
11.5	-12.	3.927846623466038e-6
12.	-12.	4.0009420634845595e-6
12.5	-12.	4.0740375035030805e-6
13.	-12.	4.147132943521602e-6
13.5	-12.	4.211184118526901e-6
14.	-12.	4.206031325644522e-6
14.5	-12.	4.200878532762143e-6
15.	-12.	4.195725739879764e-6
15.5	-12.	4.190572946997385e-6
16.	-12.	4.167849987600027e-6
16.5	-12.	4.1058183142895725e-6
17.	-12.	4.043786640979118e-6
17.5	-12.	3.981754967668664e-6
18.	-12.	3.91972329435821e-6
18.5	-12.	3.834920027293623e-6
19.	-12.	3.7275469886991394e-6
19.5	-12.	3.620173950104655e-6
20.	-12.	3.512800911510171e-6
20.5	-12.	3.4054278729156866e-6
21.	-12.	3.2793564361291965e-6
21.5	-12.	3.145100356511085e-6
22.	-12.	3.010844276892973e-6
22.5	-12.	2.8765881972748613e-6
23.	-12.	2.74233211765675e-6
23.5	-12.	2.614452643676676e-6
24.	-12.	2.48737042286089e-6
24.5	-12.	2.3602882020451048e-6
25.	-12.	2.233205981229319e-6
25.5	-12.	2.108359050465128e-6
26.	-12.	2.0084742560637783e-6
26.5	-12.	1.908589461662428e-6
27.	-12.	1.808704667261078e-6
27.5	-12.	1.708819872859728e-6
28.	-12.	1.6140526461490165e-6
28.5	-12.	1.532742861184314e-6
29.	-12.	1.4514330762196114e-6
29.5	-12.	1.3701232912549088e-6
30.	-12.	1.2888135062902061e-6
30.5	-12.	1.210031449817983e-6
31.	-12.	1.1341132451147833e-6
31.5	-12.	1.0581950404115834e-6
32.	-12.	9.822768357083836e-7
32.5	-12.	9.063586310051836e-7
33.	-12.	8.351754145239611e-7
33.5	-12.	7.664081447878907e-7
34.	-12.	6.976408750518202e-7
34.5	-12.	6.288736053157497e-7
35.	-12.	5.601063355796794e-7
35.5	-12.	5.050364677851024e-7
36.	-12.	4.522807460364498e-7
36.5	-12.	3.9952502428779716e-7
37.	-12.	3.467693025391445e-7
37.5	-12.	2.9495806772263135e-7
38.	-12.	2.615602185278146e-7
38.5	-12.	2.281623693329979e-7
39.	-12.	1.9476452013818116e-7
39.5	-12.	1.6136667094336443e-7
40.	-12.	1.318218300020693e-7
40.5	-12.	1.1433817010036101e-7
41.	-12.	9.685451019865273e-8
41.5	-12.	7.937085029694446e-8
42.	-12.	6.188719039523619e-8
42.5	-12.	4.876448437649636e-8
43.	-12.	4.1296056016892e-8
43.5	-12.	3.3827627657287655e-8
44.	-12.	2.6359199297683296e-8
44.5	-12.	1.8890770938078943e-8
45.	-12.	1.4525467419786949e-8
45.5	-12.	1.199240438419147e-8
46.	-12.	9.459341348595993e-9
46.5	-12.	6.926278313000515e-9
47.	-12.	4.393215277405037e-9
47.5	-12.	3.3960666468002433e-9
48.	-12.	2.7313456227829867e-9
48.5	-12.	2.0666245987657306e-9
49.	-12.	1.4019035747484738e-9
49.5	-12.	7.453709867869213e-10
50.	-12.	6.125693569145631e-10
50.5	-12.	4.797677270422049e-10
51.	-12.	3.4696609716984676e-10
51.5	-12.	2.1416446729748862e-10
52.	-12.	1.0488122197072971e-10
52.5	-12.	8.476151998130274e-11
53.	-12.	6.464181799187578e-11
53.5	-12.	4.452211600244883e-11
54.	-12.	2.440241401302186e-11
54.5	-12.	1.1437049976787787e-11
55.	-12.	9.11263957559816e-12
-55.	-11.5	1.3899583060868743e-12
-54.5	-11.5	1.7684236655072413e-12
-54.	-11.5	2.146889024927608e-12
-53.5	-11.5	4.412049524178703e-12
-53.	-11.5	7.475797229136894e-12
-52.5	-11.5	1.0539544934095086e-11
-52.	-11.5	1.3603292639053279e-11
-51.5	-11.5	1.666704034401147e-11
-51.	-11.5	4.1401910922672434e-11
-50.5	-11.5	6.865416315878052e-11
-50.	-11.5	9.590641539488862e-11
-49.5	-11.5	1.231586676309967e-10
-49.	-11.5	1.6584165821593943e-10
-48.5	-11.5	3.659927909763582e-10
-48.	-11.5	5.661439237367769e-10
-47.5	-11.5	7.662950564971956e-10
-47.	-11.5	9.664461892576144e-10
-46.5	-11.5	1.44855664931443e-9
-46.	-11.5	2.6465542647913247e-9
-45.5	-11.5	3.844551880268219e-9
-45.	-11.5	5.042549495745113e-9
-44.5	-11.5	6.240547111222008e-9
-44.	-11.5	9.600723705250589e-9
-43.5	-11.5	1.534217841648692e-8
-43.	-11.5	2.1083633127723255e-8
-42.5	-11.5	2.6825087838959587e-8
-42.	-11.5	3.256654255019592e-8
-41.5	-11.5	4.904961177268984e-8
-41.	-11.5	7.084227320827606e-8
-40.5	-11.5	9.263493464386231e-8
-40.	-11.5	1.1442759607944854e-7
-39.5	-11.5	1.3622025751503477e-7
-39.	-11.5	1.9483448469953147e-7
-38.5	-11.5	2.593173409187734e-7
-38.	-11.5	3.238001971380154e-7
-37.5	-11.5	3.882830533572573e-7
-37.	-11.5	4.5730735502310367e-7
-36.5	-11.5	6.031045740988353e-7
-36.	-11.5	7.489017931745667e-7
-35.5	-11.5	8.946990122502981e-7
-35.	-11.5	1.0404962313260298e-6
-34.5	-11.5	1.211293432741729e-6
-34.	-11.5	1.4574232326586187e-6
-33.5	-11.5	1.7035530325755087e-6
-33.	-11.5	1.949682832492398e-6
-32.5	-11.5	2.195812632409288e-6
-32.	-11.5	2.4668426475495372e-6
-31.5	-11.5	2.769245164969399e-6
-31.	-11.5	3.071647682389261e-6
-30.5	-11.5	3.374050199809123e-6
-30.	-11.5	3.676452717228985e-6
-29.5	-11.5	3.955561642024716e-6
-29.	-11.5	4.221328209795118e-6
-28.5	-11.5	4.4870947775655205e-6
-28.	-11.5	4.752861345335923e-6
-27.5	-11.5	5.018627913106325e-6
-27.	-11.5	5.214372564299188e-6
-26.5	-11.5	5.395687170596476e-6
-26.	-11.5	5.577001776893764e-6
-25.5	-11.5	5.758316383191054e-6
-25.	-11.5	5.939071690351757e-6
-24.5	-11.5	6.095477362984512e-6
-24.	-11.5	6.2518830356172666e-6
-23.5	-11.5	6.408288708250021e-6
-23.	-11.5	6.5646943808827756e-6
-22.5	-11.5	6.7373431749896665e-6
-22.	-11.5	6.969027103186612e-6
-21.5	-11.5	7.200711031383558e-6
-21.	-11.5	7.432394959580503e-6
-20.5	-11.5	7.66407888777745e-6
-20.	-11.5	7.936895619693112e-6
-19.5	-11.5	8.269125378493391e-6
-19.	-11.5	8.601355137293669e-6
-18.5	-11.5	8.933584896093946e-6
-18.	-11.5	9.265814654894225e-6
-17.5	-11.5	9.607109677804829e-6
-17.	-11.5	9.95438762290696e-6
-16.5	-11.5	0.00001030166556800909
-16.	-11.5	0.000010648943513111223
-15.5	-11.5	0.000010996221458213354
-15.	-11.5	0.000011230770734127811
-14.5	-11.5	0.000011436382832039351
-14.	-11.5	0.000011641994929950891
-13.5	-11.5	0.000011847607027862431
-13.	-11.5	0.000012053219125773971
-12.5	-11.5	0.000011959683135205285
-12.	-11.5	0.000011862837361043991
-11.5	-11.5	0.000011765991586882694
-11.	-11.5	0.000011669145812721399
-10.5	-11.5	0.000011507855986025796
-10.	-11.5	0.000011057655319299628
-9.5	-11.5	0.000010607454652573458
-9.	-11.5	0.000010157253985847288
-8.5	-11.5	9.70705331912112e-6
-8.	-11.5	9.180762817979034e-6
-7.5	-11.5	8.528033093055062e-6
-7.	-11.5	7.875303368131092e-6
-6.5	-11.5	7.222573643207122e-6
-6.	-11.5	6.569843918283152e-6
-5.5	-11.5	5.952786483029028e-6
-5.	-11.5	5.362747615138788e-6
-4.5	-11.5	4.772708747248548e-6
-4.	-11.5	4.182669879358309e-6
-3.5	-11.5	3.5926310114680688e-6
-3.	-11.5	3.18668843980852e-6
-2.5	-11.5	2.8381381145401207e-6
-2.	-11.5	2.4895877892717205e-6
-1.5	-11.5	2.141037464003321e-6
-1.	-11.5	1.7924871387349215e-6
-0.5	-11.5	1.6882478595399952e-6
0.	-11.5	1.5953438541653453e-6
0.5	-11.5	1.5024398487906954e-6
1.	-11.5	1.4095358434160458e-6
1.5	-11.5	1.343993562526498e-6
2.	-11.5	1.434748729102976e-6
2.5	-11.5	1.525503895679454e-6
3.	-11.5	1.6162590622559319e-6
3.5	-11.5	1.7070142288324096e-6
4.	-11.5	1.8336415906038453e-6
4.5	-11.5	2.029193786151001e-6
5.	-11.5	2.224745981698157e-6
5.5	-11.5	2.420298177245313e-6
6.	-11.5	2.6158503727924694e-6
6.5	-11.5	2.826068793388426e-6
7.	-11.5	3.049002643964703e-6
7.5	-11.5	3.2719364945409805e-6
8.	-11.5	3.494870345117258e-6
8.5	-11.5	3.7178041956935356e-6
9.	-11.5	3.903786947741964e-6
9.5	-11.5	4.076029453878264e-6
10.	-11.5	4.248271960014565e-6
10.5	-11.5	4.420514466150867e-6
11.	-11.5	4.592756972287167e-6
11.5	-11.5	4.67596349628515e-6
12.	-11.5	4.751665294607153e-6
12.5	-11.5	4.827367092929155e-6
13.	-11.5	4.903068891251157e-6
13.5	-11.5	4.9683608152432784e-6
14.	-11.5	4.953999543780977e-6
14.5	-11.5	4.939638272318677e-6
15.	-11.5	4.925277000856375e-6
15.5	-11.5	4.910915729394074e-6
16.	-11.5	4.876865800062568e-6
16.5	-11.5	4.798767579051321e-6
17.	-11.5	4.720669358040074e-6
17.5	-11.5	4.642571137028828e-6
18.	-11.5	4.564472916017581e-6
18.5	-11.5	4.463397936633382e-6
19.	-11.5	4.339549839452757e-6
19.5	-11.5	4.21570174227213e-6
20.	-11.5	4.091853645091506e-6
20.5	-11.5	3.96800554791088e-6
21.	-11.5	3.829491481258508e-6
21.5	-11.5	3.684557842155432e-6
22.	-11.5	3.5396242030523553e-6
22.5	-11.5	3.3946905639492788e-6
23.	-11.5	3.2497569248462027e-6
23.5	-11.5	3.1163864723595362e-6
24.	-11.5	2.9844617400008636e-6
24.5	-11.5	2.8525370076421915e-6
25.	-11.5	2.7206122752835193e-6
25.5	-11.5	2.5908211434041626e-6
26.	-11.5	2.484856550756484e-6
26.5	-11.5	2.3788919581088052e-6
27.	-11.5	2.2729273654611268e-6
27.5	-11.5	2.166962772813448e-6
28.	-11.5	2.0640158979559576e-6
28.5	-11.5	1.969004582298131e-6
29.	-11.5	1.8739932666403043e-6
29.5	-11.5	1.7789819509824777e-6
30.	-11.5	1.6839706353246512e-6
30.5	-11.5	1.5882837911535335e-6
31.	-11.5	1.4918315904444923e-6
31.5	-11.5	1.395379389735451e-6
32.	-11.5	1.2989271890264099e-6
32.5	-11.5	1.2024749883173687e-6
33.	-11.5	1.110148819662e-6
33.5	-11.5	1.019927888283505e-6
34.	-11.5	9.297069569050101e-7
34.5	-11.5	8.394860255265151e-7
35.	-11.5	7.492650941480203e-7
35.5	-11.5	6.76351933578847e-7
36.	-11.5	6.063628829652139e-7
36.5	-11.5	5.363738323515808e-7
37.	-11.5	4.663847817379477e-7
37.5	-11.5	3.97629365015437e-7
38.	-11.5	3.529244415080898e-7
38.5	-11.5	3.0821951800074257e-7
39.	-11.5	2.6351459449339537e-7
39.5	-11.5	2.188096709860482e-7
40.	-11.5	1.792036833278498e-7
40.5	-11.5	1.5555903920677324e-7
41.	-11.5	1.3191439508569668e-7
41.5	-11.5	1.0826975096462015e-7
42.	-11.5	8.462510684354357e-8
42.5	-11.5	6.683419258999166e-8
43.	-11.5	5.663304307617347e-8
43.5	-11.5	4.643189356235529e-8
44.	-11.5	3.62307440485371e-8
44.5	-11.5	2.6029594534718908e-8
45.	-11.5	2.0048958747465498e-8
45.5	-11.5	1.6560325861493333e-8
46.	-11.5	1.3071692975521169e-8
46.5	-11.5	9.583060089549005e-9
47.	-11.5	6.094427203576843e-9
47.5	-11.5	4.716070062651091e-9
48.	-11.5	3.794453162513541e-9
48.5	-11.5	2.8728362623759908e-9
49.	-11.5	1.95121936223844e-9
49.5	-11.5	1.0409384320985764e-9
50.	-11.5	8.557041882087947e-10
50.5	-11.5	6.704699443190131e-10
51.	-11.5	4.852357004292315e-10
51.5	-11.5	3.000014565394499e-10
52.	-11.5	1.4753185871335302e-10
52.5	-11.5	1.1928048402105347e-10
53.	-11.5	9.102910932875396e-11
53.5	-11.5	6.277773463645444e-11
54.	-11.5	3.452635994415489e-11
54.5	-11.5	1.6305022569863447e-11
55.	-11.5	1.3001789813632114e-11
-55.	-11.	2.296105567565394e-12
-54.5	-11.	2.898941705822131e-12
-54.	-11.	3.5017778440788582e-12
-53.5	-11.	6.745966225417445e-12
-53.	-11.	1.1108167826040715e-11
-52.5	-11.	1.5470369426663972e-11
-52.	-11.	1.9832571027287243e-11
-51.5	-11.	2.4194772627910487e-11
-51.	-11.	5.732290151105726e-11
-50.5	-11.	9.379256549243168e-11
-50.	-11.	1.302622294738061e-10
-49.5	-11.	1.6673189345518061e-10
-49.	-11.	2.2310796793355572e-10
-48.5	-11.	4.826256813589635e-10
-48.	-11.	7.42143394784371e-10
-47.5	-11.	1.0016611082097787e-9
-47.	-11.	1.261178821635186e-9
-46.5	-11.	1.8728999217747107e-9
-46.	-11.	3.3788559566537362e-9
-45.5	-11.	4.8848119915327626e-9
-45.	-11.	6.390768026411786e-9
-44.5	-11.	7.896724061290807e-9
-44.	-11.	1.2015802408888115e-8
-43.5	-11.	1.9012797451906945e-8
-43.	-11.	2.6009792494925764e-8
-42.5	-11.	3.3006787537944604e-8
-42.	-11.	4.0003782580963417e-8
-41.5	-11.	5.9582139631797824e-8
-41.	-11.	8.537947816598206e-8
-40.5	-11.	1.1117681670016631e-7
-40.	-11.	1.3697415523435056e-7
-39.5	-11.	1.627714937685348e-7
-39.	-11.	2.3054249491089435e-7
-38.5	-11.	3.050032673887987e-7
-38.	-11.	3.7946403986670304e-7
-37.5	-11.	4.539248123446072e-7
-37.	-11.	5.334514930547408e-7
-36.5	-11.	6.986171094059008e-7
-36.	-11.	8.637827257570607e-7
-35.5	-11.	1.0289483421082206e-6
-35.	-11.	1.1941139584593804e-6
-34.5	-11.	1.3866940037331669e-6
-34.	-11.	1.661882114048103e-6
-33.5	-11.	1.937070224363039e-6
-33.	-11.	2.212258334677976e-6
-32.5	-11.	2.487446444992912e-6
-32.	-11.	2.789304577690805e-6
-31.5	-11.	3.1247650439629774e-6
-31.	-11.	3.460225510235149e-6
-30.5	-11.	3.79568597650732e-6
-30.	-11.	4.131146442779493e-6
-29.5	-11.	4.440030108079478e-6
-29.	-11.	4.733690824610512e-6
-28.5	-11.	5.027351541141545e-6
-28.	-11.	5.321012257672579e-6
-27.5	-11.	5.6146729742036125e-6
-27.	-11.	5.831557673933031e-6
-26.5	-11.	6.03262045070603e-6
-26.	-11.	6.23368322747903e-6
-25.5	-11.	6.434746004252029e-6
-25.	-11.	6.6353246600682885e-6
-24.5	-11.	6.814826636889648e-6
-24.	-11.	6.9943286137110075e-6
-23.5	-11.	7.173830590532367e-6
-23.	-11.	7.3533325673537265e-6
-22.5	-11.	7.553619622393348e-6
-22.	-11.	7.829449416040275e-6
-21.5	-11.	8.105279209687205e-6
-21.	-11.	8.381109003334133e-6
-20.5	-11.	8.656938796981061e-6
-20.	-11.	8.982756858206899e-6
-19.5	-11.	9.380778951666734e-6
-19.	-11.	9.778801045126568e-6
-18.5	-11.	0.000010176823138586401
-18.	-11.	0.000010574845232046237
-17.5	-11.	0.000010979369759437061
-17.	-11.	0.000011388185784107083
-16.5	-11.	0.000011797001808777102
-16.	-11.	0.000012205817833447122
-15.5	-11.	0.000012614633858117142
-15.	-11.	0.000012881875719789406
-14.5	-11.	0.00001311277583463895
-14.	-11.	0.000013343675949488496
-13.5	-11.	0.000013574576064338042
-13.	-11.	0.00001380547617918759
-12.5	-11.	0.000013687370384843284
-12.	-11.	0.000013565403178454391
-11.5	-11.	0.0000134434359720655
-11.	-11.	0.000013321468765676605
-10.5	-11.	0.00001312732986826561
-10.	-11.	0.000012609636149895437
-9.5	-11.	0.000012091942431525262
-9.	-11.	0.00001157424871315509
-8.5	-11.	0.000011056554994784915
-8.	-11.	0.000010455968732025365
-7.5	-11.	9.717639115631891e-6
-7.	-11.	8.979309499238419e-6
-6.5	-11.	8.240979882844945e-6
-6.	-11.	7.5026502664514745e-6
-5.5	-11.	6.807016864417531e-6
-5.	-11.	6.143722024178541e-6
-4.5	-11.	5.480427183939553e-6
-4.	-11.	4.817132343700564e-6
-3.5	-11.	4.153837503461575e-6
-3.	-11.	3.6999042738977356e-6
-2.5	-11.	3.3112397835249293e-6
-2.	-11.	2.922575293152122e-6
-1.5	-11.	2.533910802779315e-6
-1.	-11.	2.145246312406508e-6
-0.5	-11.	2.034475493025558e-6
0.	-11.	1.9365980769689392e-6
0.5	-11.	1.83872066091232e-6
1.	-11.	1.7408432448557011e-6
1.5	-11.	1.6739342619854952e-6
2.	-11.	1.7839252059343758e-6
2.5	-11.	1.8939161498832565e-6
3.	-11.	2.0039070938321377e-6
3.5	-11.	2.113898037781018e-6
4.	-11.	2.263256570321409e-6
4.5	-11.	2.488255985307773e-6
5.	-11.	2.713255400294138e-6
5.5	-11.	2.9382548152805026e-6
6.	-11.	3.1632542302668675e-6
6.5	-11.	3.4016465016540668e-6
7.	-11.	3.651650208651633e-6
7.5	-11.	3.9016539156492e-6
8.	-11.	4.151657622646767e-6
8.5	-11.	4.401661329644333e-6
9.	-11.	4.60657597342332e-6
9.5	-11.	4.794724273541269e-6
10.	-11.	4.9828725736592175e-6
10.5	-11.	5.171020873777167e-6
11.	-11.	5.359169173895117e-6
11.5	-11.	5.44576744169617e-6
12.	-11.	5.523806191012424e-6
12.5	-11.	5.601844940328676e-6
13.	-11.	5.679883689644929e-6
13.5	-11.	5.746257639691622e-6
14.	-11.	5.723376089939643e-6
14.5	-11.	5.700494540187665e-6
15.	-11.	5.677612990435687e-6
15.5	-11.	5.654731440683709e-6
16.	-11.	5.6101921596253315e-6
16.5	-11.	5.517199293155334e-6
17.	-11.	5.424206426685335e-6
17.5	-11.	5.3312135602153394e-6
18.	-11.	5.238220693745342e-6
18.5	-11.	5.122080022868648e-6
19.	-11.	4.982996704124669e-6
19.5	-11.	4.8439133853806906e-6
20.	-11.	4.704830066636713e-6
20.5	-11.	4.565746747892735e-6
21.	-11.	4.415823794193104e-6
21.5	-11.	4.261156127089352e-6
22.	-11.	4.106488459985602e-6
22.5	-11.	3.951820792881851e-6
23.	-11.	3.7971531257781e-6
23.5	-11.	3.6585892850445044e-6
24.	-11.	3.5220388707731256e-6
24.5	-11.	3.3854884565017477e-6
25.	-11.	3.2489380422303706e-6
25.5	-11.	3.1143410982656213e-6
26.	-11.	3.0015591273242123e-6
26.5	-11.	2.888777156382802e-6
27.	-11.	2.7759951854413914e-6
27.5	-11.	2.663213214499981e-6
28.	-11.	2.551153086937251e-6
28.5	-11.	2.4409911590282526e-6
29.	-11.	2.3308292311192542e-6
29.5	-11.	2.220667303210256e-6
30.	-11.	2.110505375301258e-6
30.5	-11.	1.9963676254766215e-6
31.	-11.	1.8777253710502058e-6
31.5	-11.	1.7590831166237902e-6
32.	-11.	1.640440862197375e-6
32.5	-11.	1.521798607770959e-6
33.	-11.	1.4067749823835728e-6
33.5	-11.	1.2935977005643038e-6
34.	-11.	1.180420418745034e-6
34.5	-11.	1.0672431369257648e-6
35.	-11.	9.540658551064954e-7
35.5	-11.	8.62038252971301e-7
36.	-11.	7.735838428781103e-7
36.5	-11.	6.851294327849194e-7
37.	-11.	5.966750226917286e-7
37.5	-11.	5.097584040395305e-7
38.	-11.	4.528220274057182e-7
38.5	-11.	3.958856507719058e-7
39.	-11.	3.3894927413809344e-7
39.5	-11.	2.8201289750428106e-7
40.	-11.	2.3150205149508594e-7
40.5	-11.	2.0110522628200096e-7
41.	-11.	1.7070840106891602e-7
41.5	-11.	1.403115758558311e-7
42.	-11.	1.0991475064274618e-7
42.5	-11.	8.699100521193347e-8
43.	-11.	7.375662343682542e-8
43.5	-11.	6.05222416617174e-8
44.	-11.	4.728785988660938e-8
44.5	-11.	3.4053478111501333e-8
45.	-11.	2.627236098500295e-8
45.5	-11.	2.171112470861394e-8
46.	-11.	1.7149888432224927e-8
46.5	-11.	1.2588652155835913e-8
47.	-11.	8.027415879446903e-9
47.5	-11.	6.218661981023925e-9
48.	-11.	5.00564514067429e-9
48.5	-11.	3.792628300324659e-9
49.	-11.	2.579611459975024e-9
49.5	-11.	1.3814900611904508e-9
50.	-11.	1.1360785363013262e-9
50.5	-11.	8.906670114122007e-10
51.	-11.	6.452554865230756e-10
51.5	-11.	3.9984396163395013e-10
52.	-11.	1.9777294011086453e-10
52.5	-11.	1.6001562145487407e-10
53.	-11.	1.2225830279888366e-10
53.5	-11.	8.45009841428932e-11
54.	-11.	4.6743665486902756e-11
54.5	-11.	2.2357022290710262e-11
55.	-11.	1.7857158076413683e-11
-55.	-10.5	8.889163998656255e-12
-54.5	-10.5	1.1002141038267901e-11
-54.	-10.5	1.3115118077879538e-11
-53.5	-10.5	2.1095718819881093e-11
-53.	-10.5	3.15599265409374e-11
-52.5	-10.5	4.20241342619937e-11
-52.	-10.5	5.248834198305001e-11
-51.5	-10.5	6.29525497041063e-11
-51.	-10.5	1.267777029404025e-10
-50.5	-10.5	1.9680142125553475e-10
-50.	-10.5	2.66825139570667e-10
[truncated: 38,001 more rows]
