# Supplementary material for: Myosin V executes steps of variable length via structurally constrained diffusion
Source: eLife. 2020 Jan 15;9:e51569. doi: 10.7554/eLife.51569 (PMC7054003; doi:10.7554/eLife.51569)
Supplement: Source data 1. [file elife-51569-data1.zip › myosin_elife_source_data/Figure 3/BD_diffusion_contours/cont_xy_4IQ.txt]

-40.	-10.	6.178124331501812e-16
-39.5	-10.	1.0789905841221663e-15
-39.	-10.	2.9011806645393883e-15
-38.5	-10.	3.5878298443237306e-14
-38.	-10.	6.885541622193523e-14
-37.5	-10.	1.0183253400063315e-13
-37.	-10.	7.923733699035322e-13
-36.5	-10.	1.7090449980832386e-12
-36.	-10.	2.625716626262945e-12
-35.5	-10.	8.712065363962855e-12
-35.	-10.	2.121063808963019e-11
-34.5	-10.	3.3709210815297525e-11
-34.	-10.	5.8009118315743134e-11
-33.5	-10.	1.499196727513277e-10
-33.	-10.	2.418302271869122e-10
-32.5	-10.	3.3374078162249677e-10
-32.	-10.	8.287362964130674e-10
-31.5	-10.	1.3943852847923185e-9
-31.	-10.	1.96003427317157e-9
-30.5	-10.	3.760668507056565e-9
-30.	-10.	6.559117780469913e-9
-29.5	-10.	9.357567053883261e-9
-29.	-10.	1.429279089201925e-8
-28.5	-10.	2.545889480493126e-8
-28.	-10.	3.662499871784327e-8
-27.5	-10.	4.779110263075529e-8
-27.	-10.	8.250851303539749e-8
-26.5	-10.	1.1826840563133557e-7
-26.	-10.	1.5402829822727363e-7
-25.5	-10.	2.265838006453556e-7
-25.	-10.	3.1810621607936653e-7
-24.5	-10.	4.0962863151337757e-7
-24.	-10.	5.353914411735753e-7
-23.5	-10.	7.214709440430567e-7
-23.	-10.	9.075504469125383e-7
-22.5	-10.	1.1007849897615074e-6
-22.	-10.	1.3980293845636584e-6
-21.5	-10.	1.6952737793658093e-6
-21.	-10.	1.99251817416796e-6
-20.5	-10.	2.3406060066245217e-6
-20.	-10.	2.7041724026357037e-6
-19.5	-10.	3.0677387986468856e-6
-19.	-10.	3.409093164049329e-6
-18.5	-10.	3.725285587379421e-6
-18.	-10.	4.041478010709513e-6
-17.5	-10.	4.327556218814848e-6
-17.	-10.	4.467761955012811e-6
-16.5	-10.	4.607967691210775e-6
-16.	-10.	4.748173427408738e-6
-15.5	-10.	4.68526204981534e-6
-15.	-10.	4.592899952425936e-6
-14.5	-10.	4.500537855036531e-6
-14.	-10.	4.31023783433222e-6
-13.5	-10.	4.047731760245698e-6
-13.	-10.	3.7852256861591765e-6
-12.5	-10.	3.514454874739102e-6
-12.	-10.	3.222205478875417e-6
-11.5	-10.	2.929956083011733e-6
-11.	-10.	2.637706687148048e-6
-10.5	-10.	2.4348341675270577e-6
-10.	-10.	2.233774553961773e-6
-9.5	-10.	2.0327149403964877e-6
-9.	-10.	1.9149175298672622e-6
-8.5	-10.	1.83587703110089e-6
-8.	-10.	1.7568365323345175e-6
-7.5	-10.	1.7041184498953795e-6
-7.	-10.	1.6935152511854737e-6
-6.5	-10.	1.6829120524755685e-6
-6.	-10.	1.6715418071053962e-6
-5.5	-10.	1.6521089538458115e-6
-5.	-10.	1.632676100586227e-6
-4.5	-10.	1.6132432473266419e-6
-4.	-10.	1.555834831475787e-6
-3.5	-10.	1.4882781854356953e-6
-3.	-10.	1.4207215393956035e-6
-2.5	-10.	1.3389092320525724e-6
-2.	-10.	1.2423407003931959e-6
-1.5	-10.	1.1457721687338197e-6
-1.	-10.	1.0532165310788254e-6
-0.5	-10.	9.773732009535987e-7
0.	-10.	9.015298708283723e-7
0.5	-10.	8.256865407031456e-7
1.	-10.	8.002522101615315e-7
1.5	-10.	7.80676797466027e-7
2.	-10.	7.611013847705229e-7
2.5	-10.	7.750728531133206e-7
3.	-10.	8.115841449729027e-7
3.5	-10.	8.480954368324851e-7
4.	-10.	8.952015393234964e-7
4.5	-10.	9.66984645566353e-7
5.	-10.	1.0387677518092095e-6
5.5	-10.	1.1106122464207227e-6
6.	-10.	1.2057648293701404e-6
6.5	-10.	1.3009174123195582e-6
7.	-10.	1.3960699952689757e-6
7.5	-10.	1.5109643087584127e-6
8.	-10.	1.63412420870289e-6
8.5	-10.	1.7572841086473674e-6
9.	-10.	1.890061301063374e-6
9.5	-10.	2.036843462815828e-6
10.	-10.	2.1836256245682824e-6
10.5	-10.	2.3287816550703627e-6
11.	-10.	2.4606968876360267e-6
11.5	-10.	2.592612120201691e-6
12.	-10.	2.7245273527673556e-6
12.5	-10.	2.797095015712172e-6
13.	-10.	2.855888774935582e-6
13.5	-10.	2.914682534158992e-6
14.	-10.	2.9182848584891793e-6
14.5	-10.	2.8696773328703083e-6
15.	-10.	2.8210698072514365e-6
15.5	-10.	2.752655848270116e-6
16.	-10.	2.6124075893157913e-6
16.5	-10.	2.4721593303614665e-6
17.	-10.	2.3319110714071413e-6
17.5	-10.	2.1542359055316535e-6
18.	-10.	1.97323455692206e-6
18.5	-10.	1.792233208312466e-6
19.	-10.	1.6182966332057214e-6
19.5	-10.	1.4486784620803845e-6
20.	-10.	1.2790602909550478e-6
20.5	-10.	1.1229886653146293e-6
21.	-10.	9.953253879152438e-7
21.5	-10.	8.67662110515858e-7
22.	-10.	7.411681874822636e-7
22.5	-10.	6.600291465321586e-7
23.	-10.	5.788901055820536e-7
23.5	-10.	4.977510646319487e-7
24.	-10.	4.407525462556406e-7
24.5	-10.	3.928015981603809e-7
25.	-10.	3.4485065006512127e-7
25.5	-10.	3.0388722359902465e-7
26.	-10.	2.722001011046865e-7
26.5	-10.	2.4051297861034836e-7
27.	-10.	2.097430985253091e-7
27.5	-10.	1.850107601861218e-7
28.	-10.	1.6027842184693447e-7
28.5	-10.	1.355460835077472e-7
29.	-10.	1.1572512406754245e-7
29.5	-10.	9.688076004456944e-8
30.	-10.	7.803639602159643e-8
30.5	-10.	6.290386348832913e-8
31.	-10.	5.097954857034744e-8
31.5	-10.	3.905523365236574e-8
32.	-10.	2.8563059174860504e-8
32.5	-10.	2.264003410945666e-8
33.	-10.	1.6717009044052807e-8
33.5	-10.	1.0793983978648962e-8
34.	-10.	8.294070639230553e-9
34.5	-10.	6.009211018792048e-9
35.	-10.	3.724351398353542e-9
35.5	-10.	2.4675207646283413e-9
36.	-10.	1.7811133782899547e-9
36.5	-10.	1.0947059919515684e-9
37.	-10.	5.897411376541236e-10
37.5	-10.	4.2865875774217754e-10
38.	-10.	2.6757637783023135e-10
38.5	-10.	1.1275161857195568e-10
39.	-10.	8.30166534531322e-11
39.5	-10.	5.328168833430877e-11
40.	-10.	2.354672321548533e-11
-40.	-9.5	1.2411046130532888e-15
-39.5	-9.5	2.1675617467464447e-15
-39.	-9.5	5.593218892221345e-15
-38.5	-9.5	6.62280701572071e-14
-38.	-9.5	1.2686292142219283e-13
-37.5	-9.5	1.8749777268717858e-13
-37.	-9.5	1.3389095034911953e-12
-36.5	-9.5	2.8654304946890393e-12
-36.	-9.5	4.3919514858868844e-12
-35.5	-9.5	1.3758506225299967e-11
-35.	-9.5	3.284946954996136e-11
-34.5	-9.5	5.1940432874622743e-11
-34.	-9.5	8.876144720894231e-11
-33.5	-9.5	2.2715912569467137e-10
-33.	-9.5	3.6555680418040046e-10
-32.5	-9.5	5.039544826661296e-10
-32.	-9.5	1.2359827928114177e-9
-31.5	-9.5	2.0720637724446794e-9
-31.	-9.5	2.9081447520779407e-9
-30.5	-9.5	5.534506843017683e-9
-30.	-9.5	9.607339184793171e-9
-29.5	-9.5	1.3680171526568658e-8
-29.	-9.5	2.080321127110774e-8
-28.5	-9.5	3.68207206726651e-8
-28.	-9.5	5.2838230074222467e-8
-27.5	-9.5	6.885573947577983e-8
-27.	-9.5	1.1798673571459781e-7
-26.5	-9.5	1.6858347740289546e-7
-26.	-9.5	2.191802190911931e-7
-25.5	-9.5	3.206674962756724e-7
-25.	-9.5	4.4838715185408836e-7
-24.5	-9.5	5.761068074325042e-7
-24.	-9.5	7.502013094408853e-7
-23.5	-9.5	1.005988135616626e-6
-23.	-9.5	1.2617749617923672e-6
-22.5	-9.5	1.5269235815805103e-6
-22.	-9.5	1.928160716657698e-6
-21.5	-9.5	2.329397851734885e-6
-21.	-9.5	2.7306349868120723e-6
-20.5	-9.5	3.191452734819698e-6
-20.	-9.5	3.670408955487955e-6
-19.5	-9.5	4.149365176156213e-6
-19.	-9.5	4.5916488806459275e-6
-18.5	-9.5	4.992389704883679e-6
-18.	-9.5	5.393130529121429e-6
-17.5	-9.5	5.752441459395044e-6
-17.	-9.5	5.911067065535079e-6
-16.5	-9.5	6.069692671675114e-6
-16.	-9.5	6.228318277815148e-6
-15.5	-9.5	6.125643570872387e-6
-15.	-9.5	5.985081941653273e-6
-14.5	-9.5	5.844520312434158e-6
-14.	-9.5	5.588714290125975e-6
-13.5	-9.5	5.247942786442069e-6
-13.	-9.5	4.907171282758163e-6
-12.5	-9.5	4.563067955125799e-6
-12.	-9.5	4.21030580881112e-6
-11.5	-9.5	3.857543662496439e-6
-11.	-9.5	3.50478151618176e-6
-10.5	-9.5	3.286595399093593e-6
-10.	-9.5	3.071139000346388e-6
-9.5	-9.5	2.855682601599183e-6
-9.	-9.5	2.7514270496033367e-6
-8.5	-9.5	2.69893329645913e-6
-8.	-9.5	2.646439543314923e-6
-7.5	-9.5	2.623764154630196e-6
-7.	-9.5	2.6487970362119613e-6
-6.5	-9.5	2.673829917793727e-6
-6.	-9.5	2.6957053833303132e-6
-5.5	-9.5	2.6843925060518975e-6
-5.	-9.5	2.673079628773482e-6
-4.5	-9.5	2.661766751495066e-6
-4.	-9.5	2.5784322857109316e-6
-3.5	-9.5	2.475851451765853e-6
-3.	-9.5	2.3732706178207743e-6
-2.5	-9.5	2.2433375046149915e-6
-2.	-9.5	2.0850916839341034e-6
-1.5	-9.5	1.926845863253216e-6
-1.	-9.5	1.7740710103965662e-6
-0.5	-9.5	1.6440808352972392e-6
0.	-9.5	1.5140906601979127e-6
0.5	-9.5	1.3841004850985857e-6
1.	-9.5	1.333837566101328e-6
1.5	-9.5	1.2928411560103422e-6
2.	-9.5	1.2518447459193565e-6
2.5	-9.5	1.265189415698994e-6
3.	-9.5	1.3150453292093644e-6
3.5	-9.5	1.3649012427197348e-6
4.	-9.5	1.431920136163366e-6
4.5	-9.5	1.5389143472355652e-6
5.	-9.5	1.6459085583077645e-6
5.5	-9.5	1.752996012998097e-6
6.	-9.5	1.8954864362954945e-6
6.5	-9.5	2.0379768595928924e-6
7.	-9.5	2.18046728289029e-6
7.5	-9.5	2.351297848295008e-6
8.	-9.5	2.533994034814417e-6
8.5	-9.5	2.7166902213338264e-6
9.	-9.5	2.913047434073662e-6
9.5	-9.5	3.129298213936246e-6
10.	-9.5	3.345548993798831e-6
10.5	-9.5	3.5592614761235478e-6
11.	-9.5	3.75230583292416e-6
11.5	-9.5	3.945350189724772e-6
12.	-9.5	4.1383945465253844e-6
12.5	-9.5	4.242268071874954e-6
13.	-9.5	4.3254460497065515e-6
13.5	-9.5	4.4086240275381484e-6
14.	-9.5	4.409059563227246e-6
14.5	-9.5	4.331222618828875e-6
15.	-9.5	4.253385674430503e-6
15.5	-9.5	4.145983495408666e-6
16.	-9.5	3.931353634660912e-6
16.5	-9.5	3.716723773913158e-6
17.	-9.5	3.5020939131654037e-6
17.5	-9.5	3.2330096296281485e-6
18.	-9.5	2.959085903674247e-6
18.5	-9.5	2.6851621777203452e-6
19.	-9.5	2.4234469949204397e-6
19.5	-9.5	2.1691943898439593e-6
20.	-9.5	1.9149417847674792e-6
20.5	-9.5	1.6816323363872568e-6
21.	-9.5	1.492242608304448e-6
21.5	-9.5	1.3028528802216393e-6
22.	-9.5	1.1152228405046472e-6
22.5	-9.5	9.9584453069102e-7
23.	-9.5	8.76466220877393e-7
23.5	-9.5	7.570879110637661e-7
24.	-9.5	6.730492390466913e-7
24.5	-9.5	6.022554276449437e-7
25.	-9.5	5.314616162431961e-7
25.5	-9.5	4.705041914902466e-7
26.	-9.5	4.2260508947037854e-7
26.5	-9.5	3.747059874505104e-7
27.	-9.5	3.2806715649612504e-7
27.5	-9.5	2.8972377622282823e-7
28.	-9.5	2.513803959495313e-7
28.5	-9.5	2.130370156762345e-7
29.	-9.5	1.82015352014062e-7
29.5	-9.5	1.5244956358280983e-7
30.	-9.5	1.2288377515155768e-7
30.5	-9.5	9.910446508012993e-8
31.	-9.5	8.032653555519072e-8
31.5	-9.5	6.154860603025151e-8
32.	-9.5	4.50240524684339e-8
32.5	-9.5	3.5688745970762515e-8
33.	-9.5	2.6353439473091137e-8
33.5	-9.5	1.701813297541976e-8
34.	-9.5	1.3077357009533773e-8
34.5	-9.5	9.475487262864776e-9
35.	-9.5	5.87361751619578e-9
35.5	-9.5	3.892144319398268e-9
36.	-9.5	2.809781822764165e-9
36.5	-9.5	1.7274193261300621e-9
37.	-9.5	9.310887243050659e-10
37.5	-9.5	6.768656131203207e-10
38.	-9.5	4.2264250193557557e-10
38.5	-9.5	1.7829198982367015e-10
39.	-9.5	1.312946657671145e-10
39.5	-9.5	8.429734171055887e-11
40.	-9.5	3.7300017654003236e-11
-40.	-9.	2.9262909062398815e-14
-39.5	-9.	4.299449307445761e-14
-39.	-9.	6.249740335629109e-14
-38.5	-9.	2.1411175863575306e-13
-38.	-9.	3.6572611391521563e-13
-37.5	-9.	5.173404691946774e-13
-37.	-9.	2.4620440938697865e-12
-36.5	-9.	5.023376473957603e-12
-36.	-9.	7.584708854045424e-12
-35.5	-9.	2.168107406928085e-11
-35.	-9.	5.0084950697814215e-11
-34.5	-9.	7.848882732634757e-11
-34.	-9.	1.3252614221624837e-10
-33.5	-9.	3.3341916259184994e-10
-33.	-9.	5.343121829674515e-10
-32.5	-9.	7.35205203343053e-10
-32.	-9.	1.774369633936101e-9
-31.5	-9.	2.960467819859004e-9
-31.	-9.	4.146566005781908e-9
-30.5	-9.	7.813922250001154e-9
-30.	-9.	1.3486028442876766e-8
-29.5	-9.	1.9158134635752372e-8
-29.	-9.	2.898504980076659e-8
-28.5	-9.	5.0927476291309615e-8
-28.	-9.	7.286990278185264e-8
-27.5	-9.	9.481232927239566e-8
-27.	-9.	1.6113003853571604e-7
-26.5	-9.	2.2941198880794113e-7
-26.	-9.	2.9769393908016617e-7
-25.5	-9.	4.330425315502182e-7
-25.	-9.	6.029617473904281e-7
-24.5	-9.	7.728809632306382e-7
-24.	-9.	1.002701247473694e-6
-23.5	-9.	1.3380411802901745e-6
-23.	-9.	1.6733811131066556e-6
-22.5	-9.	2.0204310821463513e-6
-22.	-9.	2.537704996465833e-6
-21.5	-9.	3.054978910785315e-6
-21.	-9.	3.572252825104797e-6
-20.5	-9.	4.1561144225591585e-6
-20.	-9.	4.760247695826706e-6
-19.5	-9.	5.364380969094254e-6
-19.	-9.	5.914117895370652e-6
-18.5	-9.	6.4022342631286285e-6
-18.	-9.	6.890350630886603e-6
-17.5	-9.	7.324438279025394e-6
-17.	-9.	7.496812220663153e-6
-16.5	-9.	7.669186162300912e-6
-16.	-9.	7.841560103938671e-6
-15.5	-9.	7.692709064447047e-6
-15.	-9.	7.497282398046717e-6
-14.5	-9.	7.301855731646388e-6
-14.	-9.	6.9775930502436125e-6
-13.5	-9.	6.5583442811033435e-6
-13.	-9.	6.139095511963072e-6
-12.5	-9.	5.725019196500933e-6
-12.	-9.	5.3243851694773345e-6
-11.5	-9.	4.923751142453736e-6
-11.	-9.	4.523117115430137e-6
-10.5	-9.	4.316333790412156e-6
-10.	-9.	4.113482501580069e-6
-9.5	-9.	3.910631212747984e-6
-9.	-9.	3.8535930283099865e-6
-8.5	-9.	3.864427965346111e-6
-8.	-9.	3.875262902382232e-6
-7.5	-9.	3.918775761701033e-6
-7.	-9.	4.014572077080212e-6
-6.5	-9.	4.110368392459393e-6
-6.	-9.	4.1991711760647404e-6
-5.5	-9.	4.214463302006894e-6
-5.	-9.	4.229755427949048e-6
-4.5	-9.	4.2450475538912e-6
-4.	-9.	4.134016637027012e-6
-3.5	-9.	3.989228344915977e-6
-3.	-9.	3.844440052804941e-6
-2.5	-9.	3.64899511898888e-6
-2.	-9.	3.401114822671744e-6
-1.5	-9.	3.1532345263546076e-6
-1.	-9.	2.9112896195524892e-6
-0.5	-9.	2.694063545287585e-6
0.	-9.	2.4768374710226817e-6
0.5	-9.	2.259611396757779e-6
1.	-9.	2.1600110843577567e-6
1.5	-9.	2.0740821338384488e-6
2.	-9.	1.988153183319141e-6
2.5	-9.	1.9862031240260493e-6
3.	-9.	2.0406776660308556e-6
3.5	-9.	2.0951522080356594e-6
4.	-9.	2.1767983021898028e-6
4.5	-9.	2.3217312749544603e-6
5.	-9.	2.466664247719117e-6
5.5	-9.	2.6117386940709194e-6
6.	-9.	2.810528183496761e-6
6.5	-9.	3.0093176729226026e-6
7.	-9.	3.2081071623484433e-6
7.5	-9.	3.446316859356251e-6
8.	-9.	3.701031245919204e-6
8.5	-9.	3.955745632482157e-6
9.	-9.	4.228897526522493e-6
9.5	-9.	4.528898632815204e-6
10.	-9.	4.828899739107915e-6
10.5	-9.	5.125176667705537e-6
11.	-9.	5.391129423928613e-6
11.5	-9.	5.657082180151687e-6
12.	-9.	5.923034936374764e-6
12.5	-9.	6.062694727013533e-6
13.	-9.	6.173043340130415e-6
13.5	-9.	6.283391953247298e-6
14.	-9.	6.276828220348097e-6
14.5	-9.	6.159668050619496e-6
15.	-9.	6.042507880890896e-6
15.5	-9.	5.883771121083898e-6
16.	-9.	5.5742436970067495e-6
16.5	-9.	5.2647162729296e-6
17.	-9.	4.955188848852452e-6
17.5	-9.	4.571242636334614e-6
18.	-9.	4.180682719678044e-6
18.5	-9.	3.7901228030214733e-6
19.	-9.	3.4192179231434596e-6
19.5	-9.	3.0603273547002024e-6
20.	-9.	2.7014367862569457e-6
20.5	-9.	2.373029170642764e-6
21.	-9.	2.10854710271507e-6
21.5	-9.	1.8440650347873758e-6
22.	-9.	1.5820731406933026e-6
22.5	-9.	1.416665775545559e-6
23.	-9.	1.2512584103978148e-6
23.5	-9.	1.085851045250071e-6
24.	-9.	9.690245771489618e-7
24.5	-9.	8.704056304054434e-7
25.	-9.	7.71786683661925e-7
25.5	-9.	6.861502690990114e-7
26.	-9.	6.177488516097102e-7
26.5	-9.	5.493474341204091e-7
27.	-9.	4.825775364965277e-7
27.5	-9.	4.265467512346525e-7
28.	-9.	3.705159659727772e-7
28.5	-9.	3.144851807109019e-7
29.	-9.	2.6881862207166245e-7
29.5	-9.	2.252129217842219e-7
30.	-9.	1.8160722149678136e-7
30.5	-9.	1.4650422897861754e-7
31.	-9.	1.1875031384143747e-7
31.5	-9.	9.099639870425736e-8
32.	-9.	6.657242936208962e-8
32.5	-9.	5.2772431972384936e-8
33.	-9.	3.897243458268027e-8
33.5	-9.	2.5172437192975585e-8
34.	-9.	1.934608965184778e-8
34.5	-9.	1.4020679033334244e-8
35.	-9.	8.69526841482071e-9
35.5	-9.	5.7646961979498426e-9
36.	-9.	4.162949836854791e-9
36.5	-9.	2.5612034757597394e-9
37.	-9.	1.3824459113667002e-9
37.5	-9.	1.0053660595312134e-9
38.	-9.	6.282862076957265e-10
38.5	-9.	2.6583664214315715e-10
39.	-9.	1.9584639948960634e-10
39.5	-9.	1.2585615683605548e-10
40.	-9.	5.5865914182504636e-11
-40.	-8.5	1.5860358198997003e-13
-39.5	-8.5	2.3077267662754143e-13
-39.	-8.5	3.19876462529998e-13
-38.5	-8.5	7.96632311236381e-13
-38.	-8.5	1.2733881599427645e-12
-37.5	-8.5	1.7501440086491474e-12
-37.	-8.5	5.717422312436325e-12
-36.5	-8.5	1.0885062781093308e-11
-36.	-8.5	1.6052703249750295e-11
-35.5	-8.5	4.023947237790213e-11
-35.	-8.5	8.801667286898489e-11
-34.5	-8.5	1.3579387336006765e-10
-34.	-8.5	2.244101729721646e-10
-33.5	-8.5	5.469964399239864e-10
-33.	-8.5	8.695827068758082e-10
-32.5	-8.5	1.19216897382763e-9
-32.	-8.5	2.7977094976500987e-9
-31.5	-8.5	4.628128604447894e-9
-31.	-8.5	6.458547711245689e-9
-30.5	-8.5	1.1962946351820624e-8
-30.	-8.5	2.043576266949982e-8
-29.5	-8.5	2.890857898717901e-8
-29.	-8.5	4.3347742024391494e-8
-28.5	-8.5	7.51848989855773e-8
-28.	-8.5	1.0702205594676311e-7
-27.5	-8.5	1.3885921290794892e-7
-27.	-8.5	2.3261857554826166e-7
-26.5	-8.5	3.2911888152812625e-7
-26.	-8.5	4.2561918750799074e-7
-25.5	-8.5	6.130583867889603e-7
-25.	-8.5	8.473735608762746e-7
-24.5	-8.5	1.081688734963589e-6
-24.	-8.5	1.394577921876408e-6
-23.5	-8.5	1.8458803698781909e-6
-23.	-8.5	2.2971828178799745e-6
-22.5	-8.5	2.763066766670384e-6
-22.	-8.5	3.440915951522115e-6
-21.5	-8.5	4.118765136373846e-6
-21.	-8.5	4.796614321225576e-6
-20.5	-8.5	5.541660383266354e-6
-20.	-8.5	6.307163581610789e-6
-19.5	-8.5	7.0726667799552236e-6
-19.	-8.5	7.75398204863393e-6
-18.5	-8.5	8.33992864765995e-6
-18.	-8.5	8.925875246685968e-6
-17.5	-8.5	9.440449262009802e-6
-17.	-8.5	9.609296346269715e-6
-16.5	-8.5	9.77814343052963e-6
-16.	-8.5	9.946990514789546e-6
-15.5	-8.5	9.728248051165588e-6
-15.	-8.5	9.45330751069069e-6
-14.5	-8.5	9.17836697021579e-6
-14.	-8.5	8.774736187692426e-6
-13.5	-8.5	8.276226790505738e-6
-13.	-8.5	7.77771739331905e-6
-12.5	-8.5	7.306091524226388e-6
-12.	-8.5	6.904331169911247e-6
-11.5	-8.5	6.502570815596108e-6
-11.	-8.5	6.100810461280967e-6
-10.5	-8.5	6.004226327609483e-6
-10.	-8.5	5.913832338880633e-6
-9.5	-8.5	5.823438350151784e-6
-9.	-8.5	5.938148545621272e-6
-8.5	-8.5	6.148330689697792e-6
-8.	-8.5	6.358512833774311e-6
-7.5	-8.5	6.6018791058699665e-6
-7.	-8.5	6.898338744311929e-6
-6.5	-8.5	7.194798382753893e-6
-6.	-8.5	7.475082047505535e-6
-5.5	-8.5	7.585336247492644e-6
-5.	-8.5	7.695590447479751e-6
-4.5	-8.5	7.805844647466861e-6
-4.	-8.5	7.660570389706863e-6
-3.5	-8.5	7.447011123584289e-6
-3.	-8.5	7.233451857461715e-6
-2.5	-8.5	6.908183657268563e-6
-2.	-8.5	6.467284056030163e-6
-1.5	-8.5	6.026384454791764e-6
-1.	-8.5	5.588210169283306e-6
-0.5	-8.5	5.161385875712031e-6
0.	-8.5	4.734561582140755e-6
0.5	-8.5	4.307737288569481e-6
1.	-8.5	4.068166764437883e-6
1.5	-8.5	3.850360299513647e-6
2.	-8.5	3.6325538345894098e-6
2.5	-8.5	3.5610674834871977e-6
3.	-8.5	3.587892195602421e-6
3.5	-8.5	3.6147169077176426e-6
4.	-8.5	3.6914442499662056e-6
4.5	-8.5	3.8844027768830695e-6
5.	-8.5	4.077361303799932e-6
5.5	-8.5	4.270570087489807e-6
6.	-8.5	4.5587969845469295e-6
6.5	-8.5	4.847023881604052e-6
7.	-8.5	5.135250778661176e-6
7.5	-8.5	5.483155029755582e-6
8.	-8.5	5.85604535429493e-6
8.5	-8.5	6.228935678834278e-6
9.	-8.5	6.627749670198028e-6
9.5	-8.5	7.064314427698793e-6
10.	-8.5	7.50087918519956e-6
10.5	-8.5	7.931521699248484e-6
11.	-8.5	8.313942257746119e-6
11.5	-8.5	8.696362816243752e-6
12.	-8.5	9.078783374741388e-6
12.5	-8.5	9.27079782482574e-6
13.	-8.5	9.418621157699943e-6
13.5	-8.5	9.566444490574148e-6
14.	-8.5	9.53870909432674e-6
14.5	-8.5	9.34489910838222e-6
15.	-8.5	9.151089122437697e-6
15.5	-8.5	8.895361313780063e-6
16.	-8.5	8.415068922036933e-6
16.5	-8.5	7.934776530293801e-6
17.	-8.5	7.454484138550671e-6
17.5	-8.5	6.86894821117514e-6
18.	-8.5	6.27405914030223e-6
18.5	-8.5	5.67917006942932e-6
19.	-8.5	5.119897932464277e-6
19.5	-8.5	4.582396954777201e-6
20.	-8.5	4.0448959770901244e-6
20.5	-8.5	3.555343181288021e-6
21.	-8.5	3.1663421202458386e-6
21.5	-8.5	2.7773410592036543e-6
22.	-8.5	2.3920789333455895e-6
22.5	-8.5	2.1518361184461782e-6
23.	-8.5	1.911593303546766e-6
23.5	-8.5	1.6713504886473548e-6
24.	-8.5	1.5004816168016787e-6
24.5	-8.5	1.3556132436417023e-6
25.	-8.5	1.2107448704817263e-6
25.5	-8.5	1.0831045093636202e-6
26.	-8.5	9.783352440375494e-7
26.5	-8.5	8.735659787114785e-7
27.	-8.5	7.709038392875814e-7
27.5	-8.5	6.821113819337325e-7
28.	-8.5	5.933189245798835e-7
28.5	-8.5	5.045264672260345e-7
29.	-8.5	4.3147850052105884e-7
29.5	-8.5	3.615612223112271e-7
30.	-8.5	2.916439441013954e-7
30.5	-8.5	2.3531815586737158e-7
31.	-8.5	1.907397914265066e-7
31.5	-8.5	1.4616142698564157e-7
32.	-8.5	1.0693379671325653e-7
32.5	-8.5	8.477733012652746e-8
33.	-8.5	6.26208635397984e-8
33.5	-8.5	4.0464396953069334e-8
34.	-8.5	3.110795761425684e-8
34.5	-8.5	2.255566774033393e-8
35.	-8.5	1.400337786641103e-8
35.5	-8.5	9.293673450207609e-9
36.	-8.5	6.716107430375071e-9
36.5	-8.5	4.138541410542534e-9
37.	-8.5	2.2406152685834357e-9
37.5	-8.5	1.6307897735081635e-9
38.	-8.5	1.0209642784328912e-9
38.5	-8.5	4.3475245934702597e-10
39.	-8.5	3.2057786205376256e-10
39.5	-8.5	2.0640326476049916e-10
40.	-8.5	9.222866746723575e-11
-40.	-8.	2.879442549175412e-13
-39.5	-8.	4.185508601806253e-13
-39.	-8.	5.772555217037048e-13
-38.5	-8.	1.3791528638370089e-12
-38.	-8.	2.1810502059703134e-12
-37.5	-8.	2.9829475481036175e-12
-37.	-8.	8.972800531002864e-12
-36.5	-8.	1.6746749088229014e-11
-36.	-8.	2.452069764545517e-11
-35.5	-8.	5.879787068652341e-11
-35.	-8.	1.2594839504015556e-10
-34.5	-8.	1.9309891939378772e-10
-34.	-8.	3.1629420372808084e-10
-33.5	-8.	7.605737172561229e-10
-33.	-8.	1.2048532307841649e-9
-32.5	-8.	1.649132744312207e-9
-32.	-8.	3.821049361364096e-9
-31.5	-8.	6.2957893890367835e-9
-31.	-8.	8.77052941670947e-9
-30.5	-8.	1.6111970453640095e-8
-30.	-8.	2.7385496896122873e-8
-29.5	-8.	3.865902333860565e-8
-29.	-8.	5.7710434248016407e-8
-28.5	-8.	9.9442321679845e-8
-28.	-8.	1.4117420911167357e-7
-27.5	-8.	1.8290609654350215e-7
-27.	-8.	3.041071125608072e-7
-26.5	-8.	4.288257742483113e-7
-26.	-8.	5.535444359358152e-7
-25.5	-8.	7.930742420277023e-7
-25.	-8.	1.0917853743621212e-6
-24.5	-8.	1.3904965066965403e-6
-24.	-8.	1.786454596279122e-6
-23.5	-8.	2.3537195594662077e-6
-23.	-8.	2.9209845226532933e-6
-22.5	-8.	3.5057024511944176e-6
-22.	-8.	4.344126906578396e-6
-21.5	-8.	5.182551361962375e-6
-21.	-8.	6.020975817346355e-6
-20.5	-8.	6.92720634397355e-6
-20.	-8.	7.854079467394872e-6
-19.5	-8.	8.780952590816194e-6
-19.	-8.	9.593846201897208e-6
-18.5	-8.	0.00001027762303219127
-18.	-8.	0.000010961399862485332
-17.5	-8.	0.00001155646024499421
-17.	-8.	0.000011721780471876279
-16.5	-8.	0.00001188710069875835
-16.	-8.	0.00001205242092564042
-15.5	-8.	0.000011763787037884132
-15.	-8.	0.000011409332623334661
-14.5	-8.	0.000011054878208785193
-14.	-8.	0.000010571879325141237
-13.5	-8.	9.994109299908133e-6
-13.	-8.	9.416339274675028e-6
-12.5	-8.	8.887163851951843e-6
-12.	-8.	8.484277170345161e-6
-11.5	-8.	8.081390488738478e-6
-11.	-8.	7.678503807131796e-6
-10.5	-8.	7.692118864806812e-6
-10.	-8.	7.714182176181197e-6
-9.5	-8.	7.736245487555583e-6
-9.	-8.	8.022704062932559e-6
-8.5	-8.	8.432233414049475e-6
-8.	-8.	8.84176276516639e-6
-7.5	-8.	9.284982450038899e-6
-7.	-8.	9.782105411543645e-6
-6.5	-8.	0.000010279228373048394
-6.	-8.	0.000010750992918946328
-5.5	-8.	0.000010956209192978393
-5.	-8.	0.000011161425467010456
-4.5	-8.	0.000011366641741042521
-4.	-8.	0.000011187124142386713
-3.5	-8.	0.000010904793902252602
-3.	-8.	0.00001062246366211849
-2.5	-8.	0.000010167372195548246
-2.	-8.	9.533453289388584e-6
-1.5	-8.	8.899534383228922e-6
-1.	-8.	8.265130719014124e-6
-0.5	-8.	7.628708206136477e-6
0.	-8.	6.992285693258828e-6
0.5	-8.	6.355863180381181e-6
1.	-8.	5.976322444518011e-6
1.5	-8.	5.626638465188845e-6
2.	-8.	5.276954485859679e-6
2.5	-8.	5.135931842948345e-6
3.	-8.	5.135106725173986e-6
3.5	-8.	5.134281607399626e-6
4.	-8.	5.206090197742608e-6
4.5	-8.	5.447074278811678e-6
5.	-8.	5.6880583598807474e-6
5.5	-8.	5.9294014809086925e-6
6.	-8.	6.307065785597098e-6
6.5	-8.	6.684730090285504e-6
7.	-8.	7.062394394973909e-6
7.5	-8.	7.519993200154913e-6
8.	-8.	8.011059462670656e-6
8.5	-8.	8.502125725186398e-6
9.	-8.	9.026601813873563e-6
9.5	-8.	9.599730222582384e-6
10.	-8.	0.000010172858631291207
10.5	-8.	0.00001073786673079143
11.	-8.	0.000011236755091563624
11.5	-8.	0.000011735643452335817
12.	-8.	0.00001223453181310801
12.5	-8.	0.000012478900922637946
13.	-8.	0.00001266419897526947
13.5	-8.	0.000012849497027900997
14.	-8.	0.000012800589968305384
14.5	-8.	0.000012530130166144941
15.	-8.	0.0000122596703639845
15.5	-8.	0.000011906951506476228
16.	-8.	0.000011255894147067116
16.5	-8.	0.000010604836787658002
17.	-8.	9.95377942824889e-6
17.5	-8.	9.166653786015666e-6
18.	-8.	8.367435560926417e-6
18.5	-8.	7.5682173358371656e-6
19.	-8.	6.820577941785095e-6
19.5	-8.	6.104466554854199e-6
20.	-8.	5.388355167923303e-6
20.5	-8.	4.737657191933279e-6
21.	-8.	4.224137137776607e-6
21.5	-8.	3.7106170836199327e-6
22.	-8.	3.2020847259978757e-6
22.5	-8.	2.887006461346797e-6
23.	-8.	2.571928196695718e-6
23.5	-8.	2.2568499320446386e-6
24.	-8.	2.031938656454395e-6
24.5	-8.	1.8408208568779612e-6
25.	-8.	1.6497030573015275e-6
25.5	-8.	1.4800587496282289e-6
26.	-8.	1.3389216364653884e-6
26.5	-8.	1.1977845233025477e-6
27.	-8.	1.059230142078635e-6
27.5	-8.	9.376760126328124e-7
28.	-8.	8.161218831869897e-7
28.5	-8.	6.945677537411671e-7
29.	-8.	5.941383789704552e-7
29.5	-8.	4.979095228382323e-7
30.	-8.	4.0168066670600944e-7
30.5	-8.	3.241320827561257e-7
31.	-8.	2.627292690115757e-7
31.5	-8.	2.0132645526702578e-7
32.	-8.	1.4729516406442346e-7
32.5	-8.	1.1678222828066999e-7
33.	-8.	8.626929249691654e-8
33.5	-8.	5.575635671316308e-8
34.	-8.	4.2869825576665893e-8
34.5	-8.	3.109065644733362e-8
35.	-8.	1.931148731800135e-8
35.5	-8.	1.2822650702465377e-8
36.	-8.	9.269265023895352e-9
36.5	-8.	5.715879345325329e-9
37.	-8.	3.0987846258001713e-9
37.5	-8.	2.2562134874851137e-9
38.	-8.	1.4136423491700562e-9
38.5	-8.	6.036682765508948e-10
39.	-8.	4.4530932461791884e-10
39.5	-8.	2.8695037268494283e-10
40.	-8.	1.2859142075196687e-10
-40.	-7.5	1.551010163958245e-12
-39.5	-7.5	2.2287590954338065e-12
-39.	-7.5	3.001241209325795e-12
-38.5	-7.5	5.942260853976101e-12
-38.	-7.5	8.883280498626408e-12
-37.5	-7.5	1.1824300143276715e-11
-37.	-7.5	2.529509708868622e-11
-36.5	-7.5	4.2386998450123236e-11
-36.	-7.5	5.947889981156025e-11
-35.5	-7.5	1.197563505181082e-10
-35.	-7.5	2.3359912253540464e-10
-34.5	-7.5	3.4744189455270095e-10
-34.	-7.5	5.466806917629591e-10
-33.5	-7.5	1.2351591062854064e-9
-33.	-7.5	1.923637520807854e-9
-32.5	-7.5	2.6121159353303007e-9
-32.	-7.5	5.806870019138617e-9
-31.5	-7.5	9.440928714187933e-9
-31.	-7.5	1.307498740923725e-8
-30.5	-7.5	2.3500071661276767e-8
-30.	-7.5	3.941201290958047e-8
-29.5	-7.5	5.5323954157884154e-8
-29.	-7.5	8.171720468820976e-8
-28.5	-7.5	1.3867417599709694e-7
-28.	-7.5	1.956311473059841e-7
-27.5	-7.5	2.525881186148713e-7
-27.	-7.5	4.132585504173283e-7
-26.5	-7.5	5.785197863690235e-7
-26.	-7.5	7.437810223207188e-7
-25.5	-7.5	1.0543091365932508e-6
-25.	-7.5	1.4397174949635102e-6
-24.5	-7.5	1.82512585333377e-6
-24.	-7.5	2.329459019279171e-6
-23.5	-7.5	3.0432860095683635e-6
-23.	-7.5	3.757112999857556e-6
-22.5	-7.5	4.4911937697321076e-6
-22.	-7.5	5.5196953425937634e-6
-21.5	-7.5	6.548196915455421e-6
-21.	-7.5	7.5766984883170786e-6
-20.5	-7.5	8.662506965817761e-6
-20.	-7.5	9.76576171773449e-6
-19.5	-7.5	0.000010869016469651215
-19.	-7.5	0.000011818748402944975
-18.5	-7.5	0.000012594568624292172
-18.	-7.5	0.000013370388845639368
-17.5	-7.5	0.000014038359550398457
-17.	-7.5	0.000014183910014042003
-16.5	-7.5	0.000014329460477685551
-16.	-7.5	0.0000144750109413291
-15.5	-7.5	0.000014113282426272837
-15.	-7.5	0.000013678001610372846
-14.5	-7.5	0.000013242720794472855
-14.	-7.5	0.00001270512777284715
-13.5	-7.5	0.000012092103699201602
-13.	-7.5	0.000011479079625556053
-12.5	-7.5	0.000010956859525438862
-12.	-7.5	0.000010670622824978712
-11.5	-7.5	0.000010384386124518563
-11.	-7.5	0.000010098149424058412
-10.5	-7.5	0.000010433077099740246
-10.	-7.5	0.000010780604372839632
-9.5	-7.5	0.000011128131645939015
-9.	-7.5	0.00001186009228810129
-8.5	-7.5	0.000012770999074134071
-8.	-7.5	0.000013681905860166851
-7.5	-7.5	0.000014635798108761088
-7.	-7.5	0.000015658465493167993
-6.5	-7.5	0.000016681132877574895
-6.	-7.5	0.00001766066892944843
-5.5	-7.5	0.00001818684139866373
-5.	-7.5	0.000018713013867879025
-4.5	-7.5	0.000019239186337094324
-4.	-7.5	0.000019090691667640306
-3.5	-7.5	0.00001876190533277976
-3.	-7.5	0.00001843311899791921
-2.5	-7.5	0.000017768407531761748
-2.	-7.5	0.00001675597550143143
-1.5	-7.5	0.000015743543471101118
-1.	-7.5	0.00001470678842669464
-0.5	-7.5	0.00001356873649010815
0.	-7.5	0.000012430684553521663
0.5	-7.5	0.000011292632616935178
1.	-7.5	0.000010500488625158819
1.5	-7.5	9.748548689160195e-6
2.	-7.5	8.99660875316157e-6
2.5	-7.5	8.573723997818365e-6
3.	-7.5	8.37192822212691e-6
3.5	-7.5	8.170132446435453e-6
4.	-7.5	8.094230873256958e-6
4.5	-7.5	8.311556976893364e-6
5.	-7.5	8.52888308052977e-6
5.5	-7.5	8.746857725242679e-6
6.	-7.5	9.211072057254397e-6
6.5	-7.5	9.675286389266112e-6
7.	-7.5	0.000010139500721277828
7.5	-7.5	0.000010729153809936062
8.	-7.5	0.000011371326351525373
8.5	-7.5	0.000012013498893114683
9.	-7.5	0.000012701841059762669
9.5	-7.5	0.00001345741672119478
10.	-7.5	0.000014212992382626889
10.5	-7.5	0.000014957205582946992
11.	-7.5	0.000015608899774355734
11.5	-7.5	0.000016260593965764482
12.	-7.5	0.000016912288157173226
12.5	-7.5	0.000017216922612332838
13.	-7.5	0.00001744100840436754
13.5	-7.5	0.000017665094196402232
14.	-7.5	0.00001757094231995094
14.5	-7.5	0.000017175744802052983
15.	-7.5	0.000016780547284155025
15.5	-7.5	0.00001627450607155633
16.	-7.5	0.00001536645511447001
16.5	-7.5	0.00001445840415738369
17.	-7.5	0.000013550353200297372
17.5	-7.5	0.000012468618379061746
18.	-7.5	0.000011371448024471919
18.5	-7.5	0.00001027427766988209
19.	-7.5	9.257057399828051e-6
19.5	-7.5	8.288707311278628e-6
20.	-7.5	7.320357222729203e-6
20.5	-7.5	6.443886042795373e-6
21.	-7.5	5.760093360480265e-6
21.5	-7.5	5.076300678165156e-6
22.	-7.5	4.39922382011167e-6
22.5	-7.5	3.982628665800143e-6
23.	-7.5	3.566033511488616e-6
23.5	-7.5	3.1494383571770883e-6
24.	-7.5	2.848592716168399e-6
24.5	-7.5	2.591128565904292e-6
25.	-7.5	2.3336644156401854e-6
25.5	-7.5	2.1019607659401806e-6
26.	-7.5	1.9044555411437842e-6
26.5	-7.5	1.7069503163473876e-6
27.	-7.5	1.5126068125010025e-6
27.5	-7.5	1.3390746253042902e-6
28.	-7.5	1.1655424381075775e-6
28.5	-7.5	9.920102509108655e-7
29.	-7.5	8.484240872647228e-7
29.5	-7.5	7.107924936009246e-7
30.	-7.5	5.731608999371261e-7
30.5	-7.5	4.623756161321896e-7
31.	-7.5	3.7479418854580276e-7
31.5	-7.5	2.87212760959416e-7
32.	-7.5	2.1016087366642253e-7
32.5	-7.5	1.6670278868603605e-7
33.	-7.5	1.232447037056496e-7
33.5	-7.5	7.978661872526311e-8
34.	-7.5	6.140329669184169e-8
34.5	-7.5	4.459527264923648e-8
35.	-7.5	2.778724860663126e-8
35.5	-7.5	1.8506651877468412e-8
36.	-7.5	1.340280462531174e-8
36.5	-7.5	8.298957373155068e-9
37.	-7.5	4.534415411318701e-9
37.5	-7.5	3.3082177506355474e-9
38.	-7.5	2.082020089952395e-9
38.5	-7.5	9.030214156146028e-10
39.	-7.5	6.675301560429855e-10
39.5	-7.5	4.3203889647136786e-10
40.	-7.5	1.9654763689975042e-10
-40.	-7.	3.3856588120127963e-12
-39.5	-7.	4.856937137893944e-12
-39.	-7.	6.517550602557367e-12
-38.5	-7.	1.2512235232864527e-11
-38.	-7.	1.8506919863171688e-11
-37.5	-7.	2.450160449347885e-11
-37.	-7.	4.820525527001025e-11
-36.5	-7.	7.799887487339904e-11
-36.	-7.	1.0779249447678786e-10
-35.5	-7.	2.02091398462787e-10
-35.	-7.	3.7639961891211576e-10
-34.5	-7.	5.507078393614445e-10
-34.	-7.	8.468950458185932e-10
-33.5	-7.	1.841335225269827e-9
-33.	-7.	2.8357754047210606e-9
-32.5	-7.	3.830215584172295e-9
-32.	-7.	8.277938240426348e-9
-31.5	-7.	1.3330958603779592e-8
-31.	-7.	1.8383978967132836e-8
-30.5	-7.	3.252119690776027e-8
-30.	-7.	5.3998056352314516e-8
-29.5	-7.	7.547491579686876e-8
-29.	-7.	1.1058616613086209e-7
-28.5	-7.	1.8545559026909158e-7
-28.	-7.	2.6032501440732107e-7
-27.5	-7.	3.3519443854555055e-7
-27.	-7.	5.413982433976491e-7
-26.5	-7.	7.534154732097245e-7
-26.	-7.	9.654327030217997e-7
-25.5	-7.	1.3564916959718783e-6
-25.	-7.	1.8398407627669468e-6
-24.5	-7.	2.323189829562015e-6
-24.	-7.	2.948656517755262e-6
-23.5	-7.	3.824472688284526e-6
-23.	-7.	4.700288858813792e-6
-22.5	-7.	5.599124003849003e-6
-22.	-7.	6.832576444851988e-6
-21.5	-7.	8.066028885854975e-6
-21.	-7.	9.299481326857962e-6
-20.5	-7.	0.000010574141077318553
-20.	-7.	0.000011861345808759576
-19.5	-7.	0.000013148550540200603
-19.	-7.	0.000014237772684869873
-18.5	-7.	0.000015102718784388857
-18.	-7.	0.000015967664883907837
-17.5	-7.	0.000016704726346549328
-17.	-7.	0.00001682231796874946
-16.5	-7.	0.000016939909590949593
-16.	-7.	0.00001705750121314973
-15.5	-7.	0.000016621063133080316
-15.	-7.	0.000016104294187651294
-14.5	-7.	0.000015587525242222276
-14.	-7.	0.000015007828207431729
-13.5	-7.	0.00001438173659099308
-13.	-7.	0.000013755644974554431
-12.5	-7.	0.000013272901193017027
-12.	-7.	0.000013162692974616707
-11.5	-7.	0.000013052484756216386
-11.	-7.	0.000012942276537816068
-10.5	-7.	0.000013704952488760447
-10.	-7.	0.000014485333880564468
-9.5	-7.	0.000015265715272368485
-9.	-7.	0.000016581194563444202
-8.5	-7.	0.000018145751362805148
-8.	-7.	0.00001971030816216609
-7.5	-7.	0.00002133157660599344
-7.	-7.	0.000023043581564398492
-6.5	-7.	0.000024755586522803544
-6.	-7.	0.000026402356228892537
-5.5	-7.	0.00002736342285166633
-5.	-7.	0.00002832448947444012
-4.5	-7.	0.000029285556097213913
-4.	-7.	0.00002920098921983261
-3.5	-7.	0.000028836997135052516
-3.	-7.	0.00002847300505027242
-2.5	-7.	0.000027558442994363783
-2.	-7.	0.000026073978650292504
-1.5	-7.	0.00002458951430622123
-1.	-7.	0.00002304648871811928
-0.5	-7.	0.000021259575920811804
0.	-7.	0.00001947266312350433
0.5	-7.	0.00001768575032619686
1.	-7.	0.000016343551483380727
1.5	-7.	0.000015053040683293194
2.	-7.	0.000013762529883205657
2.5	-7.	0.000012950736113545437
3.	-7.	0.000012460587666679638
3.5	-7.	0.000011970439219813837
4.	-7.	0.000011674837283408263
4.5	-7.	0.000011832365198544695
5.	-7.	0.000011989893113681125
5.5	-7.	0.000012148450182373716
6.	-7.	0.000012697758830313744
6.5	-7.	0.000013247067478253776
7.	-7.	0.000013796376126193808
7.5	-7.	0.000014529356454916639
8.	-7.	0.000015339237547418778
8.5	-7.	0.000016149118639920917
9.	-7.	0.000017020587932267205
9.5	-7.	0.000017981743677724666
10.	-7.	0.000018942899423182128
10.5	-7.	0.00001988892416563085
11.	-7.	0.000020711744490620728
11.5	-7.	0.000021534564815610604
12.	-7.	0.00002235738514060048
12.5	-7.	0.000022726273219618532
13.	-7.	0.000022989808727469774
13.5	-7.	0.000023253344235321013
14.	-7.	0.000023101810739744675
14.5	-7.	0.00002255763134848931
15.	-7.	0.000022013451957233947
15.5	-7.	0.00002132568820818946
16.	-7.	0.000020117170336476404
16.5	-7.	0.000018908652464763346
17.	-7.	0.00001770013459305029
17.5	-7.	0.000016276893586020992
18.	-7.	0.000014834569826927608
18.5	-7.	0.000013392246067834223
19.	-7.	0.000012064499989738266
19.5	-7.	0.00001080679051134366
20.	-7.	9.549081032949053e-6
20.5	-7.	8.414253566628895e-6
21.	-7.	7.53712094918782e-6
21.5	-7.	6.659988331746743e-6
22.	-7.	5.7915413452635466e-6
22.5	-7.	5.259977496552551e-6
23.	-7.	4.7284136478415564e-6
23.5	-7.	4.19684979913056e-6
24.	-7.	3.809032667465882e-6
24.5	-7.	3.4750900333880217e-6
25.	-7.	3.1411473993101623e-6
25.5	-7.	2.837273211757102e-6
26.	-7.	2.5733164748718864e-6
26.5	-7.	2.3093597379866712e-6
27.	-7.	2.0491958329715916e-6
27.5	-7.	1.8139973902146807e-6
28.	-7.	1.5787989474577693e-6
28.5	-7.	1.3436005047008582e-6
29.	-7.	1.1489041829810258e-6
29.5	-7.	9.622614418556713e-7
30.	-7.	7.756187007303168e-7
30.5	-7.	6.25539746637463e-7
31.	-7.	5.070636780647491e-7
31.5	-7.	3.8858760949203527e-7
32.	-7.	2.8437244836315615e-7
32.5	-7.	2.2565576980024084e-7
33.	-7.	1.669390912373255e-7
33.5	-7.	1.0822241267441016e-7
34.	-7.	8.335076209265498e-8
34.5	-7.	6.060539301117184e-8
35.	-7.	3.78600239296887e-8
35.5	-7.	2.5277137182106e-8
36.	-7.	1.8333114950345784e-8
36.5	-7.	1.138909271858557e-8
37.	-7.	6.2611810982664234e-9
37.5	-7.	4.575288302283311e-9
38.	-7.	2.889395506300199e-9
38.5	-7.	1.2681362748230303e-9
39.	-7.	9.389015564977157e-10
39.5	-7.	6.096668381724011e-10
40.	-7.	2.804321198470866e-10
-40.	-6.5	6.8676452226760795e-12
-39.5	-6.5	9.836889363104594e-12
-39.	-6.5	1.3159824522613989e-11
-38.5	-6.5	2.4579101740996922e-11
-38.	-6.5	3.5998378959379855e-11
-37.5	-6.5	4.741765617776279e-11
-37.	-6.5	8.70694878498127e-11
-36.5	-6.5	1.364302644204921e-10
-36.	-6.5	1.8579104099117146e-10
-35.5	-6.5	3.2649553185038173e-10
-35.	-6.5	5.804984635024099e-10
-34.5	-6.5	8.34501395154438e-10
-34.	-6.5	1.2527431020925152e-9
-33.5	-6.5	2.6119198863624095e-9
-33.	-6.5	3.971096670632304e-9
-32.5	-6.5	5.330273454902199e-9
-32.	-6.5	1.1201505191611903e-8
-31.5	-6.5	1.78636182232529e-8
-31.	-6.5	2.4525731254893894e-8
-30.5	-6.5	4.2774647141477777e-8
-30.	-6.5	7.03852021170999e-8
-29.5	-6.5	9.799575709272201e-8
-29.	-6.5	1.4261185666198766e-7
-28.5	-6.5	2.3681648593326353e-7
-28.	-6.5	3.3102111520453943e-7
-27.5	-6.5	4.2522574447581533e-7
-27.	-6.5	6.797275371794345e-7
-26.5	-6.5	9.413247722633796e-7
-26.	-6.5	1.2029220073473246e-6
-25.5	-6.5	1.6782920578328536e-6
-25.	-6.5	2.2638548844264716e-6
-24.5	-6.5	2.8494177110200897e-6
-24.	-6.5	3.600416002994168e-6
-23.5	-6.5	4.642839684096997e-6
-23.	-6.5	5.685263365199826e-6
-22.5	-6.5	6.753364159285964e-6
-22.	-6.5	8.194722507157333e-6
-21.5	-6.5	9.636080855028704e-6
-21.	-6.5	0.000011077439202900075
-20.5	-6.5	0.000012541643564889897
-20.	-6.5	0.00001401280307188596
-19.5	-6.5	0.000015483962578882024
-19.	-6.5	0.000016711824902117743
-18.5	-6.5	0.00001766407849097077
-18.	-6.5	0.000018616332079823796
-17.5	-6.5	0.00001942092765781542
-17.	-6.5	0.000019510271688306263
-16.5	-6.5	0.00001959961571879711
-16.	-6.5	0.000019688959749287956
-15.5	-6.5	0.000019182347098722838
-15.	-6.5	0.000018589324431312135
-14.5	-6.5	0.000017996301763901432
-14.	-6.5	0.00001738565300329527
-13.5	-6.5	0.000016762009168022278
-13.	-6.5	0.00001613836533274929
-12.5	-6.5	0.00001571580523097431
-12.	-6.5	0.000015815826038412202
-11.5	-6.5	0.000015915846845850093
-11.	-6.5	0.000016015867653287984
-10.5	-6.5	0.000017271022420475888
-10.	-6.5	0.000018549607737475075
-9.5	-6.5	0.000019828193054474266
-9.	-6.5	0.000021818539470290525
-8.5	-6.5	0.000024140196626120912
-8.	-6.5	0.0000264618537819513
-7.5	-6.5	0.000028862717206094775
-7.	-6.5	0.00003139030770343556
-6.5	-6.5	0.00003391789820077636
-6.	-6.5	0.00003635642800304482
-5.5	-6.5	0.00003785881988838737
-5.	-6.5	0.00003936121177372992
-4.5	-6.5	0.00004086360365907247
-4.	-6.5	0.00004089605521617142
-3.5	-6.5	0.00004053569382205718
-3.	-6.5	0.00004017533242794293
-2.5	-6.5	0.00003900766221882743
-2.	-6.5	0.000037004335935008123
-1.5	-6.5	0.00003500100965118881
-1.	-6.5	0.000032893151128856024
-0.5	-6.5	0.000030349952197605314
0.	-6.5	0.000027806753266354597
0.5	-6.5	0.000025263554335103887
1.	-6.5	0.000023252435257021574
1.5	-6.5	0.000021303158551790033
2.	-6.5	0.0000193538818465585
2.5	-6.5	0.00001804854691552738
3.	-6.5	0.000017175870207744823
3.5	-6.5	0.000016303193499962262
4.	-6.5	0.000015705590820662105
4.5	-6.5	0.00001574867942590069
5.	-6.5	0.00001579176803113928
5.5	-6.5	0.000015836351561457455
6.	-6.5	0.000016448531960299733
6.5	-6.5	0.000017060712359142014
7.	-6.5	0.000017672892757984295
7.5	-6.5	0.000018539827834502774
8.	-6.5	0.00001951342513138183
8.5	-6.5	0.000020487022428260884
9.	-6.5	0.000021540369641561968
9.5	-6.5	0.00002270985090583231
10.	-6.5	0.000023879332170102652
10.5	-6.5	0.000025029900547384064
11.	-6.5	0.000026026470460545837
11.5	-6.5	0.000027023040373707607
12.	-6.5	0.00002801961028686938
12.5	-6.5	0.00002845198285587366
13.	-6.5	0.00002875341156402658
13.5	-6.5	0.0000290548402721795
14.	-6.5	0.00002884137583498195
14.5	-6.5	0.000028140834120113388
15.	-6.5	0.000027440292405244828
15.5	-6.5	0.000026562558739873603
16.	-6.5	0.000025042182378955676
16.5	-6.5	0.000023521806018037745
17.	-6.5	0.00002200142965711982
17.5	-6.5	0.000020225470971309177
18.	-6.5	0.000018426798318833012
18.5	-6.5	0.00001662812566635685
19.	-6.5	0.00001498070755624151
19.5	-6.5	0.000013425745094941174
20.	-6.5	0.000011870782633640837
20.5	-6.5	0.000010470722150361458
21.	-6.5	9.395505321114995e-6
21.5	-6.5	8.320288491868532e-6
22.	-6.5	7.255753023500199e-6
22.5	-6.5	6.605507591831788e-6
23.	-6.5	5.955262160163376e-6
23.5	-6.5	5.3050167284949634e-6
24.	-6.5	4.826176946626112e-6
24.5	-6.5	4.411577889389029e-6
25.	-6.5	3.996978832151946e-6
25.5	-6.5	3.6166164432617813e-6
26.	-6.5	3.2817050396309388e-6
26.5	-6.5	2.9467936360000975e-6
27.	-6.5	2.6163861857055503e-6
27.5	-6.5	2.315624994691618e-6
28.	-6.5	2.014863803677685e-6
28.5	-6.5	1.7141026126637521e-6
29.	-6.5	1.4654007314802367e-6
29.5	-6.5	1.2270505019306776e-6
30.	-6.5	9.887002723811185e-7
30.5	-6.5	7.972473350476903e-7
31.	-6.5	6.463287590973852e-7
31.5	-6.5	4.9541018314708e-7
32.	-6.5	3.6266999004133147e-7
32.5	-6.5	2.8792672582582906e-7
33.	-6.5	2.1318346161032664e-7
33.5	-6.5	1.3844019739482423e-7
34.	-6.5	1.067172684647867e-7
34.5	-6.5	7.769705093755564e-8
35.	-6.5	4.86768334103246e-8
35.5	-6.5	3.258718927157436e-8
36.	-6.5	2.3672342495700127e-8
36.5	-6.5	1.4757495719825895e-8
37.	-6.5	8.165726781297611e-9
37.5	-6.5	5.97681612473144e-9
38.	-6.5	3.787905468165271e-9
38.5	-6.5	1.682559366112376e-9
39.	-6.5	1.2476681381958975e-9
39.5	-6.5	8.127769102794194e-10
40.	-6.5	3.77885682362941e-10
-40.	-6.	2.2808037433860336e-11
-39.5	-6.	3.2602724838812625e-11
-39.	-6.	4.3442990721827304e-11
-38.5	-6.	7.821759632821972e-11
-38.	-6.	1.1299220193461217e-10
-37.5	-6.	1.4776680754100458e-10
-37.	-6.	2.4659041727676683e-10
-36.5	-6.	3.6743995643824486e-10
-36.	-6.	4.882894955997228e-10
-35.5	-6.	7.690576957287304e-10
-35.	-6.	1.2481814705398084e-9
-34.5	-6.	1.727305245350886e-9
-34.	-6.	2.4574725768089768e-9
-33.5	-6.	4.6258854624968936e-9
-33.	-6.	6.79429834818481e-9
-32.5	-6.	8.962711233872728e-9
-32.	-6.	1.7547207499155683e-8
-31.5	-6.	2.7256326665783713e-8
-31.	-6.	3.696544583241174e-8
-30.5	-6.	6.234786477054131e-8
-30.	-6.	1.0039363680374053e-7
-29.5	-6.	1.3843940883693974e-7
-29.	-6.	1.9851110420077175e-7
-28.5	-6.	3.2281086043502994e-7
-28.	-6.	4.471106166692882e-7
-27.5	-6.	5.714103729035464e-7
-27.	-6.	8.951182476368897e-7
-26.5	-6.	1.227652783957271e-6
-26.	-6.	1.5601873202776524e-6
-25.5	-6.	2.148456980858573e-6
-25.	-6.	2.8685495920690104e-6
-24.5	-6.	3.5886422032794473e-6
-24.	-6.	4.498433695851608e-6
-23.5	-6.	5.742392171246897e-6
-23.	-6.	6.986350646642187e-6
-22.5	-6.	8.257834732243327e-6
-22.	-6.	9.929447209948358e-6
-21.5	-6.	0.00001160105968765339
-21.	-6.	0.000013272672165358422
-20.5	-6.	0.000014931664686041796
-20.	-6.	0.0000165868152397806
-19.5	-6.	0.000018241965793519408
-19.	-6.	0.00001960203970859243
-18.5	-6.	0.000020627848764238706
-18.	-6.	0.000021653657819884984
-17.5	-6.	0.000022514015012897106
-17.	-6.	0.000022572927705230954
-16.5	-6.	0.000022631840397564806
-16.	-6.	0.000022690753089898657
-15.5	-6.	0.000022148262904505863
-15.	-6.	0.00002151857303758041
-14.5	-6.	0.000020888883170654956
-14.	-6.	0.00002033162465984641
-13.5	-6.	0.000019827767142129245
-13.	-6.	0.000019323909624412087
-12.5	-6.	0.000019118137825037894
-12.	-6.	0.000019687037865126954
-11.5	-6.	0.000020255937905216015
-11.	-6.	0.000020824837945305075
-10.5	-6.	0.00002306201251148625
-10.	-6.	0.00002533302608746587
-9.5	-6.	0.00002760403966344549
-9.	-6.	0.00003096009900802907
-8.5	-6.	0.00003482122573708033
-8.	-6.	0.00003868235246613159
-7.5	-6.	0.00004271149363300873
-7.	-6.	0.000047009451629841865
-6.5	-6.	0.00005130740962667499
-6.	-6.	0.00005547946203557853
-5.5	-6.	0.00005832809119118248
-5.	-6.	0.00006117672034678642
-4.5	-6.	0.00006402534950239038
-4.	-6.	0.00006457633081868793
-3.5	-6.	0.00006451331045664182
-3.	-6.	0.0000644502900945957
-2.5	-6.	0.00006300487559002436
-2.	-6.	0.00006012852655164094
-1.5	-6.	0.0000572521775132575
-1.	-6.	0.00005413659326172586
-0.5	-6.	0.00005002467757215573
0.	-6.	0.0000459127618825856
0.5	-6.	0.000041800846193015465
1.	-6.	0.00003822185754095803
1.5	-6.	0.000034704809727968
2.	-6.	0.00003118776191497797
2.5	-6.	0.000028597578916751923
3.	-6.	0.000026630147384596434
3.5	-6.	0.000024662715852440942
4.	-6.	0.000023140695127184457
4.5	-6.	0.000022656107210812068
5.	-6.	0.000022171519294439675
5.5	-6.	0.00002168953611133906
6.	-6.	0.000022196524528613353
6.5	-6.	0.000022703512945887645
7.	-6.	0.000023210501363161937
7.5	-6.	0.000024140509359414367
8.	-6.	0.000025247629736728368
8.5	-6.	0.00002635475011404236
9.	-6.	0.000027580527823504285
9.5	-6.	0.000028979097647087297
10.	-6.	0.000030377667470670305
10.5	-6.	0.00003175344162042527
11.	-6.	0.00003294360165636746
11.5	-6.	0.000034133761692309655
12.	-6.	0.000035323921728251836
12.5	-6.	0.000035813962019052816
13.	-6.	0.00003614151238777882
13.5	-6.	0.00003646906275650481
14.	-6.	0.00003615926198307841
14.5	-6.	0.0000352465414348533
15.	-6.	0.000034333820886628195
15.5	-6.	0.00003320374442204
16.	-6.	0.00003128535792650324
16.5	-6.	0.000029366971430966466
17.	-6.	0.000027448584935429695
17.5	-6.	0.000025235118837705608
18.	-6.	0.000022995428593806424
18.5	-6.	0.000020755738349907243
19.	-6.	0.000018719477590525638
19.5	-6.	0.00001680756486516412
20.	-6.	0.0000148956521398026
20.5	-6.	0.000013178351636505744
21.	-6.	0.00001186917081084399
21.5	-6.	0.000010559989985182236
22.	-6.	9.263682301214748e-6
22.5	-6.	8.466675633832237e-6
23.	-6.	7.669668966449727e-6
23.5	-6.	6.872662299067215e-6
24.	-6.	6.2721619548673945e-6
24.5	-6.	5.745309758267976e-6
25.	-6.	5.218457561668557e-6
25.5	-6.	4.7289535563279225e-6
26.	-6.	4.2890312472307626e-6
26.5	-6.	3.849108938133602e-6
27.	-6.	3.4150068036996803e-6
27.5	-6.	3.0192146592326572e-6
28.	-6.	2.6234225147656342e-6
28.5	-6.	2.227630370298611e-6
29.	-6.	1.9030257290343407e-6
29.5	-6.	1.5925762549485543e-6
30.	-6.	1.2821267808627676e-6
30.5	-6.	1.0335669708082011e-6
31.	-6.	8.384997589224192e-7
31.5	-6.	6.434325470366372e-7
32.	-6.	4.7186868380729545e-7
32.5	-6.	3.752907009154018e-7
33.	-6.	2.787127180235081e-7
33.5	-6.	1.8213473513161434e-7
34.	-6.	1.4081562878304195e-7
34.5	-6.	1.0296810848206524e-7
35.	-6.	6.512058818108856e-8
35.5	-6.	4.39778507627594e-8
36.	-6.	3.210410927933654e-8
36.5	-6.	2.0230367795913683e-8
37.	-6.	1.1414778360263188e-8
37.5	-6.	8.395210846296092e-9
38.	-6.	5.375643332328999e-9
38.5	-6.	2.4698883535171198e-9
39.	-6.	1.839245175338974e-9
39.5	-6.	1.2086019971608284e-9
40.	-6.	5.779588189826828e-10
-40.	-5.5	3.874842964504459e-11
-39.5	-5.5	5.5368560314520656e-11
-39.	-5.5	7.372615692104061e-11
-38.5	-5.5	1.3185609091544252e-10
-38.	-5.5	1.8998602490984445e-10
-37.5	-5.5	2.4811595890424637e-10
-37.	-5.5	4.0611134670372095e-10
-36.5	-5.5	5.984496484559975e-10
-36.	-5.5	7.90787950208274e-10
-35.5	-5.5	1.211619859607079e-9
-35.	-5.5	1.9158644775772067e-9
-34.5	-5.5	2.6201090955473344e-9
-34.	-5.5	3.662202051525438e-9
-33.5	-5.5	6.639851038631378e-9
-33.	-5.5	9.617500025737318e-9
-32.5	-5.5	1.2595149012843255e-8
-32.	-5.5	2.389290980669946e-8
-31.5	-5.5	3.6649035108314524e-8
-31.	-5.5	4.9405160409929585e-8
-30.5	-5.5	8.192108239960484e-8
-30.	-5.5	1.3040207149038115e-7
-29.5	-5.5	1.7888306058115744e-7
-29.	-5.5	2.544103517395558e-7
-28.5	-5.5	4.0880523493679635e-7
-28.	-5.5	5.63200118134037e-7
-27.5	-5.5	7.175950013312775e-7
-27.	-5.5	1.110508958094345e-6
-26.5	-5.5	1.5139807956511626e-6
-26.	-5.5	1.9174526332079803e-6
-25.5	-5.5	2.618621903884292e-6
-25.	-5.5	3.4732442997115482e-6
-24.5	-5.5	4.327866695538805e-6
-24.	-5.5	5.396451388709046e-6
-23.5	-5.5	6.841944658396797e-6
-23.	-5.5	8.287437928084547e-6
-22.5	-5.5	9.762305305200689e-6
-22.	-5.5	0.000011664171912739383
-21.5	-5.5	0.000013566038520278076
-21.	-5.5	0.000015467905127816772
-20.5	-5.5	0.00001732168580719369
-20.	-5.5	0.000019160827407675238
-19.5	-5.5	0.00002099996900815679
-19.	-5.5	0.000022492254515067114
-18.5	-5.5	0.000023591619037506644
-18.	-5.5	0.00002469098355994617
-17.5	-5.5	0.000025607102367978793
-17.	-5.5	0.000025635583722155648
-16.5	-5.5	0.000025664065076332503
-16.	-5.5	0.000025692546430509355
-15.5	-5.5	0.000025114178710288887
-15.	-5.5	0.000024447821643848684
-14.5	-5.5	0.00002378146457740848
-14.	-5.5	0.000023277596316397554
-13.5	-5.5	0.000022893525116236216
-13.	-5.5	0.000022509453916074877
-12.5	-5.5	0.000022520470419101477
-12.	-5.5	0.000023558249691841707
-11.5	-5.5	0.000024596028964581936
-11.	-5.5	0.000025633808237322166
-10.5	-5.5	0.00002885300260249661
-10.	-5.5	0.00003211644443745667
-9.5	-5.5	0.00003537988627241671
-9.	-5.5	0.000040101658545767615
-8.5	-5.5	0.00004550225484803975
-8.	-5.5	0.000050902851150311895
-7.5	-5.5	0.000056560270059922694
-7.	-5.5	0.00006262859555624817
-6.5	-5.5	0.00006869692105257363
-6.	-5.5	0.00007460249606811224
-5.5	-5.5	0.0000787973624939776
-5.	-5.5	0.00008299222891984294
-4.5	-5.5	0.00008718709534570829
-4.	-5.5	0.00008825660642120442
-3.5	-5.5	0.00008849092709122645
-3.	-5.5	0.00008872524776124848
-2.5	-5.5	0.0000870020889612213
-2.	-5.5	0.00008325271716827375
-1.5	-5.5	0.00007950334537532619
-1.	-5.5	0.0000753800353945957
-0.5	-5.5	0.00006969940294670615
0.	-5.5	0.0000640187704988166
0.5	-5.5	0.00005833813805092704
1.	-5.5	0.00005319127982489448
1.5	-5.5	0.00004810646090414596
2.	-5.5	0.00004302164198339745
2.5	-5.5	0.000039146610917976466
3.	-5.5	0.000036084424561448046
3.5	-5.5	0.000033022238204919626
4.	-5.5	0.000030575799433706805
4.5	-5.5	0.000029563534995723437
5.	-5.5	0.000028551270557740073
5.5	-5.5	0.00002754272066122067
6.	-5.5	0.000027944517096926973
6.5	-5.5	0.000028346313532633276
7.	-5.5	0.00002874810996833958
7.5	-5.5	0.00002974119088432596
8.	-5.5	0.0000309818343420749
8.5	-5.5	0.00003222247779982384
9.	-5.5	0.0000336206860054466
9.5	-5.5	0.000035248344388342285
10.	-5.5	0.00003687600277123796
10.5	-5.5	0.000038476982693466486
11.	-5.5	0.00003986073285218909
11.5	-5.5	0.0000412444830109117
12.	-5.5	0.000042628233169634295
12.5	-5.5	0.00004317594118223197
13.	-5.5	0.00004352961321153105
13.5	-5.5	0.00004388328524083013
14.	-5.5	0.000043477148131174865
14.5	-5.5	0.00004235224874959321
15.	-5.5	0.00004122734936801156
15.5	-5.5	0.00003984493010420641
16.	-5.5	0.00003752853347405079
16.5	-5.5	0.000035212136843895185
17.	-5.5	0.000032895740213739576
17.5	-5.5	0.00003024476670410204
18.	-5.5	0.000027564058868779835
18.5	-5.5	0.00002488335103345763
19.	-5.5	0.000022458247624809767
19.5	-5.5	0.000020189384635387064
20.	-5.5	0.00001792052164596436
20.5	-5.5	0.00001588598112265003
21.	-5.5	0.000014342836300572987
21.5	-5.5	0.00001279969147849594
22.	-5.5	0.000011271611578929299
22.5	-5.5	0.000010327843675832688
23.	-5.5	9.384075772736076e-6
23.5	-5.5	8.440307869639466e-6
24.	-5.5	7.718146963108678e-6
24.5	-5.5	7.079041627146923e-6
25.	-5.5	6.439936291185167e-6
25.5	-5.5	5.841290669394064e-6
26.	-5.5	5.296357454830585e-6
26.5	-5.5	4.7514242402671065e-6
27.	-5.5	4.21362742169381e-6
27.5	-5.5	3.7228043237736967e-6
28.	-5.5	3.2319812258535836e-6
28.5	-5.5	2.74115812793347e-6
29.	-5.5	2.340650726588445e-6
29.5	-5.5	1.958102007966431e-6
30.	-5.5	1.5755532893444166e-6
30.5	-5.5	1.269886606568712e-6
31.	-5.5	1.0306707587474532e-6
31.5	-5.5	7.914549109261943e-7
32.	-5.5	5.810673775732595e-7
32.5	-5.5	4.6265467600497446e-7
33.	-5.5	3.4424197443668946e-7
33.5	-5.5	2.2582927286840445e-7
34.	-5.5	1.7491398910129716e-7
34.5	-5.5	1.2823916602657485e-7
35.	-5.5	8.15643429518525e-8
35.5	-5.5	5.536851225394445e-8
36.	-5.5	4.053587606297296e-8
36.5	-5.5	2.570323987200147e-8
37.	-5.5	1.4663829939228766e-8
37.5	-5.5	1.0813605567860746e-8
38.	-5.5	6.963381196492728e-9
38.5	-5.5	3.2572173409218632e-9
39.	-5.5	2.4308222124820504e-9
39.5	-5.5	1.6044270840422375e-9
40.	-5.5	7.780319556024244e-10
-40.	-5.	1.0679493512130083e-10
-39.5	-5.	1.5229769097641762e-10
-39.	-5.	2.0227981907279957e-10
-38.5	-5.	3.547992690625947e-10
-38.	-5.	5.073187190523897e-10
-37.5	-5.	6.59838169042185e-10
-37.	-5.	1.0347948556245579e-9
-36.5	-5.	1.4862458912048217e-9
-36.	-5.	1.9376969267850846e-9
-35.5	-5.	2.794259979256959e-9
-35.	-5.	4.153304896165304e-9
-34.5	-5.	5.51234981307365e-9
-34.	-5.	7.372276313847407e-9
-33.5	-5.	1.2101787363261673e-8
-33.	-5.	1.6831298412675937e-8
-32.5	-5.	2.15608094620902e-8
-32.	-5.	3.755861444968319e-8
-31.5	-5.	5.553154673413552e-8
-31.	-5.	7.350447901858784e-8
-30.5	-5.	1.1692425786888061e-7
-30.	-5.	1.8090399588011697e-7
-29.5	-5.	2.448837338913533e-7
-29.	-5.	3.423510931430545e-7
-28.5	-5.	5.374690681329407e-7
-28.	-5.	7.325870431228271e-7
-27.5	-5.	9.277050181127133e-7
-27.	-5.	1.407695306044946e-6
-26.5	-5.	1.9002952686523365e-6
-26.	-5.	2.392895231259727e-6
-25.5	-5.	3.228835217312079e-6
-25.	-5.	4.24175556572409e-6
-24.5	-5.	5.254675914136099e-6
-24.	-5.	6.505192564343636e-6
-23.5	-5.	8.174250635201666e-6
-23.	-5.	9.843308706059695e-6
-22.5	-5.	0.00001154297960092705
-22.	-5.	0.00001368765643597178
-21.5	-5.	0.000015832333271016514
-21.	-5.	0.000017977010106061246
-20.5	-5.	0.000020031176994110115
-20.	-5.	0.00002205778941236834
-19.5	-5.	0.000024084401830626568
-19.	-5.	0.00002571304540517734
-18.5	-5.	0.000026890867117992157
-18.	-5.	0.000028068688830806972
-17.5	-5.	0.000029047690294356122
-17.	-5.	0.00002906361166403052
-16.5	-5.	0.00002907953303370492
-16.	-5.	0.00002909545440337932
-15.5	-5.	0.000028515593701557335
-15.	-5.	0.000027849348300191284
-14.5	-5.	0.000027183102898825234
-14.	-5.	0.00002678938423068538
-13.5	-5.	0.00002659658956809278
-13.	-5.	0.00002640379490550018
-12.5	-5.	0.0000267292294478762
-12.	-5.	0.000028401449652135917
-11.5	-5.	0.00003007366985639563
-11.	-5.	0.00003174589006065535
-10.5	-5.	0.000036315333907622154
-10.	-5.	0.00004094354456886353
-9.5	-5.	0.0000455717552301049
-9.	-5.	0.00005224102502060862
-8.5	-5.	0.000059860367541488265
-8.	-5.	0.00006747971006236791
-7.5	-5.	0.0000755451211912631
-7.	-5.	0.00008432422544499498
-6.5	-5.	0.00009310332969872685
-6.	-5.	0.00010168161688554607
-5.5	-5.	0.00010814906864097658
-5.	-5.	0.00011461652039640711
-4.5	-5.	0.0001210839721518376
-4.	-5.	0.00012327393941972758
-3.5	-5.	0.00012432083218790146
-3.	-5.	0.00012536772495607535
-2.5	-5.	0.0001235558111742321
-2.	-5.	0.00011878470877022409
-1.5	-5.	0.00011401360636621609
-1.	-5.	0.00010862065500225153
-0.5	-5.	0.00010063791904778669
0.	-5.	0.00009265518309332185
0.5	-5.	0.00008467244713885702
1.	-5.	0.00007700537243691022
1.5	-5.	0.00006937498628980444
2.	-5.	0.00006174460014269866
2.5	-5.	0.00005567455853017051
3.	-5.	0.000050652897254240676
3.5	-5.	0.000045631235978310843
4.	-5.	0.00004148469903172099
4.5	-5.	0.00003937646622379976
5.	-5.	0.00003726823341587853
5.5	-5.	0.0000351655702321265
6.	-5.	0.000035177595791280805
6.5	-5.	0.000035189621350435105
7.	-5.	0.000035201646909589405
7.5	-5.	0.00003609486282737379
8.	-5.	0.000037357020823353406
8.5	-5.	0.00003861917881933303
9.	-5.	0.00004010596702183396
9.5	-5.	0.00004191986799164276
10.	-5.	0.000043733768961451544
10.5	-5.	0.000045519186471401257
11.	-5.	0.00004707267698502937
11.5	-5.	0.00004862616749865748
12.	-5.	0.00005017965801228558
12.5	-5.	0.00005076917431793178
13.	-5.	0.000051134963046939384
13.5	-5.	0.000051500751775946994
14.	-5.	0.00005099118020965269
14.5	-5.	0.00004965353758926281
15.	-5.	0.00004831589496887295
15.5	-5.	0.00004668361340390809
16.	-5.	0.000043982730443577585
16.5	-5.	0.00004128184748324707
17.	-5.	0.00003858096452291657
17.5	-5.	0.00003551371777519431
18.	-5.	0.000032413911753829956
18.5	-5.	0.000029314105732465593
19.	-5.	0.000026520470871176933
19.5	-5.	0.000023913985782790405
20.	-5.	0.000021307500694403877
20.5	-5.	0.000018970410120261756
21.	-5.	0.000017198264548769888
21.5	-5.	0.000015426118977278016
22.	-5.	0.000013670743348342918
22.5	-5.	0.000012565811066147093
23.	-5.	0.000011460878783951263
23.5	-5.	0.000010355946501755438
24.	-5.	9.488034060936295e-6
24.5	-5.	8.70895373492755e-6
25.	-5.	7.929873408918802e-6
25.5	-5.	7.193915855462248e-6
26.	-5.	6.5152060598701755e-6
26.5	-5.	5.836496264278101e-6
27.	-5.	5.167263984541442e-6
27.5	-5.	4.560415320132576e-6
28.	-5.	3.9535666557237104e-6
28.5	-5.	3.346717991314845e-6
29.	-5.	2.8566432453411653e-6
29.5	-5.	2.3897882256279897e-6
30.	-5.	1.922933205914815e-6
30.5	-5.	1.5509235848246125e-6
31.	-5.	1.260890928323159e-6
31.5	-5.	9.70858271821705e-7
32.	-5.	7.156383567802829e-7
32.5	-5.	5.714861922751295e-7
33.	-5.	4.27334027769976e-7
33.5	-5.	2.831818632648224e-7
34.	-5.	2.2029062788796245e-7
34.5	-5.	1.6250453263379908e-7
35.	-5.	1.0471843737963569e-7
35.5	-5.	7.191645741812909e-8
36.	-5.	5.297743303717197e-8
36.5	-5.	3.403840865621485e-8
37.	-5.	1.986601767688317e-8
37.5	-5.	1.4727681007759487e-8
38.	-5.	9.58934433863581e-9
38.5	-5.	4.640370660323089e-9
39.	-5.	3.4767618753392397e-9
39.5	-5.	2.3131530903553902e-9
40.	-5.	1.1495443053715404e-9
-40.	-4.5	2.1435073135718267e-10
-39.5	-4.5	3.054608987857886e-10
-39.	-4.5	4.05346764875756e-10
-38.5	-4.5	7.061171723731285e-10
-38.	-4.5	1.006887579870501e-9
-37.5	-4.5	1.3076579873678736e-9
-37.	-4.5	2.019219363158413e-9
-36.5	-4.5	2.8720483979756406e-9
-36.	-4.5	3.7248774327928682e-9
-35.5	-4.5	5.241360497518279e-9
-35.	-4.5	7.581008761952547e-9
-34.5	-4.5	9.920657026386817e-9
-34.	-4.5	1.2982020105598085e-8
-33.5	-4.5	2.0178136283588696e-8
-33.	-4.5	2.7374252461579307e-8
-32.5	-4.5	3.4570368639569925e-8
-32.	-4.5	5.677468703434755e-8
-31.5	-4.5	8.160967073105924e-8
-31.	-4.5	1.0644465442777092e-7
-30.5	-4.5	1.6362714864059015e-7
-30.	-4.5	2.4694504212375113e-7
-29.5	-4.5	3.30262935606912e-7
-29.	-4.5	4.545871929632085e-7
-28.5	-4.5	6.984868794800917e-7
-28.	-4.5	9.42386565996975e-7
-27.5	-4.5	1.1862862525138581e-6
-27.	-4.5	1.766902929851328e-6
-26.5	-4.5	2.3624241504488696e-6
-26.	-4.5	2.957945371046411e-6
-25.5	-4.5	3.945239766855762e-6
-25.	-4.5	5.134480203840517e-6
-24.5	-4.5	6.32372064082527e-6
-24.	-4.5	7.773714134815395e-6
-23.5	-4.5	9.683041187843435e-6
-23.	-4.5	0.000011592368240871473
-22.5	-4.5	0.000013533084470303322
-22.	-4.5	0.000015930092153039683
-21.5	-4.5	0.000018327099835776045
-21.	-4.5	0.00002072410751851241
-20.5	-4.5	0.000022982905318405736
-20.	-4.5	0.000025199627079499252
-19.5	-4.5	0.000027416348840592775
-19.	-4.5	0.00002918449453456349
-18.5	-4.5	0.00003044449015370285
-18.	-4.5	0.00003170448577284221
-17.5	-4.5	0.00003275176939768251
-17.	-4.5	0.000032768681678585516
-16.5	-4.5	0.00003278559395948852
-16.	-4.5	0.000032802506240391514
-15.5	-4.5	0.000032247224532518004
-15.	-4.5	0.000031608978250572575
-14.5	-4.5	0.00003097073196862715
-14.	-4.5	0.00003073020048047232
-13.5	-4.5	0.00003078288958204758
-13.	-4.5	0.000030835578683622856
-12.5	-4.5	0.000031549458695570675
-12.	-4.5	0.00003398165645055556
-11.5	-4.5	0.000036413854205540454
-11.	-4.5	0.00003884605196052535
-10.5	-4.5	0.00004504495424755057
-10.	-4.5	0.00005132025975813045
-9.5	-4.5	0.00005759556526871033
-9.	-4.5	0.00006665346884659793
-8.5	-4.5	0.00007700661689116653
-8.	-4.5	0.00008735976493573516
-7.5	-4.5	0.00009842438424751612
-7.	-4.5	0.00011062733103360031
-6.5	-4.5	0.00012283027781968448
-6.	-4.5	0.00013479341460778644
-5.5	-4.5	0.0001442358520931624
-5.	-4.5	0.00015367828957853837
-4.5	-4.5	0.00016312072706391433
-4.	-4.5	0.00016688755928268744
-3.5	-4.5	0.00016913769642761396
-3.	-4.5	0.00017138783357254045
-2.5	-4.5	0.00016963046534072216
-2.	-4.5	0.0001637248750775614
-1.5	-4.5	0.00015781928481440068
-1.	-4.5	0.00015095809537515686
-0.5	-4.5	0.000140117167799682
0.	-4.5	0.00012927624022420712
0.5	-4.5	0.00011843531264873225
1.	-4.5	0.00010752590753269804
1.5	-4.5	0.00009660854343537567
2.	-4.5	0.00008569117933805331
2.5	-4.5	0.0000767359994409216
3.	-4.5	0.00006909919204850123
3.5	-4.5	0.00006146238465608086
4.	-4.5	0.0000550275926010907
4.5	-4.5	0.00005139248597922641
5.	-4.5	0.0000477573793573621
5.5	-4.5	0.00004413026254434562
6.	-4.5	0.000043536736206230084
6.5	-4.5	0.00004294320986811455
7.	-4.5	0.00004234968352999902
7.5	-4.5	0.00004301948730372635
8.	-4.5	0.00004421822972543723
8.5	-4.5	0.00004541697214714811
9.	-4.5	0.000046928760978408836
9.5	-4.5	0.00004889641671603739
10.	-4.5	0.000050864072453665944
10.5	-4.5	0.00005280301520796306
11.	-4.5	0.00005450816206764486
11.5	-4.5	0.00005621330892732666
12.	-4.5	0.00005791845578700845
12.5	-4.5	0.00005853775502548285
13.	-4.5	0.00005890504123821448
13.5	-4.5	0.00005927232745094611
14.	-4.5	0.00005865393930131859
14.5	-4.5	0.00005710312548352412
15.	-4.5	0.00005555231166572965
15.5	-4.5	0.00005367204862918211
16.	-4.5	0.00005059693371937162
16.5	-4.5	0.00004752181880956112
17.	-4.5	0.00004444670389975063
17.5	-4.5	0.000040979284657124636
18.	-4.5	0.000037477000767492834
18.5	-4.5	0.000033974716877861025
19.	-4.5	0.00003082795146265278
19.5	-4.5	0.00002789849979356756
20.	-4.5	0.000024969048124482343
20.5	-4.5	0.000022340546120829517
21.	-4.5	0.00002034316316580383
21.5	-4.5	0.000018345780210778137
22.	-4.5	0.000016366503133586482
22.5	-4.5	0.000015089485335706942
23.	-4.5	0.000013812467537827398
23.5	-4.5	0.000012535449739947858
24.	-4.5	0.00001150351886377821
24.5	-4.5	0.00001056344354468515
25.	-4.5	9.62336822559209e-6
25.5	-4.5	8.72873869066255e-6
26.	-4.5	7.894440834189115e-6
26.5	-4.5	7.060142977715681e-6
27.	-4.5	6.238440882943147e-6
27.5	-4.5	5.499647555056043e-6
28.	-4.5	4.7608542271689396e-6
28.5	-4.5	4.022060899281836e-6
29.	-4.5	3.4320576819290578e-6
29.5	-4.5	2.8716404002301793e-6
30.	-4.5	2.311223118531301e-6
30.5	-4.5	1.865867342457059e-6
31.	-4.5	1.5199617569989615e-6
31.5	-4.5	1.1740561715408638e-6
32.	-4.5	8.694477888273306e-7
32.5	-4.5	6.965954017611093e-7
33.	-4.5	5.237430146948882e-7
33.5	-4.5	3.5089062762866694e-7
34.	-4.5	2.742189846085603e-7
34.5	-4.5	2.0358980480820622e-7
35.	-4.5	1.3296062500785214e-7
35.5	-4.5	9.23748961386043e-8
36.	-4.5	6.845940037009616e-8
36.5	-4.5	4.4543904601588e-8
37.	-4.5	2.6549164548722347e-8
37.5	-4.5	1.9775851483371415e-8
38.	-4.5	1.300253841802049e-8
38.5	-4.5	6.4753058398441436e-9
39.	-4.5	4.86722052003496e-9
39.5	-4.5	3.259135200225778e-9
40.	-4.5	1.6510498804165945e-9
-40.	-4.	3.3113540956535917e-10
-39.5	-4.	4.717259777480114e-10
-39.	-4.	6.257374928150902e-10
-38.5	-4.	1.0869679387237405e-9
-38.	-4.	1.5481983846323908e-9
-37.5	-4.	2.009428830541043e-9
-37.	-4.	3.0838999897455107e-9
-36.5	-4.	4.369259621856548e-9
-36.	-4.	5.65461925396759e-9
-35.5	-4.	7.87766426675481e-9
-35.	-4.	1.1263770059501696e-8
-34.5	-4.	1.4649875852248578e-8
-34.	-4.	1.8986809530595234e-8
-33.5	-4.	2.8771100622000082e-8
-33.	-4.	3.855539171340493e-8
-32.5	-4.	4.833968280480979e-8
-32.	-4.	7.695035163329455e-8
-31.5	-4.	1.0886094259493422e-7
-31.	-4.	1.4077153355657393e-7
-30.5	-4.	2.1202113094169898e-7
-30.	-4.	3.150549560269547e-7
-29.5	-4.	4.180887811122103e-7
-29.	-4.	5.697152483756687e-7
-28.5	-4.	8.630388936791437e-7
-28.	-4.	1.1563625389826187e-6
-27.5	-4.	1.4496861842860938e-6
-27.	-4.	2.131862485753972e-6
-26.5	-4.	2.831251079424486e-6
-26.	-4.	3.5306396730949998e-6
-25.5	-4.	4.6703467576317046e-6
-25.	-4.	6.037023378912931e-6
-24.5	-4.	7.403700000194159e-6
-24.	-4.	9.05425613144871e-6
-23.5	-4.	0.00001120488458074823
-23.	-4.	0.000013355513030047747
-22.5	-4.	0.000015538294803308666
-22.	-4.	0.000018188476126343643
-21.5	-4.	0.00002083865744937862
-21.	-4.	0.000023488838772413595
-20.5	-4.	0.000025953120233716003
-20.	-4.	0.000028360807118463982
-19.5	-4.	0.00003076849400321197
-19.	-4.	0.00003267711410732134
-18.5	-4.	0.00003402038790672488
-18.	-4.	0.00003536366170612842
-17.5	-4.	0.000036480341307091384
-17.	-4.	0.000036499404529885396
-16.5	-4.	0.000036518467752679415
-16.	-4.	0.000036537530975473434
-15.5	-4.	0.00003600753189893057
-15.	-4.	0.00003539792219959729
-14.5	-4.	0.00003478831250026402
-14.	-4.	0.000034701251510950296
-13.5	-4.	0.0000349994465978672
-13.	-4.	0.00003529764168478412
-12.5	-4.	0.00003640026609886994
-12.	-4.	0.00003959345946090889
-11.5	-4.	0.00004278665282294784
-11.	-4.	0.0000459798461849868
-10.5	-4.	0.000053814010858359076
-10.	-4.	0.00006174231224078151
-9.5	-4.	0.00006967061362320394
-9.	-4.	0.00008112972799628995
-8.5	-4.	0.0000942323661117278
-8.	-4.	0.00010733500422716563
-7.5	-4.	0.00012141905964955786
-7.	-4.	0.000137073346135026
-6.5	-4.	0.0001527276326204942
[truncated: 19,091 more rows]
