# Supplementary material for: Myosin V executes steps of variable length via structurally constrained diffusion
Source: eLife. 2020 Jan 15;9:e51569. doi: 10.7554/eLife.51569 (PMC7054003; doi:10.7554/eLife.51569)
Supplement: Source data 1. [file elife-51569-data1.zip › myosin_elife_source_data/Figure 3/kl_divergence_contours/diffusion_kl_divergence.txt]

-3.	-6.	0.5775985269929117
-3.	-5.9	0.5643204077386675
-3.	-5.8	0.5513272714402631
-3.	-5.7	0.5386152749348171
-3.	-5.6	0.5261805033295754
-3.	-5.5	0.514018988303919
-3.	-5.4	0.502126709461472
-3.	-5.3	0.4904995991990823
-3.	-5.2	0.4791335576948997
-3.	-5.1	0.4680244458959566
-3.	-5.	0.4571680958244904
-3.	-4.9	0.4465603120525839
-3.	-4.8	0.4361969006058952
-3.	-4.7	0.42607364617411414
-3.	-4.6	0.4161863139974983
-3.	-4.5	0.40653068482299043
-3.	-4.4	0.39710253522909467
-3.	-4.3	0.38789764963291123
-3.	-4.2	0.37891182319285255
-3.	-4.1	0.3701408688486069
-3.	-4.	0.36158052284828995
-3.	-3.9	0.35322682797904814
-3.	-3.8	0.34507573150303467
-3.	-3.6999999999999997	0.3371227584842711
-3.	-3.5999999999999996	0.32936414305316375
-3.	-3.5	0.32179580225440757
-3.	-3.4	0.31441375264152827
-3.	-3.3	0.30721405615258207
-3.	-3.1999999999999997	0.30019281557730615
-3.	-3.0999999999999996	0.29334617589736256
-3.	-3.	0.28667034593985163
-3.	-2.9	0.2801615684860247
-3.	-2.8	0.2738161635987725
-3.	-2.6999999999999997	0.26763042830944717
-3.	-2.5999999999999996	0.2616007990914802
-3.	-2.5	0.25572373051007796
-3.	-2.4	0.24999573755874613
-3.	-2.3	0.2444134052807527
-3.	-2.1999999999999997	0.23897337410363764
-3.	-2.0999999999999996	0.23367229112666235
-3.	-2.	0.22850690687338385
-3.	-1.8999999999999995	0.22347422762017297
-3.	-1.7999999999999998	0.21857076044453497
-3.	-1.7000000000000002	0.2137846425520817
-3.	-1.5999999999999996	0.20913965766991488
-3.	-1.5	0.20460618374905232
-3.	-1.3999999999999995	0.2001901622029081
-3.	-1.2999999999999998	0.19588875985155976
-3.	-1.1999999999999993	0.19169929260976748
-3.	-1.0999999999999996	0.18761875467651276
-3.	-1.	0.1836447818937091
-3.	-0.8999999999999995	0.17977466240536863
-3.	-0.7999999999999998	0.17600585955303694
-3.	-0.6999999999999993	0.17233587721979696
-3.	-0.5999999999999996	0.1687622945317161
-3.	-0.5	0.16528273426005594
-3.	-0.39999999999999947	0.16189486819969662
-3.	-0.2999999999999998	0.15859638158660613
-3.	-0.1999999999999993	0.15538521326090454
-3.	-0.09999999999999964	0.1522590471734012
-3.	0.	0.1492158260863089
-3.	0.10000000000000053	0.14625348814390235
-3.	0.20000000000000018	0.14337002689629447
-3.	0.3000000000000007	0.14056348115888173
-3.	0.40000000000000036	0.13783193952661962
-3.	0.5	0.13517355650907245
-3.	0.6000000000000005	0.13258647189162495
-3.	0.7000000000000002	0.1300689389436605
-3.	0.8000000000000007	0.1276192169173535
-3.	0.9000000000000004	0.12523564732952147
-3.	1.	0.12291657484644122
-3.	1.1000000000000005	0.12066040127432008
-3.	1.2000000000000002	0.11846556982030956
-3.	1.3000000000000007	0.11633056273523121
-3.	1.4000000000000004	0.11425390037480779
-3.	1.5	0.11223414305210498
-3.	1.6000000000000005	0.11026989350475397
-3.	1.7000000000000002	0.10835977914596807
-3.	1.8000000000000007	0.1065024726746958
-3.	1.9000000000000004	0.10469669086227272
-3.	2.	0.10294113313839764
-3.	2.0999999999999996	0.10123463002828054
-3.	2.200000000000001	0.0995759568611615
-3.	2.3000000000000007	0.09796394634564479
-3.	2.4000000000000004	0.09639746922232577
-3.	2.5	0.09487542594850411
-3.	2.5999999999999996	0.09339674492136572
-3.	2.700000000000001	0.09196038275525917
-3.	2.8000000000000007	0.0905653189022932
-3.	2.9000000000000004	0.08921056889092935
-3.	3.	0.08789517433438673
-3.	3.0999999999999996	0.08661818308923759
-3.	3.200000000000001	0.08537869731259745
-3.	3.3000000000000007	0.08417582359820479
-3.	3.4000000000000004	0.08300870338700736
-3.	3.5	0.08187649260940708
-3.	3.6000000000000014	0.08077837089467815
-3.	3.700000000000001	0.07971354974362693
-3.	3.8000000000000007	0.07868125051879084
-3.	3.9000000000000004	0.07768071899903241
-3.	4.	0.07671122170265461
-3.	4.100000000000001	0.07577204488591226
-3.	4.200000000000001	0.07486249333395897
-3.	4.300000000000001	0.07398188997020667
-3.	4.4	0.07312959338129627
-3.	4.5	0.07230491404095711
-3.	4.600000000000001	0.07150727654414435
-3.	4.700000000000001	0.07073605782050425
-3.	4.800000000000001	0.06999066608077477
-3.	4.9	0.06927052680440438
-3.	5.	0.06857509010548808
-3.	5.100000000000001	0.06790378932334484
-3.	5.200000000000001	0.06725609470836892
-3.	5.300000000000001	0.0666315178391339
-3.	5.4	0.06602951537159535
-3.	5.5	0.06544962753529941
-3.	5.600000000000001	0.06489137010142532
-3.	5.700000000000001	0.0643542775695982
-3.	5.800000000000001	0.06383789242677987
-3.	5.9	0.06334177768913198
-3.	6.	0.06286550694488112
-2.9	-6.	0.5285360557361436
-2.9	-5.9	0.5162133043870887
-2.9	-5.8	0.5041632058932021
-2.9	-5.7	0.49238216783145394
-2.9	-5.6	0.4808646449692478
-2.9	-5.5	0.46960791729844786
-2.9	-5.4	0.45860733171763507
-2.9	-5.3	0.4478586698145506
-2.9	-5.2	0.43735770821861236
-2.9	-5.1	0.4271002075138651
-2.9	-5.	0.4170819180302037
-2.9	-4.9	0.4072985707018754
-2.9	-4.8	0.39774591820075617
-2.9	-4.7	0.3884197254799688
-2.9	-4.6	0.3793156964458816
-2.9	-4.5	0.37042965667612227
-2.9	-4.4	0.3617573770643888
-2.9	-4.3	0.3532946660492539
-2.9	-4.2	0.3450373628094377
-2.9	-4.1	0.33698133035647365
-2.9	-4.	0.32912246669089584
-2.9	-3.9	0.32145676226556413
-2.9	-3.8	0.31397999877115734
-2.9	-3.6999999999999997	0.3066882743712584
-2.9	-3.5999999999999996	0.2995777788223348
-2.9	-3.5	0.29264461026409244
-2.9	-3.4	0.28588471206628824
-2.9	-3.3	0.27929437645952504
-2.9	-3.1999999999999997	0.2728698511402209
-2.9	-3.0999999999999996	0.26660745963488286
-2.9	-3.	0.2605034999141457
-2.9	-2.9	0.2545544022587185
-2.9	-2.8	0.2487566312757165
-2.9	-2.6999999999999997	0.24310670548750116
-2.9	-2.5999999999999996	0.23760120345416577
-2.9	-2.5	0.2322367605112069
-2.9	-2.4	0.2270100733996281
-2.9	-2.3	0.22191788371701934
-2.9	-2.1999999999999997	0.21695703358300253
-2.9	-2.0999999999999996	0.21212453101369005
-2.9	-2.	0.20741687371117962
-2.9	-1.8999999999999995	0.20283149007976942
-2.9	-1.7999999999999998	0.19836529688046528
-2.9	-1.7000000000000002	0.19401540958018412
-2.9	-1.5999999999999996	0.18977900326113167
-2.9	-1.5	0.18565332557893727
-2.9	-1.3999999999999995	0.18163563399569913
-2.9	-1.2999999999999998	0.1777233134951341
-2.9	-1.1999999999999993	0.17391377719932136
-2.9	-1.0999999999999996	0.1702044789821745
-2.9	-1.	0.16659294833009716
-2.9	-0.8999999999999995	0.16307676554512884
-2.9	-0.7999999999999998	0.15965358133465532
-2.9	-0.6999999999999993	0.15632107750517993
-2.9	-0.5999999999999996	0.15307695478042224
-2.9	-0.5	0.14991916466225147
-2.9	-0.39999999999999947	0.14684540975851354
-2.9	-0.2999999999999998	0.1438536424450835
-2.9	-0.1999999999999993	0.1409418195786945
-2.9	-0.09999999999999964	0.1381079503827729
-2.9	0.	0.13535008651110622
-2.9	0.10000000000000053	0.13266632797692118
-2.9	0.20000000000000018	0.13005483468329734
-2.9	0.3000000000000007	0.12751381656938857
-2.9	0.40000000000000036	0.1250414745755298
-2.9	0.5	0.12263611319011722
-2.9	0.6000000000000005	0.12029608229887663
-2.9	0.7000000000000002	0.1180197440585484
-2.9	0.8000000000000007	0.11580551426543027
-2.9	0.9000000000000004	0.11365184905565986
-2.9	1.	0.11155724620660071
-2.9	1.1000000000000005	0.10952023772760595
-2.9	1.2000000000000002	0.10753940472469414
-2.9	1.3000000000000007	0.10561335367428894
-2.9	1.4000000000000004	0.10374073411619791
-2.9	1.5	0.10192023193448527
-2.9	1.6000000000000005	0.10015056119033226
-2.9	1.7000000000000002	0.09843047751827214
-2.9	1.8000000000000007	0.09675875536166105
-2.9	1.9000000000000004	0.09513425014223144
-2.9	2.	0.09355577167487196
-2.9	2.0999999999999996	0.0920222068028334
-2.9	2.200000000000001	0.0905324724235544
-2.9	2.3000000000000007	0.08908550565170778
-2.9	2.4000000000000004	0.08768027889662314
-2.9	2.5	0.08631577948255315
-2.9	2.5999999999999996	0.08499103764399224
-2.9	2.700000000000001	0.08370463972094046
-2.9	2.8000000000000007	0.08245703656864996
-2.9	2.9000000000000004	0.08124595030421039
-2.9	3.	0.08007096178804333
-2.9	3.0999999999999996	0.07893122511127126
-2.9	3.200000000000001	0.07782590223739104
-2.9	3.3000000000000007	0.07675418575621286
-2.9	3.4000000000000004	0.0757152949193676
-2.9	3.5	0.07470846119607459
-2.9	3.6000000000000014	0.0737329401752977
-2.9	3.700000000000001	0.07278800863863276
-2.9	3.8000000000000007	0.07187296041365837
-2.9	3.9000000000000004	0.07098712006097846
-2.9	4.	0.07012979899106794
-2.9	4.100000000000001	0.06930035788753215
-2.9	4.200000000000001	0.0684981644527051
-2.9	4.300000000000001	0.06772259245176696
-2.9	4.4	0.06697306381872986
-2.9	4.5	0.06624898440032723
-2.9	4.600000000000001	0.06554978703652177
-2.9	4.700000000000001	0.06487491867868544
-2.9	4.800000000000001	0.06422384178679649
-2.9	4.9	0.06359602198914607
-2.9	5.	0.06299098109371484
-2.9	5.100000000000001	0.06240819047572199
-2.9	5.200000000000001	0.061847177742582964
-2.9	5.300000000000001	0.061307471864661185
-2.9	5.4	0.06078861797037294
-2.9	5.5	0.060290164160579786
-2.9	5.600000000000001	0.05981167501634945
-2.9	5.700000000000001	0.05935273415118476
-2.9	5.800000000000001	0.05891292414866351
-2.9	5.9	0.0584918456560608
-2.9	6.	0.05808910668220447
-2.8	-6.	0.4827779815307605
-2.8	-5.9	0.47137113093769845
-2.8	-5.8	0.4602238115445593
-2.8	-5.7	0.4493318000756957
-2.8	-5.6	0.43869084772945777
-2.8	-5.5	0.42829667750026007
-2.8	-5.4	0.41814502833382544
-2.8	-5.3	0.40823160910805023
-2.8	-5.2	0.39855211691832654
-2.8	-5.1	0.3891022767042374
-2.8	-5.	0.37987780809057303
-2.8	-4.9	0.3708744435255318
-2.8	-4.8	0.36208792979950527
-2.8	-4.7	0.3535140357578865
-2.8	-4.6	0.34514855150276647
-2.8	-4.5	0.33698729692282764
-2.8	-4.4	0.32902611833600764
-2.8	-4.3	0.3212609008536193
-2.8	-4.2	0.3136875603072673
-2.8	-4.1	0.30630205770462976
-2.8	-4.	0.29910045883081465
-2.8	-3.9	0.29207861747785396
-2.8	-3.8	0.28523281184329213
-2.8	-3.6999999999999997	0.27855912440948094
-2.8	-3.5999999999999996	0.27205374321748377
-2.8	-3.5	0.2657129136262617
-2.8	-3.4	0.2595328267942835
-2.8	-3.3	0.25351007417393473
-2.8	-3.1999999999999997	0.24764100995368313
-2.8	-3.0999999999999996	0.24192192221172695
-2.8	-3.	0.2363494284607852
-2.8	-2.9	0.23092011945921012
-2.8	-2.8	0.22563015305783946
-2.8	-2.6999999999999997	0.2204776829773742
-2.8	-2.5999999999999996	0.2154580086802206
-2.8	-2.5	0.2105684680522908
-2.8	-2.4	0.2058060760884182
-2.8	-2.3	0.2011674768116757
-2.8	-2.1999999999999997	0.19664969538634106
-2.8	-2.0999999999999996	0.19225007929341734
-2.8	-2.	0.18796561563603678
-2.8	-1.8999999999999995	0.1837934912562994
-2.8	-1.7999999999999998	0.17973095618224458
-2.8	-1.7000000000000002	0.17577531108926225
-2.8	-1.5999999999999996	0.1719239325922405
-2.8	-1.5	0.16817423755124675
-2.8	-1.3999999999999995	0.16452371563282864
-2.8	-1.2999999999999998	0.1609699111658907
-2.8	-1.1999999999999993	0.15751040459339413
-2.8	-1.0999999999999996	0.15414288095060377
-2.8	-1.	0.15086499149630672
-2.8	-0.8999999999999995	0.1476745024831096
-2.8	-0.7999999999999998	0.14456936056623199
-2.8	-0.6999999999999993	0.14154728622912735
-2.8	-0.5999999999999996	0.13860624734215654
-2.8	-0.5	0.1357442155536881
-2.8	-0.39999999999999947	0.1329592121305353
-2.8	-0.2999999999999998	0.13024930702614115
-2.8	-0.1999999999999993	0.12761261794603057
-2.8	-0.09999999999999964	0.1250473167863244
-2.8	0.	0.12255163192851241
-2.8	0.10000000000000053	0.12012378049537378
-2.8	0.20000000000000018	0.11776206764941798
-2.8	0.3000000000000007	0.11546487527864578
-2.8	0.40000000000000036	0.1132305727184807
-2.8	0.5	0.1110575915344644
-2.8	0.6000000000000005	0.1089444003734507
-2.8	0.7000000000000002	0.10688951488247272
-2.8	0.8000000000000007	0.10489148347504845
-2.8	0.9000000000000004	0.10294889398400214
-2.8	1.	0.10106038040730222
-2.8	1.1000000000000005	0.09922457775036733
-2.8	1.2000000000000002	0.09744021210346299
-2.8	1.3000000000000007	0.09570600357420757
-2.8	1.4000000000000004	0.09402071868629983
-2.8	1.5	0.09238315188118147
-2.8	1.6000000000000005	0.09079215145929417
-2.8	1.7000000000000002	0.08924656406830445
-2.8	1.8000000000000007	0.08774527925207255
-2.8	1.9000000000000004	0.08628722360314069
-2.8	2.	0.08487134982887089
-2.8	2.0999999999999996	0.08349663808507414
-2.8	2.200000000000001	0.0821620946830725
-2.8	2.3000000000000007	0.08086675281705229
-2.8	2.4000000000000004	0.07960967220976611
-2.8	2.5	0.07838993784775206
-2.8	2.5999999999999996	0.07720665886640628
-2.8	2.700000000000001	0.07605897028320467
-2.8	2.8000000000000007	0.07494603143914474
-2.8	2.9000000000000004	0.07386702045927414
-2.8	3.	0.07282112146943394
-2.8	3.0999999999999996	0.07180760800441402
-2.8	3.200000000000001	0.07082567923615818
-2.8	3.3000000000000007	0.06987461324124196
-2.8	3.4000000000000004	0.06895369637070682
-2.8	3.5	0.06806223130558597
-2.8	3.6000000000000014	0.06719954167013195
-2.8	3.700000000000001	0.06636496734095612
-2.8	3.8000000000000007	0.0655578677122675
-2.8	3.9000000000000004	0.06477763524617963
-2.8	4.	0.06402361407218052
-2.8	4.100000000000001	0.06329525997569717
-2.8	4.200000000000001	0.06259198232490247
-2.8	4.300000000000001	0.06191322139299093
-2.8	4.4	0.06125843086064382
-2.8	4.5	0.06062708250834547
-2.8	4.600000000000001	0.06001831316481999
-2.8	4.700000000000001	0.059432655069409174
-2.8	4.800000000000001	0.05886855811578553
-2.8	4.9	0.058325967589709454
-2.8	5.	0.057804342624943904
-2.8	5.100000000000001	0.05730325969502016
-2.8	5.200000000000001	0.05682227068641045
-2.8	5.300000000000001	0.056360955230517894
-2.8	5.4	0.055918894003903374
-2.8	5.5	0.05549568064225955
-2.8	5.600000000000001	0.055090915154706425
-2.8	5.700000000000001	0.0547042177042521
-2.8	5.800000000000001	0.05433521010912174
-2.8	5.9	0.053983526752659425
-2.8	6.	0.053648810715405816
-2.7	-6.	0.44020128860046837
-2.7	-5.9	0.42966803873165205
-2.7	-5.8	0.41938061639166313
-2.7	-5.7	0.4093347225455751
-2.7	-5.6	0.3995260453775038
-2.7	-5.5	0.38995025709700964
-2.7	-5.4	0.3806030380242234
-2.7	-5.3	0.3714800871184943
-2.7	-5.2	0.36257711194773273
-2.7	-5.1	0.3538898396511149
-2.7	-5.	0.3454140148765645
-2.7	-4.9	0.3371454117596361
-2.7	-4.8	0.3290798314284356
-2.7	-4.7	0.32121311088756943
-2.7	-4.6	0.31354111584702393
-2.7	-4.5	0.306059756478706
-2.7	-4.4	0.2987649821119845
-2.7	-4.3	0.2916527867076073
-2.7	-4.2	0.28471921007398504
-2.7	-4.1	0.27796034135134584
-2.7	-4.	0.27137231351866903
-2.7	-3.9	0.26495131732928423
-2.7	-3.8	0.25869360035010863
-2.7	-3.6999999999999997	0.2525954596820482
-2.7	-3.5999999999999996	0.24665327298228293
-2.7	-3.5	0.24086340175408089
-2.7	-3.4	0.23522234468230174
-2.7	-3.3	0.22972662582496756
-2.7	-3.1999999999999997	0.22437284519228726
-2.7	-3.0999999999999996	0.21915752834035435
-2.7	-3.	0.21407773833051558
-2.7	-2.9	0.20912990123533567
-2.7	-2.8	0.20431095013334039
-2.7	-2.6999999999999997	0.19961780843935995
-2.7	-2.5999999999999996	0.1950475729102697
-2.7	-2.5	0.19059679987976116
-2.7	-2.4	0.18626303305242156
-2.7	-2.3	0.18204326108294303
-2.7	-2.1999999999999997	0.1779346808556513
-2.7	-2.0999999999999996	0.17393455704383384
-2.7	-2.	0.17004030343265475
-2.7	-1.8999999999999995	0.1662490220148766
-2.7	-1.7999999999999998	0.16255843216744234
-2.7	-1.7000000000000002	0.15896594420496254
-2.7	-1.5999999999999996	0.15546910432397557
-2.7	-1.5	0.15206552752794547
-2.7	-1.3999999999999995	0.14875287633933496
-2.7	-1.2999999999999998	0.14552888577776563
-2.7	-1.1999999999999993	0.1423912802759132
-2.7	-1.0999999999999996	0.13933803927198352
-2.7	-1.	0.1363668991956951
-2.7	-0.8999999999999995	0.13347584111170377
-2.7	-0.7999999999999998	0.13066285626423096
-2.7	-0.6999999999999993	0.12792599769523427
-2.7	-0.5999999999999996	0.12526329867343267
-2.7	-0.5	0.12267273495078197
-2.7	-0.39999999999999947	0.12015310306525026
-2.7	-0.2999999999999998	0.1177019955476428
-2.7	-0.1999999999999993	0.11531792330749217
-2.7	-0.09999999999999964	0.11299914217750794
-2.7	0.	0.11074406770139023
-2.7	0.10000000000000053	0.10855108473606204
-2.7	0.20000000000000018	0.10641864192508405
-2.7	0.3000000000000007	0.10434522517729886
-2.7	0.40000000000000036	0.10232935630213293
-2.7	0.5	0.10036960210392706
-2.7	0.6000000000000005	0.09846456345550583
-2.7	0.7000000000000002	0.0966128826227804
-2.7	0.8000000000000007	0.0948132341089846
-2.7	0.9000000000000004	0.09306432474173754
-2.7	1.	0.09136490490879405
-2.7	1.1000000000000005	0.08971375232697086
-2.7	1.2000000000000002	0.08810967844826587
-2.7	1.3000000000000007	0.08655151507676659
-2.7	1.4000000000000004	0.08503818018276843
-2.7	1.5	0.08356852644752588
-2.7	1.6000000000000005	0.08214150872556396
-2.7	1.7000000000000002	0.08075609068528135
-2.7	1.8000000000000007	0.07941126218159116
-2.7	1.9000000000000004	0.0781060456315572
-2.7	2.	0.07683947958028423
-2.7	2.0999999999999996	0.07561063969903788
-2.7	2.200000000000001	0.07441819926182837
-2.7	2.3000000000000007	0.07326254911111091
-2.7	2.4000000000000004	0.07214156010019789
-2.7	2.5	0.07105482720262024
-2.7	2.5999999999999996	0.07000154394537904
-2.7	2.700000000000001	0.0689808933860049
-2.7	2.8000000000000007	0.0679921685996424
-2.7	2.9000000000000004	0.06703457215323075
-2.7	3.	0.06610739481492997
-2.7	3.0999999999999996	0.06520993021693063
-2.7	3.200000000000001	0.06434149262012286
-2.7	3.3000000000000007	0.06350131373866082
-2.7	3.4000000000000004	0.06268903754818007
-2.7	3.5	0.06190373851001226
-2.7	3.6000000000000014	0.06114491287195261
-2.7	3.700000000000001	0.060411917249339225
-2.7	3.8000000000000007	0.059704212064345424
-2.7	3.9000000000000004	0.05902121596590948
-2.7	4.	0.05836237593693327
-2.7	4.100000000000001	0.057727156330954724
-2.7	4.200000000000001	0.05711502965045689
-2.7	4.300000000000001	0.056525489161548946
-2.7	4.4	0.05595803851889219
-2.7	4.5	0.05541219428561106
-2.7	4.600000000000001	0.05488748942340317
-2.7	4.700000000000001	0.05438346333059297
-2.7	4.800000000000001	0.05389967072631797
-2.7	4.9	0.053435680641315784
-2.7	5.	0.05299106698506705
-2.7	5.100000000000001	0.05256508679412528
-2.7	5.200000000000001	0.05215834354444824
-2.7	5.300000000000001	0.05176945466261479
-2.7	5.4	0.05139833423622351
-2.7	5.5	0.051044653771806475
-2.7	5.600000000000001	0.050708039379489804
-2.7	5.700000000000001	0.05038814019311098
-2.7	5.800000000000001	0.05008461311146583
-2.7	5.9	0.049797124645210515
-2.7	6.	0.04952534997485287
-2.6	-6.	0.4006728986908625
-2.6	-5.9	0.3909688145987823
-2.6	-5.8	0.38149654354351387
-2.6	-5.7	0.3722517243161183
-2.6	-5.6	0.3632300386314402
-2.6	-5.5	0.35442718766280934
-2.6	-5.4	0.34583879977927584
-2.6	-5.3	0.3374607213283671
-2.6	-5.2	0.32928862535494413
-2.6	-5.1	0.32131831953215956
-2.6	-5.	0.313545625765847
-2.6	-4.9	0.30596640204705067
-2.6	-4.8	0.29857654811801015
-2.6	-4.7	0.2913720017316369
-2.6	-4.6	0.28434875474550164
-2.6	-4.5	0.2775028382206235
-2.6	-4.4	0.27083033845744187
-2.6	-4.3	0.2643273908632864
-2.6	-4.2	0.2579901860950815
-2.6	-4.1	0.25181496677592086
-2.6	-4.	0.24579803307055262
-2.6	-3.9	0.23993577077348094
-2.6	-3.8	0.23422454101793228
-2.6	-3.6999999999999997	0.2286608484977656
-2.6	-3.5999999999999996	0.2232412309675231
-2.6	-3.5	0.21796228405156554
-2.6	-3.4	0.21282066459970403
-2.6	-3.3	0.20781309224675248
-2.6	-3.1999999999999997	0.20293635599681992
-2.6	-3.0999999999999996	0.19818728130345414
-2.6	-3.	0.19356280336524187
-2.6	-2.9	0.18906002875066724
-2.6	-2.8	0.1846755404607228
-2.6	-2.6999999999999997	0.1804068580558525
-2.6	-2.5999999999999996	0.17625101881013047
-2.6	-2.5	0.17220522448309836
-2.6	-2.4	0.16826675053961682
-2.6	-2.3	0.16443302442872465
-2.6	-2.1999999999999997	0.1607011707301557
-2.6	-2.0999999999999996	0.15706891253166821
-2.6	-2.	0.15353367927896125
-2.6	-1.8999999999999995	0.15009304009358176
-2.6	-1.7999999999999998	0.14674461729787172
-2.6	-1.7000000000000002	0.14348609649370775
-2.6	-1.5999999999999996	0.14031521116023998
-2.6	-1.5	0.1372297227902493
-2.6	-1.3999999999999995	0.1342276122358892
-2.6	-1.2999999999999998	0.1313066398322389
-2.6	-1.1999999999999993	0.12846479965255828
-2.6	-1.0999999999999996	0.12570009913211477
-2.6	-1.	0.12301058971851675
-2.6	-0.8999999999999995	0.12039437337478366
-2.6	-0.7999999999999998	0.11784959809678347
-2.6	-0.6999999999999993	0.11537446227534852
-2.6	-0.5999999999999996	0.11296721110062267
-2.6	-0.5	0.11062613302774953
-2.6	-0.39999999999999947	0.10834958004255625
-2.6	-0.2999999999999998	0.10613589095124822
-2.6	-0.1999999999999993	0.10398348187851811
-2.6	-0.09999999999999964	0.10189085010102798
-2.6	0.	0.0998564787775284
-2.6	0.10000000000000053	0.09788018330797245
-2.6	0.20000000000000018	0.09595671769751538
-2.6	0.3000000000000007	0.09408852358971273
-2.6	0.40000000000000036	0.09227300166560111
-2.6	0.5	0.0905087738724069
-2.6	0.6000000000000005	0.08879463353042737
-2.6	0.7000000000000002	0.08712931542053991
-2.6	0.8000000000000007	0.08551161167623224
-2.6	0.9000000000000004	0.08394034588754042
-2.6	1.	0.08241437420330461
-2.6	1.1000000000000005	0.08093259999819533
-2.6	1.2000000000000002	0.07949391984277454
-2.6	1.3000000000000007	0.07809728309049131
-2.6	1.4000000000000004	0.0767416676103809
-2.6	1.5	0.07542607937481677
-2.6	1.6000000000000005	0.07414954807283958
-2.6	1.7000000000000002	0.07291112912397897
-2.6	1.8000000000000007	0.07170990333413822
-2.6	1.9000000000000004	0.07054498144218851
-2.6	2.	0.06941549427963462
-2.6	2.0999999999999996	0.06832059307538173
-2.6	2.200000000000001	0.06725946040311795
-2.6	2.3000000000000007	0.06623129428599323
-2.6	2.4000000000000004	0.0652353003567853
-2.6	2.5	0.06427077008343225
-2.6	2.5999999999999996	0.06333692136270935
-2.6	2.700000000000001	0.06243305321690707
-2.6	2.8000000000000007	0.06155846755107
-2.6	2.9000000000000004	0.06071248811776994
-2.6	3.	0.05989436177239771
-2.6	3.0999999999999996	0.05910372708539374
-2.6	3.200000000000001	0.05833967637224952
-2.6	3.3000000000000007	0.057601697297894196
-2.6	3.4000000000000004	0.05688921550277463
-2.6	3.5	0.0562016087733564
-2.6	3.6000000000000014	0.05553836196163543
-2.6	3.700000000000001	0.05489891669196535
-2.6	3.8000000000000007	0.054282741840707555
-2.6	3.9000000000000004	0.053689321488664496
-2.6	4.	0.05311815353655291
-2.6	4.100000000000001	0.0525687407228267
-2.6	4.200000000000001	0.05204063151615154
-2.6	4.300000000000001	0.05153333990929733
-2.6	4.4	0.05104642103073151
-2.6	4.5	0.05057943757314767
-2.6	4.600000000000001	0.050131959247716025
-2.6	4.700000000000001	0.04970357150243362
-2.6	4.800000000000001	0.04929386885633038
-2.6	4.9	0.04890245686232682
-2.6	5.	0.04852895037066481
-2.6	5.100000000000001	0.04817297559984479
-2.6	5.200000000000001	0.04783416741590252
-2.6	5.300000000000001	0.04751217124823646
-2.6	5.4	0.04720664081111395
-2.6	5.5	0.04691723915957931
-2.6	5.600000000000001	0.046643302911877474
-2.6	5.700000000000001	0.04638551504134149
-2.6	5.800000000000001	0.046142561296229546
-2.6	5.9	0.045914471223861025
-2.6	6.	0.04570095057357715
-2.5	-6.	0.364052182756473
-2.5	-5.9	0.35513147902184106
-2.5	-5.8	0.3464283989473167
-2.5	-5.7	0.3379385731206111
-2.5	-5.6	0.3296578211717856
-2.5	-5.5	0.3215818275174014
-2.5	-5.4	0.31370636445825806
-2.5	-5.3	0.3060272408866357
-2.5	-5.2	0.2985403050068183
-2.5	-5.1	0.29124144827353654
-2.5	-5.	0.28412660115511734
-2.5	-4.9	0.27719174922896767
-2.5	-4.8	0.2704329223776583
-2.5	-4.7	0.2638461793542809
-2.5	-4.6	0.25742772624629834
-2.5	-4.5	0.25117368039239735
-2.5	-4.4	0.24508031350562992
-2.5	-4.3	0.23914393154501098
-2.5	-4.2	0.23336089327219484
-2.5	-4.1	0.22772764580591448
-2.5	-4.	0.22224061997283442
-2.5	-3.9	0.2168963881988965
-2.5	-3.8	0.21169155212922017
-2.5	-3.6999999999999997	0.20662278241240703
-2.5	-3.5999999999999996	0.20168680924171303
-2.5	-3.5	0.19688042609592987
-2.5	-3.4	0.19220048338755627
-2.5	-3.3	0.18764389632568457
-2.5	-3.1999999999999997	0.18320767673729882
-2.5	-3.0999999999999996	0.17888894925664153
-2.5	-3.	0.1746844670646182
-2.5	-2.9	0.17059178211005066
-2.5	-2.8	0.16660798787113296
-2.5	-2.6999999999999997	0.16273037594250025
-2.5	-2.5999999999999996	0.15895625635610158
-2.5	-2.5	0.15528303633071686
-2.5	-2.4	0.15170845072582775
-2.5	-2.3	0.14822967934379092
-2.5	-2.1999999999999997	0.14484444172835664
-2.5	-2.0999999999999996	0.14155037553643904
-2.5	-2.	0.13834518528068007
-2.5	-1.8999999999999995	0.13522661786116635
-2.5	-1.7999999999999998	0.13219245200165988
-2.5	-1.7000000000000002	0.12924063846873898
-2.5	-1.5999999999999996	0.12636908983650785
-2.5	-1.5	0.12357568153303346
-2.5	-1.3999999999999995	0.12085848172575232
-2.5	-1.2999999999999998	0.11821555826223554
-2.5	-1.1999999999999993	0.1156450295161327
-2.5	-1.0999999999999996	0.11314506012881669
-2.5	-1.	0.11071367024483388
-2.5	-0.8999999999999995	0.10834970308986537
-2.5	-0.7999999999999998	0.10605087401846255
-2.5	-0.6999999999999993	0.10381574998025121
-2.5	-0.5999999999999996	0.10164267698291703
-2.5	-0.5	0.09953012061826834
-2.5	-0.39999999999999947	0.09747655430180974
-2.5	-0.2999999999999998	0.09548049812819426
-2.5	-0.1999999999999993	0.09354048159871103
-2.5	-0.09999999999999964	0.0916551236318834
-2.5	0.	0.08982304692986122
-2.5	0.10000000000000053	0.0880429371210939
-2.5	0.20000000000000018	0.0863134427046526
-2.5	0.3000000000000007	0.08463335790231946
-2.5	0.40000000000000036	0.08300143568222719
-2.5	0.5	0.08141648134085151
-2.5	0.6000000000000005	0.0798773309781353
-2.5	0.7000000000000002	0.07838286100299505
-2.5	0.8000000000000007	0.07693196849047068
-2.5	0.9000000000000004	0.07552357687599943
-2.5	1.	0.07415665423958347
-2.5	1.1000000000000005	0.07283017888598278
-2.5	1.2000000000000002	0.07154317063533626
-2.5	1.3000000000000007	0.07029467084712467
-2.5	1.4000000000000004	0.0690837484546061
-2.5	1.5	0.06790949377796827
-2.5	1.6000000000000005	0.06677102856666456
-2.5	1.7000000000000002	0.06566709676408797
-2.5	1.8000000000000007	0.06459805302528947
-2.5	1.9000000000000004	0.06356190060015639
-2.5	2.	0.0625582432705921
-2.5	2.0999999999999996	0.06158629964945482
-2.5	2.200000000000001	0.060645357620379425
-2.5	2.3000000000000007	0.059734659597950705
-2.5	2.4000000000000004	0.05885350826651576
-2.5	2.5	0.05800121619925025
-2.5	2.5999999999999996	0.05717711415091456
-2.5	2.700000000000001	0.056380456305820836
-2.5	2.8000000000000007	0.05561089421025828
-2.5	2.9000000000000004	0.05486752689302227
-2.5	3.	0.054149850333886015
-2.5	3.0999999999999996	0.05345729360151633
-2.5	3.200000000000001	0.05278925134980802
-2.5	3.3000000000000007	0.05214521089554776
-2.5	3.4000000000000004	0.05152462456079094
-2.5	3.5	0.050926963041842147
-2.5	3.6000000000000014	0.050351720861108576
-2.5	3.700000000000001	0.04979840265641507
-2.5	3.8000000000000007	0.04926651818052661
-2.5	3.9000000000000004	0.0487556221713188
-2.5	4.	0.04826523577028744
-2.5	4.100000000000001	0.04779492019475847
-2.5	4.200000000000001	0.04734424361215257
-2.5	4.300000000000001	0.04691278634967081
-2.5	4.4	0.046500148592931285
-2.5	4.5	0.04610589077868834
-2.5	4.600000000000001	0.045729666218736
-2.5	4.700000000000001	0.045371081405853074
-2.5	4.800000000000001	0.04502976771414599
-2.5	4.9	0.04470536667039791
-2.5	5.	0.044397529302175505
-2.5	5.100000000000001	0.044105911446405445
-2.5	5.200000000000001	0.04383018191746037
-2.5	5.300000000000001	0.043570017997059285
-2.5	5.4	0.04332510526186198
-2.5	5.5	0.04309513384666314
-2.5	5.600000000000001	0.04287980770246117
-2.5	5.700000000000001	0.042678833776097734
-2.5	5.800000000000001	0.04249192697408389
-2.5	5.9	0.04231881179429633
-2.5	6.	0.04215914782325828
-2.4	-6.	0.33019314185586035
-2.4	-5.9	0.3220093284032456
-2.4	-5.8	0.3140289998634974
-2.4	-5.7	0.30624791384268785
-2.4	-5.6	0.2986618690055678
-2.4	-5.5	0.29126670350483896
-2.4	-5.4	0.2840583020987633
-2.4	-5.3	0.2770325910885538
-2.4	-5.2	0.27018555119662524
-2.4	-5.1	0.26351315294214983
-2.4	-5.	0.25701158828698095
-2.4	-4.9	0.2506769399619974
-2.4	-4.8	0.24450539707522714
-2.4	-4.7	0.23849320856048895
-2.4	-4.6	0.23263668344020755
-2.4	-4.5	0.22693219256537653
-2.4	-4.4	0.2213761808189537
-2.4	-4.3	0.21596509447284426
-2.4	-4.2	0.21069550741436407
-2.4	-4.1	0.20556397848001523
-2.4	-4.	0.20056732836040028
-2.4	-3.9	0.1957022080403302
-2.4	-3.8	0.19096539745951482
-2.4	-3.6999999999999997	0.18635379436602878
-2.4	-3.5999999999999996	0.1818643166853015
-2.4	-3.5	0.17749397866672595
-2.4	-3.4	0.17323996466604347
-2.4	-3.3	0.16909912310748865
-2.4	-3.1999999999999997	0.1650686568409582
-2.4	-3.0999999999999996	0.1611460507583289
-2.4	-3.	0.15732848681696412
-2.4	-2.9	0.15361342244562917
-2.4	-2.8	0.14999801559223333
-2.4	-2.6999999999999997	0.14648001630584365
-2.4	-2.5999999999999996	0.143056894689858
-2.4	-2.5	0.13972623588571745
-2.4	-2.4	0.13648571291919992
-2.4	-2.3	0.13333290020549152
-2.4	-2.1999999999999997	0.13026597552393035
-2.4	-2.0999999999999996	0.12728231078331234
-2.4	-2.	0.12438002538144029
-2.4	-1.8999999999999995	0.1215570430892415
-2.4	-1.7999999999999998	0.11881125552891295
-2.4	-1.7000000000000002	0.11614074839586119
-2.4	-1.5999999999999996	0.11354360773671741
-2.4	-1.5	0.11101796614103368
-2.4	-1.3999999999999995	0.1085620071394535
-2.4	-1.2999999999999998	0.10617395824120414
-2.4	-1.1999999999999993	0.1038519048507155
-2.4	-1.0999999999999996	0.10159473448912727
-2.4	-1.	0.09940024709301362
-2.4	-0.8999999999999995	0.09726704223927701
-2.4	-0.7999999999999998	0.09520320961767856
-2.4	-0.6999999999999993	0.09317829482274048
-2.4	-0.5999999999999996	0.09121976937423038
-2.4	-0.5	0.08931656824150715
-2.4	-0.39999999999999947	0.08746729244062078
-2.4	-0.2999999999999998	0.08567058762008221
-2.4	-0.1999999999999993	0.08392513524070876
-2.4	-0.09999999999999964	0.08222965226618394
-2.4	0.	0.08058289487347206
-2.4	0.10000000000000053	0.07898370284727217
-2.4	0.20000000000000018	0.07743072340205487
-2.4	0.3000000000000007	0.07592297767243943
-2.4	0.40000000000000036	0.07445929679245501
-2.4	0.5	0.07303861244513851
-2.4	0.6000000000000005	0.07165980283333528
-2.4	0.7000000000000002	0.07032189176115747
-2.4	0.8000000000000007	0.06902387718448755
-2.4	0.9000000000000004	0.06776477146168516
-2.4	1.	0.06654363310513861
-2.4	1.1000000000000005	0.06535954233097292
-2.4	1.2000000000000002	0.0642115990903686
-2.4	1.3000000000000007	0.06309893773985867
-2.4	1.4000000000000004	0.062020708618809914
-2.4	1.5	0.06097609126497163
-2.4	1.6000000000000005	0.05996428233093184
-2.4	1.7000000000000002	0.058984501336315096
-2.4	1.8000000000000007	0.05803597557407339
-2.4	1.9000000000000004	0.05711801055788854
-2.4	2.	0.056229850941390734
-2.4	2.0999999999999996	0.05537080608080679
-2.4	2.200000000000001	0.05454020636405114
-2.4	2.3000000000000007	0.05373738552279115
-2.4	2.4000000000000004	0.052961705266286505
-2.4	2.5	0.05221253697698686
-2.4	2.5999999999999996	0.051489274526080264
-2.4	2.700000000000001	0.050791327233366344
-2.4	2.8000000000000007	0.050118119389318164
-2.4	2.9000000000000004	0.049469092415304866
-2.4	3.	0.048843701028892975
-2.4	3.0999999999999996	0.04824141602405382
-2.4	3.200000000000001	0.047661722268295126
-2.4	3.3000000000000007	0.04710411688075579
-2.4	3.4000000000000004	0.04656811238605347
-2.4	3.5	0.04605323362592216
-2.4	3.6000000000000014	0.04555901587793595
-2.4	3.700000000000001	0.04508501797241182
-2.4	3.8000000000000007	0.04463079095101961
-2.4	3.9000000000000004	0.044195912329826455
-2.4	4.	0.04377996686150036
-2.4	4.100000000000001	0.043382550345023876
-2.4	4.200000000000001	0.04300326942863084
-2.4	4.300000000000001	0.04264174125099783
-2.4	4.4	0.04229759252305395
-2.4	4.5	0.0419704571161428
-2.4	4.600000000000001	0.041659987019852775
-2.4	4.700000000000001	0.041365830498586185
-2.4	4.800000000000001	0.04108765698046045
-2.4	4.9	0.04082513754560173
-2.4	5.	0.040577953506731455
-2.4	5.100000000000001	0.04034579340465773
-2.4	5.200000000000001	0.040128358219114056
-2.4	5.300000000000001	0.039925348832757744
-2.4	5.4	0.039736480361425894
-2.4	5.5	0.039561472264721176
-2.4	5.600000000000001	0.03940005065423648
-2.4	5.700000000000001	0.03925188296119856
-2.4	5.800000000000001	0.03911684921905601
-2.4	5.9	0.038994637053292376
-2.4	6.	0.03888501941308398
-2.3	-6.	0.2989470077975879
-2.3	-5.9	0.29145358670474986
-2.3	-5.8	0.2841496428533298
-2.3	-5.7	0.2770311232689184
-2.3	-5.6	0.2700939176389731
-2.3	-5.5	0.26333406989606434
-2.3	-5.4	0.2567475726045072
-2.3	-5.3	0.2503305077575381
-2.3	-5.2	0.2440790099985762
-2.3	-5.1	0.23798927490866564
-2.3	-5.	0.23205755441880008
-2.3	-4.9	0.2262801155328133
-2.3	-4.8	0.22065341816461292
-2.3	-4.7	0.21517389489926206
-2.3	-4.6	0.20983798107179902
-2.3	-4.5	0.2046422656859363
-2.3	-4.4	0.1995833690506144
-2.3	-4.3	0.19465798763959255
-2.3	-4.2	0.1898628664561607
-2.3	-4.1	0.18519482547445654
-2.3	-4.	0.18065074411417584
-2.3	-3.9	0.1762275676207597
-2.3	-3.8	0.171922288867842
-2.3	-3.6999999999999997	0.16773201242958388
-2.3	-3.5999999999999996	0.16365392051774239
-2.3	-3.5	0.15968501863184345
-2.3	-3.4	0.15582275876702137
-2.3	-3.3	0.1520643982017365
-2.3	-3.1999999999999997	0.1484072925639039
-2.3	-3.0999999999999996	0.14484897046406525
-2.3	-3.	0.14138684980302382
-2.3	-2.9	0.13801851916997346
-2.3	-2.8	0.13474159919399614
-2.3	-2.6999999999999997	0.1315537706969356
-2.3	-2.5999999999999996	0.12845275329625738
-2.3	-2.5	0.12543635376620843
-2.3	-2.4	0.12250240408592204
-2.3	-2.3	0.11964875739459147
-2.3	-2.1999999999999997	0.11687350602965467
-2.3	-2.0999999999999996	0.11417452190879956
-2.3	-2.	0.11154972383182023
-2.3	-1.8999999999999995	0.10899768062374561
-2.3	-1.7999999999999998	0.10651610260864666
-2.3	-1.7000000000000002	0.10410333117164006
-2.3	-1.5999999999999996	0.101757611740528
-2.3	-1.5	0.09947705120948187
-2.3	-1.3999999999999995	0.09726053664246898
-2.3	-1.2999999999999998	0.0951058973915394
-2.3	-1.1999999999999993	0.09301174765947905
-2.3	-1.0999999999999996	0.09097653685075252
-2.3	-1.	0.08899877886073326
-2.3	-0.8999999999999995	0.08707702333314489
-2.3	-0.7999999999999998	0.08520985132835279
-2.3	-0.6999999999999993	0.08339588634834466
-2.3	-0.5999999999999996	0.08163489822868221
-2.3	-0.5	0.07992225229260325
-2.3	-0.39999999999999947	0.07826001095752974
-2.3	-0.2999999999999998	0.07664583070611704
-2.3	-0.1999999999999993	0.07507851082496585
-2.3	-0.09999999999999964	0.07355688304552038
-2.3	0.	0.07207981067109404
-2.3	0.10000000000000053	0.07064619364525275
-2.3	0.20000000000000018	0.06925496159101444
-2.3	0.3000000000000007	0.06790504754531387
-2.3	0.40000000000000036	0.06659545897756129
-2.3	0.5	0.06532519018183049
-2.3	0.6000000000000005	0.0640932961700545
-2.3	0.7000000000000002	0.06289882969240418
-2.3	0.8000000000000007	0.061740887298461736
-2.3	0.9000000000000004	0.060618581310680986
-2.3	1.	0.05953107203147123
-2.3	1.1000000000000005	0.058477463753478114
-2.3	1.2000000000000002	0.05745664401755502
-2.3	1.3000000000000007	0.056468888917969945
-2.3	1.4000000000000004	0.05551233875301033
-2.3	1.5	0.05458659778978128
-2.3	1.6000000000000005	0.053690970037104845
-2.3	1.7000000000000002	0.05282471938446394
-2.3	1.8000000000000007	0.05198716507490326
-2.3	1.9000000000000004	0.05117763858860959
-2.3	2.	0.05039548835050489
-2.3	2.0999999999999996	0.04964008296761178
-2.3	2.200000000000001	0.04891080234891433
-2.3	2.3000000000000007	0.04820705104215835
-2.3	2.4000000000000004	0.04752824437816144
-2.3	2.5	0.04687381211650704
-2.3	2.5999999999999996	0.046243222569244395
-2.3	2.700000000000001	0.045635896948984817
-2.3	2.8000000000000007	0.0450513503382166
-2.3	2.9000000000000004	0.04448906403646012
-2.3	3.	0.04394854036928463
-2.3	3.0999999999999996	0.04342929988267636
-2.3	3.200000000000001	0.042930874248277955
-2.3	3.3000000000000007	0.0424527989015336
-2.3	3.4000000000000004	0.04199465598049078
-2.3	3.5	0.041555988664216004
-2.3	3.6000000000000014	0.04113638382708411
-2.3	3.700000000000001	0.04073543301252226
-2.3	3.8000000000000007	0.04035273812957076
-2.3	3.9000000000000004	0.039987911450930703
-2.3	4.	0.03964057798709858
-2.3	4.100000000000001	0.039310363340270146
-2.3	4.200000000000001	0.03899691460092007
-2.3	4.300000000000001	0.0386998821939071
-2.3	4.4	0.03841892622116736
-2.3	4.5	0.03815371704862593
-2.3	4.600000000000001	0.03790393031148047
-2.3	4.700000000000001	0.037669254329244006
-2.3	4.800000000000001	0.03744938039130832
-2.3	4.9	0.037244013771297824
-2.3	5.	0.03705286312277113
-2.3	5.100000000000001	0.03687564584248933
-2.3	5.200000000000001	0.03671208686837149
-2.3	5.300000000000001	0.03656191477871557
-2.3	5.4	0.036424860133504086
-2.3	5.5	0.03630063253531074
-2.3	5.600000000000001	0.03618910062154618
-2.3	5.700000000000001	0.03608997470692999
-2.3	5.800000000000001	0.03600294833967291
-2.3	5.9	0.03592783307871031
-2.3	6.	0.03586440554277208
-2.1999999999999997	-6.	0.27016420372732586
-2.1999999999999997	-5.9	0.2633149363739612
-2.1999999999999997	-5.8	0.256641625210085
-2.1999999999999997	-5.7	0.25014029748427147
-2.1999999999999997	-5.6	0.2438071442609052
-2.1999999999999997	-5.5	0.23763808682665807
-2.1999999999999997	-5.4	0.2316294302687547
-2.1999999999999997	-5.3	0.22577743317743187
-2.1999999999999997	-5.2	0.22007842689774193
-2.1999999999999997	-5.1	0.21452872600509676
-2.1999999999999997	-5.	0.20912487810197725
-2.1999999999999997	-4.9	0.20386336345351003
-2.1999999999999997	-4.8	0.19874070961066903
-2.1999999999999997	-4.7	0.19375351118416734
-2.1999999999999997	-4.6	0.18889859695085265
-2.1999999999999997	-4.5	0.18417266467187401
-2.1999999999999997	-4.4	0.1795725475184593
-2.1999999999999997	-4.3	0.1750951401569599
-2.1999999999999997	-4.2	0.17073739722472767
-2.1999999999999997	-4.1	0.16649632983782223
-2.1999999999999997	-4.	0.1623690557064031
-2.1999999999999997	-3.9	0.15835283219441965
-2.1999999999999997	-3.8	0.15444462109018603
-2.1999999999999997	-3.6999999999999997	0.15064171705523624
-2.1999999999999997	-3.5999999999999996	0.14694168452642187
-2.1999999999999997	-3.5	0.14334180961928678
-2.1999999999999997	-3.4	0.1398395493685015
-2.1999999999999997	-3.3	0.13643242324641539
-2.1999999999999997	-3.1999999999999997	0.13311555828436444
-2.1999999999999997	-3.0999999999999996	0.1298939515128382
-2.1999999999999997	-3.	0.12675793584493272
-2.1999999999999997	-2.9	0.12370772159113072
-2.1999999999999997	-2.8	0.12074110292716417
-2.1999999999999997	-2.6999999999999997	0.11785594734098967
-2.1999999999999997	-2.5999999999999996	0.11505012244794909
-2.1999999999999997	-2.5	0.11232170609953902
-2.1999999999999997	-2.4	0.10966866485143034
-2.1999999999999997	-2.3	0.10708902748477601
-2.1999999999999997	-2.1999999999999997	0.10458094430413102
-2.1999999999999997	-2.0999999999999996	0.10214257919520854
-2.1999999999999997	-2.	0.09977214862938869
-2.1999999999999997	-1.8999999999999995	0.0974679164590943
-2.1999999999999997	-1.7999999999999998	0.09522818993341135
-2.1999999999999997	-1.7000000000000002	0.09305100062724166
-2.1999999999999997	-1.5999999999999996	0.09093570429779266
-2.1999999999999997	-1.5	0.08887978234710282
-2.1999999999999997	-1.3999999999999995	0.08688203500306546
-2.1999999999999997	-1.2999999999999998	0.08494098249741787
-2.1999999999999997	-1.1999999999999993	0.08305517971116297
-2.1999999999999997	-1.0999999999999996	0.08122323698909664
-2.1999999999999997	-1.	0.07944378722610178
-2.1999999999999997	-0.8999999999999995	0.07771550546546095
-2.1999999999999997	-0.7999999999999998	0.07603710313928165
-2.1999999999999997	-0.6999999999999993	0.07440732580908718
-2.1999999999999997	-0.5999999999999996	0.07282495183538389
-2.1999999999999997	-0.5	0.07128879403401965
-2.1999999999999997	-0.39999999999999947	0.06979770253906112
-2.1999999999999997	-0.2999999999999998	0.06835054992837367
-2.1999999999999997	-0.1999999999999993	0.0669462508577339
-2.1999999999999997	-0.09999999999999964	0.06558374749852595
-2.1999999999999997	0.	0.06426198490119168
-2.1999999999999997	0.10000000000000053	0.06297998327598936
-2.1999999999999997	0.20000000000000018	0.061736751833521765
-2.1999999999999997	0.3000000000000007	0.060531341870297496
-2.1999999999999997	0.40000000000000036	0.05936284273622269
-2.1999999999999997	0.5	0.05823034430176066
-2.1999999999999997	0.6000000000000005	0.0571329782612748
-2.1999999999999997	0.7000000000000002	0.05606989159234858
-2.1999999999999997	0.8000000000000007	0.05504026189475455
-2.1999999999999997	0.9000000000000004	0.05404328959816397
-2.1999999999999997	1.	0.05307819079457934
-2.1999999999999997	1.1000000000000005	0.052144206551890324
-2.1999999999999997	1.2000000000000002	0.05124058797876737
-2.1999999999999997	1.3000000000000007	0.05036664711695865
-2.1999999999999997	1.4000000000000004	0.04952168044415178
-2.1999999999999997	1.5	0.04870495144714991
-2.1999999999999997	1.6000000000000005	0.04791586503510751
-2.1999999999999997	1.7000000000000002	0.047153757441353035
-2.1999999999999997	1.8000000000000007	0.04641800361254765
-2.1999999999999997	1.9000000000000004	0.04570799706791413
-2.1999999999999997	2.	0.04502314567588553
-2.1999999999999997	2.0999999999999996	0.04436287490491329
-2.1999999999999997	2.200000000000001	0.04372662579655132
-2.1999999999999997	2.3000000000000007	0.04311385409191935
-2.1999999999999997	2.4000000000000004	0.042524030336776056
-2.1999999999999997	2.5	0.04195664019799469
-2.1999999999999997	2.5999999999999996	0.04141118262173194
-2.1999999999999997	2.700000000000001	0.040887169896428266
-2.1999999999999997	2.8000000000000007	0.04038412789554421
-2.1999999999999997	2.9000000000000004	0.03990159313349147
-2.1999999999999997	3.	0.03943912681350939
-2.1999999999999997	3.0999999999999996	0.03899627287652879
-2.1999999999999997	3.200000000000001	0.038572617231493495
-2.1999999999999997	3.3000000000000007	0.03816774864185419
-2.1999999999999997	3.4000000000000004	0.037781260764893014
-2.1999999999999997	3.5	0.037412758922465754
-2.1999999999999997	3.6000000000000014	0.03706186298463426
-2.1999999999999997	3.700000000000001	0.03672820080328022
-2.1999999999999997	3.8000000000000007	0.03641141084714274
-2.1999999999999997	3.9000000000000004	0.0361111388907625
-2.1999999999999997	4.	0.035827042948148397
-2.1999999999999997	4.100000000000001	0.0355587882226206
-2.1999999999999997	4.200000000000001	0.03530601249006467
-2.1999999999999997	4.300000000000001	0.035068505456491254
-2.1999999999999997	4.4	0.03484585588006567
-2.1999999999999997	4.5	0.03463779041041606
-2.1999999999999997	4.600000000000001	0.03444401314944416
-2.1999999999999997	4.700000000000001	0.034264254810179515
-2.1999999999999997	4.800000000000001	0.034098222502128184
-2.1999999999999997	4.9	0.03394565005643095
-2.1999999999999997	5.	0.03380627001455896
-2.1999999999999997	5.100000000000001	0.03367981137214632
-2.1999999999999997	5.200000000000001	0.03356600413562682
-2.1999999999999997	5.300000000000001	0.033464700903026605
-2.1999999999999997	5.4	0.033375584515081956
-2.1999999999999997	5.5	0.033298479470335186
-2.1999999999999997	5.600000000000001	0.033233069783193854
-2.1999999999999997	5.700000000000001	0.03317918012629709
-2.1999999999999997	5.800000000000001	0.033136593832521134
-2.1999999999999997	5.9	0.03310510025752261
-2.1999999999999997	6.	0.03308449423296773
-2.0999999999999996	-6.	0.24369613436747703
-2.0999999999999996	-5.9	0.23744598769474332
-2.0999999999999996	-5.8	0.23135861273678884
-2.0999999999999996	-5.7	0.22543026436487498
-2.0999999999999996	-5.6	0.2196572064887588
-2.0999999999999996	-5.5	0.2140357740412766
-2.0999999999999996	-5.4	0.20856233147948078
-2.0999999999999996	-5.3	0.20323343883811668
-2.0999999999999996	-5.2	0.19804546296427708
-2.0999999999999996	-5.1	0.1929950232875741
-2.0999999999999996	-5.	0.18807882986907537
-2.0999999999999996	-4.9	0.1832935176743665
-2.0999999999999996	-4.8	0.17863590358344703
-2.0999999999999996	-4.7	0.17410282951561007
-2.0999999999999996	-4.6	0.16969116497784437
-2.0999999999999996	-4.5	0.1653979645309199
-2.0999999999999996	-4.4	0.16122014394286868
-2.0999999999999996	-4.3	0.15715497287404806
-2.0999999999999996	-4.2	0.1531995337006098
-2.0999999999999996	-4.1	0.14935117392258823
-2.0999999999999996	-4.	0.14560683408642108
-2.0999999999999996	-3.9	0.1419642247433034
-2.0999999999999996	-3.8	0.13842063918309855
-2.0999999999999996	-3.6999999999999997	0.13497364148842259
-2.0999999999999996	-3.5999999999999996	0.13162051596055155
-2.0999999999999996	-3.5	0.12835911384192758
-2.0999999999999996	-3.4	0.12518700368113453
-2.0999999999999996	-3.3	0.12210189731595959
-2.0999999999999996	-3.1999999999999997	0.11910156847264654
-2.0999999999999996	-3.0999999999999996	0.11618383185525073
-2.0999999999999996	-3.	0.11334657023236122
-2.0999999999999996	-2.9	0.11058766824283867
-2.0999999999999996	-2.8	0.10790525138723442
-2.0999999999999996	-2.6999999999999997	0.10529721847218305
-2.0999999999999996	-2.5999999999999996	0.10276169976599431
-2.0999999999999996	-2.5	0.1002968326961468
-2.0999999999999996	-2.4	0.09790080163681172
-2.0999999999999996	-2.3	0.09557183935728
-2.0999999999999996	-2.1999999999999997	0.09330822436438344
-2.0999999999999996	-2.0999999999999996	0.09110828440218892
-2.0999999999999996	-2.	0.08897038805514076
-2.0999999999999996	-1.8999999999999995	0.0868929330415055
-2.0999999999999996	-1.7999999999999998	0.08487437658927217
-2.0999999999999996	-1.7000000000000002	0.08291326665153244
-2.0999999999999996	-1.5999999999999996	0.08100806982053203
-2.0999999999999996	-1.5	0.07915739830260615
-2.0999999999999996	-1.3999999999999995	0.07735970089113185
-2.0999999999999996	-1.2999999999999998	0.07561409966951445
-2.0999999999999996	-1.1999999999999993	0.07391882111241113
-2.0999999999999996	-1.0999999999999996	0.07227274543249596
-2.0999999999999996	-1.	0.07067462811981676
-2.0999999999999996	-0.8999999999999995	0.06912326380898764
-2.0999999999999996	-0.7999999999999998	0.06761748378465249
-2.0999999999999996	-0.6999999999999993	0.06615614350748211
-2.0999999999999996	-0.5999999999999996	0.06473813869479017
-2.0999999999999996	-0.5	0.06336238551603046
-2.0999999999999996	-0.39999999999999947	0.062027847557003406
-2.0999999999999996	-0.2999999999999998	0.06073348420963523
-2.0999999999999996	-0.1999999999999993	0.059478309848325
-2.0999999999999996	-0.09999999999999964	0.058261372321331995
-2.0999999999999996	0.	0.05708171519675426
-2.0999999999999996	0.10000000000000053	0.055938444445847654
-2.0999999999999996	0.20000000000000018	0.05483067210241518
-2.0999999999999996	0.3000000000000007	0.05375752831904836
-2.0999999999999996	0.40000000000000036	0.05271817664570887
-2.0999999999999996	0.5	0.05171180066819285
-2.0999999999999996	0.6000000000000005	0.0507376140913593
-2.0999999999999996	0.7000000000000002	0.0497945067726665
-2.0999999999999996	0.8000000000000007	0.04888273616285983
-2.0999999999999996	0.9000000000000004	0.04800057105711414
-2.0999999999999996	1.	0.047147636838045445
-2.0999999999999996	1.1000000000000005	0.0463103715046411
-2.0999999999999996	1.2000000000000002	0.04552672500227044
-2.0999999999999996	1.3000000000000007	0.04475742564729636
-2.0999999999999996	1.4000000000000004	0.04401471216797438
-2.0999999999999996	1.5	0.04329797061660605
-2.0999999999999996	1.6000000000000005	0.042606601514328074
-2.0999999999999996	1.7000000000000002	0.0419400213025776
-2.0999999999999996	1.8000000000000007	0.041297685764723646
-2.0999999999999996	1.9000000000000004	0.0406789771748362
-2.0999999999999996	2.	0.0400834254468693
-2.0999999999999996	2.0999999999999996	0.039510499117313545
-2.0999999999999996	2.200000000000001	0.03895965377377846
-2.0999999999999996	2.3000000000000007	0.038430432834662465
-2.0999999999999996	2.4000000000000004	0.0379223432633799
-2.0999999999999996	2.5	0.037434917690284626
-2.0999999999999996	2.5999999999999996	0.036967701505965934
-2.0999999999999996	2.700000000000001	0.03652025420826723
-2.0999999999999996	2.8000000000000007	0.03609214031675356
-2.0999999999999996	2.9000000000000004	0.03568293979039378
-2.0999999999999996	3.	0.035292252910437014
-2.0999999999999996	3.0999999999999996	0.03491967554657425
-2.0999999999999996	3.200000000000001	0.034564823234720606
-2.0999999999999996	3.3000000000000007	0.03422731594719401
-2.0999999999999996	3.4000000000000004	0.03390679415819005
-2.0999999999999996	3.5	0.03360289790043979
-2.0999999999999996	3.6000000000000014	0.03331527945343568
-2.0999999999999996	3.700000000000001	0.03304360430064879
-2.0999999999999996	3.8000000000000007	0.03278753340890657
-2.0999999999999996	3.9000000000000004	0.0325467225352211
-2.0999999999999996	4.	0.03232095460299683
-2.0999999999999996	4.100000000000001	0.03210982634181967
-2.0999999999999996	4.200000000000001	0.031913073422365434
-2.0999999999999996	4.300000000000001	0.03173040806278914
-2.0999999999999996	4.4	0.0315615483936315
-2.0999999999999996	4.5	0.031406220475049255
-2.0999999999999996	4.600000000000001	0.031264158784489376
-2.0999999999999996	4.700000000000001	0.031135102904684537
-2.0999999999999996	4.800000000000001	0.03101877878105309
-2.0999999999999996	4.9	0.03091497263724127
-2.0999999999999996	5.	0.03082339501662591
-2.0999999999999996	5.100000000000001	0.030743875976523047
-2.0999999999999996	5.200000000000001	0.03067615660354113
-2.0999999999999996	5.300000000000001	0.030620049563404177
-2.0999999999999996	5.4	0.03057525649874145
-2.0999999999999996	5.5	0.030541605333700785
-2.0999999999999996	5.600000000000001	0.030518890662231676
-2.0999999999999996	5.700000000000001	0.03050690941819368
-2.0999999999999996	5.800000000000001	0.03050546252947115
-2.0999999999999996	5.9	0.030514360145212648
-2.0999999999999996	6.	0.030533413239402174
-2.	-6.	0.21939696137156534
-2.	-5.9	0.21370201028901786
-2.	-5.8	0.208157260142003
-2.	-5.7	0.20275923011820554
-2.	-5.6	0.19750426392009104
-2.	-5.5	0.1923889504499781
-2.	-5.4	0.1874098384383028
-2.	-5.3	0.18256361399914575
-2.	-5.2	0.1778469985726159
-2.	-5.1	0.17325678869067218
-2.	-5.	0.1687899251978041
-2.	-4.9	0.16444316079423615
-2.	-4.8	0.16021357261578378
-2.	-4.7	0.15609821450767825
-2.	-4.6	0.15209418993914747
-2.	-4.5	0.14819875505341126
-2.	-4.4	0.1444091758496848
-2.	-4.3	0.14072256750106324
-2.	-4.2	0.13713624260493426
-2.	-4.1	0.13364795897376286
-2.	-4.	0.13025519490565576
-2.	-3.9	0.12695520730719212
-2.	-3.8	0.12374586892916875
-2.	-3.6999999999999997	0.12062476517594577
-2.	-3.5999999999999996	0.11758962641503982
-2.	-3.5	0.1146382402917666
-2.	-3.4	0.11176845281272434
-2.	-3.3	0.10897814979984884
-2.	-3.1999999999999997	0.10626524743670304
-2.	-3.0999999999999996	0.10362787012619683
-2.	-3.	0.1010639345988476
-2.	-2.9	0.09857162259370887
-2.	-2.8	0.09614905770659081
-2.	-2.6999999999999997	0.09379444974163942
-2.	-2.5999999999999996	0.09150604953713351
-2.	-2.5	0.08928215084910972
-2.	-2.4	0.08712110267248081
-2.	-2.3	0.08502127753884353
-2.	-2.1999999999999997	0.08298095095863893
-2.	-2.0999999999999996	0.08099907643564398
-2.	-2.	0.07907369160579858
-2.	-1.8999999999999995	0.0772034911827173
-2.	-1.7999999999999998	0.07538708158656349
-2.	-1.7000000000000002	0.07362309222949678
-2.	-1.5999999999999996	0.0719101828796752
-2.	-1.5	0.07024706670131535
-2.	-1.3999999999999995	0.06863247870748793
-2.	-1.2999999999999998	0.06706616451757699
-2.	-1.1999999999999993	0.0655438610032682
-2.	-1.0999999999999996	0.06406776890775362
-2.	-1.	0.06263540477759519
-2.	-0.8999999999999995	0.06124574293635391
-2.	-0.7999999999999998	0.059897742661727586
-2.	-0.6999999999999993	0.05859038041951504
-2.	-0.5999999999999996	0.05732262873370222
-2.	-0.5	0.056093515137687885
-2.	-0.39999999999999947	0.05490209826108332
-2.	-0.2999999999999998	0.053747442465854826
-2.	-0.1999999999999993	0.05262864569228319
-2.	-0.09999999999999964	0.05154484267971284
-2.	0.	0.05049518273095342
-2.	0.10000000000000053	0.04947883142513005
-2.	0.20000000000000018	0.048494982718461664
-2.	0.3000000000000007	0.04754286183378651
-2.	0.40000000000000036	0.04662170515377208
-2.	0.5	0.045730771870524656
-2.	0.6000000000000005	0.04486934783924484
-2.	0.7000000000000002	0.04403673485259237
-2.	0.8000000000000007	0.04323225226653217
-2.	0.9000000000000004	0.04245523820874006
-2.	1.	0.04170505006789679
-2.	1.1000000000000005	0.04098106531452378
-2.	1.2000000000000002	0.040282673749029274
-2.	1.3000000000000007	0.039609202015728096
-2.	1.4000000000000004	0.03896032801105347
-2.	1.5	0.03833523978052538
-2.	1.6000000000000005	0.03773347944887942
-2.	1.7000000000000002	0.03715451710484521
-2.	1.8000000000000007	0.03659783886808357
-2.	1.9000000000000004	0.036062944408262035
-2.	2.	0.035549347533884515
-2.	2.0999999999999996	0.03505657462774768
-2.	2.200000000000001	0.0345841875054121
-2.	2.3000000000000007	0.034131669681475414
-2.	2.4000000000000004	0.03369865623916
-2.	2.5	0.033284688000232265
-2.	2.5999999999999996	0.03288937249829843
-2.	2.700000000000001	0.03251229206869629
-2.	2.8000000000000007	0.03215306002301468
-2.	2.9000000000000004	0.031811294992568656
-2.	3.	0.031486627650602415
-2.	3.0999999999999996	0.031178695614060503
-2.	3.200000000000001	0.030887147921835417
-2.	3.3000000000000007	0.03061164459359603
-2.	3.4000000000000004	0.03035184908020411
-2.	3.5	0.030107438522892944
-2.	3.6000000000000014	0.02987806031570895
-2.	3.700000000000001	0.02966351221420814
-2.	3.8000000000000007	0.029463391974980397
-2.	3.9000000000000004	0.029277442282139427
-2.	4.	0.029105377502607326
-2.	4.100000000000001	0.028946920823572392
-2.	4.200000000000001	0.028801803541196866
-2.	4.300000000000001	0.02866975877526081
-2.	4.4	0.02855053619897233
-2.	4.5	0.02844386541487587
-2.	4.600000000000001	0.028349534052445682
-2.	4.700000000000001	0.02826730332763771
-2.	4.800000000000001	0.028196870549221514
-2.	4.9	0.028138115083896388
-2.	5.	0.028090812394588365
-2.	5.100000000000001	0.028054659876549617
-2.	5.200000000000001	0.028029493925539953
-2.	5.300000000000001	0.02801511018525425
-2.	5.4	0.0280113098356659
-2.	5.5	0.028017898480483264
-2.	5.600000000000001	0.028034685232291228
-2.	5.700000000000001	0.028061488085373506
-2.	5.800000000000001	0.02809812518379518
-2.	5.9	0.02814442113871954
-2.	6.	0.028200202832420057
-1.9	-6.	0.19712455088580708
-1.9	-5.9	0.19194267813526628
-1.9	-5.8	0.18689909924964582
-1.9	-5.7	0.18199037728893003
-1.9	-5.6	0.17721321381038568
-1.9	-5.5	0.17256434514673757
-1.9	-5.4	0.16804065938528373
-1.9	-5.3	0.16363879193003605
-1.9	-5.2	0.15935592079294977
-1.9	-5.1	0.15518897111430413
-1.9	-5.	0.15113501592635217
-1.9	-4.9	0.14719117714601088
-1.9	-4.8	0.14335469945154594
-1.9	-4.7	0.13962300868239483
-1.9	-4.6	0.13599303192407175
-1.9	-4.5	0.13246225240952586
-1.9	-4.4	0.12902836580495147
-1.9	-4.3	0.12568884514907913
-1.9	-4.2	0.12244100904353225
-1.9	-4.1	0.11928274773517755
-1.9	-4.	0.1162117080790753
-1.9	-3.9	0.1132254775556865
-1.9	-3.8	0.11032205828377922
-1.9	-3.6999999999999997	0.1074992384711164
-1.9	-3.5999999999999996	0.10475487958294058
-1.9	-3.5	0.10208700163893729
-1.9	-3.4	0.09949370170927929
-1.9	-3.3	0.09697293105371162
-1.9	-3.1999999999999997	0.09452285144870468
-1.9	-3.0999999999999996	0.0921416376372381
-1.9	-3.	0.08982749825624727
-1.9	-2.9	0.08757872842746957
-1.9	-2.8	0.08539361493248153
-1.9	-2.6999999999999997	0.08327052235076267
-1.9	-2.5999999999999996	0.08120785500302409
-1.9	-2.5	0.07920405775016924
-1.9	-2.4	0.07725746094174563
-1.9	-2.3	0.07536706773654006
-1.9	-2.1999999999999997	0.07353096889241606
-1.9	-2.0999999999999996	0.07174792780186202
-1.9	-2.	0.070016598804623
-1.9	-1.8999999999999995	0.0683356638426947
-1.9	-1.7999999999999998	0.06670383352085152
-1.9	-1.7000000000000002	0.06511987059488111
-1.9	-1.5999999999999996	0.06358256081433102
-1.9	-1.5	0.06209072651508464
-1.9	-1.3999999999999995	0.060643222028461514
-1.9	-1.2999999999999998	0.05923893355330188
-1.9	-1.1999999999999993	0.05787678340014828
-1.9	-1.0999999999999996	0.05655571270753437
-1.9	-1.	0.05527471128286039
-1.9	-0.8999999999999995	0.054032598357551774
-1.9	-0.7999999999999998	0.05282891522720835
-1.9	-0.6999999999999993	0.05166221840297096
-1.9	-0.5999999999999996	0.05053177360029569
-1.9	-0.5	0.049436679737605904
-1.9	-0.39999999999999947	0.04837603837699657
-1.9	-0.2999999999999998	0.04734912168923939
-1.9	-0.1999999999999993	0.046355010448903056
-1.9	-0.09999999999999964	0.04539293697149324
-1.9	0.	0.044462137644511505
-1.9	0.10000000000000053	0.04356185777298619
-1.9	0.20000000000000018	0.04269105864082425
-1.9	0.3000000000000007	0.04184996055156813
-1.9	0.40000000000000036	0.041036950828189936
-1.9	0.5	0.040251666712098934
-1.9	0.6000000000000005	0.03949345444281361
-1.9	0.7000000000000002	0.038761681064981804
-1.9	0.8000000000000007	0.03805573117915637
-1.9	0.9000000000000004	0.03737500568528278
-1.9	1.	0.03671884054521737
-1.9	1.1000000000000005	0.036086914329159565
-1.9	1.2000000000000002	0.03547843342995243
-1.9	1.3000000000000007	0.03489293996346732
-1.9	1.4000000000000004	0.034329915376603445
-1.9	1.5	0.0337888520149512
-1.9	1.6000000000000005	0.0332692831499663
-1.9	1.7000000000000002	0.03277064988458707
-1.9	1.8000000000000007	0.03229256534137565
-1.9	1.9000000000000004	0.03183454992896759
-1.9	2.	0.031396163729671446
-1.9	2.0999999999999996	0.030976970890947496
-1.9	2.200000000000001	0.030576549522752867
-1.9	2.3000000000000007	0.030194525976066453
-1.9	2.4000000000000004	0.029830453443596312
-1.9	2.5	0.029483980828007697
-1.9	2.5999999999999996	0.0291547470360929
-1.9	2.700000000000001	0.028842316822600893
-1.9	2.8000000000000007	0.02854640560268798
-1.9	2.9000000000000004	0.02826664318963789
-1.9	3.	0.028002692911517753
-1.9	3.0999999999999996	0.027754226754472696
-1.9	3.200000000000001	0.027520926104515855
-1.9	3.3000000000000007	0.027302477685080012
-1.9	3.4000000000000004	0.027098580185784555
-1.9	3.5	0.02690893945000316
-1.9	3.6000000000000014	0.02673326538533263
-1.9	3.700000000000001	0.026571279191012334
-1.9	3.8000000000000007	0.026422708305102162
-1.9	3.9000000000000004	0.026287286526422902
-1.9	4.	0.026164754657182116
-1.9	4.100000000000001	0.02605485774891758
-1.9	4.200000000000001	0.02595734104128748
-1.9	4.300000000000001	0.025871991260031205
-1.9	4.4	0.025798572449024854
-1.9	4.5	0.025736787995633385
-1.9	4.600000000000001	0.025686516058713176
-1.9	4.700000000000001	0.02564749566043571
-1.9	4.800000000000001	0.02561955245502854
-1.9	4.9	0.02560240441482222
-1.9	5.	0.025595891516843036
-1.9	5.100000000000001	0.025599814114714056
-1.9	5.200000000000001	0.02561398350700779
-1.9	5.300000000000001	0.02563821317353066
-1.9	5.4	0.02567232403557203
-1.9	5.5	0.02571613125779401
-1.9	5.600000000000001	0.02576946587324221
-1.9	5.700000000000001	0.025832159705694115
-1.9	5.800000000000001	0.025904044735182822
-1.9	5.9	0.02598496090982575
-1.9	6.	0.026074752155545874
-1.7999999999999998	-6.	0.1767420615427961
-1.7999999999999998	-5.9	0.17203296057829728
-1.7999999999999998	-5.8	0.16745083871718472
-1.7999999999999998	-5.7	0.16299251191936856
-1.7999999999999998	-5.6	0.1586548711381033
-1.7999999999999998	-5.5	0.15443483207407424
-1.7999999999999998	-5.4	0.15032954005885088
-1.7999999999999998	-5.3	0.1463359624075139
-1.7999999999999998	-5.2	0.14245129482173496
-1.7999999999999998	-5.1	0.13867275432600726
-1.7999999999999998	-5.	0.13499762855166142
-1.7999999999999998	-4.9	0.13142336550835426
-1.7999999999999998	-4.8	0.127947145033027
-1.7999999999999998	-4.7	0.12456647986048941
-1.7999999999999998	-4.6	0.12127917452952923
-1.7999999999999998	-4.5	0.11808246394323366
-1.7999999999999998	-4.4	0.1149743497496213
-1.7999999999999998	-4.3	0.1119522672853216
-1.7999999999999998	-4.2	0.10901407800195428
-1.7999999999999998	-4.1	0.10615760632598584
-1.7999999999999998	-4.	0.10338073326240983
-1.7999999999999998	-3.9	0.10068139287609885
-1.7999999999999998	-3.8	0.09805753261635972
-1.7999999999999998	-3.6999999999999997	0.09550718514527322
-1.7999999999999998	-3.5999999999999996	0.09302860588287311
-1.7999999999999998	-3.5	0.09061977379174845
-1.7999999999999998	-3.4	0.08827896776809183
-1.7999999999999998	-3.3	0.0860043331241989
-1.7999999999999998	-3.1999999999999997	0.08379419866274074
-1.7999999999999998	-3.0999999999999996	0.08164689578122668
-1.7999999999999998	-3.	0.07956074189073509
-1.7999999999999998	-2.9	0.0775342815573174
-1.7999999999999998	-2.8	0.07556589848517743
-1.7999999999999998	-2.6999999999999997	0.07365410598893626
-1.7999999999999998	-2.5999999999999996	0.07179744743318903
-1.7999999999999998	-2.5	0.0699945182587481
-1.7999999999999998	-2.4	0.06824392424795714
-1.7999999999999998	-2.3	0.06654433982238013
-1.7999999999999998	-2.1999999999999997	0.0648944587134183
-1.7999999999999998	-2.0999999999999996	0.06329301798883168
-1.7999999999999998	-2.	0.06173877943938683
-1.7999999999999998	-1.8999999999999995	0.06023055401171524
-1.7999999999999998	-1.7999999999999998	0.05876717471895273
-1.7999999999999998	-1.7000000000000002	0.05734751063189344
-1.7999999999999998	-1.5999999999999996	0.05597046061414124
-1.7999999999999998	-1.5	0.05463496110834548
-1.7999999999999998	-1.3999999999999995	0.05333996728806422
-1.7999999999999998	-1.2999999999999998	0.052084479042995714
-1.7999999999999998	-1.1999999999999993	0.050867497851317
-1.7999999999999998	-1.0999999999999996	0.04968807583252153
-1.7999999999999998	-1.	0.04854521072805655
-1.7999999999999998	-0.8999999999999995	0.047438227311333805
-1.7999999999999998	-0.7999999999999998	0.04636602212056858
-1.7999999999999998	-0.6999999999999993	0.04532781859337582
-1.7999999999999998	-0.5999999999999996	0.044322615844872834
-1.7999999999999998	-0.5	0.04335012091017559
-1.7999999999999998	-0.39999999999999947	0.04240904369079329
-1.7999999999999998	-0.2999999999999998	0.04149879311945802
-1.7999999999999998	-0.1999999999999993	0.04061862483379059
-1.7999999999999998	-0.09999999999999964	0.03976782120344552
-1.7999999999999998	0.	0.03894567969201352
-1.7999999999999998	0.10000000000000053	0.038151528085795174
-1.7999999999999998	0.20000000000000018	0.037384702641152734
-1.7999999999999998	0.3000000000000007	0.03664452823666664
-1.7999999999999998	0.40000000000000036	0.03593048070655499
-1.7999999999999998	0.5	0.03524184993336255
-1.7999999999999998	0.6000000000000005	0.03457808348258146
-1.7999999999999998	0.7000000000000002	0.0339385217158072
-1.7999999999999998	0.8000000000000007	0.033322851886897764
-1.7999999999999998	0.9000000000000004	0.03273028653470976
-1.7999999999999998	1.	0.032160378967564296
-1.7999999999999998	1.1000000000000005	0.03161261468349121
-1.7999999999999998	1.2000000000000002	0.031086496713867637
-1.7999999999999998	1.3000000000000007	0.030581549344528346
-1.7999999999999998	1.4000000000000004	0.030097266317440027
-1.7999999999999998	1.5	0.02963322234705159
-1.7999999999999998	1.6000000000000005	0.0291889575963611
-1.7999999999999998	1.7000000000000002	0.02876403859011533
-1.7999999999999998	1.8000000000000007	0.02835804052712595
-1.7999999999999998	1.9000000000000004	0.02797055977716062
-1.7999999999999998	2.	0.02760116377755004
-1.7999999999999998	2.0999999999999996	0.02724951125244287
-1.7999999999999998	2.200000000000001	0.02691518958602676
-1.7999999999999998	2.3000000000000007	0.026597838749984858
-1.7999999999999998	2.4000000000000004	0.026297097891479583
-1.7999999999999998	2.5	0.026012616889840134
-1.7999999999999998	2.5999999999999996	0.025744055646876162
-1.7999999999999998	2.700000000000001	0.02549108165831377
-1.7999999999999998	2.8000000000000007	0.02525337305996019
-1.7999999999999998	2.9000000000000004	0.02503061353462057
-1.7999999999999998	3.	0.02482252135944398
-1.7999999999999998	3.0999999999999996	0.02462872654278086
-1.7999999999999998	3.200000000000001	0.024449006643742305
-1.7999999999999998	3.3000000000000007	0.02428306520716696
-1.7999999999999998	3.4000000000000004	0.02413061693022505
-1.7999999999999998	3.5	0.023991395599123465
-1.7999999999999998	3.6000000000000014	0.023865139239088052
-1.7999999999999998	3.700000000000001	0.0237515952150318
-1.7999999999999998	3.8000000000000007	0.023650513140049477
-1.7999999999999998	3.9000000000000004	0.023561634944591507
-1.7999999999999998	4.	0.023484755448566704
-1.7999999999999998	4.100000000000001	0.023419642357031124
-1.7999999999999998	4.200000000000001	0.023366045154911197
-1.7999999999999998	4.300000000000001	0.02332371845659248
-1.7999999999999998	4.4	0.023292530829069024
-1.7999999999999998	4.5	0.02327222929463805
-1.7999999999999998	4.600000000000001	0.023262654339706524
-1.7999999999999998	4.700000000000001	0.023263530297203815
-1.7999999999999998	4.800000000000001	0.023274702420848312
-1.7999999999999998	4.9	0.023295982891633128
-1.7999999999999998	5.	0.02332718829985939
-1.7999999999999998	5.100000000000001	0.02336813780290547
-1.7999999999999998	5.200000000000001	0.023418657525775283
-1.7999999999999998	5.300000000000001	0.02347857590849055
-1.7999999999999998	5.4	0.023547729534111463
-1.7999999999999998	5.5	0.02362595536936109
-1.7999999999999998	5.600000000000001	0.02371309254563971
-1.7999999999999998	5.700000000000001	0.02380899150443417
-1.7999999999999998	5.800000000000001	0.023913493077740502
-1.7999999999999998	5.9	0.02402645367131533
-1.7999999999999998	6.	0.024147729131913008
-1.7	-6.	0.15811839537393105
-1.7	-5.9	0.15384383543232769
-1.7	-5.8	0.1496856423894569
-1.7	-5.7	0.145640848062062
-1.7	-5.6	0.14170657180342608
-1.7	-5.5	0.13787997947095257
-1.7	-5.4	0.13415829836611862
-1.7	-5.3	0.13053883451390005
-1.7	-5.2	0.12701912931878367
-1.7	-5.1	0.12359629572402384
-1.7	-5.	0.12026786302197047
-1.7	-4.9	0.11703169334897934
-1.7	-4.8	0.11388502856473255
-1.7	-4.7	0.11082579705715818
-1.7	-4.6	0.1078516415389531
-1.7	-4.5	0.10496035036899477
-1.7	-4.4	0.10214976392393631
-1.7	-4.3	0.09941778294208575
-1.7	-4.2	0.09676236240800369
-1.7	-4.1	0.09418156973718177
-1.7	-4.	0.09167333339533262
-1.7	-3.9	0.0892358630074307
-1.7	-3.8	0.0868672453636265
-1.7	-3.6999999999999997	0.0845657218985168
-1.7	-3.5999999999999996	0.08232955533713741
-1.7	-3.5	0.08015704464082567
-1.7	-3.4	0.07804645075684903
-1.7	-3.3	0.07599634330388182
-1.7	-3.1999999999999997	0.07400506758822055
-1.7	-3.0999999999999996	0.0720711056921552
-1.7	-3.	0.070192975165473
-1.7	-2.9	0.06836914180944315
-1.7	-2.8	0.06659854729578055
-1.7	-2.6999999999999997	0.06487944011798949
-1.7	-2.5999999999999996	0.06321063963092839
-1.7	-2.5	0.06159081952280514
-1.7	-2.4	0.060018820085778316
-1.7	-2.3	0.05849337948405304
-1.7	-2.1999999999999997	0.05701330908684334
-1.7	-2.0999999999999996	0.05557746508784648
-1.7	-2.	0.05418472899324252
-1.7	-1.8999999999999995	0.05283401621605139
-1.7	-1.7999999999999998	0.051524271991676154
-1.7	-1.7000000000000002	0.05025446669795515
-1.7	-1.5999999999999996	0.04902361383911342
-1.7	-1.5	0.047830724685576545
-1.7	-1.3999999999999995	0.04667486685628517
-1.7	-1.2999999999999998	0.045555123996179815
-1.7	-1.1999999999999993	0.04447060259557403
-1.7	-1.0999999999999996	0.04342044894810878
-1.7	-1.	0.042403810202525684
-1.7	-0.8999999999999995	0.04141987393238469
-1.7	-0.7999999999999998	0.040467845315329876
-1.7	-0.6999999999999993	0.03954694803609059
-1.7	-0.5999999999999996	0.03865643854718318
-1.7	-0.5	0.03779551525161914
-1.7	-0.39999999999999947	0.036963681519822135
-1.7	-0.2999999999999998	0.03615985028200121
-1.7	-0.1999999999999993	0.03538396280800946
-1.7	-0.09999999999999964	0.0346348340159491
-1.7	0.	0.033912007267675084
-1.7	0.10000000000000053	0.033214866727857666
-1.7	0.20000000000000018	0.03254281310402773
-1.7	0.3000000000000007	0.031895265950286245
-1.7	0.40000000000000036	0.03127157729564482
-1.7	0.5	0.030671439388382894
-1.7	0.6000000000000005	0.030094072750085157
-1.7	0.7000000000000002	0.029539057658390093
-1.7	0.8000000000000007	0.029005838943542177
-1.7	0.9000000000000004	0.028493971896498792
-1.7	1.	0.0280029623053028
-1.7	1.1000000000000005	0.02753235494743663
-1.7	1.2000000000000002	0.027081665498297897
-1.7	1.3000000000000007	0.026650484921146442
-1.7	1.4000000000000004	0.026238376472813463
-1.7	1.5	0.0258449167318108
-1.7	1.6000000000000005	0.02546970992850343
-1.7	1.7000000000000002	0.025112324490524453
-1.7	1.8000000000000007	0.024772446556320948
-1.7	1.9000000000000004	0.024449647073449637
-1.7	2.	0.024143577857944323
-1.7	2.0999999999999996	0.023853885220989298
-1.7	2.200000000000001	0.02358022071028806
-1.7	2.3000000000000007	0.023322253069287355
-1.7	2.4000000000000004	0.02307965526135188
-1.7	2.5	0.02285210872169083
-1.7	2.5999999999999996	0.022639301499359204
-1.7	2.700000000000001	0.022440934103681958
-1.7	2.8000000000000007	0.02225668339013563
-1.7	2.9000000000000004	0.02208634957327811
-1.7	3.	0.0219295674595263
-1.7	3.0999999999999996	0.021786094471745027
-1.7	3.200000000000001	0.02165566651299707
-1.7	3.3000000000000007	0.02153802587805177
-1.7	3.4000000000000004	0.021432946768353823
-1.7	3.5	0.02134010874705456
-1.7	3.6000000000000014	0.021259335396967054
-1.7	3.700000000000001	0.021190396006939345
-1.7	3.8000000000000007	0.021133064134017582
-1.7	3.9000000000000004	0.021087092385848088
-1.7	4.	0.02105223745636468
-1.7	4.100000000000001	0.021028371992869402
-1.7	4.200000000000001	0.021015248994284114
-1.7	4.300000000000001	0.02101267098283701
-1.7	4.4	0.02102047520879142
-1.7	4.5	0.02103840421289025
-1.7	4.600000000000001	0.021066307106948595
-1.7	4.700000000000001	0.021104003475955056
-1.7	4.800000000000001	0.021151316713519056
-1.7	4.9	0.021208071335510403
-1.7	5.	0.02127410715181655
-1.7	5.100000000000001	0.02134925662822792
-1.7	5.200000000000001	0.021433359652155336
-1.7	5.300000000000001	0.02152626061869846
-1.7	5.4	0.02162780577730654
-1.7	5.5	0.021737847606753076
-1.7	5.600000000000001	0.021856239966356224
-1.7	5.700000000000001	0.02198284182765574
-1.7	5.800000000000001	0.02211751534222319
-1.7	5.9	0.02226009814110265
-1.7	6.	0.022410535188578433
-1.5999999999999999	-6.	0.14112903984377792
-1.5999999999999999	-5.9	0.13725293100374605
-1.5999999999999999	-5.8	0.1334832847879615
-1.5999999999999999	-5.7	0.1298173516779016
-1.5999999999999999	-5.6	0.12625246679621152
-1.5999999999999999	-5.5	0.12278600141055153
-1.5999999999999999	-5.4	0.11941550417706566
-1.5999999999999999	-5.3	0.11613829236546713
-1.5999999999999999	-5.2	0.11295201807131326
-1.5999999999999999	-5.1	0.10985423823298195
-1.5999999999999999	-5.	0.1068428915340025
-1.5999999999999999	-4.9	0.10391554112991416
-1.5999999999999999	-4.8	0.10107002644855521
-1.5999999999999999	-4.7	0.09830420881109608
-1.5999999999999999	-4.6	0.09561600860315314
-1.5999999999999999	-4.5	0.09300339947056442
-1.5999999999999999	-4.4	0.09046437326290899
-1.5999999999999999	-4.3	0.0879970708198687
-1.5999999999999999	-4.2	0.0855996242879298
-1.5999999999999999	-4.1	0.08327013766972068
-1.5999999999999999	-4.	0.08100687452170878
-1.5999999999999999	-3.9	0.07880810542504268
-1.5999999999999999	-3.8	0.07667152784686769
-1.5999999999999999	-3.6999999999999997	0.07459749526263167
-1.5999999999999999	-3.5999999999999996	0.07258232329892945
-1.5999999999999999	-3.5	0.07062520014233721
-1.5999999999999999	-3.4	0.06872462105250188
-1.5999999999999999	-3.3	0.06687912331066617
-1.5999999999999999	-3.1999999999999997	0.06508719260963233
-1.5999999999999999	-3.0999999999999996	0.06334763352686844
-1.5999999999999999	-3.	0.06165900297736001
-1.5999999999999999	-2.9	0.060019992217840476
-1.5999999999999999	-2.8	0.05842933875053833
-1.5999999999999999	-2.6999999999999997	0.056885798383737245
-1.5999999999999999	-2.5999999999999996	0.05538817549825845
-1.5999999999999999	-2.5	0.05393529963578994
-1.5999999999999999	-2.4	0.05252608543784394
-1.5999999999999999	-2.3	0.051159327111955546
-1.5999999999999999	-2.1999999999999997	0.0498340104787529
-1.5999999999999999	-2.0999999999999996	0.048549087496532924
-1.5999999999999999	-2.	0.04730349746978165
-1.5999999999999999	-1.8999999999999995	0.04609636236485047
-1.5999999999999999	-1.7999999999999998	0.04492665719677964
-1.5999999999999999	-1.7000000000000002	0.0437934614343444
-1.5999999999999999	-1.5999999999999996	0.042695872453289506
-1.5999999999999999	-1.5	0.04163300963888615
-1.5999999999999999	-1.3999999999999995	0.04060402723034166
-1.5999999999999999	-1.2999999999999998	0.03960808693953721
-1.5999999999999999	-1.1999999999999993	0.0386443848884513
-1.5999999999999999	-1.0999999999999996	0.037712138800354934
-1.5999999999999999	-1.	0.03681058704325888
-1.5999999999999999	-0.8999999999999995	0.03593898171585279
-1.5999999999999999	-0.7999999999999998	0.03509661455650823
-1.5999999999999999	-0.6999999999999993	0.03428278377073874
-1.5999999999999999	-0.5999999999999996	0.03349681001524327
-1.5999999999999999	-0.5	0.03273802918039139
-1.5999999999999999	-0.39999999999999947	0.03200579783885134
-1.5999999999999999	-0.2999999999999998	0.031299494499889835
-1.5999999999999999	-0.1999999999999993	0.03061851342932702
-1.5999999999999999	-0.09999999999999964	0.02996207902708262
-1.5999999999999999	0.	0.029330168810299925
-1.5999999999999999	0.10000000000000053	0.028721595051150812
-1.5999999999999999	0.20000000000000018	0.028136237048051387
-1.5999999999999999	0.3000000000000007	0.027573329552287383
-1.5999999999999999	0.40000000000000036	0.027032438890889996
-1.5999999999999999	0.5	0.026513066110503
-1.5999999999999999	0.6000000000000005	0.026014727357203487
-1.5999999999999999	0.7000000000000002	0.025536949909500152
-1.5999999999999999	0.8000000000000007	0.02507928652626507
-1.5999999999999999	0.9000000000000004	0.0246412588120893
-1.5999999999999999	1.	0.02422246751901734
-1.5999999999999999	1.1000000000000005	0.023822474397233725
-1.5999999999999999	1.2000000000000002	0.023440877141010466
-1.5999999999999999	1.3000000000000007	0.023077256145234627
-1.5999999999999999	1.4000000000000004	0.022731245220965736
-1.5999999999999999	1.5	0.022402456724563192
-1.5999999999999999	1.6000000000000005	0.022090524246488746
-1.5999999999999999	1.7000000000000002	0.02179508995667204
-1.5999999999999999	1.8000000000000007	0.021515763262415385
-1.5999999999999999	1.9000000000000004	0.021252321255194842
-1.5999999999999999	2.	0.021004318434640894
-1.5999999999999999	2.0999999999999996	0.020771472013948956
-1.5999999999999999	2.200000000000001	0.020553469710311023
-1.5999999999999999	2.3000000000000007	0.020350003375986282
-1.5999999999999999	2.4000000000000004	0.02016077783141855
-1.5999999999999999	2.5	0.0199854765698388
-1.5999999999999999	2.5999999999999996	0.01982389845595857
-1.5999999999999999	2.700000000000001	0.019675718762023026
-1.5999999999999999	2.8000000000000007	0.019540606827856723
-1.5999999999999999	2.9000000000000004	0.01941839446279878
-1.5999999999999999	3.	0.019308794948132896
-1.5999999999999999	3.0999999999999996	0.019211562633496177
-1.5999999999999999	3.200000000000001	0.019126457027707496
-1.5999999999999999	3.3000000000000007	0.019053230075191354
-1.5999999999999999	3.4000000000000004	0.018991679479109447
-1.5999999999999999	3.5	0.018941580562281013
-1.5999999999999999	3.6000000000000014	0.018902691262622635
-1.5999999999999999	3.700000000000001	0.018874811306538595
-1.5999999999999999	3.8000000000000007	0.018857697680978124
-1.5999999999999999	3.9000000000000004	0.01885122613367198
-1.5999999999999999	4.	0.018855160228643565
-1.5999999999999999	4.100000000000001	0.018869340892386705
-1.5999999999999999	4.200000000000001	0.01889351636029079
-1.5999999999999999	4.300000000000001	0.018927535127173822
-1.5999999999999999	4.4	0.018971220847749343
-1.5999999999999999	4.5	0.01902440030334936
-1.5999999999999999	4.600000000000001	0.01908690394361292
-1.5999999999999999	4.700000000000001	0.019158566906819448
-1.5999999999999999	4.800000000000001	0.019239227562495805
-1.5999999999999999	4.9	0.01932872855103147
-1.5999999999999999	5.	0.01942691608997886
-1.5999999999999999	5.100000000000001	0.019533640508904028
-1.5999999999999999	5.200000000000001	0.019648751390660073
-1.5999999999999999	5.300000000000001	0.01977211333817284
-1.5999999999999999	5.4	0.019903583161059633
-1.5999999999999999	5.5	0.020043015682289826
-1.5999999999999999	5.600000000000001	0.020190290348984948
-1.5999999999999999	5.700000000000001	0.020345291728416343
-1.5999999999999999	5.800000000000001	0.020507856378618752
-1.5999999999999999	5.9	0.020677880737477318
-1.5999999999999999	6.	0.020855240334306573
-1.5	-6.	0.12565635715569495
-1.5	-5.9	0.12214481028850753
-1.5	-5.8	0.1187305533636291
-1.5	-5.7	0.11541110694764137
-1.5	-5.6	0.11218381533392253
-1.5	-5.5	0.10904627320029263
-1.5	-5.4	0.10599634426390399
-1.5	-5.3	0.10303162903490941
-1.5	-5.2	0.10014990094780396
-1.5	-5.1	0.09734898722286985
-1.5	-5.	0.09462676932941445
-1.5	-4.9	0.09198118464246106
-1.5	-4.8	0.08941022851872271
-1.5	-4.7	0.08691190846981846
-1.5	-4.6	0.08448439558889313
-1.5	-4.5	0.0821258272937145
-1.5	-4.4	0.07983433415071763
-1.5	-4.3	0.07760819779461699
-1.5	-4.2	0.07544570995689158
-1.5	-4.1	0.07334520618169467
-1.5	-4.	0.07130507780082534
-1.5	-3.9	0.06932374721695533
-1.5	-3.8	0.06739968852957878
-1.5	-3.6999999999999997	0.065531412118146
-1.5	-3.5999999999999996	0.06371747374826907
-1.5	-3.5	0.06195657538857805
-1.5	-3.4	0.06024713147394845
-1.5	-3.3	0.05858792819228237
-1.5	-3.1999999999999997	0.056977665809773224
-1.5	-3.0999999999999996	0.05541508884305928
-1.5	-3.	0.053898982592186506
-1.5	-2.9	0.05242806423738877
-1.5	-2.8	0.051001371345974836
-1.5	-2.6999999999999997	0.049617686052773065
-1.5	-2.5999999999999996	0.04827591794062456
-1.5	-2.5	0.04697501237794209
-1.5	-2.4	0.04571393680829949
-1.5	-2.3	0.04449169247309574
-1.5	-2.1999999999999997	0.04330731754391911
-1.5	-2.0999999999999996	0.042159848350109164
-1.5	-2.	0.041048376653692493
-1.5	-1.8999999999999995	0.03997206019821283
-1.5	-1.7999999999999998	0.03892993151896998
-1.5	-1.7000000000000002	0.037921204295306654
-1.5	-1.5999999999999996	0.03694505887172931
-1.5	-1.5	0.03600064498648936
-1.5	-1.3999999999999995	0.03508729191466118
-1.5	-1.2999999999999998	0.034204200033440615
-1.5	-1.1999999999999993	0.033350636163113706
-1.5	-1.0999999999999996	0.032525888699577045
-1.5	-1.	0.03172927724382452
-1.5	-0.8999999999999995	0.030960128617233653
-1.5	-0.7999999999999998	0.03021778931072771
-1.5	-0.6999999999999993	0.029501630055902832
-1.5	-0.5999999999999996	0.028811029407795792
-1.5	-0.5	0.028145392670884922
-1.5	-0.39999999999999947	0.02750413592033067
-1.5	-0.2999999999999998	0.026886696733530585
-1.5	-0.1999999999999993	0.026292524588459036
-1.5	-0.09999999999999964	0.02572108455212874
-1.5	0.	0.02517185736892784
-1.5	0.10000000000000053	0.02464433764918717
-1.5	0.20000000000000018	0.024137845330077116
-1.5	0.3000000000000007	0.023652469728786735
-1.5	0.40000000000000036	0.023187180596898678
-1.5	0.5	0.022741712090278695
-1.5	0.6000000000000005	0.0223156359627783
-1.5	0.7000000000000002	0.02190849622233598
-1.5	0.8000000000000007	0.021519904571042733
-1.5	0.9000000000000004	0.021149453130895862
-1.5	1.	0.020796728513384276
-1.5	1.1000000000000005	0.020461369628801504
-1.5	1.2000000000000002	0.020142980585745304
-1.5	1.3000000000000007	0.0198412451498257
-1.5	1.4000000000000004	0.019555764634266726
-1.5	1.5	0.01928621033294512
-1.5	1.6000000000000005	0.019032247963013154
-1.5	1.7000000000000002	0.018793552645005318
-1.5	1.8000000000000007	0.01856980637026461
-1.5	1.9000000000000004	0.018360701545918037
-1.5	2.	0.018165936819029126
-1.5	2.0999999999999996	0.017985221004195327
-1.5	2.200000000000001	0.01781826879978262
-1.5	2.3000000000000007	0.017664805096032507
-1.5	2.4000000000000004	0.01752455539902591
-1.5	2.5	0.01739725082224652
-1.5	2.5999999999999996	0.017282659196172646
-1.5	2.700000000000001	0.01718050591666003
-1.5	2.8000000000000007	0.017090556874497797
-1.5	2.9000000000000004	0.017012574045077233
-1.5	3.	0.01694632502342608
-1.5	3.0999999999999996	0.016891574544737116
-1.5	3.200000000000001	0.016848141100287973
-1.5	3.3000000000000007	0.01681576837316463
-1.5	3.4000000000000004	0.01679426504194202
-1.5	3.5	0.01678342747462774
-1.5	3.6000000000000014	0.016783018827353963
-1.5	3.700000000000001	0.01679292154845536
-1.5	3.8000000000000007	0.01681290851461477
-1.5	3.9000000000000004	0.01684282624428271
-1.5	4.	0.016882434202601597
-1.5	4.100000000000001	0.016931584662733066
-1.5	4.200000000000001	0.01699011164695258
-1.5	4.300000000000001	0.017057846850781808
-1.5	4.4	0.017134627490703647
-1.5	4.5	0.01722029645232029
-1.5	4.600000000000001	0.017314695547854992
-1.5	4.700000000000001	0.017417675396315883
-1.5	4.800000000000001	0.017529087958956514
-1.5	4.9	0.01764878942153225
-1.5	5.	0.017776638722417075
-1.5	5.100000000000001	0.017912490047479312
-1.5	5.200000000000001	0.018056219932980306
-1.5	5.300000000000001	0.018207701986142036
-1.5	5.4	0.018366812909929742
-1.5	5.5	0.018533400390427442
-1.5	5.600000000000001	0.01870735599483697
-1.5	5.700000000000001	0.01888856500484549
-1.5	5.800000000000001	0.01907690722704926
-1.5	5.9	0.019272269561432936
-1.5	6.	0.019474538585265676
-1.4	-6.	0.11158986143485722
-1.4	-5.9	0.10841133564823419
-1.4	-5.8	0.10532145550660603
-1.4	-5.7	0.10231790720053446
-1.4	-5.6	0.09939861654060494
-1.4	-5.5	0.09656127742898578
-1.4	-5.4	0.09380373049628689
-1.4	-5.3	0.09112388125109261
-1.4	-5.2	0.08851969027486076
-1.4	-5.1	0.08598916818441045
-1.4	-5.	0.08353038091970914
-1.4	-4.9	0.08114140532897414
-1.4	-4.8	0.07882052045745523
-1.4	-4.7	0.07656582758074569
-1.4	-4.6	0.07437563092880232
-1.4	-4.5	0.0722482451349162
-1.4	-4.4	0.07018202216816244
-1.4	-4.3	0.06817536282705441
-1.4	-4.2	0.06622671722947607
-1.4	-4.1	0.06433457517802359
-1.4	-4.	0.0624974649282868
-1.4	-3.9	0.06071395771844241
-1.4	-3.8	0.05898266176691819
-1.4	-3.6999999999999997	0.057302229793252356
-1.4	-3.5999999999999996	0.05567135231422052
-1.4	-3.5	0.05408874584765701
-1.4	-3.4	0.05255317037711009
-1.4	-3.3	0.05106354119104454
-1.4	-3.1999999999999997	0.04961845232710069
-1.4	-3.0999999999999996	0.04821688374056117
-1.4	-3.	0.04685772714711273
-1.4	-2.9	0.045539906068708606
-1.4	-2.8	0.04426238008628322
-1.4	-2.6999999999999997	0.04302413006587344
-1.4	-2.5999999999999996	0.04182407116819555
-1.4	-2.5	0.040661454375004374
-1.4	-2.4	0.0395352273876942
-1.4	-2.3	0.038444495600041866
-1.4	-2.1999999999999997	0.03738837895723562
-1.4	-2.0999999999999996	0.03636602234798007
-1.4	-2.	0.03537659226044861
-1.4	-1.8999999999999995	0.034419290691670434
-1.4	-1.7999999999999998	0.03349332478040184
-1.4	-1.7000000000000002	0.03259787357664476
-1.4	-1.5999999999999996	0.031732381536750336
-1.4	-1.5	0.030895943111248828
-1.4	-1.3999999999999995	0.03008792124661356
-1.4	-1.2999999999999998	0.029307687179574334
-1.4	-1.1999999999999993	0.028554474197308097
-1.4	-1.0999999999999996	0.02782770200377517
-1.4	-1.	0.02712668406183998
-1.4	-0.8999999999999995	0.026450924182135696
-1.4	-0.7999999999999998	0.02579977932540749
-1.4	-0.6999999999999993	0.025172690122587063
-1.4	-0.5999999999999996	0.024569059475972488
-1.4	-0.5	0.0239883809886273
-1.4	-0.39999999999999947	0.02343011870058943
-1.4	-0.2999999999999998	0.022893760525391795
-1.4	-0.1999999999999993	0.022378810277733356
-1.4	-0.09999999999999964	0.02188478042400725
-1.4	0.	0.021411201907886278
-1.4	0.10000000000000053	0.020957617434363463
-1.4	0.20000000000000018	0.020523581508895068
-1.4	0.3000000000000007	0.020108672819170195
[truncated: 5,381 more rows]
