# Supplementary material for: Myosin V executes steps of variable length via structurally constrained diffusion
Source: eLife. 2020 Jan 15;9:e51569. doi: 10.7554/eLife.51569 (PMC7054003; doi:10.7554/eLife.51569)
Supplement: Source data 1. [file elife-51569-data1.zip › myosin_elife_source_data/Figure 3/kl_divergence_contours/diffusion_contour_alt_potential_-2_-2.txt]

-35.	-15.	9.611057705995657e-14
-35.	-14.5	1.339390328374138e-13
-35.	-14.	1.865100741916086e-13
-35.	-13.5	2.5950227673837994e-13
-35.	-13.	3.607505579561855e-13
-35.	-12.5	5.010505892058378e-13
-35.	-12.	6.952565466501147e-13
-35.	-11.5	9.637760298720737e-13
-35.	-11.	1.334601281359277e-12
-35.	-10.5	1.846062494652643e-12
-35.	-10.	2.550550367513699e-12
-35.	-9.5	3.5195353707325295e-12
-35.	-9.	4.850315750724439e-12
-35.	-8.5	6.675061584640423e-12
-35.	-8.	9.172896220228195e-12
-35.	-7.5	1.258597873972317e-11
-35.	-7.	1.7240833051383008e-11
-35.	-6.5	2.3576524081108582e-11
-35.	-6.	3.21817244452406e-11
-35.	-5.5	4.3843262815694075e-11
-35.	-5.	5.960941621950948e-11
-35.	-4.5	8.087202179868875e-11
-35.	-4.	1.0947245793880185e-10
-35.	-3.5	1.478376973857729e-10
-35.	-3.	1.9915397970882258e-10
-35.	-2.5	2.675871949805596e-10
-35.	-2.	3.585608130573339e-10
-35.	-1.5	4.791041210150389e-10
-35.	-1.	6.382856105859387e-10
-35.	-0.5	8.477485420052379e-10
-35.	0.	1.1223679169539229e-9
-35.	0.5	1.481050220009619e-9
-35.	1.	1.9476991940682063e-9
-35.	1.5	2.552372427247762e-9
-35.	2.	3.332654443299098e-9
-35.	2.5	4.33527206597129e-9
-35.	3.	5.617976811658233e-9
-35.	3.5	7.251716680783476e-9
-35.	4.	9.323115695075283e-9
-35.	4.5	1.1937273612630693e-8
-35.	5.	1.5220890233464587e-8
-35.	5.5	1.9325708437489318e-8
-35.	6.	2.4432257515235354e-8
-35.	6.5	3.075386351234306e-8
-35.	7.	3.854087639778874e-8
-35.	7.5	4.8085045216118836e-8
-35.	8.	5.97239524843954e-8
-35.	8.5	7.384539858870928e-8
-35.	9.	9.089160660579179e-8
-35.	9.5	1.1136309872591359e-7
-35.	10.	1.3582207827120605e-7
-35.	10.5	1.648951372138277e-7
-35.	11.	1.9927509912017069e-7
-35.	11.5	2.397218025298944e-7
-35.	12.	2.870616307519946e-7
-35.	12.5	3.421856015788695e-7
-35.	13.	4.0604584491745016e-7
-35.	13.5	4.796503179914016e-7
-35.	14.	5.640556364781683e-7
-35.	14.5	6.603579353194024e-7
-35.	15.	7.696817143122195e-7
-35.	15.5	8.931666700420973e-7
-35.	16.	1.0319525659211496e-6
-35.	16.5	1.187162245418502e-6
-35.	17.	1.3598829469465467e-6
-35.	17.5	1.5511461331286986e-6
-35.	18.	1.7619060984756085e-6
-35.	18.5	1.993017667854125e-6
-35.	19.	2.2452133415199073e-6
-35.	19.5	2.519080279801252e-6
-35.	20.	2.815037550670769e-6
-35.	20.5	3.133314085540225e-6
-35.	21.	3.473927801990474e-6
-35.	21.5	3.836666356349314e-6
-35.	22.	4.221069983813778e-6
-35.	22.5	4.626416869144701e-6
-35.	23.	5.051711466993627e-6
-35.	23.5	5.495676157980911e-6
-35.	24.	5.956746585208795e-6
-35.	24.5	6.433070966577892e-6
-35.	25.	6.922513621807886e-6
-35.	25.5	7.42266289027338e-6
-35.	26.	7.930843547568626e-6
-35.	26.5	8.444133757374918e-6
-35.	27.	8.959386510555898e-6
-35.	27.5	9.473255450496343e-6
-35.	28.	9.982224863325507e-6
-35.	28.5	0.000010482643572551122
-35.	29.	0.000010970762376457986
-35.	29.5	0.000011442774599220081
-35.	30.	0.000011894859254628873
-35.	30.5	0.000012323226255758514
-35.	31.	0.000012724163045065822
-35.	31.5	0.000013094081968708353
-35.	32.	0.000013429567677568035
-35.	32.5	0.000013727423806846716
-35.	33.	0.000013984718167312998
-35.	33.5	0.000014198825675366625
-35.	34.	0.000014367468256927287
-35.	34.5	0.000014488750982425874
-35.	35.	0.000014561193727326829
-35.	35.5	0.000014583757704807974
-35.	36.	0.000014555866284335231
-35.	36.5	0.000014477419591416391
-35.	37.	0.000014348802478967299
-35.	37.5	0.000014170885568257524
-35.	38.	0.000013945019175722734
-35.	38.5	0.000013673020069060254
-35.	39.	0.000013357151129618805
-35.	39.5	0.000013000094135487055
-35.	40.	0.000012604916017914482
-35.	40.5	0.000012175029079589888
-35.	41.	0.000011714145793508915
-35.	41.5	0.00001122622892229212
-35.	42.	0.000010715437806483876
-35.	42.5	0.00001018607176333308
-35.	43.	9.642511611824779e-6
-35.	43.5	9.089160392651692e-6
-35.	44.	8.53038438119133e-6
-35.	44.5	7.970455495763891e-6
-35.	45.	7.413496181504225e-6
-35.	45.5	6.863427801827258e-6
-35.	46.	6.323923564125953e-6
-35.	46.5	5.7983665056150935e-6
-35.	47.	5.2898141808436075e-6
-35.	47.5	4.800968607787327e-6
-35.	48.	4.3341554300998815e-6
-35.	48.5	3.891308605900322e-6
-35.	49.	3.4739633876019287e-6
-35.	49.5	3.083256532820905e-6
-35.	50.	2.71993339860601e-6
-35.	50.5	2.3843626761225395e-6
-35.	51.	2.076556140900459e-6
-35.	51.5	1.7961936225976288e-6
-35.	52.	1.5426538471487968e-6
-35.	52.5	1.3150481408889666e-6
-35.	53.	1.1122566954771469e-6
-35.	53.5	9.329667261107309e-7
-35.	54.	7.757112529753823e-7
-35.	54.5	6.389073636916304e-7
-35.	55.	5.208931196248819e-7
-35.	55.5	4.1996203330349447e-7
-35.	56.	3.3439420182681815e-7
-35.	56.5	2.6248274723033644e-7
-35.	57.	2.0255454940154953e-7
-35.	57.5	1.5298271843856803e-7
-35.	58.	1.1218725555921017e-7
-35.	58.5	7.86170081374414e-8
-35.	59.	5.0705905382955656e-8
-35.	59.5	2.6868617525703985e-8
-35.	60.	6.720034448926813e-9
-35.	60.5	1.4393417920625803e-15
-35.	61.	0.
-35.	61.5	0.
-35.	62.	0.
-35.	62.5	0.
-35.	63.	0.
-35.	63.5	0.
-35.	64.	0.
-35.	64.5	0.
-35.	65.	0.
-35.	65.5	0.
-35.	66.	0.
-35.	66.5	0.
-35.	67.	0.
-35.	67.5	0.
-35.	68.	0.
-35.	68.5	0.
-35.	69.	0.
-35.	69.5	0.
-35.	70.	0.
-35.	70.5	0.
-35.	71.	0.
-35.	71.5	0.
-35.	72.	0.
-35.	72.5	0.
-35.	73.	0.
-35.	73.5	0.
-35.	74.	0.
-35.	74.5	0.
-35.	75.	0.
-34.5	-15.	1.0967215530247247e-13
-34.5	-14.5	1.5277994217405458e-13
-34.5	-14.	2.1266812296122809e-13
-34.5	-13.5	2.9579452590342146e-13
-34.5	-13.	4.110681285187297e-13
-34.5	-12.5	5.707635782204135e-13
-34.5	-12.	7.91769514575071e-13
-34.5	-11.5	1.0972890730970398e-12
-34.5	-11.	1.5191513317037189e-12
-34.5	-10.5	2.100945888136091e-12
-34.5	-10.	2.9022631200572763e-12
-34.5	-9.5	4.004414892757516e-12
-34.5	-9.	5.518130681451268e-12
-34.5	-8.5	7.593879869896894e-12
-34.5	-8.	1.0435671666355195e-11
-34.5	-7.5	1.4319440862441983e-11
-34.5	-7.	1.961745389040789e-11
-34.5	-6.5	2.6830580904557554e-11
-34.5	-6.	3.663079379104531e-11
-34.5	-5.5	4.991688708711119e-11
-34.5	-5.	6.788720048159733e-11
-34.5	-4.5	9.213407058923528e-11
-34.5	-4.	1.2476587860926447e-10
-34.5	-3.5	1.6856391004563194e-10
-34.5	-3.	2.2718281953999469e-10
-34.5	-2.5	3.0540530768870137e-10
-34.5	-2.	4.094636662083103e-10
-34.5	-1.5	5.474431174508112e-10
-34.5	-1.	7.297843270570332e-10
-34.5	-0.5	9.69905044144339e-10
-34.5	0.	1.2849634299216774e-9
-34.5	0.5	1.696788146433249e-9
-34.5	1.	2.233002527368035e-9
-34.5	1.5	2.928371934755594e-9
-34.5	2.	3.826404475869218e-9
-34.5	2.5	4.981235329783854e-9
-34.5	3.	6.459823705006519e-9
-34.5	3.5	8.344488594342595e-9
-34.5	4.	1.0735804689917654e-8
-34.5	4.5	1.3755872774313961e-8
-34.5	5.	1.7551969368488754e-8
-34.5	5.5	2.2300568228518918e-8
-34.5	6.	2.821171138562256e-8
-34.5	6.5	3.5533689897950595e-8
-34.5	7.	4.4557974569987124e-8
-34.5	7.5	5.562431501509647e-8
-34.5	8.	6.912590219069835e-8
-34.5	8.5	8.551446570878706e-8
-34.5	9.	1.0530515376055335e-7
-34.5	9.5	1.2908102147117945e-7
-34.5	10.	1.5749693408547078e-7
-34.5	10.5	1.9128267577270154e-7
-34.5	11.	2.3124504420233587e-7
-34.5	11.5	2.782687064528806e-7
-34.5	12.	3.333155941874147e-7
-34.5	12.5	3.974226260516571e-7
-34.5	13.	4.716975633416491e-7
-34.5	13.5	5.573128312563494e-7
-34.5	14.	6.554971722732973e-7
-34.5	14.5	7.675250398076661e-7
-34.5	15.	8.947036884640711e-7
-34.5	15.5	1.038357970709309e-6
-34.5	16.	1.1998129072891299e-6
-34.5	16.5	1.3803741586423108e-6
-34.5	17.	1.5813065849712297e-6
-34.5	17.5	1.8038111428577498e-6
-34.5	18.	2.0490004222083547e-6
-34.5	18.5	2.317873180856686e-6
-34.5	19.	2.6112882803414857e-6
-34.5	19.5	2.929938466220548e-6
-34.5	20.	3.274324467729914e-6
-34.5	20.5	3.644729914042922e-6
-34.5	21.	4.041197577196125e-6
-34.5	21.5	4.463507454563221e-6
-34.5	22.	4.9111571964363065e-6
-34.5	22.5	5.383345366889709e-6
-34.5	23.	5.87895799891455e-6
-34.5	23.5	6.396558868248064e-6
-34.5	24.	6.934383864942958e-6
-34.5	24.5	7.490339788210225e-6
-34.5	25.	8.06200782919989e-6
-34.5	25.5	8.646651939014643e-6
-34.5	26.	9.241232206306534e-6
-34.5	26.5	9.842423291265234e-6
-34.5	27.	0.000010446637883340954
-34.5	27.5	0.0000110500550553678
-34.5	28.	0.000011648653334249415
-34.5	28.5	0.00001223824817072496
-34.5	29.	0.000012814533458015984
-34.5	29.5	0.000013373126637580058
-34.5	30.	0.000013909616862090102
-34.5	30.5	0.0000144196156116309
-34.5	31.	0.000014898809092849195
-34.5	31.5	0.000015343011692470555
-34.5	32.	0.000015748219707628385
-34.5	32.5	0.000016110664537225283
-34.5	33.	0.00001642686449238996
-34.5	33.5	0.000016693674371236023
-34.5	34.	0.000016908331944658272
-34.5	34.5	0.000017068500516735466
-34.5	35.	0.00001717230675612712
-34.5	35.5	0.000017218373044074855
-34.5	36.	0.00001720584365035387
-34.5	36.5	0.000017134404130516082
-34.5	37.	0.000017004293435397144
-34.5	37.5	0.000016816308336074442
-34.5	38.	0.000016571799892796955
-34.5	38.5	0.00001627266183294754
-34.5	39.	0.000015921310848517088
-34.5	39.5	0.000015520658975135585
-34.5	40.	0.000015074078369317585
-34.5	40.5	0.000014585358954844205
-34.5	41.	0.00001405865955947344
-34.5	41.5	0.000013498453305667708
-34.5	42.	0.000012909468149911606
-34.5	42.5	0.000012296623580695282
-34.5	43.	0.000011664964581777488
-34.5	43.5	0.00001101959404163759
-34.5	44.	0.000010365604839243458
-34.5	44.5	9.708012858119128e-6
-34.5	45.	9.051692173579655e-6
-34.5	45.5	8.401313621063355e-6
-34.5	46.	7.761287909383316e-6
-34.5	46.5	7.135714269689141e-6
-34.5	47.	6.528335729714331e-6
-34.5	47.5	5.942500931246978e-6
-34.5	48.	5.381135266329042e-6
-34.5	48.5	4.8467189612269245e-6
-34.5	49.	4.341274282017691e-6
-34.5	49.5	3.866361180764816e-6
-34.5	50.	3.423081032495063e-6
-34.5	50.5	3.012089420031112e-6
-34.5	51.	2.6336151745088142e-6
-34.5	51.5	2.2874857694299845e-6
-34.5	52.	1.973160158620149e-6
-34.5	52.5	1.6897652246151538e-6
-34.5	53.	1.4361364742275362e-6
-34.5	53.5	1.2108608565961816e-6
-34.5	54.	1.0123214325247516e-6
-34.5	54.5	8.387419942573607e-7
-34.5	55.	6.882308130841405e-7
-34.5	55.5	5.588222344378727e-7
-34.5	56.	4.485149788059277e-7
-34.5	56.5	3.5530609527046937e-7
-34.5	57.	2.772186578390326e-7
-34.5	57.5	2.1232204607824175e-7
-34.5	58.	1.5874074280248227e-7
-34.5	58.5	1.146461739657599e-7
-34.5	59.	7.822127049765504e-8
-34.5	59.5	4.75989652160295e-8
-34.5	60.	2.1051985419072446e-8
-34.5	60.5	1.5573914761420998e-9
-34.5	61.	0.
-34.5	61.5	0.
-34.5	62.	0.
-34.5	62.5	0.
-34.5	63.	0.
-34.5	63.5	0.
-34.5	64.	0.
-34.5	64.5	0.
-34.5	65.	0.
-34.5	65.5	0.
-34.5	66.	0.
-34.5	66.5	0.
-34.5	67.	0.
-34.5	67.5	0.
-34.5	68.	0.
-34.5	68.5	0.
-34.5	69.	0.
-34.5	69.5	0.
-34.5	70.	0.
-34.5	70.5	0.
-34.5	71.	0.
-34.5	71.5	0.
-34.5	72.	0.
-34.5	72.5	0.
-34.5	73.	0.
-34.5	73.5	0.
-34.5	74.	0.
-34.5	74.5	0.
-34.5	75.	0.
-34.	-15.	1.2512011300102668e-13
-34.	-14.5	1.7422250791750667e-13
-34.	-14.	2.424112574369929e-13
-34.	-13.5	3.370227913197202e-13
-34.	-13.	4.681758630348917e-13
-34.	-12.5	6.498093303894526e-13
-34.	-12.	9.010988983019069e-13
-34.	-11.5	1.2483874108621782e-12
-34.	-11.	1.7278093126647445e-12
-34.	-10.5	2.3888508678062957e-12
-34.	-10.	3.2991681125971146e-12
-34.	-9.5	4.551089995043122e-12
-34.	-9.	6.2703718310364235e-12
-34.	-8.5	8.627942892287518e-12
-34.	-8.	1.1855622446633824e-11
-34.	-7.5	1.6267073965662392e-11
-34.	-7.	2.228564308783037e-11
-34.	-6.5	3.048119954521253e-11
-34.	-6.	4.161869762033696e-11
-34.	-5.5	5.672190735024697e-11
-34.	-5.	7.715667530731839e-11
-34.	-4.5	1.0473917630781322e-10
-34.	-4.	1.4187594271331127e-10
-34.	-3.5	1.9174403095308051e-10
-34.	-3.	2.585215256397087e-10
-34.	-2.5	3.4768070209724856e-10
-34.	-2.	4.663585673749946e-10
-34.	-1.5	6.238221599780601e-10
-34.	-1.	8.320488664788114e-10
-34.	-0.5	1.1064450376366e-9
-34.	0.	1.4667292489234436e-9
-34.	0.5	1.938009500249073e-9
-34.	1.	2.5520862911976635e-9
-34.	1.5	3.3490155944749645e-9
-34.	2.	4.378966992066269e-9
-34.	2.5	5.704412298866223e-9
-34.	3.	7.402678512099183e-9
-34.	3.5	9.568895508748261e-9
-34.	4.	1.2319363190338629e-8
-34.	4.5	1.579535440015924e-8
-34.	5.	2.016735863192538e-8
-34.	5.5	2.5639757129123054e-8
-34.	6.	3.245590239324476e-8
-34.	6.5	4.090355449427935e-8
-34.	7.	5.1320603222146126e-8
-34.	7.5	6.410097955462304e-8
-34.	8.	7.97006328904613e-8
-34.	8.5	9.864342295414864e-8
-34.	9.	1.2152674836085384e-7
-34.	9.5	1.4902670881427752e-7
-34.	10.	1.8190257616782442e-7
-34.	10.5	2.2100033250246044e-7
-34.	11.	2.6725502229436986e-7
-34.	11.5	3.2169166186700594e-7
-34.	12.	3.854244536315747e-7
-34.	12.5	4.5965406582795283e-7
-34.	13.	5.45662760958522e-7
-34.	13.5	6.448071878631641e-7
-34.	14.	7.585086930294727e-7
-34.	14.5	8.882410555013394e-7
-34.	15.	1.035515605520668e-6
-34.	15.5	1.2018637483839584e-6
-34.	16.	1.3888169802471747e-6
-34.	16.5	1.597884549929173e-6
-34.	17.	1.8305289882180422e-6
-34.	17.5	2.0881397918883893e-6
-34.	18.	2.37200561130304e-6
-34.	18.5	2.6832853480169915e-6
-34.	19.	3.0229786169315525e-6
-34.	19.5	3.391896070472029e-6
-34.	20.	3.79063011354701e-6
-34.	20.5	4.219526560445598e-6
-34.	21.	4.678657796366116e-6
-34.	21.5	5.167798007071263e-6
-34.	22.	5.686401030191907e-6
-34.	22.5	6.233581361164692e-6
-34.	23.	6.808098816077414e-6
-34.	23.5	7.408347313346521e-6
-34.	24.	8.032348186818355e-6
-34.	24.5	8.677748385314327e-6
-34.	25.	9.34182384864533e-6
-34.	25.5	0.000010021488278570201
-34.	26.	0.000010713307445977076
-34.	26.5	0.00001141351909367266
-34.	27.	0.00001211805840855762
-34.	27.5	0.00001282258894866913
-34.	28.	0.000013522538823160224
-34.	28.5	0.000014213141815836026
-34.	29.	0.00001488948310286054
-34.	29.5	0.00001554654904675288
-34.	30.	0.000016179280542892752
-34.	30.5	0.000016782629268799746
-34.	31.	0.000017351616127570147
-34.	31.5	0.000017881391108459177
-34.	32.	0.000018367293730361325
-34.	32.5	0.000018804913187294417
-34.	33.	0.00001919014728043095
-34.	33.5	0.000019519259200166553
-34.	34.	0.000019788931215500585
-34.	34.5	0.000019996314337777124
-34.	35.	0.000020139073052579226
-34.	35.5	0.000020215424257967098
-34.	36.	0.00002022416960970691
-34.	36.5	0.00002016472055468509
-34.	37.	0.000020037115431968662
-34.	37.5	0.00001984202813615032
-34.	38.	0.00001958076796842167
-34.	38.5	0.000019255270445490863
-34.	39.	0.0000188680789927269
-34.	39.5	0.00001842231761306708
-34.	40.	0.00001792165479405823
-34.	40.5	0.000017370259088365648
-34.	41.	0.000016772746974258297
-34.	41.5	0.000016134123767824174
-34.	42.	0.000015459718513697815
-34.	42.5	0.000014755113921584556
-34.	43.	0.000014026072537646672
-34.	43.5	0.000013278460438926584
-34.	44.	0.000012518169811859735
-34.	44.5	0.000011751041819564779
-34.	45.	0.000010982791174628735
-34.	45.5	0.000010218933812981415
-34.	46.	9.464719009514833e-6
-34.	46.5	8.725067235306627e-6
-34.	47.	8.004514709408836e-6
-34.	47.5	7.30716612861875e-6
-34.	48.	6.636654795101629e-6
-34.	48.5	5.9961141295656825e-6
-34.	49.	5.3881568208723906e-6
-34.	49.5	4.814864627027684e-6
-34.	50.	4.277787724079448e-6
-34.	50.5	3.777953118148801e-6
-34.	51.	3.3158832824558714e-6
-34.	51.5	2.891621445671482e-6
-34.	52.	2.5047637849150366e-6
-34.	52.5	2.15449980244672e-6
-34.	53.	1.839656220408329e-6
-34.	53.5	1.5587452064752842e-6
-34.	54.	1.3100144968259785e-6
-34.	54.5	1.0914990680319576e-6
-34.	55.	9.010721223157025e-7
-34.	55.5	7.36494584730374e-7
-34.	56.	5.954614955380656e-7
-34.	56.5	4.7564411822997416e-7
-34.	57.	3.7472614242754046e-7
-34.	57.5	2.904318958330622e-7
-34.	58.	2.2054456199486348e-7
-34.	58.5	1.6290780368153636e-7
-34.	59.	1.1540298013740803e-7
-34.	59.5	7.588744385394668e-8
-34.	60.	4.214221011556668e-8
-34.	60.5	1.29458382631563e-8
-34.	61.	3.3301869209729603e-12
-34.	61.5	0.
-34.	62.	0.
-34.	62.5	0.
-34.	63.	0.
-34.	63.5	0.
-34.	64.	0.
-34.	64.5	0.
-34.	65.	0.
-34.	65.5	0.
-34.	66.	0.
-34.	66.5	0.
-34.	67.	0.
-34.	67.5	0.
-34.	68.	0.
-34.	68.5	0.
-34.	69.	0.
-34.	69.5	0.
-34.	70.	0.
-34.	70.5	0.
-34.	71.	0.
-34.	71.5	0.
-34.	72.	0.
-34.	72.5	0.
-34.	73.	0.
-34.	73.5	0.
-34.	74.	0.
-34.	74.5	0.
-34.	75.	0.
-33.5	-15.	1.4273317078498957e-13
-33.5	-14.5	1.9864811746880524e-13
-33.5	-14.	2.7626061992564986e-13
-33.5	-13.5	3.8389815340843765e-13
-33.5	-13.	5.330425591597328e-13
-33.5	-12.5	7.395057355951217e-13
-33.5	-12.	1.0250346317389629e-12
-33.5	-11.5	1.419498142608085e-12
-33.5	-11.	1.963860809946866e-12
-33.5	-10.5	2.714217568695938e-12
-33.5	-10.	3.747255293012168e-12
-33.5	-9.5	5.167627105360165e-12
-33.5	-9.	7.117882499225648e-12
-33.5	-8.5	9.79180047755592e-12
-33.5	-8.	1.3452236603547729e-11
-33.5	-7.5	1.8454933287528565e-11
-33.5	-7.	2.528017389305028e-11
-33.5	-6.5	3.4574706646734043e-11
-33.5	-6.	4.720704841348476e-11
-33.5	-5.5	6.434012876763276e-11
-33.5	-5.	8.75262816418059e-11
-33.5	-4.5	1.1883086697371166e-10
-33.5	-4.	1.6099234005633414e-10
-33.5	-3.5	2.1762841134281862e-10
-33.5	-3.	2.935000784520679e-10
-33.5	-2.5	3.9484777969162383e-10
-33.5	-2.	5.298167141883999e-10
-33.5	-1.5	7.089914771440895e-10
-33.5	-1.	9.460635196748344e-10
-33.5	-0.5	1.258658477342481e-9
-33.5	0.	1.6693539916930261e-9
-33.5	0.5	2.2069220973273752e-9
-33.5	1.	2.907833331071704e-9
-33.5	1.5	3.8180621476023515e-9
-33.5	2.	4.995234653952222e-9
-33.5	2.5	6.511159705191712e-9
-33.5	3.	8.4547826035743e-9
-33.5	3.5	1.0935596562693645e-8
-33.5	4.	1.4087540295154114e-8
-33.5	4.5	1.8073400157251873e-8
-33.5	5.	2.308972191783086e-8
-33.5	5.5	2.93722202132963e-8
-33.5	6.	3.7201653072691557e-8
-33.5	6.5	4.6910104714187696e-8
-33.5	7.	5.8887592527672006e-8
-33.5	7.5	7.358888442090694e-8
-33.5	8.	9.154038142921733e-8
-33.5	8.5	1.1334688882105379e-7
-33.5	9.	1.3969806823825834e-7
-33.5	9.5	1.713743352040652e-7
-33.5	10.	2.09251942218276e-7
-33.5	10.5	2.5430696924315597e-7
-33.5	11.	3.0761793217397354e-7
-33.5	11.5	3.703667172176766e-7
-33.5	12.	4.4383755602226644e-7
-33.5	12.5	5.294137736127714e-7
-33.5	13.	6.285720689916959e-7
-33.5	13.5	7.428741265041127e-7
-33.5	14.	8.739554041503158e-7
-33.5	14.5	1.0235110019190507e-6
-33.5	15.	1.1932785774895228e-6
-33.5	15.5	1.3850183465647215e-6
-33.5	16.	1.600490278664781e-6
-33.5	16.5	1.8414286742919438e-6
-33.5	17.	2.109514383791045e-6
-33.5	17.5	2.4063449998268257e-6
-33.5	18.	2.733403422165833e-6
-33.5	18.5	3.092025253642932e-6
-33.5	19.	3.483365537605268e-6
-33.5	19.5	3.908365391018029e-6
-33.5	20.	4.367719117072397e-6
-33.5	20.5	4.861842404369299e-6
-33.5	21.	5.390842227951077e-6
-33.5	21.5	5.9544890659533525e-6
-33.5	22.	6.552192032360957e-6
-33.5	22.5	7.182977502208031e-6
-33.5	23.	7.845471771043204e-6
-33.5	23.5	8.537888246246004e-6
-33.5	24.	9.258019614577986e-6
-33.5	24.5	0.000010003235368986481
-33.5	25.	0.000010770485008986744
-33.5	25.5	0.000011556307153789113
-33.5	26.	0.000012356844726582277
-33.5	26.5	0.00001316786628291097
-33.5	27.	0.000013984793466797427
-33.5	27.5	0.00001480273448607599
-33.5	28.	0.000015616523404303745
-33.5	28.5	0.000016420764954804783
-33.5	29.	0.00001720988446575798
-33.5	29.5	0.000017978182455435888
-33.5	30.	0.000018719893262493174
-33.5	30.5	0.000019429247090014973
-33.5	31.	0.000020100534701598415
-33.5	31.5	0.00002072817395236477
-33.5	32.	0.00002130677726910465
-33.5	32.5	0.00002183121913792643
-33.5	33.	0.00002229670261378394
-33.5	33.5	0.00002269882383574303
-33.5	34.	0.00002303363351636751
-33.5	34.5	0.0000232976943746116
-33.5	35.	0.000023488133500349416
-33.5	35.5	0.0000236026886761988
-33.5	36.	0.000023639747739313164
-33.5	36.5	0.00002359838014270256
-33.5	37.	0.00002347835997235739
-33.5	37.5	0.00002328017979246388
-33.5	38.	0.00002300505482531818
-33.5	38.5	0.00002265491712359267
-33.5	39.	0.0000222323995582912
-33.5	39.5	0.000021740809623379513
-33.5	40.	0.000021184093244508488
-33.5	40.5	0.000020566788970769382
-33.5	41.	0.000019893973120919238
-33.5	41.5	0.00001917119664452174
-33.5	42.	0.000018404414639246815
-33.5	42.5	0.000017599909633329115
-33.5	43.	0.00001676420989206418
-33.5	43.5	0.000015904004134572173
-33.5	44.	0.000015026054147547003
-33.5	44.5	0.000014137106852482093
-33.5	45.	0.000013243807418747322
-33.5	45.5	0.000012352615014480764
-33.5	46.	0.000011469722749110267
-33.5	46.5	0.00001060098326481536
-33.5	47.	9.751841569059696e-6
-33.5	47.5	8.927275746578536e-6
-33.5	48.	8.13174673846481e-6
-33.5	48.5	7.369159389675091e-6
-33.5	49.	6.642832962360079e-6
-33.5	49.5	5.955483223554992e-6
-33.5	50.	5.309215559953299e-6
-33.5	50.5	4.70552902515102e-6
-33.5	51.	4.145330455838709e-6
-33.5	51.5	3.628960074427971e-6
-33.5	52.	3.156224042399986e-6
-33.5	52.5	2.72643446910504e-6
-33.5	53.	2.3384581902320573e-6
-33.5	53.5	1.990769721605501e-6
-33.5	54.	1.681506486986984e-6
-33.5	54.5	1.4085281356778326e-6
-33.5	55.	1.1694752001074985e-6
-33.5	55.5	9.618270238857522e-7
-33.5	56.	7.829571342032493e-7
-33.5	56.5	6.30184442826615e-7
-33.5	57.	5.008189213858051e-7
-33.5	57.5	3.921990523928496e-7
-33.5	58.	3.01719703937274e-7
-33.5	58.5	2.268447544916971e-7
-33.5	59.	1.6509711888160316e-7
-33.5	59.5	1.14011140582153e-7
-33.5	60.	7.103800183276127e-8
-33.5	60.5	3.3659715502795995e-8
-33.5	61.	4.0775003195114185e-9
-33.5	61.5	0.
-33.5	62.	0.
-33.5	62.5	0.
-33.5	63.	0.
-33.5	63.5	0.
-33.5	64.	0.
-33.5	64.5	0.
-33.5	65.	0.
-33.5	65.5	0.
-33.5	66.	0.
-33.5	66.5	0.
-33.5	67.	0.
-33.5	67.5	0.
-33.5	68.	0.
-33.5	68.5	0.
-33.5	69.	0.
-33.5	69.5	0.
-33.5	70.	0.
-33.5	70.5	0.
-33.5	71.	0.
-33.5	71.5	0.
-33.5	72.	0.
-33.5	72.5	0.
-33.5	73.	0.
-33.5	73.5	0.
-33.5	74.	0.
-33.5	74.5	0.
-33.5	75.	0.
-33.	-15.	1.6283373640832057e-13
-33.	-14.5	2.2649774118257502e-13
-33.	-14.	3.1481848169611525e-13
-33.	-13.5	4.3724196572407415e-13
-33.	-13.	6.067866220414623e-13
-33.	-12.5	8.413732521335498e-13
-33.	-12.	1.1656403422256603e-12
-33.	-11.5	1.6134173156372037e-12
-33.	-11.	2.231087545859417e-12
-33.	-10.5	3.082151542858546e-12
-33.	-10.	4.2534045430461e-12
-33.	-9.5	5.863279235526028e-12
-33.	-9.	8.073082930124878e-12
-33.	-8.5	1.1102090795457715e-11
-33.	-8.	1.524775728543547e-11
-33.	-7.5	2.0912693985622974e-11
-33.	-7.	2.864055486354968e-11
-33.	-6.5	3.916359395893206e-11
-33.	-6.	5.346544446553446e-11
-33.	-5.5	7.286364413937399e-11
-33.	-5.	9.91176353476245e-11
-33.	-4.5	1.3456943619468036e-10
-33.	-4.	1.8232594958870262e-10
-33.	-3.5	2.4649398493918445e-10
-33.	-3.	3.3248154130269615e-10
-33.	-2.5	4.4738175901345833e-10
-33.	-2.	6.004591897425671e-10
-33.	-1.5	8.037616378995926e-10
-33.	-1.	1.072884734315e-9
-33.	-0.5	1.4279205126626737e-9
-33.	0.	1.8946254260692425e-9
-33.	0.5	2.5058472512934945e-9
-33.	1.	3.303253909822794e-9
-33.	1.5	4.339410043498268e-9
-33.	2.	5.6802488110773415e-9
-33.	2.5	7.4079863517407154e-9
-33.	3.	9.624524183501336e-9
-33.	3.5	1.2455379939844432e-8
-33.	4.	1.6054178781716678e-8
-33.	4.5	2.0607726092823138e-8
-33.	5.	2.6341666312770186e-8
-33.	5.5	3.352671277352188e-8
-33.	6.	4.248540916805115e-8
-33.	6.5	5.3599355028280266e-8
-33.	7.	6.731679583460826e-8
-33.	7.5	8.416044393199504e-8
-33.	8.	1.0473536039974616e-7
-33.	8.5	1.2973669180519157e-7
-33.	9.	1.5995702098728143e-7
-33.	9.5	1.9629305945827857e-7
-33.	10.	2.397513825419796e-7
-33.	10.5	2.914528888265738e-7
-33.	11.	3.526356546019671e-7
-33.	11.5	4.2465585311965376e-7
-33.	12.	5.089864188640731e-7
-33.	12.5	6.072131592166402e-7
-33.	13.	7.210280500975998e-7
-33.	13.5	8.522194980302367e-7
-33.	14.	1.0026594077093428e-6
-33.	14.5	1.1742869602081525e-6
-33.	15.	1.3690890806403164e-6
-33.	15.5	1.589077653288691e-6
-33.	16.	1.8362636245759295e-6
-33.	16.5	2.1126282173255233e-6
-33.	17.	2.4200915610904886e-6
-33.	17.5	2.76047912056354e-6
-33.	18.	3.1354863750846407e-6
-33.	18.5	3.5466422651625443e-6
-33.	19.	3.995271975191582e-6
-33.	19.5	4.482459664110782e-6
-33.	20.	5.009011785817702e-6
-33.	20.5	5.575421662143667e-6
-33.	21.	6.181835974138125e-6
-33.	21.5	6.828023835446655e-6
-33.	22.	7.513349092379012e-6
-33.	22.5	8.236746467726538e-6
-33.	23.	8.996702126727574e-6
-33.	23.5	9.791239195440962e-6
-33.	24.	0.000010617908704919005
-33.	24.5	0.000011473786369821676
-33.	25.	0.000012355475538327043
-33.	25.5	0.000013259116572189985
-33.	26.	0.000014180402832379104
-33.	26.5	0.000015114603357661596
-33.	27.	0.00001605659223158016
-33.	27.5	0.00001700088453826248
-33.	28.	0.000017941678710244165
-33.	28.5	0.000018872904972844826
-33.	29.	0.000019788279494681167
-33.	29.5	0.0000206813637275241
-33.	30.	0.000021545628403625747
-33.	30.5	0.00002237452143276393
-33.	31.	0.000023161538981213174
-33.	31.5	0.000023900298856435572
-33.	32.	0.00002458461527063578
-33.	32.5	0.000025208573987188942
-33.	33.	0.000025766606799548983
-33.	33.5	0.000026253564251000376
-33.	34.	0.000026664785477335356
-33.	34.5	0.00002699616404497259
-33.	35.	0.000027244208665744408
-33.	35.5	0.000027406097697996023
-33.	36.	0.00002747972639282535
-33.	36.5	0.000027463745915022814
-33.	37.	0.000027357593260890808
-33.	37.5	0.00002716151130946217
-33.	38.	0.000026876558379055997
-33.	38.5	0.00002650460681630663
-33.	39.	0.000026048330317928522
-33.	39.5	0.000025511179874021748
-33.	40.	0.000024897348422561957
-33.	40.5	0.00002421172451412826
-33.	41.	0.00002345983549965116
-33.	41.5	0.000022647780967266993
-33.	42.	0.00002178215736215487
-33.	42.5	0.000020869974920150238
-33.	43.	0.0000199185682265367
-33.	43.5	0.00001893550187030998
-33.	44.	0.000017928472796245004
-33.	44.5	0.000016905211057532784
-33.	45.	0.000015873380736464226
-33.	45.5	0.000014840482826279666
-33.	46.	0.000013813761851489133
-33.	46.5	0.000012800117945407828
-33.	47.	0.000011806026006638134
-33.	47.5	0.000010837463525006213
-33.	48.	9.899848099602856e-6
-33.	48.5	8.997985130982078e-6
-33.	49.	8.136029266778459e-6
-33.	49.5	7.317456177453154e-6
-33.	50.	6.545047779249948e-6
-33.	50.5	5.8208898573653825e-6
-33.	51.	5.146381429481258e-6
-33.	51.5	4.52225759883363e-6
-33.	52.	3.948621081669332e-6
-33.	52.5	3.4249827359451786e-6
-33.	53.	2.950313256867123e-6
-33.	53.5	2.5230994260275822e-6
-33.	54.	2.1414069019272693e-6
-33.	54.5	1.802944394628375e-6
-33.	55.	1.5051319064523695e-6
-33.	55.5	1.2451671702173856e-6
-33.	56.	1.0200908155754143e-6
-33.	56.5	8.268477197819583e-7
-33.	57.	6.62342823440537e-7
-33.	57.5	5.234896259751546e-7
-33.	58.	4.0724806938224287e-7
-33.	58.5	3.106491291245548e-7
-33.	59.	2.3079800199711755e-7
-33.	59.5	1.6484342838417847e-7
-33.	60.	1.0989160580416039e-7
-33.	60.5	6.289791249225948e-8
-33.	61.	2.1690566609378967e-8
-33.	61.5	5.579330843391184e-11
-33.	62.	0.
-33.	62.5	0.
-33.	63.	0.
-33.	63.5	0.
-33.	64.	0.
-33.	64.5	0.
-33.	65.	0.
-33.	65.5	0.
-33.	66.	0.
-33.	66.5	0.
-33.	67.	0.
-33.	67.5	0.
-33.	68.	0.
-33.	68.5	0.
-33.	69.	0.
-33.	69.5	0.
-33.	70.	0.
-33.	70.5	0.
-33.	71.	0.
-33.	71.5	0.
-33.	72.	0.
-33.	72.5	0.
-33.	73.	0.
-33.	73.5	0.
-33.	74.	0.
-33.	74.5	0.
-33.	75.	0.
-32.5	-15.	1.8579458581182275e-13
-32.5	-14.5	2.582810327556976e-13
-32.5	-14.	3.5878062294147973e-13
-32.5	-13.5	4.980026736512978e-13
-32.5	-13.	6.906988804339576e-13
-32.5	-12.5	9.571658112809802e-13
-32.5	-12.	1.3252951414906899e-12
-32.5	-11.5	1.833366335360167e-12
-32.5	-11.	2.5338433725357187e-12
-32.5	-10.5	3.4985259118097332e-12
-32.5	-10.	4.8255226623184195e-12
-32.5	-9.5	6.648669186250646e-12
-32.5	-9.	9.150214595706619e-12
-32.5	-8.5	1.257786499582225e-11
-32.5	-8.	1.7267612539547357e-11
-32.5	-7.5	2.3674217734772737e-11
-32.5	-7.	3.241177323397657e-11
-32.5	-6.5	4.4307488341361397e-11
-32.5	-6.	6.047272783657263e-11
-32.5	-5.5	8.239645386387828e-11
-32.5	-5.	1.1206759667822943e-10
-32.5	-4.5	1.521345626040381e-10
-32.5	-4.	2.0611211970427027e-10
-32.5	-3.5	2.786483247520909e-10
-32.5	-3.	3.7586700348599474e-10
-32.5	-2.5	5.058045913565621e-10
-32.5	-2.	6.789638855918845e-10
-32.5	-1.5	9.090114235958353e-10
-32.5	-1.	1.213649723571127e-9
-32.5	-0.5	1.6157003808546876e-9
-32.5	0.	2.1444388383396813e-9
-32.5	0.5	2.837226290701237e-9
-32.5	1.	3.741488320969884e-9
-32.5	1.5	4.917093098084371e-9
-32.5	2.	6.439183807491638e-9
-32.5	2.5	8.401519891823226e-9
-32.5	3.	1.0920379048369207e-8
-32.5	3.5	1.413906614613768e-8
-32.5	4.	1.823306568928187e-8
-32.5	4.5	2.341586063529761e-8
-32.5	5.	2.9945421869465265e-8
-32.5	5.5	3.813134921918327e-8
-32.5	6.	4.8342616583340614e-8
-32.5	6.5	6.101584086760422e-8
-32.5	7.	7.666395760511084e-8
-32.5	7.5	9.588514640713859e-8
-32.5	8.	1.19371808082728e-7
-32.5	8.5	1.479193540630761e-7
-32.5	9.	1.8243452959839338e-7
-32.5	9.5	2.2394295716121955e-7
-32.5	10.	2.735955577590463e-7
-32.5	10.5	3.32673487517163e-7
-32.5	11.	4.0259121684539634e-7
-32.5	11.5	4.848973813011468e-7
-32.5	12.	5.812730480316857e-7
-32.5	12.5	6.935270699943123e-7
-32.5	13.	8.235882419988483e-7
-32.5	13.5	9.7349402735975e-7
-32.5	14.	1.1453756903556774e-6
-32.5	14.5	1.3414397460050868e-6
-32.5	15.	1.5639457226624848e-6
-32.5	15.5	1.815180322076245e-6
-32.5	16.	2.097428153082e-6
-32.5	16.5	2.41293930623451e-6
-32.5	17.	2.7638941246779662e-6
-32.5	17.5	3.1523656088903014e-6
-32.5	18.	3.5802799673754055e-6
-32.5	18.5	4.0493758900534615e-6
-32.5	19.	4.5611631745641655e-6
-32.5	19.5	5.1168813769335475e-6
-32.5	20.	5.717459186470257e-6
-32.5	20.5	6.363475240152723e-6
-32.5	21.	7.055121094502153e-6
-32.5	21.5	7.792167061579305e-6
-32.5	22.	8.573931598216427e-6
-32.5	22.5	9.399254898120598e-6
-32.5	23.	0.000010266477300285173
-32.5	23.5	0.000011173423071342477
-32.5	24.	0.000012117390060547682
-32.5	24.5	0.000013095145658355366
-32.5	25.	0.000014102929415459279
-32.5	25.5	0.000015136462599285183
-32.5	26.	0.000016190964879949755
-32.5	26.5	0.000017261178248257313
-32.5	27.	0.000018341398175013085
-32.5	27.5	0.00001942551192438581
-32.5	28.	0.000020507043834893342
-32.5	28.5	0.00002157920728050045
-32.5	29.	0.00002263496292209377
-32.5	29.5	0.000023667082762401447
-32.5	30.	0.000024668219379981475
-32.5	30.5	0.000025630979722714296
-32.5	31.	0.00002654800257549476
-32.5	31.5	0.0000274120388906795
-32.5	32.	0.000028216033988527957
-32.5	32.5	0.000028953210590151422
-32.5	33.	0.00002961715157539488
-32.5	33.5	0.000030201881304886447
-32.5	34.	0.00003070194430687932
-32.5	34.5	0.000031112480107521274
-32.5	35.	0.000031429292979774413
-32.5	35.5	0.000031648915403106106
-32.5	36.	0.00003176866406486061
-32.5	36.5	0.000031786687296037666
-32.5	37.	0.000031702002919862725
-32.5	37.5	0.000031514525601328205
-32.5	38.	0.000031225082919528245
-32.5	38.5	0.00003083541954125319
-32.5	39.	0.000030348189052370806
-32.5	39.5	0.00002976693320076469
-32.5	40.	0.000029096048518061253
-32.5	40.5	0.000028340740513395134
-32.5	41.	0.000027506965866714934
-32.5	41.5	0.000026601363286700315
-32.5	42.	0.000025631173933823998
-32.5	42.5	0.000024604152536632925
-32.5	43.	0.00002352847054289982
-32.5	43.5	0.000022412612840777842
-32.5	44.	0.00002126526975249002
-32.5	44.5	0.000020095226138696314
-32.5	45.	0.000018911249550380444
-32.5	45.5	0.000017721979422455182
-32.5	46.	0.0000165358193158453
-32.5	46.5	0.000015360834180234476
-32.5	47.	0.000014204654433242167
-32.5	47.5	0.000013074389317548696
-32.5	48.	0.00001197654929361688
-32.5	48.5	0.000010916980756003119
-32.5	49.	9.900814010136001e-6
-32.5	49.5	8.932423906649683e-6
-32.5	50.	8.015404894077674e-6
-32.5	50.5	7.152560243846585e-6
-32.5	51.	6.345905337408461e-6
-32.5	51.5	5.596683923148551e-6
-32.5	52.	4.9053994986895e-6
-32.5	52.5	4.27185567895369e-6
-32.5	53.	3.695206245515689e-6
-32.5	53.5	3.1740173562263034e-6
-32.5	54.	2.7063342510573527e-6
-32.5	54.5	2.2897538443618393e-6
-32.5	55.	1.921499340865634e-6
-32.5	55.5	1.598497330837546e-6
-32.5	56.	1.3174528689436015e-6
-32.5	56.5	1.0749218816319621e-6
-32.5	57.	8.673784049699423e-7
-32.5	57.5	6.91274711817634e-7
-32.5	58.	5.430911448389758e-7
-32.5	58.5	4.1937303097552177e-7
-32.5	59.	3.1674772854224714e-7
-32.5	59.5	2.3191118023079086e-7
-32.5	60.	1.6156250248504272e-7
-32.5	60.5	1.0226448603554758e-7
-32.5	61.	5.04863413930023e-8
-32.5	61.5	7.811268240655764e-9
-32.5	62.	0.
-32.5	62.5	0.
-32.5	63.	0.
-32.5	63.5	0.
-32.5	64.	0.
-32.5	64.5	0.
-32.5	65.	0.
-32.5	65.5	0.
-32.5	66.	0.
-32.5	66.5	0.
-32.5	67.	0.
-32.5	67.5	0.
-32.5	68.	0.
-32.5	68.5	0.
-32.5	69.	0.
-32.5	69.5	0.
-32.5	70.	0.
-32.5	70.5	0.
-32.5	71.	0.
-32.5	71.5	0.
-32.5	72.	0.
-32.5	72.5	0.
-32.5	73.	0.
-32.5	73.5	0.
-32.5	74.	0.
-32.5	74.5	0.
-32.5	75.	0.
-32.	-15.	2.1204649722227377e-13
-32.	-14.5	2.945867178259829e-13
-32.	-14.	4.089504521492497e-13
-32.	-13.5	5.672749793927949e-13
-32.	-13.	7.862685647903412e-13
-32.	-12.5	1.0889059794926279e-12
-32.	-12.	1.5067411451610911e-12
-32.	-11.5	2.0830560779036184e-12
-32.	-11.	2.877140615248813e-12
-32.	-10.5	3.970097418685992e-12
-32.	-10.	5.472699012961404e-12
-32.	-9.5	7.535997781917601e-12
-32.	-9.	1.036561804846623e-11
-32.	-8.5	1.4240956825442845e-11
-32.	-8.	1.9540905331910215e-11
-32.	-7.5	2.6778199879620107e-11
-32.	-7.	3.664514587888175e-11
-32.	-6.5	5.007426521339046e-11
-32.	-6.	6.83184330988641e-11
-32.	-5.5	9.305633891864459e-11
-32.	-5.	1.2653067403879336e-10
-32.	-4.5	1.717283689368762e-10
-32.	-4.	2.3261452353346526e-10
-32.	-3.5	3.144344469187052e-10
-32.	-3.	4.2410148631347644e-10
-32.	-2.5	5.706921060325002e-10
-32.	-2.	7.66073978251314e-10
-32.	-1.5	1.0256976372806116e-9
-32.	-1.	1.3695874540890022e-9
-32.	-0.5	1.8235731695305661e-9
-32.	0.	2.4208087849197787e-9
-32.	0.5	3.2036309550348308e-9
-32.	1.	4.225813787421137e-9
-32.	1.5	5.55528064744707e-9
-32.	2.	7.277335640221579e-9
-32.	2.5	9.498477242148675e-9
-32.	3.	1.2350853388484152e-8
-32.	3.5	1.599741046827212e-8
-32.	4.	2.0637777441449443e-8
-32.	4.5	2.651491006757822e-8
-32.	5.	3.3922498567714685e-8
-32.	5.5	4.3213114701004925e-8
-32.	6.	5.480704129035415e-8
-32.	6.5	6.920168909591176e-8
-32.	7.	8.698146342807342e-8
-32.	7.5	1.0882789724838823e-7
-32.	8.	1.355298203688642e-7
-32.	8.5	1.6799328773300775e-7
-32.	9.	2.0725094593513413e-7
-32.	9.5	2.544704785654748e-7
-32.	10.	3.1096174015614077e-7
-32.	10.5	3.781821678106449e-7
-32.	11.	4.5774005112867976e-7
-32.	11.5	5.513952464336129e-7
-32.	12.	6.610569416771193e-7
-32.	12.5	7.887781141639264e-7
-32.	13.	9.36746374136296e-7
-32.	13.5	1.1072709522886138e-6
-32.	14.	1.302765666778495e-6
-32.	14.5	1.5257277930060266e-6
-32.	15.	1.7787128546271231e-6
-32.	15.5	2.064305453918558e-6
-32.	16.	2.3850863605412815e-6
-32.	16.5	2.743596176793376e-6
-32.	17.	3.142295991615709e-6
-32.	17.5	3.5835255222274094e-6
-32.	18.	4.069459319049725e-6
-32.	18.5	4.602061674726886e-6
-32.	19.	5.183040930284086e-6
-32.	19.5	5.813803909999668e-6
-32.	20.	6.49541124111527e-6
-32.	20.5	7.228534325194788e-6
-32.	21.	8.01341472525671e-6
-32.	21.5	8.849826717504151e-6
-32.	22.	9.73704372983786e-6
-32.	22.5	0.000010673809349543157
-32.	23.	0.000011658313541907172
-32.	23.5	0.000012688174655511761
-32.	24.	0.000013760427737107368
-32.	24.5	0.00001487151960343544
-32.	25.	0.000016017311043890266
-32.	25.5	0.000017193086447065495
-32.	26.	0.000018393571059021307
-32.	26.5	0.00001961295599171535
-32.	27.	0.000020844931006860525
-32.	27.5	0.000022082725003882917
-32.	28.	0.00002331915404105566
-32.	28.5	0.00002454667661674555
-32.	29.	0.00002575745583360289
-32.	29.5	0.000026943427963158987
-32.	30.	0.000028096376829302856
-32.	30.5	0.00002920801327823748
-32.	31.	0.000030270059033286424
-32.	31.5	0.00003127433391633067
-32.	32.	0.00003221284553496505
-32.	32.5	0.000033077880323606446
-32.	33.	0.00003386209478927811
-32.	33.5	0.000034558605740913
-32.	34.	0.00003516107822860515
-32.	34.5	0.00003566380988301113
-32.	35.	0.00003606181032740305
-32.	35.5	0.00003635087433780943
-32.	36.	0.00003652764745233213
-32.	36.5	0.000036589682780662824
-32.	37.	0.00003653548784039516
-32.	37.5	0.00003636456034871616
-32.	38.	0.000036077412026678665
-32.	38.5	0.000035675579628119915
-32.	39.	0.00003516162258523941
-32.	39.5	0.000034539106865997
-32.	40.	0.0000338125748621462
-32.	40.5	0.00003298750136738153
-32.	41.	0.000032070235958473703
-32.	41.5	0.00003106793235338221
-32.	42.	0.000029988465583508865
-32.	42.5	0.000028840338076283794
-32.	43.	0.000027632575992551333
-32.	43.5	0.000026374617393929575
-32.	44.	0.000025076194021586776
-32.	44.5	0.00002374720864305939
-32.	45.	0.00002239761006158455
-32.	45.5	0.00002103726797735888
-32.	46.	0.0000196758499374949
-32.	46.5	0.00001832270260768111
-32.	47.	0.000016986739541428713
-32.	47.5	0.00001567633743967788
-32.	48.	0.000014399243537880846
-32.	48.5	0.000013162493395772959
-32.	49.	0.000011972344170640118
-32.	49.5	0.000010834221766892104
-32.	50.	9.752683452845908e-6
-32.	50.5	8.731396461306132e-6
-32.	51.	7.773132559433765e-6
-32.	51.5	6.879777588144099e-6
-32.	52.	6.052358564488162e-6
-32.	52.5	5.2910819070515646e-6
-32.	53.	4.595383226927145e-6
-32.	53.5	3.963992169665564e-6
-32.	54.	3.395003141599821e-6
-32.	54.5	2.885955105508152e-6
-32.	55.	2.433913096054436e-6
-32.	55.5	2.0355558357345673e-6
-32.	56.	1.6872612666144115e-6
-32.	56.5	1.3851907477539977e-6
-32.	57.	1.1253687367599994e-6
-32.	57.5	9.037555526367556e-7
-32.	58.	7.163108889205467e-7
-32.	58.5	5.590434435388834e-7
-32.	59.	4.2804323750922435e-7
-32.	59.5	3.194851861120746e-7
-32.	60.	2.2958652096838313e-7
-32.	60.5	1.5448519161012233e-7
-32.	61.	9.005887610133954e-8
-32.	61.5	3.300091789477668e-8
-32.	62.	2.0500481760333473e-10
-32.	62.5	0.
-32.	63.	0.
-32.	63.5	0.
-32.	64.	0.
-32.	64.5	0.
-32.	65.	0.
-32.	65.5	0.
-32.	66.	0.
-32.	66.5	0.
-32.	67.	0.
-32.	67.5	0.
-32.	68.	0.
-32.	68.5	0.
-32.	69.	0.
-32.	69.5	0.
-32.	70.	0.
-32.	70.5	0.
-32.	71.	0.
-32.	71.5	0.
-32.	72.	0.
-32.	72.5	0.
-32.	73.	0.
-32.	73.5	0.
-32.	74.	0.
-32.	74.5	0.
-32.	75.	0.
-31.5	-15.	2.4208697578880133e-13
-31.5	-14.5	3.360944537283342e-13
-31.5	-14.	4.662551076438386e-13
-31.5	-13.5	6.463216745202296e-13
-31.5	-13.	8.952128713811192e-13
-31.5	-12.5	1.2389249365048157e-12
-31.5	-12.	1.7131374540908963e-12
-31.5	-11.5	2.366759666267667e-12
-31.5	-11.	3.2667480236531436e-12
-31.5	-10.5	4.504638025445152e-12
-31.5	-10.	6.2053819712404555e-12
-31.5	-9.5	8.539279955589224e-12
-31.5	-9.	1.1738048023307097e-11
-31.5	-8.5	1.6116402077001263e-11
-31.5	-8.	2.2100970205567666e-11
-31.5	-7.5	3.026890566786231e-11
-31.5	-7.	4.139928929010858e-11
-31.5	-6.5	5.654132087620468e-11
-31.5	-6.	7.710444789538161e-11
-31.5	-5.5	1.0497701573380964e-10
-31.5	-5.	1.4268180201168781e-10
-31.5	-4.5	1.9357897645712022e-10
-31.5	-4.	2.6212966724238444e-10
-31.5	-3.5	3.54236471139663e-10
-31.5	-3.	4.776809660856815e-10
-31.5	-2.5	6.426826018206481e-10
-31.5	-2.	8.626082616593755e-10
-31.5	-1.5	1.15486727168867e-9
-31.5	-1.	1.5420325967589884e-9
-31.5	-0.5	2.0532352504046526e-9
-31.5	0.	2.725885320880487e-9
-31.5	0.5	3.607779147068207e-9
-31.5	1.	4.759657622941282e-9
-31.5	1.5	6.258284816931146e-9
-31.5	2.	8.200118406183341e-9
-31.5	2.5	1.0705643091835897e-8
-31.5	3.	1.3924434366254926e-8
-31.5	3.5	1.804101190973269e-8
-31.5	4.	2.328152870244493e-8
-31.5	4.5	2.992132295478272e-8
-31.5	5.	3.8293334681015024e-8
-31.5	5.5	4.8797356936323367e-8
-31.5	6.	6.191005352934972e-8
-31.5	6.5	7.819563096012659e-8
-31.5	7.	9.831700343843117e-8
-31.5	7.5	1.2304723762322642e-7
-31.5	8.	1.5328101017475512e-7
-31.5	8.5	1.9004575872224874e-7
-31.5	9.	2.3451215812383028e-7
-31.5	9.5	2.8800351179947254e-7
-31.5	10.	3.5200361531158537e-7
-31.5	10.5	4.2816262892300243e-7
-31.5	11.	5.183004898528565e-7
-31.5	11.5	6.244074051132326e-7
-31.5	12.	7.486409931512104e-7
-31.5	12.5	8.933196872736216e-7
-31.5	13.	1.060912075364171e-6
-31.5	13.5	1.254021927263051e-6
-31.5	14.	1.4753687511573662e-6
-31.5	14.5	1.727763820585698e-6
-31.5	15.	2.0140817208868508e-6
-31.5	15.5	2.3372275745418014e-6
-31.5	16.	2.7001002152187685e-6
-31.5	16.5	3.1055516869063496e-6
-31.5	17.	3.556343544079407e-6
-31.5	17.5	4.055100518596721e-6
-31.5	18.	4.60426219673136e-6
-31.5	18.5	5.206033413736663e-6
-31.5	19.	5.8623341226222445e-6
-31.5	19.5	6.574749527914347e-6
-31.5	20.	7.344481294197826e-6
-31.5	20.5	8.172300643723993e-6
-31.5	21.	9.058504148218171e-6
-31.5	21.5	0.00001000287299836952
-31.5	22.	0.000011004636501620038
-31.5	22.5	0.000012062440516113247
-31.5	23.	0.000013174321477812801
-31.5	23.5	0.000014337686615601095
-31.5	24.	0.000015549300894002287
-31.5	24.5	0.000016805281136333068
-31.5	25.	0.00001810109772128562
-31.5	25.5	0.000019431584156878466
-31.5	26.	0.000020790954754789906
-31.5	26.5	0.00002217283053995984
-31.5	27.	0.00002357027343896674
-31.5	27.5	0.000024975828695740566
-31.5	28.	0.00002638157536479438
-31.5	28.5	0.000027779184630539928
-31.5	29.	0.000029159985596723657
-31.5	29.5	0.00003051503808305893
-31.5	30.	0.00003183521185743162
-31.5	30.5	0.000033111271631186635
-31.5	31.	0.00003433396697713114
-31.5	31.5	0.000035494126393963664
-31.5	32.	0.00003658275435898617
-31.5	32.5	0.000037591130383707804
-31.5	33.	0.00003851090883790734
-31.5	33.5	0.0000393342182789822
-31.5	34.	0.00004005375894863323
-31.5	34.5	0.00004066289704673103
-31.5	35.	0.000041155754358071405
-31.5	35.5	0.00004152729179427724
-31.5	36.	0.00004177338542272876
-31.5	36.5	0.00004189089358940498
-31.5	37.	0.00004187771380461535
-31.5	37.5	0.00004173282815123938
-31.5	38.	0.00004145633609504603
-31.5	38.5	0.00004104947372605153
-31.5	39.	0.00004051461863813379
-31.5	39.5	0.00003985527985975373
-31.5	40.	0.00003907607247938204
-31.5	40.5	0.000038182676861854523
-31.5	41.	0.000037181782622271346
-31.5	41.5	0.000036081017807240283
-31.5	42.	0.00003488886402342264
-31.5	42.5	0.00003361455854399444
-31.5	43.	0.000032267984707681384
-31.5	43.5	0.000030859552195002435
-31.5	44.	0.000029400069014570127
-31.5	44.5	0.000027900607251092977
-31.5	45.	0.000026372364808749704
-31.5	45.5	0.000024826525522018042
-31.5	46.	0.000023274120094854662
-31.5	46.5	0.00002172589036342072
-31.5	47.	0.000020192159353748773
-31.5	47.5	0.000018682709310046145
-31.5	48.	0.000017206671392454742
-31.5	48.5	0.000015772425275179415
-31.5	49.	0.000014387515232313892
-31.5	49.5	0.000013058581342904669
-31.5	50.	0.000011791307349460375
-31.5	50.5	0.000010590386144878873
-31.5	51.	9.45950319186637e-6
-31.5	51.5	8.40133775617888e-6
-31.5	52.	7.417580590909706e-6
-31.5	52.5	6.508971292274899e-6
-31.5	53.	5.675347070094398e-6
-31.5	53.5	4.915703915843901e-6
-31.5	54.	4.2282742047868215e-6
-31.5	54.5	3.610610051662092e-6
-31.5	55.	3.059675024332115e-6
-31.5	55.5	2.5719380790751865e-6
-31.5	56.	2.1434724391284987e-6
-31.5	56.5	1.7700511155939084e-6
-31.5	57.	1.447240120579973e-6
-31.5	57.5	1.1704851926441553e-6
-31.5	58.	9.351894321416618e-7
-31.5	58.5	7.367782959949236e-7
-31.5	59.	5.70747001716814e-7
-31.5	59.5	4.3268207270459565e-7
-31.5	60.	3.1824129811857743e-7
-31.5	60.5	2.2306137685119728e-7
-31.5	61.	1.4255399339107654e-7
-31.5	61.5	7.187441792006843e-8
-31.5	62.	1.2298932074854854e-8
-31.5	62.5	1.0064183826457002e-106
-31.5	63.	0.
-31.5	63.5	0.
-31.5	64.	0.
-31.5	64.5	0.
-31.5	65.	0.
-31.5	65.5	0.
-31.5	66.	0.
-31.5	66.5	0.
-31.5	67.	0.
-31.5	67.5	0.
-31.5	68.	0.
-31.5	68.5	0.
-31.5	69.	0.
-31.5	69.5	0.
-31.5	70.	0.
-31.5	70.5	0.
-31.5	71.	0.
-31.5	71.5	0.
-31.5	72.	0.
-31.5	72.5	0.
-31.5	73.	0.
-31.5	73.5	0.
-31.5	74.	0.
-31.5	74.5	0.
-31.5	75.	0.
-31.	-15.	2.764902282622933e-13
-31.	-14.5	3.8358837248874313e-13
-31.	-14.	5.317638224563162e-13
-31.	-13.5	7.365985116875134e-13
-31.	-13.	1.019510602064717e-12
-31.	-12.5	1.4099079125056491e-12
-31.	-12.	1.9481214398360966e-12
-31.	-11.5	2.6893950101075107e-12
-31.	-11.	3.709301764105974e-12
-31.	-10.5	5.111083918270779e-12
-31.	-10.	7.035578608092114e-12
-31.	-9.5	9.674611818241856e-12
-31.	-9.	1.3289029883502218e-11
-31.	-8.5	1.8232913186632664e-11
-31.	-8.	2.4986003531048773e-11
-31.	-7.5	3.419700471761665e-11
-31.	-7.	4.674122071341936e-11
-31.	-6.5	6.379701997711606e-11
-31.	-6.	8.694690734670054e-11
-31.	-5.5	1.1831060314889416e-10
-31.	-5.	1.6071953546987037e-10
-31.	-4.5	2.1794461325588227e-10
-31.	-4.	2.9499213389376115e-10
-31.	-3.5	3.9848625485972185e-10
-31.	-3.	5.371606807869109e-10
-31.	-2.5	7.224871219115462e-10
-31.	-2.	9.694736739896778e-10
-31.	-1.5	1.297672515380764e-9
-31.	-1.	1.7324431163622786e-9
-31.	-0.5	2.3065243311363853e-9
-31.	0.	3.0619760208402627e-9
-31.	0.5	4.052557853199902e-9
-31.	1.	5.346619127611383e-9
-31.	1.5	7.0305782434167745e-9
-31.	2.	9.213072999828659e-9
-31.	2.5	1.2029862412218267e-8
-31.	3.	1.5649556205702876e-8
-31.	3.5	2.0280238633923438e-8
-31.	4.	2.61770378475283e-8
-31.	4.5	3.365066991509275e-8
-31.	5.	4.3076957220736963e-8
-31.	5.5	5.490728410030152e-8
-31.	6.	6.967990843173021e-8
-31.	6.5	8.803199717331932e-8
-31.	7.	1.1071219781478354e-7
-31.	7.5	1.3859349821598335e-7
-31.	8.	1.726860667454367e-7
-31.	8.5	2.1414970584800747e-7
-31.	9.	2.643054983461582e-7
-31.	9.5	3.2464618024142456e-7
-31.	10.	3.9684473980007454e-7
-31.	10.5	4.827607232584437e-7
-31.	11.	5.844437250311246e-7
-31.	11.5	7.041335566068713e-7
-31.	12.	8.442566242455215e-7
-31.	12.5	1.007418101065113e-6
-31.	13.	1.196389553044859e-6
-31.	13.5	1.4140917688359835e-6
-31.	14.	1.66357264719956e-6
-31.	14.5	1.9479801098475564e-6
-31.	15.	2.2705301274721567e-6
-31.	15.5	2.6344700686245824e-6
-31.	16.	3.0430377006988923e-6
-31.	16.5	3.499416285702148e-6
-31.	17.	4.006686317318435e-6
-31.	17.5	4.567774537172783e-6
-31.	18.	5.18540094504214e-6
-31.	18.5	5.862024578653976e-6
-31.	19.	6.599788882994129e-6
-31.	19.5	7.400467516720434e-6
-31.	20.	8.26541145493236e-6
-31.	20.5	9.195498244220783e-6
-31.	21.	0.000010191084248994067
-31.	21.5	0.000011251960699115752
-31.	22.	0.000012377314309543723
-31.	22.5	0.000013565693194537168
-31.	23.	0.000014814978743576978
-31.	23.5	0.000016122364064711333
-31.	24.	0.00001748433953542039
-31.	24.5	0.000018896685925203687
-31.	25.	0.000020354475495316703
-31.	25.5	0.000021852081378458924
-31.	26.	0.00002338319548469068
-31.	26.5	0.0000249408550814256
-31.	27.	0.00002651747811224478
-31.	27.5	0.00002810490722719764
-31.	28.	0.00002969446240191079
-31.	28.5	0.00003127700192347126
-31.	29.	0.000032842991417722523
-31.	29.5	0.00003438258048552905
-31.	30.	0.000035885686405201205
-31.	30.5	0.00003734208424536181
-31.	31.	0.000038741502629182335
-31.	31.5	0.000040073724201114354
-31.	32.	0.00004132868995379036
-31.	32.5	0.000042496606107045454
-31.	33.	0.000043568052474552766
-31.	33.5	0.00004453409095526656
-31.	34.	0.00004538637276899045
-31.	34.5	0.00004611724297638538
-31.	35.	0.00004671984077114708
-31.	35.5	0.00004718819399978797
-31.	36.	0.00004751730635527192
-31.	36.5	0.00004770323570759676
-31.	37.	0.00004774316207954302
-31.	37.5	0.0000476354438513104
-31.	38.	0.00004737966088506863
-31.	38.5	0.0000469766434002784
-31.	39.	0.000046428485603085944
-31.	39.5	0.00004573854327722008
-31.	40.	0.00004491141477785618
-31.	40.5	0.00004395290513107193
-31.	41.	0.00004286997322595527
-31.	41.5	0.000041670662389337065
-31.	42.	0.000040364014948692276
-31.	42.5	0.00003895997171030696
-31.	43.	0.000037469257599885904
-31.	43.5	0.00003590325502332895
-31.	44.	0.00003427386679797335
-31.	44.5	0.000032593370770571896
-31.	45.	0.00003087426846912736
-31.	45.5	0.000029129130323330634
-31.	46.	0.000027370440125312725
-31.	46.5	0.000025610441482312937
-31.	47.	0.00002386098903056589
-31.	47.5	0.000022133406757690314
-31.	48.	0.000020438358460970078
-31.	48.5	0.000018785726392791133
-31.	49.	0.000017184509262009438
-31.	49.5	0.00001564273369137191
-31.	50.	0.000014167385420486786
-31.	50.5	0.00001276435886506233
-31.	51.	0.000011438426692318981
-31.	51.5	0.000010193229413399934
-31.	52.	9.031283769404566e-6
-31.	52.5	7.954013708014916e-6
-31.	53.	6.961795376960538e-6
-31.	53.5	6.054016763648465e-6
-31.	54.	5.229157396561932e-6
-31.	54.5	4.48487562279631e-6
-31.	55.	3.818107601205936e-6
-31.	55.5	3.2251701339075086e-6
-31.	56.	2.7018700097215207e-6
-31.	56.5	2.243612911091956e-6
-31.	57.	1.84551019078307e-6
-31.	57.5	1.5024806030446446e-6
-31.	58.	1.2093434737204647e-6
-31.	58.5	9.60900260606056e-7
-31.	59.	7.519980174808035e-7
-31.	59.5	5.775702017349889e-7
-31.	60.	4.326385931396928e-7
-31.	60.5	3.1225153695200454e-7
-31.	61.	2.1130919603043765e-7
-31.	61.5	1.2428158590929588e-7
-31.	62.	4.648930867463842e-8
-31.	62.5	3.4373417835072073e-10
-31.	63.	0.
-31.	63.5	0.
-31.	64.	0.
-31.	64.5	0.
-31.	65.	0.
-31.	65.5	0.
-31.	66.	0.
-31.	66.5	0.
-31.	67.	0.
-31.	67.5	0.
-31.	68.	0.
-31.	68.5	0.
-31.	69.	0.
-31.	69.5	0.
-31.	70.	0.
-31.	70.5	0.
-31.	71.	0.
-31.	71.5	0.
-31.	72.	0.
-31.	72.5	0.
-31.	73.	0.
-31.	73.5	0.
-31.	74.	0.
-31.	74.5	0.
-31.	75.	0.
-30.5	-15.	3.159185725999121e-13
-30.5	-14.5	4.3797255278371586e-13
-30.5	-14.	6.067088780975062e-13
-30.5	-13.5	8.397825454601052e-13
-30.5	-13.	1.1614404455614615e-12
-30.5	-12.5	1.6049458264538107e-12
-30.5	-12.	2.2158783040006565e-12
-30.5	-11.5	3.056618371880772e-12
-30.5	-11.	4.2124310918421334e-12
-30.5	-10.5	5.799704041539786e-12
-30.5	-10.	7.97708033438509e-12
-30.5	-9.5	1.0960472242488447e-11
-30.5	-9.	1.504326193825444e-11
-30.5	-8.5	2.0623414833983358e-11
-30.5	-8.	2.823977492428175e-11
-30.5	-7.5	3.8620513559228905e-11
-30.5	-7.	5.2747603339238716e-11
-30.5	-6.5	7.194233519345435e-11
-30.5	-6.	9.797834521508738e-11
-30.5	-5.5	1.3323043263068497e-10
-30.5	-5.	1.8086970284804238e-10
-30.5	-4.5	2.4511833677126573e-10
-30.5	-4.	3.3158064848782244e-10
-30.5	-3.5	4.4767112384145374e-10
-30.5	-3.	6.031648973472951e-10
-30.5	-2.5	8.109016683121789e-10
-30.5	-2.	1.0876803884042712e-9
-30.5	-1.5	1.4553891311428868e-9
-30.5	-1.	1.942422267154843e-9
-30.5	-0.5	2.5854452195788846e-9
-30.5	0.	3.4315753408625188e-9
-30.5	0.5	4.541055403486409e-9
-30.5	1.	5.990503232898438e-9
-30.5	1.5	7.876826395064265e-9
-30.5	2.	1.0321893696569238e-8
-30.5	2.5	1.347805454743132e-8
-30.5	3.	1.7534591880500622e-8
-30.5	3.5	2.2725183197097124e-8
-30.5	4.	2.9336426358409126e-8
-30.5	4.5	3.771746107137254e-8
-30.5	5.	4.829068301041995e-8
-30.5	5.5	6.156350495601092e-8
-30.5	6.	7.81410685132548e-8
-30.5	6.5	9.873975180074489e-8
-30.5	7.	1.2420125453610926e-7
-30.5	7.5	1.5550697442980016e-7
-30.5	8.	1.9379232059874564e-7
-30.5	8.5	2.4036054420666516e-7
-30.5	9.	2.966956074607565e-7
-30.5	9.5	3.644735632919862e-7
-30.5	10.	4.4557188323313585e-7
-30.5	10.5	5.42076153492767e-7
-30.5	11.	6.562835616281803e-7
-30.5	11.5	7.907026202766488e-7
-30.5	12.	9.480486207681983e-7
-30.5	12.5	1.131234377605994e-6
-30.5	13.	1.3433559130962966e-6
-30.5	13.5	1.5876728370866946e-6
-30.5	14.	1.8675832961696292e-6
-30.5	14.5	2.186593495488562e-6
-30.5	15.	2.548281929706177e-6
-30.5	15.5	2.9562585929109726e-6
-30.5	16.	3.4141195655869597e-6
-30.5	16.5	3.925397496027862e-6
-30.5	17.	4.493508600169972e-6
-30.5	17.5	5.1216968949710136e-6
-30.5	18.	5.812976454278956e-6
-30.5	18.5	6.570072531605801e-6
-30.5	19.	7.3953624311811415e-6
-30.5	19.5	8.290817027684273e-6
-30.5	20.	9.25794383732842e-6
-30.5	20.5	0.00001029773253012907
-30.5	21.	0.000011410603747155847
-30.5	21.5	0.000012596362049387917
-30.5	22.	0.000013854153778499146
-30.5	22.5	0.000015182430556373259
-30.5	23.	0.000016578919091047226
-30.5	23.5	0.000018040597893447303
-30.5	24.	0.000019563681442729117
-30.5	24.5	0.00002114361226892577
-30.5	25.	0.000022775061351485864
-30.5	25.5	0.000024451937150535058
-30.5	26.	0.000026167403535717546
-30.5	26.5	0.00002791390675995679
-30.5	27.	0.00002968321158114494
-30.5	27.5	0.00003146644652679774
-30.5	28.	0.00003325415821350574
-30.5	28.5	0.0000350363745367887
-30.5	29.	0.0000368026764465856
-30.5	29.5	0.000038542277918025254
-30.5	30.	0.0000402441136165413
-30.5	30.5	0.00004189693364132833
-30.5	31.	0.00004348940462428427
-30.5	31.5	0.0000450102162602374
-30.5	32.	0.00004644819245675545
-30.5	32.5	0.00004779240579125191
-30.5	33.	0.00004903229421644987
-30.5	33.5	0.00005015777862806264
-30.5	34.	0.00005115937987770689
-30.5	34.5	0.00005202833371546841
-30.5	35.	0.00005275670207367151
-30.5	35.5	0.00005333747904996251
-30.5	36.	0.00005376468991707912
-30.5	36.5	0.00005403348148219372
-30.5	37.	0.00005414020214328522
-30.5	37.5	0.000054082470046433134
-30.5	38.	0.00005385922783834536
-30.5	38.5	0.00005347078263425439
-30.5	39.	0.00005291882998339345
-30.5	39.5	0.000052206460812290596
-30.5	40.	0.00005133815055900566
-30.5	40.5	0.000050319729976908283
-30.5	41.	0.00004915833738129352
-30.5	41.5	0.00004786235243152287
-30.5	42.	0.00004644131187982506
-30.5	42.5	0.00004490580806866557
-30.5	43.	0.00004326737131399722
-30.5	43.5	0.000041538337663231754
-30.5	44.	0.0000397317038552891
-30.5	44.5	0.00003786097162604185
-30.5	45.	0.000035939983786265386
-30.5	45.5	0.00003398275474137403
-30.5	46.	0.00003200329831385322
-30.5	46.5	0.000030015455862385478
-30.5	47.	0.00002803272775935268
-30.5	47.5	0.00002606811128544711
-30.5	48.	0.00002413394752927893
-30.5	48.5	0.000022241782577736208
-30.5	49.	0.000020402239805829388
-30.5	49.5	0.000018624911696337348
-30.5	50.	0.000016918271249326267
-30.5	50.5	0.000015289602745388867
-30.5	51.	0.000013744954553458899
-30.5	51.5	0.000012289114142787909
-30.5	52.	0.00001092560533133707
-30.5	52.5	9.656706087424205e-6
-30.5	53.	8.483491626615657e-6
-30.5	53.5	7.4058917425719366e-6
-30.5	54.	6.422763793268267e-6
-30.5	54.5	5.531987655188826e-6
-30.5	55.	4.7305678978115185e-6
-30.5	55.5	4.014747539547923e-6
-30.5	56.	3.3801244959272957e-6
-30.5	56.5	2.821775728337723e-6
-30.5	57.	2.3343772700516334e-6
-30.5	57.5	1.912335905355026e-6
-30.5	58.	1.5498292947028217e-6
-30.5	58.5	1.2410441483133185e-6
-30.5	59.	9.801195745903506e-7
-30.5	59.5	7.612754331326622e-7
-30.5	60.	5.788242210370675e-7
-30.5	60.5	4.2713837876880214e-7
-30.5	61.	3.0051620027737907e-7
-30.5	61.5	1.9288217321993685e-7
-30.5	62.	9.767768953931376e-8
-30.5	62.5	1.6572880482298923e-8
-30.5	63.	9.257733384374517e-212
-30.5	63.5	0.
-30.5	64.	0.
-30.5	64.5	0.
-30.5	65.	0.
-30.5	65.5	0.
-30.5	66.	0.
-30.5	66.5	0.
-30.5	67.	0.
-30.5	67.5	0.
-30.5	68.	0.
-30.5	68.5	0.
-30.5	69.	0.
-30.5	69.5	0.
-30.5	70.	0.
-30.5	70.5	0.
-30.5	71.	0.
-30.5	71.5	0.
-30.5	72.	0.
-30.5	72.5	0.
-30.5	73.	0.
-30.5	73.5	0.
-30.5	74.	0.
-30.5	74.5	0.
-30.5	75.	0.
-30.	-15.	3.61135496513035e-13
-30.	-14.5	5.002887052720867e-13
-30.	-14.	6.925095239533062e-13
-30.	-13.5	9.578044395241557e-13
-30.	-13.	1.3236245541963688e-12
-30.	-12.5	1.8275939822554497e-12
-30.	-12.	2.5212200292195724e-12
-30.	-11.5	3.4749304116630946e-12
-30.	-11.	4.784900582069649e-12
-30.	-10.5	6.582290581686089e-12
-30.	-10.	9.045717619326994e-12
-30.	-9.5	1.2418062936786277e-11
-30.	-9.	1.7029068717787925e-11
-30.	-8.5	2.332564702202358e-11
-30.	-8.	3.1912428085398187e-11
-30.	-7.5	4.360585685130703e-11
-30.	-7.	5.950614922438893e-11
-30.	-6.5	8.109269696710154e-11
-30.	-6.	1.1035012539995563e-10
-30.	-5.5	1.4993423345571727e-10
-30.	-5.	2.033895620255227e-10
-30.	-4.5	2.754334312494212e-10
-30.	-4.	3.723250505521146e-10
-30.	-3.5	5.023428238121083e-10
-30.	-3.	6.763983214051183e-10
-30.	-2.5	9.088216228775532e-10
-30.	-2.	1.218359861904773e-9
-30.	-1.5	1.6294387848061568e-9
-30.	-1.	2.173745840638013e-9
-30.	-0.5	2.8922025308718164e-9
-30.	0.	3.837403095434816e-9
-30.	0.5	5.07660560466331e-9
-30.	1.	6.695369475784074e-9
-30.	1.5	8.801939490242925e-9
-30.	2.	1.1532479531547869e-8
-30.	2.5	1.5057258321008212e-8
-30.	3.	1.9587883136465596e-8
-30.	3.5	2.5385664567119904e-8
-30.	4.	3.277117457279856e-8
-30.	4.5	4.2135030463693704e-8
-30.	5.	5.394989821816731e-8
-30.	5.5	6.878365961237814e-8
-30.	6.	8.731362935961064e-8
-30.	6.5	1.1034164198259596e-7
-30.	7.	1.3880975538550528e-7
-30.	7.5	1.73816241757359e-7
-30.	8.	2.1663145995066978e-7
-30.	8.5	2.687131308322257e-7
-30.	9.	3.317204726656621e-7
-30.	9.5	4.0752660178964657e-7
-30.	10.	4.982285689036974e-7
-30.	10.5	6.061543868198882e-7
-30.	11.	7.338664143256559e-7
-30.	11.5	8.841604944918998e-7
-30.	12.	1.0600603046530597e-6
-30.	12.5	1.2648064583429144e-6
-30.	13.	1.5018400042656816e-6
-30.	13.5	1.7747800902975541e-6
-30.	14.	2.087395696942301e-6
-30.	14.5	2.443571489331545e-6
-30.	15.	2.847267984168733e-6
-30.	15.5	3.3024763724080822e-6
-30.	16.	3.8131684747539393e-6
-30.	16.5	4.38324243074755e-6
-30.	17.	5.016464829648411e-6
-30.	17.5	5.716410079912892e-6
-30.	18.	6.486397882297353e-6
-30.	18.5	7.329429718993349e-6
-30.	19.	8.248125298217195e-6
-30.	19.5	9.244659901610513e-6
-30.	20.	0.000010320703572563904
-30.	20.5	0.000011477363059472255
-30.	21.	0.000012715127391497351
-30.	21.5	0.000014033817918208497
-30.	22.	0.000015432543590912528
-30.	22.5	0.000016909662204718703
-30.	23.	0.00001846274825819668
-30.	23.5	0.0000200885680232413
-30.	24.	0.000021783062352372947
-30.	24.5	0.00002354133768465486
-30.	25.	0.0000253576656447797
-30.	25.5	0.00002722549156234008
-30.	26.	0.000029137452169451366
-30.	26.5	0.000031085402663577345
-30.	27.	0.00003306045325105346
-30.	27.5	0.00003505301518955966
-30.	28.	0.000037052856319192005
-30.	28.5	0.00003904916589399269
-30.	29.	0.000041030628516448256
-30.	29.5	0.00004298550682472152
-30.	30.	0.000044901732489520166
-30.	30.5	0.00004676700495941375
-30.	31.	0.00004856889727169835
-30.	31.5	0.000050294968134509074
-30.	32.	0.00005193287925315343
-30.	32.5	0.000053470517042644134
-30.	33.	0.000054896117251336594
-30.	33.5	0.000056198391368660996
-30.	34.	0.00005736665329311102
-30.	34.5	0.00005839094471803578
-30.	35.	0.00005926215758545376
-30.	35.5	0.000059972151881443126
-30.	36.	0.000060513866991804834
-30.	36.5	0.000060881424807813243
-30.	37.	0.0000610702227723355
-30.	37.5	0.00006107701508997861
-30.	38.	0.000060899980394072
-30.	38.5	0.00006053877427038278
-30.	39.	0.00005999456518422702
-30.	39.5	0.00005927005254447212
-30.	40.	0.00005836946586457742
-30.	40.5	0.00005729854424567132
-30.	41.	0.000056064495706957684
-30.	41.5	0.000054675936220439675
-30.	42.	0.000053142808664715025
-30.	42.5	0.00005147628228983583
-30.	43.	0.0000496886336741731
-30.	43.5	0.00004779311054605799
-30.	44.	0.000045803780227988725
-30.	44.5	0.00004373536482905534
-30.	45.	0.00004160306565125391
-30.	45.5	0.00003942237957678495
-30.	46.	0.00003720891045583746
-30.	46.5	0.0000349781787080214
-30.	47.	0.00003274543247686937
-30.	47.5	0.00003052546372850908
-30.	48.	0.00002833243203603946
-30.	48.5	0.000026179703261169837
-30.	49.	0.000024079695752975284
-30.	49.5	0.0000220437519994879
-30.	50.	0.000020082024086104322
-30.	50.5	0.00001820338462213004
-30.	51.	0.00001641535928207808
-30.	51.5	0.000014724084044761466
-30.	52.	0.000013134287154650376
-30.	52.5	0.000011649294320414704
-30.	53.	0.000010271062650614542
-30.	53.5	9.000231933003837e-6
-30.	54.	7.836194190589184e-6
-30.	54.5	6.777189711341291e-6
-30.	55.	5.820412801778943e-6
-30.	55.5	4.962131520592723e-6
-30.	56.	4.197816826483658e-6
-30.	56.5	3.5222750418121912e-6
-30.	57.	2.9297850461411717e-6
-30.	57.5	2.4142312917716743e-6
-30.	58.	1.9692315036234994e-6
-30.	58.5	1.5882538808340567e-6
-30.	59.	1.2647197776476177e-6
-30.	59.5	9.920828184452102e-7
-30.	60.	7.63878110500762e-7
-30.	60.5	5.73718325065625e-7
-30.	61.	4.1520056695519906e-7
-30.	61.5	2.8165001481598684e-7
-30.	62.	1.6569302564372538e-7
-30.	62.5	6.103335931764415e-8
-30.	63.	2.957145739076535e-10
-30.	63.5	0.
-30.	64.	0.
-30.	64.5	0.
-30.	65.	0.
-30.	65.5	0.
-30.	66.	0.
-30.	66.5	0.
-30.	67.	0.
-30.	67.5	0.
-30.	68.	0.
-30.	68.5	0.
-30.	69.	0.
-30.	69.5	0.
-30.	70.	0.
-30.	70.5	0.
-30.	71.	0.
-30.	71.5	0.
-30.	72.	0.
-30.	72.5	0.
-30.	73.	0.
-30.	73.5	0.
-30.	74.	0.
-30.	74.5	0.
-30.	75.	0.
-29.5	-15.	4.130206123037964e-13
-29.5	-14.5	5.717363999847296e-13
-29.5	-14.	7.907992976358675e-13
-29.5	-13.5	1.0928853148033166e-12
-29.5	-13.	1.5090781714180018e-12
-29.5	-12.5	2.0819388116563978e-12
-29.5	-12.	2.8696750106705292e-12
-29.5	-11.5	3.9517963827119726e-12
-29.5	-11.	5.436771078531215e-12
[truncated: 34,381 more rows]
