# Supplementary material for: Myosin V executes steps of variable length via structurally constrained diffusion
Source: eLife. 2020 Jan 15;9:e51569. doi: 10.7554/eLife.51569 (PMC7054003; doi:10.7554/eLife.51569)
Supplement: Source data 1. [file elife-51569-data1.zip › myosin_elife_source_data/Figure 3/kl_divergence_contours/diffusion_contour_alt_potential_quadratic.txt]

-35.	-15.	1.1643082695842567e-13
-35.	-14.5	1.6303489272108909e-13
-35.	-14.	2.2815013847751945e-13
-35.	-13.5	3.1905867948263063e-13
-35.	-13.	4.4587194437831194e-13
-35.	-12.5	6.226120537246667e-13
-35.	-12.	8.686974970734614e-13
-35.	-11.5	1.2109797888540592e-12
-35.	-11.	1.6865288244316373e-12
-35.	-10.5	2.346432433834654e-12
-35.	-10.	3.2609651613736664e-12
-35.	-9.5	4.526598905191484e-12
-35.	-9.	6.275481602645675e-12
-35.	-8.5	8.688209327984186e-12
-35.	-8.	1.2010973726136709e-11
-35.	-7.5	1.657849467341156e-11
-35.	-7.	2.2844563895153474e-11
-35.	-6.5	3.142254789234923e-11
-35.	-6.	4.3138849113379004e-11
-35.	-5.5	5.910312584324066e-11
-35.	-5.	8.080004773154109e-11
-35.	-4.5	1.1020853884777252e-10
-35.	-4.	1.4995585496267734e-10
-35.	-3.5	2.035154728289844e-10
-35.	-3.	2.7545964469821636e-10
-35.	-2.5	3.717795868087148e-10
-35.	-2.	5.002886043436527e-10
-35.	-1.5	6.711259627873519e-10
-35.	-1.	8.97381923221519e-10
-35.	-0.5	1.1958669594986792e-9
-35.	0.	1.5880506212008818e-9
-35.	0.5	2.101197608792809e-9
-35.	1.	2.7697301531706935e-9
-35.	1.5	3.636846466792423e-9
-35.	2.	4.756424549098e-9
-35.	2.5	6.195238652682673e-9
-35.	3.	8.035511910971272e-9
-35.	3.5	1.037782267076315e-8
-35.	4.	1.3344373685972716e-8
-35.	4.5	1.7082622308528876e-8
-35.	5.	2.1769256062849286e-8
-35.	5.5	2.7614481555464665e-8
-35.	6.	3.486657576337845e-8
-35.	6.5	4.381662776529183e-8
-35.	7.	5.480337653097556e-8
-35.	7.5	6.821802726584279e-8
-35.	8.	8.450890600023184e-8
-35.	8.5	1.0418579074196757e-7
-35.	9.	1.278237387982143e-7
-35.	9.5	1.5606621507240012e-7
-35.	10.	1.8962731646647639e-7
-35.	10.5	2.2929288405993702e-7
-35.	11.	2.759202983885242e-7
-35.	11.5	3.304367645317149e-7
-35.	12.	3.938359131364418e-7
-35.	12.5	4.6717257088637543e-7
-35.	13.	5.51555588819853e-7
-35.	13.5	6.481386584779828e-7
-35.	14.	7.581090929571815e-7
-35.	14.5	8.826746010834547e-7
-35.	15.	1.023048136456125e-6
-35.	15.5	1.1804309571863677e-6
-35.	16.	1.355994084981723e-6
-35.	16.5	1.5508584019637897e-6
-35.	17.	1.766073668632552e-6
-35.	17.5	2.0025967852606005e-6
-35.	18.	2.2612696505583053e-6
-35.	18.5	2.5427969948529803e-6
-35.	19.	2.8477245797630185e-6
-35.	19.5	3.1764181622483376e-6
-35.	20.	3.529043618124387e-6
-35.	20.5	3.905548609065106e-6
-35.	21.	4.3056461584541205e-6
-35.	21.5	4.728800476021826e-6
-35.	22.	5.174215340004351e-6
-35.	22.5	5.64082530962469e-6
-35.	23.	6.1272900010902745e-6
-35.	23.5	6.631991618054599e-6
-35.	24.	7.153035883566201e-6
-35.	24.5	7.688256475783768e-6
-35.	25.	8.235223024908024e-6
-35.	25.5	8.791252684470393e-6
-35.	26.	9.353425246790973e-6
-35.	26.5	9.918601730401408e-6
-35.	27.	0.000010483446326738935
-35.	27.5	0.000011044451554554178
-35.	28.	0.000011597966433265974
-35.	28.5	0.000012140227450900717
-35.	29.	0.000012667392068193794
-35.	29.5	0.000013175574467823248
-35.	30.	0.000013660883226509624
-35.	30.5	0.000014119460557808313
-35.	31.	0.000014547522744848638
-35.	31.5	0.000014941401355113727
-35.	32.	0.00001529758480376343
-35.	32.5	0.00001561275980823274
-35.	33.	0.00001588385225523796
-35.	33.5	0.000016108066982347893
-35.	34.	0.000016282925960477467
-35.	34.5	0.000016406304351692047
-35.	35.	0.000016476463909306087
-35.	35.5	0.000016492083185235614
-35.	36.	0.00001645228401378845
-35.	36.5	0.000016356653752453066
-35.	37.	0.00001620526277969217
-35.	37.5	0.000015998676778149783
-35.	38.	0.000015737963369875933
-35.	38.5	0.000015424692718902185
-35.	39.	0.00001506093177636151
-35.	39.5	0.000014649231914760469
-35.	40.	0.000014192609781162561
-35.	40.5	0.000013694521293843502
-35.	41.	0.000013158828813006306
-35.	41.5	0.000012589761632612763
-35.	42.	0.000011991870066084827
-35.	42.5	0.000011369973531897955
-35.	43.	0.00001072910318379267
-35.	43.5	0.000010074439771835998
-35.	44.	9.411247561741845e-6
-35.	44.5	8.744805277102155e-6
-35.	45.	8.080335158431851e-6
-35.	45.5	7.42293134975442e-6
-35.	46.	6.777488923115551e-6
-35.	46.5	6.148634928986021e-6
-35.	47.	5.5406629110413886e-6
-35.	47.5	4.957472342452613e-6
-35.	48.	4.402514423085734e-6
-35.	48.5	3.878745618951178e-6
-35.	49.	3.3885902237264763e-6
-35.	49.5	2.933913075134354e-6
-35.	50.	2.5160033656636007e-6
-35.	50.5	2.135570248444467e-6
-35.	51.	1.7927506577519246e-6
-35.	51.5	1.4871294443783635e-6
-35.	52.	1.2177715759696434e-6
-35.	52.5	9.83265780619796e-7
-35.	53.	7.817786301085132e-7
-35.	53.5	6.111176592966241e-7
-35.	54.	4.688019053388774e-7
-35.	54.5	3.5213747777061886e-7
-35.	55.	2.5829636660196565e-7
-35.	55.5	1.8439527671291491e-7
-35.	56.	1.275725056041515e-7
-35.	56.5	8.505980829361164e-8
-35.	57.	5.4246873368792506e-8
-35.	57.5	3.273616117381665e-8
-35.	58.	1.8386268465557703e-8
-35.	58.5	9.342705418859941e-9
-35.	59.	4.056371475520538e-9
-35.	59.5	1.2939546318370875e-9
-35.	60.	1.5764814688650706e-10
-35.	60.5	7.698614139596425e-18
-35.	61.	0.
-35.	61.5	0.
-35.	62.	0.
-35.	62.5	0.
-35.	63.	0.
-35.	63.5	0.
-35.	64.	0.
-35.	64.5	0.
-35.	65.	0.
-35.	65.5	0.
-35.	66.	0.
-35.	66.5	0.
-35.	67.	0.
-35.	67.5	0.
-35.	68.	0.
-35.	68.5	0.
-35.	69.	0.
-35.	69.5	0.
-35.	70.	0.
-35.	70.5	0.
-35.	71.	0.
-35.	71.5	0.
-35.	72.	0.
-35.	72.5	0.
-35.	73.	0.
-35.	73.5	0.
-35.	74.	0.
-35.	74.5	0.
-35.	75.	0.
-34.5	-15.	1.3330258005795112e-13
-34.5	-14.5	1.8663049687246935e-13
-34.5	-14.	2.611362492638865e-13
-34.5	-13.5	3.6515347776848617e-13
-34.5	-13.	5.102567273111426e-13
-34.5	-12.5	7.125023022553317e-13
-34.5	-12.	9.941343120135029e-13
-34.5	-11.5	1.3859253398405359e-12
-34.5	-11.	1.9303804382094507e-12
-34.5	-10.5	2.6861119952843396e-12
-34.5	-10.	3.7337973508060215e-12
-34.5	-9.5	5.184268345247723e-12
-34.5	-9.	7.189461600838605e-12
-34.5	-8.5	9.957191775177355e-12
-34.5	-8.	1.3771011311235669e-11
-34.5	-7.5	1.9016806116990966e-11
-34.5	-7.	2.621826689087377e-11
-34.5	-6.5	3.608399321279796e-11
-34.5	-6.	4.956975759381364e-11
-34.5	-5.5	6.796040723225794e-11
-34.5	-5.	9.297704133214192e-11
-34.5	-4.5	1.2691650022815413e-10
-34.5	-4.	1.7283186527236552e-10
-34.5	-3.5	2.3476461561662815e-10
-34.5	-3.	3.1804132975568295e-10
-34.5	-2.5	4.2965035084752224e-10
-34.5	-2.	5.78716628956909e-10
-34.5	-1.5	7.770959560190257e-10
-34.5	-1.	1.0401129305620662e-9
-34.5	-0.5	1.3874700973838875e-9
-34.5	0.	1.844358621887777e-9
-34.5	0.5	2.4428033476667676e-9
-34.5	1.	3.2232768632627487e-9
-34.5	1.5	4.236617933952813e-9
-34.5	2.	5.546288960559794e-9
-34.5	2.5	7.231004604318012e-9
-34.5	3.	9.38775895775892e-9
-34.5	3.5	1.2135271259733767e-8
-34.5	4.	1.5617859821818447e-8
-34.5	4.5	2.0009740323020403e-8
-34.5	5.	2.55197278478281e-8
-34.5	5.5	3.2396302074225535e-8
-34.5	6.	4.093297215952261e-8
-34.5	6.5	5.147385265424791e-8
-34.5	7.	6.441933497510752e-8
-34.5	7.5	8.023171160291629e-8
-34.5	8.	9.944058346803981e-8
-34.5	8.5	1.2264785633626608e-7
-34.5	9.	1.5053211090193669e-7
-34.5	9.5	1.8385211523724953e-7
-34.5	10.	2.2344923866256478e-7
-34.5	10.5	2.7024852424077676e-7
-34.5	11.	3.2525818393610954e-7
-34.5	11.5	3.8956729663580183e-7
-34.5	12.	4.6434151491502595e-7
-34.5	12.5	5.508166213761141e-7
-34.5	13.	6.50289818890777e-7
-34.5	13.5	7.641086899510016e-7
-34.5	14.	8.936578170292818e-7
-34.5	14.5	1.0403431164847857e-6
-34.5	15.	1.2055740010353945e-6
-34.5	15.5	1.3907435479412871e-6
-34.5	16.	1.5972069096470911e-6
-34.5	16.5	1.8262582585926818e-6
-34.5	17.	2.0791066064605896e-6
-34.5	17.5	2.3568508786781724e-6
-34.5	18.	2.660454656419328e-6
-34.5	18.5	2.9907210198760617e-6
-34.5	19.	3.348267937855488e-6
-34.5	19.5	3.7335046498581114e-6
-34.5	20.	4.146609478128989e-6
-34.5	20.5	4.587509489476178e-6
-34.5	21.	5.0558624009014575e-6
-34.5	21.5	5.551041090443351e-6
-34.5	22.	6.072121036353368e-6
-34.5	22.5	6.61787096511128e-6
-34.5	23.	7.186746943102011e-6
-34.5	23.5	7.776890099215379e-6
-34.5	24.	8.386128117253982e-6
-34.5	24.5	9.01198058875721e-6
-34.5	25.	9.651668269409263e-6
-34.5	25.5	0.00001030212623615914
-34.5	26.	0.000010960020897927767
-34.5	26.5	0.000011621770770533942
-34.5	27.	0.000012283570886322438
-34.5	27.5	0.000012941420670876538
-34.5	28.	0.000013591155083025639
-34.5	28.5	0.00001422847877990704
-34.5	29.	0.0000148490030358968
-34.5	29.5	0.00001544828511254769
-34.5	30.	0.00001602186974605839
-34.5	30.5	0.000016565332389085726
-34.5	31.	0.00001707432381481117
-34.5	31.5	0.000017544615663081002
-34.5	32.	0.000017972146481256354
-34.5	32.5	0.000018353067786353637
-34.5	33.	0.000018683789650460475
-34.5	33.5	0.000018961025288743122
-34.5	34.	0.00001918183410920955
-34.5	34.5	0.000019343662666458925
-34.5	35.	0.000019444382948768933
-34.5	35.5	0.000019482327419952608
-34.5	36.	0.000019456320235473828
-34.5	36.5	0.000019365704057400534
-34.5	37.	0.00001921036190599643
-34.5	37.5	0.000018990733508204472
-34.5	38.	0.0000187078256360239
-34.5	38.5	0.00001836321597181143
-34.5	39.	0.000017959050093717777
-34.5	39.5	0.000017498031243497414
-34.5	40.	0.000016983402621273137
-34.5	40.5	0.00001641892204769473
-34.5	41.	0.00001580882894315886
-34.5	41.5	0.000015157803695824292
-34.5	42.	0.000014470919624088396
-34.5	42.5	0.00001375358788351647
-34.5	43.	0.000013011495820938866
-34.5	43.5	0.000012250539436983917
-34.5	44.	0.000011476750779556085
-34.5	44.5	0.000010696221250977467
-34.5	45.	9.915021966404833e-6
-34.5	45.5	9.139122445927922e-6
-34.5	46.	8.374309052221789e-6
-34.5	46.5	7.626104694212871e-6
-34.5	47.	6.899691399178926e-6
-34.5	47.5	6.199837405276355e-6
-34.5	48.	5.530830438101668e-6
-34.5	48.5	4.896418803410885e-6
-34.5	49.	4.299761849105831e-6
-34.5	49.5	3.743391219621702e-6
-34.5	50.	3.2291841427924787e-6
-34.5	50.5	2.758349752644589e-6
-34.5	51.	2.3314291628230034e-6
-34.5	51.5	1.948309668155149e-6
-34.5	52.	1.6082530723346546e-6
-34.5	52.5	1.309937726605705e-6
-34.5	53.	1.0515134291000832e-6
-34.5	53.5	8.306678912308335e-7
-34.5	54.	6.447030148106287e-7
-34.5	54.5	4.906189763321572e-7
-34.5	55.	3.6520342062625993e-7
-34.5	55.5	2.6512300136362395e-7
-34.5	56.	1.8701454679089656e-7
-34.5	56.5	1.2757245949331204e-7
-34.5	57.	8.362946440305883e-8
-34.5	57.5	5.2227813777277156e-8
-34.5	58.	3.067850121089037e-8
-34.5	58.5	1.6606588574541653e-8
-34.5	59.	7.981805221274515e-9
-34.5	59.5	3.1360599523223518e-9
-34.5	60.	7.776270396581712e-10
-34.5	60.5	2.3376563258367374e-11
-34.5	61.	0.
-34.5	61.5	0.
-34.5	62.	0.
-34.5	62.5	0.
-34.5	63.	0.
-34.5	63.5	0.
-34.5	64.	0.
-34.5	64.5	0.
-34.5	65.	0.
-34.5	65.5	0.
-34.5	66.	0.
-34.5	66.5	0.
-34.5	67.	0.
-34.5	67.5	0.
-34.5	68.	0.
-34.5	68.5	0.
-34.5	69.	0.
-34.5	69.5	0.
-34.5	70.	0.
-34.5	70.5	0.
-34.5	71.	0.
-34.5	71.5	0.
-34.5	72.	0.
-34.5	72.5	0.
-34.5	73.	0.
-34.5	73.5	0.
-34.5	74.	0.
-34.5	74.5	0.
-34.5	75.	0.
-34.	-15.	1.5256218395691986e-13
-34.	-14.5	2.135462446175426e-13
-34.	-14.	2.9873687424669606e-13
-34.	-13.5	4.1765918174383207e-13
-34.	-13.	5.835446195044704e-13
-34.	-12.5	8.147519420383312e-13
-34.	-12.	1.136722104272869e-12
-34.	-11.5	1.5846622490635216e-12
-34.	-11.	2.2072225364443833e-12
-34.	-10.5	3.071520968622253e-12
-34.	-10.	4.2699925311677235e-12
-34.	-9.5	5.929698712031375e-12
-34.	-9.	8.22494281075302e-12
-34.	-8.5	1.1394309056059029e-11
-34.	-8.	1.5763596059472826e-11
-34.	-7.5	2.1776567542666422e-11
-34.	-7.	3.0036019179077484e-11
-34.	-6.5	4.135838703948155e-11
-34.	-6.	5.6846031225587326e-11
-34.	-5.5	7.798245133041495e-11
-34.	-5.	1.0675706351650664e-10
-34.	-4.5	1.4582782708299981e-10
-34.	-4.	1.9873198308344537e-10
-34.	-3.5	2.7015748348315935e-10
-34.	-3.	3.662903589740138e-10
-34.	-2.5	4.952562908709685e-10
-34.	-2.	6.676779855020397e-10
-34.	-1.5	8.973735317942382e-10
-34.	-1.	1.202224644862602e-9
-34.	-0.5	1.6052473989321545e-9
-34.	0.	2.135901511523088e-9
-34.	0.5	2.8316771732035815e-9
-34.	1.	3.740000473965014e-9
-34.	1.5	4.920499248148682e-9
-34.	2.	6.4476701864157554e-9
-34.	2.5	8.413984853504684e-9
-34.	3.	1.09334663148007e-8
-34.	3.5	1.4145758950269351e-8
-34.	4.	1.82207013417234e-8
-34.	4.5	2.3363395599545758e-8
-34.	5.	2.9819746068123886e-8
-34.	5.5	3.7882416158044425e-8
-34.	6.	4.789712450495448e-8
-34.	6.5	6.026917144852109e-8
-34.	7.	7.547005495874026e-8
-34.	7.5	9.404400289574278e-8
-34.	8.	1.1661421740507117e-7
-34.	8.5	1.4388859903734087e-7
-34.	9.	1.7666469464742903e-7
-34.	9.5	2.1583359606884145e-7
-34.	10.	2.6238250763671915e-7
-34.	10.5	3.173957012576128e-7
-34.	11.	3.8205358893806406e-7
-34.	11.5	4.576296650661596e-7
-34.	12.	5.45485104337059e-7
-34.	12.5	6.470608455040152e-7
-34.	13.	7.638670450348444e-7
-34.	13.5	8.974698466525524e-7
-34.	14.	1.0494754805864412e-6
-34.	14.5	1.2215117777713225e-6
-34.	15.	1.4152072566193076e-6
-34.	15.5	1.6321680107038924e-6
-34.	16.	1.8739526921778563e-6
-34.	16.5	2.1420459456434732e-6
-34.	17.	2.437830698529952e-6
-34.	17.5	2.762559755148819e-6
-34.	18.	3.1173271715028896e-6
-34.	18.5	3.503039905914983e-6
-34.	19.	3.920390246599801e-6
-34.	19.5	4.369829511772309e-6
-34.	20.	4.851543501561672e-6
-34.	20.5	5.365430154999785e-6
-34.	21.	5.911079831042025e-6
-34.	21.5	6.487758591475971e-6
-34.	22.	7.0943948172668e-6
-34.	22.5	7.729569439945484e-6
-34.	23.	8.391510017549293e-6
-34.	23.5	9.078088831709648e-6
-34.	24.	9.786825129899276e-6
-34.	24.5	0.00001051489158553108
-34.	25.	0.00001125912499925397
-34.	25.5	0.000012016041217894401
-34.	26.	0.000012781854203315046
-34.	26.5	0.0000135524991420766
-34.	27.	0.000014323659448106857
-34.	27.5	0.00001509079747437899
-34.	28.	0.000015849188715565287
-34.	28.5	0.000016593959251378452
-34.	29.	0.00001732012614944935
-34.	29.5	0.000018022640516708477
-34.	30.	0.00001869643285899964
-34.	30.5	0.000019336460379759393
-34.	31.	0.000019937755819852362
-34.	31.5	0.000020495477411971073
-34.	32.	0.000021004959494430683
-34.	32.5	0.000021461763300884227
-34.	33.	0.000021861727414782685
-34.	33.5	0.000022201017350768998
-34.	34.	0.00002247617370025429
-34.	34.5	0.000022684158255940465
-34.	35.	0.00002282239751093173
-34.	35.5	0.000022888822913351545
-34.	36.	0.000022881907248179923
-34.	36.5	0.00002280069651558936
-34.	37.	0.00002264483668065594
-34.	37.5	0.000022414594684280212
-34.	38.	0.0000221108731307701
-34.	38.5	0.000021735218105075302
-34.	39.	0.00002128981962326383
-34.	39.5	0.00002077750428451522
-34.	40.	0.000020201719772445552
-34.	40.5	0.00001956651094851565
-34.	41.	0.00001887648739077804
-34.	41.5	0.000018136782357086197
-34.	42.	0.000017353003292435482
-34.	42.5	0.000016531174154128525
-34.	43.	0.000015677669994169014
-34.	43.5	0.000014799144413279812
-34.	44.	0.000013902450682128888
-34.	44.5	0.000012994557508994512
-34.	45.	0.000012082460614770988
-34.	45.5	0.000011173091450849812
-34.	46.	0.000010273224557356638
-34.	46.5	9.389385202336556e-6
-34.	47.	8.52775906026031e-6
-34.	47.5	7.694105773971777e-6
-34.	48.	6.893678291242585e-6
-34.	48.5	6.131149869029023e-6
-34.	49.	5.410550589501511e-6
-34.	49.5	4.73521512697672e-6
-34.	50.	4.1077433403058676e-6
-34.	50.5	3.5299750389544346e-6
-34.	51.	3.002979982816824e-6
-34.	51.5	2.5270638279615375e-6
-34.	52.	2.101790327876046e-6
-34.	52.5	1.7260196501923383e-6
-34.	53.	1.3979621832458796e-6
-34.	53.5	1.1152466992590113e-6
-34.	54.	8.75001200078767e-7
-34.	54.5	6.73944467015551e-7
-34.	55.	5.084852867374503e-7
-34.	55.5	3.7482707446735964e-7
-34.	56.	2.6907365385174227e-7
-34.	56.5	1.873335913283188e-7
-34.	57.	1.2581890627952198e-7
-34.	57.5	8.093507495608135e-8
-34.	58.	4.9358555020824145e-8
-34.	58.5	2.810008781176142e-8
-34.	59.	1.45510272581662e-8
-34.	59.5	6.513113753308202e-9
-34.	60.	2.2160814419322785e-9
-34.	60.5	3.4468775936179937e-10
-34.	61.	2.4840633705751327e-14
-34.	61.5	0.
-34.	62.	0.
-34.	62.5	0.
-34.	63.	0.
-34.	63.5	0.
-34.	64.	0.
-34.	64.5	0.
-34.	65.	0.
-34.	65.5	0.
-34.	66.	0.
-34.	66.5	0.
-34.	67.	0.
-34.	67.5	0.
-34.	68.	0.
-34.	68.5	0.
-34.	69.	0.
-34.	69.5	0.
-34.	70.	0.
-34.	70.5	0.
-34.	71.	0.
-34.	71.5	0.
-34.	72.	0.
-34.	72.5	0.
-34.	73.	0.
-34.	73.5	0.
-34.	74.	0.
-34.	74.5	0.
-34.	75.	0.
-33.5	-15.	1.7456309564539098e-13
-33.5	-14.5	2.442695499771152e-13
-33.5	-14.	3.416235124474259e-13
-33.5	-13.5	4.775000075906281e-13
-33.5	-13.	6.670064267014012e-13
-33.5	-12.5	9.311066379758715e-13
-33.5	-12.	1.298856503663882e-12
-33.5	-11.5	1.8104749422548839e-12
-33.5	-11.	2.5215538170835633e-12
-33.5	-10.5	3.5088155413127366e-12
-33.5	-10.	4.877967516731907e-12
-33.5	-9.5	6.774387710873823e-12
-33.5	-9.	9.39761880730415e-12
-33.5	-8.5	1.3020965537492495e-11
-33.5	-8.	1.8017900716062257e-11
-33.5	-7.5	2.4897513879177016e-11
-33.5	-7.	3.4351910338007344e-11
-33.5	-6.5	4.731932042573698e-11
-33.5	-6.	6.5067745475891e-11
-33.5	-5.5	8.930528885037823e-11
-33.5	-5.	1.223249394423666e-10
-33.5	-4.5	1.6719353358236902e-10
-33.5	-4.	2.2799695758404024e-10
-33.5	-3.5	3.101563972769246e-10
-33.5	-3.	4.2083360815203006e-10
-33.5	-2.5	5.694467631733356e-10
-33.5	-2.	7.683223962960191e-10
-33.5	-1.5	1.033513217779723e-9
-33.5	-1.	1.3858159993228543e-9
-33.5	-0.5	1.8520281162366975e-9
-33.5	0.	2.46648542159114e-9
-33.5	0.5	3.272927566641266e-9
-33.5	1.	4.3267392467430906e-9
-33.5	1.5	5.697616642973542e-9
-33.5	2.	7.472706989157521e-9
-33.5	2.5	9.760265127907955e-9
-33.5	3.	1.2693863537693863e-8
-33.5	3.5	1.6437181067168917e-8
-33.5	4.	2.1189380061237475e-8
-33.5	4.5	2.7191061420088096e-8
-33.5	5.	3.473076233989047e-8
-33.5	5.5	4.415193226463855e-8
-33.5	6.	5.586028948560537e-8
-33.5	6.5	7.033142477021839e-8
-33.5	7.	8.811848066303398e-8
-33.5	7.5	1.0985969729643852e-7
-33.5	8.	1.3628557958195625e-7
-33.5	8.5	1.6822540862686755e-7
-33.5	9.	2.0661279431939203e-7
-33.5	9.5	2.5248994837721736e-7
-33.5	10.	3.0701034968150915e-7
-33.5	10.5	3.71439477989998e-7
-33.5	11.	4.471533092164561e-7
-33.5	11.5	5.356342958584824e-7
-33.5	12.	6.38464599658337e-7
-33.5	12.5	7.57316399301841e-7
-33.5	13.	8.939391623322327e-7
-33.5	13.5	1.0501438453094152e-6
-33.5	14.	1.227784066921759e-6
-33.5	14.5	1.428734382259929e-6
-33.5	15.	1.654865869625482e-6
-33.5	15.5	1.908019320921195e-6
-33.5	16.	2.189976399894543e-6
-33.5	16.5	2.5024291966678008e-6
-33.5	17.	2.8469486599501323e-6
-33.5	17.5	3.2249524285204605e-6
-33.5	18.	3.637672610027481e-6
-33.5	18.5	4.086124067608607e-6
-33.5	19.	4.571073773419723e-6
-33.5	19.5	5.0930117738995215e-6
-33.5	20.	5.65212428552399e-6
-33.5	20.5	6.248269403661876e-6
-33.5	21.	6.880955862690225e-6
-33.5	21.5	7.549325234719412e-6
-33.5	22.	8.252137899050372e-6
-33.5	22.5	8.987763056697662e-6
-33.5	23.	9.754173005646794e-6
-33.5	23.5	0.00001054894183443702
-33.5	24.	0.000011369248635365693
-33.5	24.5	0.000012211885285013556
-33.5	25.	0.000013073268789510513
-33.5	25.5	0.000013949458145349791
-33.5	26.	0.000014836175623707426
-33.5	26.5	0.000015728832347008475
-33.5	27.	0.000016622557990595984
-33.5	27.5	0.000017512234409361114
-33.5	28.	0.00001839253295854345
-33.5	28.5	0.000019257955249020803
-33.5	29.	0.00002010287704968085
-33.5	29.5	0.00002092159502232419
-33.5	30.	0.00002170837594748554
-33.5	30.5	0.000022457508072143692
-33.5	31.	0.000023163354182219775
-33.5	31.5	0.000023820405973857422
-33.5	32.	0.000024423339267711753
-33.5	32.5	0.000024967069579981588
-33.5	33.	0.00002544680753300862
-33.5	33.5	0.00002585811355740822
-33.5	34.	0.000026196951307552082
-33.5	34.5	0.00002645973918359877
-33.5	35.	0.000026643399327167174
-33.5	35.5	0.000026745403435284653
-33.5	36.	0.000026763814719705072
-33.5	36.5	0.000026697325327456792
-33.5	37.	0.000026545288535025243
-33.5	37.5	0.000026307745034433114
-33.5	38.	0.000025985442646207512
-33.5	38.5	0.000025579848823347256
-33.5	39.	0.000025093155353389128
-33.5	39.5	0.000024528274723849436
-33.5	40.	0.000023888827690834188
-33.5	40.5	0.00002317912168235209
-33.5	41.	0.000022404119777398148
-33.5	41.5	0.000021569400129354783
-33.5	42.	0.00002068110584737306
-33.5	42.5	0.00001974588551128064
-33.5	43.	0.00001877082467272411
-33.5	43.5	0.000017763368885524136
-33.5	44.	0.00001673123900869395
-33.5	44.5	0.000015682339732555107
-33.5	45.	0.000014624662487422562
-33.5	45.5	0.000013566184100159788
-33.5	46.	0.000012514762760538974
-33.5	46.5	0.000011478033040122366
-33.5	47.	0.000010463301864097312
-33.5	47.5	9.477447463549772e-6
-33.5	48.	8.52682342426137e-6
-33.5	48.5	7.617169990546946e-6
-33.5	49.	6.753534771565914e-6
-33.5	49.5	5.940204926322138e-6
-33.5	50.	5.180652766699074e-6
-33.5	50.5	4.477496511378269e-6
-33.5	51.	3.832477645348653e-6
-33.5	51.5	3.2464559903207654e-6
-33.5	52.	2.7194231739346935e-6
-33.5	52.5	2.250534706605501e-6
-33.5	53.	1.8381603440939624e-6
-33.5	53.5	1.4799518450158632e-6
-33.5	54.	1.172926642830839e-6
-33.5	54.5	9.135653243898365e-7
-33.5	55.	6.979204547528831e-7
-33.5	55.5	5.217333432000387e-7
-33.5	56.	3.805551649880996e-7
-33.5	56.5	2.698689218191747e-7
-33.5	57.	1.8520770421525766e-7
-33.5	57.5	1.222653559264965e-7
-33.5	58.	7.699553351789665e-8
-33.5	58.5	4.569568440152913e-8
-33.5	59.	2.507311230282456e-8
-33.5	59.5	1.2291593191906886e-8
-33.5	60.	5.000039655887186e-9
-33.5	60.5	1.3545834603834468e-9
-33.5	61.	7.049498983091695e-11
-33.5	61.5	0.
-33.5	62.	0.
-33.5	62.5	0.
-33.5	63.	0.
-33.5	63.5	0.
-33.5	64.	0.
-33.5	64.5	0.
-33.5	65.	0.
-33.5	65.5	0.
-33.5	66.	0.
-33.5	66.5	0.
-33.5	67.	0.
-33.5	67.5	0.
-33.5	68.	0.
-33.5	68.5	0.
-33.5	69.	0.
-33.5	69.5	0.
-33.5	70.	0.
-33.5	70.5	0.
-33.5	71.	0.
-33.5	71.5	0.
-33.5	72.	0.
-33.5	72.5	0.
-33.5	73.	0.
-33.5	73.5	0.
-33.5	74.	0.
-33.5	74.5	0.
-33.5	75.	0.
-33.	-15.	1.9971464120908197e-13
-33.	-14.5	2.7936450852951333e-13
-33.	-14.	3.905727476660804e-13
-33.	-13.5	5.457439418967023e-13
-33.	-13.	7.621093031425279e-13
-33.	-12.5	1.0635796990797006e-12
-33.	-12.	1.4832972231905987e-12
-33.	-11.5	2.067142034699605e-12
-33.	-11.	2.8785422012470758e-12
-33.	-10.5	4.005055894282423e-12
-33.	-10.	5.567357010132558e-12
-33.	-9.5	7.731469215652807e-12
-33.	-9.	1.0725374749746274e-11
-33.	-8.5	1.4861491970360868e-11
-33.	-8.	2.056699282227948e-11
-33.	-7.5	2.8424546141655838e-11
-33.	-7.	3.9226858264233294e-11
-33.	-6.5	5.404937740682228e-11
-33.	-6.	7.434677653055249e-11
-33.	-5.5	1.0208037896097529e-10
-33.	-5.	1.398855926687688e-10
-33.	-4.5	1.912907234299979e-10
-33.	-4.	2.610012904828558e-10
-33.	-3.5	3.5526720720609505e-10
-33.	-3.	4.823539326622631e-10
-33.	-2.5	6.531429394907215e-10
-33.	-2.	8.81891533289933e-10
-33.	-1.5	1.1871871010715068e-9
-33.	-1.	1.5931361002422917e-9
-33.	-0.5	2.1308332861478837e-9
-33.	0.	2.840161488814379e-9
-33.	0.5	3.771976266291235e-9
-33.	1.	4.990732464763154e-9
-33.	1.5	6.577610497829304e-9
-33.	2.	8.634198343295542e-9
-33.	2.5	1.1286780128859706e-8
-33.	3.	1.4691273030935399e-8
-33.	3.5	1.903884039397693e-8
-33.	4.	2.4562189979926457e-8
-33.	4.5	3.154254176863896e-8
-33.	5.	4.0317219728681365e-8
-33.	5.5	5.128778679432524e-8
-33.	6.	6.492860266025354e-8
-33.	6.5	8.179564112380375e-8
-33.	7.	1.0253535919117697e-7
-33.	7.5	1.2789336604972168e-7
-33.	8.	1.587225986510795e-7
-33.	8.5	1.959906746171368e-7
-33.	9.	2.407860650977576e-7
-33.	9.5	2.943227125832792e-7
-33.	10.	3.5794271370758325e-7
-33.	10.5	4.3311669648382176e-7
-33.	11.	5.214415462622335e-7
-33.	11.5	6.246351752865888e-7
-33.	12.	7.445280865116839e-7
-33.	12.5	8.830515519371862e-7
-33.	13.	1.0422223069220946e-6
-33.	13.5	1.2241237518910657e-6
-33.	14.	1.4308837481259378e-6
-33.	14.5	1.6646491912273641e-6
-33.	15.	1.927557640504926e-6
-33.	15.5	2.221706371306742e-6
-33.	16.	2.549119296763195e-6
-33.	16.5	2.9117122727410887e-6
-33.	17.	3.3112573527845434e-6
-33.	17.5	3.749346596998246e-6
-33.	18.	4.227356059523922e-6
-33.	18.5	4.746410583549976e-6
-33.	19.	5.307350021425144e-6
-33.	19.5	5.910697471879678e-6
-33.	20.	6.556630088222245e-6
-33.	20.5	7.244952963153381e-6
-33.	21.	7.975076539570472e-6
-33.	21.5	8.745997935031386e-6
-33.	22.	9.556286502633251e-6
-33.	22.5	0.000010404073885105886
-33.	23.	0.000011287048753786282
-33.	23.5	0.000012202456361379096
-33.	24.	0.000013147102978213186
-33.	24.5	0.000014117365226907112
-33.	25.	0.000015109204280433407
-33.	25.5	0.000016118184843673815
-33.	26.	0.00001713949879854678
-33.	26.5	0.00001816799335728676
-33.	27.	0.000019198203536890238
-33.	27.5	0.00002022438873941382
-33.	28.	0.000021240573196922516
-33.	28.5	0.000022240590015618167
-33.	29.	0.00002321812853021297
-33.	29.5	0.000024166784656192396
-33.	30.	0.000025080113903549008
-33.	30.5	0.000025951686690315338
-33.	31.	0.000026775145567341323
-33.	31.5	0.00002754426393700074
-33.	32.	0.000028253005817773003
-33.	32.5	0.000028895586174030458
-33.	33.	0.000029466531296152146
-33.	33.5	0.000029960738680768887
-33.	34.	0.000030373535825192432
-33.	34.5	0.0000307007373147761
-33.	35.	0.000030938699548141224
-33.	35.5	0.000031084372414128164
-33.	36.	0.000031135347207382385
-33.	36.5	0.00003108990004821002
-33.	37.	0.0000309470300583911
-33.	37.5	0.00003070649153977388
-33.	38.	0.00003036881940849393
-33.	38.5	0.000029935347156385463
-33.	39.	0.000029408216644353336
-33.	39.5	0.00002879037908183647
-33.	40.	0.000028085586613545137
-33.	40.5	0.000027298374020676655
-33.	41.	0.000026434030149799972
-33.	41.5	0.000025498558809135106
-33.	42.	0.000024498629019155557
-33.	42.5	0.00002344151467185631
-33.	43.	0.000022335023839564836
-33.	43.5	0.0000211874181779754
-33.	44.	0.00002000732308654655
-33.	44.5	0.000018803629518987932
-33.	45.	0.000017585388572899092
-33.	45.5	0.000016361700225367586
-33.	46.	0.000015141597814277163
-33.	46.5	0.000013933930086131549
-33.	47.	0.000012747242832543124
-33.	47.5	0.000011589662310710656
-33.	48.	0.000010468782779355
-33.	48.5	9.391560571654622e-6
-33.	49.	8.364217161824007e-6
-33.	49.5	7.3921536537188434e-6
-33.	50.	6.47987902075374e-6
-33.	50.5	5.630954250403205e-6
-33.	51.	4.847954289422716e-6
-33.	51.5	4.1324493458790595e-6
-33.	52.	3.485006682237629e-6
-33.	52.5	2.905213534638102e-6
-33.	53.	2.391721225447263e-6
-33.	53.5	1.9423099117069774e-6
-33.	54.	1.5539727480467125e-6
-33.	54.5	1.2230175226372055e-6
-33.	55.	9.451834006581454e-7
-33.	55.5	7.157690017373738e-7
-33.	56.	5.297689729270035e-7
-33.	56.5	3.8201353859675365e-7
-33.	57.	2.67307680647906e-7
-33.	57.5	1.805643883753297e-7
-33.	58.	1.1692756549878469e-7
-33.	58.5	7.188010411669254e-8
-33.	59.	4.133334688987174e-8
-33.	59.5	2.169511109301165e-8
-33.	60.	9.915569922280713e-9
-33.	60.5	3.5161323366722706e-9
-33.	61.	6.283321890104044e-10
-33.	61.5	5.017841524672422e-13
-33.	62.	0.
-33.	62.5	0.
-33.	63.	0.
-33.	63.5	0.
-33.	64.	0.
-33.	64.5	0.
-33.	65.	0.
-33.	65.5	0.
-33.	66.	0.
-33.	66.5	0.
-33.	67.	0.
-33.	67.5	0.
-33.	68.	0.
-33.	68.5	0.
-33.	69.	0.
-33.	69.5	0.
-33.	70.	0.
-33.	70.5	0.
-33.	71.	0.
-33.	71.5	0.
-33.	72.	0.
-33.	72.5	0.
-33.	73.	0.
-33.	73.5	0.
-33.	74.	0.
-33.	74.5	0.
-33.	75.	0.
-32.5	-15.	2.284909212081801e-13
-32.5	-14.5	3.194841213025542e-13
-32.5	-14.	4.4648300397177824e-13
-32.5	-13.5	6.236256728986949e-13
-32.5	-13.	8.705480801711748e-13
-32.5	-12.5	1.214494796140184e-12
-32.5	-12.	1.693226178209422e-12
-32.5	-11.5	2.359015208373382e-12
-32.5	-11.	3.2841315827306056e-12
-32.5	-10.5	4.568350214506072e-12
-32.5	-10.	6.349207186608457e-12
-32.5	-9.5	8.815972425863257e-12
-32.5	-9.	1.2228632714202032e-11
-32.5	-8.5	1.694360322576065e-11
-32.5	-8.	2.3448437796181337e-11
-32.5	-7.5	3.240852055476315e-11
-32.5	-7.	4.472963360737608e-11
-32.5	-6.5	6.164145286303227e-11
-32.5	-6.	8.480847880854188e-11
-32.5	-5.5	1.1647671830477692e-10
-32.5	-5.	1.5966665790356695e-10
-32.5	-4.5	2.184257694511974e-10
-32.5	-4.	2.981570207020253e-10
-32.5	-3.5	4.060436714198249e-10
-32.5	-3.	5.515950422124754e-10
-32.5	-2.5	7.473429399643526e-10
-32.5	-2.	1.0097239549464746e-9
-32.5	-1.5	1.3601887936353635e-9
-32.5	-1.	1.8265859832786446e-9
-32.5	-0.5	2.444873390604851e-9
-32.5	0.	3.261216642096607e-9
-32.5	0.5	4.334538205627077e-9
-32.5	1.	5.739583964533534e-9
-32.5	1.5	7.570574851816361e-9
-32.5	2.	9.94550869571974e-9
-32.5	2.5	1.3011170998281616e-8
-32.5	3.	1.6948902078170765e-8
-32.5	3.5	2.1981151091976805e-8
-32.5	4.	2.837882431678867e-8
-32.5	4.5	3.646940539790648e-8
-32.5	5.	4.6645789073923366e-8
-32.5	5.5	5.937572765964462e-8
-32.5	6.	7.52117422795107e-8
-32.5	6.5	9.480130002499739e-8
-32.5	7.	1.188970059205164e-7
-32.5	7.5	1.483665073565673e-7
-32.5	8.	1.8420176140144222e-7
-32.5	8.5	2.275272752494974e-7
-32.5	9.	2.796069001493127e-7
-32.5	9.5	3.418487424105808e-7
-32.5	10.	4.1580775400908154e-7
-32.5	10.5	5.031855817295907e-7
-32.5	11.	6.058272886963895e-7
-32.5	11.5	7.257146155515644e-7
-32.5	12.	8.649555194217969e-7
-32.5	12.5	1.0257698151067535e-6
-32.5	13.	1.2104708416336813e-6
-32.5	13.5	1.4214431846927916e-6
-32.5	14.	1.661116597192523e-6
-32.5	14.5	1.931936371671764e-6
-32.5	15.	2.236330525001048e-6
-32.5	15.5	2.5766742534023457e-6
-32.5	16.	2.955252200551415e-6
-32.5	16.5	3.3742191503646193e-6
-32.5	17.	3.835559806850622e-6
-32.5	17.5	4.341048354913694e-6
-32.5	18.	4.892208507968864e-6
-32.5	18.5	5.4902747413116475e-6
-32.5	19.	6.136155385809401e-6
-32.5	19.5	6.830398216730999e-6
-32.5	20.	7.573159119923111e-6
-32.5	20.5	8.364174355057437e-6
-32.5	21.	9.202736865949942e-6
-32.5	21.5	0.000010087677014361181
-32.5	22.	0.000011017348038471093
-32.5	22.5	0.000011989616463085514
-32.5	23.	0.000013001857617457915
-32.5	23.5	0.000014050956350008035
-32.5	24.	0.000015133312968303483
-32.5	24.5	0.00001624485437811627
-32.5	25.	0.00001738105034742625
-32.5	25.5	0.000018536934779797263
-32.5	26.	0.000019707131846161728
-32.5	26.5	0.000020885886794024488
-32.5	27.	0.000022067101227554453
-32.5	27.5	0.000023244372629966972
-32.5	28.	0.000024411037879941453
-32.5	28.5	0.00002556022049548686
-32.5	29.	0.000026684881320622334
-32.5	29.5	0.000027777872351524335
-32.5	30.	0.000028831993378561567
-32.5	30.5	0.000029840051098197578
-32.5	31.	0.00003079492032356066
-32.5	31.5	0.00003168960689421253
-32.5	32.	0.00003251731185414639
-32.5	32.5	0.000033271496432370425
-32.5	33.	0.00003394594732285336
-32.5	33.5	0.000034534841720614485
-32.5	34.	0.00003503281152903298
-32.5	34.5	0.00003543500611094275
-32.5	35.	0.0000357371529139024
-32.5	35.5	0.000035935615259499775
-32.5	36.	0.00003602744654918684
-32.5	36.5	0.00003601044010662286
-32.5	37.	0.0000358831738506721
-32.5	37.5	0.00003564504897601175
-32.5	38.	0.000035296321811806494
-32.5	38.5	0.00003483812803520015
-32.5	39.	0.000034272498437559835
-32.5	39.5	0.00003360236547952468
-32.5	40.	0.00003283155992788395
-32.5	40.5	0.00003196479694486607
-32.5	41.	0.00003100765109999134
-32.5	41.5	0.00002996651989731854
-32.5	42.	0.00002884857555729527
-32.5	42.5	0.000027661704962551278
-32.5	43.	0.00002641443787022825
-32.5	43.5	0.000025115863708419007
-32.5	44.	0.000023775537508758028
-32.5	44.5	0.000022403375777936534
-32.5	45.	0.0000210095433737413
-32.5	45.5	0.00001960433272084599
-32.5	46.	0.000018198036971712046
-32.5	46.5	0.00001680081898121168
-32.5	47.	0.00001542257821162245
-32.5	47.5	0.000014072817908265828
-32.5	48.	0.000012760515075383088
-32.5	48.5	0.000011493995926538028
-32.5	49.	0.000010280819573434868
-32.5	49.5	9.127672741314193e-6
-32.5	50.	8.040278248471956e-6
-32.5	50.5	7.0233198535548905e-6
-32.5	51.	6.080385850457374e-6
-32.5	51.5	5.2139334725380765e-6
-32.5	52.	4.425275754075423e-6
-32.5	52.5	3.714591989500497e-6
-32.5	53.	3.080962336184264e-6
-32.5	53.5	2.5224264351809343e-6
-32.5	54.	2.036065192039785e-6
-32.5	54.5	1.618104087410066e-6
-32.5	55.	1.264035549730793e-6
-32.5	55.5	9.687574334108442e-7
-32.5	56.	7.267233755596223e-7
-32.5	56.5	5.321004521027297e-7
-32.5	57.	3.789296642599432e-7
-32.5	57.5	2.612832769543299e-7
-32.5	58.	1.7341382672864408e-7
-32.5	58.5	1.0988934737148472e-7
-32.5	59.	6.570993773061726e-8
-32.5	59.5	3.640189783668532e-8
-32.5	60.	1.8086007009441892e-8
-32.5	60.5	7.522839861308442e-9
-32.5	61.	2.147409899892553e-9
-32.5	61.5	1.4708627539638405e-10
-32.5	62.	0.
-32.5	62.5	0.
-32.5	63.	0.
-32.5	63.5	0.
-32.5	64.	0.
-32.5	64.5	0.
-32.5	65.	0.
-32.5	65.5	0.
-32.5	66.	0.
-32.5	66.5	0.
-32.5	67.	0.
-32.5	67.5	0.
-32.5	68.	0.
-32.5	68.5	0.
-32.5	69.	0.
-32.5	69.5	0.
-32.5	70.	0.
-32.5	70.5	0.
-32.5	71.	0.
-32.5	71.5	0.
-32.5	72.	0.
-32.5	72.5	0.
-32.5	73.	0.
-32.5	73.5	0.
-32.5	74.	0.
-32.5	74.5	0.
-32.5	75.	0.
-32.	-15.	2.6144106323559333e-13
-32.	-14.5	3.6538436451015875e-13
-32.	-14.	5.103938286514913e-13
-32.	-13.5	7.125729801599926e-13
-32.	-13.	9.942813237930244e-13
-32.	-12.5	1.386535140285592e-12
-32.	-12.	1.9323144241096903e-12
-32.	-11.5	2.691110113883873e-12
-32.	-11.	3.745164952047185e-12
-32.	-10.5	5.2080209693664844e-12
-32.	-10.	7.236199484231412e-12
-32.	-9.5	1.0045121909085699e-11
-32.	-9.	1.393075220082167e-11
-32.	-8.5	1.9298930214860668e-11
-32.	-8.	2.6705001305733474e-11
-32.	-7.5	3.69071698457953e-11
-32.	-7.	5.0938058965185776e-11
-32.	-6.5	7.020029958753199e-11
-32.	-6.	9.65936601310897e-11
-32.	-5.5	1.3268333192337137e-10
-32.	-5.	1.81921576518374e-10
-32.	-4.5	2.48938092169879e-10
-32.	-4.	3.399182346942141e-10
-32.	-3.5	4.6309268610696817e-10
-32.	-3.	6.293673312477876e-10
-32.	-2.5	8.531279679683474e-10
-32.	-2.	1.1532609748892803e-9
-32.	-1.5	1.5544380525363606e-9
-32.	-1.	2.088720405089533e-9
-32.	-0.5	2.79754489338654e-9
-32.	0.	3.734161287832011e-9
-32.	0.5	4.9665951649027555e-9
-32.	1.	6.581214463693812e-9
-32.	1.5	8.686978363855268e-9
-32.	2.	1.1420443976281866e-8
-32.	2.5	1.495159832256427e-8
-32.	3.	1.94905692036982e-8
-32.	3.5	2.529524792663427e-8
-32.	4.	3.267982878912576e-8
-32.	4.5	4.2024234375323033e-8
-32.	5.	5.378435219565179e-8
-32.	5.5	6.850295767648868e-8
-32.	6.	8.68211422593041e-8
-32.	6.5	1.0949000535918234e-7
-32.	7.	1.373823077558344e-7
-32.	7.5	1.7150372480455486e-7
-32.	8.	2.1300328423225428e-7
-32.	8.5	2.6318252901047316e-7
-32.	9.	3.235029146012629e-7
-32.	9.5	3.955909351738768e-7
-32.	10.	4.812404779698723e-7
-32.	10.5	5.824119307709081e-7
-32.	11.	7.012276152099839e-7
-32.	11.5	8.399631880458038e-7
-32.	12.	1.0010347417904166e-6
-32.	12.5	1.1869814423120063e-6
-32.	13.	1.4004436602189048e-6
-32.	13.5	1.6441366801194631e-6
-32.	14.	1.920820201862551e-6
-32.	14.5	2.2332639750235972e-6
-32.	15.	2.5842100268041497e-6
-32.	15.5	2.9763320492514653e-6
-32.	16.	3.412192600156141e-6
-32.	16.5	3.894198840030712e-6
-32.	17.	4.424557573230891e-6
-32.	17.5	5.005230383761121e-6
-32.	18.	5.63788965597002e-6
-32.	18.5	6.323876248596918e-6
-32.	19.	7.064159549763065e-6
-32.	19.5	7.859300583470771e-6
-32.	20.	8.709418768380782e-6
-32.	20.5	9.614162850700559e-6
-32.	21.	0.000010572686448554455
-32.	21.5	0.000011583628558581158
-32.	22.	0.000012645099290036491
-32.	22.5	0.000013754671009424712
-32.	23.	0.000014909375002552305
-32.	23.5	0.000016105703691597928
-32.	24.	0.000017339618383808228
-32.	24.5	0.000018606562475956475
-32.	25.	0.000019901479994732266
-32.	25.5	0.000021218839317285106
-32.	26.	0.00002255266188741327
-32.	26.5	0.000023896555720303392
-32.	27.	0.000025243753471051043
-32.	27.5	0.000026587154828080683
-32.	28.	0.000027919372980667986
-32.	28.5	0.000029232784898700024
-32.	29.	0.000030519585151321654
-32.	29.5	0.000031771842978060245
-32.	30.	0.000032981562310397736
-32.	30.5	0.0000341407444227471
-32.	31.	0.00003524145286876552
-32.	31.5	0.000036275880331482876
-32.	32.	0.00003723641698364555
-32.	32.5	0.000038115719918000475
-32.	33.	0.00003890678316623653
-32.	33.5	0.00003960300778044366
-32.	34.	0.00004019827140297458
-32.	34.5	0.00004068699670044892
-32.	35.	0.000041064217986501136
-32.	35.5	0.00004132564530715645
-32.	36.	0.00004146772521401205
-32.	36.5	0.000041487697405546417
-32.	37.	0.00004138364637784084
-32.	37.5	0.00004115454719495075
-32.	38.	0.0000408003044683839
-32.	38.5	0.000040321783626990915
-32.	39.	0.00003972083356549151
-32.	39.5	0.00003900029978423091
-32.	40.	0.000038164027176934554
-32.	40.5	0.00003721685168937058
-32.	41.	0.000036164580161889505
-32.	41.5	0.00003501395778437809
-32.	42.	0.00003377262273441745
-32.	42.5	0.000032449047738970126
-32.	43.	0.00003105246849668922
-32.	43.5	0.000029592799121088696
-32.	44.	0.000028080535012594156
-32.	44.5	0.000026526643837147275
-32.	45.	0.000024942445576697795
-32.	45.5	0.000023339482917544293
-32.	46.	0.000021729383549810044
-32.	46.5	0.000020123716257862195
-32.	47.	0.000018533842978491468
-32.	47.5	0.00001697076928134683
-32.	48.	0.000015444995973679303
-32.	48.5	0.000013966374737342372
-32.	49.	0.000012543970858226615
-32.	49.5	0.000011185936194776125
-32.	50.	9.899395541208624e-6
-32.	50.5	8.690349461691511e-6
-32.	51.	7.56359649464725e-6
-32.	51.5	6.522677344355612e-6
-32.	52.	5.569843285713579e-6
-32.	52.5	4.70605050658558e-6
-32.	53.	3.9309815040785496e-6
-32.	53.5	3.2430939446467236e-6
-32.	54.	2.6396966069725404e-6
-32.	54.5	2.117051170705315e-6
-32.	55.	1.6704977190125348e-6
-32.	55.5	1.2946008528557457e-6
-32.	56.	9.83312822967616e-7
-32.	56.5	7.301484962453972e-7
-32.	57.	5.283667900764535e-7
-32.	57.5	3.7115331887115703e-7
-32.	58.	2.5179725715204535e-7
-32.	58.5	1.6385650178045864e-7
-32.	59.	1.0130501187796665e-7
-32.	59.5	5.865705362603084e-8
-32.	60.	3.1064217724876674e-8
-32.	60.5	1.4383718397929082e-8
-32.	61.	5.224076782860036e-9
-32.	61.5	1.0032536061023216e-9
-32.	62.	2.0265787775348535e-12
-32.	62.5	0.
-32.	63.	0.
-32.	63.5	0.
-32.	64.	0.
-32.	64.5	0.
-32.	65.	0.
-32.	65.5	0.
-32.	66.	0.
-32.	66.5	0.
-32.	67.	0.
-32.	67.5	0.
-32.	68.	0.
-32.	68.5	0.
-32.	69.	0.
-32.	69.5	0.
-32.	70.	0.
-32.	70.5	0.
-32.	71.	0.
-32.	71.5	0.
-32.	72.	0.
-32.	72.5	0.
-32.	73.	0.
-32.	73.5	0.
-32.	74.	0.
-32.	74.5	0.
-32.	75.	0.
-31.5	-15.	2.992010181595502e-13
-31.5	-14.5	4.1794037120666477e-13
-31.5	-14.	5.835080626150733e-13
-31.5	-13.5	8.142370695238898e-13
-31.5	-13.	1.1355727793886675e-12
-31.5	-12.5	1.5828000125589167e-12
-31.5	-12.	2.2047991184272907e-12
-31.5	-11.5	3.0692109296893302e-12
-31.5	-11.	4.2695261088728995e-12
-31.5	-10.5	5.934796452513982e-12
-31.5	-10.	8.24290870174924e-12
-31.5	-9.5	1.1438684133816188e-11
-31.5	-9.	1.5858493497011284e-11
-31.5	-8.5	2.196363654958968e-11
-31.5	-8.	3.038546548110749e-11
-31.5	-7.5	4.198617679259971e-11
-31.5	-7.	5.7940410604582206e-11
-31.5	-6.5	7.98443429498921e-11
-31.5	-6.	1.0986090757060922e-10
-31.5	-5.5	1.5091221914192762e-10
-31.5	-5.	2.0693327505316335e-10
-31.5	-4.5	2.832046740579221e-10
-31.5	-4.	3.8678648733409304e-10
-31.5	-3.5	5.270806149033302e-10
-31.5	-3.	7.165549929538511e-10
-31.5	-2.5	9.716698745172485e-10
-31.5	-2.	1.3140540102571691e-9
-31.5	-1.5	1.7719867418928994e-9
-31.5	-1.	2.3822505088470415e-9
-31.5	-0.5	3.1924266424949916e-9
-31.5	0.	4.2637150084612415e-9
-31.5	0.5	5.674364312751012e-9
-31.5	1.	7.523803797942916e-9
-31.5	1.5	9.937567555333645e-9
-31.5	2.	1.3073098581234012e-8
-31.5	2.5	1.7126509777182138e-8
-31.5	3.	2.2340362125834156e-8
-31.5	3.5	2.9012495214543907e-8
-31.5	4.	3.7505911350427556e-8
-31.5	4.5	4.8259671361812785e-8
-31.5	5.	6.180070802724675e-8
-31.5	5.5	7.875640281764188e-8
-31.5	6.	9.986770495922774e-8
-31.5	6.5	1.2600250121230712e-7
-31.5	7.	1.5816887347231053e-7
-31.5	7.5	1.9752781324980273e-7
-31.5	8.	2.454049016483203e-7
-31.5	8.5	3.0330041519567763e-7
-31.5	9.	3.7289728621890207e-7
-31.5	9.5	4.5606633532215344e-7
-31.5	10.	5.548682060003365e-7
-31.5	10.5	6.715514694385757e-7
-31.5	11.	8.085464316035916e-7
-31.5	11.5	9.684542638074902e-7
-31.5	12.	1.1540311894134603e-6
-31.5	12.5	1.368167589201813e-6
-31.5	13.	1.6138620308417352e-6
-31.5	13.5	1.89419037774503e-6
-31.5	14.	2.2122702826534177e-6
-31.5	14.5	2.5712215149280575e-6
-31.5	15.	2.974122701361639e-6
-31.5	15.5	3.423965172904395e-6
-31.5	16.	3.923604699585697e-6
-31.5	16.5	4.475711960062561e-6
-31.5	17.	5.08272262903345e-6
-31.5	17.5	5.746787975081103e-6
-31.5	18.	6.469726844579717e-6
-31.5	18.5	7.252979866535639e-6
-31.5	19.	8.09756665198411e-6
-31.5	19.5	9.00404668386071e-6
-31.5	20.	9.9724845034961e-6
-31.5	20.5	0.000011002419702527106
-31.5	21.	0.000012092842128391749
-31.5	21.5	0.000013242172611617306
-31.5	22.	0.000014448249427232852
-31.5	22.5	0.00001570832061350046
-31.5	23.	0.000017019042191194014
-31.5	23.5	0.000018376482256351618
-31.5	24.	0.00001977613086071717
-31.5	24.5	0.000021212915545781393
-31.5	25.	0.000022681222358761438
-31.5	25.5	0.000024174922150756636
-31.5	26.	0.000025687401937512285
-31.5	26.5	0.00002721160109020424
-31.5	27.	0.000028740052115787874
-31.5	27.5	0.000030264925782027333
-31.5	28.	0.00003177808033965928
-31.5	28.5	0.000033271114591622636
-31.5	29.	0.00003473542455543036
-31.5	29.5	0.000036162263458232915
-31.5	30.	0.00003754280479379217
-31.5	30.5	0.00003886820815553661
-31.5	31.	0.00004012968753937615
-31.5	31.5	0.00004131858178358677
-31.5	32.	0.00004242642678055737
-31.5	32.5	0.000043445029056577404
-31.5	33.	0.000044366540271350575
-31.5	33.5	0.00004518353213906556
-31.5	34.	0.00004588907121836433
-31.5	34.5	0.00004647679296041373
-31.5	35.	0.00004694097434370822
-31.5	35.5	0.00004727660436269908
-31.5	36.	0.00004747945157652404
-31.5	36.5	0.00004754612786592985
-31.5	37.	0.00004747414749306954
-31.5	37.5	0.00004726198051254233
-31.5	38.	0.000046909099545300464
-31.5	38.5	0.00004641601890254295
-31.5	39.	0.00004578432503712823
-31.5	39.5	0.00004501669730817285
-31.5	40.	0.0000441169180730805
-31.5	40.5	0.00004308987117291956
-31.5	41.	0.00004194152795429294
-31.5	41.5	0.00004067892007579498
-31.5	42.	0.000039310098481591935
-31.5	42.5	0.00003784407808984603
-31.5	43.	0.0000362907679402181
-31.5	43.5	0.00003466088677234094
-31.5	44.	0.00003296586426482313
-31.5	44.5	0.000031217728449845064
-31.5	45.	0.000029428980128376108
-31.5	45.5	0.000027612455440811115
-31.5	46.	0.000025781178091364836
-31.5	46.5	0.00002394820307441648
-31.5	47.	0.000022126454098269632
-31.5	47.5	0.00002032855723621969
-31.5	48.	0.00001856667364485393
-31.5	48.5	0.000016852334462520065
-31.5	49.	0.000015196281223426135
-31.5	49.5	0.000013608315280968646
-31.5	50.	0.00001209715981367092
-31.5	50.5	0.000010670337975142743
-31.5	51.	9.334070633481134e-6
-31.5	51.5	8.09319691512956e-6
-31.5	52.	6.951120415672391e-6
-31.5	52.5	5.909783461108181e-6
-31.5	53.	4.96967119789198e-6
-31.5	53.5	4.129846563669932e-6
-31.5	54.	3.388016354227575e-6
-31.5	54.5	2.7406276732927502e-6
-31.5	55.	2.182993054926937e-6
-31.5	55.5	1.7094414467743979e-6
-31.5	56.	1.313491581666759e-6
-31.5	56.5	9.880425729686685e-7
-31.5	57.	7.255759744085536e-7
-31.5	57.5	5.183637198276135e-7
-31.5	58.	3.586741713750153e-7
-31.5	58.5	2.3896949665318363e-7
-31.5	59.	1.5208707901558503e-7
-31.5	59.5	9.139838018205712e-8
-31.5	60.	5.093949607507817e-8
-31.5	60.5	2.55097128938465e-8
-31.5	61.	1.073916539776978e-8
-31.5	61.5	3.143506449713103e-9
-31.5	62.	2.407051318307572e-10
-31.5	62.5	1.943321569013297e-109
-31.5	63.	0.
-31.5	63.5	0.
-31.5	64.	0.
-31.5	64.5	0.
-31.5	65.	0.
-31.5	65.5	0.
-31.5	66.	0.
-31.5	66.5	0.
-31.5	67.	0.
-31.5	67.5	0.
-31.5	68.	0.
-31.5	68.5	0.
-31.5	69.	0.
-31.5	69.5	0.
-31.5	70.	0.
-31.5	70.5	0.
-31.5	71.	0.
-31.5	71.5	0.
-31.5	72.	0.
-31.5	72.5	0.
-31.5	73.	0.
-31.5	73.5	0.
-31.5	74.	0.
-31.5	74.5	0.
-31.5	75.	0.
-31.	-15.	3.4250712677030376e-13
-31.	-14.5	4.781650311532451e-13
-31.	-14.	6.672173115832001e-13
-31.	-13.5	9.305274105964985e-13
-31.	-13.	1.2970389544371377e-12
-31.	-12.5	1.8068696561138815e-12
-31.	-12.	2.515571869025372e-12
-31.	-11.5	3.4999904145466074e-12
-31.	-11.	4.866302445316952e-12
-31.	-10.5	6.761030961285534e-12
-31.	-10.	9.386099964585099e-12
-31.	-9.5	1.3019366703939624e-11
-31.	-9.	1.804255238982766e-11
-31.	-8.5	2.4979131607295433e-11
-31.	-8.	3.4545575052809716e-11
-31.	-7.5	4.772042230668091e-11
-31.	-7.	6.58370536792179e-11
-31.	-6.5	9.070780632378124e-11
-31.	-6.	1.2478932424473156e-10
-31.	-5.5	1.714018385596765e-10
-31.	-5.	2.350185440323298e-10
-31.	-4.5	3.216454725151082e-10
-31.	-4.	4.393173588832522e-10
-31.	-3.5	5.987410273367096e-10
-31.	-3.	8.141248385952363e-10
-31.	-2.5	1.104240720422773e-9
-31.	-2.	1.4937741656083756e-9
-31.	-1.5	2.0150271273018064e-9
-31.	-1.	2.7100486401109306e-9
-31.	-0.5	3.633277750091658e-9
-31.	0.	4.854792262282415e-9
-31.	0.5	6.464264020195542e-9
-31.	1.	8.57572582245927e-9
-31.	1.5	1.1333255376779882e-8
-31.	2.	1.4917676470481993e-8
-31.	2.5	1.9554365325468176e-8
-31.	3.	2.5522229466574254e-8
-31.	3.5	3.3163896132679755e-8
-31.	4.	4.289710641407024e-8
-31.	4.5	5.522725955509576e-8
-31.	5.	7.076098957618176e-8
-31.	5.5	9.02205847527043e-8
-31.	6.	1.1445898170494242e-7
-31.	6.5	1.4447498305095956e-7
-31.	7.	1.8142826482362245e-7
-31.	7.5	2.2665366198712627e-7
-31.	8.	2.81674152740904e-7
-31.	8.5	3.4821191035210547e-7
-31.	9.	4.2819676022672984e-7
-31.	9.5	5.237713743120076e-7
-31.	10.	6.372925580791335e-7
-31.	10.5	7.71328039079072e-7
-31.	11.	9.286482504619587e-7
-31.	11.5	1.112212715992298e-6
-31.	12.	1.3251507812136421e-6
-31.	12.5	1.5707365930199363e-6
-31.	13.	1.85235840011706e-6
-31.	13.5	2.1734824219329044e-6
-31.	14.	2.5376117053032696e-6
-31.	14.5	2.948240548751146e-6
-31.	15.	3.4088052161303916e-6
-31.	15.5	3.922631778742744e-6
-31.	16.	4.4928820132125634e-6
-31.	16.5	5.122498338623218e-6
-31.	17.	5.814148799718414e-6
-31.	17.5	6.5701730941568055e-6
-31.	18.	7.392530603271846e-6
-31.	18.5	8.28275132123629e-6
-31.	19.	9.241890491637335e-6
-31.	19.5	0.000010270487658516433
-31.	20.	0.000011368530726434407
-31.	20.5	0.000012535425506505279
-31.	21.	0.000013769971107631453
-31.	21.5	0.000015070341418781001
-31.	22.	0.00001643407282271906
-31.	22.5	0.00001785805818691859
-31.	23.	0.000019338547095340412
-31.	23.5	0.00002087115221627688
-31.	24.	0.00002245086164730291
-31.	24.5	0.000024072057036828523
-31.	25.	0.000025728537253686484
-31.	25.5	0.00002741354735827151
-31.	26.	0.000029119812620427498
-31.	26.5	0.00003083957732804463
-31.	27.	0.000032564648134240974
-31.	27.5	0.000034286441697969924
-31.	28.	0.000035996036380913065
-31.	28.5	0.00003768422777072757
-31.	29.	0.000039341587805430105
-31.	29.5	0.00004095852727443672
-31.	30.	0.00004252536146730146
-31.	30.5	0.000044032378730507155
-31.	31.	0.00004546991167500085
-31.	31.5	0.000046828410752050556
-31.	32.	0.00004809851988216542
-31.	32.5	0.000049271153781287715
-31.	33.	0.00005033757658047122
-31.	33.5	0.00005128948128031184
-31.	34.	0.00005211906952023257
-31.	34.5	0.00005281913107636054
-31.	35.	0.000053383122431369364
-31.	35.5	0.000053805243686856105
-31.	36.	0.00005408051301526144
-31.	36.5	0.00005420483777605607
-31.	37.	0.00005417508135212846
-31.	37.5	0.000053989124699485744
-31.	38.	0.00005364592154919276
-31.	38.5	0.00005314554615778861
-31.	39.	0.000052489232474241116
-31.	39.5	0.000051679403580940935
-31.	40.	0.00005071969027643444
-31.	40.5	0.00004961493770168155
-31.	41.	0.00004837119897257476
-31.	41.5	0.00004699571487204415
-31.	42.	0.00004549687877771938
-31.	42.5	0.0000438841861577734
-31.	43.	0.00004216816815955141
-31.	43.5	0.000040360309043465
-31.	44.	0.000038472947478016
-31.	44.5	0.00003651916200925505
-31.	45.	0.00003451264134676003
-31.	45.5	0.000032467540464249946
-31.	46.	0.000030398323890620124
-31.	46.5	0.000028319597959288256
-31.	47.	0.00002624593418141711
-31.	47.5	0.000024191686301315948
-31.	48.	0.00002217080396801199
-31.	48.5	0.000020196646302083545
-31.	49.	0.00001828179893659283
-31.	49.5	0.000016437898349683185
-31.	50.	0.000014675467468013098
-31.	50.5	0.000013003766588647442
-31.	51.	0.000011430663627024195
-31.	51.5	9.962527536376132e-6
-31.	52.	8.604148448061035e-6
-31.	52.5	7.358687644487738e-6
-31.	53.	6.2276598928067365e-6
-31.	53.5	5.210949939603848e-6
-31.	54.	4.306864101997877e-6
-31.	54.5	3.5122169033357724e-6
-31.	55.	2.822451614323671e-6
-31.	55.5	2.2317924032724465e-6
-31.	56.	1.733424519482645e-6
-31.	56.5	1.3196982733885353e-6
-31.	57.	9.823504358323579e-7
-31.	57.5	7.127363075647311e-7
-31.	58.	5.020658857204893e-7
-31.	58.5	3.4163501091111177e-7
-31.	59.	2.2304374788010035e-7
-31.	59.5	1.3839379473781912e-7
-31.	60.	8.045771545895545e-8
-31.	60.5	4.281414389423978e-8
-31.	61.	1.9946500316341874e-8
-31.	61.5	7.312927807697335e-9
-31.	62.	1.435258884974899e-9
-31.	62.5	3.469507580424537e-12
-31.	63.	0.
-31.	63.5	0.
-31.	64.	0.
-31.	64.5	0.
-31.	65.	0.
-31.	65.5	0.
-31.	66.	0.
-31.	66.5	0.
-31.	67.	0.
-31.	67.5	0.
-31.	68.	0.
-31.	68.5	0.
-31.	69.	0.
-31.	69.5	0.
-31.	70.	0.
-31.	70.5	0.
-31.	71.	0.
-31.	71.5	0.
-31.	72.	0.
-31.	72.5	0.
-31.	73.	0.
-31.	73.5	0.
-31.	74.	0.
-31.	74.5	0.
-31.	75.	0.
-30.5	-15.	3.9221171874771716e-13
-30.5	-14.5	5.472303620427469e-13
-30.5	-14.	7.631311934759038e-13
-30.5	-13.5	1.0636517159129187e-12
-30.5	-13.	1.4817036975938297e-12
-30.5	-12.5	2.0628796828470824e-12
-30.5	-12.	2.870280014566433e-12
-30.5	-11.5	3.9911475310280866e-12
-30.5	-11.	5.545971587991626e-12
-30.5	-10.5	7.700957357876793e-12
-30.5	-10.	1.0685069625358189e-11
-30.5	-9.5	1.4813277162317855e-11
-30.5	-9.	2.0518175581417957e-11
-30.5	-8.5	2.8392892811664356e-11
-30.5	-8.	3.92491310736682e-11
-30.5	-7.5	5.4195432543852626e-11
-30.5	-7.	7.474234512620615e-11
-30.5	-6.5	1.0294319525097938e-10
-30.5	-6.	1.4158174468240055e-10
-30.5	-5.5	1.9442122777291043e-10
-30.5	-5.	2.665332524960982e-10
-30.5	-4.5	3.6472992321276283e-10
-30.5	-4.	4.981284185867454e-10
-30.5	-3.5	6.788842266467516e-10
-30.5	-3.	9.23137353547802e-10
-30.5	-2.5	1.2522250726611e-9
-30.5	-2.	1.6942250633164144e-9
-30.5	-1.5	2.285903874946163e-9
-30.5	-1.	3.075157151970607e-9
-30.5	-0.5	4.124039379292369e-9
-30.5	0.	5.512491242729833e-9
-30.5	0.5	7.342880981287003e-9
-30.5	1.	9.745481030730142e-9
-30.5	1.5	1.2885001288822042e-8
-30.5	2.	1.6968293774837107e-8
-30.5	2.5	2.2253328553314727e-8
-30.5	3.	2.9059515832056552e-8
-30.5	3.5	3.777941269465727e-8
-30.5	4.	4.889180396392708e-8
-30.5	4.5	6.2976084884663e-8
-30.5	5.	8.072779919619633e-8
-30.5	5.5	1.0297510133195289e-7
-30.5	6.	1.306958186999219e-7
-30.5	6.5	1.65034693223615e-7
-30.5	7.	2.0732028561939799e-7
-30.5	7.5	2.590809371978146e-7
-30.5	8.	3.2205910878609703e-7
-30.5	8.5	3.9822336124164134e-7
-30.5	9.	4.897772130796869e-7
-30.5	9.5	5.991641130857771e-7
-30.5	10.	7.290678030056089e-7
-30.5	10.5	8.824074191076388e-7
-30.5	11.	1.062326790952692e-6
-30.5	11.5	1.272177538016772e-6
-30.5	12.	1.5154957346234647e-6
-30.5	12.5	1.7959721036100733e-6
-30.5	13.	2.1174159005024675e-6
-30.5	13.5	2.4837128530077546e-6
-30.5	14.	2.898777715471619e-6
-30.5	14.5	3.366502175210622e-6
-30.5	15.	3.890698999091706e-6
-30.5	15.5	4.475043427843691e-6
-30.5	16.	5.123012907853908e-6
-30.5	16.5	5.837826293381244e-6
-30.5	17.	6.622383656216302e-6
-30.5	17.5	7.479207806953232e-6
-30.5	18.	8.410388566121235e-6
-30.5	18.5	9.417530729774244e-6
-30.5	19.	0.000010501706559019827
-30.5	19.5	0.000011663413493120872
-30.5	20.	0.000012902537647994062
-30.5	20.5	0.000014218323522555112
-30.5	21.	0.000015609350200144097
-30.5	21.5	0.000017073514206005016
-30.5	22.	0.000018608019068248823
-30.5	22.5	0.000020209371531536265
-30.5	23.	0.00002187338429143233
-30.5	23.5	0.000023595185053542457
-30.5	24.	0.000025369231674811958
-30.5	24.5	0.000027189333113438875
-30.5	25.	0.00002904867589787604
-30.5	25.5	0.0000309398558203322
-30.5	26.	0.000032854914566510774
-30.5	26.5	0.00003478538100571769
-30.5	27.	0.000036722316883250825
-30.5	27.5	0.00003865636667691964
-30.5	28.	0.0000405778113995374
-30.5	28.5	0.00004247662614716436
-30.5	29.	0.00004434254120691474
-30.5	29.5	0.00004616510654668731
-30.5	30.	0.00004793375951093167
-30.5	30.5	0.000049637895540482034
-30.5	31.	0.000051266941719814176
-30.5	31.5	0.00005281043293131733
-30.5	32.	0.00005425809036305808
-30.5	32.5	0.000055599902074093924
-30.5	33.	0.000056826205269890794
-30.5	33.5	0.00005792776988033147
-30.5	34.	0.00005889588296491342
-30.5	34.5	0.00005972243339503001
-30.5	35.	0.00006039999618290783
-30.5	35.5	0.00006092191574242545
-30.5	36.	0.00006128238728033809
-30.5	36.5	0.00006147653542948198
-30.5	37.	0.00006150048915059724
-30.5	37.5	0.00006135145184908299
-30.5	38.	0.000061027765580065526
-30.5	38.5	0.00006052896815272375
-30.5	39.	0.00005985584189608654
-30.5	39.5	0.000059010452816953454
-30.5	40.	0.00005799617886971534
-30.5	40.5	0.000056817726071227395
-30.5	41.	0.000055481131235072376
-30.5	41.5	0.00005399375017188149
-30.5	42.	0.000052364230309004366
-30.5	42.5	0.00005060246682640276
-30.5	43.	0.00004871954158833904
-30.5	43.5	0.000046727644373632376
-30.5	44.	0.000044639976171470254
-30.5	44.5	0.0000424706346143692
-30.5	45.	0.00004023448196301707
-30.5	45.5	0.00003794699643604231
-30.5	46.	0.000035624108086276945
-30.5	46.5	0.00003328202085709572
-30.5	47.	0.00003093702289930804
-30.5	47.5	0.00002860528768035309
-30.5	48.	0.000026302668860786513
-30.5	48.5	0.000024044492333993183
-30.5	49.	0.000021845349207861492
-30.5	49.5	0.000019718893834562792
-30.5	50.	0.000017677651248415933
-30.5	50.5	0.000015732838533470356
-30.5	51.	0.000013894204693530237
-30.5	51.5	0.000012169893520496048
-30.5	52.	0.00001056633373668755
-30.5	52.5	9.088160310730579e-6
-30.5	53.	7.738170306192076e-6
-30.5	53.5	6.517315914173951e-6
-30.5	54.	5.424736448601958e-6
-30.5	54.5	4.457830056475261e-6
-30.5	55.	3.6123647337523095e-6
-30.5	55.5	2.8826269688298993e-6
-30.5	56.	2.2616049061827896e-6
-30.5	56.5	1.7412020526786335e-6
-30.5	57.	1.3124753104190248e-6
-30.5	57.5	9.658901982965525e-7
-30.5	58.	6.915863996324816e-7
-30.5	58.5	4.796436565004428e-7
-30.5	59.	3.203392716679668e-7
-30.5	59.5	2.0438760082594373e-7
-30.5	60.	1.231527217023434e-7
-30.5	60.5	6.882637742419527e-8
-30.5	61.	3.456589920956807e-8
-30.5	61.5	1.4593217336735242e-8
-30.5	62.	4.2794505746111316e-9
-30.5	62.5	3.228999994524083e-10
-30.5	63.	1.5361279620170002e-214
-30.5	63.5	0.
-30.5	64.	0.
-30.5	64.5	0.
-30.5	65.	0.
-30.5	65.5	0.
-30.5	66.	0.
-30.5	66.5	0.
-30.5	67.	0.
-30.5	67.5	0.
-30.5	68.	0.
-30.5	68.5	0.
-30.5	69.	0.
-30.5	69.5	0.
-30.5	70.	0.
-30.5	70.5	0.
-30.5	71.	0.
-30.5	71.5	0.
-30.5	72.	0.
-30.5	72.5	0.
-30.5	73.	0.
-30.5	73.5	0.
-30.5	74.	0.
-30.5	74.5	0.
-30.5	75.	0.
-30.	-15.	4.4930104680860493e-13
-30.	-14.5	6.264920597470106e-13
-30.	-14.	8.731109096726765e-13
-30.	-13.5	1.2161617962014616e-12
-30.	-13.	1.6930607573508056e-12
-30.	-12.5	2.3556063090729376e-12
-30.	-12.	3.2754425931071814e-12
-30.	-11.5	4.55156498170667e-12
-30.	-11.	6.320615029638785e-12
-30.	-10.5	8.770976206878159e-12
-30.	-10.	1.2162035725145359e-11
-30.	-9.5	1.6850448942185752e-11
-30.	-9.	2.3325867070864386e-11
-30.	-8.5	3.22594111220369e-11
-30.	-8.	4.456925145017146e-11
-30.	-7.5	6.150905168755915e-11
-30.	-7.	8.478684150143539e-11
-30.	-6.5	1.1672419289578204e-10
-30.	-6.	1.6046850346458486e-10
-30.	-5.5	2.2027486468449953e-10
-30.	-5.	3.01878551763829e-10
-30.	-4.5	4.1298475485431384e-10
-30.	-4.	5.639089132029036e-10
-30.	-3.5	7.684090242969272e-10
-30.	-3.	1.0447606442452092e-9
-30.	-2.5	1.4171359650442162e-9
-30.	-2.	1.917360232302551e-9
-30.	-1.5	2.587131588268841e-9
-30.	-1.	3.4808037328648247e-9
-30.	-0.5	4.668843897733989e-9
-30.	0.	6.242090561755638e-9
-30.	0.5	8.316944841822687e-9
-30.	1.	1.1041635013586736e-8
-30.	1.5	1.4603693331631652e-8
-30.	2.	1.9238776198918527e-8
-30.	2.5	2.5240940702156126e-8
-30.	3.	3.2974460538169195e-8
-30.	3.5	4.2887220741997225e-8
-30.	4.	5.552567220858638e-8
-30.	4.5	7.155125347519469e-8
-30.	5.	9.175809935997644e-8
-30.	5.5	1.1709175590308727e-7
-30.	6.	1.4866851213180483e-7
-30.	6.5	1.877948464206223e-7
-30.	7.	2.3598637490638848e-7
-30.	7.5	2.9498558883357524e-7
-30.	8.	3.66777584700283e-7
-30.	8.5	4.5360293348931366e-7
-30.	9.	5.579668102498116e-7
-30.	9.5	6.826435186103633e-7
-30.	10.	8.306756001979637e-7
-30.	10.5	1.0053668176181119e-6
-30.	11.	1.2102684399798497e-6
-30.	11.5	1.4491584373606287e-6
-30.	12.	1.726013397833437e-6
-30.	12.5	2.0449732081189756e-6
-30.	13.	2.4102987754771433e-6
-30.	13.5	2.826323302093488e-6
-30.	14.	3.297397842128791e-6
-30.	14.5	3.827832064866872e-6
-30.	15.	4.421831305848461e-6
-30.	15.5	5.083431104663289e-6
-30.	16.	5.8164304990284295e-6
-30.	16.5	6.624325368583407e-6
-30.	17.	7.510243099897108e-6
-30.	17.5	8.476879780371454e-6
-30.	18.	9.526441028898245e-6
-30.	18.5	0.000010660587442576558
-30.	19.	0.000011880385489665638
-30.	19.5	0.000013186264517624112
-30.	20.	0.00001457798037968101
-30.	20.5	0.00001605458602128402
-30.	21.	0.000017614409215304703
-30.	21.5	0.000019255037497100854
-30.	22.	0.000020973310231117038
-30.	22.5	0.000022765317641935822
-30.	23.	0.00002462640656556169
-30.	23.5	0.00002655119262106301
-30.	24.	0.00002853357846736165
-30.	24.5	0.00003056677779306797
-30.	25.	0.00003264334468605052
-30.	25.5	0.000034755208042158575
-30.	26.	0.000036893710693631834
-30.	26.5	0.000039049652967888186
-30.	27.	0.00004121334041993536
-30.	27.5	0.000043374635516211394
-30.	28.	0.00004552301308065146
-30.	28.5	0.00004764761934319099
-30.	29.	0.00004973733445477102
-30.	29.5	0.00005178083834956351
-30.	30.	0.00005376667984327301
-30.	30.5	0.00005568334885496054
-30.	31.	0.000057519351628152935
-30.	31.5	0.000059263288804561244
-30.	32.	0.00006090393617036191
-30.	32.5	0.00006243032785065251
-30.	33.	0.00006383184167275461
-30.	33.5	0.00006509828635388996
-30.	34.	0.00006621999009421127
-30.	34.5	0.00006718789007319034
-30.	35.	0.00006799362225710372
-30.	35.5	0.00006862961082943163
-30.	36.	0.00006908915645599115
-30.	36.5	0.00006936652249471999
-30.	37.	0.00006945701815846655
-30.	37.5	0.00006935707754058404
-30.	38.	0.0000690643333204679
-30.	38.5	0.00006857768388263503
-30.	39.	0.00006789735251198388
-30.	39.5	0.00006702493727319238
-30.	40.	0.00006596345014770763
-30.	40.5	0.00006471734399145644
-30.	41.	0.00006329252589432633
-30.	41.5	0.00006169635557260169
-30.	42.	0.00005993762751173401
-30.	42.5	0.000058026535702534446
-30.	43.	0.00005597461998212604
-30.	43.5	0.00005379469320410751
-30.	44.	0.00005150074872183745
-30.	44.5	0.00004910784797494031
-30.	45.	0.00004663198832118573
-30.	45.5	0.000044089951651396064
-30.	46.	0.0000414991347598922
-30.	46.5	0.00003887736291119275
-30.	47.	0.000036242688537163845
-30.	47.5	0.00003361317750735268
-30.	48.	0.00003100668592637144
-30.	48.5	0.00002844063091127661
-30.	49.	0.00002593175927218717
-30.	49.5	0.000023495918442329572
-30.	50.	0.000021147834359199162
-30.	50.5	0.000018900901265517145
-30.	51.	0.000016766988555687547
-30.	51.5	0.000014756269819494683
-30.	52.	0.000012877079110192278
-30.	52.5	0.00001113579917173105
-30.	53.	9.536785886148262e-6
-30.	53.5	8.082332538561286e-6
-30.	54.	6.772676641561331e-6
-30.	54.5	5.60605101853091e-6
-30.	55.	4.578779630861442e-6
-30.	55.5	3.6854172715441018e-6
-30.	56.	2.9189307722401367e-6
-30.	56.5	2.270917705093039e-6
-30.	57.	1.7318577001410178e-6
-30.	57.5	1.291388631618605e-6
-30.	58.	9.385993082970182e-7
-30.	58.5	6.623305755819463e-7
-30.	59.	4.5147308928751013e-7
-30.	59.5	2.952517649632906e-7
-30.	60.	1.8348607315047827e-7
-30.	60.5	1.0681651491090505e-7
-30.	61.	5.688922423168206e-8
-30.	61.5	2.649511084865679e-8
-30.	62.	9.67414180496628e-9
-30.	62.5	1.8535796923527058e-9
-30.	63.	2.84134345376339e-12
-30.	63.5	0.
-30.	64.	0.
-30.	64.5	0.
-30.	65.	0.
-30.	65.5	0.
-30.	66.	0.
-30.	66.5	0.
-30.	67.	0.
-30.	67.5	0.
-30.	68.	0.
-30.	68.5	0.
-30.	69.	0.
-30.	69.5	0.
-30.	70.	0.
-30.	70.5	0.
-30.	71.	0.
-30.	71.5	0.
-30.	72.	0.
-30.	72.5	0.
-30.	73.	0.
-30.	73.5	0.
-30.	74.	0.
-30.	74.5	0.
-30.	75.	0.
-29.5	-15.	5.149159064357017e-13
-29.5	-14.5	7.175176985964882e-13
-29.5	-14.	9.993077718062723e-13
-29.5	-13.5	1.3910061369126464e-12
-29.5	-13.	1.935145448640012e-12
-29.5	-12.5	2.690563923704883e-12
-29.5	-12.	3.7385829988543736e-12
-29.5	-11.5	5.191489317794705e-12
-29.5	-11.	7.204162285303922e-12
[truncated: 34,381 more rows]
